# Supplementary material for: Quantitative proteome and phosphoproteome analyses highlight the adherent population during Trypanosoma cruzi metacyclogenesis
Source: Sci Rep. 2017 Aug 29;7:9899. doi: 10.1038/s41598-017-10292-3 (PMC5574995; doi:10.1038/s41598-017-10292-3)
Supplement: Supplementary file 2 — Table S1. [file 41598_2017_10292_MOESM2_ESM.xls]

## Sheet: summary
Table S1. Summary parameters used for T. cruzi metacyclogenesis proteome dataset acquisition
Raw file	Experiment	Fraction	Enzyme	Enzyme mode	Variable modifications	Max. missed cleavages	MS	MS/MS	MS/MS Submitted	MS/MS Submitted (SIL)	MS/MS Submitted (PEAK)	MS/MS Identified	MS/MS Identified (SIL)	MS/MS Identified (PEAK)	MS/MS Identified [%]	MS/MS Identified (SIL) [%]	MS/MS Identified (PEAK) [%]	Peptide Sequences Identified	Peaks	Peaks Sequenced	Peaks Sequenced [%]	Peaks Repeatedly Sequenced	Peaks Repeatedly Sequenced [%]	Isotope Patterns	Isotope Patterns Sequenced	Isotope Patterns Sequenced (z>1)	Isotope Patterns Sequenced [%]	Isotope Patterns Sequenced (z>1) [%]	Isotope Patterns Repeatedly Sequenced	Isotope Patterns Repeatedly Sequenced [%]	Av. Absolute Mass Deviation [ppm]	Mass Standard Deviation [ppm]	Av. Absolute Mass Deviation [mDa]	Mass Standard Deviation [mDa]
20150522_JA_St2h1ACN10_1	St2hR1	1	Trypsin/P	Specific	Acetyl (Protein N-term);Oxidation (M)	2	3889	34629	36171	33087	3084	14566	14216	350	40.27	42.97	11.35	9145	1079908	23462	2.17	6499	27.7	174298	21184	21004	12.15	13.94	6832	32.25	0.47996	0.67674	0.32875	0.48005
20150522_JA_St2h1ACN10_2	St2hR1	1	Trypsin/P	Specific	Acetyl (Protein N-term);Oxidation (M)	2	3999	36372	37725	34997	2728	16482	16180	302	43.69	46.23	11.07	9898	1192705	24872	2.09	7370	29.63	190692	22448	22232	11.77	13.78	7770	34.61	0.51834	0.72409	0.35238	0.50995
20150522_JA_St2h1ACN10_3	St2hR1	1	Trypsin/P	Specific	Acetyl (Protein N-term);Oxidation (M)	2	3646	32912	34076	31748	2328	14319	14081	238	42.02	44.35	10.22	9834	1056348	23974	2.27	5095	21.25	174415	21983	21828	12.6	14.39	5510	25.06	0.46663	0.65962	0.31796	0.46366
20150522_JA_St2h1ACN14_1	St2hR1	2	Trypsin/P	Specific	Acetyl (Protein N-term);Oxidation (M)	2	3902	35129	36604	33654	2950	14899	14592	307	40.7	43.36	10.41	9228	1068380	23680	2.22	6705	28.32	176132	21392	21181	12.15	14.27	7087	33.13	0.50733	0.71486	0.34433	0.50562
20150522_JA_St2h1ACN14_2	St2hR1	2	Trypsin/P	Specific	Acetyl (Protein N-term);Oxidation (M)	2	4073	36747	38244	35246	2998	16237	15867	370	42.46	45.02	12.34	9657	1176670	25023	2.13	7460	29.81	188793	22527	22271	11.93	14.29	7824	34.73	0.51975	0.72502	0.35189	0.51196
20150522_JA_St2h1ACN14_3	St2hR1	2	Trypsin/P	Specific	Acetyl (Protein N-term);Oxidation (M)	2	3716	33616	34851	32381	2470	14181	13916	265	40.69	42.98	10.73	9587	1062784	23959	2.25	5533	23.09	173745	21754	21548	12.52	14.6	5964	27.42	0.47889	0.67514	0.32615	0.47274
20150522_JA_St2h1ACN18_1	St2hR1	3	Trypsin/P	Specific	Acetyl (Protein N-term);Oxidation (M)	2	3857	34833	36340	33326	3014	14921	14598	323	41.06	43.8	10.72	9530	1066849	23998	2.25	6578	27.41	177001	21731	21538	12.28	14.23	6959	32.02	0.50105	0.70469	0.33732	0.48624
20150522_JA_St2h1ACN18_2	St2hR1	3	Trypsin/P	Specific	Acetyl (Protein N-term);Oxidation (M)	2	3739	33849	35035	32663	2372	14517	14277	240	41.44	43.71	10.12	9965	1053854	24435	2.32	5444	22.28	174802	22381	22201	12.8	14.73	5893	26.33	0.47414	0.66731	0.32077	0.46108
20150522_JA_St2h1ACN18_3	St2hR1	3	Trypsin/P	Specific	Acetyl (Protein N-term);Oxidation (M)	2	3729	33758	34977	32537	2440	14616	14351	265	41.79	44.11	10.86	9951	1077328	24372	2.26	5505	22.59	176657	22235	22048	12.59	14.52	5971	26.85	0.47698	0.67094	0.32321	0.46515
20150522_JA_St2h1ACN60_1	St2hR1	4	Trypsin/P	Specific	Acetyl (Protein N-term);Oxidation (M)	2	3978	35123	36257	33989	2268	14606	14336	270	40.28	42.18	11.9	9339	1151126	25910	2.25	5860	22.62	186821	23683	23501	12.68	14.57	6424	27.12	0.46857	0.66759	0.32209	0.47405
20150522_JA_St2h1ACN60_2	St2hR1	4	Trypsin/P	Specific	Acetyl (Protein N-term);Oxidation (M)	2	4235	37383	38640	36124	2516	15911	15675	236	41.18	43.39	9.38	9450	1243923	26380	2.12	7351	27.87	200548	23962	23743	11.95	14.13	7927	33.08	0.50669	0.71763	0.34861	0.51433
20150522_JA_St2h1ACN60_3_R	St2hR1	4	Trypsin/P	Specific	Acetyl (Protein N-term);Oxidation (M)	2	4332	36804	38533	35075	3458	15813	15457	356	41.04	44.07	10.29	9228	1280290	25180	1.97	7453	29.6	199495	22676	22393	11.37	13.6	7871	34.71	0.51066	0.72043	0.35046	0.51254
20150522_JA_St2h2ACN10_1_R	St2hR2	1	Trypsin/P	Specific	Acetyl (Protein N-term);Oxidation (M)	2	3505	32000	33146	30852	2294	13188	12941	247	39.79	41.95	10.77	9112	1023946	22619	2.21	5534	24.47	161794	20567	20386	12.71	14.43	5958	28.97	0.48247	0.67373	0.32765	0.47029
20150522_JA_St2h2ACN10_2	St2hR2	1	Trypsin/P	Specific	Acetyl (Protein N-term);Oxidation (M)	2	3524	32382	33449	31313	2136	13628	13361	267	40.74	42.67	12.5	9577	1082585	23550	2.18	5383	22.86	171725	21514	21328	12.53	14.31	5840	27.15	0.50104	0.70341	0.34091	0.49475
20150522_JA_St2h2ACN10_3_R	St2hR2	1	Trypsin/P	Specific	Acetyl (Protein N-term);Oxidation (M)	2	2615	24891	25781	24001	1780	10784	10600	184	41.83	44.16	10.34	7616	869680	18555	2.13	4025	21.69	146251	16927	16753	11.57	13.27	4387	25.92	0.51632	0.70568	0.35476	0.49437
20150522_JA_St2h2ACN14_1	St2hR2	2	Trypsin/P	Specific	Acetyl (Protein N-term);Oxidation (M)	2	3513	32164	33201	31125	2076	13316	13099	217	40.11	42.09	10.45	9538	1051441	23825	2.27	5242	22	168731	21799	21624	12.92	14.71	5756	26.4	0.48122	0.67712	0.32725	0.47624
20150522_JA_St2h2ACN14_2_i	St2hR2	2	Trypsin/P	Specific	Acetyl (Protein N-term);Oxidation (M)	2	4532	24445	25298	23584	1714	10154	9938	216	40.14	42.14	12.6	7658	829601	18185	2.19	4014	22.07	138780	16871	16737	12.16	13.87	4286	25.4	0.51453	0.71527	0.33118	0.47127
20150522_JA_St2h2ACN14_2_R	St2hR2	2	Trypsin/P	Specific	Acetyl (Protein N-term);Oxidation (M)	2	3545	32481	33443	31435	2008	13916	13680	236	41.61	43.52	11.75	9160	1073630	23455	2.18	5990	25.54	167592	21197	20965	12.65	14.85	6512	30.72	0.47991	0.68341	0.33503	0.49031
20150522_JA_St2h2ACN14_3	St2hR2	2	Trypsin/P	Specific	Acetyl (Protein N-term);Oxidation (M)	2	2580	24628	25472	23784	1688	10696	10529	167	41.99	44.27	9.89	7853	848062	19053	2.25	3880	20.36	147402	17476	17295	11.86	13.49	4280	24.49	0.53153	0.73815	0.36322	0.51903
20150522_JA_St2h2ACN18_1	St2hR2	3	Trypsin/P	Specific	Acetyl (Protein N-term);Oxidation (M)	2	3546	32454	33466	31442	2024	13642	13439	203	40.76	42.74	10.03	10052	1142031	24400	2.14	5196	21.3	176831	22436	22244	12.69	14.57	5732	25.55	0.48833	0.68342	0.3343	0.48224
20150522_JA_St2h2ACN18_2_R	St2hR2	3	Trypsin/P	Specific	Acetyl (Protein N-term);Oxidation (M)	2	2630	25069	25890	24248	1642	10947	10772	175	42.28	44.42	10.66	8481	903140	20073	2.22	3516	17.52	157253	18610	18388	11.83	13.49	3921	21.07	0.52708	0.73863	0.36548	0.52724
20150522_JA_St2h2ACN18_3_R	St2hR2	3	Trypsin/P	Specific	Acetyl (Protein N-term);Oxidation (M)	2	3567	33307	34300	32312	1988	13986	13768	218	40.78	42.61	10.97	9383	1089553	23653	2.17	5901	24.95	166888	21426	21179	12.84	15.09	6483	30.26	0.47876	0.67839	0.33607	0.48936
20150522_JA_St2h2ACN60_1	St2hR2	4	Trypsin/P	Specific	Acetyl (Protein N-term);Oxidation (M)	2	3502	31884	33047	30721	2326	13010	12804	206	39.37	41.68	8.86	9421	1101283	23517	2.14	5104	21.7	170727	21501	21314	12.59	14.49	5569	25.9	0.48661	0.6812	0.33163	0.47478
20150522_JA_St2h2ACN60_2_R	St2hR2	4	Trypsin/P	Specific	Acetyl (Protein N-term);Oxidation (M)	2	2591	24605	25516	23694	1822	10762	10592	170	42.18	44.7	9.33	8257	859733	19581	2.28	3532	18.04	153375	18054	17884	11.77	13.46	3905	21.63	0.51761	0.72713	0.35036	0.50423
20150522_JA_Ade12h1ACN10_1	Ad12hR1	1	Trypsin/P	Specific	Acetyl (Protein N-term);Oxidation (M)	2	3994	36238	37893	34545	3348	15689	15275	414	41.4	44.22	12.37	8532	1119647	22254	1.99	7774	34.93	166837	19796	19589	11.87	14.05	8019	40.51	0.49354	0.70192	0.33234	0.48376
20150522_JA_Ade12h1ACN10_2	Ad12hR1	1	Trypsin/P	Specific	Acetyl (Protein N-term);Oxidation (M)	2	3936	36054	37467	34599	2868	15783	15464	319	42.13	44.69	11.12	8707	1107532	22372	2.02	7729	34.55	170325	20037	19837	11.76	14.04	8000	39.93	0.49969	0.7004	0.33538	0.48468
20150522_JA_Ade12h1ACN10_3	Ad12hR1	1	Trypsin/P	Specific	Acetyl (Protein N-term);Oxidation (M)	2	3906	35825	37621	34005	3616	15635	15216	419	41.56	44.75	11.59	8414	1105580	21870	1.98	7642	34.94	167933	19424	19202	11.57	13.87	7868	40.51	0.49503	0.69473	0.33582	0.49089
20150522_JA_Ade12h1ACN14_1	Ad12hR1	2	Trypsin/P	Specific	Acetyl (Protein N-term);Oxidation (M)	2	4022	35321	36775	33867	2908	14862	14548	314	40.41	42.96	10.8	8199	1035068	22074	2.13	7579	34.33	160355	19928	19710	12.43	14.9	7747	38.87	0.49302	0.69698	0.317	0.46004
20150522_JA_Ade12h1ACN14_2	Ad12hR1	2	Trypsin/P	Specific	Acetyl (Protein N-term);Oxidation (M)	2	3990	35055	36428	33646	2782	14682	14381	301	40.3	42.74	10.82	8122	1020901	21675	2.12	7380	34.05	157093	19591	19402	12.47	15.17	7557	38.57	0.49551	0.70344	0.32041	0.46814
20150522_JA_Ade12h1ACN14_3	Ad12hR1	2	Trypsin/P	Specific	Acetyl (Protein N-term);Oxidation (M)	2	6204	10133	11615	8649	2966	747	744	3	6.43	8.6	0.1	553	269501	6677	2.48	1929	28.89	19214	5200	5161	27.06	31.33	1950	37.5	0.26076	0.37941	0.17486	0.25711
20150522_JA_Ade12h1ACN18_1	Ad12hR1	3	Trypsin/P	Specific	Acetyl (Protein N-term);Oxidation (M)	2	3753	33719	34983	32449	2534	13970	13675	295	39.93	42.14	11.64	8318	1032279	21979	2.13	6339	28.84	159045	19830	19629	12.47	14.65	6662	33.6	0.47021	0.67426	0.31891	0.46732
20150522_JA_Ade12h1ACN18_2	Ad12hR1	3	Trypsin/P	Specific	Acetyl (Protein N-term);Oxidation (M)	2	3989	35761	37187	34313	2874	15210	14881	329	40.9	43.37	11.45	8308	1084103	22024	2.03	7664	34.8	164754	19825	19605	12.03	14.52	7900	39.85	0.50484	0.71576	0.33633	0.48567
20150522_JA_Ade12h1ACN18_3	Ad12hR1	3	Trypsin/P	Specific	Acetyl (Protein N-term);Oxidation (M)	2	4213	23092	24640	21540	3100	5491	5370	121	22.28	24.93	3.9	3931	598073	14285	2.39	4121	28.85	81181	12628	12475	15.56	18.16	4277	33.87	0.47012	0.6708	0.30076	0.42875
20150522_JA_Ade12h1ACN60_1	Ad12hR1	4	Trypsin/P	Specific	Acetyl (Protein N-term);Oxidation (M)	2	4029	35610	37454	33750	3704	13569	13213	356	36.23	39.15	9.61	7292	1043365	20644	1.98	7418	35.93	156599	18648	18405	11.91	14.62	7444	39.92	0.5025	0.71171	0.32239	0.4639
20150522_JA_Ade12h1ACN60_2	Ad12hR1	4	Trypsin/P	Specific	Acetyl (Protein N-term);Oxidation (M)	2	4022	35960	37869	34051	3818	13727	13336	391	36.25	39.16	10.24	7048	1039072	19974	1.92	7679	38.44	154649	17975	17737	11.62	14.45	7697	42.82	0.51348	0.72945	0.32729	0.46781
20150522_JA_Ade12h1ACN60_3	Ad12hR1	4	Trypsin/P	Specific	Acetyl (Protein N-term);Oxidation (M)	2	4022	35911	37895	33927	3968	14016	13566	450	36.99	39.99	11.34	7003	1033858	19447	1.88	7727	39.73	151834	17507	17279	11.53	14.32	7711	44.05	0.5207	0.73464	0.33753	0.48936
20150522_JA_Ade12h2ACN10_1	Ad12hR2	1	Trypsin/P	Specific	Acetyl (Protein N-term);Oxidation (M)	2	3365	31986	33211	30761	2450	12984	12769	215	39.1	41.51	8.78	7872	952457	20859	2.19	6314	30.27	144957	18543	18303	12.79	14.64	6606	35.63	0.50213	0.70617	0.34701	0.50339
20150522_JA_Ade12h2ACN10_2	Ad12hR2	1	Trypsin/P	Specific	Acetyl (Protein N-term);Oxidation (M)	2	3404	32261	33433	31085	2348	13562	13276	286	40.56	42.71	12.18	8160	1006054	21116	2.1	6624	31.37	152505	18858	18655	12.37	14.34	6904	36.61	0.50142	0.70378	0.34009	0.48841
20150522_JA_Ade12h2ACN10_3	Ad12hR2	1	Trypsin/P	Specific	Acetyl (Protein N-term);Oxidation (M)	2	3409	32399	33575	31221	2354	13367	13123	244	39.81	42.03	10.37	8060	1001893	21254	2.12	6278	29.54	150160	18979	18734	12.64	14.66	6648	35.03	0.5024	0.70388	0.34878	0.50589
20150522_JA_Ade12h2ACN14_1	Ad12hR2	2	Trypsin/P	Specific	Acetyl (Protein N-term);Oxidation (M)	2	3370	31834	33101	30567	2534	13018	12779	239	39.33	41.81	9.43	8374	939732	21579	2.3	6229	28.87	149191	19389	19183	13	14.95	6529	33.67	0.50044	0.69699	0.33461	0.4751
20150522_JA_Ade12h2ACN14_2	Ad12hR2	2	Trypsin/P	Specific	Acetyl (Protein N-term);Oxidation (M)	2	3349	31741	33023	30459	2564	13103	12844	259	39.68	42.17	10.1	8207	921619	21250	2.31	6328	29.78	145934	19043	18843	13.05	14.99	6691	35.14	0.50583	0.71118	0.34178	0.49528
20150522_JA_Ade12h2ACN14_3	Ad12hR2	2	Trypsin/P	Specific	Acetyl (Protein N-term);Oxidation (M)	2	3431	32410	33620	31200	2420	13359	13101	258	39.74	41.99	10.66	8390	1009119	21775	2.16	6348	29.15	155264	19557	19286	12.6	14.68	6654	34.02	0.51403	0.71611	0.34859	0.5002
20150522_JA_Ade12h2ACN18_1	Ad12hR2	3	Trypsin/P	Specific	Acetyl (Protein N-term);Oxidation (M)	2	3364	31954	33257	30651	2606	13175	12908	267	39.62	42.11	10.25	8354	946505	21712	2.29	6249	28.78	150621	19480	19277	12.93	14.87	6539	33.57	0.49928	0.70139	0.33274	0.47812
20150522_JA_Ade12h2ACN18_2	Ad12hR2	3	Trypsin/P	Specific	Acetyl (Protein N-term);Oxidation (M)	2	3363	32135	33279	30991	2288	13259	13087	172	39.84	42.23	7.52	8082	984939	21289	2.16	6580	30.91	150075	19002	18782	12.66	14.64	6889	36.25	0.51344	0.71859	0.34744	0.49906
20150522_JA_Ade12h2ACN18_3	Ad12hR2	3	Trypsin/P	Specific	Acetyl (Protein N-term);Oxidation (M)	2	3438	32621	33809	31433	2376	13278	13027	251	39.27	41.44	10.56	8448	1008486	22209	2.2	6236	28.08	155971	19955	19695	12.79	14.86	6624	33.19	0.50268	0.71451	0.33973	0.49701
20150522_JA_Ade12h2ACN60_1	Ad12hR2	4	Trypsin/P	Specific	Acetyl (Protein N-term);Oxidation (M)	2	3335	31833	33097	30569	2528	12803	12493	310	38.68	40.87	12.26	7743	929207	20506	2.21	6454	31.47	142609	18330	18090	12.85	14.8	6745	36.8	0.50756	0.71015	0.34502	0.49471
20150522_JA_Ade12h2ACN60_2	Ad12hR2	4	Trypsin/P	Specific	Acetyl (Protein N-term);Oxidation (M)	2	3403	32331	33678	30982	2696	13234	12928	306	39.3	41.73	11.35	8004	999038	21239	2.13	6686	31.48	152056	18919	18710	12.44	14.49	6974	36.86	0.50924	0.70368	0.34307	0.48701
20150522_JA_Ade12h2ACN60_3	Ad12hR2	4	Trypsin/P	Specific	Acetyl (Protein N-term);Oxidation (M)	2	3594	34316	35723	32909	2814	13516	13246	270	37.84	40.25	9.59	7533	865099	20751	2.4	7217	34.78	126112	18199	17953	14.43	16.79	7554	41.51	0.46144	0.66662	0.31852	0.47089
20150522_JA_Ade24h1ACN10_1	Ad24hR1	1	Trypsin/P	Specific	Acetyl (Protein N-term);Oxidation (M)	2	3901	35675	37589	33759	3830	13510	13212	298	35.94	39.14	7.78	6954	1034559	19751	1.91	7529	38.12	153200	17728	17487	11.57	14.28	7582	42.77	0.51104	0.7287	0.3324	0.48384
20150522_JA_Ade24h1ACN10_2	Ad24hR1	1	Trypsin/P	Specific	Acetyl (Protein N-term);Oxidation (M)	2	3890	35339	36872	33806	3066	13765	13516	249	37.33	39.98	8.12	7456	1033502	20226	1.96	7080	35	154118	18337	18090	11.9	14.71	7200	39.26	0.49601	0.70808	0.3215	0.47074
20150522_JA_Ade24h1ACN10_3	Ad24hR1	1	Trypsin/P	Specific	Acetyl (Protein N-term);Oxidation (M)	2	3905	35585	37418	33752	3666	14030	13788	242	37.5	40.85	6.6	7444	1052311	20163	1.92	7022	34.83	155811	18198	17963	11.68	14.43	7120	39.13	0.50915	0.72494	0.32944	0.48242
20150522_JA_Ade24h1ACN14_1	Ad24hR1	2	Trypsin/P	Specific	Acetyl (Protein N-term);Oxidation (M)	2	3928	35917	37905	33929	3976	13784	13522	262	36.36	39.85	6.59	7254	1046689	20167	1.93	7577	37.57	155982	18151	17892	11.64	14.29	7591	41.82	0.50469	0.71477	0.32706	0.47748
20150522_JA_Ade24h1ACN14_2	Ad24hR1	2	Trypsin/P	Specific	Acetyl (Protein N-term);Oxidation (M)	2	3909	35646	37384	33908	3476	13867	13543	324	37.09	39.94	9.32	7455	1051488	20323	1.93	7136	35.11	155310	18339	18103	11.81	14.56	7241	39.48	0.50751	0.7165	0.33169	0.48197
20150522_JA_Ade24h1ACN14_3	Ad24hR1	2	Trypsin/P	Specific	Acetyl (Protein N-term);Oxidation (M)	2	3889	35453	37260	33646	3614	13799	13423	376	37.03	39.89	10.4	7345	1054338	20092	1.91	7052	35.1	155190	18101	17854	11.66	14.41	7093	39.19	0.50432	0.72495	0.32888	0.48423
20150522_JA_Ade24h1ACN18_1	Ad24hR1	3	Trypsin/P	Specific	Acetyl (Protein N-term);Oxidation (M)	2	3910	35464	37127	33801	3326	14622	14349	273	39.38	42.45	8.21	7963	1063953	21332	2	7027	32.94	159614	19233	19004	12.05	14.46	7130	37.07	0.48429	0.68679	0.31811	0.46336
20150522_JA_Ade24h1ACN18_2	Ad24hR1	3	Trypsin/P	Specific	Acetyl (Protein N-term);Oxidation (M)	2	3939	35324	36862	33784	3078	14251	13895	356	38.66	41.13	11.57	7916	1070162	21506	2.01	7255	33.73	163960	19488	19278	11.89	14.36	7378	37.86	0.50746	0.72175	0.33099	0.48803
20150522_JA_Ade24h1ACN18_3	Ad24hR1	3	Trypsin/P	Specific	Acetyl (Protein N-term);Oxidation (M)	2	3959	34790	36638	32940	3698	13732	13371	361	37.48	40.59	9.76	7680	1062969	21436	2.02	7450	34.75	169360	19335	19084	11.42	13.94	7508	38.83	0.51745	0.71973	0.32966	0.46885
20150522_JA_Ade24h1ACN60_1	Ad24hR1	4	Trypsin/P	Specific	Acetyl (Protein N-term);Oxidation (M)	2	3882	35035	36368	33700	2668	14906	14722	184	40.99	43.69	6.9	8517	1077051	22230	2.06	6990	31.44	167624	20173	19975	12.03	14.45	7237	35.87	0.48662	0.68595	0.32011	0.46345
20150522_JA_Ade24h1ACN60_2	Ad24hR1	4	Trypsin/P	Specific	Acetyl (Protein N-term);Oxidation (M)	2	3926	35230	36579	33881	2698	15327	15064	263	41.9	44.46	9.75	8749	1102869	22501	2.04	7054	31.35	171104	20394	20194	11.92	14.33	7342	36	0.50151	0.70912	0.3291	0.48013
20150522_JA_Ade24h1ACN60_3	Ad24hR1	4	Trypsin/P	Specific	Acetyl (Protein N-term);Oxidation (M)	2	4221	32331	33723	30919	2804	13698	13395	303	40.62	43.32	10.81	7978	1013071	20378	2.01	6696	32.86	158178	18506	18306	11.7	14.22	6783	36.65	0.49506	0.69347	0.31596	0.44805
20150522_JA_Ade24h2ACN10_1	Ad24hR2	1	Trypsin/P	Specific	Acetyl (Protein N-term);Oxidation (M)	2	3417	31793	33237	30349	2888	11355	11163	192	34.16	36.78	6.65	7079	790211	19990	2.53	6365	31.84	123259	17786	17572	14.43	16.84	6501	36.55	0.49091	0.70554	0.32107	0.47082
20150522_JA_Ade24h2ACN10_2	Ad24hR2	1	Trypsin/P	Specific	Acetyl (Protein N-term);Oxidation (M)	2	3400	31427	32740	30112	2628	11666	11514	152	35.63	38.24	5.78	7126	775746	19565	2.52	6219	31.79	121423	17512	17347	14.42	16.96	6361	36.32	0.46572	0.67944	0.30121	0.44585
20150522_JA_Ade24h2ACN10_3	Ad24hR2	1	Trypsin/P	Specific	Acetyl (Protein N-term);Oxidation (M)	2	3410	31607	32914	30300	2614	11184	10942	242	33.98	36.11	9.26	6982	792104	19810	2.5	6280	31.7	123398	17731	17492	14.37	16.95	6387	36.02	0.47919	0.68922	0.31144	0.45396
20150522_JA_Ade24h2ACN14_1	Ad24hR2	2	Trypsin/P	Specific	Acetyl (Protein N-term);Oxidation (M)	2	3493	32597	34099	31095	3004	11704	11442	262	34.32	36.8	8.72	6816	807931	19615	2.43	6631	33.81	122004	17440	17222	14.29	17.03	6764	38.78	0.47186	0.68814	0.30992	0.4582
20150522_JA_Ade24h2ACN14_2	Ad24hR2	2	Trypsin/P	Specific	Acetyl (Protein N-term);Oxidation (M)	2	3455	32203	33605	30799	2806	11472	11175	297	34.14	36.28	10.58	6757	795351	19281	2.42	6674	34.61	119553	17126	16892	14.33	17.04	6822	39.83	0.46961	0.67545	0.3071	0.44754
20150522_JA_Ade24h2ACN14_3	Ad24hR2	2	Trypsin/P	Specific	Acetyl (Protein N-term);Oxidation (M)	2	3487	32661	34113	31209	2904	11854	11705	149	34.75	37.51	5.13	6708	819526	19138	2.34	6712	35.07	120938	16982	16760	14.04	16.76	6848	40.33	0.46047	0.65398	0.30454	0.44505
20150522_JA_Ade24h2ACN18_1	Ad24hR2	3	Trypsin/P	Specific	Acetyl (Protein N-term);Oxidation (M)	2	3409	31832	33124	30540	2584	11822	11660	162	35.69	38.18	6.27	7338	793452	20281	2.56	6367	31.39	124824	18125	17917	14.52	16.84	6526	36.01	0.46795	0.67664	0.30372	0.44874
20150522_JA_Ade24h2ACN18_2	Ad24hR2	3	Trypsin/P	Specific	Acetyl (Protein N-term);Oxidation (M)	2	3387	31780	33172	30388	2784	12031	11792	239	36.27	38.8	8.58	7322	787189	19878	2.53	6506	32.73	122478	17706	17503	14.46	16.77	6597	37.26	0.48805	0.70034	0.31766	0.46334
20150522_JA_Ade24h2ACN18_3	Ad24hR2	3	Trypsin/P	Specific	Acetyl (Protein N-term);Oxidation (M)	2	3434	31918	33266	30568	2698	11745	11555	190	35.31	37.8	7.04	7385	815596	20427	2.5	6458	31.62	128262	18204	18012	14.19	16.53	6679	36.69	0.48048	0.69815	0.31293	0.46516
20150522_JA_Ade24h2ACN60_1	Ad24hR2	4	Trypsin/P	Specific	Acetyl (Protein N-term);Oxidation (M)	2	3500	32766	35065	30467	4598	10147	9912	235	28.94	32.53	5.11	5377	765685	16912	2.21	6805	40.24	107039	14952	14727	13.97	17.17	6670	44.61	0.47919	0.69278	0.31071	0.46944
20150522_JA_Ade24h2ACN60_2	Ad24hR2	4	Trypsin/P	Specific	Acetyl (Protein N-term);Oxidation (M)	2	3526	32794	34800	30788	4012	9734	9452	282	27.97	30.7	7.03	5461	779179	17387	2.23	6705	38.56	110339	15485	15242	14.03	17.4	6606	42.66	0.45665	0.66035	0.29401	0.42857
20150522_JA_Ade24h2ACN60_3	Ad24hR2	4	Trypsin/P	Specific	Acetyl (Protein N-term);Oxidation (M)	2	3554	32982	35114	30850	4264	10547	10265	282	30.04	33.27	6.61	5578	801813	17292	2.16	6772	39.16	112402	15341	15067	13.65	16.91	6654	43.37	0.47155	0.67939	0.30359	0.44518
20150522_JA_Ade48h1ACN10_1_R	Ad48hR1	1	Trypsin/P	Specific	Acetyl (Protein N-term);Oxidation (M)	2	3872	35285	36820	33750	3070	15193	15008	185	41.26	44.47	6.03	9136	1152035	22923	1.99	7112	31.03	174212	20538	20321	11.79	14.14	7447	36.26	0.50016	0.69915	0.33323	0.47314
20150522_JA_Ade48h1ACN10_2	Ad48hR1	1	Trypsin/P	Specific	Acetyl (Protein N-term);Oxidation (M)	2	3732	33613	34918	32300	2618	14246	13979	267	40.8	43.28	10.2	9389	1101140	23208	2.11	6032	25.99	173316	21050	20885	12.15	14.31	6361	30.22	0.49196	0.69665	0.32752	0.47523
20150522_JA_Ade48h1ACN10_3	Ad48hR1	1	Trypsin/P	Specific	Acetyl (Protein N-term);Oxidation (M)	2	3474	31244	32505	29981	2524	12119	11941	178	37.28	39.83	7.05	8622	964858	22369	2.32	5176	23.14	158574	20359	20178	12.84	14.81	5558	27.3	0.47042	0.67307	0.31217	0.45435
20150522_JA_Ade48h1ACN14_1	Ad48hR1	2	Trypsin/P	Specific	Acetyl (Protein N-term);Oxidation (M)	2	3913	35598	36796	34398	2398	15782	15508	274	42.89	45.08	11.43	10195	1215436	24588	2.02	6992	28.44	183167	22212	22022	12.13	14.56	7500	33.77	0.51424	0.72483	0.34911	0.50568
20150522_JA_Ade48h1ACN14_2	Ad48hR1	2	Trypsin/P	Specific	Acetyl (Protein N-term);Oxidation (M)	2	3529	31536	32577	30493	2084	13188	12944	244	40.48	42.45	11.71	9735	1080969	23896	2.21	4736	19.82	173944	21867	21712	12.57	14.65	5234	23.94	0.47941	0.68545	0.32231	0.46916
20150522_JA_Ade48h1ACN14_3_R	Ad48hR1	2	Trypsin/P	Specific	Acetyl (Protein N-term);Oxidation (M)	2	3482	32657	33937	31377	2560	13732	13533	199	40.46	43.13	7.77	9624	1029048	23121	2.25	5544	23.98	164282	21090	20933	12.84	14.72	6043	28.65	0.49272	0.69342	0.33347	0.47833
20150522_JA_Ade48h1ACN18_1_R	Ad48hR1	3	Trypsin/P	Specific	Acetyl (Protein N-term);Oxidation (M)	2	4160	30262	32207	28317	3890	9400	9226	174	29.19	32.58	4.47	6407	904616	19201	2.12	5061	26.36	127581	17307	17109	13.57	15.68	5396	31.18	0.43158	0.6235	0.28306	0.41216
20150522_JA_Ade48h1ACN18_2_R	Ad48hR1	3	Trypsin/P	Specific	Acetyl (Protein N-term);Oxidation (M)	2	3413	31998	33339	30657	2682	12920	12652	268	38.75	41.27	9.99	8637	974264	21442	2.2	5699	26.58	153864	19402	19230	12.61	14.53	6050	31.18	0.4842	0.69079	0.33178	0.48347
20150522_JA_Ade48h1ACN18_3_b	Ad48hR1	3	Trypsin/P	Specific	Acetyl (Protein N-term);Oxidation (M)	2	3616	28414	29795	27029	2766	9388	9255	133	31.51	34.24	4.81	7474	866884	21403	2.47	4200	19.62	141235	19510	19352	13.81	15.87	4586	23.51	0.48275	0.68363	0.31705	0.45532
20150522_JA_Ade48h1ACN18_3_Ri	Ad48hR1	3	Trypsin/P	Specific	Acetyl (Protein N-term);Oxidation (M)	2	3596	33914	35407	32419	2988	13907	13649	258	39.28	42.1	8.63	8879	1048588	22589	2.15	6808	30.14	167069	20368	20149	12.19	14.27	7148	35.09	0.52462	0.73695	0.35487	0.51173
20150522_JA_Ade48h1ACN60_1_R	Ad48hR1	4	Trypsin/P	Specific	Acetyl (Protein N-term);Oxidation (M)	2	3819	34783	36368	33198	3170	14182	13940	242	39	41.99	7.63	8740	1184654	21710	1.83	6651	30.64	160856	19462	19291	12.1	14.42	7048	36.21	0.5097	0.72903	0.35006	0.51275
20150522_JA_Ade48h1ACN60_2	Ad48hR1	4	Trypsin/P	Specific	Acetyl (Protein N-term);Oxidation (M)	2	3522	31991	33112	30868	2244	13345	13120	225	40.3	42.5	10.03	9416	1008588	23523	2.33	5203	22.12	168780	21451	21278	12.71	14.7	5635	26.27	0.48328	0.68721	0.32188	0.46984
20150522_JA_Ade48h1ACN60_3	Ad48hR1	4	Trypsin/P	Specific	Acetyl (Protein N-term);Oxidation (M)	2	4008	36457	37905	35009	2896	15760	15418	342	41.58	44.04	11.81	9070	1209029	22794	1.89	7435	32.62	174864	20341	20139	11.63	13.89	7757	38.13	0.5022	0.70751	0.34524	0.49491
20150522_JA_Ade48h2ACN10_1	Ad48hR2	1	Trypsin/P	Specific	Acetyl (Protein N-term);Oxidation (M)	2	3529	33178	34343	32013	2330	13606	13362	244	39.62	41.74	10.47	8753	883665	22501	2.55	6585	29.27	139302	20134	19943	14.45	16.81	7067	35.1	0.46909	0.67386	0.3179	0.46349
20150522_JA_Ade48h2ACN10_2	Ad48hR2	1	Trypsin/P	Specific	Acetyl (Protein N-term);Oxidation (M)	2	3614	34056	35179	32933	2246	14179	13933	246	40.31	42.31	10.95	9173	911542	23242	2.55	6677	28.73	143345	20786	20581	14.5	16.92	7182	34.55	0.45193	0.65449	0.30532	0.44854
20150522_JA_Ade48h2ACN10_3	Ad48hR2	1	Trypsin/P	Specific	Acetyl (Protein N-term);Oxidation (M)	2	3723	34717	35974	33460	2514	14458	14242	216	40.19	42.56	8.59	9081	941716	23151	2.46	6828	29.49	145098	20700	20484	14.27	16.65	7308	35.3	0.46005	0.66582	0.31109	0.458
20150522_JA_Ade48h2ACN14_1	Ad48hR2	2	Trypsin/P	Specific	Acetyl (Protein N-term);Oxidation (M)	2	3554	33363	34443	32283	2160	14002	13753	249	40.65	42.6	11.53	9134	911080	23199	2.55	6506	28.04	145277	20865	20671	14.36	16.71	7001	33.55	0.46066	0.66523	0.3079	0.45337
20150522_JA_Ade48h2ACN14_2	Ad48hR2	2	Trypsin/P	Specific	Acetyl (Protein N-term);Oxidation (M)	2	3590	34011	35213	32809	2404	14628	14318	310	41.54	43.64	12.9	9201	916650	22941	2.5	6807	29.67	141159	20413	20237	14.46	16.8	7266	35.59	0.45317	0.64704	0.30892	0.44885
20150522_JA_Ade48h2ACN14_3	Ad48hR2	2	Trypsin/P	Specific	Acetyl (Protein N-term);Oxidation (M)	2	3581	33922	35177	32667	2510	14348	14141	207	40.79	43.29	8.25	8910	908035	22557	2.48	6753	29.94	138448	20076	19848	14.5	16.79	7246	36.09	0.46045	0.65967	0.31583	0.46131
20150522_JA_Ade48h2ACN18_1	Ad48hR2	3	Trypsin/P	Specific	Acetyl (Protein N-term);Oxidation (M)	2	3539	33471	34576	32366	2210	13611	13353	258	39.37	41.26	11.67	8532	861020	22134	2.57	6791	30.68	134668	19753	19572	14.67	17.05	7211	36.51	0.46961	0.67703	0.31557	0.46619
20150522_JA_Ade48h2ACN18_2	Ad48hR2	3	Trypsin/P	Specific	Acetyl (Protein N-term);Oxidation (M)	2	3547	33418	34709	32125	2584	13536	13302	234	39	41.41	9.06	8589	869872	22339	2.57	6561	29.37	137394	19986	19808	14.55	16.99	6882	34.43	0.45078	0.65944	0.30275	0.45046
20150522_JA_Ade48h2ACN18_3	Ad48hR2	3	Trypsin/P	Specific	Acetyl (Protein N-term);Oxidation (M)	2	3589	33712	35024	32400	2624	13727	13491	236	39.19	41.64	8.99	8382	887270	21878	2.47	6795	31.06	135331	19431	19238	14.36	16.75	7197	37.04	0.46715	0.66749	0.31606	0.46199
20150522_JA_Ade48h2ACN60_1	Ad48hR2	4	Trypsin/P	Specific	Acetyl (Protein N-term);Oxidation (M)	2	3538	33300	34563	32037	2526	13512	13304	208	39.09	41.53	8.23	8245	842935	21509	2.55	6646	30.9	132539	19231	19015	14.51	16.98	6941	36.09	0.48586	0.69804	0.31881	0.46813
20150522_JA_Ade48h2ACN60_2	Ad48hR2	4	Trypsin/P	Specific	Acetyl (Protein N-term);Oxidation (M)	2	3518	33074	34335	31813	2522	13375	13204	171	38.95	41.51	6.78	8051	835860	21007	2.51	6569	31.27	128954	18768	18573	14.55	17.01	6846	36.48	0.46471	0.6626	0.3075	0.44646
20150522_JA_Ade48h2ACN60_3	Ad48hR2	4	Trypsin/P	Specific	Acetyl (Protein N-term);Oxidation (M)	2	3515	33163	34568	31758	2810	13485	13177	308	39.01	41.49	10.96	7945	870282	20856	2.4	6521	31.27	131047	18596	18370	14.19	16.68	6743	36.26	0.47449	0.68779	0.31932	0.47739
20150522_JA_Ade72h1ACN10_1	Ad72hR1	1	Trypsin/P	Specific	Acetyl (Protein N-term);Oxidation (M)	2	3835	34188	35521	32855	2666	14970	14691	279	42.14	44.71	10.47	9807	1153525	23502	2.04	6357	27.05	172800	21310	21123	12.33	14.51	6836	32.08	0.50242	0.71056	0.34583	0.50338
20150522_JA_Ade72h1ACN10_2	Ad72hR1	1	Trypsin/P	Specific	Acetyl (Protein N-term);Oxidation (M)	2	3401	30677	31849	29505	2344	12597	12365	232	39.55	41.91	9.9	9337	1130152	22617	2	4734	20.93	171388	20639	20448	12.04	13.81	5218	25.28	0.48628	0.69047	0.33798	0.50013
20150522_JA_Ade72h1ACN10_3_R	Ad72hR1	1	Trypsin/P	Specific	Acetyl (Protein N-term);Oxidation (M)	2	3651	32256	34031	30481	3550	12698	12461	237	37.31	40.88	6.68	8647	1088664	21168	1.94	5437	25.68	154759	19223	19081	12.42	14.36	5811	30.23	0.48829	0.68713	0.33424	0.4807
20150522_JA_Ade72h1ACN14_1	Ad72hR1	2	Trypsin/P	Specific	Acetyl (Protein N-term);Oxidation (M)	2	3805	33381	34679	32083	2596	14438	14177	261	41.63	44.19	10.05	9936	1097732	23855	2.17	5795	24.29	171223	21723	21541	12.69	14.81	6347	29.22	0.48631	0.69167	0.33041	0.48736
20150522_JA_Ade72h1ACN14_2_R	Ad72hR1	2	Trypsin/P	Specific	Acetyl (Protein N-term);Oxidation (M)	2	3815	35002	36359	33645	2714	15520	15278	242	42.69	45.41	8.92	10453	1172345	24221	2.07	6419	26.5	178804	22063	21890	12.34	14.36	6926	31.39	0.49678	0.69258	0.3372	0.48244
20150522_JA_Ade72h1ACN14_3_R	Ad72hR1	2	Trypsin/P	Specific	Acetyl (Protein N-term);Oxidation (M)	2	3436	31335	32529	30141	2388	12949	12729	220	39.81	42.23	9.21	9571	1060296	23213	2.19	5050	21.76	166861	21202	21013	12.71	14.48	5605	26.44	0.48328	0.6821	0.33179	0.48677
20150522_JA_Ade72h1ACN18_1	Ad72hR1	3	Trypsin/P	Specific	Acetyl (Protein N-term);Oxidation (M)	2	3544	31285	32504	30066	2438	13188	12948	240	40.57	43.07	9.84	9564	1026015	23098	2.25	5100	22.08	167376	21069	20930	12.59	14.31	5566	26.42	0.48723	0.68979	0.3304	0.4846
20150522_JA_Ade72h1ACN18_2_i	Ad72hR1	3	Trypsin/P	Specific	Acetyl (Protein N-term);Oxidation (M)	2	3520	30586	31651	29453	2198	13341	13066	275	42.15	44.36	12.51	9049	1133121	22142	1.95	5912	26.7	181989	20111	19950	11.05	12.8	6377	31.71	0.5207	0.73359	0.35735	0.51821
20150522_JA_Ade72h1ACN18_2_Rb	Ad72hR1	3	Trypsin/P	Specific	Acetyl (Protein N-term);Oxidation (M)	2	3373	30006	31597	28415	3182	10911	10699	212	34.53	37.65	6.66	8228	875829	21493	2.45	4728	22	143200	19585	19415	13.68	15.41	5056	25.82	0.48394	0.68003	0.31861	0.46104
20150522_JA_Ade72h1ACN18_3_i	Ad72hR1	3	Trypsin/P	Specific	Acetyl (Protein N-term);Oxidation (M)	2	3345	29823	30913	28681	2232	12647	12375	272	40.91	43.15	12.19	8335	1164341	20930	1.8	6031	28.82	183507	18953	18775	10.33	12.18	6413	33.84	0.63814	0.88293	0.43872	0.61743
20150522_JA_Ade72h1ACN18_3_Ri	Ad72hR1	3	Trypsin/P	Specific	Acetyl (Protein N-term);Oxidation (M)	2	3405	30195	31814	28576	3238	11325	11113	212	35.6	38.89	6.55	8154	915247	21237	2.32	5154	24.27	147827	19289	19097	13.05	14.8	5530	28.67	0.55271	0.77354	0.36967	0.53939
20150522_JA_Ade72h1ACN60_1	Ad72hR1	4	Trypsin/P	Specific	Acetyl (Protein N-term);Oxidation (M)	2	3868	34419	35738	33100	2638	15058	14802	256	42.13	44.72	9.7	10125	1156086	24104	2.08	6344	26.32	176245	21816	21637	12.38	14.47	6874	31.51	0.4984	0.70364	0.33952	0.49626
20150522_JA_Ade72h1ACN60_2_i	Ad72hR1	4	Trypsin/P	Specific	Acetyl (Protein N-term);Oxidation (M)	2	3430	30343	31540	29076	2464	12496	12285	211	39.62	42.25	8.56	8436	1143482	21568	1.89	6010	27.87	180388	19480	19286	10.8	12.62	6484	33.29	0.57958	0.81909	0.39808	0.57916
20150522_JA_Ade72h1ACN60_2_Ri	Ad72hR1	4	Trypsin/P	Specific	Acetyl (Protein N-term);Oxidation (M)	2	3547	32513	34069	30955	3114	13141	12824	317	38.57	41.43	10.18	8876	1046490	22227	2.12	6048	27.21	165666	20151	19981	12.16	13.84	6402	31.77	0.51094	0.71099	0.34632	0.49724
20150522_JA_Ade72h1ACN60_3_Ri	Ad72hR1	4	Trypsin/P	Specific	Acetyl (Protein N-term);Oxidation (M)	2	3633	33143	34617	31669	2948	14027	13743	284	40.52	43.4	9.63	9297	1058350	22745	2.15	6442	28.32	169955	20674	20511	12.16	13.9	6797	32.88	0.53926	0.75607	0.36276	0.52081
20150522_JA_Ade72h2ACN10_1	Ad72hR2	1	Trypsin/P	Specific	Acetyl (Protein N-term);Oxidation (M)	2	3501	32723	33878	31568	2310	13926	13676	250	41.11	43.32	10.82	9575	912783	23211	2.54	6060	26.11	146427	20944	20734	14.3	16.21	6647	31.74	0.4416	0.63779	0.30058	0.44622
20150522_JA_Ade72h2ACN10_2	Ad72hR2	1	Trypsin/P	Specific	Acetyl (Protein N-term);Oxidation (M)	2	3429	32683	33683	31683	2000	13992	13768	224	41.54	43.46	11.2	9769	923576	23572	2.55	5875	24.92	150322	21430	21262	14.26	16.18	6490	30.28	0.44538	0.64228	0.30568	0.45285
20150522_JA_Ade72h2ACN10_3	Ad72hR2	1	Trypsin/P	Specific	Acetyl (Protein N-term);Oxidation (M)	2	3481	33243	34287	32199	2088	14131	13882	249	41.21	43.11	11.93	9670	942798	23419	2.48	6140	26.22	150301	21293	21081	14.17	16.09	6738	31.64	0.45495	0.66415	0.31371	0.47119
20150522_JA_Ade72h2ACN14_1	Ad72hR2	2	Trypsin/P	Specific	Acetyl (Protein N-term);Oxidation (M)	2	3409	32341	33477	31205	2272	13490	13249	241	40.3	42.46	10.61	9329	876088	22813	2.6	5873	25.74	145084	20714	20533	14.28	16.22	6254	30.19	0.46039	0.65476	0.30745	0.45006
20150522_JA_Ade72h2ACN14_2	Ad72hR2	2	Trypsin/P	Specific	Acetyl (Protein N-term);Oxidation (M)	2	3424	32546	33701	31389	2312	13435	13153	282	39.87	41.9	12.2	9066	881654	22653	2.57	6155	27.17	144513	20463	20282	14.16	16.11	6562	32.07	0.45826	0.65863	0.30701	0.45329
20150522_JA_Ade72h2ACN14_3	Ad72hR2	2	Trypsin/P	Specific	Acetyl (Protein N-term);Oxidation (M)	2	3405	32576	33779	31373	2406	13277	13007	270	39.31	41.46	11.22	8853	882989	22334	2.53	6162	27.59	142104	20122	19884	14.16	16.07	6630	32.95	0.47078	0.66946	0.31949	0.47026
20150522_JA_Ade72h2ACN18_1	Ad72hR2	3	Trypsin/P	Specific	Acetyl (Protein N-term);Oxidation (M)	2	3476	33219	34191	32247	1944	14507	14300	207	42.43	44.35	10.65	10088	947156	24197	2.55	5992	24.76	154589	22030	21846	14.25	16.16	6596	29.94	0.44849	0.65216	0.30588	0.45855
20150522_JA_Ade72h2ACN18_2	Ad72hR2	3	Trypsin/P	Specific	Acetyl (Protein N-term);Oxidation (M)	2	3434	32770	33789	31751	2038	14014	13791	223	41.48	43.43	10.94	9731	911752	23607	2.59	6073	25.73	148107	21420	21251	14.46	16.39	6664	31.11	0.45111	0.64561	0.30622	0.44579
20150522_JA_Ade72h2ACN18_3	Ad72hR2	3	Trypsin/P	Specific	Acetyl (Protein N-term);Oxidation (M)	2	3489	33258	34208	32304	1904	14365	14121	244	41.99	43.71	12.82	9940	959512	23862	2.49	6176	25.88	153897	21758	21577	14.14	16.03	6727	30.92	0.45032	0.64739	0.30889	0.45477
20150522_JA_Ade72h2ACN60_1	Ad72hR2	4	Trypsin/P	Specific	Acetyl (Protein N-term);Oxidation (M)	2	3391	32310	33326	31292	2034	13757	13599	158	41.28	43.46	7.77	9499	909970	23313	2.56	5767	24.74	149253	21187	21015	14.2	16.15	6295	29.71	0.44367	0.63565	0.30201	0.44527
20150522_JA_Ade72h2ACN60_2	Ad72hR2	4	Trypsin/P	Specific	Acetyl (Protein N-term);Oxidation (M)	2	3440	32792	33858	31726	2132	13915	13671	244	41.1	43.09	11.44	9601	916703	23420	2.55	5880	25.11	149462	21344	21136	14.28	16.23	6401	29.99	0.4525	0.65622	0.30674	0.45322
20150522_JA_Ade72h2ACN60_3	Ad72hR2	4	Trypsin/P	Specific	Acetyl (Protein N-term);Oxidation (M)	2	3439	32791	33881	31697	2184	14011	13804	207	41.35	43.55	9.48	9578	940987	23170	2.46	6068	26.19	151362	21100	20897	13.94	15.85	6531	30.95	0.4509	0.64559	0.30742	0.45629
20150522_JA_Meta1ACN10_1_R	MetaR1	1	Trypsin/P	Specific	Acetyl (Protein N-term);Oxidation (M)	2	3545	32607	33911	31303	2608	13350	13113	237	39.37	41.89	9.09	9504	1098390	23092	2.1	5341	23.13	164779	21030	20871	12.76	14.83	5837	27.76	0.49727	0.69437	0.33964	0.48224
20150522_JA_Meta1ACN10_2	MetaR1	1	Trypsin/P	Specific	Acetyl (Protein N-term);Oxidation (M)	2	3889	36145	37600	34690	2910	15569	15266	303	41.41	44.01	10.41	9824	1230563	23794	1.93	7348	30.88	176063	21361	21171	12.13	14.36	7868	36.83	0.53527	0.74487	0.36613	0.52235
20150522_JA_Meta1ACN10_3	MetaR1	1	Trypsin/P	Specific	Acetyl (Protein N-term);Oxidation (M)	2	3533	32590	33825	31355	2470	13348	13069	279	39.46	41.68	11.3	9402	1087407	23088	2.12	5570	24.13	166695	21008	20841	12.6	14.64	6048	28.79	0.51039	0.70971	0.34918	0.49963
20150522_JA_Meta1ACN14_1_R	MetaR1	2	Trypsin/P	Specific	Acetyl (Protein N-term);Oxidation (M)	2	3569	33484	34835	32133	2702	14323	14050	273	41.12	43.72	10.1	9705	1075944	23489	2.18	6032	25.68	170247	21302	21137	12.51	14.45	6561	30.8	0.51084	0.7145	0.34684	0.49526
20150522_JA_Meta1ACN14_2	MetaR1	2	Trypsin/P	Specific	Acetyl (Protein N-term);Oxidation (M)	2	3892	36431	37697	35163	2534	16145	15881	264	42.83	45.16	10.42	10060	1201760	24299	2.02	7316	30.11	181252	21969	21825	12.12	14.3	7801	35.51	0.53304	0.73558	0.35886	0.50836
20150522_JA_Meta1ACN14_3	MetaR1	2	Trypsin/P	Specific	Acetyl (Protein N-term);Oxidation (M)	2	3582	33622	34837	32407	2430	14292	14007	285	41.03	43.22	11.73	9582	1079686	23706	2.2	6317	26.65	173672	21550	21373	12.41	14.49	6763	31.38	0.51706	0.7228	0.34719	0.49534
20150522_JA_Meta1ACN18_1_i	MetaR1	3	Trypsin/P	Specific	Acetyl (Protein N-term);Oxidation (M)	2	3400	31217	32136	30086	2050	13093	12820	273	40.74	42.61	13.32	8994	1151810	22753	1.98	5814	25.55	184231	20759	20592	11.27	13.37	6271	30.21	0.54345	0.76219	0.36878	0.53169
20150522_JA_Meta1ACN18_1_Ri	MetaR1	3	Trypsin/P	Specific	Acetyl (Protein N-term);Oxidation (M)	2	3633	34311	35738	32884	2854	14591	14347	244	40.83	43.63	8.55	9447	1144090	23154	2.02	6697	28.92	176122	20959	20798	11.9	13.99	7146	34.1	0.53004	0.73976	0.36165	0.51658
20150522_JA_Meta1ACN18_2	MetaR1	3	Trypsin/P	Specific	Acetyl (Protein N-term);Oxidation (M)	2	3867	36053	37452	34654	2798	15380	15123	257	41.07	43.64	9.19	10061	1193525	24528	2.06	6818	27.8	179236	22231	22078	12.4	14.66	7354	33.08	0.51849	0.73021	0.35339	0.51102
20150522_JA_Meta1ACN18_3	MetaR1	3	Trypsin/P	Specific	Acetyl (Protein N-term);Oxidation (M)	2	3628	33972	35238	32706	2532	14229	13960	269	40.38	42.68	10.62	9465	1083551	23549	2.17	6256	26.57	170067	21459	21274	12.62	14.73	6703	31.24	0.50951	0.72018	0.34687	0.5025
20150522_JA_Meta1ACN60_1	MetaR1	4	Trypsin/P	Specific	Acetyl (Protein N-term);Oxidation (M)	2	3977	36454	37949	34959	2990	15180	14923	257	40	42.69	8.6	10163	1185601	24580	2.07	6063	24.67	181263	22426	22257	12.37	14.5	6467	28.84	0.50651	0.7108	0.33617	0.48404
20150522_JA_Meta1ACN60_2	MetaR1	4	Trypsin/P	Specific	Acetyl (Protein N-term);Oxidation (M)	2	3806	35260	36455	34065	2390	15326	15105	221	42.04	44.34	9.25	9733	1142523	23381	2.05	6793	29.05	175346	21338	21171	12.17	14.39	7181	33.65	0.52108	0.72999	0.34943	0.50365
20150522_JA_Meta1ACN60_3	MetaR1	4	Trypsin/P	Specific	Acetyl (Protein N-term);Oxidation (M)	2	3827	35604	37021	34187	2834	14922	14721	201	40.31	43.06	7.09	9397	1135887	23241	2.05	6576	28.29	169511	21061	20892	12.42	14.59	6981	33.15	0.50354	0.7127	0.34354	0.49793
20150522_JA_Meta2ACN10_1	MetaR2	1	Trypsin/P	Specific	Acetyl (Protein N-term);Oxidation (M)	2	3443	32426	33440	31410	2030	13545	13344	201	40.51	42.48	9.9	8903	917143	22574	2.46	5732	25.39	146049	20346	20134	13.93	16.19	6153	30.24	0.46988	0.66487	0.31771	0.46027
20150522_JA_Meta2ACN10_2	MetaR2	1	Trypsin/P	Specific	Acetyl (Protein N-term);Oxidation (M)	2	3466	32717	33839	31595	2244	13317	13087	230	39.35	41.42	10.25	8749	926593	22594	2.44	5897	26.1	146438	20357	20131	13.9	16.24	6314	31.02	0.46607	0.66498	0.31571	0.46332
20150522_JA_Meta2ACN10_3	MetaR2	1	Trypsin/P	Specific	Acetyl (Protein N-term);Oxidation (M)	2	3552	33476	34589	32363	2226	13971	13724	247	40.39	42.41	11.1	8853	960389	22530	2.35	6168	27.38	147108	20211	19999	13.74	16.11	6510	32.21	0.46689	0.66951	0.31489	0.46037
20150522_JA_Meta2ACN14_1	MetaR2	2	Trypsin/P	Specific	Acetyl (Protein N-term);Oxidation (M)	2	3596	33938	35101	32775	2326	14282	14020	262	40.69	42.78	11.26	9533	970413	23911	2.46	6251	26.14	151020	21505	21304	14.24	16.46	6817	31.7	0.4737	0.68294	0.32349	0.47914
20150522_JA_Meta2ACN14_2	MetaR2	2	Trypsin/P	Specific	Acetyl (Protein N-term);Oxidation (M)	2	3565	33612	34724	32496	2228	14136	13936	200	40.71	42.89	8.98	9535	983539	23977	2.44	6005	25.04	152932	21595	21387	14.12	16.39	6525	30.22	0.46446	0.66893	0.31658	0.46866
20150522_JA_Meta2ACN14_3	MetaR2	2	Trypsin/P	Specific	Acetyl (Protein N-term);Oxidation (M)	2	3547	33561	34768	32352	2416	14177	13968	209	40.78	43.18	8.65	9320	994000	23770	2.39	5998	25.23	153206	21314	21110	13.91	16.1	6502	30.51	0.47634	0.68087	0.32843	0.48309
20150522_JA_Meta2ACN18_1	MetaR2	3	Trypsin/P	Specific	Acetyl (Protein N-term);Oxidation (M)	2	3498	32814	33875	31751	2124	13608	13401	207	40.17	42.21	9.75	8720	923547	22367	2.42	6138	27.44	144651	20118	19886	13.91	16.26	6447	32.05	0.46875	0.66995	0.31365	0.45754
20150522_JA_Meta2ACN18_2	MetaR2	3	Trypsin/P	Specific	Acetyl (Protein N-term);Oxidation (M)	2	3474	32924	34093	31751	2342	13657	13411	246	40.06	42.24	10.5	8755	936492	22614	2.41	5995	26.51	146138	20312	20070	13.9	16.25	6345	31.24	0.47904	0.68372	0.32159	0.46792
20150522_JA_Meta2ACN18_3	MetaR2	3	Trypsin/P	Specific	Acetyl (Protein N-term);Oxidation (M)	2	3526	33438	34586	32288	2298	13804	13566	238	39.91	42.02	10.36	8770	947902	22702	2.39	6114	26.93	146911	20400	20122	13.89	16.25	6433	31.53	0.47274	0.6754	0.3173	0.46455
20150522_JA_Meta2ACN60_1	MetaR2	4	Trypsin/P	Specific	Acetyl (Protein N-term);Oxidation (M)	2	3477	33046	34151	31939	2212	14012	13816	196	41.03	43.26	8.86	8982	938296	22810	2.43	5967	26.16	147619	20517	20293	13.9	16.2	6372	31.06	0.46677	0.66262	0.31583	0.45748
20150522_JA_Meta2ACN60_2	MetaR2	4	Trypsin/P	Specific	Acetyl (Protein N-term);Oxidation (M)	2	3538	33633	34847	32415	2432	14087	13866	221	40.43	42.78	9.09	9142	959262	23456	2.45	5965	25.43	151099	21034	20795	13.92	16.28	6326	30.08	0.46565	0.6663	0.31166	0.45434
20150522_JA_Meta2ACN60_3	MetaR2	4	Trypsin/P	Specific	Acetyl (Protein N-term);Oxidation (M)	2	3529	33502	34664	32336	2328	14024	13792	232	40.46	42.65	9.97	9093	954075	23092	2.42	5900	25.55	149180	20743	20511	13.9	16.22	6262	30.19	0.46583	0.66385	0.31326	0.45704
St2hR1																		18355
St2hR2																		17411
Ad12hR1																		16066
Ad12hR2																		14685
Ad24hR1																		14076
Ad24hR2																		13445
Ad48hR1																		18232
Ad48hR2																		16642
Ad72hR1																		18485
Ad72hR2																		17157
MetaR1																		17548
MetaR2																		16041
Total							542639	4906492	5103699	4708455	395244	2007811	1970342	37469	39.34	41.85	9.48	32030	148454789					23103942	2967044	2937247	12.84	15.02	978887	32.99	0.4906	0.69595	0.33022	0.48071
