# Supplementary material for: Quantitative proteome and phosphoproteome analyses highlight the adherent population during Trypanosoma cruzi metacyclogenesis
Source: Sci Rep. 2017 Aug 29;7:9899. doi: 10.1038/s41598-017-10292-3 (PMC5574995; doi:10.1038/s41598-017-10292-3)
Supplement: Supplementary file 3 — Table S2. [file 41598_2017_10292_MOESM3_ESM.xls]

## Sheet: peptides_proteome
Table S2. Description of each peptide identified during T. cruzi metacyclogenesis proteome dataset acquisition
Proteins	Sequence	N-term cleavage window	C-term cleavage window	Amino acid before	First amino acid	Second amino acid	Second last amino acid	Last amino acid	Amino acid after	A Count	R Count	N Count	D Count	C Count	Q Count	E Count	G Count	H Count	I Count	L Count	K Count	M Count	F Count	P Count	S Count	T Count	W Count	Y Count	V Count	U Count	Length	Missed cleavages	Mass	Leading razor protein	Start position	End position	Unique (Groups)	Unique (Proteins)	Charges	PEP	Score	Identification type Ad12hR1	Identification type Ad12hR2	Identification type Ad24hR1	Identification type Ad24hR2	Identification type Ad48hR1	Identification type Ad48hR2	Identification type Ad72hR1	Identification type Ad72hR2
V5BCK4	AAAAAAEAAVFDPVVLLEER	GTGKEGARAAAAAAEA	PVVLLEERHLHVTANV	R	A	A	E	R	H	8	1	0	1	0	0	3	0	0	0	2	0	0	1	1	0	0	0	0	3	0	20	0	2012.06	V5BCK4	303	322	yes	yes	2	0.0028823	59.792	By matching	By matching	By matching	By matching	By MS/MS	By matching	By matching	By matching
V5DS84	AAAAACGDDSVPGYEAGATLKPVAER	________________	TLKPVAERLGELLNVP	M	A	A	E	R	L	8	1	0	2	1	0	2	3	0	0	1	1	0	0	2	1	1	0	1	2	0	26	0	2546.21	V5DS84	2	27	yes	yes	3	1.2474e-20	133.94	By MS/MS	By MS/MS	By MS/MS	By MS/MS	By MS/MS	By MS/MS	By matching	By matching
V5DB39	AAAAAFQECVGR	DREVHVRRAAAAAFQE	AFQECVGRLGNFPDGI	R	A	A	G	R	L	5	1	0	0	1	1	1	1	0	0	0	0	0	1	0	0	0	0	0	1	0	12	0	1249.59	V5DB39	597	608	yes	yes	2	0.051353	84.169	By matching	By matching	By matching	By matching	By matching	By matching	By matching	By matching
V5BFR7	AAAAALQESLK	NESSRQVRAAAAALQE	AALQESLKQDSSTYEP	R	A	A	L	K	Q	5	0	0	0	0	1	1	0	0	0	2	1	0	0	0	1	0	0	0	0	0	11	0	1071.59	V5BFR7	48	58	yes	yes	2	0.00028261	117.86	By MS/MS	By matching	By MS/MS	By MS/MS	By MS/MS	By MS/MS	By MS/MS	By MS/MS
V5B0R0	AAAAEVILNK	KAKTDEERAAAAEVIL	AAEVILNKLKEDAAQK	R	A	A	N	K	L	4	0	1	0	0	0	1	0	0	1	1	1	0	0	0	0	0	0	0	1	0	10	0	998.576	V5B0R0	57	66	yes	yes	2	0.00037733	156.16	By MS/MS	By MS/MS	By MS/MS	By MS/MS	By MS/MS	By MS/MS	By MS/MS	By MS/MS
V5B8Z3	AAAALALIK	SIRERNEKAAAALALI	AAALALIKKEERLRLA	K	A	A	I	K	K	5	0	0	0	0	0	0	0	0	1	2	1	0	0	0	0	0	0	0	0	0	9	0	840.543	V5B8Z3	307	315	yes	yes	2	0.00013939	157.34	By MS/MS	By MS/MS	By MS/MS	By MS/MS	By MS/MS	By MS/MS	By MS/MS	By MS/MS
V5BGW3	AAAALFDR	QVHGFGPRAAAALFDR	AAAALFDREGIFTVEE	R	A	A	D	R	E	4	1	0	1	0	0	0	0	0	0	1	0	0	1	0	0	0	0	0	0	0	8	0	833.44	V5BGW3	111	118	yes	yes	2	0.0005556	139.88	By MS/MS	By MS/MS	By MS/MS	By MS/MS	By MS/MS	By MS/MS	By MS/MS	By MS/MS
V5AQB9	AAAAQSSSGNTGLGER	SVGPPGARAAAAQSSS	GNTGLGERTAIEAPAA	R	A	A	E	R	T	4	1	1	0	0	1	1	3	0	0	1	0	0	0	0	3	1	0	0	0	0	16	0	1475.7	V5AQB9	58	73	yes	yes	2	2.2574e-11	156	By MS/MS	By MS/MS	By MS/MS	By matching	By MS/MS	By MS/MS	By MS/MS	By MS/MS
V5BB18	AAAASLSVVADPQAIQQAMR	AIRGAAVKAAAASLSV	QAIQQAMRQLQELKNE	K	A	A	M	R	Q	7	1	0	1	0	3	0	0	0	1	1	0	1	0	1	2	0	0	0	2	0	20	0	1997.04	V5BB18	442	461	yes	yes	2	4.6206e-11	135.29	By matching	By matching	By MS/MS	By matching	By matching	By matching	By MS/MS	By MS/MS
V5BNW7	AAAASPDAADDTTSVTR	RNKLLAARAAAASPDA	DDTTSVTRSTEGGFCS	R	A	A	T	R	S	6	1	0	3	0	0	0	0	0	0	0	0	0	0	1	2	3	0	0	1	0	17	0	1618.74	V5BNW7	176	192	yes	yes	2	0.0016101	77.027	By matching	By matching	By matching	By matching	By matching	By matching	By matching	By matching
V5C2U9	AAAATALLPAK	VCVPEAKKAAAATALL	ATALLPAKHGRSRYLQ	K	A	A	A	K	H	6	0	0	0	0	0	0	0	0	0	2	1	0	0	1	0	1	0	0	0	0	11	0	996.597	V5C2U9	540	550	yes	yes	2	0.00435	106.16	By matching	By MS/MS	By matching	By matching	By matching	By matching	By matching	By matching
V5D560	AAAAWSLGQIGR	KEPEDHIKAAAAWSLG	WSLGQIGRHSADHAKA	K	A	A	G	R	H	4	1	0	0	0	1	0	2	0	1	1	0	0	0	0	1	0	1	0	0	0	12	0	1199.64	V5D560	354	365	yes	yes	2	6.6548e-13	193.62	By MS/MS	By MS/MS	By MS/MS	By MS/MS	By MS/MS	By MS/MS	By MS/MS	By MS/MS
V5DR98	AAADLTGVEAVQYPR	QYLEKVKKAAADLTGV	VEAVQYPRIAEKILQL	K	A	A	P	R	I	4	1	0	1	0	1	1	1	0	0	1	0	0	0	1	0	1	0	1	2	0	15	0	1559.79	V5DR98	313	327	yes	yes	2	2.9401e-39	219.84	By MS/MS	By MS/MS	By MS/MS	By MS/MS	By MS/MS	By MS/MS	By MS/MS	By MS/MS
V5B2E3	AAADTLEGGPSEYQSSLNTPIK	KIRAAAAKAAADTLEG	SSLNTPIKRKYPQEAD	K	A	A	I	K	R	3	0	1	1	0	1	2	2	0	1	2	1	0	0	2	3	2	0	1	0	0	22	0	2248.09	V5B2E3	38	59	yes	yes	2	3.4782e-86	232.6	By MS/MS	By MS/MS	By MS/MS	By MS/MS	By MS/MS	By MS/MS	By matching	By MS/MS
V5BG02	AAAEDVLLAK	VEELALARAAAEDVLL	AEDVLLAKYPFFATLP	R	A	A	A	K	Y	4	0	0	1	0	0	1	0	0	0	2	1	0	0	0	0	0	0	0	1	0	10	0	999.56	V5BG02	30	39	yes	yes	2	4.9116e-05	167.93	By MS/MS	By MS/MS	By MS/MS	By MS/MS	By MS/MS	By MS/MS	By MS/MS	By MS/MS
V5BU44	AAAEEISAEVVAAALNR	QYKETVERAAAEEISA	VVAAALNRLAKLMDRK	R	A	A	N	R	L	7	1	1	0	0	0	3	0	0	1	1	0	0	0	0	1	0	0	0	2	0	17	0	1683.88	V5BU44	345	361	yes	yes	2	2.0924e-18	164.66	By MS/MS	By matching	By matching	By matching	By MS/MS	By MS/MS	By MS/MS	By MS/MS
V5BH45	AAAEMEEHLTDQEVNEMFDK	ITKDSLKKAAAEMEEH	EVNEMFDKLVTGISSS	K	A	A	D	K	L	3	0	1	2	0	1	5	0	1	0	1	1	2	1	0	0	1	0	0	1	0	20	0	2335.99	V5BH45	142	161	yes	yes	3	9.5159e-05	75.743	By matching	By MS/MS	By matching	By matching	By matching	By matching	By matching	By matching
V5DT29	AAAFDPNFLLIPTTEQDLR	PSLYAGSRAAAFDPNF	PTTEQDLRAEAVLPPK	R	A	A	L	R	A	3	1	1	2	0	1	1	0	0	1	3	0	0	2	2	0	2	0	0	0	0	19	0	2131.09	V5DT29	156	174	yes	yes	2	4.4941e-08	127.37	By matching	By matching	By matching	By matching	By MS/MS	By matching	By MS/MS	By MS/MS
V5BLV3	AAAFEMPSLEEQELR	RRRKNHSKAAAFEMPS	SLEEQELRIAQFQSQM	K	A	A	L	R	I	3	1	0	0	0	1	4	0	0	0	2	0	1	1	1	1	0	0	0	0	0	15	0	1719.81	V5BLV3	49	63	yes	yes	2	1.6773e-26	192.46	By MS/MS	By matching	By MS/MS	By MS/MS	By MS/MS	By MS/MS	By MS/MS	By MS/MS
V5BXW4	AAAFLAPEAER	STQIAASRAAAFLAPE	FLAPEAERFPVNTISK	R	A	A	E	R	F	5	1	0	0	0	0	2	0	0	0	1	0	0	1	1	0	0	0	0	0	0	11	0	1144.59	V5BXW4	101	111	yes	yes	2	0.028603	62.633	By matching	By MS/MS	By MS/MS	By matching	By matching	By matching	By matching	By matching
V5BB32	AAAGGHLFSSPK	YTDDAATKAAAGGHLF	GHLFSSPKDAFASHPA	K	A	A	P	K	D	3	0	0	0	0	0	0	2	1	0	1	1	0	1	1	2	0	0	0	0	0	12	0	1141.59	V5BB32	414	425	yes	yes	2	0.027335	59.155	By matching	By matching	By MS/MS	By matching	By matching	By matching	By matching	By matching
V5BBH0	AAAGTSGTGGLITK	VVVERALRAAAGTSGT	GTGGLITKLQLLVLSN	R	A	A	T	K	L	3	0	0	0	0	0	0	4	0	1	1	1	0	0	0	1	3	0	0	0	0	14	0	1203.65	V5BBH0	655	668	yes	yes	2	0.014929	64.374	By matching	By matching	By matching	By matching	By matching	By matching	By matching	By matching
V5BS99	AAAHYGVTPVDGVLSHMLK	EVTEVIEKAAAHYGVT	GVLSHMLKRYIVDSFR	K	A	A	L	K	R	3	0	0	1	0	0	0	2	2	0	2	1	1	0	1	1	1	0	1	3	0	19	0	1965.01	V5BS99	188	206	yes	yes	3;4	4.2015e-31	152.94	By matching	By matching	By matching	By matching	By MS/MS	By matching	By MS/MS	By MS/MS
V5BKG1	AAAIMGDIAR	RMYTRAAKAAAIMGDI	AIMGDIARAVAQMETI	K	A	A	A	R	A	4	1	0	1	0	0	0	1	0	2	0	0	1	0	0	0	0	0	0	0	0	10	0	987.517	V5BKG1	320	329	yes	yes	2	0.0016214	112.36	By MS/MS	By MS/MS	By MS/MS	By MS/MS	By MS/MS	By MS/MS	By matching	By MS/MS
V5BLB5	AAAIPFDHGGIK	GLAGLAGRAAAIPFDH	PFDHGGIKGPAQACYR	R	A	A	I	K	G	3	0	0	1	0	0	0	2	1	2	0	1	0	1	1	0	0	0	0	0	0	12	0	1195.63	V5BLB5	46	57	yes	yes	2;3	0.00098061	89.805	By MS/MS	By MS/MS	By MS/MS	By MS/MS	By MS/MS	By MS/MS	By MS/MS	By MS/MS
V5B9S2	AAAIVAEGEAASSSPSGTSR	KEEVIARRAAAIVAEG	SSPSGTSRNNGAANNA	R	A	A	S	R	N	6	1	0	0	0	0	2	2	0	1	0	0	0	0	1	5	1	0	0	1	0	20	0	1817.88	V5B9S2	116	135	yes	yes	2	1.3434e-53	205.15	By MS/MS	By MS/MS	By MS/MS	By MS/MS	By MS/MS	By MS/MS	By MS/MS	By MS/MS
V5BJP1	AAALDLLR	FREHAKFRAAALDLLR	AAALDLLRSMTEEQLY	R	A	A	L	R	S	3	1	0	1	0	0	0	0	0	0	3	0	0	0	0	0	0	0	0	0	0	8	0	841.502	V5BJP1	56	63	yes	yes	2	0.00062034	137.9	By MS/MS	By MS/MS	By MS/MS	By MS/MS	By MS/MS	By MS/MS	By MS/MS	By MS/MS
V5BDP5	AAALELAVEK	ELRRMETKAAALELAV	ALELAVEKERLERLES	K	A	A	E	K	E	4	0	0	0	0	0	2	0	0	0	2	1	0	0	0	0	0	0	0	1	0	10	0	1013.58	V5BDP5	58	67	yes	yes	2	0.0027029	98.898	By matching	By matching	By matching	By matching	By matching	By matching	By matching	By matching
V5DIX7	AAALIEEMER	CGMRCGEKAAALIEEM	ALIEEMERQKCDALVL	K	A	A	E	R	Q	3	1	0	0	0	0	3	0	0	1	1	0	1	0	0	0	0	0	0	0	0	10	0	1131.56	V5DIX7	169	178	yes	yes	2	0.001304	123.79	By MS/MS	By MS/MS	By MS/MS	By MS/MS	By MS/MS	By MS/MS	By MS/MS	By MS/MS
V5BCN9	AAALPLPDGEK	AGPTTRAKAAALPLPD	LPLPDGEKMKIQAHSK	K	A	A	E	K	M	3	0	0	1	0	0	1	1	0	0	2	1	0	0	2	0	0	0	0	0	0	11	0	1080.58	V5BCN9	610	620	yes	yes	2	0.020928	66.19	By matching	By matching	By matching	By MS/MS	By matching	By MS/MS	By matching	By matching
V5DJB6	AAALSSEAVGADDK	EAEKLDRRAAALSSEA	EAVGADDKVRQLEKAL	R	A	A	D	K	V	5	0	0	2	0	0	1	1	0	0	1	1	0	0	0	2	0	0	0	1	0	14	0	1303.63	V5DJB6	440	453	yes	yes	2	1.2673e-05	134.4	By MS/MS	By MS/MS	By MS/MS	By matching	By MS/MS	By MS/MS	By MS/MS	By MS/MS
V5D4R1	AAALVYNLIK	PTPLQASRAAALVYNL	ALVYNLIKVKKSLDRR	R	A	A	I	K	V	3	0	1	0	0	0	0	0	0	1	2	1	0	0	0	0	0	0	1	1	0	10	0	1074.64	V5D4R1	294	303	yes	yes	2	0.0011586	138.98	By MS/MS	By MS/MS	By MS/MS	By matching	By MS/MS	By MS/MS	By MS/MS	By MS/MS
V5BN85	AAAMAQQVDEAER	DDEEVDEKAAAMAQQV	QQVDEAERRRIATLRE	K	A	A	E	R	R	5	1	0	1	0	2	2	0	0	0	0	0	1	0	0	0	0	0	0	1	0	13	0	1388.64	V5BN85	665	677	yes	yes	2	1.4681e-09	163.33	By matching	By matching	By MS/MS	By matching	By matching	By matching	By matching	By matching
V5AZ17	AAAMEMLYGGVR	LLGYPLRRAAAMEMLY	EMLYGGVRVQHLAQSP	R	A	A	V	R	V	3	1	0	0	0	0	1	2	0	0	1	0	2	0	0	0	0	0	1	1	0	12	0	1267.61	V5AZ17	22	33	yes	yes	2	0.0018634	86.114	By MS/MS	By matching	By matching	By matching	By MS/MS	By matching	By matching	By matching
V5DEB6	AAANLMENVR	LLRLPILKAAANLMEN	ANLMENVRFLQRVRRG	K	A	A	V	R	F	3	1	2	0	0	0	1	0	0	0	1	0	1	0	0	0	0	0	0	1	0	10	0	1087.54	V5DEB6	367	376	yes	yes	2	0.0012993	131.42	By MS/MS	By MS/MS	By MS/MS	By matching	By matching	By matching	By matching	By matching
V5B4G8	AAAPCVLFFDELDSVAR	RDVFDKARAAAPCVLF	DELDSVARARGSHGDG	R	A	A	A	R	A	4	1	0	2	1	0	1	0	0	0	2	0	0	2	1	1	0	0	0	2	0	17	0	1879.91	V5B4G8	530	546	yes	yes	2	1.6427e-14	159.34	By MS/MS	By matching	By matching	By matching	By MS/MS	By matching	By MS/MS	By MS/MS
V5BZW6	AAAPSQFDITR	MSGKPKNRAAAPSQFD	PSQFDITRDSLRDEVE	R	A	A	T	R	D	3	1	0	1	0	1	0	0	0	1	0	0	0	1	1	1	1	0	0	0	0	11	0	1175.59	V5BZW6	123	133	yes	yes	2	0.0045856	87.641	By matching	By matching	By matching	By matching	By matching	By matching	By matching	By matching
V5B3G2	AAAQAELQEVRPLVR	VALMREARAAAQAELQ	QEVRPLVRTQVSHHEV	R	A	A	V	R	T	4	2	0	0	0	2	2	0	0	0	2	0	0	0	1	0	0	0	0	2	0	15	0	1649.92	V5B3G2	1138	1152	yes	yes	3	0.0087509	77.894	By matching	By matching	By matching	By matching	By matching	By matching	By matching	By matching
V5BT61	AAAQCNTPLMR	LCFAKAEKAAAQCNTP	QCNTPLMRHPIVYNAG	K	A	A	M	R	H	3	1	1	0	1	1	0	0	0	0	1	0	1	0	1	0	1	0	0	0	0	11	0	1231.58	V5BT61	230	240	yes	yes	2	6.6371e-08	182.28	By MS/MS	By MS/MS	By MS/MS	By MS/MS	By MS/MS	By MS/MS	By MS/MS	By MS/MS
V5DA02	AAASAAATVSKPVLK	KLSVKESRAAASAAAT	TVSKPVLKAGRVLLFT	R	A	A	L	K	A	6	0	0	0	0	0	0	0	0	0	1	2	0	0	1	2	1	0	0	2	0	15	0	1383.81	V5DA02	441	455	yes	yes	2	7.4499e-06	121.92	By matching	By matching	By matching	By matching	By matching	By matching	By matching	By matching
V5BHT2	AAASNVTPAAVPTAAK	EEKTAAEKAAASNVTP	AAVPTAAKVSVPSSPS	K	A	A	A	K	V	7	0	1	0	0	0	0	0	0	0	0	1	0	0	2	1	2	0	0	2	0	16	0	1438.78	V5BHT2	425	440	yes	yes	2	4.2462e-07	132.15	By MS/MS	By matching	By MS/MS	By matching	By matching	By matching	By MS/MS	By MS/MS
V5DEL8	AAASSTNPFASMGALSK	QLAGPPRRAAASSTNP	ASMGALSKEPGSFPDQ	R	A	A	S	K	E	5	0	1	0	0	0	0	1	0	0	1	1	1	1	1	4	1	0	0	0	0	17	0	1609.78	V5DEL8	370	386	yes	yes	2	4.7833e-48	224.15	By MS/MS	By MS/MS	By MS/MS	By MS/MS	By MS/MS	By MS/MS	By MS/MS	By MS/MS
V5D8I6	AAATALINLVK	HAGFLAQRAAATALIN	TALINLVKGSKQNKQR	R	A	A	V	K	G	4	0	1	0	0	0	0	0	0	1	2	1	0	0	0	0	1	0	0	1	0	11	0	1083.67	V5D8I6	22	32	yes	yes	2	0.065354	67.214	By matching	By matching	By matching	By matching	By matching	By matching	By MS/MS	By matching
V5C1M1	AAATELGAHIGLALDTK	QTTINNLRAAATELGA	IGLALDTKGPEIRTGL	R	A	A	T	K	G	5	0	0	1	0	0	1	2	1	1	3	1	0	0	0	0	2	0	0	0	0	17	0	1650.89	V5C1M1	70	86	yes	yes	2;3	1.1282e-18	169.15	By MS/MS	By MS/MS	By matching	By matching	By MS/MS	By MS/MS	By MS/MS	By MS/MS
V5AUF3	AAATELSSEAK	RKEQEKKRAAATELSS	TELSSEAKEALRKKEE	R	A	A	A	K	E	4	0	0	0	0	0	2	0	0	0	1	1	0	0	0	2	1	0	0	0	0	11	0	1076.54	V5AUF3	221	231	yes	yes	2	0.03109	61.48	By matching	By matching	By matching	By matching	By MS/MS	By matching	By matching	By matching
V5BS50	AAATFDPTNFLPEGAVLLNDGK	EVELARKRAAATFDPT	AVLLNDGKKFSEPHKA	R	A	A	G	K	K	4	0	2	2	0	0	1	2	0	0	3	1	0	2	2	0	2	0	0	1	0	22	0	2260.14	V5BS50	345	366	yes	yes	2	1.694e-100	241.92	By MS/MS	By matching	By MS/MS	By matching	By MS/MS	By matching	By MS/MS	By MS/MS
V5BS50	AAATFDPTNFLPEGAVLLNDGKK	EVELARKRAAATFDPT	VLLNDGKKFSEPHKAV	R	A	A	K	K	F	4	0	2	2	0	0	1	2	0	0	3	2	0	2	2	0	2	0	0	1	0	23	1	2388.23	V5BS50	345	367	yes	yes	3	4.5827e-09	97.095	By matching	By matching	By matching	By matching	By MS/MS	By matching	By MS/MS	By matching
V5BI34	AAAVAAAAEEEEASGSSMSK	KGKKKYGKAAAVAAAA	ASGSSMSKCHFVIGKV	K	A	A	S	K	C	8	0	0	0	0	0	4	1	0	0	0	1	1	0	0	4	0	0	0	1	0	20	0	1865.83	V5BI34	60	79	yes	yes	2	6.253e-35	181.94	By MS/MS	By MS/MS	By MS/MS	By MS/MS	By MS/MS	By MS/MS	By matching	By MS/MS
V5BIM9	AAAVATDAAASVTTTATALK	SLGDGHSRAAAVATDA	TTTATALKKSRGGVGS	R	A	A	L	K	K	9	0	0	1	0	0	0	0	0	0	1	1	0	0	0	1	5	0	0	2	0	20	0	1803.96	V5BIM9	170	189	yes	yes	2	8.0901e-44	189.44	By matching	By matching	By matching	By matching	By matching	By matching	By matching	By matching
V5AS19;V5BC29;V5B0Q8	AAAVDDAALAYIPR	PNNLRHPRAAAVDDAA	AALAYIPRRVVDTWSR	R	A	A	P	R	R	6	1	0	2	0	0	0	0	0	1	1	0	0	0	1	0	0	0	1	1	0	14	0	1415.74	V5AS19	53	66	yes	no	2	6.319e-14	170.95	By MS/MS	By MS/MS	By MS/MS	By MS/MS	By MS/MS	By MS/MS	By matching	By matching
V5B797	AAAVNIIPSTTGAAK	VKDWRGGRAAAVNIIP	PSTTGAAKAVGMVIPS	R	A	A	A	K	A	5	0	1	0	0	0	0	1	0	2	0	1	0	0	1	1	2	0	0	1	0	15	0	1383.77	V5B797	219	233	yes	yes	2	5.1253e-15	164.66	By MS/MS	By MS/MS	By MS/MS	By MS/MS	By MS/MS	By MS/MS	By MS/MS	By MS/MS
V5BAN7	AAAVPELQIPR	CFSGDSDRAAAVPELQ	VPELQIPRYARVNTLK	R	A	A	P	R	Y	3	1	0	0	0	1	1	0	0	1	1	0	0	0	2	0	0	0	0	1	0	11	0	1163.67	V5BAN7	161	171	yes	yes	2	0.0026675	86.114	By MS/MS	By MS/MS	By MS/MS	By matching	By matching	By matching	By matching	By matching
V5BT86	AACDIFNAVPSR	YNISVFYKAACDIFNA	IFNAVPSRS_______	K	A	A	S	R	S	3	1	1	1	1	0	0	0	0	1	0	0	0	1	1	1	0	0	0	1	0	12	0	1319.63	V5BT86	343	354	yes	yes	2	0.003212	81.239	By matching	By MS/MS	By matching	By MS/MS	By MS/MS	By MS/MS	By matching	By matching
V5BDS8	AACDLLSGLHVETITNMPR	MESEGQKRAACDLLSG	ETITNMPRAEKLDALN	R	A	A	P	R	A	2	1	1	1	1	0	1	1	1	1	3	0	1	0	1	1	2	0	0	1	0	19	0	2097.03	V5BDS8	170	188	yes	no	3	4.5055e-38	188.9	By matching	By matching	By matching	By matching	By MS/MS	By matching	By MS/MS	By MS/MS
V5BPH4	AACLVPTLSLSTER	GVDSIPIKAACLVPTL	TLSLSTERLQYGTCFV	K	A	A	E	R	L	2	1	0	0	1	0	1	0	0	0	3	0	0	0	1	2	2	0	0	1	0	14	0	1516.79	V5BPH4	594	607	yes	yes	2	0.00012082	119.96	By MS/MS	By matching	By MS/MS	By MS/MS	By matching	By MS/MS	By MS/MS	By MS/MS
V5BCW8	AACVPSASQWIHVGDGEADR	CGIEVARKAACVPSAS	VGDGEADRVAAERAGC	K	A	A	D	R	V	4	1	0	2	1	1	1	2	1	1	0	0	0	0	1	2	0	1	0	2	0	20	0	2124.96	V5BCW8	210	229	yes	yes	3	0.035284	35.304	By matching	By MS/MS	By matching	By matching	By matching	By MS/MS	By matching	By matching
V5BA34	AACWQNMGNAANALK	AAALYSNRAACWQNMG	GNAANALKDAENCILL	R	A	A	L	K	D	5	0	3	0	1	1	0	1	0	0	1	1	1	0	0	0	0	1	0	0	0	15	0	1618.73	V5BA34	47	61	yes	yes	2	3.9333e-27	198.52	By MS/MS	By matching	By matching	By matching	By matching	By matching	By matching	By MS/MS
V5B6Q5	AADALSVLR	ATRISVGKAADALSVL	ADALSVLRQLARVVPK	K	A	A	L	R	Q	3	1	0	1	0	0	0	0	0	0	2	0	0	0	0	1	0	0	0	1	0	9	0	914.519	V5B6Q5	213	221	yes	yes	2	1.8674e-05	168.83	By MS/MS	By MS/MS	By MS/MS	By matching	By MS/MS	By MS/MS	By MS/MS	By MS/MS
V5D8Q5	AADDVHANLWATLPGEGGVTEGGIILSGHTDVVPVDGQK	LEKVVVQRAADDVHAN	VVPVDGQKWDSDPFTL	R	A	A	Q	K	W	4	0	1	4	0	1	2	7	2	2	3	1	0	0	2	1	3	1	0	5	0	39	0	3894.94	V5D8Q5	48	86	yes	yes	4	3.0391e-15	73.788	By matching	By matching	By matching	By matching	By matching	By matching	By MS/MS	By matching
V5BPT8	AADDVLFNWGICR	GRLLRIRRAADDVLFN	LFNWGICRAFHAKVPN	R	A	A	C	R	A	2	1	1	2	1	0	0	1	0	1	1	0	0	1	0	0	0	1	0	1	0	13	0	1535.72	V5BPT8	564	576	yes	yes	2	0.001446	91.307	By matching	By matching	By matching	By matching	By matching	By matching	By matching	By matching
V5B6L5	AADEALQLPHFSEVFVK	FFQKVVKRAADEALQL	HFSEVFVKFPFQPLQL	R	A	A	V	K	F	3	0	0	1	0	1	2	0	1	0	2	1	0	2	1	1	0	0	0	2	0	17	0	1899.97	V5B6L5	392	408	yes	yes	3	0.00012018	91.969	By matching	By matching	By matching	By matching	By matching	By matching	By matching	By matching
V5BYP5	AADESPVTMAEGEMQVALDEEDVETIK	HRSVELNKAADESPVT	EEDVETIKILIADGKI	K	A	A	I	K	I	4	0	0	3	0	1	6	1	0	1	1	1	2	0	1	1	2	0	0	3	0	27	0	2906.3	V5BYP5	245	271	yes	yes	2	3.735e-28	140.04	By matching	By matching	By matching	By matching	By MS/MS	By matching	By matching	By matching
V5B885	AADGVAASSFLTR	ERQELETKAADGVAAS	AASSFLTRARGEQRIL	K	A	A	T	R	A	4	1	0	1	0	0	0	1	0	0	1	0	0	1	0	2	1	0	0	1	0	13	0	1264.64	V5B885	699	711	yes	yes	2	0.0029556	83.243	By matching	By matching	By matching	By MS/MS	By matching	By matching	By matching	By matching
V5B3D2	AADLMQQNQLEK	AWSSETGRAADLMQQN	MQQNQLEKLCARCSPS	R	A	A	E	K	L	2	0	1	1	0	3	1	0	0	0	2	1	1	0	0	0	0	0	0	0	0	12	0	1387.68	V5B3D2	758	769	yes	yes	2	5.9013e-07	167.73	By matching	By matching	By MS/MS	By matching	By MS/MS	By matching	By matching	By matching
V5B8V4	AADLNGCTTHPVELMNAEPAR	AARKAIGKAADLNGCT	LMNAEPARKPKVPSKS	K	A	A	A	R	K	4	1	2	1	1	0	2	1	1	0	2	0	1	0	2	0	2	0	0	1	0	21	0	2266.05	V5B8V4	481	501	yes	yes	3	4.0016e-11	134.4	By MS/MS	By MS/MS	By MS/MS	By MS/MS	By MS/MS	By MS/MS	By matching	By matching
V5BWW5	AADVCAMINDTASEMEELSK	SCAHYYSRAADVCAMI	SEMEELSKALDQRQPV	R	A	A	S	K	A	4	0	1	2	1	0	3	0	0	1	1	1	2	0	0	2	1	0	0	1	0	20	0	2183.94	V5BWW5	367	386	yes	yes	2	5.747e-54	209.85	By matching	By matching	By matching	By matching	By matching	By matching	By MS/MS	By MS/MS
V5BFF6	AADVGADLVGK	VGGGIYTKAADVGADL	VGADLVGKVERNIPED	K	A	A	G	K	V	3	0	0	2	0	0	0	2	0	0	1	1	0	0	0	0	0	0	0	2	0	11	0	1014.53	V5BFF6	305	315	yes	yes	2	0.0005099	111.52	By MS/MS	By MS/MS	By MS/MS	By MS/MS	By MS/MS	By MS/MS	By MS/MS	By MS/MS
V5C1B1	AAEADVGDDNLVLTAAK	DKTPSLARAAEADVGD	NLVLTAAKAKFDLPPN	R	A	A	A	K	A	5	0	1	3	0	0	1	1	0	0	2	1	0	0	0	0	1	0	0	2	0	17	0	1671.83	V5C1B1	1306	1322	yes	yes	2	1.1827e-20	174.35	By MS/MS	By MS/MS	By MS/MS	By MS/MS	By MS/MS	By MS/MS	By MS/MS	By MS/MS
V5BH74	AAEAEGGYPYSYIEPIWDNMYLSNR	NALLEANKAAEAEGGY	DNMYLSNRAPLPVNTN	K	A	A	N	R	A	3	1	2	1	0	0	3	2	0	2	1	0	1	0	2	2	0	1	4	0	0	25	0	2908.3	V5BH74	72	96	yes	yes	2	6.401e-05	62.707	By matching	By matching	By matching	By matching	By matching	By matching	By MS/MS	By MS/MS
V5BUR3	AAEAEHVEAIVQFLFDEEEK	DERRRVLKAAEAEHVE	FLFDEEEKRRIQLEQQ	K	A	A	E	K	R	4	0	0	1	0	1	6	0	1	1	1	1	0	2	0	0	0	0	0	2	0	20	0	2303.1	V5BUR3	267	286	yes	yes	3	0.010941	44.1	By MS/MS	By matching	By matching	By matching	By matching	By matching	By matching	By matching
V5BH13	AAEALTALAK	QEPLFHQRAAEALTAL	EALTALAKAEGRRPFE	R	A	A	A	K	A	5	0	0	0	0	0	1	0	0	0	2	1	0	0	0	0	1	0	0	0	0	10	0	957.549	V5BH13	637	646	yes	yes	2	0.00018233	159.83	By MS/MS	By MS/MS	By MS/MS	By MS/MS	By MS/MS	By MS/MS	By MS/MS	By MS/MS
V5BZ77	AAEDALAELRPDDIR	DKALPILRAAEDALAE	ELRPDDIREVKSFQKP	R	A	A	I	R	E	4	2	0	3	0	0	2	0	0	1	2	0	0	0	1	0	0	0	0	0	0	15	0	1653.83	V5BZ77	2772	2786	yes	yes	3	1.6506e-06	124.48	By MS/MS	By MS/MS	By MS/MS	By MS/MS	By MS/MS	By MS/MS	By MS/MS	By MS/MS
V5DEV4	AAEDFTALSLLR	RGFDVSERAAEDFTAL	FTALSLLRKRRVSVFI	R	A	A	L	R	K	3	1	0	1	0	0	1	0	0	0	3	0	0	1	0	1	1	0	0	0	0	12	0	1305.69	V5DEV4	187	198	yes	yes	2	1.4772e-05	142.76	By matching	By matching	By matching	By matching	By MS/MS	By matching	By matching	By matching
V5BF59	AAEDLATAAPANINLK	ILRIPLYRAAEDLATA	APANINLKIANVAIKC	R	A	A	L	K	I	6	0	2	1	0	0	1	0	0	1	2	1	0	0	1	0	1	0	0	0	0	16	0	1581.84	V5BF59	227	242	yes	yes	2	9.4569e-23	186.08	By MS/MS	By MS/MS	By MS/MS	By MS/MS	By MS/MS	By MS/MS	By MS/MS	By MS/MS
V5BPI7	AAEDLSALAR	LKYEFMMRAAEDLSAL	EDLSALARRFMCSYTT	R	A	A	A	R	R	4	1	0	1	0	0	1	0	0	0	2	0	0	0	0	1	0	0	0	0	0	10	0	1015.53	V5BPI7	442	451	yes	yes	2	0.00029308	157.75	By MS/MS	By MS/MS	By matching	By MS/MS	By MS/MS	By matching	By MS/MS	By MS/MS
V5BJM5	AAEEASIISNTSR	EAWKLYQKAAEEASII	SIISNTSRGEVYYVGV	K	A	A	S	R	G	3	1	1	0	0	0	2	0	0	2	0	0	0	0	0	3	1	0	0	0	0	13	0	1347.66	V5BJM5	582	594	yes	yes	2	3.0995e-08	134.61	By matching	By matching	By MS/MS	By MS/MS	By MS/MS	By MS/MS	By matching	By matching
V5C2R5	AAEEIASWLR	RTKLAREKAAEEIASW	EEIASWLRSTPATQRP	K	A	A	L	R	S	3	1	0	0	0	0	2	0	0	1	1	0	0	0	0	1	0	1	0	0	0	10	0	1144.59	V5C2R5	1468	1477	yes	yes	2	0.00087929	146.11	By MS/MS	By matching	By matching	By matching	By MS/MS	By MS/MS	By MS/MS	By MS/MS
V5BCZ2	AAEELHYALK	LIFVETKRAAEELHYA	EELHYALKSEGIPSAT	R	A	A	L	K	S	3	0	0	0	0	0	2	0	1	0	2	1	0	0	0	0	0	0	1	0	0	10	0	1143.59	V5BCZ2	221	230	yes	yes	2	0.0013012	128.35	By MS/MS	By MS/MS	By MS/MS	By MS/MS	By MS/MS	By MS/MS	By MS/MS	By MS/MS
V5BAY1	AAEEMNNSVFHGETIAVR	KEVANAEKAAEEMNNS	HGETIAVRVAKPHAAY	K	A	A	V	R	V	3	1	2	0	0	0	3	1	1	1	0	0	1	1	0	1	1	0	0	2	0	18	0	1973.93	V5BAY1	189	206	yes	yes	3	0.027323	41.695	By matching	By matching	By matching	By matching	By matching	By matching	By matching	By MS/MS
V5DN25	AAEETILGNPSAGAMDDLQR	MVVMLGGRAAEETILG	GAMDDLQRATDLALKQ	R	A	A	Q	R	A	4	1	1	2	0	1	2	2	0	1	2	0	1	0	1	1	1	0	0	0	0	20	0	2057.97	V5DN25	271	290	yes	yes	2	4.8116e-88	243.23	By MS/MS	By MS/MS	By MS/MS	By MS/MS	By MS/MS	By MS/MS	By MS/MS	By MS/MS
V5DFU6	AAEGEAWEVQR	RAKYERYRAAEGEAWE	GEAWEVQRYSPPRTFT	R	A	A	Q	R	Y	3	1	0	0	0	1	3	1	0	0	0	0	0	0	0	0	0	1	0	1	0	11	0	1244.58	V5DFU6	311	321	yes	yes	2	0.0002156	145.23	By MS/MS	By MS/MS	By MS/MS	By MS/MS	By matching	By matching	By MS/MS	By MS/MS
V5BVP0	AAEGLLAVK	ERHRLKARAAEGLLAV	AEGLLAVKTSPVVATG	R	A	A	V	K	T	3	0	0	0	0	0	1	1	0	0	2	1	0	0	0	0	0	0	0	1	0	9	0	870.517	V5BVP0	550	558	yes	yes	2	0.0016969	111.46	By matching	By matching	By matching	By matching	By MS/MS	By matching	By matching	By matching
V5BS76	AAEGTTLNDASPSTADNLAASADPK	KYLNDGPKAAEGTTLN	LAASADPKILEKGNNA	K	A	A	P	K	I	7	0	2	3	0	0	1	1	0	0	2	1	0	0	2	3	3	0	0	0	0	25	0	2387.11	V5BS76	314	338	yes	yes	2	2.271e-34	169.1	By MS/MS	By MS/MS	By MS/MS	By MS/MS	By MS/MS	By MS/MS	By MS/MS	By MS/MS
V5BCP2	AAELLDIMR	INGVPSLRAAELLDIM	AELLDIMRRALRMRIQ	R	A	A	M	R	R	2	1	0	1	0	0	1	0	0	1	2	0	1	0	0	0	0	0	0	0	0	9	0	1030.55	V5BCP2	721	729	yes	yes	2	6.288e-06	172.59	By MS/MS	By MS/MS	By MS/MS	By MS/MS	By MS/MS	By MS/MS	By MS/MS	By MS/MS
V5BIB6	AAELSVHGIGSVLSLPTSLGK	TKVRRRSKAAELSVHG	SLPTSLGKFFVGQPFR	K	A	A	G	K	F	2	0	0	0	0	0	1	3	1	1	4	1	0	0	1	4	1	0	0	2	0	21	0	2035.13	V5BIB6	91	111	yes	yes	3	0.029263	35.436	By matching	By matching	By matching	By matching	By matching	By matching	By MS/MS	By matching
V5BGP9	AAELVKDDEYIVCTAVLK	VLRSALKRAAELVKDD	IVCTAVLKQIFEGDVK	R	A	A	L	K	Q	3	0	0	2	1	0	2	0	0	1	2	2	0	0	0	0	1	0	1	3	0	18	1	2036.05	V5BGP9	124	141	yes	yes	3	9.7941e-05	104.26	By MS/MS	By matching	By matching	By matching	By MS/MS	By MS/MS	By MS/MS	By MS/MS
V5B6A1	AAENELVSQLR	RQEDSVKRAAENELVS	NELVSQLRVDLNTLKD	R	A	A	L	R	V	2	1	1	0	0	1	2	0	0	0	2	0	0	0	0	1	0	0	0	1	0	11	0	1228.64	V5B6A1	559	569	yes	yes	2	9.2909e-08	180.24	By MS/MS	By MS/MS	By MS/MS	By MS/MS	By MS/MS	By MS/MS	By matching	By matching
V5AW05	AAENGGNVAYTSEAQLR	RGTLTVERAAENGGNV	YTSEAQLRDDAQSGAL	R	A	A	L	R	D	4	1	2	0	0	1	2	2	0	0	1	0	0	0	0	1	1	0	1	1	0	17	0	1749.83	V5AW05	618	634	yes	yes	2	0.0014415	78.166	By matching	By matching	By matching	By matching	By matching	By MS/MS	By matching	By matching
V5AXN2	AAEPNNSFDAILK	LFAKFLYKAAEPNNSF	NSFDAILKDFQTIAAA	K	A	A	L	K	D	3	0	2	1	0	0	1	0	0	1	1	1	0	1	1	1	0	0	0	0	0	13	0	1388.69	V5AXN2	83	95	yes	yes	2	1.8808e-08	151.3	By MS/MS	By MS/MS	By MS/MS	By MS/MS	By MS/MS	By MS/MS	By MS/MS	By MS/MS
V5DES7	AAEPVEVMLTLTQLDK	PNVVLMVRAAEPVEVM	LTLTQLDKRGVPLDMP	R	A	A	D	K	R	2	0	0	1	0	1	2	0	0	0	3	1	1	0	1	0	2	0	0	2	0	16	0	1756.93	V5DES7	550	565	yes	yes	2	6.6052e-73	264.85	By MS/MS	By MS/MS	By MS/MS	By MS/MS	By MS/MS	By MS/MS	By MS/MS	By MS/MS
V5BY13	AAESGALTQSEPFVLPEDAPAAAPTK	ARGVKRSRAAESGALT	APAAAPTKQSQLSQPH	R	A	A	T	K	Q	7	0	0	1	0	1	3	1	0	0	2	1	0	1	4	2	2	0	0	1	0	26	0	2567.28	V5BY13	973	998	yes	yes	2	1.2123e-16	116.74	By MS/MS	By MS/MS	By MS/MS	By matching	By MS/MS	By MS/MS	By matching	By MS/MS
V5AJE8;V5AS92;V5D584;V5AK98	AAESWPSIVAEVNAGTWR	EIVAVYIKAAESWPSI	EVNAGTWRAHTVIGSR	K	A	A	W	R	A	4	1	1	0	0	0	2	1	0	1	0	0	0	0	1	2	1	2	0	2	0	18	0	1942.95	V5D584	248	265	no	no	2	3.3327e-37	188.71	By matching	By matching	By matching	By matching	By matching	By matching	By matching	By matching
V5BLE8	AAETMEAAGNAGALR	FWRSLCLKAAETMEAA	AGNAGALRYFIMAEES	K	A	A	L	R	Y	6	1	1	0	0	0	2	2	0	0	1	0	1	0	0	0	1	0	0	0	0	15	0	1431.68	V5BLE8	889	903	yes	yes	2	3.5717e-39	218.45	By MS/MS	By MS/MS	By MS/MS	By MS/MS	By MS/MS	By MS/MS	By MS/MS	By MS/MS
V5B8F4	AAEVEALQQEVAR	LRSQLRERAAEVEALQ	ALQQEVARHEMEENRL	R	A	A	A	R	H	4	1	0	0	0	2	3	0	0	0	1	0	0	0	0	0	0	0	0	2	0	13	0	1412.73	V5B8F4	539	551	yes	yes	2	3.2822e-10	171.99	By MS/MS	By MS/MS	By MS/MS	By MS/MS	By MS/MS	By MS/MS	By matching	By MS/MS
V5BBR4	AAEVLGMESMPDLENFAEK	SSVIATSRAAEVLGME	DLENFAEKKQRAEEES	R	A	A	E	K	K	3	0	1	1	0	0	4	1	0	0	2	1	2	1	1	1	0	0	0	1	0	19	0	2079.95	V5BBR4	749	767	yes	yes	2	5.0436e-12	142.88	By MS/MS	By MS/MS	By MS/MS	By matching	By matching	By matching	By MS/MS	By matching
V5BAA9	AAFATPAEFK	NFDFSIRRAAFATPAE	FATPAEFKMATRVPKE	R	A	A	F	K	M	4	0	0	0	0	0	1	0	0	0	0	1	0	2	1	0	1	0	0	0	0	10	0	1051.53	V5BAA9	213	222	yes	yes	2	0.046249	58.699	By matching	By matching	By matching	By matching	By matching	By matching	By matching	By matching
V5D5I6	AAFEAAMMEK	SREFEEKKAAFEAAMM	FEAAMMEKTRQVLAEH	K	A	A	E	K	T	4	0	0	0	0	0	2	0	0	0	0	1	2	1	0	0	0	0	0	0	0	10	0	1097.49	V5D5I6	218	227	yes	yes	2	0.003347	94.767	By matching	By MS/MS	By matching	By matching	By matching	By MS/MS	By matching	By MS/MS
V5BUC1	AAFFYTGK	LMEEIVPKAAFFYTGK	AAFFYTGKSVDQTAQA	K	A	A	G	K	S	2	0	0	0	0	0	0	1	0	0	0	1	0	2	0	0	1	0	1	0	0	8	0	903.449	V5BUC1	371	378	yes	yes	2	0.0064013	93.143	By MS/MS	By MS/MS	By matching	By MS/MS	By matching	By matching	By matching	By matching
V5B0C7	AAFGEAILPDTYAFNK	SYFMYQCRAAFGEAIL	PDTYAFNKKHGGAHPD	R	A	A	N	K	K	4	0	1	1	0	0	1	1	0	1	1	1	0	2	1	0	1	0	1	0	0	16	0	1726.86	V5B0C7	389	404	yes	yes	2	2.2423e-05	115.1	By MS/MS	By matching	By matching	By matching	By MS/MS	By MS/MS	By matching	By matching
V5BBF6	AAFGFPMESTDMAVYTR	YLLKRAKRAAFGFPME	TDMAVYTRWEEMRPEL	R	A	A	T	R	W	3	1	0	1	0	0	1	1	0	0	0	0	2	2	1	1	2	0	1	1	0	17	0	1892.84	V5BBF6	61	77	yes	yes	2	1.6451e-32	189.33	By MS/MS	By MS/MS	By MS/MS	By matching	By MS/MS	By MS/MS	By MS/MS	By MS/MS
V5BG46	AAFGVFR	DLMQRAGKAAFGVFRR	KAAFGVFRREYPSSRH	K	A	A	F	R	R	2	1	0	0	0	0	0	1	0	0	0	0	0	2	0	0	0	0	0	1	0	7	0	766.413	V5BG46	56	62	yes	yes	2	0.006972	118.06	By MS/MS	By matching	By MS/MS	By matching	By matching	By matching	By MS/MS	By MS/MS
V5D8M5	AAFLEAMNVHPSGR	MPARGIVRAAFLEAMN	MNVHPSGRIVVFKDCF	R	A	A	G	R	I	3	1	1	0	0	0	1	1	1	0	1	0	1	1	1	1	0	0	0	1	0	14	0	1498.74	V5D8M5	275	288	yes	yes	2;3	2.3516e-13	161.49	By MS/MS	By MS/MS	By matching	By MS/MS	By MS/MS	By MS/MS	By MS/MS	By MS/MS
V5BES7	AAFLESTAILPAK	RQSPHERRAAFLESTA	STAILPAKAFRMVAVI	R	A	A	A	K	A	4	0	0	0	0	0	1	0	0	1	2	1	0	1	1	1	1	0	0	0	0	13	0	1330.75	V5BES7	169	181	yes	yes	2	0.045233	54.276	By matching	By matching	By matching	By matching	By matching	By matching	By MS/MS	By matching
V5BRX9	AAFLFPSFTASVSSSGETTK	NPRLRITRAAFLFPSF	SSSGETTKGTDAWQAL	R	A	A	T	K	G	3	0	0	0	0	0	1	1	0	0	1	1	0	3	1	5	3	0	0	1	0	20	0	2033.99	V5BRX9	58	77	yes	yes	2	0.00027155	75.533	By matching	By matching	By matching	By matching	By matching	By matching	By MS/MS	By matching
V5BMS0	AAFLGPTNTMFEGIQAVK	LAETGMPKAAFLGPTN	FEGIQAVKTPSVPASA	K	A	A	V	K	T	3	0	1	0	0	1	1	2	0	1	1	1	1	2	1	0	2	0	0	1	0	18	0	1893.97	V5BMS0	306	323	yes	yes	2	1.5555e-07	124.29	By matching	By matching	By matching	By matching	By matching	By matching	By matching	By matching
V5BCE0	AAFNIDELDALK	IRKRIAKRAAFNIDEL	IDELDALKYASECVVP	R	A	A	L	K	Y	3	0	1	2	0	0	1	0	0	1	2	1	0	1	0	0	0	0	0	0	0	12	0	1318.68	V5BCE0	222	233	yes	yes	2	8.1072e-13	192.15	By MS/MS	By MS/MS	By MS/MS	By MS/MS	By MS/MS	By MS/MS	By MS/MS	By MS/MS
V5BGK9	AAFNSYCHQLAQK	LVQYRKDRAAFNSYCH	YCHQLAQKSLSELPPN	R	A	A	Q	K	S	3	0	1	0	1	2	0	0	1	0	1	1	0	1	0	1	0	0	1	0	0	13	0	1536.71	V5BGK9	148	160	yes	yes	2	0.00086709	96.756	By MS/MS	By matching	By matching	By matching	By matching	By matching	By matching	By matching
V5DJL3	AAFSSATAPTSFPSLAGR	DAGSGSVKAAFSSATA	SFPSLAGRVKYKPLFQ	K	A	A	G	R	V	5	1	0	0	0	0	0	1	0	0	1	0	0	2	2	4	2	0	0	0	0	18	0	1737.87	V5DJL3	16	33	yes	yes	2	5.7787e-05	105.9	By MS/MS	By matching	By matching	By matching	By matching	By matching	By MS/MS	By MS/MS
V5BX11	AAFVGDEFTDSTNSGSK	SLLAGSLKAAFVGDEF	DSTNSGSKRAQYNLFL	K	A	A	S	K	R	2	0	1	2	0	0	1	2	0	0	0	1	0	2	0	3	2	0	0	1	0	17	0	1731.76	V5BX11	573	589	yes	yes	2	0.0018891	79.393	By matching	By matching	By matching	By MS/MS	By MS/MS	By matching	By matching	By matching
V5AW01	AAFVTAASPAAELAK	LRRVGHAKAAFVTAAS	SPAAELAKAEGVHPVI	K	A	A	A	K	A	7	0	0	0	0	0	1	0	0	0	1	1	0	1	1	1	1	0	0	1	0	15	0	1416.76	V5AW01	668	682	yes	yes	2	1.0709e-07	141.65	By matching	By MS/MS	By matching	By MS/MS	By matching	By MS/MS	By matching	By MS/MS
V5BE45	AAGADVTEGHYWLDLAQK	PIDAKLAKAAGADVTE	YWLDLAQKIQSGQFVA	K	A	A	Q	K	I	4	0	0	2	0	1	1	2	1	0	2	1	0	0	0	0	1	1	1	1	0	18	0	1943.94	V5BE45	159	176	yes	yes	2;3	1.4006e-08	132.65	By MS/MS	By MS/MS	By MS/MS	By MS/MS	By MS/MS	By MS/MS	By MS/MS	By MS/MS
V5DPM3	AAGATLIGVTNVPGSTVSR	IMALQHSKAAGATLIG	VPGSTVSRQTDYAISL	K	A	A	S	R	Q	3	1	1	0	0	0	0	3	0	1	1	0	0	0	1	2	3	0	0	3	0	19	0	1769.96	V5DPM3	417	435	yes	yes	2	1.2474e-23	167.9	By MS/MS	By MS/MS	By MS/MS	By matching	By matching	By MS/MS	By MS/MS	By MS/MS
V5BDE4	AAGEIPTAAEYLR	YLCFLSMRAAGEIPTA	PTAAEYLRNFVMQHPD	R	A	A	L	R	N	4	1	0	0	0	0	2	1	0	1	1	0	0	0	1	0	1	0	1	0	0	13	0	1360.7	V5BDE4	529	541	yes	yes	2	3.5976e-08	131.06	By MS/MS	By MS/MS	By MS/MS	By MS/MS	By MS/MS	By MS/MS	By matching	By MS/MS
V5BLE8	AAGFSVDPQDVSNAK	CGAVDLARAAGFSVDP	PQDVSNAKCTVLPTSR	R	A	A	A	K	C	3	0	1	2	0	1	0	1	0	0	0	1	0	1	1	2	0	0	0	2	0	15	0	1504.72	V5BLE8	786	800	yes	yes	2	2.3523e-21	180.27	By MS/MS	By MS/MS	By MS/MS	By MS/MS	By MS/MS	By MS/MS	By MS/MS	By MS/MS
V5BWK2	AAGGIVNYAFLEK	KQLIAAVKAAGGIVNY	VNYAFLEKEYFLLTRL	K	A	A	E	K	E	3	0	1	0	0	0	1	2	0	1	1	1	0	1	0	0	0	0	1	1	0	13	0	1351.71	V5BWK2	143	155	yes	yes	2	1.661e-09	161.87	By MS/MS	By MS/MS	By MS/MS	By matching	By MS/MS	By MS/MS	By MS/MS	By MS/MS
V5BJB5	AAGGVNPSSNSGGAAGADGIASPR	ADVMVDGRAAGGVNPS	ADGIASPRAVTAERHT	R	A	A	P	R	A	6	1	2	1	0	0	0	6	0	1	0	0	0	0	2	4	0	0	0	1	0	24	0	2039.96	V5BJB5	51	74	yes	yes	2	4.2997e-34	169.41	By MS/MS	By MS/MS	By MS/MS	By MS/MS	By MS/MS	By MS/MS	By MS/MS	By MS/MS
V5BVY2	AAGITLPPYTYYSPATK	ANHAGIFKAAGITLPP	TYYSPATKGIDLPGML	K	A	A	T	K	G	3	0	0	0	0	0	0	1	0	1	1	1	0	0	3	1	3	0	3	0	0	17	0	1812.93	V5BVY2	159	175	yes	yes	2	2.0835e-18	164.7	By MS/MS	By MS/MS	By MS/MS	By MS/MS	By MS/MS	By MS/MS	By MS/MS	By MS/MS
V5D7P4	AAGKPLAPILEFWTGK	DLWKFLGKAAGKPLAP	ILEFWTGKQGYPFLTV	K	A	A	G	K	Q	3	0	0	0	0	0	1	2	0	1	2	2	0	1	2	0	1	1	0	0	0	16	0	1697.95	V5D7P4	447	462	yes	yes	3	1.6454e-07	131.86	By matching	By matching	By matching	By matching	By matching	By matching	By MS/MS	By matching
V5DLC1	AAGLCSAVFR	AALSCVEKAAGLCSAV	GLCSAVFRRFIRGLIE	K	A	A	F	R	R	3	1	0	0	1	0	0	1	0	0	1	0	0	1	0	1	0	0	0	1	0	10	0	1050.53	V5DLC1	172	181	yes	yes	2	0.00013313	160.75	By MS/MS	By MS/MS	By MS/MS	By MS/MS	By MS/MS	By MS/MS	By MS/MS	By MS/MS
V5BSD6	AAGLIEELGR	VICSKLIRAAGLIEEL	GLIEELGRLMKDVGEE	R	A	A	G	R	L	2	1	0	0	0	0	2	2	0	1	2	0	0	0	0	0	0	0	0	0	0	10	0	1027.57	V5BSD6	55	64	yes	yes	2	0.00029308	157.75	By MS/MS	By MS/MS	By MS/MS	By MS/MS	By MS/MS	By MS/MS	By MS/MS	By MS/MS
V5AU76	AAGMTPAEMK	EMQTLRNRAAGMTPAE	GMTPAEMKAVIEHHQI	R	A	A	M	K	A	3	0	0	0	0	0	1	1	0	0	0	1	2	0	1	0	1	0	0	0	0	10	0	1005.46	V5AU76	139	148	yes	yes	2	0.0045473	89.827	By MS/MS	By MS/MS	By MS/MS	By MS/MS	By MS/MS	By MS/MS	By matching	By matching
V5BIB6	AAGPTLEEAMSNITLPTK	KDTHAQLRAAGPTLEE	SNITLPTKKYVLSVCL	R	A	A	T	K	K	3	0	1	0	0	0	2	1	0	1	2	1	1	0	2	1	3	0	0	0	0	18	0	1842.94	V5BIB6	235	252	yes	yes	2	3.5222e-12	146.88	By MS/MS	By MS/MS	By matching	By matching	By MS/MS	By matching	By matching	By matching
V5BQU1	AAGSEIMTANR	TITQAFTRAAGSEIMT	SEIMTANRMGVLKIPQ	R	A	A	N	R	M	3	1	1	0	0	0	1	1	0	1	0	0	1	0	0	1	1	0	0	0	0	11	0	1119.53	V5BQU1	196	206	yes	yes	2	0.00039784	119.03	By matching	By matching	By MS/MS	By matching	By MS/MS	By MS/MS	By MS/MS	By matching
V5B895	AAGTESMATTTTAATR	SGPLGANRAAGTESMA	TTTTAATRTGATSDST	R	A	A	T	R	T	5	1	0	0	0	0	1	1	0	0	0	0	1	0	0	1	6	0	0	0	0	16	0	1539.72	V5B895	98	113	yes	yes	2	8.6269e-09	135.61	By matching	By matching	By matching	By matching	By matching	By matching	By MS/MS	By matching
V5B579	AAGVVVQMIK	VGQVEGRRAAGVVVQM	GVVVQMIKEGKIAGRC	R	A	A	I	K	E	2	0	0	0	0	1	0	1	0	1	0	1	1	0	0	0	0	0	0	3	0	10	0	1014.59	V5B579	53	62	yes	yes	2	0.0012995	131.11	By MS/MS	By matching	By MS/MS	By matching	By matching	By MS/MS	By MS/MS	By matching
V5DIG4	AAGYTDYSNPDVCWEYFIGK	GSITNEVKAAGYTDYS	CWEYFIGKVRSHLHII	K	A	A	G	K	V	2	0	1	2	1	0	1	2	0	1	0	1	0	1	1	1	1	1	3	1	0	20	0	2355.02	V5DIG4	2996	3015	yes	yes	2	8.3107e-65	214.59	By matching	By matching	By matching	By matching	By matching	By MS/MS	By MS/MS	By MS/MS
V5BAY3	AAHILEGQAVGADNDK	IDSRQWSKAAHILEGQ	AVGADNDKTVRGFYKN	K	A	A	D	K	T	4	0	1	2	0	1	1	2	1	1	1	1	0	0	0	0	0	0	0	1	0	16	0	1607.79	V5BAY3	905	920	yes	yes	3	0.049872	37.77	By matching	By matching	By matching	By MS/MS	By matching	By MS/MS	By matching	By matching
V5BP22	AAHLLIK	MVKGDCIRAAHLLIKF	RAAHLLIKFDGSRNCV	R	A	A	I	K	F	2	0	0	0	0	0	0	0	1	1	2	1	0	0	0	0	0	0	0	0	0	7	0	764.491	V5BP22	9	15	yes	yes	2	0.051504	74.517	By matching	By matching	By matching	By matching	By matching	By matching	By matching	By matching
V5BCR5	AAHSLGTAATDNKPDVCK	FLGWIPPRAAHSLGTA	DNKPDVCKDKNVDASG	R	A	A	C	K	D	4	0	1	2	1	0	0	1	1	0	1	2	0	0	1	1	2	0	0	1	0	18	0	1854.89	V5BCR5	127	144	yes	yes	3	0.00029789	79.317	By MS/MS	By matching	By MS/MS	By MS/MS	By MS/MS	By matching	By matching	By matching
V5B6I6	AAHSSFALTGESCNAIDYATK	FWVRVRGKAAHSSFAL	NAIDYATKLITKLREI	K	A	A	T	K	L	5	0	1	1	1	0	1	1	1	1	1	1	0	1	0	3	2	0	1	0	0	21	0	2213.01	V5B6I6	280	300	yes	yes	2;3	7.5906e-54	200.4	By MS/MS	By MS/MS	By MS/MS	By MS/MS	By MS/MS	By MS/MS	By MS/MS	By MS/MS
V5BJH0	AAHVAASIIEK	IAVELALRAAHVAASI	VAASIIEKAMAERENT	R	A	A	E	K	A	4	0	0	0	0	0	1	0	1	2	0	1	0	0	0	1	0	0	0	1	0	11	0	1108.62	V5BJH0	18	28	yes	yes	2	0.0019094	91.313	By matching	By matching	By matching	By matching	By MS/MS	By matching	By MS/MS	By matching
V5B0K2	AAIASESFEEFHR	NTLANRIRAAIASESF	ESFEEFHRNSSSLIRQ	R	A	A	H	R	N	3	1	0	0	0	0	3	0	1	1	0	0	0	2	0	2	0	0	0	0	0	13	0	1492.69	V5B0K2	589	601	yes	yes	2;3	1.4532e-09	163.45	By MS/MS	By MS/MS	By matching	By MS/MS	By MS/MS	By MS/MS	By MS/MS	By MS/MS
V5BIZ6	AAICSPAFVTPTLR	ENTTTAIRAAICSPAF	AFVTPTLRAKVQPVHD	R	A	A	L	R	A	3	1	0	0	1	0	0	0	0	1	1	0	0	1	2	1	2	0	0	1	0	14	0	1502.79	V5BIZ6	439	452	yes	yes	2	8.673e-05	124.51	By MS/MS	By MS/MS	By MS/MS	By MS/MS	By MS/MS	By matching	By MS/MS	By MS/MS
V5BH78	AAIDDPFIITESLSTEK	LGTTEEVRAAIDDPFI	TESLSTEKRTVVLVPQ	R	A	A	E	K	R	2	0	0	2	0	0	2	0	0	3	1	1	0	1	1	2	2	0	0	0	0	17	0	1848.94	V5BH78	343	359	yes	yes	2	0.00023516	94.639	By matching	By matching	By matching	By matching	By MS/MS	By matching	By MS/MS	By MS/MS
V5B4P6	AAIDPEFLK	GDLLKDDRAAIDPEFL	AIDPEFLKYINSDSEQ	R	A	A	L	K	Y	2	0	0	1	0	0	1	0	0	1	1	1	0	1	1	0	0	0	0	0	0	9	0	1002.54	V5B4P6	423	431	yes	yes	2	0.0017221	111.06	By MS/MS	By MS/MS	By MS/MS	By MS/MS	By MS/MS	By MS/MS	By MS/MS	By MS/MS
V5BM38	AAIEALGSDDDELR	ETLTAVFRAAIEALGS	GSDDDELRSIAVSMIP	R	A	A	L	R	S	3	1	0	3	0	0	2	1	0	1	2	0	0	0	0	1	0	0	0	0	0	14	0	1473.69	V5BM38	387	400	yes	yes	2	4.4242e-05	130.19	By matching	By MS/MS	By MS/MS	By matching	By MS/MS	By MS/MS	By matching	By matching
V5DRQ0	AAIEENYILR	EEEEKIARAAIEENYI	IEENYILRQMLQESAN	R	A	A	L	R	Q	2	1	1	0	0	0	2	0	0	2	1	0	0	0	0	0	0	0	1	0	0	10	0	1190.63	V5DRQ0	14	23	yes	yes	2	0.00043293	155.11	By MS/MS	By MS/MS	By MS/MS	By MS/MS	By MS/MS	By MS/MS	By MS/MS	By MS/MS
V5B1M8	AAIEGIITK	RMEFTSHKAAIEGIIT	AIEGIITKLMQLPEFK	K	A	A	T	K	L	2	0	0	0	0	0	1	1	0	3	0	1	0	0	0	0	1	0	0	0	0	9	0	914.544	V5B1M8	52	60	yes	yes	2	0.00049246	142.98	By MS/MS	By MS/MS	By MS/MS	By MS/MS	By MS/MS	By MS/MS	By MS/MS	By MS/MS
V5BC65	AAIESYIDYLR	LRRLAVSKAAIESYID	ESYIDYLRNADRELPA	K	A	A	L	R	N	2	1	0	1	0	0	1	0	0	2	1	0	0	0	0	1	0	0	2	0	0	11	0	1312.67	V5BC65	14	24	yes	yes	2	1.5591e-11	193.83	By MS/MS	By MS/MS	By MS/MS	By MS/MS	By MS/MS	By MS/MS	By MS/MS	By MS/MS
V5B145	AAIGQMLENQSIR	QTIMADEKAAIGQMLE	MLENQSIRDKNLDRAV	K	A	A	I	R	D	2	1	1	0	0	2	1	1	0	2	1	0	1	0	0	1	0	0	0	0	0	13	0	1429.73	V5B145	506	518	yes	yes	2	1.7407e-74	276.12	By MS/MS	By MS/MS	By MS/MS	By MS/MS	By MS/MS	By MS/MS	By MS/MS	By MS/MS
V5BWW6	AAIHLDGANIK	DDAAKDARAAIHLDGA	HLDGANIKAHHRLAVA	R	A	A	I	K	A	3	0	1	1	0	0	0	1	1	2	1	1	0	0	0	0	0	0	0	0	0	11	0	1121.62	V5BWW6	284	294	yes	yes	2;3	1.5468e-07	175.49	By MS/MS	By MS/MS	By MS/MS	By MS/MS	By MS/MS	By MS/MS	By MS/MS	By MS/MS
V5B5X1	AAIIFFDEVDAVGGAR	FQLARSKKAAIIFFDE	VDAVGGARGGGDGDDE	K	A	A	A	R	G	4	1	0	2	0	0	1	2	0	2	0	0	0	2	0	0	0	0	0	2	0	16	0	1649.84	V5B5X1	275	290	yes	yes	2	4.932e-16	170.11	By matching	By matching	By matching	By matching	By MS/MS	By matching	By MS/MS	By MS/MS
V5D9X8	AAILADGGNMSEALLVAEAALR	VATLLKAKAAILADGG	LVAEAALRESPGDEEA	K	A	A	L	R	E	7	1	1	1	0	0	2	2	0	1	4	0	1	0	0	1	0	0	0	1	0	22	0	2155.13	V5D9X8	317	338	yes	yes	2	4.0939e-86	231.41	By matching	By matching	By matching	By matching	By MS/MS	By matching	By MS/MS	By MS/MS
V5DNJ4	AAIMSVIK	LLTGLVCRAAIMSVIK	AAIMSVIKGADLHVKW	R	A	A	I	K	G	2	0	0	0	0	0	0	0	0	2	0	1	1	0	0	1	0	0	0	1	0	8	0	831.489	V5DNJ4	88	95	yes	yes	2	0.00062034	137.9	By MS/MS	By MS/MS	By MS/MS	By MS/MS	By MS/MS	By MS/MS	By MS/MS	By MS/MS
V5AWC6	AAINPSGVR	NAIVLSCKAAINPSGV	AINPSGVRSRIWESGQ	K	A	A	V	R	S	2	1	1	0	0	0	0	1	0	1	0	0	0	0	1	1	0	0	0	1	0	9	0	883.488	V5AWC6	381	389	yes	yes	2	0.04996	59.931	By matching	By matching	By matching	By MS/MS	By MS/MS	By MS/MS	By MS/MS	By matching
V5BNR1	AAIPNLIDYDAVYESVK	ASLEEPSKAAIPNLID	DAVYESVKEDSNNALN	K	A	A	V	K	E	3	0	1	2	0	0	1	0	0	2	1	1	0	0	1	1	0	0	2	2	0	17	0	1879.96	V5BNR1	4410	4426	yes	yes	2	2.7448e-07	124.98	By matching	By matching	By matching	By matching	By MS/MS	By matching	By MS/MS	By MS/MS
V5BY99	AAIPTQEVLMQKPELAAGSVPNAR	SRGRIRDKAAIPTQEV	AGSVPNARISFKDKVD	K	A	A	A	R	I	5	1	1	0	0	2	2	1	0	1	2	1	1	0	3	1	1	0	0	2	0	24	0	2490.33	V5BY99	390	413	yes	yes	3	1.3543e-08	84.327	By MS/MS	By MS/MS	By matching	By matching	By MS/MS	By MS/MS	By MS/MS	By MS/MS
V5AVL7	AAIQSVVGDPAEDEK	AHELGEWKAAIQSVVG	GDPAEDEKVHWFEKMV	K	A	A	E	K	V	3	0	0	2	0	1	2	1	0	1	0	1	0	0	1	1	0	0	0	2	0	15	0	1527.74	V5AVL7	208	222	yes	yes	2	1.2702e-22	187	By MS/MS	By MS/MS	By MS/MS	By MS/MS	By MS/MS	By MS/MS	By MS/MS	By MS/MS
V5BVY2	AAISGLNSTNVSYVAK	IYMTLNGRAAISGLNS	TNVSYVAKAFHDVSK_	R	A	A	A	K	A	3	0	2	0	0	0	0	1	0	1	1	1	0	0	0	3	1	0	1	2	0	16	0	1593.84	V5BVY2	396	411	yes	yes	2	3.4943e-59	241.39	By MS/MS	By MS/MS	By MS/MS	By MS/MS	By MS/MS	By MS/MS	By MS/MS	By MS/MS
V5B2C6	AAISGLQFGDDGGLQR	VGRHKTHRAAISGLQF	GDDGGLQRLLSVGEDK	R	A	A	Q	R	L	2	1	0	2	0	2	0	4	0	1	2	0	0	1	0	1	0	0	0	0	0	16	0	1603.8	V5B2C6	630	645	yes	yes	2	1.0559e-48	230.96	By MS/MS	By MS/MS	By MS/MS	By MS/MS	By MS/MS	By MS/MS	By MS/MS	By MS/MS
V5AR59	AAIVSEQEDEPLDLLLQR	EGFNILLRAAIVSEQE	PLDLLLQRVAGMVAFS	R	A	A	Q	R	V	2	1	0	2	0	2	3	0	0	1	4	0	0	0	1	1	0	0	0	1	0	18	0	2038.06	V5AR59	168	185	yes	yes	2	6.7801e-48	212.35	By matching	By matching	By matching	By matching	By MS/MS	By matching	By MS/MS	By MS/MS
V5BMA1	AALAEFR	EDWIGIMRAALAEFRR	RAALAEFRRCNSSIDA	R	A	A	F	R	R	3	1	0	0	0	0	1	0	0	0	1	0	0	1	0	0	0	0	0	0	0	7	0	776.418	V5BMA1	205	211	yes	yes	2	0.054489	72.789	By matching	By matching	By matching	By matching	By matching	By matching	By matching	By matching
V5BR79	AALASHRPVLASSISAR	FYADTIFRAALASHRP	LASSISARSVVRRLLG	R	A	A	A	R	S	5	2	0	0	0	0	0	0	1	1	2	0	0	0	1	4	0	0	0	1	0	17	0	1705.96	V5BR79	10	26	yes	yes	3	0.00054059	77.726	By matching	By matching	By matching	By matching	By matching	By matching	By MS/MS	By MS/MS
V5BJS7	AALATPEGK	PMRADEIRAALATPEG	ALATPEGKAKYPFSSI	R	A	A	G	K	A	3	0	0	0	0	0	1	1	0	0	1	1	0	0	1	0	1	0	0	0	0	9	0	856.465	V5BJS7	41	49	yes	yes	2	0.028896	68.016	By matching	By MS/MS	By MS/MS	By MS/MS	By matching	By MS/MS	By matching	By matching
V5BKM5	AALAVPDFASMDR	QRVNGAIRAALAVPDF	PDFASMDRTRWAEVME	R	A	A	D	R	T	4	1	0	2	0	0	0	0	0	0	1	0	1	1	1	1	0	0	0	1	0	13	0	1362.66	V5BKM5	304	316	yes	yes	2	0.0028959	82.069	By MS/MS	By matching	By MS/MS	By MS/MS	By MS/MS	By MS/MS	By matching	By matching
V5DCW6	AALCHDHYTAAISR	ANKVPGVRAALCHDHY	HYTAAISRIHNDANIV	R	A	A	S	R	I	4	1	0	1	1	0	0	0	2	1	1	0	0	0	0	1	1	0	1	0	0	14	0	1584.75	V5DCW6	87	100	yes	yes	2;3	8.8067e-14	169.58	By MS/MS	By MS/MS	By MS/MS	By MS/MS	By MS/MS	By MS/MS	By MS/MS	By MS/MS
V5BE61	AALDENASGSSLADAPDPSSLKPWATK	ATTAAGDRAALDENAS	SLKPWATKGSKRIFHV	R	A	A	T	K	G	6	0	1	3	0	0	1	1	0	0	3	2	0	0	3	5	1	1	0	0	0	27	0	2698.31	V5BE61	352	378	yes	yes	3	0.049945	45.305	By matching	By matching	By matching	By matching	By matching	By matching	By MS/MS	By matching
V5DS15	AALDLSQVSATGGASR	GTPVDLSRAALDLSQV	SATGGASRKGANRHAS	R	A	A	S	R	K	4	1	0	1	0	1	0	2	0	0	2	0	0	0	0	3	1	0	0	1	0	16	0	1502.77	V5DS15	317	332	yes	yes	2	8.8201e-05	105.5	By matching	By matching	By MS/MS	By MS/MS	By MS/MS	By matching	By matching	By matching
V5BUP0	AALDTAIEHPELFSITTDELQSR	SEEVDEMRAALDTAIE	TTDELQSRAEKTRAWE	R	A	A	S	R	A	3	1	0	2	0	1	3	0	1	2	3	0	0	1	1	2	3	0	0	0	0	23	0	2556.27	V5BUP0	66	88	yes	yes	3	7.8705e-14	131.31	By matching	By matching	By matching	By matching	By MS/MS	By matching	By MS/MS	By MS/MS
V5BDP2	AALDTIQASDLNELR	KPIIDKAKAALDTIQA	ASDLNELRSFANPPSA	K	A	A	L	R	S	3	1	1	2	0	1	1	0	0	1	3	0	0	0	0	1	1	0	0	0	0	15	0	1628.84	V5BDP2	306	320	yes	yes	2	1.6246e-39	222.75	By MS/MS	By MS/MS	By MS/MS	By MS/MS	By MS/MS	By MS/MS	By matching	By matching
V5BPJ7	AALDVHIPR	DSLGCYGRAALDVHIP	ALDVHIPRLFSACKVL	R	A	A	P	R	L	2	1	0	1	0	0	0	0	1	1	1	0	0	0	1	0	0	0	0	1	0	9	0	990.561	V5BPJ7	421	429	yes	yes	2;3	0.003713	82.426	By matching	By MS/MS	By MS/MS	By MS/MS	By MS/MS	By MS/MS	By MS/MS	By MS/MS
V5B0F8	AALEAIALVDR	ERSKTRAKAALEAIAL	EAIALVDRHWNEPVAF	K	A	A	D	R	H	4	1	0	1	0	0	1	0	0	1	2	0	0	0	0	0	0	0	0	1	0	11	0	1140.65	V5B0F8	558	568	yes	yes	2	0.00029098	138.99	By MS/MS	By matching	By matching	By matching	By MS/MS	By matching	By MS/MS	By MS/MS
V5BI97	AALEDLVK	GELVDDVKAALEDLVK	AALEDLVKDDGWKEDE	K	A	A	V	K	D	2	0	0	1	0	0	1	0	0	0	2	1	0	0	0	0	0	0	0	1	0	8	0	857.486	V5BI97	276	283	yes	yes	2	0.00062034	137.9	By MS/MS	By MS/MS	By MS/MS	By MS/MS	By MS/MS	By MS/MS	By MS/MS	By MS/MS
V5BBW3	AALEELQSLWR	MDLPDEERAALEELQS	EELQSLWRSRANSRSE	R	A	A	W	R	S	2	1	0	0	0	1	2	0	0	0	3	0	0	0	0	1	0	1	0	0	0	11	0	1314.69	V5BBW3	184	194	yes	yes	2	0.00020521	147.62	By matching	By matching	By matching	By matching	By matching	By matching	By MS/MS	By MS/MS
V5BV73	AALEETTQTDQPK	KIKEEQEKAALEETTQ	TTQTDQPKERTWAAAR	K	A	A	P	K	E	2	0	0	1	0	2	2	0	0	0	1	1	0	0	1	0	3	0	0	0	0	13	0	1430.69	V5BV73	152	164	yes	yes	2	1.7713e-28	221.09	By MS/MS	By MS/MS	By MS/MS	By MS/MS	By MS/MS	By MS/MS	By MS/MS	By MS/MS
V5B525	AALEEVEAALNAR	LKRDPRRKAALEEVEA	VEAALNARTEEIARRQ	K	A	A	A	R	T	5	1	1	0	0	0	3	0	0	0	2	0	0	0	0	0	0	0	0	1	0	13	0	1355.7	V5B525	757	769	yes	yes	2	1.0673e-11	174.72	By MS/MS	By MS/MS	By MS/MS	By MS/MS	By MS/MS	By MS/MS	By MS/MS	By MS/MS
V5BQQ6	AALEHYQGK	NPVQGEERAALEHYQG	ALEHYQGKVAYCICEG	R	A	A	G	K	V	2	0	0	0	0	1	1	1	1	0	1	1	0	0	0	0	0	0	1	0	0	9	0	1015.51	V5BQQ6	193	201	yes	yes	2;3	0.0071091	92.051	By MS/MS	By MS/MS	By MS/MS	By MS/MS	By MS/MS	By MS/MS	By matching	By matching
V5DT54	AALELFK	QRRLVISKAALELFKL	KAALELFKLLQRGALS	K	A	A	F	K	L	2	0	0	0	0	0	1	0	0	0	2	1	0	1	0	0	0	0	0	0	0	7	0	790.459	V5DT54	250	256	yes	yes	2	0.0010466	167.82	By MS/MS	By MS/MS	By MS/MS	By MS/MS	By MS/MS	By MS/MS	By MS/MS	By MS/MS
V5BDS3	AALEPNYHSIYLDLLDK	AEYLVIKRAALEPNYH	IYLDLLDKLQSKPLEK	R	A	A	D	K	L	2	0	1	2	0	0	1	0	1	1	4	1	0	0	1	1	0	0	2	0	0	17	0	1974.01	V5BDS3	910	926	yes	yes	3	0.0013956	68.978	By matching	By matching	By matching	By matching	By MS/MS	By matching	By MS/MS	By MS/MS
V5BQE7	AALEQLQSVVLPIK	LNMTRIARAALEQLQS	QSVVLPIKITEQVDVD	R	A	A	I	K	I	2	0	0	0	0	2	1	0	0	1	3	1	0	0	1	1	0	0	0	2	0	14	0	1507.9	V5BQE7	969	982	yes	yes	2	9.2472e-17	183.89	By MS/MS	By matching	By matching	By matching	By MS/MS	By MS/MS	By MS/MS	By MS/MS
V5DJK9	AALERPFVDTTESIR	APMLQIIRAALERPFV	VDTTESIRLVYTAEEY	R	A	A	I	R	L	2	2	0	1	0	0	2	0	0	1	1	0	0	1	1	1	2	0	0	1	0	15	0	1703.88	V5DJK9	1099	1113	yes	yes	2;3	8.5941e-11	148.85	By MS/MS	By MS/MS	By MS/MS	By MS/MS	By MS/MS	By MS/MS	By MS/MS	By MS/MS
V5BIZ6	AALEYQLTR	LENIFLEKAALEYQLT	ALEYQLTRKVWNWQQL	K	A	A	T	R	K	2	1	0	0	0	1	1	0	0	0	2	0	0	0	0	0	1	0	1	0	0	9	0	1063.57	V5BIZ6	810	818	yes	yes	2	0.0030988	102.52	By MS/MS	By MS/MS	By MS/MS	By MS/MS	By MS/MS	By MS/MS	By matching	By matching
V5BNZ8	AALGALGYR	VAGDAMEKAALGALGY	ALGALGYRVNLDDTVV	K	A	A	Y	R	V	3	1	0	0	0	0	0	2	0	0	2	0	0	0	0	0	0	0	1	0	0	9	0	890.497	V5BNZ8	546	554	yes	yes	2	0.0017701	110.31	By MS/MS	By matching	By matching	By MS/MS	By matching	By matching	By MS/MS	By matching
V5DE87	AALGEPACVAEYER	LTCVCYYRAALGEPAC	ACVAEYERRLARAKEI	R	A	A	E	R	R	4	1	0	0	1	0	3	1	0	0	1	0	0	0	1	0	0	0	1	1	0	14	0	1534.71	V5DE87	282	295	yes	yes	2	0.0060702	71.529	By matching	By matching	By matching	By matching	By matching	By matching	By matching	By matching
V5B891	AALGFLPADK	GAWISQIKAALGFLPA	LGFLPADKKIRVLILG	K	A	A	D	K	K	3	0	0	1	0	0	0	1	0	0	2	1	0	1	1	0	0	0	0	0	0	10	0	1001.55	V5B891	10	19	yes	yes	2	0.012232	76.228	By matching	By matching	By matching	By matching	By matching	By MS/MS	By MS/MS	By MS/MS
V5B4D8	AALGLLPLALASASAK	HHMADLSRAALGLLPL	ALASASAKEICAALQV	R	A	A	A	K	E	6	0	0	0	0	0	0	1	0	0	5	1	0	0	1	2	0	0	0	0	0	16	0	1465.89	V5B4D8	335	350	yes	yes	2	0.001083	82.663	By matching	By matching	By matching	By matching	By matching	By matching	By MS/MS	By matching
V5DEP6	AALGNLLDK	LSGKLDTKAALGNLLD	ALGNLLDKLSKEQTSS	K	A	A	D	K	L	2	0	1	1	0	0	0	1	0	0	3	1	0	0	0	0	0	0	0	0	0	9	0	913.523	V5DEP6	255	263	yes	yes	2	0.0050153	94.409	By matching	By matching	By matching	By matching	By MS/MS	By matching	By MS/MS	By matching
V5BSE6	AALINSMLATK	FLHIGHAKAALINSML	INSMLATKFKGKLVLR	K	A	A	T	K	F	3	0	1	0	0	0	0	0	0	1	2	1	1	0	0	1	1	0	0	0	0	11	0	1131.63	V5BSE6	42	52	yes	yes	2	0.00021311	120.03	By MS/MS	By MS/MS	By matching	By matching	By MS/MS	By MS/MS	By MS/MS	By MS/MS
V5BH74	AALLALIK	ATPKESERAALLALIK	AALLALIKAASDRHTT	R	A	A	I	K	A	3	0	0	0	0	0	0	0	0	1	3	1	0	0	0	0	0	0	0	0	0	8	0	811.553	V5BH74	476	483	yes	yes	2	0.00024626	162.51	By MS/MS	By matching	By MS/MS	By matching	By MS/MS	By matching	By MS/MS	By MS/MS
V5ANG8	AALLEVLAK	IDYREEVRAALLEVLA	ALLEVLAKKPSNFVGR	R	A	A	A	K	K	3	0	0	0	0	0	1	0	0	0	3	1	0	0	0	0	0	0	0	1	0	9	0	926.58	V5ANG8	93	101	yes	yes	1	0.060927	91.906	By MS/MS	By matching	By matching	By matching	By matching	By matching	By matching	By matching
V5DDI3	AALLLEPLIEDK	LRLGQPKKAALLLEPL	LEPLIEDKVNSASVRP	K	A	A	D	K	V	2	0	0	1	0	0	2	0	0	1	4	1	0	0	1	0	0	0	0	0	0	12	0	1323.77	V5DDI3	1004	1015	yes	yes	2	2.1541e-05	126.71	By MS/MS	By MS/MS	By MS/MS	By matching	By MS/MS	By MS/MS	By MS/MS	By MS/MS
V5BAM4	AALLSGPPGVGK	DSGSSRMRAALLSGPP	SGPPGVGKTTSVYVVA	R	A	A	G	K	T	2	0	0	0	0	0	0	3	0	0	2	1	0	0	2	1	0	0	0	1	0	12	0	1065.62	V5BAM4	51	62	yes	yes	2	0.00019972	111.5	By matching	By MS/MS	By matching	By MS/MS	By matching	By MS/MS	By matching	By MS/MS
V5DT29	AALLSLLAGK	LIGTMDDKAALLSLLA	LLSLLAGKKKRVGKPY	K	A	A	G	K	K	3	0	0	0	0	0	0	1	0	0	4	1	0	0	0	1	0	0	0	0	0	10	0	955.607	V5DT29	262	271	yes	yes	2	1.8439e-11	198.61	By MS/MS	By matching	By matching	By matching	By MS/MS	By matching	By MS/MS	By MS/MS
V5BBQ6	AALLTYLEK	SALDKHEKAALLTYLE	ALLTYLEKKVTVRRIG	K	A	A	E	K	K	2	0	0	0	0	0	1	0	0	0	3	1	0	0	0	0	1	0	1	0	0	9	0	1020.59	V5BBQ6	286	294	yes	yes	2	2.5433e-07	177.7	By MS/MS	By MS/MS	By MS/MS	By MS/MS	By MS/MS	By MS/MS	By MS/MS	By MS/MS
V5C216	AALNLPGK	SEVLLSGKAALNLPGK	AALNLPGKIQENEYAE	K	A	A	G	K	I	2	0	1	0	0	0	0	1	0	0	2	1	0	0	1	0	0	0	0	0	0	8	0	782.465	V5C216	470	477	yes	yes	2	0.0021833	110.81	By matching	By matching	By MS/MS	By MS/MS	By MS/MS	By matching	By MS/MS	By matching
V5A515	AALNMYTHNLAYWLQTQEESSAR	FTSYKCTKAALNMYTH	TQEESSARAAKVNAAY	K	A	A	A	R	A	4	1	2	0	0	2	2	0	1	0	3	0	1	0	0	2	2	1	2	0	0	23	0	2696.27	V5A515	237	259	yes	yes	3	0.048936	25.987	By matching	By matching	By matching	By matching	By matching	By matching	By matching	By matching
V5ASA0	AALNSFCGIPEHLPDPFK	DQAEAYLRAALNSFCG	EHLPDPFKEGTTFTFD	R	A	A	F	K	E	2	0	1	1	1	0	1	1	1	1	2	1	0	2	3	1	0	0	0	0	0	18	0	2011.98	V5ASA0	502	519	yes	yes	2;3	5.2004e-17	154.51	By MS/MS	By matching	By matching	By matching	By MS/MS	By matching	By MS/MS	By MS/MS
V5B455	AALPLFMSVVSK	QEAVIELRAALPLFMS	LFMSVVSKHKQFRKLY	R	A	A	S	K	H	2	0	0	0	0	0	0	0	0	0	2	1	1	1	1	2	0	0	0	2	0	12	0	1261.71	V5B455	622	633	yes	yes	2	0.00015637	116.24	By matching	By matching	By matching	By matching	By MS/MS	By matching	By MS/MS	By MS/MS
V5B4S9	AALPPPFEIFPIDDQIEK	RADPNGTRAALPPPFE	PIDDQIEKREEDAIKA	R	A	A	E	K	R	2	0	0	2	0	1	2	0	0	3	1	1	0	2	4	0	0	0	0	0	0	18	0	2039.06	V5B4S9	34	51	yes	yes	2	2.496e-11	137.45	By matching	By matching	By matching	By matching	By MS/MS	By matching	By MS/MS	By matching
V5BVD3	AALPVSYGGSNTSER	EYVRGNVRAALPVSYG	GGSNTSERNVSGHLEG	R	A	A	E	R	N	2	1	1	0	0	0	1	2	0	0	1	0	0	0	1	3	1	0	1	1	0	15	0	1507.73	V5BVD3	79	93	yes	yes	2	9.5708e-19	148.18	By matching	By matching	By matching	By matching	By MS/MS	By MS/MS	By matching	By MS/MS
V5D8H4	AALQLSEEEIK	NETEDAYRAALQLSEE	QLSEEEIKLLARLAPS	R	A	A	I	K	L	2	0	0	0	0	1	3	0	0	1	2	1	0	0	0	1	0	0	0	0	0	11	0	1229.65	V5D8H4	485	495	yes	yes	2	0.00055547	109.16	By matching	By matching	By matching	By matching	By matching	By matching	By matching	By matching
V5AZG5	AALQPVCEEECVGSVGK	HSIPEIVKAALQPVCE	ECVGSVGKEGDADGHG	K	A	A	G	K	E	2	0	0	0	2	1	3	2	0	0	1	1	0	0	1	1	0	0	0	3	0	17	0	1831.84	V5AZG5	64	80	yes	yes	2	5.5626e-05	107.03	By matching	By matching	By MS/MS	By matching	By matching	By matching	By matching	By matching
V5AZ27	AALSALLSEEIYNFGK	DLLSLAYKAALSALLS	EEIYNFGKFLNERHFT	K	A	A	G	K	F	3	0	1	0	0	0	2	1	0	1	3	1	0	1	0	2	0	0	1	0	0	16	0	1724.9	V5AZ27	220	235	yes	yes	2	2.5854e-59	244.23	By matching	By matching	By matching	By matching	By MS/MS	By matching	By MS/MS	By matching
V5DBB8	AALSGGVDAPAVGGSTR	LEEELRRRAALSGGVD	PAVGGSTRAESLCVTG	R	A	A	T	R	A	4	1	0	1	0	0	0	4	0	0	1	0	0	0	1	2	1	0	0	2	0	17	0	1484.76	V5DBB8	34	50	yes	yes	2	0.00041308	89.877	By matching	By MS/MS	By matching	By MS/MS	By MS/MS	By MS/MS	By matching	By matching
V5BRG3	AALSLAQCNDIVR	YASLWGVKAALSLAQC	AQCNDIVRDAIYEILG	K	A	A	V	R	D	3	1	1	1	1	1	0	0	0	1	2	0	0	0	0	1	0	0	0	1	0	13	0	1429.73	V5BRG3	258	270	yes	yes	2	1.7404e-15	187.74	By MS/MS	By MS/MS	By MS/MS	By MS/MS	By MS/MS	By MS/MS	By MS/MS	By MS/MS
V5B1M8	AALSPYILFGNDHR	KKPDDYPKAALSPYIL	ILFGNDHRDKVKEQNP	K	A	A	H	R	D	2	1	1	1	0	0	0	1	1	1	2	0	0	1	1	1	0	0	1	0	0	14	0	1572.8	V5B1M8	117	130	yes	yes	3	0.014829	54.199	By matching	By matching	By matching	By matching	By matching	By matching	By matching	By matching
V5AZQ0	AALSTIAEESSR	VSPRSSRRAALSTIAE	TIAEESSRLREIEARL	R	A	A	S	R	L	3	1	0	0	0	0	2	0	0	1	1	0	0	0	0	3	1	0	0	0	0	12	0	1233.62	V5AZQ0	519	530	yes	yes	2	1.082e-05	147.33	By MS/MS	By MS/MS	By MS/MS	By MS/MS	By MS/MS	By MS/MS	By MS/MS	By MS/MS
V5C2S4	AALSVAMK	QIIIKAFRAALSVAMK	AALSVAMKTLQELCVP	R	A	A	M	K	T	3	0	0	0	0	0	0	0	0	0	1	1	1	0	0	1	0	0	0	1	0	8	0	789.442	V5C2S4	126	133	yes	yes	1;2	0.044634	81.784	By matching	By matching	By matching	By MS/MS	By matching	By matching	By MS/MS	By matching
V5DJG5	AALTIQENVADVMR	REAERMFKAALTIQEN	ENVADVMRLAKVFTKM	K	A	A	M	R	L	3	1	1	1	0	1	1	0	0	1	1	0	1	0	0	0	1	0	0	2	0	14	0	1529.79	V5DJG5	369	382	yes	yes	2	3.6391e-09	153.7	By matching	By matching	By matching	By matching	By MS/MS	By MS/MS	By matching	By matching
V5BDP8	AALTQEVAQLEAQNR	NAALVEEKAALTQEVA	AQLEAQNRDWRAEFGV	K	A	A	N	R	D	4	1	1	0	0	3	2	0	0	0	2	0	0	0	0	0	1	0	0	1	0	15	0	1640.85	V5BDP8	46	60	yes	yes	2	1.7825e-10	152.07	By matching	By MS/MS	By matching	By MS/MS	By MS/MS	By MS/MS	By matching	By MS/MS
V5BS76	AALTVPVR	STRGDMARAALTVPVR	AALTVPVRRRDRLQEL	R	A	A	V	R	R	2	1	0	0	0	0	0	0	0	0	1	0	0	0	1	0	1	0	0	2	0	8	0	825.507	V5BS76	81	88	yes	yes	2	0.00018228	153.71	By MS/MS	By MS/MS	By MS/MS	By MS/MS	By MS/MS	By MS/MS	By MS/MS	By MS/MS
V5DAY1	AALVASELQK	LLCVTAGRAALVASEL	LVASELQKLVPVLLPL	R	A	A	Q	K	L	3	0	0	0	0	1	1	0	0	0	2	1	0	0	0	1	0	0	0	1	0	10	0	1028.59	V5DAY1	16	25	yes	yes	2	0.0034341	94.409	By MS/MS	By matching	By MS/MS	By MS/MS	By MS/MS	By matching	By matching	By matching
V5BQH3	AALVHLPDPFVTLPFR	________________	PFVTLPFRRGKDEVPD	M	A	A	F	R	R	2	1	0	1	0	0	0	0	1	0	3	0	0	2	3	0	1	0	0	2	0	16	0	1792	V5BQH3	2	17	yes	yes	2	8.0677e-05	114.64	By matching	By matching	By matching	By matching	By matching	By matching	By MS/MS	By matching
V5BL58	AALVLEELTPQYMR	DRLRGVPKAALVLEEL	ELTPQYMRSRTSASKG	K	A	A	M	R	S	2	1	0	0	0	1	2	0	0	0	3	0	1	0	1	0	1	0	1	1	0	14	0	1632.85	V5BL58	317	330	yes	yes	2	9.0988e-05	123.95	By matching	By matching	By matching	By matching	By MS/MS	By MS/MS	By MS/MS	By MS/MS
V5BCA5	AALVSYAELPQYHVMER	QWMEERMKAALVSYAE	PQYHVMERFLCPRQGR	K	A	A	E	R	F	3	1	0	0	0	1	2	0	1	0	2	0	1	0	1	1	0	0	2	2	0	17	0	1975.98	V5BCA5	189	205	yes	yes	3	2.7467e-05	105.03	By matching	By matching	By matching	By matching	By matching	By matching	By matching	By matching
V5B2E8	AALVVAGLQER	GLIENERKAALVVAGL	VVAGLQERMHLSSEAM	K	A	A	E	R	M	3	1	0	0	0	1	1	1	0	0	2	0	0	0	0	0	0	0	0	2	0	11	0	1125.65	V5B2E8	362	372	yes	yes	2	0.00036808	121.02	By matching	By matching	By matching	By matching	By matching	By matching	By MS/MS	By MS/MS
V5BU51	AALVVSLER	AYQKRLERAALVVSLE	ALVVSLERQRRRRH__	R	A	A	E	R	Q	2	1	0	0	0	0	1	0	0	0	2	0	0	0	0	1	0	0	0	2	0	9	0	956.565	V5BU51	492	500	yes	yes	2	0.00092005	125.57	By matching	By matching	By matching	By matching	By matching	By matching	By matching	By MS/MS
V5BS99	AALWCNETLQLLLDATKPGAK	DVMMRYKKAALWCNET	DATKPGAKVHELCKLG	K	A	A	A	K	V	4	0	1	1	1	1	1	1	0	0	5	2	0	0	1	0	2	1	0	0	0	21	0	2312.22	V5BS99	40	60	yes	yes	3	4.7703e-05	76.573	By matching	By matching	By matching	By matching	By matching	By matching	By MS/MS	By matching
V5BR79	AALYVHHGNPEAAIAEINR	GAACVVGRAALYVHHG	AAIAEINRVLPEVQEA	R	A	A	N	R	V	5	1	2	0	0	0	2	1	2	2	1	0	0	0	1	0	0	0	1	1	0	19	0	2045.04	V5BR79	68	86	yes	yes	3;4	1.9655e-12	142.4	By MS/MS	By MS/MS	By matching	By matching	By MS/MS	By MS/MS	By MS/MS	By MS/MS
V5BIH8	AAMEVGNLFR	NACVGEAKAAMEVGNL	MEVGNLFRMGELMNEN	K	A	A	F	R	M	2	1	1	0	0	0	1	1	0	0	1	0	1	1	0	0	0	0	0	1	0	10	0	1106.55	V5BIH8	107	116	yes	yes	2	5.8967e-07	176.6	By MS/MS	By MS/MS	By MS/MS	By MS/MS	By MS/MS	By MS/MS	By MS/MS	By MS/MS
V5DBH6	AAMFSVLDDFASQK	LTYEEVRRAAMFSVLD	LDDFASQKQYKCRVQR	R	A	A	Q	K	Q	3	0	0	2	0	1	0	0	0	0	1	1	1	2	0	2	0	0	0	1	0	14	0	1528.72	V5DBH6	33	46	yes	yes	2	2.7796e-16	176.87	By matching	By matching	By matching	By matching	By MS/MS	By MS/MS	By MS/MS	By MS/MS
V5BFJ9	AAMGVAASGYDVACISK	GAGGSGLRAAMGVAAS	YDVACISKLYPSRSHT	R	A	A	S	K	L	5	0	0	1	1	0	0	2	0	1	0	1	1	0	0	2	0	0	1	2	0	17	0	1669.78	V5BFJ9	38	54	yes	yes	2	4.7692e-33	197.17	By MS/MS	By MS/MS	By MS/MS	By MS/MS	By MS/MS	By MS/MS	By MS/MS	By MS/MS
V5ATM3	AAMLAAQMER	DTVERACKAAMLAAQM	MLAAQMERESVSALHA	K	A	A	E	R	E	4	1	0	0	0	1	1	0	0	0	1	0	2	0	0	0	0	0	0	0	0	10	0	1090.53	V5ATM3	380	389	yes	yes	2	0.0014359	118.28	By MS/MS	By matching	By MS/MS	By MS/MS	By matching	By matching	By matching	By MS/MS
V5BV18	AAMLIDGLAGEK	LTEIKLGRAAMLIDGL	IDGLAGEKKNWTSIMQ	R	A	A	E	K	K	3	0	0	1	0	0	1	2	0	1	2	1	1	0	0	0	0	0	0	0	0	12	0	1187.62	V5BV18	3013	3024	yes	yes	2	0.00021061	110.31	By MS/MS	By matching	By matching	By MS/MS	By matching	By matching	By matching	By matching
V5AVB0	AAMLSPGK	LHSRLLERAAMLSPGK	AAMLSPGKGGGSVTAL	R	A	A	G	K	G	2	0	0	0	0	0	0	1	0	0	1	1	1	0	1	1	0	0	0	0	0	8	0	773.411	V5AVB0	343	350	yes	yes	2	0.020598	75.738	By MS/MS	By matching	By MS/MS	By MS/MS	By MS/MS	By MS/MS	By MS/MS	By matching
V5BFW6	AAMPMQAVAAVNMR	RWIDVDSKAAMPMQAV	AVAAVNMRRSVVTGIG	K	A	A	M	R	R	5	1	1	0	0	1	0	0	0	0	0	0	3	0	1	0	0	0	0	2	0	14	0	1459.71	V5BFW6	185	198	no	no		1	NaN	By matching	By matching	By matching	By matching	By matching	By matching	By matching	By matching
V5AND5	AANAGGVAISGLEMSQNAAR	GVLFAPGKAANAGGVA	EMSQNAARLSWTAEEV	K	A	A	A	R	L	6	1	2	0	0	1	1	3	0	1	1	0	1	0	0	2	0	0	0	1	0	20	0	1886.93	V5AND5	203	222	yes	yes	2;3	1.4444e-114	277.07	By MS/MS	By MS/MS	By MS/MS	By MS/MS	By MS/MS	By MS/MS	By MS/MS	By MS/MS
V5BPH4	AANAIVVIDSSEGSQAPK	LLNEEGVRAANAIVVI	SEGSQAPKVIEPHSRS	R	A	A	P	K	V	4	0	1	1	0	1	1	1	0	2	0	1	0	0	1	3	0	0	0	2	0	18	0	1755.9	V5BPH4	647	664	yes	yes	2	6.6464e-17	152.59	By matching	By matching	By matching	By matching	By matching	By MS/MS	By matching	By matching
V5DQS5	AANDAVEAALK	IDQIADKKAANDAVEA	DAVEAALKKMEEKLLI	K	A	A	L	K	K	5	0	1	1	0	0	1	0	0	0	1	1	0	0	0	0	0	0	0	1	0	11	0	1071.56	V5DQS5	118	128	yes	yes	2	2.0278e-05	163.45	By MS/MS	By MS/MS	By MS/MS	By MS/MS	By MS/MS	By MS/MS	By MS/MS	By MS/MS
V5C0T8	AANDLYDESDIELR	NVLKCAIRAANDLYDE	DESDIELRVAGDPNLT	R	A	A	L	R	V	2	1	1	3	0	0	2	0	0	1	2	0	0	0	0	1	0	0	1	0	0	14	0	1622.74	V5C0T8	288	301	yes	yes	2	4.5982e-20	189.33	By matching	By MS/MS	By matching	By MS/MS	By MS/MS	By MS/MS	By MS/MS	By matching
V5BI38	AANEAYSYDVNLTALR	DLATAAEKAANEAYSY	DVNLTALREDIKLMVN	K	A	A	L	R	E	4	1	2	1	0	0	1	0	0	0	2	0	0	0	0	1	1	0	2	1	0	16	0	1769.86	V5BI38	62	77	yes	yes	2	2.609e-08	140.89	By matching	By matching	By matching	By MS/MS	By matching	By MS/MS	By matching	By MS/MS
V5B718	AANIGIFSCEQR	DARETRKRAANIGIFS	GIFSCEQRHNRVDSFL	R	A	A	Q	R	H	2	1	1	0	1	1	1	1	0	2	0	0	0	1	0	1	0	0	0	0	0	12	0	1364.65	V5B718	252	263	yes	yes	2	8.1983e-05	125.36	By matching	By matching	By matching	By matching	By MS/MS	By MS/MS	By matching	By MS/MS
V5C230	AANPLLTILHR	EECAQLGRAANPLLTI	PLLTILHRLTRQLQSF	R	A	A	H	R	L	2	1	1	0	0	0	0	0	1	1	3	0	0	0	1	0	1	0	0	0	0	11	0	1217.72	V5C230	764	774	yes	yes	2;3	0.00031175	102.53	By matching	By matching	By matching	By matching	By MS/MS	By matching	By MS/MS	By MS/MS
V5BAC7	AANPTHNGFSYENLPEFCK	RLIETIRRAANPTHNG	ENLPEFCKLVISVCSQ	R	A	A	C	K	L	2	0	3	0	1	0	2	1	1	0	1	1	0	2	2	1	1	0	1	0	0	19	0	2194.97	V5BAC7	288	306	yes	yes	3	3.0709e-12	139	By MS/MS	By MS/MS	By matching	By matching	By MS/MS	By matching	By matching	By matching
V5BBY0	AANSQLCIR	TEFGRLTRAANSQLCI	ANSQLCIRAGGKHNDL	R	A	A	I	R	A	2	1	1	0	1	1	0	0	0	1	1	0	0	0	0	1	0	0	0	0	0	9	0	1031.52	V5BBY0	68	76	yes	yes	2	0.033653	66.19	By matching	By matching	By MS/MS	By matching	By matching	By matching	By matching	By matching
V5BIQ4	AAPAAPEPPR	LLHPEPPRAAPAAPEP	PAAPEPPRAAPAAPEP	R	A	A	P	R	A	4	1	0	0	0	0	1	0	0	0	0	0	0	0	4	0	0	0	0	0	0	10	0	975.514	V5BIQ4	40	49	yes	no	2	0.0044686	90.15	By MS/MS	By MS/MS	By MS/MS	By MS/MS	By MS/MS	By MS/MS	By MS/MS	By MS/MS
V5AXX8	AAPLELAGLR	LLSHQVVRAAPLELAG	PLELAGLREKCELGVQ	R	A	A	L	R	E	3	1	0	0	0	0	1	1	0	0	3	0	0	0	1	0	0	0	0	0	0	10	0	1009.59	V5AXX8	375	384	yes	yes	2	0.0015141	115.78	By MS/MS	By MS/MS	By MS/MS	By MS/MS	By MS/MS	By MS/MS	By MS/MS	By MS/MS
V5AW74	AAPLLIQDTHAAPSSER	KFLVEDRRAAPLLIQD	HAAPSSEREFLDLLRG	R	A	A	E	R	E	4	1	0	1	0	1	1	0	1	1	2	0	0	0	2	2	1	0	0	0	0	17	0	1775.92	V5AW74	121	137	yes	yes	3	0.00039795	80.411	By MS/MS	By MS/MS	By MS/MS	By matching	By MS/MS	By MS/MS	By matching	By MS/MS
V5DH46	AAPLLSDEVWEIVQR	HKIHDTGRAAPLLSDE	EVWEIVQRHHEQLQRM	R	A	A	Q	R	H	2	1	0	1	0	1	2	0	0	1	2	0	0	0	1	1	0	1	0	2	0	15	0	1724.91	V5DH46	117	131	yes	yes	2	9.7754e-20	160.65	By matching	By matching	By matching	By matching	By MS/MS	By matching	By MS/MS	By MS/MS
V5BAW3	AAPPTASTFGIHGTSAVVANMGGEVTEPSIHPAK	YSKYSGNRAAPPTAST	EPSIHPAKKPTGIFGR	R	A	A	A	K	K	6	0	1	0	0	0	2	4	2	2	0	1	1	1	4	3	4	0	0	3	0	34	0	3301.64	V5BAW3	32	65	yes	yes	4	0.071629	14.615	By matching	By matching	By matching	By matching	By matching	By matching	By matching	By matching
V5BTU8	AAPQPTEPPAASHPANCIYDIAEFVK	PSTNFFDRAAPQPTEP	YDIAEFVKCQHTKESP	R	A	A	V	K	C	6	0	1	1	1	1	2	0	1	2	0	1	0	1	5	1	1	0	1	1	0	26	0	2793.34	V5BTU8	65	90	yes	yes	3	0.00031184	50.783	By matching	By matching	By matching	By matching	By MS/MS	By MS/MS	By MS/MS	By MS/MS
V5C1F1	AAPQVVDPPALPSPAYPK	ATTHPNMKAAPQVVDP	LPSPAYPKRKKRRCVL	K	A	A	P	K	R	4	0	0	1	0	1	0	0	0	0	1	1	0	0	6	1	0	0	1	2	0	18	0	1816.97	V5C1F1	200	217	yes	yes	2	5.9427e-08	131.18	By MS/MS	By MS/MS	By MS/MS	By MS/MS	By MS/MS	By MS/MS	By MS/MS	By MS/MS
V5BLW0	AAPSCTAGAHSGNVAPEPDDLFK	YSAFYTLRAAPSCTAG	PEPDDLFKKGRRMVVA	R	A	A	F	K	K	5	0	1	2	1	0	1	2	1	0	1	1	0	1	3	2	1	0	0	1	0	23	0	2311.05	V5BLW0	236	258	yes	yes	3	1.4575e-08	95.307	By MS/MS	By MS/MS	By MS/MS	By MS/MS	By MS/MS	By MS/MS	By MS/MS	By MS/MS
V5DIX1	AAPVTSSVAANAK	EKKPVMKKAAPVTSSV	SSVAANAKNKTPKKTK	K	A	A	A	K	N	5	0	1	0	0	0	0	0	0	0	0	1	0	0	1	2	1	0	0	2	0	13	0	1185.64	V5DIX1	1467	1479	yes	yes	2	3.5465e-06	141.34	By MS/MS	By MS/MS	By MS/MS	By MS/MS	By MS/MS	By MS/MS	By MS/MS	By MS/MS
V5BJ58	AAQAVAAGLEAELSQQR	DDEQVERRAAQAVAAG	EAELSQQRRENEQQQH	R	A	A	Q	R	R	6	1	0	0	0	3	2	1	0	0	2	0	0	0	0	1	0	0	0	1	0	17	0	1711.89	V5BJ58	610	626	yes	yes	2	0.00014941	98.077	By matching	By matching	By matching	By matching	By matching	By matching	By MS/MS	By matching
V5DUQ9	AAQAVPVEVVVK	DLSSSTPRAAQAVPVE	VPVEVVVKKLPDGWSA	R	A	A	V	K	K	3	0	0	0	0	1	1	0	0	0	0	1	0	0	1	0	0	0	0	5	0	12	0	1208.71	V5DUQ9	56	67	yes	yes	2	0.00032304	106.79	By MS/MS	By MS/MS	By MS/MS	By MS/MS	By MS/MS	By MS/MS	By MS/MS	By MS/MS
V5BN30	AAQDELIALLEDVTR	EAUUUUARAAQDELIA	ALLEDVTREHELAKCR	R	A	A	T	R	E	3	1	0	2	0	1	2	0	0	1	3	0	0	0	0	0	1	0	0	1	0	15	0	1655.87	V5BN30	237	251	yes	yes	2	2.9659e-05	116.06	By matching	By matching	By matching	By matching	By matching	By matching	By MS/MS	By matching
V5BIR9	AAQEGISVELIDIR	VAMKAAERAAQEGISV	SVELIDIRSLKPWDRE	R	A	A	I	R	S	2	1	0	1	0	1	2	1	0	3	1	0	0	0	0	1	0	0	0	1	0	14	0	1512.81	V5BIR9	269	282	yes	yes	2	4.3911e-09	152.11	By MS/MS	By MS/MS	By MS/MS	By MS/MS	By MS/MS	By MS/MS	By MS/MS	By matching
V5BIT6	AAQELTDHYTQQAR	DYAGERQRAAQELTDH	DHYTQQAREAKSKLTQ	R	A	A	A	R	E	3	1	0	1	0	3	1	0	1	0	1	0	0	0	0	0	2	0	1	0	0	14	0	1630.77	V5BIT6	161	174	yes	yes	2;3	0.00015712	115.12	By matching	By matching	By matching	By matching	By matching	By matching	By matching	By matching
V5D9C0	AAQFANNGSEPPDLQHSVFGK	PVPFPNQRAAQFANNG	LQHSVFGKEGGPDYIF	R	A	A	G	K	E	3	0	2	1	0	2	1	2	1	0	1	1	0	2	2	2	0	0	0	1	0	21	0	2213.05	V5D9C0	106	126	yes	yes	2;3	2.7142e-65	215.62	By MS/MS	By MS/MS	By MS/MS	By MS/MS	By MS/MS	By MS/MS	By MS/MS	By MS/MS
V5B5Q0	AAQGMPTSVQNAR	GFALGLSRAAQGMPTS	PTSVQNARIALIDFDL	R	A	A	A	R	I	3	1	1	0	0	2	0	1	0	0	0	0	1	0	1	1	1	0	0	1	0	13	0	1329.65	V5B5Q0	225	237	yes	yes	2	1.3514e-09	164.22	By MS/MS	By MS/MS	By MS/MS	By MS/MS	By MS/MS	By MS/MS	By MS/MS	By MS/MS
V5BNC5	AAQHAQQQADVDAFFR	EHLCHLLRAAQHAQQQ	ADVDAFFRKCVECRER	R	A	A	F	R	K	5	1	0	2	0	4	0	0	1	0	0	0	0	2	0	0	0	0	0	1	0	16	0	1801.85	V5BNC5	413	428	yes	yes	3	0.063353	62.69	By matching	By matching	By matching	By matching	By matching	By matching	By matching	By MS/MS
V5BQ43	AAQISAMFCSAPLVK	VCCLVRGRAAQISAMF	FCSAPLVKTRKEGRAT	R	A	A	V	K	T	4	0	0	0	1	1	0	0	0	1	1	1	1	1	1	2	0	0	0	1	0	15	0	1592.81	V5BQ43	393	407	yes	yes	2	1.2592e-10	157.07	By MS/MS	By MS/MS	By MS/MS	By MS/MS	By MS/MS	By MS/MS	By MS/MS	By MS/MS
V5BG02	AAQLAAAVVR	KEQCLKARAAQLAAAV	QLAAAVVRQEAALREQ	R	A	A	V	R	Q	5	1	0	0	0	1	0	0	0	0	1	0	0	0	0	0	0	0	0	2	0	10	0	968.577	V5BG02	368	377	yes	yes	2	0.00082847	147.4	By MS/MS	By MS/MS	By MS/MS	By MS/MS	By MS/MS	By MS/MS	By MS/MS	By MS/MS
V5BY99	AAQLAQWEYEMQAQEK	IYKYNITKAAQLAQWE	YEMQAQEKKRLEAKQM	K	A	A	E	K	K	4	0	0	0	0	4	3	0	0	0	1	1	1	0	0	0	0	1	1	0	0	16	0	1922.88	V5BY99	85	100	yes	yes	2	6.9296e-08	135.23	By matching	By MS/MS	By MS/MS	By matching	By matching	By matching	By matching	By MS/MS
V5BEH5	AAQLFVDR	HQTDAYARAAQLFVDR	AAQLFVDRRETQRTVR	R	A	A	D	R	R	2	1	0	1	0	1	0	0	0	0	1	0	0	1	0	0	0	0	0	1	0	8	0	918.492	V5BEH5	391	398	no	no	2	0.0037722	101.65	By matching	By MS/MS	By MS/MS	By MS/MS	By MS/MS	By MS/MS	By MS/MS	By MS/MS
V5BHQ7	AAQLSMLCCEYR	IEGDVQLKAAQLSMLC	SMLCCEYRTNLTRVLL	K	A	A	Y	R	T	2	1	0	0	2	1	1	0	0	0	2	0	1	0	0	1	0	0	1	0	0	12	0	1500.65	V5BHQ7	34	45	yes	yes	2	1.1021e-06	161.87	By MS/MS	By matching	By matching	By matching	By matching	By MS/MS	By matching	By matching
V5BRA0	AAQQATIYDPTFAK	GDYEVSWKAAQQATIY	IYDPTFAKGWLRYIQG	K	A	A	A	K	G	4	0	0	1	0	2	0	0	0	1	0	1	0	1	1	0	2	0	1	0	0	14	0	1523.76	V5BRA0	85	98	yes	yes	2	0.00019549	109.99	By matching	By matching	By matching	By matching	By matching	By matching	By matching	By matching
V5DA42	AAQQFLEHDGEVLR	ALLPEQVRAAQQFLEH	EHDGEVLRCDCVWDDT	R	A	A	L	R	C	2	1	0	1	0	2	2	1	1	0	2	0	0	1	0	0	0	0	0	1	0	14	0	1611.8	V5DA42	248	261	yes	yes	2;3	5.8518e-26	209.22	By MS/MS	By MS/MS	By MS/MS	By MS/MS	By MS/MS	By MS/MS	By MS/MS	By MS/MS
V5ARJ3	AAQQLEDFKPTEK	QLQLIAKKAAQQLEDF	EDFKPTEKLLLASGVK	K	A	A	E	K	L	2	0	0	1	0	2	2	0	0	0	1	2	0	1	1	0	1	0	0	0	0	13	0	1503.76	V5ARJ3	626	638	yes	yes	3	0.05655	37.793	By matching	By matching	By matching	By matching	By matching	By matching	By matching	By matching
V5BLY0	AAQTDLEQCLEK	HLRMGNMRAAQTDLEQ	DLEQCLEKCSIGGDKS	R	A	A	E	K	C	2	0	0	1	1	2	2	0	0	0	2	1	0	0	0	0	1	0	0	0	0	12	0	1404.66	V5BLY0	336	347	yes	yes	2	0.064796	50.659	By matching	By matching	By matching	By matching	By matching	By matching	By matching	By matching
V5C1N9	AAQVPVEVEALAEGIDMR	EKKVALSKAAQVPVEV	LAEGIDMRDTVTFSRV	K	A	A	M	R	D	4	1	0	1	0	1	3	1	0	1	1	0	1	0	1	0	0	0	0	3	0	18	0	1896.96	V5C1N9	433	450	yes	yes	2	3.9835e-05	107.78	By matching	By matching	By matching	By matching	By MS/MS	By matching	By MS/MS	By matching
V5D424	AASAPASNPVAAPETTTAR	SPVRLCFRAASAPASN	APETTTAREPQPRQKE	R	A	A	A	R	E	7	1	1	0	0	0	1	0	0	0	0	0	0	0	3	2	3	0	0	1	0	19	0	1781.89	V5D424	24	42	yes	yes	2	5.3004e-05	98.882	By MS/MS	By MS/MS	By MS/MS	By MS/MS	By matching	By MS/MS	By matching	By matching
V5BCV7	AASAQPDVAR	MAKEFLEKAASAQPDV	SAQPDVARRAPQVFLM	K	A	A	A	R	R	4	1	0	1	0	1	0	0	0	0	0	0	0	0	1	1	0	0	0	1	0	10	0	984.499	V5BCV7	466	475	yes	yes	2	0.012839	75.509	By MS/MS	By matching	By matching	By matching	By MS/MS	By matching	By matching	By matching
V5BU30	AASAYDMESILISAR	VTADMHAKAASAYDME	ESILISARSGDRVNAL	K	A	A	A	R	S	4	1	0	1	0	0	1	0	0	2	1	0	1	0	0	3	0	0	1	0	0	15	0	1596.78	V5BU30	149	163	yes	yes	2	0.047688	50.827	By matching	By matching	By matching	By matching	By matching	By matching	By MS/MS	By matching
V5DJC7	AASDAVLVDVVGR	FEEDALTRAASDAVLV	VLVDVVGRDNIPNSHS	R	A	A	G	R	D	3	1	0	2	0	0	0	1	0	0	1	0	0	0	0	1	0	0	0	4	0	13	0	1270.69	V5DJC7	178	190	yes	yes	2	6.3055e-05	129.76	By MS/MS	By MS/MS	By matching	By matching	By MS/MS	By MS/MS	By MS/MS	By MS/MS
V5AWL6	AASGGTAPSDMAYNVPR	SQAQLSARAASGGTAP	DMAYNVPRYNPRVSIR	R	A	A	P	R	Y	4	1	1	1	0	0	0	2	0	0	0	0	1	0	2	2	1	0	1	1	0	17	0	1663.76	V5AWL6	246	262	yes	yes	2	0.00010521	102.29	By matching	By MS/MS	By matching	By matching	By matching	By MS/MS	By matching	By matching
V5AXC5	AASGTDLGLLIASIR	VWWTTAVRAASGTDLG	GLLIASIRLVRRPLGG	R	A	A	I	R	L	3	1	0	1	0	0	0	2	0	2	3	0	0	0	0	2	1	0	0	0	0	15	0	1456.82	V5AXC5	333	347	yes	yes	2	1.6584e-21	182.37	By matching	By matching	By matching	By matching	By matching	By matching	By MS/MS	By MS/MS
V5BI38	AASGYYLGIPQPTTTSK	NLTILRERAASGYYLG	PQPTTTSKNPEPQTQL	R	A	A	S	K	N	2	0	0	0	0	1	0	2	0	1	1	1	0	0	2	2	3	0	2	0	0	17	0	1753.89	V5BI38	234	250	yes	yes	2	0.0011942	79.837	By matching	By matching	By matching	By matching	By matching	By matching	By matching	By MS/MS
V5ASG6	AASIIDSLLAER	RSSRDAIRAASIIDSL	IDSLLAERDRRREEYI	R	A	A	E	R	D	3	1	0	1	0	0	1	0	0	2	2	0	0	0	0	2	0	0	0	0	0	12	0	1257.69	V5ASG6	227	238	yes	yes	2	1.8942e-05	137.95	By matching	By matching	By matching	By matching	By MS/MS	By MS/MS	By MS/MS	By MS/MS
V5BJF4	AASLALLQHPQINSHVSQK	SLLPLFIKAASLALLQ	INSHVSQKCETFIIRK	K	A	A	Q	K	C	3	0	1	0	0	3	0	0	2	1	3	1	0	0	1	3	0	0	0	1	0	19	0	2041.11	V5BJF4	276	294	yes	yes	3;4	4.7261e-05	89.502	By matching	By MS/MS	By matching	By matching	By MS/MS	By matching	By MS/MS	By MS/MS
V5BVK2	AASLHEELVNIR	SRAYEQLKAASLHEEL	HEELVNIRVSIRDGPS	K	A	A	I	R	V	2	1	1	0	0	0	2	0	1	1	2	0	0	0	0	1	0	0	0	1	0	12	0	1350.73	V5BVK2	604	615	yes	no	2;3	0.00059797	99.732	By matching	By matching	By matching	By matching	By matching	By matching	By matching	By matching
V5AZ17	AASLLGYPLR	RCASRVCRAASLLGYP	SLLGYPLRRAAAMEML	R	A	A	L	R	R	2	1	0	0	0	0	0	1	0	0	3	0	0	0	1	1	0	0	1	0	0	10	0	1059.61	V5AZ17	11	20	yes	yes	2	0.0013013	128.27	By MS/MS	By MS/MS	By MS/MS	By MS/MS	By MS/MS	By MS/MS	By MS/MS	By MS/MS
V5BUF5	AASLPSMQLK	VPIFERYKAASLPSMQ	SLPSMQLKSGFRISDL	K	A	A	L	K	S	2	0	0	0	0	1	0	0	0	0	2	1	1	0	1	2	0	0	0	0	0	10	0	1044.56	V5BUF5	237	246	yes	yes	2	0.046249	58.699	By MS/MS	By matching	By matching	By matching	By matching	By matching	By matching	By matching
V5BFL3	AASPPTTLESCR	ANSLPSLRAASPPTTL	PTTLESCRRVTPSPPS	R	A	A	C	R	R	2	1	0	0	1	0	1	0	0	0	1	0	0	0	2	2	2	0	0	0	0	12	0	1288.61	V5BFL3	114	125	yes	yes	2	0.0028929	81.92	By matching	By matching	By matching	By matching	By MS/MS	By MS/MS	By matching	By MS/MS
V5BHB3	AASPTCSVTLR	RDDDDTARAASPTCSV	PTCSVTLRVSFQTEGD	R	A	A	L	R	V	2	1	0	0	1	0	0	0	0	0	1	0	0	0	1	2	2	0	0	1	0	11	0	1161.58	V5BHB3	97	107	yes	yes	2	0.00092265	101.39	By MS/MS	By MS/MS	By MS/MS	By MS/MS	By matching	By MS/MS	By matching	By matching
V5DQ35	AASQSSTNLGAANAIFGGATDDAAK	STSASSTRAASQSSTN	GATDDAAKSTTGVHYV	R	A	A	A	K	S	8	0	2	2	0	1	0	3	0	1	1	1	0	1	0	3	2	0	0	0	0	25	0	2308.09	V5DQ35	225	249	yes	yes	2	8.5489e-16	121.44	By matching	By MS/MS	By MS/MS	By matching	By matching	By matching	By matching	By matching
V5BU03	AASVEQEATLEAAR	SIADATAKAASVEQEA	EATLEAARIRAKKDEI	K	A	A	A	R	I	5	1	0	0	0	1	3	0	0	0	1	0	0	0	0	1	1	0	0	1	0	14	0	1444.72	V5BU03	90	103	yes	yes	2	2.099e-64	253.06	By MS/MS	By MS/MS	By MS/MS	By MS/MS	By MS/MS	By MS/MS	By MS/MS	By MS/MS
V5BWT1	AASVGSLQLLPR	VTLVNFVRAASVGSLQ	GSLQLLPRDTFDLVVP	R	A	A	P	R	D	2	1	0	0	0	1	0	1	0	0	3	0	0	0	1	2	0	0	0	1	0	12	0	1210.7	V5BWT1	649	660	yes	yes	2	0.017606	64.945	By matching	By matching	By matching	By matching	By matching	By matching	By matching	By MS/MS
V5AU81	AASVMAPFVEELDR	MVSLQGPKAASVMAPF	PFVEELDRVKFMWGRR	K	A	A	D	R	V	3	1	0	1	0	0	2	0	0	0	1	0	1	1	1	1	0	0	0	2	0	14	0	1533.75	V5AU81	155	168	yes	yes	2	2.3208e-12	155.09	By MS/MS	By MS/MS	By MS/MS	By matching	By MS/MS	By MS/MS	By MS/MS	By MS/MS
V5DA09	AATAALASAENVLGADHMLR	RDLIAQQRAATAALAS	LGADHMLRTLSLMEVS	R	A	A	L	R	T	7	1	1	1	0	0	1	1	1	0	3	0	1	0	0	1	1	0	0	1	0	20	0	1981.01	V5DA09	373	392	yes	yes	2;3	1.4539e-10	134.08	By MS/MS	By MS/MS	By matching	By matching	By MS/MS	By MS/MS	By MS/MS	By MS/MS
V5B209	AATAIDDIAGDGTTSTVLVIGEMMR	PTAALIARAATAIDDI	LVIGEMMRQCERCIQD	R	A	A	M	R	Q	4	1	0	3	0	0	1	3	0	3	1	0	2	0	0	1	4	0	0	2	0	25	0	2507.22	V5B209	57	81	yes	yes	2	1.0973e-17	123.32	By matching	By matching	By matching	By matching	By matching	By matching	By matching	By matching
V5BP71	AATALEDYLLSTAFATTER	FWNLYVTRAATALEDY	TAFATTERQIGGGFEK	R	A	A	E	R	Q	5	1	0	1	0	0	2	0	0	0	3	0	0	1	0	1	4	0	1	0	0	19	0	2043.02	V5BP71	173	191	yes	yes	2	3.5732e-17	149.52	By matching	By matching	By matching	By matching	By matching	By matching	By MS/MS	By matching
V5B8X9	AATAPPPSLSMLETK	FLIDILQRAATAPPPS	SLSMLETKKGGKEKEG	R	A	A	T	K	K	3	0	0	0	0	0	1	0	0	0	2	1	1	0	3	2	2	0	0	0	0	15	0	1512.79	V5B8X9	268	282	yes	yes	2	7.098e-08	143.94	By MS/MS	By MS/MS	By MS/MS	By MS/MS	By MS/MS	By MS/MS	By MS/MS	By MS/MS
V5BI16	AATAVEVVEAMGYQR	FYDQRSGRAATAVEVV	VEAMGYQRATYFSDGF	R	A	A	Q	R	A	4	1	0	0	0	1	2	1	0	0	0	0	1	0	0	0	1	0	1	3	0	15	0	1593.78	V5BI16	125	139	yes	yes	2	1.8787e-21	181.71	By MS/MS	By MS/MS	By MS/MS	By MS/MS	By MS/MS	By MS/MS	By MS/MS	By MS/MS
V5B8R9	AATDANQLQELLR	GLRVCLARAATDANQL	NQLQELLRVANSALHG	R	A	A	L	R	V	3	1	1	1	0	2	1	0	0	0	3	0	0	0	0	0	1	0	0	0	0	13	0	1441.75	V5B8R9	1325	1337	yes	yes	2	1.0004e-15	193.11	By MS/MS	By MS/MS	By MS/MS	By MS/MS	By MS/MS	By MS/MS	By MS/MS	By MS/MS
V5DGS5	AATELQPPYELHVDEYAIIGNSDGSIENAITPESSPDK	GTLKYEPKAATELQPP	TPESSPDKLLDDRHLV	K	A	A	D	K	L	4	0	2	3	0	1	5	2	1	4	2	1	0	0	4	4	2	0	2	1	0	38	0	4069.93	V5DGS5	373	410	yes	yes	3	2.3227e-41	114.14	By matching	By MS/MS	By matching	By matching	By MS/MS	By MS/MS	By MS/MS	By MS/MS
V5BM74	AATGGGDIEELVK	________________	GDIEELVKQITDHPGV	M	A	A	V	K	Q	2	0	0	1	0	0	2	3	0	1	1	1	0	0	0	0	1	0	0	1	0	13	0	1258.64	V5BM74	2	14	yes	yes	2	0.00040708	124.07	By MS/MS	By MS/MS	By matching	By matching	By MS/MS	By matching	By matching	By matching
V5AS82	AATGPPVGQEFSK	RFFIKAGKAATGPPVG	PVGQEFSKLGLKAMDF	K	A	A	S	K	L	2	0	0	0	0	1	1	2	0	0	0	1	0	1	2	1	1	0	0	1	0	13	0	1287.65	V5AS82	62	74	yes	yes	2	0.03968	55.335	By matching	By matching	By matching	By matching	By matching	By MS/MS	By matching	By matching
V5DD81	AATLGGGSGASLIPTIVLNDQANR	DLGVDWAKAATLGGGS	VLNDQANRKSPQCIAF	K	A	A	N	R	K	4	1	2	1	0	1	0	4	0	2	3	0	0	0	1	2	2	0	0	1	0	24	0	2295.22	V5DD81	72	95	yes	yes	2	1.8959e-12	106.58	By MS/MS	By matching	By matching	By matching	By matching	By matching	By MS/MS	By matching
V5AQD0	AATLPCAHQTGFK	IVGRRYAKAATLPCAH	CAHQTGFKEGVTAAAT	K	A	A	F	K	E	3	0	0	0	1	1	0	1	1	0	1	1	0	1	1	0	2	0	0	0	0	13	0	1400.69	V5AQD0	283	295	yes	yes	2;3	6.0452e-09	158.86	By MS/MS	By matching	By MS/MS	By MS/MS	By MS/MS	By matching	By MS/MS	By MS/MS
V5AS26	AATLSSQEGCNLFVNYK	CAEERLRKAATLSSQE	CNLFVNYKVARVTGNI	K	A	A	Y	K	V	2	0	2	0	1	1	1	1	0	0	2	1	0	1	0	2	1	0	1	1	0	17	0	1900.9	V5AS26	193	209	yes	yes	2	1.6682e-10	137.17	By matching	By matching	By MS/MS	By MS/MS	By MS/MS	By MS/MS	By MS/MS	By MS/MS
V5DKY5	AATPGATATVAAAPTDTDAAR	AGKRKTKKAATPGATA	PTDTDAARGSGVPDAA	K	A	A	A	R	G	9	1	0	2	0	0	0	1	0	0	0	0	0	0	2	0	5	0	0	1	0	21	0	1898.93	V5DKY5	10	30	yes	yes	2	2.4902e-35	181.34	By MS/MS	By MS/MS	By MS/MS	By MS/MS	By MS/MS	By MS/MS	By MS/MS	By MS/MS
V5C1B1	AATPPFAVSAGFIK	FECHRVLRAATPPFAV	AVSAGFIKELLSPRYL	R	A	A	I	K	E	4	0	0	0	0	0	0	1	0	1	0	1	0	2	2	1	1	0	0	1	0	14	0	1375.75	V5C1B1	66	79	yes	yes	2	0.0017397	86.756	By matching	By matching	By matching	By matching	By matching	By matching	By matching	By matching
V5BGV2	AATSHFGDLVAAPTK	VDHTALERAATSHFGD	DLVAAPTKSAGFPEAR	R	A	A	T	K	S	4	0	0	1	0	0	0	1	1	0	1	1	0	1	1	1	2	0	0	1	0	15	0	1484.76	V5BGV2	115	129	yes	yes	2;3	2.0335e-39	221.85	By MS/MS	By MS/MS	By MS/MS	By MS/MS	By MS/MS	By MS/MS	By MS/MS	By MS/MS
V5BJY2	AATSIYDHSCR	SWMCSSCKAATSIYDH	SIYDHSCRQCGEPRPV	K	A	A	C	R	Q	2	1	0	1	1	0	0	0	1	1	0	0	0	0	0	2	1	0	1	0	0	11	0	1279.56	V5BJY2	328	338	yes	yes	2	2.7031e-05	161.19	By MS/MS	By MS/MS	By MS/MS	By MS/MS	By MS/MS	By MS/MS	By MS/MS	By matching
V5B8U2	AATTLFSLLK	NHKYVQKRAATTLFSL	TTLFSLLKIRKTVPEV	R	A	A	L	K	I	2	0	0	0	0	0	0	0	0	0	3	1	0	1	0	1	2	0	0	0	0	10	0	1063.63	V5B8U2	485	494	yes	yes	2	0.0013011	128.51	By matching	By matching	By matching	By matching	By matching	By matching	By MS/MS	By matching
V5B1J5	AATVDDAALAHIPR	PNNLRQPRAATVDDAA	AALAHIPRRVVDTWSR	R	A	A	P	R	R	5	1	0	2	0	0	0	0	1	1	1	0	0	0	1	0	1	0	0	1	0	14	0	1419.75	V5B1J5	53	66	yes	yes	2;3	5.9018e-05	128.21	By MS/MS	By MS/MS	By MS/MS	By MS/MS	By matching	By matching	By matching	By matching
V5AZS1	AATVQEIVDQQDADADVVR	TNDSAPIKAATVQEIV	DADADVVRAGRCCTVV	K	A	A	V	R	A	4	1	0	4	0	3	1	0	0	1	0	0	0	0	0	0	1	0	0	4	0	19	0	2041.99	V5AZS1	49	67	yes	yes	2	2.4315e-66	230.27	By MS/MS	By MS/MS	By MS/MS	By MS/MS	By matching	By MS/MS	By matching	By matching
V5DMK2	AAVALDLPQYCVPVAMDGPPR	HPSTGDVKAAVALDLP	VAMDGPPRGNYLVIAG	K	A	A	P	R	G	4	1	0	2	1	1	0	1	0	0	2	0	1	0	4	0	0	0	1	3	0	21	0	2239.11	V5DMK2	317	337	yes	yes	2	7.2409e-14	144.3	By MS/MS	By MS/MS	By MS/MS	By matching	By MS/MS	By MS/MS	By MS/MS	By MS/MS
V5ASS7	AAVALHEK	RGAVWLSKAAVALHEK	AAVALHEKFHYDPFEY	K	A	A	E	K	F	3	0	0	0	0	0	1	0	1	0	1	1	0	0	0	0	0	0	0	1	0	8	0	837.471	V5ASS7	249	256	yes	yes	2	0.064191	67.494	By matching	By matching	By matching	By matching	By matching	By matching	By matching	By matching
V5AYV3	AAVDEDHNVTMEVFVR	LRNYVGGRAAVDEDHN	VTMEVFVRRPNAYVQD	R	A	A	V	R	R	2	1	1	2	0	0	2	0	1	0	0	0	1	1	0	0	1	0	0	4	0	16	0	1830.86	V5AYV3	89	104	yes	yes	2;3	3.2592e-27	193.32	By MS/MS	By MS/MS	By MS/MS	By MS/MS	By MS/MS	By MS/MS	By MS/MS	By MS/MS
V5B5X2;V5B362;V5B6L2	AAVDEDHNVTMQVFVR	LRNYVGGRAAVDEDHN	VTMQVFVRRPNAYVQD	R	A	A	V	R	R	2	1	1	2	0	1	1	0	1	0	0	0	1	1	0	0	1	0	0	4	0	16	0	1829.87	V5B362	88	103	no	no	2;3	8.421e-33	207.66	By MS/MS	By MS/MS	By MS/MS	By MS/MS	By MS/MS	By MS/MS	By MS/MS	By MS/MS
V5BB16	AAVDFMSR	AVEAAKHRAAVDFMSR	AAVDFMSRNLETVRDL	R	A	A	S	R	N	2	1	0	1	0	0	0	0	0	0	0	0	1	1	0	1	0	0	0	1	0	8	0	895.422	V5BB16	474	481	yes	yes	2	0.00017513	154.12	By MS/MS	By MS/MS	By MS/MS	By MS/MS	By MS/MS	By MS/MS	By MS/MS	By MS/MS
V5B5R1	AAVEALAIEK	VEEWRQRRAAVEALAI	VEALAIEKAERMKAET	R	A	A	E	K	A	4	0	0	0	0	0	2	0	0	1	1	1	0	0	0	0	0	0	0	1	0	10	0	1013.58	V5B5R1	178	187	yes	yes	2	0.0045526	89.805	By MS/MS	By matching	By MS/MS	By matching	By MS/MS	By MS/MS	By matching	By matching
V5BAL2	AAVEDGGQCEVNTQPSPNAAHTR	QIGPVEKKAAVEDGGQ	SPNAAHTRYQNDIHEK	K	A	A	T	R	Y	4	1	2	1	1	2	2	2	1	0	0	0	0	0	2	1	2	0	0	2	0	23	0	2408.08	V5BAL2	279	301	yes	yes	3	2.685e-11	115.63	By matching	By matching	By matching	By MS/MS	By MS/MS	By MS/MS	By MS/MS	By MS/MS
V5BGN8	AAVEELFEK	QEKGKEERAAVEELFE	AVEELFEKTMKLRNEL	R	A	A	E	K	T	2	0	0	0	0	0	3	0	0	0	1	1	0	1	0	0	0	0	0	1	0	9	0	1034.53	V5BGN8	641	649	yes	yes	2	2.7424e-11	195.79	By MS/MS	By MS/MS	By MS/MS	By MS/MS	By MS/MS	By MS/MS	By MS/MS	By MS/MS
V5BVN3	AAVFFSPGEK	ESALCDFRAAVFFSPG	VFFSPGEKNPAAEAAI	R	A	A	E	K	N	2	0	0	0	0	0	1	1	0	0	0	1	0	2	1	1	0	0	0	1	0	10	0	1051.53	V5BVN3	183	192	yes	yes	2	0.001329	117.01	By MS/MS	By MS/MS	By MS/MS	By MS/MS	By MS/MS	By MS/MS	By MS/MS	By MS/MS
V5BF29	AAVFPGK	RDGLRRERAAVFPGKA	RAAVFPGKAVPGHFKT	R	A	A	G	K	A	2	0	0	0	0	0	0	1	0	0	0	1	0	1	1	0	0	0	0	1	0	7	0	688.391	V5BF29	62	68	yes	yes	2	0.041069	80.555	By matching	By matching	By MS/MS	By MS/MS	By MS/MS	By matching	By matching	By matching
V5D7P4	AAVFTAFVK	TPIPSDLRAAVFTAFV	AVFTAFVKRNGRAAFD	R	A	A	V	K	R	3	0	0	0	0	0	0	0	0	0	0	1	0	2	0	0	1	0	0	2	0	9	0	952.538	V5D7P4	701	709	yes	yes	2	0.0037428	99.013	By MS/MS	By matching	By matching	By matching	By matching	By matching	By MS/MS	By matching
V5D7G9	AAVGLPFGGER	LSGFSVVKAAVGLPFG	GLPFGGERIGLNQMHC	K	A	A	E	R	I	2	1	0	0	0	0	1	3	0	0	1	0	0	1	1	0	0	0	0	1	0	11	0	1072.57	V5D7G9	311	321	yes	yes	2	0.00034493	123.51	By MS/MS	By MS/MS	By MS/MS	By MS/MS	By MS/MS	By MS/MS	By MS/MS	By MS/MS
V5DTG5	AAVHLLGER	EDTDGLSRAAVHLLGE	AVHLLGERRKLIVREN	R	A	A	E	R	R	2	1	0	0	0	0	1	1	1	0	2	0	0	0	0	0	0	0	0	1	0	9	0	964.545	V5DTG5	641	649	yes	yes	3	0.0026428	88.37	By matching	By MS/MS	By matching	By MS/MS	By MS/MS	By MS/MS	By MS/MS	By MS/MS
V5BQ38	AAVLEWGALR	AAAEPLLRAAVLEWGA	VLEWGALRDASSSQRK	R	A	A	L	R	D	3	1	0	0	0	0	1	1	0	0	2	0	0	0	0	0	0	1	0	1	0	10	0	1084.6	V5BQ38	288	297	yes	yes	2	0.0011121	140.16	By matching	By matching	By matching	By matching	By matching	By matching	By MS/MS	By MS/MS
V5BL88	AAVLGCDELGLVPR	NLFGVEGKAAVLGCDE	DELGLVPRDLLHIPKK	K	A	A	P	R	D	2	1	0	1	1	0	1	2	0	0	3	0	0	0	1	0	0	0	0	2	0	14	0	1468.77	V5BL88	98	111	yes	yes	2	0.00014315	116.98	By matching	By matching	By MS/MS	By MS/MS	By MS/MS	By MS/MS	By MS/MS	By MS/MS
V5BWC7	AAVLNPANPDLDWAANFTNMLGYQDEK	YNRLTTGRAAVLNPAN	MLGYQDEKFWDCMRLY	R	A	A	E	K	F	5	0	4	3	0	1	1	1	0	0	3	1	1	1	2	0	1	1	1	1	0	27	0	2977.39	V5BWC7	224	250	yes	yes	2	2.5863e-08	80.355	By matching	By matching	By matching	By matching	By matching	By matching	By matching	By matching
V5BLV5	AAVLPLK	DKLGVSMRAAVLPLKF	RAAVLPLKFLKANVGG	R	A	A	L	K	F	2	0	0	0	0	0	0	0	0	0	2	1	0	0	1	0	0	0	0	1	0	7	0	710.469	V5BLV5	277	283	yes	yes	2	0.0267	90.939	By MS/MS	By matching	By matching	By MS/MS	By matching	By matching	By matching	By matching
V5B0G8	AAVMCTGEFAPGEVVGK	PDLLFSNRAAVMCTGE	APGEVVGKYSVLGSLP	R	A	A	G	K	Y	3	0	0	0	1	0	2	3	0	0	0	1	1	1	1	0	1	0	0	3	0	17	0	1721.81	V5B0G8	90	106	yes	yes	2	1.8978e-10	135.61	By MS/MS	By MS/MS	By MS/MS	By MS/MS	By MS/MS	By MS/MS	By matching	By matching
V5BS07	AAVMEELR	AAVQDTERAAVMEELR	AAVMEELRQTSRRLRE	R	A	A	L	R	Q	2	1	0	0	0	0	2	0	0	0	1	0	1	0	0	0	0	0	0	1	0	8	0	917.464	V5BS07	192	199	yes	yes	2	0.035865	75.043	By matching	By matching	By matching	By matching	By matching	By matching	By matching	By matching
V5AW05	AAVMKPLLEVCAVSK	ALHPADLKAAVMKPLL	LEVCAVSKAVLSSAEG	K	A	A	S	K	A	3	0	0	0	1	0	1	0	0	0	2	2	1	0	1	1	0	0	0	3	0	15	0	1614.88	V5AW05	649	663	yes	yes	3	7.3974e-05	101.45	By matching	By matching	By matching	By matching	By MS/MS	By matching	By MS/MS	By matching
V5BK52	AAVSAESLPLNVIR	PLVGYGRRAAVSAESL	SLPLNVIRSYSPPVVA	R	A	A	I	R	S	3	1	1	0	0	0	1	0	0	1	2	0	0	0	1	2	0	0	0	2	0	14	0	1438.81	V5BK52	192	205	yes	yes	2	0.016578	63.185	By matching	By matching	By matching	By matching	By matching	By MS/MS	By matching	By matching
V5BCM5	AAVSNAEGMCSLELQFHCSGWK	NLQTGWDKAAVSNAEG	QFHCSGWKEFCNTSNM	K	A	A	W	K	E	3	0	1	0	2	1	2	2	1	0	2	1	1	1	0	3	0	1	0	1	0	22	0	2481.09	V5BCM5	135	156	yes	yes	3	3.0533e-11	119.37	By MS/MS	By MS/MS	By matching	By MS/MS	By MS/MS	By MS/MS	By MS/MS	By MS/MS
V5DT54	AAVTPSTYGLQPNANK	NNMSWPPKAAVTPSTY	GLQPNANKSSMPSPYG	K	A	A	N	K	S	3	0	2	0	0	1	0	1	0	0	1	1	0	0	2	1	2	0	1	1	0	16	0	1630.83	V5DT54	160	175	yes	yes	2	1.3255e-15	162.88	By matching	By matching	By matching	By MS/MS	By MS/MS	By MS/MS	By MS/MS	By MS/MS
V5BG30	AAVTSVLGAEPIDAYWYGR	YVTLTDIKAAVTSVLG	IDAYWYGRSSADCVLQ	K	A	A	G	R	S	4	1	0	1	0	0	1	2	0	1	1	0	0	0	1	1	1	1	2	2	0	19	0	2038.02	V5BG30	302	320	yes	yes	2	1.6306e-30	185.71	By MS/MS	By MS/MS	By MS/MS	By matching	By MS/MS	By MS/MS	By MS/MS	By MS/MS
V5B239	AAVVSIPSMQELDDDR	KTFGETKKAAVVSIPS	MQELDDDRMVTLAQSI	K	A	A	D	R	M	2	1	0	3	0	1	1	0	0	1	1	0	1	0	1	2	0	0	0	2	0	16	0	1744.83	V5B239	472	487	yes	yes	2	2.0203e-11	156.57	By MS/MS	By MS/MS	By MS/MS	By MS/MS	By MS/MS	By MS/MS	By MS/MS	By MS/MS
V5B9D5	AAVVVIPPGFLNEETTR	LTEQQQQRAAVVVIPP	FLNEETTRRMRVCLSV	R	A	A	T	R	R	2	1	1	0	0	0	2	1	0	1	1	0	0	1	2	0	2	0	0	3	0	17	0	1811.98	V5B9D5	1186	1202	yes	yes	2	0.014618	57.288	By matching	By matching	By matching	By matching	By matching	By matching	By MS/MS	By matching
V5B1R9	AAVYAQNGDLLVSER	RPFHPRYRAAVYAQNG	GDLLVSERIGGEDEGA	R	A	A	E	R	I	3	1	1	1	0	1	1	1	0	0	2	0	0	0	0	1	0	0	1	2	0	15	0	1604.82	V5B1R9	953	967	yes	yes	2	3.6236e-21	176.43	By matching	By MS/MS	By matching	By matching	By matching	By MS/MS	By matching	By matching
V5DRT6	AAVYDTLYGSYQR	EYTSCSARAAVYDTLY	TLYGSYQRLGRAIQKE	R	A	A	Q	R	L	2	1	0	1	0	1	0	1	0	0	1	0	0	0	0	1	1	0	3	1	0	13	0	1505.72	V5DRT6	297	309	yes	yes	2	0.00055834	103.14	By matching	By matching	By matching	By matching	By matching	By matching	By matching	By matching
V5DPQ5	AAWEVDQGR	AARLLAYRAAWEVDQG	AWEVDQGRSNTYYASS	R	A	A	G	R	S	2	1	0	1	0	1	1	1	0	0	0	0	0	0	0	0	0	1	0	1	0	9	0	1030.48	V5DPQ5	322	330	yes	yes	2	0.01516	77.662	By matching	By matching	By MS/MS	By matching	By MS/MS	By MS/MS	By matching	By matching
V5BDR7	AAWLGEALLTEGPK	SSFPYGTKAAWLGEAL	ALLTEGPKGNIFEYSK	K	A	A	P	K	G	3	0	0	0	0	0	2	2	0	0	3	1	0	0	1	0	1	1	0	0	0	14	0	1454.78	V5BDR7	11	24	yes	yes	2	1.6148e-20	196.5	By matching	By matching	By matching	By matching	By MS/MS	By matching	By MS/MS	By MS/MS
V5BFM4	AAWSNFESASAAAQK	EDTQERVRAAWSNFES	SASAAAQKFDAAVLNS	R	A	A	Q	K	F	6	0	1	0	0	1	1	0	0	0	0	1	0	1	0	3	0	1	0	0	0	15	0	1537.72	V5BFM4	112	126	yes	yes	2	2.3967e-118	297.45	By MS/MS	By MS/MS	By MS/MS	By MS/MS	By MS/MS	By MS/MS	By MS/MS	By MS/MS
V5DTU9	AAYAEAISLNYGVGVVK	DKAVEAVRAAYAEAIS	NYGVGVVKLMGRDSGF	R	A	A	V	K	L	4	0	1	0	0	0	1	2	0	1	1	1	0	0	0	1	0	0	2	3	0	17	0	1723.91	V5DTU9	327	343	yes	yes	2	6.6993e-25	181.97	By MS/MS	By matching	By matching	By matching	By matching	By matching	By matching	By MS/MS
V5BK17	AAYAQVCEEMGIHPQK	RFDRKSPRAAYAQVCE	EMGIHPQKSLSLLLSD	R	A	A	Q	K	S	3	0	0	0	1	2	2	1	1	1	0	1	1	0	1	0	0	0	1	1	0	16	0	1830.84	V5BK17	21	36	yes	yes	2;3	2.5976e-08	140.93	By MS/MS	By MS/MS	By MS/MS	By matching	By matching	By MS/MS	By matching	By MS/MS
V5DDF4	AAYCLGGQGSGIVYNEEELR	IGFPLMLRAAYCLGGQ	VYNEEELRHKVGVALA	R	A	A	L	R	H	2	1	1	0	1	1	3	4	0	1	2	0	0	0	0	1	0	0	2	1	0	20	0	2185.01	V5DDF4	536	555	yes	yes	2	6.0314e-44	192.22	By MS/MS	By MS/MS	By matching	By MS/MS	By MS/MS	By MS/MS	By MS/MS	By MS/MS
V5C1B4	AAYELDAFR	YNQAIRLRAAYELDAF	AYELDAFRNICEMLMH	R	A	A	F	R	N	3	1	0	1	0	0	1	0	0	0	1	0	0	1	0	0	0	0	1	0	0	9	0	1054.51	V5C1B4	226	234	yes	yes	2	0.00055869	140.45	By MS/MS	By MS/MS	By MS/MS	By MS/MS	By MS/MS	By MS/MS	By MS/MS	By MS/MS
V5BJU8	AAYLLELK	EVILAPRRAAYLLELK	AAYLLELKADEEAEAR	R	A	A	L	K	A	2	0	0	0	0	0	1	0	0	0	3	1	0	0	0	0	0	0	1	0	0	8	0	919.538	V5BJU8	294	301	yes	yes	2	0.015218	80.165	By matching	By matching	By MS/MS	By matching	By MS/MS	By matching	By MS/MS	By MS/MS
V5B1C8	AAYMSLSTAER	GGQVLLTRAAYMSLST	MSLSTAEREQVEVTAL	R	A	A	E	R	E	3	1	0	0	0	0	1	0	0	0	1	0	1	0	0	2	1	0	1	0	0	11	0	1198.57	V5B1C8	720	730	yes	yes	2	0.00043057	116.84	By matching	By matching	By matching	By matching	By matching	By matching	By matching	By matching
V5BWJ3	AAYNAYEATVR	LRVTIACRAAYNAYEA	NAYEATVRLVKYGFIE	R	A	A	V	R	L	4	1	1	0	0	0	1	0	0	0	0	0	0	0	0	0	1	0	2	1	0	11	0	1227.59	V5BWJ3	172	182	yes	yes	2	0.00043951	116.24	By MS/MS	By MS/MS	By MS/MS	By MS/MS	By MS/MS	By MS/MS	By matching	By MS/MS
V5AZ52	AAYQPEMYR	GMGTSKERAAYQPEMY	AYQPEMYRRGDYIPGL	R	A	A	Y	R	R	2	1	0	0	0	1	1	0	0	0	0	0	1	0	1	0	0	0	2	0	0	9	0	1127.51	V5AZ52	227	235	yes	yes	2	0.0018009	109.83	By MS/MS	By MS/MS	By MS/MS	By MS/MS	By MS/MS	By MS/MS	By MS/MS	By MS/MS
V5B5X6	ACAAATDACFLR	TGKTMLARACAAATDA	ATDACFLRLAGPQLVQ	R	A	C	L	R	L	5	1	0	1	2	0	0	0	0	0	1	0	0	1	0	0	1	0	0	0	0	12	0	1325.59	V5B5X6	239	250	yes	yes	2	4.2269e-18	202.03	By MS/MS	By MS/MS	By MS/MS	By MS/MS	By MS/MS	By MS/MS	By MS/MS	By MS/MS
V5DHC0	ACASTESGAGCGVNYGAK	YGPFANGRACASTESG	CGVNYGAKRISVWPLA	R	A	C	A	K	R	4	0	1	0	2	0	1	4	0	0	0	1	0	0	0	2	1	0	1	1	0	18	0	1758.73	V5DHC0	284	301	yes	yes	2	2.0388e-12	147.53	By matching	By MS/MS	By matching	By MS/MS	By MS/MS	By MS/MS	By matching	By matching
V5D6H5	ACATCQEACDLLGSVEFR	SKKSDTEKACATCQEA	LLGSVEFRREAEPVQD	K	A	C	F	R	R	3	1	0	1	3	1	2	1	0	0	2	0	0	1	0	1	1	0	0	1	0	18	0	2085.89	V5D6H5	218	235	yes	yes	2	1.0268e-76	246.42	By MS/MS	By MS/MS	By MS/MS	By MS/MS	By MS/MS	By MS/MS	By MS/MS	By MS/MS
V5C2V9	ACAYYLFGK	TGKTTTIKACAYYLFG	CAYYLFGKDRIRANVL	K	A	C	G	K	D	2	0	0	0	1	0	0	1	0	0	1	1	0	1	0	0	0	0	2	0	0	9	0	1091.51	V5C2V9	70	78	yes	yes	2	0.00956	83.206	By MS/MS	By matching	By matching	By matching	By matching	By matching	By matching	By matching
V5B3W9	ACDESNLIVQAAQQLR	DCKRVFTRACDESNLI	VQAAQQLRSLCLDLLL	R	A	C	L	R	S	3	1	1	1	1	3	1	0	0	1	2	0	0	0	0	1	0	0	0	1	0	16	0	1814.89	V5B3W9	268	283	yes	yes	2	4.4359e-40	221.85	By MS/MS	By MS/MS	By MS/MS	By matching	By MS/MS	By MS/MS	By MS/MS	By MS/MS
V5D6H5	ACDLDETWVECMGEFK	________________	VECMGEFKEFIGKTGN	M	A	C	F	K	E	1	0	0	2	2	0	3	1	0	0	1	1	1	1	0	0	1	1	0	1	0	16	0	1988.8	V5D6H5	2	17	yes	yes	2	6.6488e-07	134.14	By matching	By MS/MS	By matching	By matching	By MS/MS	By MS/MS	By MS/MS	By matching
V5BA05	ACDQGEPEPGTFWMSWGDVQK	SQYPDIAKACDQGEPE	MSWGDVQKYFNGCGVV	K	A	C	Q	K	Y	1	0	0	2	1	2	2	3	0	0	0	1	1	1	2	1	1	2	0	1	0	21	0	2424.02	V5BA05	484	504	yes	yes	2	1.8523e-13	137.86	By matching	By matching	By matching	By matching	By MS/MS	By MS/MS	By matching	By MS/MS
V5BPC4	ACEAEGIPFGLGSMR	IINENLAKACEAEGIP	PFGLGSMRIVNRYAVA	K	A	C	M	R	I	2	1	0	0	1	0	2	3	0	1	1	0	1	1	1	1	0	0	0	0	0	15	0	1593.73	V5BPC4	94	108	yes	yes	2	7.0057e-22	185.27	By MS/MS	By MS/MS	By MS/MS	By MS/MS	By MS/MS	By MS/MS	By MS/MS	By MS/MS
V5BL31	ACEEDGIVVIDEIDK	DVSAEALRACEEDGIV	VVIDEIDKIVTASGGY	R	A	C	D	K	I	1	0	0	3	1	0	3	1	0	3	0	1	0	0	0	0	0	0	0	2	0	15	0	1703.79	V5BL31	275	289	yes	yes	2	9.7431e-09	147.83	By MS/MS	By MS/MS	By MS/MS	By matching	By MS/MS	By MS/MS	By matching	By matching
V5DEP1	ACEEGVSLTDIVDGK	PLDPVLMKACEEGVSL	LTDIVDGKSPTIEILQ	K	A	C	G	K	S	1	0	0	2	1	0	2	2	0	1	1	1	0	0	0	1	1	0	0	2	0	15	0	1591.74	V5DEP1	277	291	yes	yes	2	6.22e-32	204.17	By MS/MS	By MS/MS	By MS/MS	By MS/MS	By MS/MS	By MS/MS	By matching	By matching
V5B773	ACEESEEAAAHLLFSNFFE	EDAIEAYRACEESEEA	LLFSNFFE________	R	A	C	F	E	-	4	0	1	0	1	0	5	0	1	0	2	0	0	3	0	2	0	0	0	0	0	19	0	2199.94	V5B773	343	361	yes	yes	2	7.2102e-08	122.49	By matching	By matching	By matching	By matching	By matching	By matching	By matching	By matching
V5APL8	ACEIADNCINR	IEGAMDARACEIADNC	IADNCINRGRAFLDRE	R	A	C	N	R	G	2	1	2	1	2	0	1	0	0	2	0	0	0	0	0	0	0	0	0	0	0	11	0	1334.57	V5APL8	1124	1134	yes	yes	2	0.001541	93.839	By matching	By matching	By matching	By matching	By MS/MS	By MS/MS	By MS/MS	By matching
V5BMT3	ACELAFTEFAK	DRENLMVKACELAFTE	LAFTEFAKKEMPPLKF	K	A	C	A	K	K	3	0	0	0	1	0	2	0	0	0	1	1	0	2	0	0	1	0	0	0	0	11	0	1285.6	V5BMT3	67	77	yes	yes	2	6.2925e-12	197.73	By MS/MS	By MS/MS	By MS/MS	By MS/MS	By MS/MS	By MS/MS	By MS/MS	By MS/MS
V5BEF5	ACELLHALGAAK	DTGQKIEKACELLHAL	LHALGAAKITACCTHG	K	A	C	A	K	I	4	0	0	0	1	0	1	1	1	0	3	1	0	0	0	0	0	0	0	0	0	12	0	1252.66	V5BEF5	293	304	yes	yes	2;3	3.1507e-06	150.04	By MS/MS	By MS/MS	By MS/MS	By MS/MS	By MS/MS	By MS/MS	By MS/MS	By MS/MS
V5C212	ACFNCEDVHIPVK	FGFEAYLRACFNCEDV	EDVHIPVKIRANREAS	R	A	C	V	K	I	1	0	1	1	2	0	1	0	1	1	0	1	0	1	1	0	0	0	0	2	0	13	0	1587.72	V5C212	119	131	yes	yes	3	0.00013162	107.09	By matching	By MS/MS	By MS/MS	By MS/MS	By MS/MS	By MS/MS	By MS/MS	By MS/MS
V5B205	ACGASGDFNHILQDVK	SETLRYLRACGASGDF	NHILQDVKGGAASGGD	R	A	C	V	K	G	2	0	1	2	1	1	0	2	1	1	1	1	0	1	0	1	0	0	0	1	0	16	0	1730.8	V5B205	150	165	yes	yes	3	0.0049562	60.345	By MS/MS	By MS/MS	By matching	By matching	By matching	By MS/MS	By matching	By matching
V5C201	ACGHLPVYFNSTDVNSFSVDR	PIMGEVIRACGHLPVY	VNSFSVDREKQAVVMT	R	A	C	D	R	E	1	1	2	2	1	0	0	1	1	0	1	0	0	2	1	3	1	0	1	3	0	21	0	2384.09	V5C201	149	169	yes	yes	3	3.6264e-05	78.401	By matching	By matching	By matching	By matching	By matching	By matching	By MS/MS	By matching
V5BDR5	ACGPTYNAEVFER	HNVMHIVRACGPTYNA	YNAEVFERQGIVVHGW	R	A	C	E	R	Q	2	1	1	0	1	0	2	1	0	0	0	0	0	1	1	0	1	0	1	1	0	13	0	1512.67	V5BDR5	51	63	yes	yes	2	9.5597e-10	167.22	By MS/MS	By MS/MS	By MS/MS	By MS/MS	By MS/MS	By MS/MS	By MS/MS	By MS/MS
V5BEW0	ACIHSGR	SLLADTNRACIHSGRV	RACIHSGRVTIQPKDI	R	A	C	G	R	V	1	1	0	0	1	0	0	1	1	1	0	0	0	0	0	1	0	0	0	0	0	7	0	799.376	V5BEW0	108	114	yes	yes	2	0.047113	77.058	By matching	By matching	By matching	By matching	By matching	By matching	By matching	By matching
V5BS47	ACLDGALR	VPAYVCARACLDGALR	ACLDGALRGDAEVLTT	R	A	C	L	R	G	2	1	0	1	1	0	0	1	0	0	2	0	0	0	0	0	0	0	0	0	0	8	0	874.433	V5BS47	255	262	yes	yes	2	0.044634	64.42	By matching	By matching	By matching	By matching	By matching	By MS/MS	By matching	By matching
V5BCQ8	ACLGDPAMTPK	QQYTLRLKACLGDPAM	GDPAMTPKVFEAMLHD	K	A	C	P	K	V	2	0	0	1	1	0	0	1	0	0	1	1	1	0	2	0	1	0	0	0	0	11	0	1159.54	V5BCQ8	43	53	yes	yes	2	0.0037123	82.494	By MS/MS	By MS/MS	By MS/MS	By MS/MS	By matching	By matching	By MS/MS	By MS/MS
V5B6F9	ACLTHDANLLLNR	VYLHHSEKACLTHDAN	DANLLLNRVLMQGVCG	K	A	C	N	R	V	2	1	2	1	1	0	0	0	1	0	4	0	0	0	0	0	1	0	0	0	0	13	0	1509.77	V5B6F9	419	431	yes	yes	3	0.013408	55.776	By matching	By MS/MS	By matching	By matching	By matching	By matching	By matching	By MS/MS
V5DL65	ACMVYCPDKDEK	MAVLKRLKACMVYCPD	YCPDKDEKSNSA____	K	A	C	E	K	S	1	0	0	2	2	0	1	0	0	0	0	2	1	0	1	0	0	0	1	1	0	12	1	1514.62	V5DL65	323	334	yes	yes	3	0.061593	54.343	By matching	By matching	By matching	By MS/MS	By matching	By matching	By matching	By matching
V5BDJ7	ACNELDQWGLWSK	TTYIVSVRACNELDQW	DQWGLWSKVRLRTLAS	R	A	C	S	K	V	1	0	1	1	1	1	1	1	0	0	2	1	0	0	0	1	0	2	0	0	0	13	0	1605.72	V5BDJ7	593	605	yes	yes	2	7.4865e-15	183.28	By matching	By matching	By MS/MS	By matching	By matching	By MS/MS	By MS/MS	By MS/MS
V5BGH6	ACNHFFSGECK	TSFPGRQRACNHFFSG	HFFSGECKFGDRCRYS	R	A	C	C	K	F	1	0	1	0	2	0	1	1	1	0	0	1	0	2	0	1	0	0	0	0	0	11	0	1355.54	V5BGH6	131	141	yes	yes	2;3	3.8292e-08	184.44	By MS/MS	By MS/MS	By MS/MS	By MS/MS	By MS/MS	By MS/MS	By MS/MS	By MS/MS
V5BJW2	ACNIMCLAWNTPHEGGK	TNTPTEPRACNIMCLA	NTPHEGGKVQLMELPT	R	A	C	G	K	V	2	0	2	0	2	0	1	2	1	1	1	1	1	0	1	0	1	1	0	0	0	17	0	1957.86	V5BJW2	216	232	yes	yes	3	6.9421e-05	95.755	By matching	By MS/MS	By matching	By matching	By MS/MS	By matching	By MS/MS	By MS/MS
V5BRU1	ACNSLLLK	IKMAIEKKACNSLLLK	ACNSLLLKINQIGTIT	K	A	C	L	K	I	1	0	1	0	1	0	0	0	0	0	3	1	0	0	0	1	0	0	0	0	0	8	0	917.5	V5BRU1	336	343	yes	yes	2	3.7348e-30	229.33	By MS/MS	By MS/MS	By MS/MS	By MS/MS	By MS/MS	By MS/MS	By MS/MS	By MS/MS
V5BH01	ACPLDIYLDGK	YNIPLMGRACPLDIYL	LDIYLDGKTPTRGTEL	R	A	C	G	K	T	1	0	0	2	1	0	0	1	0	1	2	1	0	0	1	0	0	0	1	0	0	11	0	1263.62	V5BH01	708	718	yes	yes	2	0.0003381	127.87	By MS/MS	By MS/MS	By MS/MS	By MS/MS	By MS/MS	By MS/MS	By MS/MS	By MS/MS
V5D960	ACQDELATLR	LLLRSFERACQDELAT	QDELATLREEGDALKR	R	A	C	L	R	E	2	1	0	1	1	1	1	0	0	0	2	0	0	0	0	0	1	0	0	0	0	10	0	1175.56	V5D960	105	114	yes	yes	2	9.5985e-05	161.67	By MS/MS	By matching	By MS/MS	By MS/MS	By MS/MS	By MS/MS	By MS/MS	By MS/MS
V5AWG2	ACQDGDAYSGLQTFK	MAVDVLVKACQDGDAY	YSGLQTFKAALQRKVR	K	A	C	F	K	A	2	0	0	2	1	2	0	2	0	0	1	1	0	1	0	1	1	0	1	0	0	15	0	1659.72	V5AWG2	14	28	yes	yes	2	6.9763e-32	203.05	By MS/MS	By MS/MS	By MS/MS	By MS/MS	By MS/MS	By MS/MS	By MS/MS	By MS/MS
V5BQR4	ACQWFEQCPEEVR	HRKQRFERACQWFEQC	EQCPEEVRSADVYNEM	R	A	C	V	R	S	1	1	0	0	2	2	3	0	0	0	0	0	0	1	1	0	0	1	0	1	0	13	0	1737.72	V5BQR4	461	473	yes	yes	2	2.9281e-08	148.41	By MS/MS	By MS/MS	By MS/MS	By MS/MS	By MS/MS	By MS/MS	By MS/MS	By MS/MS
V5BBT6	ACSDVSSATAELGTAR	RAVHQVRKACSDVSSA	TAELGTARDAMAREKL	K	A	C	A	R	D	4	1	0	1	1	0	1	1	0	0	1	0	0	0	0	3	2	0	0	1	0	16	0	1594.73	V5BBT6	19	34	yes	yes	2	1.7241e-28	200	By MS/MS	By MS/MS	By MS/MS	By MS/MS	By MS/MS	By MS/MS	By MS/MS	By MS/MS
V5C1V3	ACSVLLGPGR	VSLIPVARACSVLLGP	SVLLGPGRGRVALALT	R	A	C	G	R	G	1	1	0	0	1	0	0	2	0	0	2	0	0	0	1	1	0	0	0	1	0	10	0	1028.54	V5C1V3	474	483	yes	yes	2	0.027747	66.19	By matching	By matching	By matching	By matching	By matching	By matching	By matching	By MS/MS
V5BNS0	ACSVVLR	ITGCSSGKACSVVLRG	KACSVVLRGASKDTLN	K	A	C	L	R	G	1	1	0	0	1	0	0	0	0	0	1	0	0	0	0	1	0	0	0	2	0	7	0	803.432	V5BNS0	373	379	yes	yes	2	0.020646	95.793	By MS/MS	By matching	By MS/MS	By matching	By MS/MS	By matching	By matching	By matching
V5BF65	ACTDLNQLEEWSR	HITPEAIKACTDLNQL	NQLEEWSRVVHEYNGD	K	A	C	S	R	V	1	1	1	1	1	1	2	0	0	0	2	0	0	0	0	1	1	1	0	0	0	13	0	1620.72	V5BF65	278	290	yes	yes	2	5.8275e-74	271.04	By MS/MS	By MS/MS	By MS/MS	By MS/MS	By MS/MS	By MS/MS	By MS/MS	By MS/MS
V5D828	ACTELLAELCIQWKGPAR	DLAGMEPRACTELLAE	IQWKGPARRLADPART	R	A	C	A	R	R	3	1	0	0	2	1	2	1	0	1	3	1	0	0	1	0	1	1	0	0	0	18	1	2115.06	V5D828	211	228	yes	yes	3	0.033664	52.599	By matching	By matching	By matching	By matching	By matching	By matching	By MS/MS	By matching
V5DMM4	ACTLIQLEEDAHGICLVK	MRVEDWVRACTLIQLE	AHGICLVKLAADAKFF	R	A	C	V	K	L	2	0	0	1	2	1	2	1	1	2	3	1	0	0	0	0	1	0	0	1	0	18	0	2069.03	V5DMM4	145	162	yes	yes	3	0.0028311	60.631	By matching	By matching	By matching	By matching	By MS/MS	By matching	By MS/MS	By matching
V5DBY4	ACTPDLTEGQDLLANYK	VSMLVHLKACTPDLTE	QDLLANYKLLTAAAEA	K	A	C	Y	K	L	2	0	1	2	1	1	1	1	0	0	3	1	0	0	1	0	2	0	1	0	0	17	0	1907.89	V5DBY4	392	408	yes	yes	2	2.8529e-146	315.47	By MS/MS	By MS/MS	By MS/MS	By MS/MS	By MS/MS	By MS/MS	By MS/MS	By MS/MS
V5B283	ACTYLPLPIR	FRLIRIIKACTYLPLP	TYLPLPIRMKIIAKSV	K	A	C	I	R	M	1	1	0	0	1	0	0	0	0	1	2	0	0	0	2	0	1	0	1	0	0	10	0	1202.65	V5B283	458	467	yes	yes	2	0.0013013	128.27	By MS/MS	By MS/MS	By MS/MS	By MS/MS	By MS/MS	By MS/MS	By MS/MS	By MS/MS
V5B7W6	ACVAIIASAK	EKLVGDKKACVAIIAS	VAIIASAKSNFCVGAD	K	A	C	A	K	S	4	0	0	0	1	0	0	0	0	2	0	1	0	0	0	1	0	0	0	1	0	10	0	1002.55	V5B7W6	126	135	yes	yes	2	0.0017006	109.83	By MS/MS	By matching	By matching	By matching	By matching	By matching	By MS/MS	By MS/MS
V5D316	ACVEALR	NSVYHSKKACVEALRA	KACVEALRAVERLQPS	K	A	C	L	R	A	2	1	0	0	1	0	1	0	0	0	1	0	0	0	0	0	0	0	0	1	0	7	0	817.412	V5D316	11	17	yes	yes	2	0.028941	89.142	By MS/MS	By matching	By matching	By MS/MS	By matching	By MS/MS	By matching	By matching
V5C2S4	ACVEDGMAPQIIIK	GELLKEAKACVEDGMA	MAPQIIIKAFRAALSV	K	A	C	I	K	A	2	0	0	1	1	1	1	1	0	3	0	1	1	0	1	0	0	0	0	1	0	14	0	1543.77	V5C2S4	109	122	yes	yes	2	9.7431e-26	206.46	By MS/MS	By MS/MS	By MS/MS	By MS/MS	By MS/MS	By MS/MS	By MS/MS	By MS/MS
V5BNW7	ACVEHSFVK	KPLHDLLRACVEHSFV	CVEHSFVKKSITDRLN	R	A	C	V	K	K	1	0	0	0	1	0	1	0	1	0	0	1	0	1	0	1	0	0	0	2	0	9	0	1075.51	V5BNW7	556	564	yes	yes	2	0.030176	72.243	By matching	By matching	By MS/MS	By matching	By matching	By matching	By matching	By matching
V5DLN7	ACVTWCNLLGR	SDGELGMRACVTWCNL	TWCNLLGRRYPCLQHF	R	A	C	G	R	R	1	1	1	0	2	0	0	1	0	0	2	0	0	0	0	0	1	1	0	1	0	11	0	1348.64	V5DLN7	758	768	yes	yes	2	3.5515e-06	172.56	By matching	By matching	By matching	By matching	By matching	By matching	By MS/MS	By matching
V5DUK9	ACYDACVEPDWTLPK	ILVWHHFKACYDACVE	EPDWTLPKRLFALEWI	K	A	C	P	K	R	2	0	0	2	2	0	1	0	0	0	1	1	0	0	2	0	1	1	1	1	0	15	0	1823.79	V5DUK9	310	324	yes	yes	2	1.1407e-10	155.43	By MS/MS	By MS/MS	By MS/MS	By MS/MS	By MS/MS	By MS/MS	By matching	By MS/MS
V5BU71;V5BU64	ACYNCGQPGHLSR	PPGAMGDRACYNCGQP	GQPGHLSRECPTRPPG	R	A	C	S	R	E	1	1	1	0	2	1	0	2	1	0	1	0	0	0	1	1	0	0	1	0	0	13	0	1518.65	V5BU64	45	57	no	no	2;3	1.7404e-15	187.74	By MS/MS	By MS/MS	By MS/MS	By MS/MS	By MS/MS	By MS/MS	By MS/MS	By MS/MS
V5BU64	ACYNCGQTGHISR	NAPPGGERACYNCGQT	GQTGHISRACPVK___	R	A	C	S	R	A	1	1	1	0	2	1	0	2	1	1	0	0	0	0	0	1	1	0	1	0	0	13	0	1522.64	V5BU64	176	188	yes	yes	2;3	4.7454e-12	181.76	By MS/MS	By MS/MS	By MS/MS	By matching	By MS/MS	By matching	By MS/MS	By matching
V5BU71	ACYNCGQTGHTSR	NAPPGGERACYNCGQT	GQTGHTSRACPVK___	R	A	C	S	R	A	1	1	1	0	2	1	0	2	1	0	0	0	0	0	0	1	2	0	1	0	0	13	0	1510.6	V5BU71	117	129	yes	yes	2;3	5.6587e-06	137.09	By MS/MS	By matching	By MS/MS	By matching	By matching	By matching	By matching	By matching
V5BN65	ADAETFGSEMVGNMR	MDREGVKRADAETFGS	SEMVGNMRGPRRGRGG	R	A	D	M	R	G	2	1	1	1	0	0	2	2	0	0	0	0	2	1	0	1	1	0	0	1	0	15	0	1613.68	V5BN65	293	307	yes	yes	2	1.5979e-58	241.42	By MS/MS	By MS/MS	By MS/MS	By MS/MS	By MS/MS	By MS/MS	By MS/MS	By MS/MS
V5D5I6	ADAFFGLHDEK	GGSNGNNRADAFFGLH	FFGLHDEKLHQLWCVM	R	A	D	E	K	L	2	0	0	2	0	0	1	1	1	0	1	1	0	2	0	0	0	0	0	0	0	11	0	1248.58	V5D5I6	1416	1426	yes	yes	2	0.00031573	136.5	By matching	By MS/MS	By matching	By matching	By MS/MS	By MS/MS	By MS/MS	By MS/MS
V5BP91	ADAFLAPENYAINSLPTLYQR	VPRIQRIRADAFLAPE	SLPTLYQRREATRVVD	R	A	D	Q	R	R	4	1	2	1	0	1	1	0	0	1	3	0	0	1	2	1	1	0	2	0	0	21	0	2366.19	V5BP91	374	394	yes	yes	2	1.1903e-13	141.64	By matching	By matching	By matching	By matching	By matching	By matching	By matching	By matching
V5DCV2	ADAHFHILQAGSEIVR	VFQNILPRADAHFHIL	QAGSEIVRSNEAAWDL	R	A	D	V	R	S	3	1	0	1	0	1	1	1	2	2	1	0	0	1	0	1	0	0	0	1	0	16	0	1762.91	V5DCV2	600	615	yes	yes	3;4	1.6897e-11	150.12	By matching	By matching	By matching	By matching	By MS/MS	By matching	By MS/MS	By MS/MS
V5BMT3	ADALFPHFR	DKLHQKQRADALFPHF	DALFPHFRLCVDAAMA	R	A	D	F	R	L	2	1	0	1	0	0	0	0	1	0	1	0	0	2	1	0	0	0	0	0	0	9	0	1072.55	V5BMT3	237	245	yes	yes	2;3	0.00062096	138.06	By MS/MS	By MS/MS	By matching	By matching	By MS/MS	By MS/MS	By MS/MS	By MS/MS
V5BYK6	ADALGNWLTER	SHGEPCTRADALGNWL	LGNWLTERYSRWEFLV	R	A	D	E	R	Y	2	1	1	1	0	0	1	1	0	0	2	0	0	0	0	0	1	1	0	0	0	11	0	1244.61	V5BYK6	17	27	yes	yes	2	0.0014173	94.688	By matching	By matching	By matching	By matching	By matching	By matching	By matching	By matching
V5D902	ADALVEGTTVPIDDR	LFVLSFMKADALVEGT	TTVPIDDRVQKLFLLM	K	A	D	D	R	V	2	1	0	3	0	0	1	1	0	1	1	0	0	0	1	0	2	0	0	2	0	15	0	1570.78	V5D902	834	848	yes	yes	2	2.4269e-26	188.92	By MS/MS	By MS/MS	By MS/MS	By MS/MS	By MS/MS	By MS/MS	By matching	By matching
V5B510	ADAQALATQCVDFIQAK	FNKIDLFRADAQALAT	CVDFIQAKFTTGAPVD	R	A	D	A	K	F	5	0	0	2	1	3	0	0	0	1	1	1	0	1	0	0	1	0	0	1	0	17	0	1848.9	V5B510	425	441	yes	yes	2	1.8746e-56	232.01	By MS/MS	By MS/MS	By MS/MS	By MS/MS	By MS/MS	By MS/MS	By MS/MS	By MS/MS
V5B4V3	ADAQILLLK	IFAEQQEKADAQILLL	DAQILLLKKKNNDMEE	K	A	D	L	K	K	2	0	0	1	0	1	0	0	0	1	3	1	0	0	0	0	0	0	0	0	0	9	0	983.602	V5B4V3	144	152	yes	yes	2	2.4949e-16	204.07	By MS/MS	By MS/MS	By MS/MS	By MS/MS	By MS/MS	By MS/MS	By MS/MS	By MS/MS
V5B409	ADATCPPLIDGYDFTLCK	AVEKFAGRADATCPPL	GYDFTLCKNLRLFVIE	R	A	D	C	K	N	2	0	0	3	2	0	0	1	0	1	2	1	0	1	2	0	2	0	1	0	0	18	0	2055.93	V5B409	276	293	yes	yes	2	2.486e-66	235.78	By MS/MS	By MS/MS	By MS/MS	By MS/MS	By MS/MS	By MS/MS	By MS/MS	By MS/MS
V5DFP8	ADAVEPVPSDHPFVSEK	LIPQPQPRADAVEPVP	DHPFVSEKFSTTTYRP	R	A	D	E	K	F	2	0	0	2	0	0	2	0	1	0	0	1	0	1	3	2	0	0	0	3	0	17	0	1822.87	V5DFP8	665	681	yes	yes	2;3	0.0021185	73.593	By matching	By MS/MS	By MS/MS	By matching	By MS/MS	By MS/MS	By matching	By MS/MS
V5DA98	ADAVLLSASPQYIVQSK	NGSTEYGKADAVLLSA	PQYIVQSKALRLMQYM	K	A	D	S	K	A	3	0	0	1	0	2	0	0	0	1	2	1	0	0	1	3	0	0	1	2	0	17	0	1788.96	V5DA98	202	218	yes	yes	2	1.4984e-24	175.27	By matching	By matching	By MS/MS	By MS/MS	By MS/MS	By MS/MS	By MS/MS	By MS/MS
V5BC36	ADCLAALHEK	QVAFLRGRADCLAALH	CLAALHEKDEKVVPVP	R	A	D	E	K	D	3	0	0	1	1	0	1	0	1	0	2	1	0	0	0	0	0	0	0	0	0	10	0	1126.54	V5BC36	368	377	yes	yes	2	0.0035725	93.839	By matching	By matching	By MS/MS	By MS/MS	By MS/MS	By MS/MS	By MS/MS	By MS/MS
V5BKM5	ADCMVLAEQLYK	LSRITKIRADCMVLAE	VLAEQLYKKLQETVVT	R	A	D	Y	K	K	2	0	0	1	1	1	1	0	0	0	2	1	1	0	0	0	0	0	1	1	0	12	0	1439.68	V5BKM5	206	217	yes	yes	2	4.3766e-05	131.69	By MS/MS	By MS/MS	By MS/MS	By MS/MS	By MS/MS	By MS/MS	By matching	By MS/MS
V5BT61	ADDAIKEQLENAR	________________	KEQLENARKAFEAQKY	M	A	D	A	R	K	3	1	1	2	0	1	2	0	0	1	1	1	0	0	0	0	0	0	0	0	0	13	1	1471.73	V5BT61	2	14	yes	yes	2	1.3022e-46	240.18	By MS/MS	By MS/MS	By MS/MS	By MS/MS	By MS/MS	By MS/MS	By MS/MS	By MS/MS
V5C2V4	ADDGRPCVTMNGR	VVEAAAAKADDGRPCV	PCVTMNGRGGAGSCVK	K	A	D	G	R	G	1	2	1	2	1	0	0	2	0	0	0	0	1	0	1	0	1	0	0	1	0	13	0	1447.63	V5C2V4	164	176	yes	yes	3	0.014383	55.258	By matching	By matching	By MS/MS	By matching	By matching	By matching	By matching	By matching
V5BKC9	ADDIVHAVLDLENR	SISFPACRADDIVHAV	AVLDLENRGDVAVMFT	R	A	D	N	R	G	2	1	1	3	0	0	1	0	1	1	2	0	0	0	0	0	0	0	0	2	0	14	0	1578.8	V5BKC9	681	694	yes	yes	2;3	2.9603e-06	134.99	By matching	By matching	By matching	By matching	By MS/MS	By matching	By matching	By matching
V5B525	ADDLAAAQLDR	VLCAMNDRADDLAAAQ	LAAAQLDRGFLNQAPA	R	A	D	D	R	G	4	1	0	3	0	1	0	0	0	0	2	0	0	0	0	0	0	0	0	0	0	11	0	1157.57	V5B525	2257	2267	yes	yes	2	0.00028186	114.87	By MS/MS	By MS/MS	By MS/MS	By MS/MS	By MS/MS	By MS/MS	By MS/MS	By MS/MS
V5DTS8	ADDLLAEPPEVETQR	RSLYSEKKADDLLAEP	PPEVETQRKATKTMMI	K	A	D	Q	R	K	2	1	0	2	0	1	3	0	0	0	2	0	0	0	2	0	1	0	0	1	0	15	0	1681.82	V5DTS8	614	628	yes	yes	2	0.013804	60.968	By matching	By matching	By matching	By MS/MS	By matching	By matching	By matching	By matching
V5DIS6	ADDLLVLYPPR	SSGTTLQKADDLLVLY	LLVLYPPRARKLVEGT	K	A	D	P	R	A	1	1	0	2	0	0	0	0	0	0	3	0	0	0	2	0	0	0	1	1	0	11	0	1270.69	V5DIS6	621	631	yes	yes	2	0.028603	62.633	By matching	By matching	By matching	By matching	By matching	By matching	By matching	By matching
V5BSQ3	ADDLSFIR	KVYEPLDRADDLSFIR	ADDLSFIRIIDVKRHV	R	A	D	I	R	I	1	1	0	2	0	0	0	0	0	1	1	0	0	1	0	1	0	0	0	0	0	8	0	935.471	V5BSQ3	675	682	yes	yes	2	0.013024	81.972	By matching	By matching	By matching	By MS/MS	By matching	By matching	By matching	By matching
V5BT57	ADDTHVIFSIPK	SINFHLTKADDTHVIF	HVIFSIPKNDGVATYL	K	A	D	P	K	N	1	0	0	2	0	0	0	0	1	2	0	1	0	1	1	1	1	0	0	1	0	12	0	1341.69	V5BT57	273	284	yes	yes	2;3	5.9342e-06	154.28	By MS/MS	By MS/MS	By MS/MS	By MS/MS	By MS/MS	By MS/MS	By MS/MS	By MS/MS
V5AUH7	ADDVVETEDGYFLR	QFGKTKQKADDVVETE	TEDGYFLRMSRLKNPW	K	A	D	L	R	M	1	1	0	3	0	0	2	1	0	0	1	0	0	1	0	0	1	0	1	2	0	14	0	1627.74	V5AUH7	628	641	yes	yes	2	0.045963	81.904	By matching	By matching	By matching	By matching	By matching	By MS/MS	By matching	By matching
V5BCP2	ADDVYTADANEAEELTAEPEK	NAEDLDAKADDVYTAD	ELTAEPEKHAEEDDVK	K	A	D	E	K	H	5	0	1	3	0	0	5	0	0	0	1	1	0	0	1	0	2	0	1	1	0	21	0	2279.99	V5BCP2	562	582	yes	yes	2	2.5365e-44	190.79	By MS/MS	By MS/MS	By MS/MS	By MS/MS	By MS/MS	By MS/MS	By MS/MS	By MS/MS
V5BH74	ADEFLITPFEK	ASLFPGEKADEFLITP	FLITPFEKLRHIIVLH	K	A	D	E	K	L	1	0	0	1	0	0	2	0	0	1	1	1	0	2	1	0	1	0	0	0	0	11	0	1308.66	V5BH74	168	178	yes	yes	2	0.00010512	155.33	By MS/MS	By MS/MS	By MS/MS	By MS/MS	By MS/MS	By MS/MS	By MS/MS	By MS/MS
V5BNR6	ADEIPYFTLEGAR	YRQECSGKADEIPYFT	YFTLEGARSIEALGQS	K	A	D	A	R	S	2	1	0	1	0	0	2	1	0	1	1	0	0	1	1	0	1	0	1	0	0	13	0	1480.72	V5BNR6	1270	1282	yes	yes	2	0.00051769	103.97	By MS/MS	By matching	By matching	By matching	By matching	By matching	By matching	By matching
V5B995	ADELALQLK	VLSECLAKADELALQL	DELALQLKAQNALGAS	K	A	D	L	K	A	2	0	0	1	0	1	1	0	0	0	3	1	0	0	0	0	0	0	0	0	0	9	0	999.56	V5B995	127	135	yes	yes	2	0.0013084	117.53	By MS/MS	By MS/MS	By MS/MS	By MS/MS	By MS/MS	By MS/MS	By matching	By matching
V5APL8	ADELGLQMLR	LREMLQDRADELGLQM	ELGLQMLRGDRPKYLE	R	A	D	L	R	G	1	1	0	1	0	1	1	1	0	0	3	0	1	0	0	0	0	0	0	0	0	10	0	1144.59	V5APL8	921	930	yes	yes	2	2.9634e-16	206.73	By MS/MS	By MS/MS	By MS/MS	By MS/MS	By MS/MS	By MS/MS	By MS/MS	By MS/MS
V5B6R7	ADELVGLCGGNVAAGDVDPVK	RIYTFLSKADELVGLC	AGDVDPVKVLRDTAVT	K	A	D	V	K	V	3	0	1	3	1	0	1	4	0	0	2	1	0	0	1	0	0	0	0	4	0	21	0	2054.99	V5B6R7	764	784	yes	yes	2	0.017702	46.356	By matching	By matching	By matching	By matching	By MS/MS	By matching	By matching	By MS/MS
V5DCU5	ADFAQIER	PVLRDVQKADFAQIER	ADFAQIERQIADFGAR	K	A	D	E	R	Q	2	1	0	1	0	1	1	0	0	1	0	0	0	1	0	0	0	0	0	0	0	8	0	948.466	V5DCU5	164	171	yes	yes	2	1.9479e-10	195.32	By MS/MS	By MS/MS	By MS/MS	By MS/MS	By MS/MS	By MS/MS	By MS/MS	By MS/MS
V5BJ05	ADFCCSSLLR	MESFVRWKADFCCSSL	FCCSSLLRMSKTQKFV	K	A	D	L	R	M	1	1	0	1	2	0	0	0	0	0	2	0	0	1	0	2	0	0	0	0	0	10	0	1227.54	V5BJ05	380	389	yes	yes	2	0.0012974	134.57	By MS/MS	By MS/MS	By MS/MS	By MS/MS	By MS/MS	By MS/MS	By matching	By MS/MS
V5APS6	ADFEAIAELTESEFK	KEAIRRMKADFEAIAE	ELTESEFKLNTGFARR	K	A	D	F	K	L	3	0	0	1	0	0	4	0	0	1	1	1	0	2	0	1	1	0	0	0	0	15	0	1698.8	V5APS6	14	28	yes	yes	2	9.3632e-06	121.42	By matching	By matching	By matching	By matching	By matching	By matching	By MS/MS	By matching
V5DBB0	ADFIDVR	EGLGRGPKADFIDVRC	KADFIDVRCVPVYLKQ	K	A	D	V	R	C	1	1	0	2	0	0	0	0	0	1	0	0	0	1	0	0	0	0	0	1	0	7	0	834.424	V5DBB0	289	295	yes	yes	2	0.031387	87.181	By MS/MS	By MS/MS	By MS/MS	By MS/MS	By MS/MS	By MS/MS	By matching	By matching
V5B9J0;V5BZH0	ADFPIMAK	EFACTRFKADFPIMAK	ADFPIMAKIDVNGDKA	K	A	D	A	K	I	2	0	0	1	0	0	0	0	0	1	0	1	1	1	1	0	0	0	0	0	0	8	0	891.452	V5BZH0	101	108	no	no	2	5.9761e-08	183.26	By MS/MS	By MS/MS	By MS/MS	By MS/MS	By MS/MS	By MS/MS	By MS/MS	By MS/MS
V5BXK2	ADFPSAISALK	NEFSLLRRADFPSAIS	PSAISALKVSSRIAAV	R	A	D	L	K	V	3	0	0	1	0	0	0	0	0	1	1	1	0	1	1	2	0	0	0	0	0	11	0	1118.6	V5BXK2	459	469	yes	yes	2	9.6075e-05	156.01	By MS/MS	By MS/MS	By MS/MS	By MS/MS	By MS/MS	By MS/MS	By MS/MS	By MS/MS
V5BJK3	ADGALLEGAELQFYLK	SRPGQTARADGALLEG	AELQFYLKKLEKKKR_	R	A	D	L	K	K	3	0	0	1	0	1	2	2	0	0	4	1	0	1	0	0	0	0	1	0	0	16	0	1736.9	V5BJK3	234	249	yes	yes	2	7.5982e-86	272.72	By MS/MS	By matching	By matching	By matching	By MS/MS	By matching	By MS/MS	By MS/MS
V5BE13	ADGEETNTLLLK	QQQLLALRADGEETNT	ETNTLLLKTRADVADM	R	A	D	L	K	T	1	0	1	1	0	0	2	1	0	0	3	1	0	0	0	0	2	0	0	0	0	12	0	1302.67	V5BE13	334	345	yes	yes	2	0.00011694	120.55	By matching	By MS/MS	By matching	By matching	By matching	By matching	By matching	By matching
V5BMR3	ADGFIDKEELIVALK	TFRRIDTKADGFIDKE	EELIVALKENLKHRFP	K	A	D	L	K	E	2	0	0	2	0	0	2	1	0	2	2	2	0	1	0	0	0	0	0	1	0	15	1	1659.91	V5BMR3	190	204	yes	yes	3	2.3356e-58	240.37	By matching	By matching	By matching	By matching	By MS/MS	By matching	By MS/MS	By MS/MS
V5B6X3	ADGPVALTELEDEAR	TSTFGSKRADGPVALT	TELEDEARVPHLLYPS	R	A	D	A	R	V	3	1	0	2	0	0	3	1	0	0	2	0	0	0	1	0	1	0	0	1	0	15	0	1584.76	V5B6X3	338	352	yes	yes	2	5.4574e-32	205.3	By MS/MS	By MS/MS	By MS/MS	By matching	By MS/MS	By MS/MS	By matching	By matching
V5DJK9	ADGTPVPIGFTIMR	RTHRAPDKADGTPVPI	PIGFTIMRTLEQHVRT	K	A	D	M	R	T	1	1	0	1	0	0	0	2	0	2	0	0	1	1	2	0	2	0	0	1	0	14	0	1473.77	V5DJK9	582	595	yes	yes	2	2.1992e-05	119.17	By MS/MS	By MS/MS	By MS/MS	By matching	By MS/MS	By MS/MS	By MS/MS	By MS/MS
V5B4B0	ADGVFIPVAPYLLR	VLNHISLRADGVFIPV	PVAPYLLRMLTSPSIA	R	A	D	L	R	M	2	1	0	1	0	0	0	1	0	1	2	0	0	1	2	0	0	0	1	2	0	14	0	1529.86	V5B4B0	444	457	yes	yes	2	0.049564	52.576	By matching	By matching	By matching	By matching	By matching	By matching	By MS/MS	By matching
V5B9I2	ADGVIAHEEVLR	________________	IAHEEVLRHVYAFLQA	M	A	D	L	R	H	2	1	0	1	0	0	2	1	1	1	1	0	0	0	0	0	0	0	0	2	0	12	0	1307.68	V5B9I2	2	13	yes	yes	2	5.5696e-05	140.91	By matching	By MS/MS	By matching	By matching	By MS/MS	By MS/MS	By matching	By matching
V5BEP6	ADGVLALEDAGR	VETKERQRADGVLALE	LALEDAGRRAEQFAAR	R	A	D	G	R	R	3	1	0	2	0	0	1	2	0	0	2	0	0	0	0	0	0	0	0	1	0	12	0	1185.6	V5BEP6	336	347	yes	yes	2	0.00053342	101.39	By matching	By matching	By matching	By MS/MS	By matching	By MS/MS	By matching	By matching
V5DMU2	ADHIQTQVVNK	LSREVRKRADHIQTQV	IQTQVVNKIGSTKLIP	R	A	D	N	K	I	1	0	1	1	0	2	0	0	1	1	0	1	0	0	0	0	1	0	0	2	0	11	0	1251.66	V5DMU2	840	850	yes	yes	2	0.0026954	85.924	By matching	By matching	By matching	By matching	By MS/MS	By matching	By matching	By matching
V5DPJ5	ADIAESYMAEGR	VVDYLVLRADIAESYM	ESYMAEGRYEEATPHM	R	A	D	G	R	Y	3	1	0	1	0	0	2	1	0	1	0	0	1	0	0	1	0	0	1	0	0	12	0	1311.58	V5DPJ5	135	146	yes	yes	2	1.0096e-06	162.93	By matching	By matching	By matching	By MS/MS	By matching	By MS/MS	By matching	By matching
V5AND5	ADIALPCATQNELELEDAK	GKRPWHIKADIALPCA	ELELEDAKALIKNGVT	K	A	D	A	K	A	4	0	1	2	1	1	3	0	0	1	3	1	0	0	1	0	1	0	0	0	0	19	0	2100	V5AND5	147	165	yes	yes	2;3	1.0942e-136	300.28	By MS/MS	By MS/MS	By MS/MS	By MS/MS	By MS/MS	By MS/MS	By MS/MS	By MS/MS
V5AW05	ADICQLGLDQR	CADIFFLKADICQLGL	CQLGLDQRKVNMLARE	K	A	D	Q	R	K	1	1	0	2	1	2	0	1	0	1	2	0	0	0	0	0	0	0	0	0	0	11	0	1287.62	V5AW05	184	194	yes	yes	2	6.9421e-05	158.01	By MS/MS	By MS/MS	By MS/MS	By MS/MS	By MS/MS	By MS/MS	By MS/MS	By MS/MS
V5B472	ADIFDVSQR	LVKDPVKRADIFDVSQ	DIFDVSQRLSALSHIP	R	A	D	Q	R	L	1	1	0	2	0	1	0	0	0	1	0	0	0	1	0	1	0	0	0	1	0	9	0	1049.51	V5B472	307	315	yes	yes	2	0.00038117	142.36	By MS/MS	By MS/MS	By MS/MS	By MS/MS	By MS/MS	By MS/MS	By MS/MS	By matching
V5B7P2	ADIGDFSSAELCSSDADFCAK	ASDTSAAKADIGDFSS	SDADFCAKVEGLKRGQ	K	A	D	A	K	V	4	0	0	4	2	0	1	1	0	1	1	1	0	2	0	4	0	0	0	0	0	21	0	2264.92	V5B7P2	290	310	yes	yes	2	6.4592e-14	144.74	By matching	By MS/MS	By matching	By matching	By MS/MS	By MS/MS	By matching	By matching
V5BLM1	ADIGIAMGSGTQVAK	NDAPALKRADIGIAMG	GSGTQVAKAASKMVLA	R	A	D	A	K	A	3	0	0	1	0	1	0	3	0	2	0	1	1	0	0	1	1	0	0	1	0	15	0	1417.72	V5BLM1	708	722	yes	yes	2	3.4949e-48	233.28	By MS/MS	By MS/MS	By MS/MS	By MS/MS	By MS/MS	By MS/MS	By MS/MS	By MS/MS
V5BV18	ADITAQIPR	IERFIKKRADITAQIP	DITAQIPRFMDMGLFQ	R	A	D	P	R	F	2	1	0	1	0	1	0	0	0	2	0	0	0	0	1	0	1	0	0	0	0	9	0	983.54	V5BV18	703	711	yes	yes	2	0.0099393	117.71	By MS/MS	By matching	By MS/MS	By MS/MS	By matching	By MS/MS	By matching	By matching
V5DJX4	ADIVLVNADDFK	SLWWEKNKADIVLVNA	LVNADDFKVAMTPWSE	K	A	D	F	K	V	2	0	1	3	0	0	0	0	0	1	1	1	0	1	0	0	0	0	0	2	0	12	0	1318.68	V5DJX4	488	499	yes	yes	2	6.8665e-07	166.62	By MS/MS	By MS/MS	By MS/MS	By matching	By MS/MS	By MS/MS	By MS/MS	By matching
V5B673	ADIVYDQETGLAALRPSLEVIR	HEVVAEMKADIVYDQE	RPSLEVIRGQYYQRIK	K	A	D	I	R	G	3	2	0	2	0	1	2	1	0	2	3	0	0	0	1	1	1	0	1	2	0	22	0	2428.3	V5B673	754	775	yes	yes	3	1.1185e-05	79.88	By matching	By matching	By matching	By matching	By matching	By matching	By matching	By matching
V5BIV2	ADIYSLANPHR	PRAYTERRADIYSLAN	YSLANPHRDALVTPVQ	R	A	D	H	R	D	2	1	1	1	0	0	0	0	1	1	1	0	0	0	1	1	0	0	1	0	0	11	0	1255.63	V5BIV2	163	173	yes	yes	2	0.00039417	119.27	By matching	By MS/MS	By matching	By MS/MS	By MS/MS	By MS/MS	By MS/MS	By MS/MS
V5B9Q1	ADKDFSSLLSR	NKVAKAVRADKDFSSL	DFSSLLSRKMSLGSSA	R	A	D	S	R	K	1	1	0	2	0	0	0	0	0	0	2	1	0	1	0	3	0	0	0	0	0	11	1	1237.63	V5B9Q1	354	364	yes	yes	2;3	1.9368e-09	190.35	By MS/MS	By MS/MS	By MS/MS	By MS/MS	By MS/MS	By MS/MS	By MS/MS	By MS/MS
V5DJ68	ADKNEQAIQFTDFMAEMEAK	LAQYEALKADKNEQAI	FMAEMEAKEKEALKRT	K	A	D	A	K	E	4	0	1	2	0	2	3	0	0	1	0	2	2	2	0	0	1	0	0	0	0	20	1	2316.04	V5DJ68	739	758	yes	yes	3	3.818e-13	142.58	By matching	By matching	By matching	By matching	By matching	By MS/MS	By MS/MS	By MS/MS
V5DQR7	ADKPLELLQSMR	ACLNVLDRADKPLELL	LELLQSMRDSLSPNGI	R	A	D	M	R	D	1	1	0	1	0	1	1	0	0	0	3	1	1	0	1	1	0	0	0	0	0	12	0	1399.75	V5DQR7	187	198	yes	yes	3	3.1524e-05	124.39	By matching	By matching	By matching	By matching	By MS/MS	By matching	By MS/MS	By MS/MS
V5BSA7	ADLAGGSASGALGEAELEK	RKCSIVAKADLAGGSA	LGEAELEKVRHSFELL	K	A	D	E	K	V	5	0	0	1	0	0	3	4	0	0	3	1	0	0	0	2	0	0	0	0	0	19	0	1744.85	V5BSA7	104	122	yes	yes	2	8.3737e-38	192.72	By MS/MS	By MS/MS	By MS/MS	By MS/MS	By matching	By MS/MS	By matching	By matching
V5BE61	ADLAQQQLQIK	RQSIEGLKADLAQQQL	AQQQLQIKQTMNHLKD	K	A	D	I	K	Q	2	0	0	1	0	4	0	0	0	1	2	1	0	0	0	0	0	0	0	0	0	11	0	1254.69	V5BE61	1129	1139	yes	yes	2	1.0327e-16	202.96	By MS/MS	By MS/MS	By MS/MS	By MS/MS	By MS/MS	By MS/MS	By MS/MS	By MS/MS
V5BDW8	ADLEDAEAMK	HIHDAIQKADLEDAEA	LEDAEAMKRHAANREK	K	A	D	M	K	R	3	0	0	2	0	0	2	0	0	0	1	1	1	0	0	0	0	0	0	0	0	10	0	1091.48	V5BDW8	289	298	yes	yes	2	0.0012972	134.84	By MS/MS	By matching	By matching	By MS/MS	By MS/MS	By MS/MS	By MS/MS	By MS/MS
V5BDW8	ADLEDAEAMKR	HIHDAIQKADLEDAEA	EDAEAMKRHAANREKS	K	A	D	K	R	H	3	1	0	2	0	0	2	0	0	0	1	1	1	0	0	0	0	0	0	0	0	11	1	1247.58	V5BDW8	289	299	yes	yes	2;3	0.0021287	151.13	By MS/MS	By matching	By MS/MS	By MS/MS	By MS/MS	By MS/MS	By MS/MS	By matching
V5BV06	ADLEELTALCR	LLPGVAGRADLEELTA	EELTALCRAGKLLYLG	R	A	D	C	R	A	2	1	0	1	1	0	2	0	0	0	3	0	0	0	0	0	1	0	0	0	0	11	0	1289.63	V5BV06	410	420	yes	yes	2	1.7061e-17	211.64	By MS/MS	By MS/MS	By MS/MS	By MS/MS	By MS/MS	By MS/MS	By MS/MS	By MS/MS
V5DIG4	ADLISIYGQILQAHTHK	FSTNMPERADLISIYG	ILQAHTHKFQRDIRDT	R	A	D	H	K	F	2	0	0	1	0	2	0	1	2	3	2	1	0	0	0	1	1	0	1	0	0	17	0	1907.03	V5DIG4	2690	2706	yes	yes	3	0.019607	47.037	By matching	By matching	By matching	By matching	By matching	By matching	By matching	By matching
V5BP31	ADLLAWK	DHRLLVPRADLLAWKN	RADLLAWKNHRQRSLK	R	A	D	W	K	N	2	0	0	1	0	0	0	0	0	0	2	1	0	0	0	0	0	1	0	0	0	7	0	815.454	V5BP31	135	141	yes	yes	2	0.0028046	134.66	By MS/MS	By MS/MS	By MS/MS	By matching	By MS/MS	By MS/MS	By MS/MS	By MS/MS
V5BF88	ADLLPLPLSETTR	RPEGAPTRADLLPLPL	LPLSETTRSAGVAELP	R	A	D	T	R	S	1	1	0	1	0	0	1	0	0	0	4	0	0	0	2	1	2	0	0	0	0	13	0	1424.79	V5BF88	542	554	yes	yes	2	0.025496	59.225	By matching	By matching	By matching	By matching	By MS/MS	By MS/MS	By matching	By matching
V5D707	ADLLSSSDAEAVMK	PPECTCLKADLLSSSD	SDAEAVMKSVQRALGP	K	A	D	M	K	S	3	0	0	2	0	0	1	0	0	0	2	1	1	0	0	3	0	0	0	1	0	14	0	1435.69	V5D707	56	69	yes	yes	2	1.0878e-06	145.52	By MS/MS	By MS/MS	By MS/MS	By MS/MS	By matching	By matching	By matching	By matching
	ADLPSLVNR				A	D	N	R		1	1	1	1	0	0	0	0	0	0	2	0	0	0	1	1	0	0	0	1	0	9	0	983.54	REV__V5AWQ4			yes	no	2	0.0038219	98.582	By MS/MS	By MS/MS	By MS/MS	By MS/MS	By MS/MS	By MS/MS	By MS/MS	By matching
V5BXS1	ADLPVDEDVTPR	VMDSLTARADLPVDED	VDEDVTPRGALLALAN	R	A	D	P	R	G	1	1	0	3	0	0	1	0	0	0	1	0	0	0	2	0	1	0	0	2	0	12	0	1325.65	V5BXS1	68	79	yes	yes	2	7.1988e-06	152.4	By MS/MS	By matching	By MS/MS	By MS/MS	By MS/MS	By MS/MS	By MS/MS	By MS/MS
V5D7E1	ADLVAFGDR	YDEIAKLRADLVAFGD	DLVAFGDRVSGSSSSK	R	A	D	D	R	V	2	1	0	2	0	0	0	1	0	0	1	0	0	1	0	0	0	0	0	1	0	9	0	962.482	V5D7E1	227	235	yes	yes	2	0.0053474	93.556	By matching	By matching	By matching	By MS/MS	By matching	By matching	By MS/MS	By matching
V5D881	ADLVAYAK	RAFHKLTKADLVAYAK	ADLVAYAKLHHVALAM	K	A	D	A	K	L	3	0	0	1	0	0	0	0	0	0	1	1	0	0	0	0	0	0	1	1	0	8	0	849.46	V5D881	375	382	yes	yes	2	0.0063918	93.162	By matching	By matching	By matching	By MS/MS	By MS/MS	By matching	By matching	By matching
V5BEJ0	ADLVDGGELATR	GAIALAARADLVDGGE	DGGELATRLGSFPPSR	R	A	D	T	R	L	2	1	0	2	0	0	1	2	0	0	2	0	0	0	0	0	1	0	0	1	0	12	0	1215.61	V5BEJ0	138	149	yes	yes	2	3.345e-07	170.66	By MS/MS	By MS/MS	By MS/MS	By MS/MS	By MS/MS	By MS/MS	By MS/MS	By MS/MS
V5BM99	ADMPPSEPIPSVPETK	NVDLLLTKADMPPSEP	IPSVPETKEEVLMAGK	K	A	D	T	K	E	1	0	0	1	0	0	2	0	0	1	0	1	1	0	5	2	1	0	0	1	0	16	0	1693.82	V5BM99	434	449	yes	yes	2	0.001659	79.652	By matching	By matching	By matching	By matching	By matching	By MS/MS	By matching	By matching
V5DIG4	ADMQELYR	TYGIADFRADMQELYR	ADMQELYRKCGLKGYP	R	A	D	Y	R	K	1	1	0	1	0	1	1	0	0	0	1	0	1	0	0	0	0	0	1	0	0	8	0	1024.46	V5DIG4	2931	2938	yes	yes	2	0.00054791	140.11	By MS/MS	By MS/MS	By MS/MS	By MS/MS	By MS/MS	By MS/MS	By MS/MS	By MS/MS
V5DDP6	ADMTPEFLLSR	PGVRPVGKADMTPEFL	TPEFLLSRYYETELVR	K	A	D	S	R	Y	1	1	0	1	0	0	1	0	0	0	2	0	1	1	1	1	1	0	0	0	0	11	0	1278.63	V5DDP6	125	135	yes	yes	2	3.0729e-05	160.91	By MS/MS	By MS/MS	By MS/MS	By MS/MS	By MS/MS	By MS/MS	By MS/MS	By MS/MS
V5B8P7	ADNDILPSDALLR	DAQSASKKADNDILPS	LPSDALLRTYDRIAVN	K	A	D	L	R	T	2	1	1	3	0	0	0	0	0	1	3	0	0	0	1	1	0	0	0	0	0	13	0	1411.73	V5B8P7	76	88	yes	yes	2	0.0043702	78.529	By matching	By matching	By MS/MS	By MS/MS	By matching	By matching	By matching	By matching
V5BWC7	ADNEAITAATK	LHVELHRRADNEAITA	EAITAATKTISSLPEN	R	A	D	T	K	T	4	0	1	1	0	0	1	0	0	1	0	1	0	0	0	0	2	0	0	0	0	11	0	1103.55	V5BWC7	141	151	yes	yes	2	0.00061372	107.93	By MS/MS	By matching	By MS/MS	By MS/MS	By matching	By matching	By matching	By matching
V5B836	ADNILSVQHK	VAENQKERADNILSVQ	NILSVQHKWDAVEKLR	R	A	D	H	K	W	1	0	1	1	0	1	0	0	1	1	1	1	0	0	0	1	0	0	0	1	0	10	0	1123.6	V5B836	191	200	yes	yes	2	0.0058395	84.507	By MS/MS	By MS/MS	By MS/MS	By MS/MS	By MS/MS	By matching	By matching	By matching
V5BQZ6	ADNPAQTDGVALVGDVK	VSAICEDRADNPAQTD	VALVGDVKGRLCIIVD	R	A	D	V	K	G	3	0	1	3	0	1	0	2	0	0	1	1	0	0	1	0	1	0	0	3	0	17	0	1668.83	V5BQZ6	583	599	yes	yes	2	3.2333e-40	203.93	By MS/MS	By MS/MS	By MS/MS	By MS/MS	By MS/MS	By MS/MS	By MS/MS	By MS/MS
V5BN69	ADPSIPGLTSTTCVALNFK	IYNAGECKADPSIPGL	TCVALNFKTREQVILG	K	A	D	F	K	T	2	0	1	1	1	0	0	1	0	1	2	1	0	1	2	2	3	0	0	1	0	19	0	1991	V5BN69	151	169	yes	yes	2	1.8999e-47	205.98	By MS/MS	By MS/MS	By MS/MS	By MS/MS	By MS/MS	By MS/MS	By MS/MS	By MS/MS
V5BLZ3	ADPSVPATTTEVK	DVEKTKDKADPSVPAT	PATTTEVKKPKSFAEA	K	A	D	V	K	K	2	0	0	1	0	0	1	0	0	0	0	1	0	0	2	1	3	0	0	2	0	13	0	1314.67	V5BLZ3	222	234	yes	yes	2	0.0014118	91.62	By MS/MS	By MS/MS	By matching	By MS/MS	By matching	By matching	By matching	By matching
V5BYM3	ADPVSALHDEVMR	KLVQLFCKADPVSALH	ALHDEVMRLLNQKTES	K	A	D	M	R	L	2	1	0	2	0	0	1	0	1	0	1	0	1	0	1	1	0	0	0	2	0	13	0	1438.69	V5BYM3	55	67	yes	yes	2;3	2.7279e-08	135.81	By MS/MS	By MS/MS	By MS/MS	By MS/MS	By MS/MS	By MS/MS	By MS/MS	By MS/MS
V5BLM1	ADQAILNGESVEAIK	ELHSTTLRADQAILNG	GESVEAIKEADAAIGN	R	A	D	I	K	E	3	0	1	1	0	1	2	1	0	2	1	1	0	0	0	1	0	0	0	1	0	15	0	1556.8	V5BLM1	176	190	yes	yes	2	3.9409e-101	288.06	By MS/MS	By MS/MS	By MS/MS	By MS/MS	By MS/MS	By MS/MS	By MS/MS	By MS/MS
V5DNV9	ADQDVVAAPTDNAVK	________________	APTDNAVKEAADLTPA	M	A	D	V	K	E	4	0	1	3	0	1	0	0	0	0	0	1	0	0	1	0	1	0	0	3	0	15	0	1512.74	V5DNV9	2	16	yes	yes	2	0.051308	59.728	By matching	By matching	By matching	By matching	By matching	By matching	By matching	By matching
V5BK66	ADQEALAIASHK	GELNNISRADQEALAI	ALAIASHKNASEAVMK	R	A	D	H	K	N	4	0	0	1	0	1	1	0	1	1	1	1	0	0	0	1	0	0	0	0	0	12	0	1252.64	V5BK66	201	212	yes	yes	2;3	1.5978e-05	141.37	By MS/MS	By MS/MS	By MS/MS	By MS/MS	By MS/MS	By MS/MS	By MS/MS	By MS/MS
V5BSN3	ADQEPQIPISVTIVGPPR	LLLGRRFKADQEPQIP	VTIVGPPRYRLRARTE	K	A	D	P	R	Y	1	1	0	1	0	2	1	1	0	3	0	0	0	0	4	1	1	0	0	2	0	18	0	1916.04	V5BSN3	335	352	yes	yes	2	3.2224e-29	174.68	By MS/MS	By MS/MS	By MS/MS	By MS/MS	By MS/MS	By MS/MS	By MS/MS	By MS/MS
V5BI68	ADQNTLYDDETVK	LKAAMLQKADQNTLYD	LYDDETVKTICEELAV	K	A	D	V	K	T	1	0	1	3	0	1	1	0	0	0	1	1	0	0	0	0	2	0	1	1	0	13	0	1510.68	V5BI68	115	127	yes	yes	2	0.00021537	113.53	By matching	By MS/MS	By matching	By MS/MS	By matching	By matching	By matching	By matching
V5D7S2	ADSAAAAAAAVTDNR	EKGQIAPKADSAAAAA	AAAVTDNRQ_______	K	A	D	N	R	Q	8	1	1	2	0	0	0	0	0	0	0	0	0	0	0	1	1	0	0	1	0	15	0	1373.65	V5D7S2	504	518	yes	yes	4	0.052855	30.176	By matching	By matching	By matching	By matching	By matching	By matching	By MS/MS	By MS/MS
V5BAR0	ADSALNAAGHAGDSQKPSMQK	AHGEAEVRADSALNAA	SQKPSMQKHHFASANE	R	A	D	Q	K	H	5	0	1	2	0	2	0	2	1	0	1	2	1	0	1	3	0	0	0	0	0	21	0	2082.98	V5BAR0	496	516	yes	yes	3	2.1348e-14	145.04	By matching	By matching	By MS/MS	By MS/MS	By MS/MS	By MS/MS	By MS/MS	By MS/MS
V5BPT8	ADSDCLVMTTEILR	MTGDTTIKADSDCLVM	VMTTEILRSMLYRGTE	K	A	D	L	R	S	1	1	0	2	1	0	1	0	0	1	2	0	1	0	0	1	2	0	0	1	0	14	0	1622.76	V5BPT8	106	119	yes	yes	2	0.015827	63.727	By MS/MS	By matching	By matching	By matching	By matching	By matching	By matching	By matching
V5AQ73	ADSFLTHDSVTASDIAQVIAR	EADKLATRADSFLTHD	DIAQVIARATGIPVQK	R	A	D	A	R	A	4	1	0	3	0	1	0	0	1	2	1	0	0	1	0	3	2	0	0	2	0	21	0	2216.11	V5AQ73	409	429	yes	yes	2;3	1.5347e-20	161.14	By matching	By matching	By matching	By matching	By MS/MS	By matching	By MS/MS	By MS/MS
V5BSA9	ADSINTQELMR	KVRIVLNKADSINTQE	INTQELMRVYGSIFWN	K	A	D	M	R	V	1	1	1	1	0	1	1	0	0	1	1	0	1	0	0	1	1	0	0	0	0	11	0	1276.61	V5BSA9	222	232	yes	yes	2	6.0273e-33	234.24	By MS/MS	By MS/MS	By MS/MS	By MS/MS	By MS/MS	By MS/MS	By MS/MS	By MS/MS
V5BRC4	ADSLESVVVK	RRAYVPSRADSLESVV	SLESVVVKGLHFGQRK	R	A	D	V	K	G	1	0	0	1	0	0	1	0	0	0	1	1	0	0	0	2	0	0	0	3	0	10	0	1045.57	V5BRC4	23	32	yes	yes	2	0.0049585	88.134	By MS/MS	By matching	By MS/MS	By matching	By matching	By matching	By matching	By matching
V5C0Y9	ADSLPSPELVAELEAK	RLSEAETKADSLPSPE	LVAELEAKNSQLEEKC	K	A	D	A	K	N	3	0	0	1	0	0	3	0	0	0	3	1	0	0	2	2	0	0	0	1	0	16	0	1667.86	V5C0Y9	668	683	yes	yes	2	3.1909e-08	139.21	By MS/MS	By MS/MS	By MS/MS	By MS/MS	By MS/MS	By MS/MS	By MS/MS	By matching
V5DGT0	ADSVGPQELLR	KIRIVLNKADSVGPQE	VGPQELLRVYGALFWN	K	A	D	L	R	V	1	1	0	1	0	1	1	1	0	0	2	0	0	0	1	1	0	0	0	1	0	11	0	1183.62	V5DGT0	228	238	yes	yes	2	0.00019808	145.14	By MS/MS	By MS/MS	By MS/MS	By MS/MS	By MS/MS	By MS/MS	By MS/MS	By MS/MS
V5BAL2	ADSVNFSATQIGPVEK	DSAAPVCRADSVNFSA	TQIGPVEKKAAVEDGG	R	A	D	E	K	K	2	0	1	1	0	1	1	1	0	1	0	1	0	1	1	2	1	0	0	2	0	16	0	1661.83	V5BAL2	262	277	yes	yes	2	5.5531e-40	220.72	By MS/MS	By MS/MS	By MS/MS	By MS/MS	By MS/MS	By MS/MS	By MS/MS	By MS/MS
V5ALK9	ADTALDIISAGHTR	LETVPVERADTALDII	IISAGHTRGKIVLTIF	R	A	D	T	R	G	3	1	0	2	0	0	0	1	1	2	1	0	0	0	0	1	2	0	0	0	0	14	0	1439.74	V5ALK9	391	404	yes	yes	2	0.023662	58.079	By matching	By MS/MS	By matching	By matching	By matching	By matching	By matching	By matching
V5DMD9	ADTFPSISLDR	SIAMDAEKADTFPSIS	FPSISLDRSAPWVKLP	K	A	D	D	R	S	1	1	0	2	0	0	0	0	0	1	1	0	0	1	1	2	1	0	0	0	0	11	0	1220.6	V5DMD9	54	64	yes	yes	2	0.00083659	103.21	By MS/MS	By MS/MS	By MS/MS	By matching	By matching	By MS/MS	By matching	By matching
V5BXW4	ADTPGMTVYHPTPLDCTLPAR	ISKILEVRADTPGMTV	LDCTLPARLKSSDEDC	R	A	D	A	R	L	2	1	0	2	1	0	0	1	1	0	2	0	1	0	4	0	4	0	1	1	0	21	0	2312.09	V5BXW4	125	145	yes	yes	3	0.00083455	57.788	By matching	By matching	By matching	By matching	By matching	By MS/MS	By matching	By matching
V5AM33	ADTSICPATFAR	ASATPPSKADTSICPA	ICPATFARLRTLCASG	K	A	D	A	R	L	3	1	0	1	1	0	0	0	0	1	0	0	0	1	1	1	2	0	0	0	0	12	0	1308.61	V5AM33	70	81	yes	yes	2	0.00075289	96.229	By matching	By MS/MS	By matching	By MS/MS	By matching	By MS/MS	By matching	By matching
V5ASV7	ADTTPLFDVLR	LAREALHKADTTPLFD	TPLFDVLRWLDRTVVR	K	A	D	L	R	W	1	1	0	2	0	0	0	0	0	0	2	0	0	1	1	0	2	0	0	1	0	11	0	1246.66	V5ASV7	565	575	yes	yes	2	0.00014064	152.67	By MS/MS	By MS/MS	By MS/MS	By MS/MS	By MS/MS	By MS/MS	By MS/MS	By MS/MS
V5BM62	ADTVEDTSDVIEWAK	WQHIHVRRADTVEDTS	SDVIEWAKFTTIAWWH	R	A	D	A	K	F	2	0	0	3	0	0	2	0	0	1	0	1	0	0	0	1	2	1	0	2	0	15	0	1677.77	V5BM62	59	73	yes	yes	2	5.4245e-41	226.23	By MS/MS	By MS/MS	By MS/MS	By MS/MS	By MS/MS	By MS/MS	By MS/MS	By MS/MS
V5ATK8;V5B917	ADTVEELAALIGCPVENVR	USLGLFVKADTVEELA	GCPVENVRNTLGDYEQ	K	A	D	V	R	N	3	1	1	1	1	0	3	1	0	1	2	0	0	0	1	0	1	0	0	3	0	19	0	2055.03	V5ATK8	399	417	no	no	2;3	1.1986e-57	221.47	By MS/MS	By MS/MS	By matching	By MS/MS	By MS/MS	By matching	By MS/MS	By matching
V5AK80	ADTYAMATLPLVER	RLYAAVNKADTYAMAT	ATLPLVERQFTQRSVR	K	A	D	E	R	Q	3	1	0	1	0	0	1	0	0	0	2	0	1	0	1	0	2	0	1	1	0	14	0	1549.78	V5AK80	385	398	yes	yes	2	2.5679e-06	141.54	By MS/MS	By MS/MS	By MS/MS	By MS/MS	By MS/MS	By MS/MS	By MS/MS	By MS/MS
V5B8M0	ADVADLIGTSPK	EDAVEKARADVADLIG	DLIGTSPKGIFFTSGA	R	A	D	P	K	G	2	0	0	2	0	0	0	1	0	1	1	1	0	0	1	1	1	0	0	1	0	12	0	1185.62	V5B8M0	99	110	yes	yes	2	1.2503e-06	161.25	By MS/MS	By MS/MS	By MS/MS	By MS/MS	By MS/MS	By MS/MS	By MS/MS	By MS/MS
V5BHN9	ADVDKDLLISPK	SAASEMERADVDKDLL	KDLLISPKDFDHWLES	R	A	D	P	K	D	1	0	0	3	0	0	0	0	0	1	2	2	0	0	1	1	0	0	0	1	0	12	1	1312.72	V5BHN9	87	98	yes	yes	2	0.017336	109.95	By MS/MS	By matching	By matching	By matching	By MS/MS	By MS/MS	By matching	By matching
V5DCK0	ADVDSLVTR	ELLDCLARADVDSLVT	DVDSLVTRVSEVFCDF	R	A	D	T	R	V	1	1	0	2	0	0	0	0	0	0	1	0	0	0	0	1	1	0	0	2	0	9	0	974.503	V5DCK0	119	127	yes	yes	2	0.026731	68.847	By matching	By matching	By matching	By MS/MS	By MS/MS	By matching	By matching	By matching
V5BYN7	ADVEVQPYAFTTK	SFMNKVTRADVEVQPY	QPYAFTTKSLFVGHTD	R	A	D	T	K	S	2	0	0	1	0	1	1	0	0	0	0	1	0	1	1	0	2	0	1	2	0	13	0	1467.72	V5BYN7	192	204	yes	yes	2	0.00017096	118.51	By matching	By matching	By matching	By matching	By matching	By matching	By matching	By matching
V5BBI5	ADVFGTELLPGVAVQLPAGR	EEGTEQPRADVFGTEL	AVQLPAGRSFGVFSPT	R	A	D	G	R	S	3	1	0	1	0	1	1	3	0	0	3	0	0	1	2	0	1	0	0	3	0	20	0	2009.09	V5BBI5	45	64	yes	yes	2	1.9272e-09	128.94	By matching	By matching	By matching	By matching	By matching	By matching	By MS/MS	By matching
V5DPM8	ADVGQYNVPFTIK	LGTKTQSKADVGQYNV	YNVPFTIKGPYVRVAV	K	A	D	I	K	G	1	0	1	1	0	1	0	1	0	1	0	1	0	1	1	0	1	0	1	2	0	13	0	1450.75	V5DPM8	96	108	yes	yes	2	0.0012361	93.228	By MS/MS	By matching	By matching	By matching	By matching	By MS/MS	By matching	By matching
V5BCD0	ADVHAIQAQSIVAK	ELRQIRGKADVHAIQA	QAQSIVAKLDTIHDAL	K	A	D	A	K	L	4	0	0	1	0	2	0	0	1	2	0	1	0	0	0	1	0	0	0	2	0	14	0	1449.79	V5BCD0	467	480	yes	yes	3	0.0044406	66.215	By matching	By matching	By matching	By matching	By matching	By matching	By matching	By MS/MS
V5DGT6	ADVICLQECGEK	LQELLAYRADVICLQE	CLQECGEKVYRQFFER	R	A	D	E	K	V	1	0	0	1	2	1	2	1	0	1	1	1	0	0	0	0	0	0	0	1	0	12	0	1420.63	V5DGT6	303	314	yes	yes	2	0.00048107	102.73	By MS/MS	By matching	By matching	By matching	By matching	By matching	By matching	By matching
V5ALL8;V5AE99;V5AI55;V5CQX9;V5B5T2;V5B4G2;V5BBR5;V5AJL5;V5AFG0;V5DB71;V5BA33;V5AYE0;V5ALL4;V5B6K5;V5AIK5;V5AL06;V5B286;V5CID9	ADVLISGLESR	SDPPAGERADVLISGL	LISGLESRSGGGVLVA	R	A	D	S	R	S	1	1	0	1	0	0	1	1	0	1	2	0	0	0	0	2	0	0	0	1	0	11	0	1158.62	V5ALL8	2076	2086	no	no	2	1.0367e-05	168.85	By MS/MS	By MS/MS	By MS/MS	By MS/MS	By MS/MS	By MS/MS	By MS/MS	By MS/MS
V5BN83	ADVLLLQEVDINCR	VQTLRVIRADVLLLQE	QEVDINCRRSNYRNVA	R	A	D	C	R	R	1	1	1	2	1	1	1	0	0	1	3	0	0	0	0	0	0	0	0	2	0	14	0	1656.85	V5BN83	65	78	yes	yes	2	0.00019354	110.25	By matching	By matching	By matching	By matching	By matching	By matching	By MS/MS	By matching
V5DM89	ADVLLMK	GKPFGPQKADVLLMKV	KADVLLMKVEGGNETR	K	A	D	M	K	V	1	0	0	1	0	0	0	0	0	0	2	1	1	0	0	0	0	0	0	1	0	7	0	788.447	V5DM89	1237	1243	yes	yes	2	0.022555	94.262	By matching	By matching	By matching	By matching	By matching	By MS/MS	By matching	By matching
V5C1B1	ADVLPISLAGAVVDAATK	LAKVKAKRADVLPISL	AVVDAATKCLTAIARC	R	A	D	T	K	C	5	0	0	2	0	0	0	1	0	1	2	1	0	0	1	1	1	0	0	3	0	18	0	1709.96	V5C1B1	973	990	yes	yes	2	5.7724e-08	131.31	By matching	By matching	By matching	By matching	By MS/MS	By matching	By MS/MS	By matching
V5B8Z3	ADVLQQLK	AERTAMYRADVLQQLK	ADVLQQLKDREEYLRK	R	A	D	L	K	D	1	0	0	1	0	2	0	0	0	0	2	1	0	0	0	0	0	0	0	1	0	8	0	913.523	V5B8Z3	115	122	yes	yes	2	3.3262e-40	241.3	By MS/MS	By MS/MS	By MS/MS	By MS/MS	By MS/MS	By MS/MS	By MS/MS	By MS/MS
V5D9G0	ADVLSVFR	LSQRCGCKADVLSVFR	ADVLSVFRTAPRGNEC	K	A	D	F	R	T	1	1	0	1	0	0	0	0	0	0	1	0	0	1	0	1	0	0	0	2	0	8	0	905.497	V5D9G0	329	336	yes	yes	2	0.00016862	154.49	By MS/MS	By MS/MS	By MS/MS	By MS/MS	By MS/MS	By MS/MS	By MS/MS	By MS/MS
V5DJ24	ADVSLFPSPAHGK	TSEPHIDKADVSLFPS	FPSPAHGKNENGGSRG	K	A	D	G	K	N	2	0	0	1	0	0	0	1	1	0	1	1	0	1	2	2	0	0	0	1	0	13	0	1324.68	V5DJ24	46	58	yes	yes	2	3.2195e-05	132.86	By matching	By matching	By matching	By matching	By matching	By matching	By matching	By matching
V5BN13	ADVTCAVEQR	QAQVESLKADVTCAVE	VTCAVEQRDQYMLRCG	K	A	D	Q	R	D	2	1	0	1	1	1	1	0	0	0	0	0	0	0	0	0	1	0	0	2	0	10	0	1147.53	V5BN13	306	315	yes	yes	2	0.044851	59.265	By matching	By matching	By matching	By MS/MS	By matching	By MS/MS	By matching	By matching
V5BJ36	ADVTVLTVPNCFTER	LQESFSSKADVTVLTV	VPNCFTERNVLFALRS	K	A	D	E	R	N	1	1	1	1	1	0	1	0	0	0	1	0	0	1	1	0	3	0	0	3	0	15	0	1720.85	V5BJ36	133	147	yes	yes	2	4.2061e-06	125.47	By MS/MS	By matching	By MS/MS	By MS/MS	By matching	By matching	By matching	By matching
V5DPR0	ADVVQWLR	HSAAQGGRADVVQWLR	ADVVQWLRFGHPATGT	R	A	D	L	R	F	1	1	0	1	0	1	0	0	0	0	1	0	0	0	0	0	0	1	0	2	0	8	0	985.535	V5DPR0	647	654	yes	yes	2	0.0032572	104.44	By matching	By matching	By MS/MS	By MS/MS	By MS/MS	By matching	By matching	By matching
V5B5L8	ADVYELLK	VISLVTSRADVYELLK	ADVYELLKLEGFIDLV	R	A	D	L	K	L	1	0	0	1	0	0	1	0	0	0	2	1	0	0	0	0	0	0	1	1	0	8	0	949.512	V5B5L8	494	501	yes	yes	2	2.0778e-07	184.49	By MS/MS	By MS/MS	By MS/MS	By MS/MS	By MS/MS	By MS/MS	By MS/MS	By MS/MS
V5AMB7	ADYDTTGLRPQGLRPTPVER	LLSGGAAKADYDTTGL	LRPTPVERAAIEKVLS	K	A	D	E	R	A	1	3	0	2	0	1	1	2	0	0	2	0	0	0	3	0	3	0	1	1	0	20	0	2241.15	V5AMB7	17	36	yes	yes	4	0.054253	23.895	By matching	By matching	By matching	By matching	By matching	By matching	By matching	By MS/MS
V5BG41	ADYEECVR	IKTGHAIRADYEECVR	ADYEECVRVDQQRQKA	R	A	D	V	R	V	1	1	0	1	1	0	2	0	0	0	0	0	0	0	0	0	0	0	1	1	0	8	0	1040.42	V5BG41	118	125	yes	yes	2	0.0058253	94.309	By matching	By matching	By MS/MS	By MS/MS	By MS/MS	By MS/MS	By MS/MS	By matching
V5AXR7	ADYFGDCVLTEYSGTVPLR	AWDLMSCRADYFGDCV	YSGTVPLRSSADAGAA	R	A	D	L	R	S	1	1	0	2	1	0	1	2	0	0	2	0	0	1	1	1	2	0	2	2	0	19	0	2162	V5AXR7	78	96	yes	yes	2	1.5773e-17	156.17	By MS/MS	By MS/MS	By matching	By matching	By MS/MS	By MS/MS	By MS/MS	By MS/MS
V5DQC4	ADYTPPDEDAYK	FCPVTVMKADYTPPDE	PPDEDAYKEIDRTNFL	K	A	D	Y	K	E	2	0	0	3	0	0	1	0	0	0	0	1	0	0	2	0	1	0	2	0	0	12	0	1383.58	V5DQC4	119	130	yes	yes	2	0.018817	64.224	By matching	By matching	By matching	By MS/MS	By matching	By MS/MS	By matching	By matching
V5BDZ5	ADYYVVSSQR	FGKIFGTKADYYVVSS	YYVVSSQRYVQDGEKV	K	A	D	Q	R	Y	1	1	0	1	0	1	0	0	0	0	0	0	0	0	0	2	0	0	2	2	0	10	0	1186.56	V5BDZ5	232	241	yes	yes	2	0.0012991	131.83	By matching	By matching	By matching	By matching	By MS/MS	By matching	By matching	By matching
V5BH61	AEAAWLAAR	VLRGAAEKAEAAWLAA	EAAWLAARTSATRGAF	K	A	E	A	R	T	5	1	0	0	0	0	1	0	0	0	1	0	0	0	0	0	0	1	0	0	0	9	0	957.503	V5BH61	224	232	yes	yes	2	0.0090667	83.998	By matching	By matching	By matching	By matching	By matching	By MS/MS	By matching	By matching
V5BE13	AEACTAELLAAR	FEEQWERRAEACTAEL	TAELLAARRSAQRANE	R	A	E	A	R	R	5	1	0	0	1	0	2	0	0	0	2	0	0	0	0	0	1	0	0	0	0	12	0	1274.63	V5BE13	603	614	yes	yes	2	0.043456	89.189	By matching	By matching	By matching	By matching	By matching	By MS/MS	By matching	By matching
V5BBU5	AEAEAEATGVMAAAISK	QKYTVLQRAEAEAEAT	VMAAAISKSVTVVAAS	R	A	E	S	K	S	7	0	0	0	0	0	3	1	0	1	0	1	1	0	0	1	1	0	0	1	0	17	0	1618.79	V5BBU5	294	310	yes	yes	2	8.3209e-67	239.58	By MS/MS	By matching	By MS/MS	By MS/MS	By MS/MS	By MS/MS	By MS/MS	By MS/MS
V5DFB4	AEAEAFAAAEAQR	ADDVRRAKAEAEAFAA	FAAAEAQRVALEAKRQ	K	A	E	Q	R	V	7	1	0	0	0	1	3	0	0	0	0	0	0	1	0	0	0	0	0	0	0	13	0	1333.63	V5DFB4	1109	1121	yes	yes	2	0.0021052	85.271	By matching	By MS/MS	By matching	By matching	By matching	By MS/MS	By matching	By matching
V5BPH4	AEAEFDTAEGELIR	LDLDAMVRAEAEFDTA	TAEGELIRTILSEREE	R	A	E	I	R	T	3	1	0	1	0	0	4	1	0	1	1	0	0	1	0	0	1	0	0	0	0	14	0	1549.73	V5BPH4	1789	1802	yes	yes	2	1.5231e-05	134.06	By matching	By matching	By MS/MS	By matching	By MS/MS	By matching	By matching	By matching
CON__P04264	AEAESLYQSK	EDIAQKSKAEAESLYQ	AESLYQSKYEELQITA	K	A	E	S	K	Y	2	0	0	0	0	1	2	0	0	0	1	1	0	0	0	2	0	0	1	0	0	10	0	1124.54	CON__P04264	367	376	yes	yes	2	0.0064278	92.112	By matching	By matching	By MS/MS	By matching	By matching	By matching	By matching	By matching
V5DDP6	AEAFFDFPR	TPDFLFTRAEAFFDFP	EAFFDFPRDGIDGYRD	R	A	E	P	R	D	2	1	0	1	0	0	1	0	0	0	0	0	0	3	1	0	0	0	0	0	0	9	0	1098.51	V5DDP6	642	650	yes	yes	2	0.0039198	98.048	By matching	By MS/MS	By MS/MS	By MS/MS	By MS/MS	By MS/MS	By MS/MS	By matching
V5BFQ6	AEAGVPFLK	AASLPIVRAEAGVPFL	EAGVPFLKAFLAQNAI	R	A	E	L	K	A	2	0	0	0	0	0	1	1	0	0	1	1	0	1	1	0	0	0	0	1	0	9	0	930.517	V5BFQ6	276	284	yes	yes	2	0.00039311	146.79	By MS/MS	By MS/MS	By MS/MS	By MS/MS	By MS/MS	By MS/MS	By MS/MS	By MS/MS
V5BW84	AEAILLGTGNSMDGK	RERALHHKAEAILLGT	TGNSMDGKNIILGLVA	K	A	E	G	K	N	2	0	1	1	0	0	1	3	0	1	2	1	1	0	0	1	1	0	0	0	0	15	0	1475.73	V5BW84	182	196	yes	yes	2	2.2198e-27	199.33	By MS/MS	By MS/MS	By MS/MS	By matching	By MS/MS	By MS/MS	By matching	By matching
V5B501	AEAIVTIIDIR	GLAELLGKAEAIVTII	IVTIIDIRHVDVLMDI	K	A	E	I	R	H	2	1	0	1	0	0	1	0	0	4	0	0	0	0	0	0	1	0	0	1	0	11	0	1212.71	V5B501	399	409	yes	yes	2	0.064656	86.114	By matching	By matching	By matching	By matching	By matching	By matching	By matching	By matching
V5B384	AEALESLVENLK	GTSQQRSRAEALESLV	ESLVENLKLVVERLQK	R	A	E	L	K	L	2	0	1	0	0	0	3	0	0	0	3	1	0	0	0	1	0	0	0	1	0	12	0	1314.7	V5B384	1121	1132	yes	yes	2	4.5055e-09	179.6	By matching	By matching	By matching	By matching	By MS/MS	By MS/MS	By MS/MS	By MS/MS
V5B9A3	AEALETMIR	EKGDINARAEALETMI	EALETMIRLHLNGEPQ	R	A	E	I	R	L	2	1	0	0	0	0	2	0	0	1	1	0	1	0	0	0	1	0	0	0	0	9	0	1032.53	V5B9A3	40	48	yes	yes	2	0.0002363	153.24	By MS/MS	By MS/MS	By MS/MS	By MS/MS	By MS/MS	By MS/MS	By MS/MS	By MS/MS
V5BPJ2	AEALINDIPYVVEPER	IDKCLRERAEALINDI	PYVVEPERYGAHPFLL	R	A	E	E	R	Y	2	1	1	1	0	0	3	0	0	2	1	0	0	0	2	0	0	0	1	2	0	16	0	1826.94	V5BPJ2	906	921	yes	yes	2	1.6879e-11	157.37	By matching	By MS/MS	By matching	By matching	By MS/MS	By MS/MS	By MS/MS	By MS/MS
	AEAMQQSAENIAPPQK				A	E	Q	K		4	0	1	0	0	3	2	0	0	1	0	1	1	0	2	1	0	0	0	0	0	16	0	1711.82	REV__V5ARD7			yes	yes	2	0.021213	56.527	By matching	By MS/MS	By MS/MS	By MS/MS	By matching	By matching	By MS/MS	By matching
V5A515	AEAPMEPDEGAETLVYLATLPADGPTGGFFHK	RTDMSRNRAEAPMEPD	PTGGFFHKKEQLAW__	R	A	E	H	K	K	5	0	0	2	0	0	4	4	1	0	3	1	1	2	4	0	3	0	1	1	0	32	0	3330.58	V5A515	280	311	yes	yes	3	2.3621e-05	47.73	By matching	By matching	By matching	By matching	By MS/MS	By matching	By MS/MS	By matching
V5B0F8	AEAPPILNAMR	GSTIDEVKAEAPPILN	PPILNAMRRKEAARMA	K	A	E	M	R	R	3	1	1	0	0	0	1	0	0	1	1	0	1	0	2	0	0	0	0	0	0	11	0	1181.62	V5B0F8	220	230	yes	yes	2	0.00010608	155.26	By matching	By matching	By matching	By matching	By MS/MS	By MS/MS	By matching	By matching
V5BTM0	AEASASTEAPTNESQVMER	PFVVVMTKAEASASTE	NESQVMERFCREHQLL	K	A	E	E	R	F	4	1	1	0	0	1	4	0	0	0	0	0	1	0	1	3	2	0	0	1	0	19	0	2006.89	V5BTM0	351	369	yes	yes	2	6.2546e-05	96.561	By MS/MS	By matching	By MS/MS	By MS/MS	By matching	By matching	By matching	By matching
V5BCA8	AEASEVYSGLR	VRQIAGAKAEASEVYS	SEVYSGLRGSSATETS	K	A	E	L	R	G	2	1	0	0	0	0	2	1	0	0	1	0	0	0	0	2	0	0	1	1	0	11	0	1180.57	V5BCA8	140	150	yes	yes	2	0.00026396	141.71	By MS/MS	By MS/MS	By MS/MS	By MS/MS	By MS/MS	By MS/MS	By matching	By MS/MS
V5AQS8	AEASVANGLSR	EAEKLYAKAEASVANG	SVANGLSRCIDWLHAR	K	A	E	S	R	C	3	1	1	0	0	0	1	1	0	0	1	0	0	0	0	2	0	0	0	1	0	11	0	1073.55	V5AQS8	117	127	yes	yes	2	0.050735	60.691	By matching	By matching	By matching	By matching	By matching	By matching	By matching	By matching
V5DFW5	AEAWLSDVPEK	MKNVVFLKAEAWLSDV	WLSDVPEKNTRGGSGL	K	A	E	E	K	N	2	0	0	1	0	0	2	0	0	0	1	1	0	0	1	1	0	1	0	1	0	11	0	1243.61	V5DFW5	657	667	yes	yes	2	0.00032729	134.75	By MS/MS	By MS/MS	By MS/MS	By MS/MS	By matching	By matching	By matching	By matching
V5BKH0	AECALACGDNQAASEELK	NVGMRLQRAECALACG	QAASEELKYVVQKEPQ	R	A	E	L	K	Y	5	0	1	1	2	1	3	1	0	0	2	1	0	0	0	1	0	0	0	0	0	18	0	1935.83	V5BKH0	212	229	yes	yes	2	7.5077e-77	248.01	By MS/MS	By MS/MS	By MS/MS	By MS/MS	By MS/MS	By MS/MS	By matching	By MS/MS
V5B8Y1	AECIAEMVK	GGLDATLRAECIAEMV	ECIAEMVKRTACKGYA	R	A	E	V	K	R	2	0	0	0	1	0	2	0	0	1	0	1	1	0	0	0	0	0	0	1	0	9	0	1049.49	V5B8Y1	282	290	yes	yes	2	0.025615	69.275	By matching	By matching	By matching	By MS/MS	By MS/MS	By matching	By matching	By matching
V5AWH0	AEDANIITYLR	EKTMSPLKAEDANIIT	ANIITYLRSPNPINSL	K	A	E	L	R	S	2	1	1	1	0	0	1	0	0	2	1	0	0	0	0	0	1	0	1	0	0	11	0	1277.66	V5AWH0	188	198	yes	yes	2	2.1653e-11	191.29	By MS/MS	By MS/MS	By MS/MS	By MS/MS	By MS/MS	By MS/MS	By MS/MS	By matching
V5DAZ6	AEDDVDESHSMVEHFLNALAR	KQFGVSLRAEDDVDES	HFLNALARRRGYLGAH	R	A	E	A	R	R	3	1	1	3	0	0	3	0	2	0	2	0	1	1	0	2	0	0	0	2	0	21	0	2384.07	V5DAZ6	108	128	yes	yes	3	0.073428	23.435	By matching	By MS/MS	By matching	By matching	By matching	By matching	By matching	By matching
V5BVJ1	AEDEGVACAEILAGKPGHVNYGVIPAVIYTMPEVASVGK	KGPMLAHKAEDEGVAC	PEVASVGKSEDELKKE	K	A	E	G	K	S	6	0	1	1	1	0	4	5	1	3	1	2	1	0	3	1	1	0	2	6	0	39	0	4011.01	V5BVJ1	335	373	yes	yes	4	0.065627	20.78	By matching	By matching	By matching	By matching	By matching	By matching	By MS/MS	By matching
V5DLC9	AEDKDAVSICALSEDPK	________________	CALSEDPKEKKGNGKK	M	A	E	P	K	E	3	0	0	3	1	0	2	0	0	1	1	2	0	0	1	2	0	0	0	1	0	17	1	1846.86	V5DLC9	2	18	yes	yes	2	6.4856e-07	132.14	By MS/MS	By matching	By MS/MS	By matching	By matching	By matching	By matching	By matching
V5DIJ0	AEDKHNDELMEVEEVAVSDGGVAR	________________	VSDGGVARFAPVDVQS	M	A	E	A	R	F	3	1	1	3	0	0	5	2	1	0	1	1	1	0	0	1	0	0	0	4	0	24	1	2598.19	V5DIJ0	2	25	yes	yes	3	1.4566e-21	144.82	By MS/MS	By MS/MS	By MS/MS	By matching	By MS/MS	By MS/MS	By matching	By MS/MS
V5DGL5	AEDLFEDSIECFSNYAK	ADTRFRTRAEDLFEDS	ECFSNYAKAANGVVQI	R	A	E	A	K	A	2	0	1	2	1	0	3	0	0	1	1	1	0	2	0	2	0	0	1	0	0	17	0	2036.87	V5DGL5	915	931	yes	yes	2	0.048109	48.711	By matching	By matching	By matching	By matching	By matching	By matching	By matching	By matching
V5BM81	AEDLTPIGR	VNFKGRARAEDLTPIG	EDLTPIGRAQMDPSYL	R	A	E	G	R	A	1	1	0	1	0	0	1	1	0	1	1	0	0	0	1	0	1	0	0	0	0	9	0	970.508	V5BM81	403	411	yes	yes	2	0.0010869	120.99	By MS/MS	By MS/MS	By MS/MS	By MS/MS	By MS/MS	By MS/MS	By MS/MS	By MS/MS
V5D488	AEDLTTGQIVAFK	GTYGVVFKAEDLTTGQ	TGQIVAFKRMMVGGED	K	A	E	F	K	R	2	0	0	1	0	1	1	1	0	1	1	1	0	1	0	0	2	0	0	1	0	13	0	1391.73	V5D488	24	36	yes	yes	2	1.2958e-09	164.64	By matching	By matching	By matching	By matching	By matching	By matching	By matching	By matching
V5DEC0	AEDNSLQYAVPGGLIAVGTTLDPTLTR	RTRALTLKAEDNSLQY	TLDPTLTRQDKMVGHM	K	A	E	T	R	Q	3	1	1	2	0	1	1	3	0	1	4	0	0	0	2	1	4	0	1	2	0	27	0	2771.43	V5DEC0	330	356	yes	yes	2	0.00086474	46.958	By matching	By matching	By matching	By matching	By matching	By matching	By matching	By matching
V5DIB3	AEDPLAPVMIPTPR	TTPQRTHRAEDPLAPV	PVMIPTPRVLGGGGIM	R	A	E	P	R	V	2	1	0	1	0	0	1	0	0	1	1	0	1	0	4	0	1	0	0	1	0	14	0	1505.79	V5DIB3	85	98	yes	yes	2	1.1387e-09	159	By MS/MS	By MS/MS	By MS/MS	By MS/MS	By MS/MS	By MS/MS	By MS/MS	By MS/MS
V5DT33	AEDPPAELLTTLGR	VAFLHALRAEDPPAEL	ELLTTLGRKGRVLSDE	R	A	E	G	R	K	2	1	0	1	0	0	2	1	0	0	3	0	0	0	2	0	2	0	0	0	0	14	0	1481.77	V5DT33	98	111	yes	yes	2	5.4608e-17	185.32	By MS/MS	By MS/MS	By MS/MS	By MS/MS	By MS/MS	By MS/MS	By MS/MS	By MS/MS
V5BCI9	AEDTWDGTEVLAVSSTAGAAR	GPPELLDRAEDTWDGT	SSTAGAARHGEAVQRK	R	A	E	A	R	H	5	1	0	2	0	0	2	2	0	0	1	0	0	0	0	2	3	1	0	2	0	21	0	2105.99	V5BCI9	221	241	yes	yes	2	0.00047614	69.07	By matching	By matching	By matching	By matching	By matching	By MS/MS	By matching	By matching
V5BID9	AEDVVAATTK	LNSAKVIKAEDVVAAT	DVVAATTKIIKAEESV	K	A	E	T	K	I	3	0	0	1	0	0	1	0	0	0	0	1	0	0	0	0	2	0	0	2	0	10	0	1003.52	V5BID9	586	595	yes	yes	2	0.057355	56.043	By MS/MS	By matching	By matching	By matching	By matching	By matching	By matching	By matching
V5ATY0	AEDWDQCWETTK	VKARHLMKAEDWDQCW	DQCWETTKRILAKEKT	K	A	E	T	K	R	1	0	0	2	1	1	2	0	0	0	0	1	0	0	0	0	2	2	0	0	0	12	0	1567.62	V5ATY0	223	234	yes	yes	2	0.0011848	92.295	By matching	By MS/MS	By matching	By matching	By matching	By matching	By matching	By matching
V5AWB7	AEEAQQLFDTAK	ELQERRQRAEEAQQLF	QQLFDTAKEEGNDELM	R	A	E	A	K	E	3	0	0	1	0	2	2	0	0	0	1	1	0	1	0	0	1	0	0	0	0	12	0	1349.65	V5AWB7	108	119	yes	yes	2	0.0036194	80.371	By matching	By matching	By MS/MS	By matching	By matching	By matching	By matching	By matching
V5D9J1	AEEAVYPSQPR	RRQESQRRAEEAVYPS	AVYPSQPRIYRTQKEI	R	A	E	P	R	I	2	1	0	0	0	1	2	0	0	0	0	0	0	0	2	1	0	0	1	1	0	11	0	1245.6	V5D9J1	46	56	yes	yes	2	0.0010474	98.754	By MS/MS	By matching	By matching	By matching	By matching	By matching	By matching	By matching
V5BHT5	AEECMWTIEDGSTVVITLTK	GDLYAAVKAEECMWTI	TVVITLTKMNQMEWWK	K	A	E	T	K	M	1	0	0	1	1	0	3	1	0	2	1	1	1	0	0	1	4	1	0	2	0	20	0	2282.08	V5BHT5	314	333	yes	yes	2	1.2295e-34	176.68	By matching	By matching	By matching	By matching	By MS/MS	By MS/MS	By matching	By matching
V5BV18	AEEEMNELER	KLQADKTRAEEEMNEL	EEMNELERVVQLTEIK	R	A	E	E	R	V	1	1	1	0	0	0	5	0	0	0	1	0	1	0	0	0	0	0	0	0	0	10	0	1248.53	V5BV18	2992	3001	yes	yes	3	0.037303	47.603	By matching	By matching	By matching	By matching	By matching	By matching	By matching	By matching
V5BIC8	AEEENTLSLFLEACR	________________	SLFLEACRKEGVKQPN	M	A	E	C	R	K	2	1	1	0	1	0	4	0	0	0	3	0	0	1	0	1	1	0	0	0	0	15	0	1780.83	V5BIC8	2	16	yes	yes	2	2.6998e-21	184.99	By MS/MS	By matching	By matching	By matching	By MS/MS	By MS/MS	By MS/MS	By MS/MS
V5BBR4	AEEESYAGGFSGVNPHANR	NFAEKKQRAEEESYAG	GVNPHANRTHSVVTLF	R	A	E	N	R	T	3	1	2	0	0	0	3	3	1	0	0	0	0	1	1	2	0	0	1	1	0	19	0	1990.88	V5BBR4	771	789	yes	yes	3	3.5594e-05	92.8	By MS/MS	By MS/MS	By matching	By MS/MS	By matching	By MS/MS	By matching	By matching
V5B059	AEEFMNPPTR	SLEALVQRAEEFMNPP	EFMNPPTRSVGAGMSG	R	A	E	T	R	S	1	1	1	0	0	0	2	0	0	0	0	0	1	1	2	0	1	0	0	0	0	10	0	1190.54	V5B059	184	193	yes	yes	2	0.0027029	98.898	By matching	By MS/MS	By MS/MS	By MS/MS	By matching	By MS/MS	By matching	By matching
V5BAI0	AEEGLDEADEYGDWGAEPGFEDR	VVVTDYDKAEEGLDEA	AEPGFEDRRELDFMEL	K	A	E	D	R	R	3	1	0	4	0	0	6	4	0	0	1	0	0	1	1	0	0	1	1	0	0	23	0	2556.02	V5BAI0	120	142	yes	yes	2	2.1363e-13	131.41	By matching	By MS/MS	By matching	By MS/MS	By matching	By MS/MS	By matching	By MS/MS
V5BGW3	AEEIIMTGK	FGSKLLKKAEEIIMTG	EEIIMTGKLEELEKKT	K	A	E	G	K	L	1	0	0	0	0	0	2	1	0	2	0	1	1	0	0	0	1	0	0	0	0	9	0	990.506	V5BGW3	75	83	yes	yes	2	0.017458	75.387	By MS/MS	By matching	By MS/MS	By matching	By matching	By matching	By matching	By matching
V5BU64	AEEIPMNK	________________	AEEIPMNKRPRIEGGG	M	A	E	N	K	R	1	0	1	0	0	0	2	0	0	1	0	1	1	0	1	0	0	0	0	0	0	8	0	930.448	V5BU64	2	9	yes	yes	1	0.021637	63.306	By matching	By matching	By matching	By MS/MS	By matching	By matching	By matching	By matching
V5BJS2	AEEIVSSFLQR	AGDGDALKAEEIVSSF	IVSSFLQRIAESEQLN	K	A	E	Q	R	I	1	1	0	0	0	1	2	0	0	1	1	0	0	1	0	2	0	0	0	1	0	11	0	1277.66	V5BJS2	245	255	yes	yes	2	0.00037055	120.86	By matching	By matching	By matching	By matching	By matching	By matching	By matching	By matching
V5BSC7	AEEKPDVWLEASNVWEVK	MEQPRYYRAEEKPDVW	ASNVWEVKAADLSISP	R	A	E	V	K	A	2	0	1	1	0	0	4	0	0	0	1	2	0	0	1	1	0	2	0	3	0	18	0	2128.05	V5BSC7	615	632	yes	yes	3	0.0020073	64.275	By matching	By matching	By matching	By matching	By matching	By matching	By matching	By matching
V5DND8	AEELDAVDALFK	KTLGPGVKAEELDAVD	DAVDALFKLLRRANWI	K	A	E	F	K	L	3	0	0	2	0	0	2	0	0	0	2	1	0	1	0	0	0	0	0	1	0	12	0	1319.66	V5DND8	805	816	yes	yes	2	1.5178e-06	160.86	By MS/MS	By MS/MS	By MS/MS	By MS/MS	By MS/MS	By MS/MS	By MS/MS	By MS/MS
V5BID9	AEELEMSCNVFR	ELLNAITRAEELEMSC	EMSCNVFRSENKRKEG	R	A	E	F	R	S	1	1	1	0	1	0	3	0	0	0	1	0	1	1	0	1	0	0	0	1	0	12	0	1483.64	V5BID9	486	497	yes	yes	2	0.0063978	77.644	By matching	By MS/MS	By matching	By matching	By matching	By matching	By matching	By matching
V5BCW4	AEELESEMDLLLGK	ALERCSKRAEELESEM	EMDLLLGKNSTI____	R	A	E	G	K	N	1	0	0	1	0	0	4	1	0	0	4	1	1	0	0	1	0	0	0	0	0	14	0	1575.77	V5BCW4	293	306	yes	yes	2	1.8153e-12	141.73	By matching	By matching	By matching	By matching	By matching	By MS/MS	By MS/MS	By MS/MS
V5AMS7	AEELFQQLR	DDGALQARAEELFQQL	EELFQQLREESAALLE	R	A	E	L	R	E	1	1	0	0	0	2	2	0	0	0	2	0	0	1	0	0	0	0	0	0	0	9	0	1132.59	V5AMS7	340	348	yes	yes	2	4.5984e-09	187.22	By MS/MS	By MS/MS	By MS/MS	By MS/MS	By MS/MS	By MS/MS	By matching	By MS/MS
V5DLM1	AEELGQALQSTEER	REVSMRLRAEELGQAL	ALQSTEERFLKALSEL	R	A	E	E	R	F	2	1	0	0	0	2	4	1	0	0	2	0	0	0	0	1	1	0	0	0	0	14	0	1559.74	V5DLM1	691	704	yes	yes	2	0.028179	95.236	By matching	By matching	By matching	By matching	By matching	By MS/MS	By matching	By matching
V5DJ73	AEELIQKR	KAVVAEYKAEELIQKR	AEELIQKRDAVSARIY	K	A	E	K	R	D	1	1	0	0	0	1	2	0	0	1	1	1	0	0	0	0	0	0	0	0	0	8	1	985.556	V5DJ73	133	140	yes	yes	2	0.033698	108.09	By matching	By matching	By MS/MS	By matching	By matching	By matching	By matching	By matching
V5B9J8	AEELLGTFNMR	________________	LLGTFNMRLVSTPFGI	M	A	E	M	R	L	1	1	1	0	0	0	2	1	0	0	2	0	1	1	0	0	1	0	0	0	0	11	0	1279.62	V5B9J8	2	12	yes	yes	2	0.0019297	108.9	By MS/MS	By matching	By matching	By matching	By matching	By matching	By MS/MS	By matching
V5BDW8	AEELVASVDVGTK	KLRGAHLKAEELVASV	ASVDVGTKWNLTEAYD	K	A	E	T	K	W	2	0	0	1	0	0	2	1	0	0	1	1	0	0	0	1	1	0	0	3	0	13	0	1316.68	V5BDW8	56	68	yes	yes	2	7.4403e-13	186.51	By MS/MS	By MS/MS	By MS/MS	By MS/MS	By MS/MS	By MS/MS	By MS/MS	By MS/MS
V5BJR4	AEEMPTTVFVR	LTRSVLERAEEMPTTV	MPTTVFVRGVQCAGAV	R	A	E	V	R	G	1	1	0	0	0	0	2	0	0	0	0	0	1	1	1	0	2	0	0	2	0	11	0	1278.63	V5BJR4	1555	1565	yes	yes	2	0.0095418	73.632	By matching	By matching	By matching	By MS/MS	By matching	By MS/MS	By matching	By matching
V5BE13	AEENAAICMR	RANEARKRAEENAAIC	ENAAICMRKVEEVNAE	R	A	E	M	R	K	3	1	1	0	1	0	2	0	0	1	0	0	1	0	0	0	0	0	0	0	0	10	0	1163.51	V5BE13	627	636	yes	yes	2	0.043431	59.84	By matching	By matching	By matching	By matching	By MS/MS	By matching	By matching	By matching
V5BFP9	AEEPSAAAASPSTGPAAPITTSPSTSGAR	AEGAAPSRAEEPSAAA	SPSTSGARVKASPLAR	R	A	E	A	R	V	8	1	0	0	0	0	2	2	0	1	0	0	0	0	5	6	4	0	0	0	0	29	0	2639.27	V5BFP9	122	150	yes	yes	2;3	1.0085e-48	162.87	By MS/MS	By MS/MS	By MS/MS	By MS/MS	By MS/MS	By MS/MS	By MS/MS	By MS/MS
V5BKP4	AEEQILLLSK	QNEVMRKRAEEQILLL	EQILLLSK________	R	A	E	S	K	-	1	0	0	0	0	1	2	0	0	1	3	1	0	0	0	1	0	0	0	0	0	10	0	1142.65	V5BKP4	979	988	yes	yes	2	0.00010995	161.19	By MS/MS	By matching	By MS/MS	By matching	By MS/MS	By MS/MS	By matching	By MS/MS
V5BQJ1	AEETDNPLGGYGK	EGEVTELRAEETDNPL	NPLGGYGKSIAHVIVT	R	A	E	G	K	S	1	0	1	1	0	0	2	3	0	0	1	1	0	0	1	0	1	0	1	0	0	13	0	1349.61	V5BQJ1	143	155	yes	yes	2	6.4575e-10	169.58	By MS/MS	By MS/MS	By MS/MS	By MS/MS	By MS/MS	By MS/MS	By MS/MS	By MS/MS
V5D5C4	AEETGTPLPLAVVEEER	EAQMLEQRAEETGTPL	LAVVEEERAAFLKLVE	R	A	E	E	R	A	2	1	0	0	0	0	5	1	0	0	2	0	0	0	2	0	2	0	0	2	0	17	0	1838.93	V5D5C4	1171	1187	yes	yes	2	2.5968e-14	158.14	By MS/MS	By MS/MS	By MS/MS	By MS/MS	By MS/MS	By MS/MS	By MS/MS	By MS/MS
V5BH81	AEEVLVLSEMLK	TSFKGPEKAEEVLVLS	LVLSEMLKCETVFIPN	K	A	E	L	K	C	1	0	0	0	0	0	3	0	0	0	3	1	1	0	0	1	0	0	0	2	0	12	0	1359.73	V5BH81	593	604	yes	yes	2	3.3131e-09	181.66	By MS/MS	By matching	By matching	By matching	By MS/MS	By MS/MS	By MS/MS	By MS/MS
V5BMU7	AEEVQLMSPR	KLAVPQLKAEEVQLMS	EVQLMSPRNEDKAVEE	K	A	E	P	R	N	1	1	0	0	0	1	2	0	0	0	1	0	1	0	1	1	0	0	0	1	0	10	0	1158.57	V5BMU7	431	440	yes	yes	2	0.068609	54.005	By matching	By matching	By matching	By matching	By matching	By MS/MS	By matching	By matching
V5DHL8	AEEYEIGLTVR	________________	YEIGLTVRKVAEEFLK	M	A	E	V	R	K	1	1	0	0	0	0	3	1	0	1	1	0	0	0	0	0	1	0	1	1	0	11	0	1278.65	V5DHL8	2	12	yes	yes	1;2	0.0023895	88.37	By matching	By MS/MS	By MS/MS	By MS/MS	By matching	By MS/MS	By matching	By matching
V5B526	AEEYFSVANCIR	RRDAEPAKAEEYFSVA	FSVANCIRGIQCLCSE	K	A	E	I	R	G	2	1	1	0	1	0	2	0	0	1	0	0	0	1	0	1	0	0	1	1	0	12	0	1457.66	V5B526	317	328	yes	yes	2	1.8507e-05	138.45	By matching	By matching	By matching	By MS/MS	By matching	By matching	By matching	By matching
V5AS86	AEFAAFGR	ELADPIGRAEFAAFGR	AEFAAFGRITKDFLRA	R	A	E	G	R	I	3	1	0	0	0	0	1	1	0	0	0	0	0	2	0	0	0	0	0	0	0	8	0	867.424	V5AS86	30	37	yes	yes	2	0.00021283	143.89	By MS/MS	By MS/MS	By MS/MS	By MS/MS	By MS/MS	By MS/MS	By MS/MS	By MS/MS
V5BQ11	AEFADFYK	KPCTSEFKAEFADFYK	AEFADFYKQALGVAHD	K	A	E	Y	K	Q	2	0	0	1	0	0	1	0	0	0	0	1	0	2	0	0	0	0	1	0	0	8	0	989.449	V5BQ11	156	163	yes	yes	2	0.02001	76.221	By MS/MS	By MS/MS	By matching	By MS/MS	By matching	By matching	By matching	By matching
V5B6S0	AEFDEEYKK	MSHVDYMKAEFDEEYK	EFDEEYKKLSRENAML	K	A	E	K	K	L	1	0	0	1	0	0	3	0	0	0	0	2	0	1	0	0	0	0	1	0	0	9	1	1157.52	V5B6S0	477	485	yes	yes	2	0.024163	109.44	By MS/MS	By matching	By matching	By matching	By matching	By matching	By matching	By matching
V5BZ70	AEFEAFGPVESYK	RDGANALRAEFEAFGP	FGPVESYKMFTEKSGR	R	A	E	Y	K	M	2	0	0	0	0	0	3	1	0	0	0	1	0	2	1	1	0	0	1	1	0	13	0	1472.68	V5BZ70	59	71	yes	yes	2	2.3344e-08	148.62	By MS/MS	By MS/MS	By MS/MS	By MS/MS	By MS/MS	By MS/MS	By MS/MS	By MS/MS
V5C206	AEFEDTVLSNR	QLKPSEIRAEFEDTVL	EDTVLSNRLLVSSVFE	R	A	E	N	R	L	1	1	1	1	0	0	2	0	0	0	1	0	0	1	0	1	1	0	0	1	0	11	0	1279.6	V5C206	50	60	yes	yes	2	2.1114e-11	191.52	By MS/MS	By MS/MS	By MS/MS	By MS/MS	By MS/MS	By MS/MS	By MS/MS	By matching
V5B8C0	AEFFVKPVQYLEVDDEDEETIR	RLEKWVKKAEFFVKPV	DEDEETIRVIIKDADR	K	A	E	I	R	V	1	1	0	3	0	1	5	0	0	1	1	1	0	2	1	0	1	0	1	3	0	22	0	2670.27	V5B8C0	283	304	yes	yes	3	0.063658	24.357	By matching	By matching	By matching	By matching	By matching	By matching	By matching	By matching
V5BDP8	AEFGVLEDQVK	EAQNRDWRAEFGVLED	GVLEDQVKRQQRHLQE	R	A	E	V	K	R	1	0	0	1	0	1	2	1	0	0	1	1	0	1	0	0	0	0	0	2	0	11	0	1233.62	V5BDP8	64	74	yes	yes	2	0.00094451	100.93	By matching	By matching	By matching	By MS/MS	By MS/MS	By matching	By matching	By matching
V5BD07	AEFLLNGER	MEELERCKAEFLLNGE	EFLLNGERLSYNLQIL	K	A	E	E	R	L	1	1	1	0	0	0	2	1	0	0	2	0	0	1	0	0	0	0	0	0	0	9	0	1047.53	V5BD07	161	169	yes	yes	2	0.018974	73.887	By matching	By matching	By matching	By matching	By matching	By MS/MS	By matching	By matching
V5BGD8	AEFPPVSTFPFVEELAK	ALHRVFPKAEFPPVST	PFVEELAKLLPGVTVK	K	A	E	A	K	L	2	0	0	0	0	0	3	0	0	0	1	1	0	3	3	1	1	0	0	2	0	17	0	1906.97	V5BGD8	151	167	yes	yes	2	3.1144e-05	109.36	By matching	By matching	By matching	By matching	By MS/MS	By matching	By MS/MS	By matching
V5BP81	AEFPWMK	DMYFYAARAEFPWMKT	RAEFPWMKTPTSLPMM	R	A	E	M	K	T	1	0	0	0	0	0	1	0	0	0	0	1	1	1	1	0	0	1	0	0	0	7	0	907.426	V5BP81	306	312	yes	yes	2	0.052441	73.975	By MS/MS	By matching	By matching	By matching	By MS/MS	By matching	By matching	By MS/MS
V5DS04	AEFPYVK	VAAYLAEKAEFPYVKV	KAEFPYVKVISSEVMV	K	A	E	V	K	V	1	0	0	0	0	0	1	0	0	0	0	1	0	1	1	0	0	0	1	1	0	7	0	852.438	V5DS04	616	622	yes	yes	2	0.022874	94.006	By MS/MS	By MS/MS	By MS/MS	By MS/MS	By MS/MS	By MS/MS	By MS/MS	By matching
V5DMU2	AEFSLVPYEPR	AVKEFWSKAEFSLVPY	SLVPYEPRKGDFRCSV	K	A	E	P	R	K	1	1	0	0	0	0	2	0	0	0	1	0	0	1	2	1	0	0	1	1	0	11	0	1306.66	V5DMU2	1482	1492	yes	yes	2	0.00031573	136.5	By MS/MS	By MS/MS	By MS/MS	By MS/MS	By MS/MS	By MS/MS	By MS/MS	By MS/MS
V5DT33	AEFVLNK	VDADEKERAEFVLNKV	RAEFVLNKVRRLVQSN	R	A	E	N	K	V	1	0	1	0	0	0	1	0	0	0	1	1	0	1	0	0	0	0	0	1	0	7	0	819.449	V5DT33	358	364	yes	yes	2	0.032271	86.472	By matching	By matching	By matching	By matching	By matching	By matching	By matching	By matching
V5BJB5	AEFVQVLHTTADPENSR	KSLTERERAEFVQVLH	TADPENSRRGRRTLLI	R	A	E	S	R	R	2	1	1	1	0	1	2	0	1	0	1	0	0	1	1	1	2	0	0	2	0	17	0	1912.93	V5BJB5	435	451	yes	yes	3	0.0025437	65.231	By matching	By matching	By matching	By matching	By matching	By MS/MS	By matching	By matching
V5BWX9	AEGAAALMR	DCMMQVIKAEGAAALM	EGAAALMRGAGANILR	K	A	E	M	R	G	4	1	0	0	0	0	1	1	0	0	1	0	1	0	0	0	0	0	0	0	0	9	0	888.449	V5BWX9	265	273	yes	yes	2	3.0206e-11	195.32	By MS/MS	By MS/MS	By MS/MS	By MS/MS	By MS/MS	By MS/MS	By MS/MS	By MS/MS
V5BJM3	AEGCDITVYFYEGTTTPASLEHFK	LRANGQSRAEGCDITV	PASLEHFKSATTSITF	R	A	E	F	K	S	2	0	0	1	1	0	3	2	1	1	1	1	0	2	1	1	4	0	2	1	0	24	0	2735.24	V5BJM3	41	64	yes	yes	3	0.036676	27.542	By matching	By matching	By matching	By matching	By matching	By matching	By matching	By matching
V5B6I6	AEGCIIGEPTGMTVVIAHK	YARDHDVRAEGCIIGE	MTVVIAHKGTSHFWVR	R	A	E	H	K	G	2	0	0	0	1	0	2	3	1	3	0	1	1	0	1	0	2	0	0	2	0	19	0	1982	V5B6I6	249	267	yes	yes	2;3	7.6176e-38	193.41	By MS/MS	By MS/MS	By MS/MS	By MS/MS	By MS/MS	By MS/MS	By MS/MS	By MS/MS
V5B167	AEGDLTAAHGPVPLK	GHILQLSKAEGDLTAA	AHGPVPLKVISDRLKK	K	A	E	L	K	V	3	0	0	1	0	0	1	2	1	0	2	1	0	0	2	0	1	0	0	1	0	15	0	1474.78	V5B167	794	808	yes	yes	2;3	3.6676e-07	135.04	By MS/MS	By matching	By matching	By MS/MS	By matching	By matching	By matching	By matching
V5C274	AEGELAAAALNR	MNITAAERAEGELAAA	LAAAALNRLQEVDISE	R	A	E	N	R	L	5	1	1	0	0	0	2	1	0	0	2	0	0	0	0	0	0	0	0	0	0	12	0	1184.61	V5C274	77	88	yes	yes	2	2.2181e-06	158.56	By MS/MS	By MS/MS	By MS/MS	By MS/MS	By MS/MS	By MS/MS	By matching	By MS/MS
V5C012	AEGGCSLCDASGRPTK	NGRLSCVRAEGGCSLC	DASGRPTKTLAGGTSS	R	A	E	T	K	T	2	1	0	1	2	0	1	3	0	0	1	1	0	0	1	2	1	0	0	0	0	16	0	1664.72	V5C012	328	343	yes	yes	2;3	6.7134e-07	130.02	By MS/MS	By MS/MS	By MS/MS	By MS/MS	By MS/MS	By MS/MS	By MS/MS	By MS/MS
V5BSU4	AEGGLADEYCYPK	LPALVMWRAEGGLADE	ADEYCYPKEKEKNDSH	R	A	E	P	K	E	2	0	0	1	1	0	2	2	0	0	1	1	0	0	1	0	0	0	2	0	0	13	0	1471.63	V5BSU4	361	373	yes	yes	2	0.00026746	109.15	By matching	By MS/MS	By matching	By MS/MS	By matching	By matching	By matching	By matching
V5BEL3	AEGISDEYLK	NGYTSNIRAEGISDEY	GISDEYLKDLAVQDKN	R	A	E	L	K	D	1	0	0	1	0	0	2	1	0	1	1	1	0	0	0	1	0	0	1	0	0	10	0	1123.54	V5BEL3	136	145	yes	yes	2	0.0010571	139.15	By MS/MS	By MS/MS	By MS/MS	By MS/MS	By MS/MS	By MS/MS	By MS/MS	By MS/MS
V5DAK6	AEGLSITENGFAEFMDR	EKLLSTARAEGLSITE	GFAEFMDRTDPLHEHR	R	A	E	D	R	T	2	1	1	1	0	0	3	2	0	1	1	0	1	2	0	1	1	0	0	0	0	17	0	1885.85	V5DAK6	15	31	yes	yes	2	0.00045942	88.637	By matching	By matching	By matching	By matching	By MS/MS	By matching	By matching	By matching
V5BBW3	AEGLSQFVGDIEAER	AAFRSYVRAEGLSQFV	VGDIEAEREGEGPILP	R	A	E	E	R	E	2	1	0	1	0	1	3	2	0	1	1	0	0	1	0	1	0	0	0	1	0	15	0	1619.78	V5BBW3	58	72	yes	yes	2	0.00013592	105.17	By matching	By matching	By matching	By matching	By MS/MS	By MS/MS	By MS/MS	By MS/MS
V5D881	AEGPQESDGLAPR	TPQRPTKRAEGPQESD	ESDGLAPRGSLLYPPA	R	A	E	P	R	G	2	1	0	1	0	1	2	2	0	0	1	0	0	0	2	1	0	0	0	0	0	13	0	1325.62	V5D881	300	312	yes	yes	2	0.00025039	109.6	By matching	By matching	By matching	By matching	By matching	By matching	By matching	By matching
V5DCR6	AEGTDNMTIMIVDLK	EGGGRSSRAEGTDNMT	TIMIVDLK________	R	A	E	L	K	-	1	0	1	2	0	0	1	1	0	2	1	1	2	0	0	0	2	0	0	1	0	15	0	1649.8	V5DCR6	398	412	yes	yes	2	1.5464e-15	171.46	By matching	By matching	By matching	By matching	By matching	By matching	By matching	By matching
V5AZ68	AEGTVTPLVLFAK	PSTAFGTRAEGTVTPL	TPLVLFAKEFGVSPFF	R	A	E	A	K	E	2	0	0	0	0	0	1	1	0	0	2	1	0	1	1	0	2	0	0	2	0	13	0	1344.77	V5AZ68	186	198	yes	yes	2	1.2516e-15	191.29	By MS/MS	By MS/MS	By MS/MS	By matching	By MS/MS	By matching	By MS/MS	By MS/MS
V5AW01	AEGVHPVITVEELK	SPAAELAKAEGVHPVI	VITVEELKTRLGLR__	K	A	E	L	K	T	1	0	0	0	0	0	3	1	1	1	1	1	0	0	1	0	1	0	0	3	0	14	0	1519.82	V5AW01	683	696	yes	yes	2;3	0.00068085	98	By matching	By MS/MS	By matching	By matching	By MS/MS	By MS/MS	By matching	By matching
V5DLC9	AEGVNHLTGFIR	EWKERIGKAEGVNHLT	NHLTGFIRQIVSYMVS	K	A	E	I	R	Q	1	1	1	0	0	0	1	2	1	1	1	0	0	1	0	0	1	0	0	1	0	12	0	1312.69	V5DLC9	171	182	yes	yes	2;3	8.9668e-07	164.22	By MS/MS	By MS/MS	By MS/MS	By MS/MS	By MS/MS	By MS/MS	By MS/MS	By MS/MS
V5D760	AEHETMMNNLAETEEQR	ADMLLQERAEHETMMN	LAETEEQRRERLIQKA	R	A	E	Q	R	R	2	1	2	0	0	1	5	0	1	0	1	0	2	0	0	0	2	0	0	0	0	17	0	2031.86	V5D760	83	99	yes	yes	3	5.3929e-11	138.28	By matching	By MS/MS	By matching	By MS/MS	By MS/MS	By MS/MS	By matching	By MS/MS
V5D8D2	AEHSMSHPHVLDTVR	LESRFQGKAEHSMSHP	PHVLDTVRWGVNKGNA	K	A	E	V	R	W	1	1	0	1	0	0	1	0	3	0	1	0	1	0	1	2	1	0	0	2	0	15	0	1714.82	V5D8D2	215	229	yes	yes	2;3;4	0.00010264	97.223	By MS/MS	By matching	By matching	By matching	By MS/MS	By MS/MS	By MS/MS	By MS/MS
V5BG46	AEHTVTFIALKPGLITGQAR	AVEGACVRAEHTVTFI	GLITGQARNYTGTLHY	R	A	E	A	R	N	3	1	0	0	0	1	1	2	1	2	2	1	0	1	1	0	3	0	0	1	0	20	0	2122.19	V5BG46	200	219	yes	yes	4	4.8608e-05	78.228	By matching	By matching	By matching	By matching	By matching	By matching	By matching	By matching
V5BU95	AEIDPIWR	YYENVVVRAEIDPIWR	AEIDPIWRYRIALLAL	R	A	E	W	R	Y	1	1	0	1	0	0	1	0	0	2	0	0	0	0	1	0	0	1	0	0	0	8	0	998.519	V5BU95	305	312	yes	yes	2	0.0076036	90.709	By MS/MS	By MS/MS	By MS/MS	By MS/MS	By MS/MS	By MS/MS	By matching	By matching
V5BG30	AEIEENNIINR	LEKRLEGRAEIEENNI	EENNIINRNEAVASRR	R	A	E	N	R	N	1	1	3	0	0	0	3	0	0	3	0	0	0	0	0	0	0	0	0	0	0	11	0	1313.66	V5BG30	215	225	yes	yes	2	9.7715e-33	231.07	By MS/MS	By MS/MS	By MS/MS	By MS/MS	By MS/MS	By MS/MS	By MS/MS	By MS/MS
V5BC66	AEIEGLSFK	SLIVPKLKAEIEGLSF	EIEGLSFKERDLSQAE	K	A	E	F	K	E	1	0	0	0	0	0	2	1	0	1	1	1	0	1	0	1	0	0	0	0	0	9	0	992.518	V5BC66	548	556	yes	yes	2	0.0014791	114.86	By MS/MS	By MS/MS	By MS/MS	By MS/MS	By MS/MS	By MS/MS	By MS/MS	By MS/MS
V5DIG4	AEIESLLTQNYEDCEEYR	DNEVKRVKAEIESLLT	YEDCEEYRCTFDEFRH	K	A	E	Y	R	C	1	1	1	1	1	1	5	0	0	1	2	0	0	0	0	1	1	0	2	0	0	18	0	2260.98	V5DIG4	1000	1017	yes	yes	2	1.0755e-88	252.33	By MS/MS	By MS/MS	By MS/MS	By MS/MS	By MS/MS	By MS/MS	By MS/MS	By MS/MS
V5BTX8	AEIHEIEER	DELELRRRAEIHEIEE	EIHEIEERKNEHINAL	R	A	E	E	R	K	1	1	0	0	0	0	4	0	1	2	0	0	0	0	0	0	0	0	0	0	0	9	0	1124.55	V5BTX8	233	241	yes	yes	2	0.032345	66.692	By matching	By MS/MS	By MS/MS	By MS/MS	By matching	By matching	By matching	By MS/MS
V5DPI3	AEINAAIR	EHYPGYRRAEINAAIR	AEINAAIREGLKFVLS	R	A	E	I	R	E	3	1	1	0	0	0	1	0	0	2	0	0	0	0	0	0	0	0	0	0	0	8	0	856.477	V5DPI3	705	712	yes	yes	2	0.0024284	108.74	By MS/MS	By matching	By matching	By matching	By matching	By matching	By matching	By matching
V5DQT9	AEIQVTVASVMESQNLILSR	CITDILRRAEIQVTVA	SQNLILSRGLKITTDS	R	A	E	S	R	G	2	1	1	0	0	2	2	0	0	2	2	0	1	0	0	3	1	0	0	3	0	20	0	2187.16	V5DQT9	113	132	yes	yes	2	2.46e-44	197.05	By matching	By matching	By matching	By matching	By matching	By matching	By matching	By matching
V5BP59	AEISSTQFDYPGNLCITGCIDR	VHTLSAHRAEISSTQF	CITGCIDRNCKLWDVG	R	A	E	D	R	N	1	1	1	2	2	1	1	2	0	3	1	0	0	1	1	2	2	0	1	0	0	22	0	2516.13	V5BP59	265	286	yes	yes	2	3.1554e-11	121.35	By MS/MS	By MS/MS	By MS/MS	By MS/MS	By MS/MS	By MS/MS	By MS/MS	By MS/MS
V5BHE6	AEISVSLGK	LEKEKRSKAEISVSLG	EISVSLGKLRGQINAL	K	A	E	G	K	L	1	0	0	0	0	0	1	1	0	1	1	1	0	0	0	2	0	0	0	1	0	9	0	902.507	V5BHE6	263	271	yes	yes	2	0.02358	70.056	By MS/MS	By matching	By matching	By matching	By matching	By matching	By matching	By matching
V5D733	AEITGAYYQER	NILMEQAKAEITGAYY	TGAYYQERTLPQVPFR	K	A	E	E	R	T	2	1	0	0	0	1	2	1	0	1	0	0	0	0	0	0	1	0	2	0	0	11	0	1299.61	V5D733	406	416	yes	yes	2	1.4566e-07	176.18	By matching	By MS/MS	By MS/MS	By MS/MS	By MS/MS	By MS/MS	By MS/MS	By MS/MS
V5BRQ8	AEKDQYPLVCINTTSGTASEITR	YDYEGLDRAEKDQYPL	GTASEITRFAVITDEK	R	A	E	T	R	F	2	1	1	1	1	1	2	1	0	2	1	1	0	0	1	2	4	0	1	1	0	23	1	2553.24	V5BRQ8	135	157	yes	yes	3	2.4959e-38	180.03	By MS/MS	By MS/MS	By MS/MS	By MS/MS	By MS/MS	By MS/MS	By MS/MS	By MS/MS
V5AZ39	AELDYLLR	VTFCLRTKAELDYLLR	AELDYLLREAAGNIDV	K	A	E	L	R	E	1	1	0	1	0	0	1	0	0	0	3	0	0	0	0	0	0	0	1	0	0	8	0	991.534	V5AZ39	311	318	yes	yes	2	0.00088725	131.06	By matching	By MS/MS	By MS/MS	By matching	By MS/MS	By MS/MS	By matching	By matching
V5BKG0	AELEEHLGSLGASGTK	DGGIGMTKAELEEHLG	SLGASGTKRFMEKLKE	K	A	E	T	K	R	2	0	0	0	0	0	3	3	1	0	3	1	0	0	0	2	1	0	0	0	0	16	0	1597.79	V5BKG0	123	138	yes	yes	2;3	4.2612e-27	191.15	By MS/MS	By MS/MS	By MS/MS	By MS/MS	By MS/MS	By MS/MS	By MS/MS	By MS/MS
V5BT75	AELEVVK	LLLGRNPKAELEVVKN	KAELEVVKNTATMSAD	K	A	E	V	K	N	1	0	0	0	0	0	2	0	0	0	1	1	0	0	0	0	0	0	0	2	0	7	0	786.449	V5BT75	286	292	yes	yes	2	0.055941	71.949	By matching	By matching	By matching	By matching	By matching	By MS/MS	By matching	By matching
V5BAY3	AELFMLNK	GYDHYTVRAELFMLNK	AELFMLNKEYKRAEQV	R	A	E	N	K	E	1	0	1	0	0	0	1	0	0	0	2	1	1	1	0	0	0	0	0	0	0	8	0	964.505	V5BAY3	693	700	yes	yes	2	3.7841e-05	163.99	By MS/MS	By MS/MS	By MS/MS	By matching	By matching	By MS/MS	By MS/MS	By MS/MS
V5BND7	AELGLDVFGGLDSAPSITPEATR	GELSEKERAELGLDVF	SITPEATRAGSGHVPS	R	A	E	T	R	A	3	1	0	2	0	0	2	3	0	1	3	0	0	1	2	2	2	0	0	1	0	23	0	2315.16	V5BND7	32	54	yes	yes	2	6.6433e-49	189.84	By matching	By matching	By matching	By matching	By MS/MS	By matching	By MS/MS	By MS/MS
V5BRR5	AELGLLQPAPPK	RREYIVLRAELGLLQP	LLQPAPPKQSKEAFSR	R	A	E	P	K	Q	2	0	0	0	0	1	1	1	0	0	3	1	0	0	3	0	0	0	0	0	0	12	0	1232.71	V5BRR5	287	298	yes	yes	2	2.2023e-05	138.42	By MS/MS	By MS/MS	By MS/MS	By matching	By matching	By matching	By matching	By matching
V5BCS5	AELGVLDFPALQSLSGTR	LELLRVARAELGVLDF	LQSLSGTRSNVAPGVP	R	A	E	T	R	S	2	1	0	1	0	1	1	2	0	0	4	0	0	1	1	2	1	0	0	1	0	18	0	1872.99	V5BCS5	116	133	yes	yes	2	0.00051024	82.709	By matching	By matching	By matching	By matching	By matching	By matching	By MS/MS	By matching
V5B7G2	AELIEMMMVPK	VPQSLLTKAELIEMMM	IEMMMVPKNFVSPNKS	K	A	E	P	K	N	1	0	0	0	0	0	2	0	0	1	1	1	3	0	1	0	0	0	0	1	0	11	0	1290.64	V5B7G2	458	468	yes	yes	2	0.025431	64.103	By matching	By MS/MS	By matching	By matching	By MS/MS	By MS/MS	By matching	By matching
V5BC96	AELIPMVK	CIRRIAGKAELIPMVK	AELIPMVKGNAYGHGM	K	A	E	V	K	G	1	0	0	0	0	0	1	0	0	1	1	1	1	0	1	0	0	0	0	1	0	8	0	899.515	V5BC96	28	35	yes	yes	2	0.0062604	93.429	By MS/MS	By matching	By matching	By matching	By MS/MS	By MS/MS	By matching	By matching
V5B945	AELLLAPR	HPKHPGERAELLLAPR	AELLLAPRAFYALIGT	R	A	E	P	R	A	2	1	0	0	0	0	1	0	0	0	3	0	0	0	1	0	0	0	0	0	0	8	0	881.533	V5B945	193	200	yes	yes	2	0.0017106	116.73	By MS/MS	By MS/MS	By matching	By matching	By matching	By matching	By matching	By matching
V5BSV5	AELLSFK	VSSRRAMKAELLSFKR	KAELLSFKRDILVARL	K	A	E	F	K	R	1	0	0	0	0	0	1	0	0	0	2	1	0	1	0	1	0	0	0	0	0	7	0	806.454	V5BSV5	174	180	yes	yes	2	0.0091167	113.41	By MS/MS	By MS/MS	By MS/MS	By MS/MS	By MS/MS	By MS/MS	By MS/MS	By MS/MS
V5BKH0	AELLSMMR	SVRGLYSRAELLSMMR	AELLSMMRQREECMQD	R	A	E	M	R	Q	1	1	0	0	0	0	1	0	0	0	2	0	2	0	0	1	0	0	0	0	0	8	0	949.473	V5BKH0	81	88	yes	yes	2	0.001001	128.38	By MS/MS	By MS/MS	By MS/MS	By MS/MS	By MS/MS	By matching	By MS/MS	By MS/MS
V5DMZ5	AELLSTSSDAAVQELK	VTKLRVLKAELLSTSS	DAAVQELKFDTGSKGV	K	A	E	L	K	F	3	0	0	1	0	1	2	0	0	0	3	1	0	0	0	3	1	0	0	1	0	16	0	1660.85	V5DMZ5	58	73	yes	yes	2	3.6093e-16	171.26	By MS/MS	By MS/MS	By MS/MS	By MS/MS	By MS/MS	By MS/MS	By MS/MS	By matching
V5BVP4	AELLSVVEELR	DSASKAMKAELLSVVE	LSVVEELRRQNQQYQR	K	A	E	L	R	R	1	1	0	0	0	0	3	0	0	0	3	0	0	0	0	1	0	0	0	2	0	11	0	1256.7	V5BVP4	84	94	yes	yes	2	0.0005637	108.98	By matching	By matching	By matching	By matching	By matching	By matching	By matching	By matching
V5AWT4	AELLTDVQR	HCNTAMERAELLTDVQ	ELLTDVQRNRAKFDAR	R	A	E	Q	R	N	1	1	0	1	0	1	1	0	0	0	2	0	0	0	0	0	1	0	0	1	0	9	0	1043.56	V5AWT4	109	117	yes	yes	2	0.0031836	102.06	By MS/MS	By matching	By MS/MS	By matching	By matching	By matching	By matching	By matching
V5BI57	AELMDCAFPLLDR	MKCLEGIRAELMDCAF	CAFPLLDRVVITHKPA	R	A	E	D	R	V	2	1	0	2	1	0	1	0	0	0	3	0	1	1	1	0	0	0	0	0	0	13	0	1549.73	V5BI57	58	70	yes	yes	2	7.4348e-16	194.98	By MS/MS	By MS/MS	By MS/MS	By MS/MS	By MS/MS	By MS/MS	By MS/MS	By MS/MS
V5D569	AELMLQIR	MELLTTHRAELMLQIR	AELMLQIRADIPVSTS	R	A	E	I	R	A	1	1	0	0	0	1	1	0	0	1	2	0	1	0	0	0	0	0	0	0	0	8	0	972.543	V5D569	362	369	yes	yes	2	0.0028342	106.6	By matching	By matching	By matching	By matching	By matching	By matching	By MS/MS	By MS/MS
V5BY30	AELNALIAASEK	QKRQLLARAELNALIA	ALIAASEKKTAAGRKE	R	A	E	E	K	K	4	0	1	0	0	0	2	0	0	1	2	1	0	0	0	1	0	0	0	0	0	12	0	1228.67	V5BY30	445	456	yes	yes	2	0.0059113	75.483	By MS/MS	By matching	By matching	By matching	By matching	By matching	By matching	By matching
V5DSN6	AELNPDLVDEGVSTSILK	HDTELAARAELNPDLV	GVSTSILKNQFNYRDR	R	A	E	L	K	N	1	0	1	2	0	0	2	1	0	1	3	1	0	0	1	2	1	0	0	2	0	18	0	1898.98	V5DSN6	120	137	yes	yes	2	3.3565e-47	208.37	By MS/MS	By MS/MS	By MS/MS	By MS/MS	By MS/MS	By MS/MS	By MS/MS	By MS/MS
V5BKG5	AELPSEPFQCCLSEVQTR	TQRLGGNRAELPSEPF	CLSEVQTRMEEMSAVL	R	A	E	T	R	M	1	1	0	0	2	2	3	0	0	0	2	0	0	1	2	2	1	0	0	1	0	18	0	2149.98	V5BKG5	217	234	yes	yes	2	4.8717e-38	198.67	By MS/MS	By MS/MS	By MS/MS	By MS/MS	By MS/MS	By MS/MS	By MS/MS	By MS/MS
V5B6Q5	AELQNNIAQLK	AEKGTREKAELQNNIA	QNNIAQLKKEIAEAEA	K	A	E	L	K	K	2	0	2	0	0	2	1	0	0	1	2	1	0	0	0	0	0	0	0	0	0	11	0	1240.68	V5B6Q5	582	592	yes	yes	2	3.5397e-17	209.8	By MS/MS	By MS/MS	By MS/MS	By MS/MS	By MS/MS	By MS/MS	By MS/MS	By matching
V5BDF9	AELSELDGER	VDLMAELRAELSELDG	LSELDGERDKVQEKLK	R	A	E	E	R	D	1	1	0	1	0	0	3	1	0	0	2	0	0	0	0	1	0	0	0	0	0	10	0	1117.53	V5BDF9	177	186	yes	yes	2	0.0050606	87.713	By matching	By matching	By matching	By matching	By matching	By matching	By matching	By matching
V5AUT0	AELSEPSDALAIQAESQVAR	EQAAFKAKAELSEPSD	QAESQVARVKVRKVVN	K	A	E	A	R	V	5	1	0	1	0	2	3	0	0	1	2	0	0	0	1	3	0	0	0	1	0	20	0	2084.04	V5AUT0	490	509	yes	yes	2	0.026092	45.069	By matching	By MS/MS	By matching	By matching	By matching	By matching	By matching	By matching
V5B3D2	AELSQFAQQFVQTQAMER	DGLIPKVKAELSQFAQ	VQTQAMERLGLICAQG	K	A	E	E	R	L	3	1	0	0	0	5	2	0	0	0	1	0	1	2	0	1	1	0	0	1	0	18	0	2111.01	V5B3D2	648	665	yes	yes	2	9.1634e-12	144.4	By matching	By matching	By matching	By matching	By matching	By matching	By matching	By matching
V5BB87	AELVNNLGTIAR	DTGIGMTKAELVNNLG	NNLGTIARSGTKAFME	K	A	E	A	R	S	2	1	2	0	0	0	1	1	0	1	2	0	0	0	0	0	1	0	0	1	0	12	0	1269.7	V5BB87	166	177	yes	yes	2	1.376e-18	209.67	By MS/MS	By MS/MS	By MS/MS	By MS/MS	By MS/MS	By MS/MS	By MS/MS	By MS/MS
V5C2N5;V5BXU8	AELYKPLVTDPFQR	EECITSYRAELYKPLV	LVTDPFQRLQLHEAIM	R	A	E	Q	R	L	1	1	0	1	0	1	1	0	0	0	2	1	0	1	2	0	1	0	1	1	0	14	0	1675.89	V5C2N5	110	123	yes	no	3	0.0069527	61.167	By matching	By matching	By matching	By matching	By matching	By matching	By MS/MS	By matching
V5AZ27	AEMAASPILSESFPSITNK	EQYAVAHKAEMAASPI	SFPSITNKVRLMALLH	K	A	E	N	K	V	3	0	1	0	0	0	2	0	0	2	1	1	1	1	2	4	1	0	0	0	0	19	0	1991.99	V5AZ27	279	297	yes	yes	2	8.3901e-77	239.75	By MS/MS	By MS/MS	By MS/MS	By MS/MS	By MS/MS	By MS/MS	By MS/MS	By MS/MS
V5BEU6	AEMAVSAACCDDLLVVSVAPHQVYGPR	MYAETKAKAEMAVSAA	PHQVYGPRDNLFLPNM	K	A	E	P	R	D	5	1	0	2	2	1	1	1	1	0	2	0	1	0	2	2	0	0	1	5	0	27	0	2914.38	V5BEU6	183	209	yes	yes	3	3.7886e-24	126.51	By matching	By matching	By matching	By matching	By matching	By matching	By matching	By matching
V5B2T8	AEMDIAGLFGSASEVR	HNRQGWSKAEMDIAGL	FGSASEVRLKTRVTKR	K	A	E	V	R	L	3	1	0	1	0	0	2	2	0	1	1	0	1	1	0	2	0	0	0	1	0	16	0	1651.79	V5B2T8	240	255	yes	yes	2	1.2347e-39	213.83	By MS/MS	By MS/MS	By matching	By matching	By MS/MS	By MS/MS	By MS/MS	By MS/MS
V5AUN4	AEMEEMGVLR	WSTARKGRAEMEEMGV	MEEMGVLRSAEETASL	R	A	E	L	R	S	1	1	0	0	0	0	3	1	0	0	1	0	2	0	0	0	0	0	0	1	0	10	0	1163.53	V5AUN4	207	216	yes	yes	2	0.0012996	130.98	By MS/MS	By MS/MS	By MS/MS	By MS/MS	By MS/MS	By MS/MS	By MS/MS	By MS/MS
V5DAJ3	AEMELGEDMIKR	FADWVARRAEMELGED	LGEDMIKRWYHINGLL	R	A	E	K	R	W	1	1	0	1	0	0	3	1	0	1	1	1	2	0	0	0	0	0	0	0	0	12	1	1420.67	V5DAJ3	82	93	yes	yes	3	0.027901	45.829	By MS/MS	By matching	By matching	By matching	By matching	By matching	By matching	By matching
V5BX51	AEMIAQGIDVFPPR	FREAERIKAEMIAQGI	GIDVFPPRYNEKGERV	K	A	E	P	R	Y	2	1	0	1	0	1	1	1	0	2	0	0	1	1	2	0	0	0	0	1	0	14	0	1542.79	V5BX51	184	197	yes	yes	3	0.073178	32.295	By matching	By matching	By matching	By matching	By matching	By matching	By matching	By MS/MS
V5DU18	AEMIEQIVPVFTR	TLLLTAPRAEMIEQIV	QIVPVFTRGHSLPAGI	R	A	E	T	R	G	1	1	0	0	0	1	2	0	0	2	0	0	1	1	1	0	1	0	0	2	0	13	0	1531.81	V5DU18	228	240	yes	yes	2	4.3275e-06	139.77	By MS/MS	By matching	By matching	By matching	By MS/MS	By MS/MS	By MS/MS	By MS/MS
V5B9E8	AEMLLETMR	PVPIPKERAEMLLETM	EMLLETMRRHQLNTSL	R	A	E	M	R	R	1	1	0	0	0	0	2	0	0	0	2	0	2	0	0	0	1	0	0	0	0	9	0	1092.53	V5B9E8	166	174	yes	yes	2	0.00030472	150.35	By MS/MS	By MS/MS	By MS/MS	By MS/MS	By MS/MS	By MS/MS	By MS/MS	By MS/MS
V5B0R0	AEMLVQLLAR	SEKMLRDRAEMLVQLL	MLVQLLARVPQCTAAV	R	A	E	A	R	V	2	1	0	0	0	1	1	0	0	0	3	0	1	0	0	0	0	0	0	1	0	10	0	1142.65	V5B0R0	343	352	yes	yes	2	0.0011883	138.22	By matching	By matching	By matching	By matching	By matching	By matching	By MS/MS	By MS/MS
V5DRS6	AEMLYSGESGPDDK	PKKAQSYRAEMLYSGE	GESGPDDKYYVGIKNC	R	A	E	D	K	Y	1	0	0	2	0	0	2	2	0	0	1	1	1	0	1	2	0	0	1	0	0	14	0	1497.63	V5DRS6	351	364	yes	yes	2	4.1742e-52	240.37	By MS/MS	By MS/MS	By MS/MS	By MS/MS	By MS/MS	By MS/MS	By MS/MS	By MS/MS
V5DRS6	AEMLYSGESGPDDKYYVGIK	PKKAQSYRAEMLYSGE	DKYYVGIKNCDPEAPL	R	A	E	I	K	N	1	0	0	2	0	0	2	3	0	1	1	2	1	0	1	2	0	0	3	1	0	20	1	2221.02	V5DRS6	351	370	yes	yes	2;3	1.6258e-16	148.52	By MS/MS	By MS/MS	By MS/MS	By MS/MS	By MS/MS	By MS/MS	By MS/MS	By MS/MS
V5AZ27	AEMPIIESDLLSLAYK	ETVKSAERAEMPIIES	DLLSLAYKAALSALLS	R	A	E	Y	K	A	2	0	0	1	0	0	2	0	0	2	3	1	1	0	1	2	0	0	1	0	0	16	0	1791.93	V5AZ27	204	219	yes	yes	2	1.7241e-28	200	By MS/MS	By matching	By matching	By matching	By MS/MS	By MS/MS	By MS/MS	By MS/MS
V5DDY9	AEMPLLADEIPHVIGK	TFLKGQYRAEMPLLAD	EIPHVIGKNGTVINQM	R	A	E	G	K	N	2	0	0	1	0	0	2	1	1	2	2	1	1	0	2	0	0	0	0	1	0	16	0	1731.92	V5DDY9	320	335	yes	yes	3	0.004881	60.55	By matching	By matching	By matching	By matching	By matching	By matching	By matching	By matching
V5BFM7	AEMVATSSFSPK	QERSLRHRAEMVATSS	ATSSFSPKIKLNIGGM	R	A	E	P	K	I	2	0	0	0	0	0	1	0	0	0	0	1	1	1	1	3	1	0	0	1	0	12	0	1253.6	V5BFM7	112	123	yes	yes	2	1.6188e-05	141.13	By MS/MS	By MS/MS	By matching	By MS/MS	By matching	By MS/MS	By matching	By matching
V5ASA0	AENAVLQR	SSSYFEGKAENAVLQR	AENAVLQRVYGISFPK	K	A	E	Q	R	V	2	1	1	0	0	1	1	0	0	0	1	0	0	0	0	0	0	0	0	1	0	8	0	899.482	V5ASA0	270	277	yes	yes	2	0.0049738	96.034	By MS/MS	By matching	By MS/MS	By MS/MS	By matching	By matching	By matching	By matching
V5BKJ3	AENFINHCICR	DQCACSQKAENFINHC	FINHCICRNPDDRSTA	K	A	E	C	R	N	1	1	2	0	2	0	1	0	1	2	0	0	0	1	0	0	0	0	0	0	0	11	0	1432.63	V5BKJ3	298	308	yes	yes	3	0.0019241	79.986	By matching	By MS/MS	By matching	By MS/MS	By MS/MS	By MS/MS	By MS/MS	By MS/MS
V5B472	AENFLFEDSQNLK	PVSHWDIKAENFLFED	FEDSQNLKLCDFGSAS	K	A	E	L	K	L	1	0	2	1	0	1	2	0	0	0	2	1	0	2	0	1	0	0	0	0	0	13	0	1553.74	V5B472	175	187	yes	yes	2;3	5.8393e-21	201.06	By MS/MS	By MS/MS	By MS/MS	By MS/MS	By MS/MS	By MS/MS	By MS/MS	By matching
V5DIG4	AENLANLEEQLYSVK	EIAFWKSKAENLANLE	EEQLYSVKAVKIIVIL	K	A	E	V	K	A	2	0	2	0	0	1	3	0	0	0	3	1	0	0	0	1	0	0	1	1	0	15	0	1719.87	V5DIG4	240	254	yes	yes	2	1.8213e-32	210.67	By MS/MS	By MS/MS	By MS/MS	By MS/MS	By MS/MS	By MS/MS	By MS/MS	By MS/MS
V5BCN4	AENLLVGK	NIAHRDLKAENLLVGK	AENLLVGKNNELKICD	K	A	E	G	K	N	1	0	1	0	0	0	1	1	0	0	2	1	0	0	0	0	0	0	0	1	0	8	0	842.486	V5BCN4	140	147	yes	yes	2	0.055256	60.76	By matching	By matching	By matching	By MS/MS	By matching	By matching	By matching	By matching
V5BDX7	AENPGLPTHFVVELPTGIR	LVRTVALRAENPGLPT	VELPTGIRMSFKTRDV	R	A	E	I	R	M	1	1	1	0	0	0	2	2	1	1	2	0	0	1	3	0	2	0	0	2	0	19	0	2046.09	V5BDX7	1301	1319	yes	yes	3	6.1202e-06	107.63	By matching	By matching	By matching	By matching	By MS/MS	By matching	By MS/MS	By MS/MS
V5B8M6	AENPYIELIAK	LRNYYHLRAENPYIEL	PYIELIAKEEGTQLHA	R	A	E	A	K	E	2	0	1	0	0	0	2	0	0	2	1	1	0	0	1	0	0	0	1	0	0	11	0	1259.68	V5B8M6	200	210	yes	yes	2	1.0965e-07	178.95	By MS/MS	By MS/MS	By MS/MS	By MS/MS	By MS/MS	By MS/MS	By MS/MS	By MS/MS
V5DHC0;V5AYH7	AEPAAELLALLR	NPNMYFLRAEPAAELL	AELLALLRYALAHLRV	R	A	E	L	R	Y	4	1	0	0	0	0	2	0	0	0	4	0	0	0	1	0	0	0	0	0	0	12	0	1265.73	V5DHC0	162	173	no	no	2	1.8507e-05	138.45	By matching	By matching	By matching	By matching	By MS/MS	By matching	By MS/MS	By MS/MS
V5BRY3	AEPIEKPLK	MEHHYQNRAEPIEKPL	EPIEKPLKSKIDTIIS	R	A	E	L	K	S	1	0	0	0	0	0	2	0	0	1	1	2	0	0	2	0	0	0	0	0	0	9	0	1023.6	V5BRY3	80	88	yes	yes	2;3	0.0073656	88.37	By MS/MS	By MS/MS	By MS/MS	By MS/MS	By MS/MS	By MS/MS	By matching	By matching
V5BDJ7	AEPIIYQLLLK	DGRGAGTRAEPIIYQL	IIYQLLLKAETETIER	R	A	E	L	K	A	1	0	0	0	0	1	1	0	0	2	3	1	0	0	1	0	0	0	1	0	0	11	0	1299.78	V5BDJ7	3762	3772	yes	yes	2	0.000333	131.12	By matching	By matching	By matching	By matching	By MS/MS	By matching	By MS/MS	By MS/MS
V5B673	AEPWLALR	NEELGVLRAEPWLALR	AEPWLALRAKLYRFDD	R	A	E	L	R	A	2	1	0	0	0	0	1	0	0	0	2	0	0	0	1	0	0	1	0	0	0	8	0	954.529	V5B673	1120	1127	yes	yes	2	0.0043636	98.523	By MS/MS	By matching	By MS/MS	By matching	By MS/MS	By MS/MS	By MS/MS	By MS/MS
V5B929	AEQDLASLLTK	DEIHRRAKAEQDLASL	DLASLLTKKRRR____	K	A	E	T	K	K	2	0	0	1	0	1	1	0	0	0	3	1	0	0	0	1	1	0	0	0	0	11	0	1187.64	V5B929	732	742	yes	yes	2	0.000223	145.83	By MS/MS	By matching	By MS/MS	By MS/MS	By matching	By MS/MS	By matching	By MS/MS
V5C0A1	AEQEEQVALLLFK	ELPGHLARAEQEEQVA	QVALLLFKALAECAKV	R	A	E	F	K	A	2	0	0	0	0	2	3	0	0	0	3	1	0	1	0	0	0	0	0	1	0	13	0	1516.81	V5C0A1	141	153	yes	yes	2	0.00027591	108.97	By matching	By matching	By matching	By matching	By matching	By matching	By matching	By matching
V5C1B4	AEQEILEAISGGDK	EARLLSEKAEQEILEA	EAISGGDKAVSQYLQQ	K	A	E	D	K	A	2	0	0	1	0	1	3	2	0	2	1	1	0	0	0	1	0	0	0	0	0	14	0	1458.72	V5C1B4	68	81	yes	yes	2	2.4188e-09	156.29	By MS/MS	By MS/MS	By MS/MS	By MS/MS	By MS/MS	By MS/MS	By MS/MS	By matching
V5DAE9	AEQGLPSALLPK	LTAFRKRRAEQGLPSA	LPSALLPKNNWAQEYA	R	A	E	P	K	N	2	0	0	0	0	1	1	1	0	0	3	1	0	0	2	1	0	0	0	0	0	12	0	1222.69	V5DAE9	161	172	yes	yes	2	1.7386e-05	139.74	By MS/MS	By MS/MS	By MS/MS	By MS/MS	By MS/MS	By MS/MS	By MS/MS	By MS/MS
V5BNT4	AEQGQQILDGIR	HVYYYEDRAEQGQQIL	QQILDGIRMLSHAVHP	R	A	E	I	R	M	1	1	0	1	0	3	1	2	0	2	1	0	0	0	0	0	0	0	0	0	0	12	0	1326.69	V5BNT4	163	174	yes	yes	2	1.5346e-18	209.25	By MS/MS	By MS/MS	By MS/MS	By MS/MS	By MS/MS	By MS/MS	By MS/MS	By MS/MS
V5C2V4	AEQLEAAGLR	HFKDQTRRAEQLEAAG	QLEAAGLRFLGMGISG	R	A	E	L	R	F	3	1	0	0	0	1	2	1	0	0	2	0	0	0	0	0	0	0	0	0	0	10	0	1056.56	V5C2V4	113	122	yes	yes	2	7.6357e-08	185.99	By MS/MS	By MS/MS	By MS/MS	By MS/MS	By MS/MS	By MS/MS	By MS/MS	By MS/MS
V5BG64	AEQLLLCPLDEIDAAAR	PRLKKERRAEQLLLCP	DEIDAAARCLDLIYTN	R	A	E	A	R	C	4	1	0	2	1	1	2	0	0	1	4	0	0	0	1	0	0	0	0	0	0	17	0	1896.96	V5BG64	804	820	yes	yes	2	0.032412	73.057	By matching	By matching	By matching	By matching	By matching	By matching	By matching	By matching
V5BZ77	AEQLMSGLSR	LTMVRLDRAEQLMSGL	QLMSGLSREQSRWSSA	R	A	E	S	R	E	1	1	0	0	0	1	1	1	0	0	2	0	1	0	0	2	0	0	0	0	0	10	0	1090.54	V5BZ77	2955	2964	yes	yes	2	0.002749	136.96	By MS/MS	By matching	By matching	By MS/MS	By MS/MS	By matching	By matching	By matching
V5B7D0	AEQNQVELLIR	LFPFFVYRAEQNQVEL	NQVELLIRRSKLNK__	R	A	E	I	R	R	1	1	1	0	0	2	2	0	0	1	2	0	0	0	0	0	0	0	0	1	0	11	0	1311.71	V5B7D0	187	197	yes	yes	2	4.9917e-24	219.92	By MS/MS	By MS/MS	By MS/MS	By MS/MS	By MS/MS	By MS/MS	By MS/MS	By MS/MS
V5C212	AEQPHSSSEDASLVASLR	DILCLAEKAEQPHSSS	ASLVASLRRVLTSFYQ	K	A	E	L	R	R	3	1	0	1	0	1	2	0	1	0	2	0	0	0	1	5	0	0	0	1	0	18	0	1882.9	V5C212	170	187	yes	yes	3	0.00017517	82.942	By MS/MS	By MS/MS	By matching	By MS/MS	By MS/MS	By MS/MS	By matching	By MS/MS
V5BGU1	AEQVNLLQQVCTK	QRYKGDLKAEQVNLLQ	LLQQVCTKHFHYLLTP	K	A	E	T	K	H	1	0	1	0	1	3	1	0	0	0	2	1	0	0	0	0	1	0	0	2	0	13	0	1529.79	V5BGU1	608	620	yes	yes	2	0.00012939	123.1	By MS/MS	By matching	By matching	By matching	By matching	By matching	By MS/MS	By matching
V5BLM1	AESAIEALK	VGVWQENRAESAIEAL	ESAIEALKSFVPKTAV	R	A	E	L	K	S	3	0	0	0	0	0	2	0	0	1	1	1	0	0	0	1	0	0	0	0	0	9	0	930.502	V5BLM1	115	123	yes	yes	2	0.00034399	148.69	By MS/MS	By MS/MS	By MS/MS	By matching	By matching	By MS/MS	By matching	By matching
V5B9V8	AESAMPLIGVIDEK	STVDYPSKAESAMPLI	LIGVIDEKKPNIAADA	K	A	E	E	K	K	2	0	0	1	0	0	2	1	0	2	1	1	1	0	1	1	0	0	0	1	0	14	0	1471.76	V5B9V8	219	232	yes	yes	2	0.00094442	94.532	By MS/MS	By MS/MS	By MS/MS	By matching	By matching	By matching	By matching	By matching
V5DNI3	AESAVTQLRPALYEIIK	SIEWTVEKAESAVTQL	PALYEIIKEQQQRSCS	K	A	E	I	K	E	3	1	0	0	0	1	2	0	0	2	2	1	0	0	1	1	1	0	1	1	0	17	0	1901.06	V5DNI3	138	154	yes	yes	3	0.00016308	88.768	By matching	By matching	By matching	By matching	By MS/MS	By matching	By MS/MS	By MS/MS
V5BKV3	AESDGVCAATIR	LPFVGAVKAESDGVCA	GVCAATIRGIFNGVIH	K	A	E	I	R	G	3	1	0	1	1	0	1	1	0	1	0	0	0	0	0	1	1	0	0	1	0	12	0	1248.58	V5BKV3	318	329	yes	yes	2	6.2889e-06	153.75	By MS/MS	By MS/MS	By MS/MS	By MS/MS	By MS/MS	By MS/MS	By MS/MS	By MS/MS
V5DIB3	AESFVDQR	HVRPGCGRAESFVDQR	AESFVDQRSGIAHTTL	R	A	E	Q	R	S	1	1	0	1	0	1	1	0	0	0	0	0	0	1	0	1	0	0	0	1	0	8	0	950.446	V5DIB3	196	203	yes	yes	2	0.023117	73.665	By matching	By matching	By MS/MS	By matching	By matching	By matching	By matching	By matching
V5BT66	AESGDIDAEGTTGPFR	SVFGPDERAESGDIDA	EGTTGPFRMEGNNTSL	R	A	E	F	R	M	2	1	0	2	0	0	2	3	0	1	0	0	0	1	1	1	2	0	0	0	0	16	0	1621.72	V5BT66	13	28	yes	yes	2	1.1159e-06	126.16	By matching	By matching	By matching	By matching	By matching	By matching	By matching	By matching
V5BGI4	AESGEECTQTIFLK	VTDKVSIRAESGEECT	CTQTIFLKLQNAPFER	R	A	E	L	K	L	1	0	0	0	1	1	3	1	0	1	1	1	0	1	0	1	2	0	0	0	0	14	0	1611.74	V5BGI4	1860	1873	yes	yes	2	0.0015327	88.78	By matching	By matching	By matching	By matching	By matching	By matching	By matching	By matching
V5AUX6	AESLLIEVDSELK	SVAEAKAKAESLLIEV	IEVDSELKQAEMRAKA	K	A	E	L	K	Q	1	0	0	1	0	0	3	0	0	1	3	1	0	0	0	2	0	0	0	1	0	13	0	1444.77	V5AUX6	709	721	yes	yes	2	1.2201e-28	222.73	By MS/MS	By MS/MS	By MS/MS	By MS/MS	By MS/MS	By MS/MS	By MS/MS	By MS/MS
V5B8M1	AESLVQNLVANK	VLERELHRAESLVQNL	VQNLVANKGISLESFI	R	A	E	N	K	G	2	0	2	0	0	1	1	0	0	0	2	1	0	0	0	1	0	0	0	2	0	12	0	1284.7	V5B8M1	480	491	yes	yes	2	7.6037e-05	126.34	By matching	By matching	By matching	By matching	By matching	By matching	By matching	By matching
V5DJ53	AESSLAHLIDPGVLALK	RASLLVTKAESSLAHL	DPGVLALKNAMEILLS	K	A	E	L	K	N	3	0	0	1	0	0	1	1	1	1	4	1	0	0	1	2	0	0	0	1	0	17	0	1732.97	V5DJ53	256	272	yes	yes	2;3	1.8913e-11	144.88	By matching	By matching	By matching	By matching	By MS/MS	By matching	By MS/MS	By MS/MS
V5D6H5	AESVAIAAR	ELEEAACKAESVAIAA	ESVAIAARLRWRKLFL	K	A	E	A	R	L	4	1	0	0	0	0	1	0	0	1	0	0	0	0	0	1	0	0	0	1	0	9	0	886.487	V5D6H5	184	192	yes	yes	2	0.011258	81.525	By matching	By matching	By matching	By matching	By MS/MS	By matching	By matching	By matching
V5BI69	AETAACIVQNGPK	QPKTGAYRAETAACIV	CIVQNGPKYAPLGGSV	R	A	E	P	K	Y	3	0	1	0	1	1	1	1	0	1	0	1	0	0	1	0	1	0	0	1	0	13	0	1357.67	V5BI69	142	154	yes	yes	2	0.00076128	98.942	By matching	By matching	By matching	By MS/MS	By matching	By matching	By matching	By matching
CON__P13645	AETECQNTEYQQLLDIK	EEQLQQIRAETECQNT	YQQLLDIKIRLENEIQ	R	A	E	I	K	I	1	0	1	1	1	3	3	0	0	1	2	1	0	0	0	0	2	0	1	0	0	17	0	2081.96	CON__P13645	423	439	yes	yes	2	1.1684e-47	220.97	By MS/MS	By MS/MS	By MS/MS	By MS/MS	By MS/MS	By MS/MS	By matching	By matching
V5BND8	AETQIESFLR	SAMQVDMRAETQIESF	TQIESFLRSQLREDGS	R	A	E	L	R	S	1	1	0	0	0	1	2	0	0	1	1	0	0	1	0	1	1	0	0	0	0	10	0	1192.61	V5BND8	69	78	yes	yes	2	0.0020428	107.09	By MS/MS	By matching	By matching	By matching	By MS/MS	By MS/MS	By matching	By matching
V5DN82	AETRPEISAVEEQPAEPK	IPTQSKEKAETRPEIS	EEQPAEPKKVNVTLTP	K	A	E	P	K	K	3	1	0	0	0	1	5	0	0	1	0	1	0	0	3	1	1	0	0	1	0	18	0	1979.98	V5DN82	28	45	yes	yes	3	0.00015419	83.751	By matching	By MS/MS	By MS/MS	By MS/MS	By MS/MS	By MS/MS	By MS/MS	By MS/MS
V5BH98	AEVAAGTEVGK	ISSGDLLRAEVAAGTE	AAGTEVGKMAETFIHN	R	A	E	G	K	M	3	0	0	0	0	0	2	2	0	0	0	1	0	0	0	0	1	0	0	2	0	11	0	1030.53	V5BH98	86	96	yes	yes	2	0.0014391	94.538	By MS/MS	By matching	By MS/MS	By MS/MS	By MS/MS	By matching	By MS/MS	By matching
V5DSI7	AEVAITSEAVGLNK	KELQQTIRAEVAITSE	SEAVGLNKRKMLQSAV	R	A	E	N	K	R	3	0	1	0	0	0	2	1	0	1	1	1	0	0	0	1	1	0	0	2	0	14	0	1400.75	V5DSI7	58	71	yes	yes	2	2.7741e-16	176.89	By MS/MS	By MS/MS	By MS/MS	By MS/MS	By MS/MS	By MS/MS	By MS/MS	By MS/MS
V5BHN1	AEVALQSALSCLER	EEAAVGARAEVALQSA	SALSCLERLHVEDRVG	R	A	E	E	R	L	3	1	0	0	1	1	2	0	0	0	3	0	0	0	0	2	0	0	0	1	0	14	0	1545.78	V5BHN1	91	104	yes	yes	2	1.9653e-13	163.62	By MS/MS	By MS/MS	By matching	By MS/MS	By MS/MS	By MS/MS	By MS/MS	By matching
V5DMU2	AEVANFLQK	LRFREYTRAEVANFLQ	EVANFLQKGKSVLKEF	R	A	E	Q	K	G	2	0	1	0	0	1	1	0	0	0	1	1	0	1	0	0	0	0	0	1	0	9	0	1018.54	V5DMU2	1259	1267	yes	yes	2	0.00033799	148.94	By MS/MS	By MS/MS	By matching	By MS/MS	By MS/MS	By MS/MS	By MS/MS	By matching
V5BGR2	AEVAVPTELVEVPVMPR	DITVLLQRAEVAVPTE	VEVPVMPRWFNKRAVL	R	A	E	P	R	W	2	1	0	0	0	0	3	0	0	0	1	0	1	0	3	0	1	0	0	5	0	17	0	1834.99	V5BGR2	310	326	yes	yes	2	1.019e-10	141.55	By MS/MS	By matching	By matching	By matching	By MS/MS	By matching	By MS/MS	By matching
V5BKF7	AEVDADLCLADAR	LWNLYEERAEVDADLC	DLCLADARSLLMLHEY	R	A	E	A	R	S	4	1	0	3	1	0	1	0	0	0	2	0	0	0	0	0	0	0	0	1	0	13	0	1417.65	V5BKF7	357	369	yes	yes	2	0.00016898	118.73	By matching	By matching	By matching	By matching	By matching	By MS/MS	By matching	By matching
V5B4N0	AEVDYTVVR	DEKCDNDRAEVDYTVV	EVDYTVVRYLNSFENR	R	A	E	V	R	Y	1	1	0	1	0	0	1	0	0	0	0	0	0	0	0	0	1	0	1	3	0	9	0	1050.53	V5B4N0	99	107	yes	yes	2;3	1.6772e-05	169.41	By MS/MS	By matching	By MS/MS	By MS/MS	By MS/MS	By MS/MS	By MS/MS	By MS/MS
V5AZQ0	AEVEAGYAR	EVEEQVQRAEVEAGYA	EVEAGYARQLQVLARA	R	A	E	A	R	Q	3	1	0	0	0	0	2	1	0	0	0	0	0	0	0	0	0	0	1	1	0	9	0	964.461	V5AZQ0	924	932	yes	yes	2	0.026846	74.173	By matching	By matching	By matching	By MS/MS	By matching	By MS/MS	By matching	By matching
V5BS07	AEVEALNEAR	KEQSEVVRAEVEALNE	VEALNEARQRAARDEE	R	A	E	A	R	Q	3	1	1	0	0	0	3	0	0	0	1	0	0	0	0	0	0	0	0	1	0	10	0	1100.55	V5BS07	398	407	yes	yes	2	0.0029038	96.756	By matching	By matching	By matching	By matching	By MS/MS	By matching	By matching	By matching
V5BMI2	AEVELNAQLTAQLR	KAARNKWKAEVELNAQ	AQLTAQLRQHQMNIMP	K	A	E	L	R	Q	3	1	1	0	0	2	2	0	0	0	3	0	0	0	0	0	1	0	0	1	0	14	0	1554.84	V5BMI2	185	198	yes	yes	3	0.039313	42.469	By matching	By matching	By matching	By matching	By matching	By MS/MS	By MS/MS	By MS/MS
V5BLM5	AEVEVLTEAAVFLDDSVNK	YVEVALTKAEVEVLTE	FLDDSVNKLYRESRIC	K	A	E	N	K	L	3	0	1	2	0	0	3	0	0	0	2	1	0	1	0	1	1	0	0	4	0	19	0	2048.03	V5BLM5	416	434	yes	yes	2	6.7993e-30	180.39	By matching	By matching	By matching	By matching	By matching	By matching	By matching	By matching
V5DQD1	AEVFVEQFK	VKLRLRPKAEVFVEQF	EVFVEQFKAAMYEGAW	K	A	E	F	K	A	1	0	0	0	0	1	2	0	0	0	0	1	0	2	0	0	0	0	0	2	0	9	0	1095.56	V5DQD1	286	294	yes	yes	2	0.0083415	85.862	By matching	By matching	By MS/MS	By matching	By matching	By matching	By MS/MS	By matching
V5B9D8	AEVGVEGAAASLTGGAMR	FAATWRSRAEVGVEGA	SLTGGAMRDQPHEEEG	R	A	E	M	R	D	5	1	0	0	0	0	2	4	0	0	1	0	1	0	0	1	1	0	0	2	0	18	0	1645.81	V5B9D8	431	448	yes	yes	2	1.322e-07	125.96	By matching	By matching	By matching	By MS/MS	By matching	By matching	By matching	By matching
V5BNY3	AEVILGR	QQVGNVERAEVILGRN	RAEVILGRNGKSRGMG	R	A	E	G	R	N	1	1	0	0	0	0	1	1	0	1	1	0	0	0	0	0	0	0	0	1	0	7	0	756.449	V5BNY3	225	231	yes	yes	2	0.032271	86.472	By MS/MS	By matching	By matching	By matching	By MS/MS	By MS/MS	By matching	By matching
V5B6W3	AEVQSALQTSQLDVDR	EVESESLKAEVQSALQ	TSQLDVDRMKRDLGHR	K	A	E	D	R	M	2	1	0	2	0	3	1	0	0	0	2	0	0	0	0	2	1	0	0	2	0	16	0	1758.87	V5B6W3	147	162	yes	yes	2	3.2406e-22	182.91	By MS/MS	By MS/MS	By MS/MS	By MS/MS	By MS/MS	By MS/MS	By MS/MS	By matching
V5C1M1	AEVSDVANAVFNGADCVMLSGETAK	TTNPRPTRAEVSDVAN	MLSGETAKGKYPNEVV	R	A	E	A	K	G	5	0	2	2	1	0	2	2	0	0	1	1	1	1	0	2	1	0	0	4	0	25	0	2554.17	V5C1M1	312	336	yes	yes	2	3.9931e-127	256.06	By MS/MS	By MS/MS	By MS/MS	By MS/MS	By MS/MS	By MS/MS	By MS/MS	By MS/MS
V5D725	AEVTAGDHFHTEVMATK	MRKQKAAKAEVTAGDH	HTEVMATKDSGETPLR	K	A	E	T	K	D	3	0	0	1	0	0	2	1	2	0	0	1	1	1	0	0	3	0	0	2	0	17	0	1842.86	V5D725	104	120	yes	yes	3	0.0035102	62.077	By matching	By MS/MS	By matching	By matching	By matching	By MS/MS	By matching	By matching
V5DSI1	AEVTPENAYK	PLSNPTSKAEVTPENA	VTPENAYKWTNGAAIV	K	A	E	Y	K	W	2	0	1	0	0	0	2	0	0	0	0	1	0	0	1	0	1	0	1	1	0	10	0	1120.54	V5DSI1	418	427	yes	yes	2	0.0024065	102.06	By MS/MS	By MS/MS	By MS/MS	By MS/MS	By MS/MS	By MS/MS	By MS/MS	By MS/MS
V5BRX9	AEVVEAASSLFNPR	EDVERELRAEVVEAAS	ASSLFNPRLRITRAAF	R	A	E	P	R	L	3	1	1	0	0	0	2	0	0	0	1	0	0	1	1	2	0	0	0	2	0	14	0	1488.76	V5BRX9	39	52	yes	yes	2	1.188e-13	167.89	By MS/MS	By MS/MS	By MS/MS	By MS/MS	By MS/MS	By MS/MS	By MS/MS	By MS/MS
V5B9F2	AEVVGDTLEDTK	WLSCPTGRAEVVGDTL	GDTLEDTKLVYVHLHG	R	A	E	T	K	L	1	0	0	2	0	0	2	1	0	0	1	1	0	0	0	0	2	0	0	2	0	12	0	1275.62	V5B9F2	103	114	yes	yes	2	6.8706e-05	127.56	By MS/MS	By MS/MS	By MS/MS	By MS/MS	By MS/MS	By MS/MS	By MS/MS	By MS/MS
V5BQK5	AEVVINTPQEK	VSEDEFMKAEVVINTP	VINTPQEKRLALCALR	K	A	E	E	K	R	1	0	1	0	0	1	2	0	0	1	0	1	0	0	1	0	1	0	0	2	0	11	0	1226.65	V5BQK5	602	612	yes	yes	2	8.2556e-05	157.03	By MS/MS	By MS/MS	By MS/MS	By MS/MS	By MS/MS	By MS/MS	By MS/MS	By MS/MS
V5BI08	AEVWSSVER	GHTKVFVRAEVWSSVE	EVWSSVERLLLRRKAW	R	A	E	E	R	L	1	1	0	0	0	0	2	0	0	0	0	0	0	0	0	2	0	1	0	2	0	9	0	1061.51	V5BI08	745	753	yes	yes	2	0.00049651	142.83	By MS/MS	By MS/MS	By MS/MS	By MS/MS	By MS/MS	By MS/MS	By MS/MS	By MS/MS
V5D9A3	AEYCIVGEPTSNK	FLREHKIRAEYCIVGE	VGEPTSNKLVVAHKGL	R	A	E	N	K	L	1	0	1	0	1	0	2	1	0	1	0	1	0	0	1	1	1	0	1	1	0	13	0	1466.67	V5D9A3	157	169	yes	yes	2	1.0518e-11	174.9	By MS/MS	By MS/MS	By MS/MS	By MS/MS	By MS/MS	By MS/MS	By MS/MS	By MS/MS
V5BFE6	AEYEVVLDSQQQLMTLR	MSPGASWRAEYEVVLD	QQQLMTLRYNAVVQAT	R	A	E	L	R	Y	1	1	0	1	0	3	2	0	0	0	3	0	1	0	0	1	1	0	1	2	0	17	0	2022.01	V5BFE6	9	25	yes	yes	2	4.0739e-11	145.69	By MS/MS	By MS/MS	By matching	By matching	By MS/MS	By MS/MS	By MS/MS	By MS/MS
V5B6A2	AEYKPLAANYPVK	DQYFATLKAEYKPLAA	LAANYPVKVTYTALHG	K	A	E	V	K	V	3	0	1	0	0	0	1	0	0	0	1	2	0	0	2	0	0	0	2	1	0	13	0	1462.78	V5B6A2	214	226	yes	yes	2;3	1.9278e-10	170.4	By MS/MS	By MS/MS	By MS/MS	By MS/MS	By MS/MS	By MS/MS	By MS/MS	By matching
V5BI51	AEYVDGLLR	RQLFLWKRAEYVDGLL	EYVDGLLREAEESGVP	R	A	E	L	R	E	1	1	0	1	0	0	1	1	0	0	2	0	0	0	0	0	0	0	1	1	0	9	0	1034.54	V5BI51	188	196	yes	yes	2	0.022956	77.192	By MS/MS	By matching	By matching	By matching	By matching	By matching	By matching	By matching
V5BPN5	AEYYPYIER	NFEYWRLRAEYYPYIE	EYYPYIERSDKYSDNF	R	A	E	E	R	S	1	1	0	0	0	0	2	0	0	1	0	0	0	0	1	0	0	0	3	0	0	9	0	1202.56	V5BPN5	84	92	yes	yes	2	0.0058599	92.239	By MS/MS	By MS/MS	By MS/MS	By MS/MS	By MS/MS	By MS/MS	By matching	By MS/MS
V5BQC9	AEYYQLEMK	ASELNARRAEYYQLEM	EYYQLEMKWMRQGELE	R	A	E	M	K	W	1	0	0	0	0	1	2	0	0	0	1	1	1	0	0	0	0	0	2	0	0	9	0	1173.54	V5BQC9	888	896	yes	yes	3	0.067433	51.066	By matching	By matching	By matching	By matching	By matching	By matching	By matching	By matching
V5BGM3	AFAADGLLPVLLPAKPR	GREFNLAKAFAADGLL	VLLPAKPRAEEGGTVP	K	A	F	P	R	A	4	1	0	1	0	0	0	1	0	0	4	1	0	1	3	0	0	0	0	1	0	17	0	1748.03	V5BGM3	443	459	yes	yes	3	0.0028892	64.104	By matching	By matching	By matching	By matching	By matching	By matching	By MS/MS	By matching
V5B9H7	AFADPAIANEMSSTR	CTNDALRKAFADPAIA	ANEMSSTRAREDIKVW	K	A	F	T	R	A	4	1	1	1	0	0	1	0	0	1	0	0	1	1	1	2	1	0	0	0	0	15	0	1579.73	V5B9H7	259	273	yes	yes	2	3.7986e-15	167.18	By MS/MS	By MS/MS	By MS/MS	By MS/MS	By MS/MS	By MS/MS	By matching	By MS/MS
V5DBR8	AFAEHLASVENTV	TLSDGAAKAFAEHLAS	LASVENTV________	K	A	F	T	V	-	3	0	1	0	0	0	2	0	1	0	1	0	0	1	0	1	1	0	0	2	0	13	0	1386.68	V5DBR8	376	388	yes	yes	2	0.00080894	97.957	By MS/MS	By MS/MS	By matching	By matching	By matching	By matching	By matching	By matching
V5B2C6	AFAENLLGFEDYETVGAEAK	LEDTITARAFAENLLG	ETVGAEAKVPEELQGN	R	A	F	A	K	V	4	0	1	1	0	0	4	2	0	0	2	1	0	2	0	0	1	0	1	1	0	20	0	2173.02	V5B2C6	1029	1048	yes	yes	2	4.2717e-13	139.7	By matching	By matching	By matching	By matching	By MS/MS	By MS/MS	By matching	By matching
V5B5E2	AFAGNACEIALSSEEEER	NLSAEEIRAFAGNACE	LSSEEEERHVLCISNE	R	A	F	E	R	H	4	1	1	0	1	0	5	1	0	1	1	0	0	1	0	2	0	0	0	0	0	18	0	1981.87	V5B5E2	275	292	yes	yes	2	6.6761e-105	278.19	By MS/MS	By MS/MS	By MS/MS	By MS/MS	By MS/MS	By MS/MS	By MS/MS	By MS/MS
V5B376	AFAHSLDMENSCLGVR	AASKAAVRAFAHSLDM	ENSCLGVRCQVVCPPD	R	A	F	V	R	C	2	1	1	1	1	0	1	1	1	0	2	0	1	1	0	2	0	0	0	1	0	16	0	1805.82	V5B376	201	216	yes	yes	3	1.5537e-08	135.91	By MS/MS	By MS/MS	By MS/MS	By MS/MS	By MS/MS	By MS/MS	By MS/MS	By MS/MS
V5BKB8	AFALENVNEVLR	ITQKYQEKAFALENVN	ENVNEVLRQYYKQTRY	K	A	F	L	R	Q	2	1	2	0	0	0	2	0	0	0	2	0	0	1	0	0	0	0	0	2	0	12	0	1373.73	V5BKB8	159	170	yes	yes	2	1.0474e-25	222.72	By MS/MS	By MS/MS	By MS/MS	By MS/MS	By MS/MS	By MS/MS	By MS/MS	By MS/MS
V5DN42	AFAMELK	FRDFYNDRAFAMELKY	RAFAMELKYFQGDSTI	R	A	F	L	K	Y	2	0	0	0	0	0	1	0	0	0	1	1	1	1	0	0	0	0	0	0	0	7	0	808.415	V5DN42	205	211	yes	yes	2	0.019107	97.473	By MS/MS	By MS/MS	By MS/MS	By matching	By MS/MS	By MS/MS	By matching	By matching
V5BM55	AFASASEAIK	AQVLGEARAFASASEA	ASASEAIKTFRKEDPN	R	A	F	I	K	T	4	0	0	0	0	0	1	0	0	1	0	1	0	1	0	2	0	0	0	0	0	10	0	993.513	V5BM55	231	240	yes	yes	2	5.8662e-05	166.66	By MS/MS	By MS/MS	By MS/MS	By MS/MS	By MS/MS	By MS/MS	By MS/MS	By MS/MS
V5BGD8	AFATILAQER	LGYHEGTRAFATILAQ	ATILAQERKLSIIGGR	R	A	F	E	R	K	3	1	0	0	0	1	1	0	0	1	1	0	0	1	0	0	1	0	0	0	0	10	0	1118.61	V5BGD8	441	450	yes	yes	2	0.0015384	115	By matching	By matching	By matching	By matching	By matching	By matching	By matching	By matching
V5BH61	AFATVSQAIDGLR	NRCGFPSRAFATVSQA	SQAIDGLRMLVCEEPP	R	A	F	L	R	M	3	1	0	1	0	1	0	1	0	1	1	0	0	1	0	1	1	0	0	1	0	13	0	1347.71	V5BH61	2024	2036	yes	yes	2	0.025321	117.2	By matching	By matching	By matching	By matching	By matching	By matching	By matching	By matching
V5DGD2	AFDDTDTNNIALLEQK	IYTLQFDRAFDDTDTN	NIALLEQKIAAAAKTR	R	A	F	Q	K	I	2	0	2	3	0	1	1	0	0	1	2	1	0	1	0	0	2	0	0	0	0	16	0	1806.86	V5DGD2	639	654	yes	yes	2	4.0972e-11	151.59	By matching	By MS/MS	By MS/MS	By MS/MS	By matching	By MS/MS	By matching	By matching
V5BAC7	AFDEAVASHSTMLQLQDMR	PGSGTKPRAFDEAVAS	MLQLQDMRNYMNSPTQ	R	A	F	M	R	N	3	1	0	2	0	2	1	0	1	0	2	0	2	1	0	2	1	0	0	1	0	19	0	2148.99	V5BAC7	247	265	yes	yes	3	6.2932e-06	107.51	By matching	By matching	By matching	By matching	By MS/MS	By matching	By MS/MS	By matching
V5B9R8	AFDELQELR	TIQQAKKKAFDELQEL	FDELQELRRELGVDVR	K	A	F	L	R	R	1	1	0	1	0	1	2	0	0	0	2	0	0	1	0	0	0	0	0	0	0	9	0	1119.56	V5B9R8	274	282	yes	yes	2	2.0877e-16	205.59	By MS/MS	By MS/MS	By MS/MS	By MS/MS	By MS/MS	By MS/MS	By matching	By MS/MS
V5DQA9	AFDEYISSPGFEK	KLVLPILRAFDEYISS	ISSPGFEKSVKEADDE	R	A	F	E	K	S	1	0	0	1	0	0	2	1	0	1	0	1	0	2	1	2	0	0	1	0	0	13	0	1488.68	V5DQA9	925	937	yes	yes	2	0.0024718	83.087	By matching	By matching	By matching	By MS/MS	By matching	By matching	By matching	By matching
V5DPQ5	AFDFTRPPVAIGAVAVAQR	DGFKIAMRAFDFTRPP	GAVAVAQRAMEEARDY	R	A	F	Q	R	A	5	2	0	1	0	1	0	1	0	1	0	0	0	2	2	0	1	0	0	3	0	19	0	1985.08	V5DPQ5	258	276	yes	yes	3	4.2622e-10	135.23	By matching	By matching	By matching	By matching	By matching	By matching	By MS/MS	By MS/MS
V5BA74	AFDILGDSETR	EAFKKVQRAFDILGDS	ILGDSETRLAYDSSRP	R	A	F	T	R	L	1	1	0	2	0	0	1	1	0	1	1	0	0	1	0	1	1	0	0	0	0	11	0	1222.58	V5BA74	161	171	yes	yes	2	0.00053151	110.08	By matching	By MS/MS	By matching	By MS/MS	By matching	By MS/MS	By matching	By matching
V5ARL4	AFDLCIAK	DDTFLGGRAFDLCIAK	AFDLCIAKIFEAEAMN	R	A	F	A	K	I	2	0	0	1	1	0	0	0	0	1	1	1	0	1	0	0	0	0	0	0	0	8	0	936.474	V5ARL4	264	271	yes	yes	2	0.00065667	136.8	By MS/MS	By matching	By MS/MS	By MS/MS	By MS/MS	By MS/MS	By MS/MS	By matching
V5BW22	AFDLLNSDFNK	YVRASSGKAFDLLNSD	LLNSDFNKNLLITLTC	K	A	F	N	K	N	1	0	2	2	0	0	0	0	0	0	2	1	0	2	0	1	0	0	0	0	0	11	0	1282.62	V5BW22	768	778	yes	yes	2	6.8044e-56	262.07	By MS/MS	By MS/MS	By MS/MS	By MS/MS	By MS/MS	By MS/MS	By MS/MS	By MS/MS
V5DIT1	AFDLWCQAPGASFSK	TPEPGKERAFDLWCQA	APGASFSKIRSHNQAV	R	A	F	S	K	I	3	0	0	1	1	1	0	1	0	0	1	1	0	2	1	2	0	1	0	0	0	15	0	1683.77	V5DIT1	98	112	yes	yes	2	1.7911e-21	181.97	By MS/MS	By MS/MS	By MS/MS	By MS/MS	By MS/MS	By MS/MS	By MS/MS	By MS/MS
V5DTG5	AFDLYTQK	LSQQAVQRAFDLYTQK	AFDLYTQKCEFTMQLQ	R	A	F	Q	K	C	1	0	0	1	0	1	0	0	0	0	1	1	0	1	0	0	1	0	1	0	0	8	0	984.492	V5DTG5	710	717	yes	yes	2	0.02828	70.056	By MS/MS	By matching	By matching	By matching	By matching	By matching	By matching	By matching
V5B6G9	AFDNLLIVPPGSGIVHQVNLEYLAR	EFLRWGSKAFDNLLIV	VNLEYLARVVFNNKGL	K	A	F	A	R	V	2	1	2	1	0	1	1	2	1	2	4	0	0	1	2	1	0	0	1	3	0	25	0	2734.48	V5B6G9	175	199	yes	yes	3	2.1531e-22	144.57	By matching	By matching	By matching	By matching	By matching	By matching	By MS/MS	By matching
V5BCN4	AFDSFDVK	EYLEEVRRAFDSFDVK	AFDSFDVKHTGLITPD	R	A	F	V	K	H	1	0	0	2	0	0	0	0	0	0	0	1	0	2	0	1	0	0	0	1	0	8	0	927.434	V5BCN4	423	430	yes	yes	2	0.0087589	88.37	By MS/MS	By MS/MS	By matching	By matching	By MS/MS	By MS/MS	By matching	By matching
V5BA25	AFDSPDGPSIGGPFSLVGVDGR	DPKLRAVKAFDSPDGP	SLVGVDGRRYTEKDFL	K	A	F	G	R	R	1	1	0	3	0	0	0	5	0	1	1	0	0	2	3	3	0	0	0	2	0	22	0	2146.03	V5BA25	171	192	yes	yes	2	2.6985e-22	158.15	By MS/MS	By MS/MS	By matching	By matching	By MS/MS	By matching	By MS/MS	By MS/MS
V5D886	AFDTLLQPQTYPEILR	CFRLYTTKAFDTLLQP	QTYPEILRCNLGSVVL	K	A	F	L	R	C	1	1	0	1	0	2	1	0	0	1	3	0	0	1	2	0	2	0	1	0	0	16	0	1904	V5D886	372	387	yes	yes	2	7.4453e-05	106.6	By matching	By matching	By matching	By matching	By matching	By matching	By matching	By matching
V5BXA0	AFDVLER	CAFYYAAKAFDVLERL	KAFDVLERLDNAPEYI	K	A	F	E	R	L	1	1	0	1	0	0	1	0	0	0	1	0	0	1	0	0	0	0	0	1	0	7	0	848.439	V5BXA0	485	491	yes	yes	2	0.030128	98.458	By matching	By MS/MS	By matching	By MS/MS	By matching	By MS/MS	By matching	By matching
V5B9J3	AFDWIEK	QELPSSGKAFDWIEKV	KAFDWIEKVHHLEKSN	K	A	F	E	K	V	1	0	0	1	0	0	1	0	0	1	0	1	0	1	0	0	0	1	0	0	0	7	0	907.444	V5B9J3	240	246	yes	yes	2	0.03779	82.452	By matching	By matching	By matching	By matching	By matching	By matching	By matching	By matching
V5BDB2	AFEALENMGK	DFVAVSTKAFEALENM	EALENMGKLYMLDNED	K	A	F	G	K	L	2	0	1	0	0	0	2	1	0	0	1	1	1	1	0	0	0	0	0	0	0	10	0	1108.52	V5BDB2	276	285	yes	yes	2	0.00094029	144.55	By MS/MS	By MS/MS	By matching	By MS/MS	By matching	By matching	By matching	By matching
V5BM55	AFEEEDFDKFNR	DRVIEMSRAFEEEDFD	EDFDKFNRVRVPKVRY	R	A	F	N	R	V	1	1	1	2	0	0	3	0	0	0	0	1	0	3	0	0	0	0	0	0	0	12	1	1545.67	V5BM55	292	303	yes	yes	2;3	1.5221e-16	208.33	By MS/MS	By MS/MS	By MS/MS	By MS/MS	By MS/MS	By MS/MS	By MS/MS	By MS/MS
V5BPK4	AFEGYEFNVHVPTTQPAMEEK	DPSDPVSRAFEGYEFN	TQPAMEEKRDDVDSHD	R	A	F	E	K	R	2	0	1	0	0	1	4	1	1	0	0	1	1	2	2	0	2	0	1	2	0	21	0	2423.11	V5BPK4	560	580	yes	yes	3	3.0561e-06	88.565	By matching	By MS/MS	By matching	By matching	By MS/MS	By matching	By MS/MS	By MS/MS
V5D7P4	AFELDSLR	FVHDEIARAFELDSLR	AFELDSLRSSHPVEVD	R	A	F	L	R	S	1	1	0	1	0	0	1	0	0	0	2	0	0	1	0	1	0	0	0	0	0	8	0	949.487	V5D7P4	369	376	yes	yes	2	3.4827e-07	182.53	By MS/MS	By MS/MS	By MS/MS	By MS/MS	By MS/MS	By MS/MS	By MS/MS	By MS/MS
V5AS08	AFESAIDR	AEIEIVRRAFESAIDR	AFESAIDRKNAVIEML	R	A	F	D	R	K	2	1	0	1	0	0	1	0	0	1	0	0	0	1	0	1	0	0	0	0	0	8	0	907.44	V5AS08	90	97	yes	yes	2	0.046388	63.816	By matching	By matching	By matching	By matching	By matching	By matching	By matching	By matching
V5BRQ9	AFETPCDWESALR	IDTNTSVKAFETPCDW	CDWESALRGAQLVLFC	K	A	F	L	R	G	2	1	0	1	1	0	2	0	0	0	1	0	0	1	1	1	1	1	0	0	0	13	0	1580.69	V5BRQ9	96	108	yes	yes	2	1.661e-09	161.87	By MS/MS	By MS/MS	By MS/MS	By MS/MS	By MS/MS	By MS/MS	By MS/MS	By MS/MS
V5BJM4	AFEWLAK	LEKTNVEKAFEWLAKS	KAFEWLAKSVYDLVVA	K	A	F	A	K	S	2	0	0	0	0	0	1	0	0	0	1	1	0	1	0	0	0	1	0	0	0	7	0	863.454	V5BJM4	204	210	yes	yes	2	0.0010466	167.82	By MS/MS	By MS/MS	By MS/MS	By MS/MS	By MS/MS	By MS/MS	By MS/MS	By MS/MS
V5B7G2	AFEYLLK	REYKLNDKAFEYLLKE	KAFEYLLKEIRTKYLQ	K	A	F	L	K	E	1	0	0	0	0	0	1	0	0	0	2	1	0	1	0	0	0	0	1	0	0	7	0	882.485	V5B7G2	1015	1021	yes	yes	2	0.013716	105.39	By matching	By matching	By matching	By matching	By MS/MS	By MS/MS	By matching	By MS/MS
V5BLQ0	AFFAPVMAVR	AVPGNTLRAFFAPVMA	FAPVMAVRLSLLRRRR	R	A	F	V	R	L	3	1	0	0	0	0	0	0	0	0	0	0	1	2	1	0	0	0	0	2	0	10	0	1107.59	V5BLQ0	60	69	yes	yes	2	0.00034575	156.75	By MS/MS	By matching	By matching	By matching	By MS/MS	By matching	By MS/MS	By MS/MS
V5BAY3	AFFDAGMAAK	IPYIAPEKAFFDAGMA	FDAGMAAKNAGSDAIA	K	A	F	A	K	N	4	0	0	1	0	0	0	1	0	0	0	1	1	2	0	0	0	0	0	0	0	10	0	1027.48	V5BAY3	1581	1590	yes	yes	2	0.00081565	147.73	By MS/MS	By MS/MS	By MS/MS	By MS/MS	By MS/MS	By MS/MS	By MS/MS	By MS/MS
V5BR74	AFFDEGLLSESQK	AQNWAAAKAFFDEGLL	GLLSESQKEQLKNLRE	K	A	F	Q	K	E	1	0	0	1	0	1	2	1	0	0	2	1	0	2	0	2	0	0	0	0	0	13	0	1469.7	V5BR74	284	296	yes	yes	2	2.5578e-16	198.52	By MS/MS	By MS/MS	By MS/MS	By MS/MS	By MS/MS	By MS/MS	By MS/MS	By MS/MS
V5BEV5	AFFEMIEK	AKEREAEKAFFEMIEK	AFFEMIEKLRKRRESE	K	A	F	E	K	L	1	0	0	0	0	0	2	0	0	1	0	1	1	2	0	0	0	0	0	0	0	8	0	1013.49	V5BEV5	146	153	yes	yes	2	0.00017513	154.12	By MS/MS	By MS/MS	By MS/MS	By MS/MS	By MS/MS	By MS/MS	By MS/MS	By MS/MS
V5BVF7	AFFGLPGDPHSHTTNK	IGLIPLTKAFFGLPGD	PHSHTTNKTEEGEEEE	K	A	F	N	K	T	1	0	1	1	0	0	0	2	2	0	1	1	0	2	2	1	2	0	0	0	0	16	0	1724.83	V5BVF7	30	45	yes	yes	3	0.056657	35.763	By matching	By matching	By matching	By matching	By matching	By matching	By MS/MS	By matching
V5DTS8	AFFHNHPSYSAIADR	LAAREDERAFFHNHPS	SYSAIADRQGTEYLAK	R	A	F	D	R	Q	3	1	1	1	0	0	0	0	2	1	0	0	0	2	1	2	0	0	1	0	0	15	0	1731.81	V5DTS8	255	269	yes	yes	3	9.9423e-06	116.58	By matching	By matching	By matching	By matching	By MS/MS	By matching	By MS/MS	By MS/MS
V5DD63	AFFSTGSDCAVVHQATLNLEK	THMCAESKAFFSTGSD	QATLNLEKIFDLLNSA	K	A	F	E	K	I	3	0	1	1	1	1	1	1	1	0	2	1	0	2	0	2	2	0	0	2	0	21	0	2294.1	V5DD63	781	801	yes	yes	3	4.486e-05	77.027	By matching	By matching	By matching	By matching	By MS/MS	By matching	By MS/MS	By MS/MS
V5BTN0	AFGDAQVATSLEK	ALREGFVKAFGDAQVA	QVATSLEKASRLHVAE	K	A	F	E	K	A	3	0	0	1	0	1	1	1	0	0	1	1	0	1	0	1	1	0	0	1	0	13	0	1335.67	V5BTN0	136	148	yes	yes	2	3.0561e-47	237.59	By MS/MS	By MS/MS	By MS/MS	By MS/MS	By MS/MS	By MS/MS	By MS/MS	By MS/MS
V5BFJ9	AFGGQSIHFGGK	KDGFIYQRAFGGQSIH	QSIHFGGKQARRTCAA	R	A	F	G	K	Q	1	0	0	0	0	1	0	4	1	1	0	1	0	2	0	1	0	0	0	0	0	12	0	1204.6	V5BFJ9	134	145	yes	yes	2;3	1.2103e-09	185.3	By MS/MS	By MS/MS	By MS/MS	By MS/MS	By MS/MS	By matching	By MS/MS	By MS/MS
V5D6X4	AFGIPVK	LADFGLGRAFGIPVKK	RAFGIPVKKFTHEVVT	R	A	F	V	K	K	1	0	0	0	0	0	0	1	0	1	0	1	0	1	1	0	0	0	0	1	0	7	0	730.438	V5D6X4	151	157	yes	yes	2	0.0052098	121.87	By MS/MS	By MS/MS	By MS/MS	By MS/MS	By MS/MS	By MS/MS	By MS/MS	By MS/MS
V5BGQ0	AFGLLCSDDER	CDMMYHDRAFGLLCSD	LLCSDDERNLLVMGYT	R	A	F	E	R	N	1	1	0	2	1	0	1	1	0	0	2	0	0	1	0	1	0	0	0	0	0	11	0	1281.57	V5BGQ0	1262	1272	yes	yes	2	0.0010225	99.283	By matching	By matching	By matching	By MS/MS	By matching	By MS/MS	By matching	By MS/MS
V5BYZ6	AFGLSESAETYNTK	LHATSHPRAFGLSESA	SAETYNTKNRVPLNPT	R	A	F	T	K	N	2	0	1	0	0	0	2	1	0	0	1	1	0	1	0	2	2	0	1	0	0	14	0	1516.7	V5BYZ6	394	407	yes	yes	2	0.013278	65.565	By matching	By MS/MS	By matching	By matching	By matching	By matching	By matching	By matching
V5BKN5	AFGPQLIINR	LILEAQTKAFGPQLII	GPQLIINRKQWEWTRE	K	A	F	N	R	K	1	1	1	0	0	1	0	1	0	2	1	0	0	1	1	0	0	0	0	0	0	10	0	1127.65	V5BKN5	104	113	yes	yes	2	0.0012976	134.26	By matching	By matching	By matching	By matching	By matching	By matching	By matching	By matching
V5BQ54	AFGPVPR	FGQPSLTRAFGPVPRE	RAFGPVPRERQVAQAG	R	A	F	P	R	E	1	1	0	0	0	0	0	1	0	0	0	0	0	1	2	0	0	0	0	1	0	7	0	742.413	V5BQ54	23	29	yes	yes	2	0.02339	93.593	By MS/MS	By MS/MS	By MS/MS	By MS/MS	By MS/MS	By MS/MS	By matching	By MS/MS
V5B7I2	AFGVVAYK	CERIQKDRAFGVVAYK	AFGVVAYKEFDSLRAV	R	A	F	Y	K	E	2	0	0	0	0	0	0	1	0	0	0	1	0	1	0	0	0	0	1	2	0	8	0	853.47	V5B7I2	203	210	yes	yes	2	0.0045625	97.473	By MS/MS	By MS/MS	By MS/MS	By MS/MS	By MS/MS	By MS/MS	By MS/MS	By matching
V5BPH9	AFHAAHIDGVR	VQYPTPPRAFHAAHID	AAHIDGVRMYVLGGVT	R	A	F	V	R	M	3	1	0	1	0	0	0	1	2	1	0	0	0	1	0	0	0	0	0	1	0	11	0	1192.61	V5BPH9	252	262	yes	yes	3	0.05593	38.714	By matching	By matching	By matching	By matching	By matching	By matching	By matching	By MS/MS
V5ASD3	AFHDWLMDDSR	GEPTDSMKAFHDWLMD	DWLMDDSRTPDEELRN	K	A	F	S	R	T	1	1	0	3	0	0	0	0	1	0	1	0	1	1	0	1	0	1	0	0	0	11	0	1391.59	V5ASD3	116	126	yes	yes	3	0.00056749	93.561	By matching	By MS/MS	By matching	By matching	By matching	By matching	By matching	By matching
V5BAR3	AFHETSVPLR	CQMVGLLRAFHETSVP	HETSVPLRGLHWSKIL	R	A	F	L	R	G	1	1	0	0	0	0	1	0	1	0	1	0	0	1	1	1	1	0	0	1	0	10	0	1155.6	V5BAR3	244	253	yes	yes	3	0.063163	37.556	By matching	By matching	By matching	By matching	By MS/MS	By matching	By MS/MS	By matching
V5DQ66	AFHLFDDDK	DSREEMLRAFHLFDDD	FHLFDDDKTGKISFKN	R	A	F	D	K	T	1	0	0	3	0	0	0	0	1	0	1	1	0	2	0	0	0	0	0	0	0	9	0	1106.5	V5DQ66	126	134	yes	yes	2;3	0.00030653	128.38	By matching	By matching	By matching	By matching	By MS/MS	By MS/MS	By MS/MS	By MS/MS
V5BNF6	AFHSDYLR	QRVVNLWRAFHSDYLR	AFHSDYLRGLRVTRVS	R	A	F	L	R	G	1	1	0	1	0	0	0	0	1	0	1	0	0	1	0	1	0	0	1	0	0	8	0	1007.48	V5BNF6	928	935	yes	yes	3	0.014294	66.073	By matching	By matching	By MS/MS	By matching	By MS/MS	By matching	By MS/MS	By matching
V5B2C6	AFHTGNAELLR	MIIDVASKAFHTGNAE	TGNAELLRGKLIVQGQ	K	A	F	L	R	G	2	1	1	0	0	0	1	1	1	0	2	0	0	1	0	0	1	0	0	0	0	11	0	1227.64	V5B2C6	473	483	yes	yes	2;3	0.0024531	77.744	By MS/MS	By matching	By MS/MS	By MS/MS	By MS/MS	By MS/MS	By matching	By MS/MS
V5BHV8	AFHYFEK	CMGKPSLRAFHYFEKY	RAFHYFEKYPQYFEVR	R	A	F	E	K	Y	1	0	0	0	0	0	1	0	1	0	0	1	0	2	0	0	0	0	1	0	0	7	0	940.444	V5BHV8	247	253	yes	yes	2	0.0045652	124.59	By matching	By MS/MS	By MS/MS	By MS/MS	By MS/MS	By matching	By MS/MS	By MS/MS
V5B7G2	AFIGIVDEK	TDGTALRRAFIGIVDE	FIGIVDEKGNNIINAT	R	A	F	E	K	G	1	0	0	1	0	0	1	1	0	2	0	1	0	1	0	0	0	0	0	1	0	9	0	990.539	V5B7G2	1288	1296	yes	yes	2	0.00038229	147.2	By MS/MS	By MS/MS	By matching	By MS/MS	By MS/MS	By MS/MS	By MS/MS	By MS/MS
V5BHN5	AFIGVVSNPVNSTVPIAAETLK	ACAKVCPKAFIGVVSN	PIAAETLKKAGVFDPA	K	A	F	L	K	K	3	0	2	0	0	0	1	1	0	2	1	1	0	1	2	2	2	0	0	4	0	22	0	2226.23	V5BHN5	119	140	yes	yes	2	3.4782e-86	232.6	By MS/MS	By MS/MS	By MS/MS	By MS/MS	By MS/MS	By MS/MS	By MS/MS	By MS/MS
V5BHN5	AFIGVVSNPVNSTVPIAAETLKK	ACAKVCPKAFIGVVSN	IAAETLKKAGVFDPAR	K	A	F	K	K	A	3	0	2	0	0	0	1	1	0	2	1	2	0	1	2	2	2	0	0	4	0	23	1	2354.32	V5BHN5	119	141	yes	yes	3	1.0593e-09	106.75	By MS/MS	By MS/MS	By matching	By matching	By MS/MS	By MS/MS	By MS/MS	By MS/MS
V5BB41	AFIIGAGALGCELIK	QSYLSKQRAFIIGAGA	ALGCELIKNAACMGFG	R	A	F	I	K	N	3	0	0	0	1	0	1	3	0	3	2	1	0	1	0	0	0	0	0	0	0	15	0	1531.84	V5BB41	442	456	yes	yes	2	4.1563e-22	186.13	By matching	By matching	By matching	By matching	By MS/MS	By matching	By MS/MS	By MS/MS
V5B292	AFILGNEVAQR	LAVLGCFRAFILGNEV	LGNEVAQRQFVHEDGV	R	A	F	Q	R	Q	2	1	1	0	0	1	1	1	0	1	1	0	0	1	0	0	0	0	0	1	0	11	0	1216.66	V5B292	333	343	yes	yes	2	2.7031e-05	161.19	By matching	By matching	By matching	By matching	By matching	By matching	By matching	By matching
V5BJT2	AFIPISGFGTK	HAIPWDQRAFIPISGF	PISGFGTKTFSIFSAP	R	A	F	T	K	T	1	0	0	0	0	0	0	2	0	2	0	1	0	2	1	1	1	0	0	0	0	11	0	1136.62	V5BJT2	612	622	yes	yes	2	2.088e-05	163.12	By matching	By matching	By matching	By matching	By matching	By matching	By matching	By matching
V5AR59	AFIQDGGPSVETISRPVADALEAK	SRVILELRAFIQDGGP	VADALEAKAVADTQRE	R	A	F	A	K	A	4	1	0	2	0	1	2	2	0	2	1	1	0	1	2	2	1	0	0	2	0	24	0	2470.27	V5AR59	15	38	yes	yes	3	0.00098782	45.992	By matching	By matching	By matching	By matching	By MS/MS	By matching	By matching	By matching
V5BA03	AFISLDR	VYDEAFKKAFISLDRK	KAFISLDRKLSEMPAL	K	A	F	D	R	K	1	1	0	1	0	0	0	0	0	1	1	0	0	1	0	1	0	0	0	0	0	7	0	820.444	V5BA03	96	102	yes	yes	2	0.014154	104.75	By MS/MS	By MS/MS	By MS/MS	By matching	By MS/MS	By MS/MS	By MS/MS	By MS/MS
V5BM38	AFITETEPEFNVLGEGEPAR	NTLGVTARAFITETEP	LGEGEPARIFDVFMNF	R	A	F	A	R	I	2	1	1	0	0	0	5	2	0	1	1	0	0	2	2	0	2	0	0	1	0	20	0	2205.06	V5BM38	458	477	yes	yes	2	2.46e-44	197.05	By MS/MS	By MS/MS	By MS/MS	By MS/MS	By MS/MS	By MS/MS	By MS/MS	By MS/MS
V5B946	AFITSIPGR	DVDLKESRAFITSIPG	FITSIPGRGTSRALDC	R	A	F	G	R	G	1	1	0	0	0	0	0	1	0	2	0	0	0	1	1	1	1	0	0	0	0	9	0	960.539	V5B946	83	91	yes	yes	2	0.00085482	128.36	By matching	By MS/MS	By matching	By matching	By matching	By matching	By MS/MS	By matching
V5BLF3	AFITTLR	REIQSHIKAFITTLRQ	KAFITTLRQFNAGNAA	K	A	F	L	R	Q	1	1	0	0	0	0	0	0	0	1	1	0	0	1	0	0	2	0	0	0	0	7	0	820.481	V5BLF3	210	216	yes	yes	2	0.058403	70.525	By matching	By matching	By matching	By matching	By matching	By matching	By matching	By matching
V5AUE3	AFLAAGEAR	GLGDEASRAFLAAGEA	FLAAGEARLAVAGCVQ	R	A	F	A	R	L	4	1	0	0	0	0	1	1	0	0	1	0	0	1	0	0	0	0	0	0	0	9	0	904.477	V5AUE3	862	870	yes	yes	2	0.010667	88.177	By matching	By matching	By matching	By matching	By MS/MS	By MS/MS	By matching	By matching
V5BWU6	AFLADHNEFSELR	AAVLPNVRAFLADHNE	HNEFSELRDLLFLSHW	R	A	F	L	R	D	2	1	1	1	0	0	2	0	1	0	2	0	0	2	0	1	0	0	0	0	0	13	0	1547.74	V5BWU6	118	130	yes	yes	3	0.00033228	96.067	By matching	By matching	By matching	By matching	By MS/MS	By MS/MS	By MS/MS	By MS/MS
V5BFQ6	AFLAQNAINTDR	EAGVPFLKAFLAQNAI	QNAINTDRVLESLSII	K	A	F	D	R	V	3	1	2	1	0	1	0	0	0	1	1	0	0	1	0	0	1	0	0	0	0	12	0	1332.68	V5BFQ6	285	296	yes	yes	2	8.3549e-45	246.56	By MS/MS	By MS/MS	By MS/MS	By MS/MS	By MS/MS	By MS/MS	By MS/MS	By MS/MS
V5BDS3	AFLASGGNPR	LKSRTAVKAFLASGGN	LASGGNPRLVTAIAMC	K	A	F	P	R	L	2	1	1	0	0	0	0	2	0	0	1	0	0	1	1	1	0	0	0	0	0	10	0	988.509	V5BDS3	524	533	yes	yes	2	0.011129	77.533	By matching	By matching	By matching	By matching	By matching	By matching	By matching	By matching
V5B362	AFLDAALEEVR	ANVHCITKAFLDAALE	DAALEEVRSPTTTSAP	K	A	F	V	R	S	3	1	0	1	0	0	2	0	0	0	2	0	0	1	0	0	0	0	0	1	0	11	0	1232.64	V5B362	310	320	yes	yes	2	2.6715e-11	189.17	By MS/MS	By MS/MS	By MS/MS	By MS/MS	By MS/MS	By MS/MS	By MS/MS	By MS/MS
V5BX66	AFLDLIQK	IQQNEKFKAFLDLIQK	AFLDLIQKKGYFAGAE	K	A	F	Q	K	K	1	0	0	1	0	1	0	0	0	1	2	1	0	1	0	0	0	0	0	0	0	8	0	946.549	V5BX66	95	102	yes	yes	2	8.0995e-07	176.09	By MS/MS	By MS/MS	By MS/MS	By MS/MS	By MS/MS	By MS/MS	By MS/MS	By MS/MS
V5APL8	AFLDPDPDGVPLSDLPINEDQAFR	REVLEGDRAFLDPDPD	INEDQAFRAKEVKHAE	R	A	F	F	R	A	2	1	1	5	0	1	1	1	0	1	3	0	0	2	4	1	0	0	0	1	0	24	0	2640.27	V5APL8	59	82	yes	yes	2	1.0058e-14	116.45	By matching	By matching	By matching	By matching	By MS/MS	By matching	By MS/MS	By MS/MS
V5B525	AFLDPEPEGR	RKKAALDRAFLDPEPE	LDPEPEGRLVGELPLD	R	A	F	G	R	L	1	1	0	1	0	0	2	1	0	0	1	0	0	1	2	0	0	0	0	0	0	10	0	1129.54	V5B525	650	659	yes	yes	2	0.0014538	117.71	By MS/MS	By MS/MS	By MS/MS	By MS/MS	By MS/MS	By MS/MS	By MS/MS	By MS/MS
V5APL8	AFLDPEPEGVPLEDVPLGR	REHLRKARAFLDPEPE	LEDVPLGRDPKFLDME	R	A	F	G	R	D	1	1	0	2	0	0	3	2	0	0	3	0	0	1	4	0	0	0	0	2	0	19	0	2049.04	V5APL8	1342	1360	yes	yes	2	7.4952e-18	158.92	By MS/MS	By MS/MS	By MS/MS	By matching	By MS/MS	By MS/MS	By MS/MS	By MS/MS
V5B525	AFLDPEPLGIPLDDLPIDK	ANMLADERAFLDPEPL	LDDLPIDKNEEFLAME	R	A	F	D	K	N	1	0	0	4	0	0	1	1	0	2	4	1	0	1	4	0	0	0	0	0	0	19	0	2077.1	V5B525	921	939	yes	yes	2	0.031382	47.082	By matching	By matching	By matching	By matching	By MS/MS	By matching	By matching	By matching
V5APL8	AFLDREPEGMDLADVPLDNDGR	DNCINRGRAFLDREPE	VPLDNDGRFAAMEAER	R	A	F	G	R	F	2	2	1	5	0	0	2	2	0	0	3	0	1	1	2	0	0	0	0	1	0	22	1	2444.13	V5APL8	1137	1158	yes	yes	3	9.6007e-13	129.98	By matching	By MS/MS	By matching	By matching	By MS/MS	By MS/MS	By MS/MS	By MS/MS
V5APL8	AFLEGEPEGVPLR	EEMLRNDRAFLEGEPE	EPEGVPLRYMHLDEHR	R	A	F	L	R	Y	1	1	0	0	0	0	3	2	0	0	2	0	0	1	2	0	0	0	0	1	0	13	0	1412.73	V5APL8	262	274	yes	yes	2	6.7876e-09	158.42	By MS/MS	By MS/MS	By MS/MS	By MS/MS	By MS/MS	By MS/MS	By MS/MS	By MS/MS
V5B9J9	AFLELEPEGIPIER	KLLRAKERAFLELEPE	PEGIPIERLPLNEDPI	R	A	F	E	R	L	1	1	0	0	0	0	4	1	0	2	2	0	0	1	2	0	0	0	0	0	0	14	0	1611.85	V5B9J9	218	231	yes	yes	2	1.7789e-13	164.64	By MS/MS	By MS/MS	By matching	By matching	By MS/MS	By MS/MS	By MS/MS	By MS/MS
V5B6V7	AFLETVFGPSSEEGPEAR	SKRMQRDRAFLETVFG	SEEGPEARAAREEELR	R	A	F	A	R	A	2	1	0	0	0	0	4	2	0	0	1	0	0	2	2	2	1	0	0	1	0	18	0	1921.91	V5B6V7	343	360	yes	yes	2	1.3707e-11	142.4	By MS/MS	By MS/MS	By matching	By matching	By MS/MS	By MS/MS	By matching	By matching
V5AQS8	AFLHAGVITQAFK	GHADAAAKAFLHAGVI	GVITQAFKSESETILM	K	A	F	F	K	S	3	0	0	0	0	1	0	1	1	1	1	1	0	2	0	0	1	0	0	1	0	13	0	1401.78	V5AQS8	157	169	yes	yes	3	7.2272e-09	150.51	By matching	By matching	By matching	By matching	By matching	By matching	By matching	By matching
V5BIP9;V5BNL1	AFLIEEQR	QVRDRIVRAFLIEEQR	AFLIEEQRIVKRALKA	R	A	F	Q	R	I	1	1	0	0	0	1	2	0	0	1	1	0	0	1	0	0	0	0	0	0	0	8	0	1004.53	V5BIP9	75	82	yes	no	2	2.8299e-05	166.68	By MS/MS	By MS/MS	By MS/MS	By MS/MS	By MS/MS	By MS/MS	By MS/MS	By MS/MS
V5DBK9	AFLLGMLR	MEKHRTIRAFLLGMLR	AFLLGMLRKVTTPREK	R	A	F	L	R	K	1	1	0	0	0	0	0	1	0	0	3	0	1	1	0	0	0	0	0	0	0	8	0	919.531	V5DBK9	303	310	yes	yes	2	0.00074383	134.44	By matching	By matching	By matching	By matching	By matching	By matching	By MS/MS	By MS/MS
V5AS75	AFLLNLK	RALEDSSRAFLLNLKK	RAFLLNLKKNEEGVLC	R	A	F	L	K	K	1	0	1	0	0	0	0	0	0	0	3	1	0	1	0	0	0	0	0	0	0	7	0	817.506	V5AS75	161	167	yes	yes	2	0.006993	118.01	By MS/MS	By matching	By matching	By matching	By matching	By matching	By MS/MS	By MS/MS
V5APL8	AFLNTTSYGISK	KKLKEEVRAFLNTTSY	TTSYGISKELLPLDKD	R	A	F	S	K	E	1	0	1	0	0	0	0	1	0	1	1	1	0	1	0	2	2	0	1	0	0	12	0	1300.67	V5APL8	867	878	yes	yes	2	7.5099e-05	126.5	By MS/MS	By matching	By matching	By MS/MS	By MS/MS	By MS/MS	By MS/MS	By MS/MS
V5BQ28	AFLPPIIINPNNR	VKRAGKKKAFLPPIII	IIINPNNRMMIALDLN	K	A	F	N	R	M	1	1	3	0	0	0	0	0	0	3	1	0	0	1	3	0	0	0	0	0	0	13	0	1477.84	V5BQ28	1500	1512	yes	yes	2	0.0013036	92.611	By matching	By matching	By matching	By matching	By matching	By matching	By matching	By matching
V5DCV2	AFLTDMGR	KAVAEGGRAFLTDMGR	AFLTDMGRLLDIQGEA	R	A	F	G	R	L	1	1	0	1	0	0	0	1	0	0	1	0	1	1	0	0	1	0	0	0	0	8	0	909.438	V5DCV2	386	393	yes	yes	2	3.6844e-15	205.58	By MS/MS	By MS/MS	By MS/MS	By MS/MS	By MS/MS	By MS/MS	By MS/MS	By MS/MS
V5DLF7	AFLTFLSADDVEPAVR	KMTSRNRKAFLTFLSA	DDVEPAVRFLDGFSML	K	A	F	V	R	F	3	1	0	2	0	0	1	0	0	0	2	0	0	2	1	1	1	0	0	2	0	16	0	1749.89	V5DLF7	267	282	yes	yes	2	0.0002382	95.822	By matching	By matching	By matching	By matching	By matching	By matching	By MS/MS	By matching
V5BCN8	AFLTNFAATIAAEVR	ATLYSPSKAFLTNFAA	ATIAAEVRHAGIHVVV	K	A	F	V	R	H	5	1	1	0	0	0	1	0	0	1	1	0	0	2	0	0	2	0	0	1	0	15	0	1593.85	V5BCN8	207	221	yes	yes	2	0.0095135	65.105	By matching	By matching	By matching	By matching	By matching	By matching	By matching	By matching
V5B9Q0	AFLVEEFNK	KISPAAEKAFLVEEFN	FLVEEFNKKGTVSYPG	K	A	F	N	K	K	1	0	1	0	0	0	2	0	0	0	1	1	0	2	0	0	0	0	0	1	0	9	0	1095.56	V5B9Q0	115	123	yes	yes	2	0.00062096	138.06	By matching	By matching	By MS/MS	By MS/MS	By MS/MS	By MS/MS	By MS/MS	By MS/MS
V5B9Q0	AFLVEEFNKK	KISPAAEKAFLVEEFN	LVEEFNKKGTVSYPGG	K	A	F	K	K	G	1	0	1	0	0	0	2	0	0	0	1	2	0	2	0	0	0	0	0	1	0	10	1	1223.65	V5B9Q0	115	124	yes	yes	3	0.063964	41.876	By matching	By matching	By matching	By matching	By matching	By matching	By matching	By matching
V5BGN7	AFLYNMCAPGQSTMAVER	LHPNCRFRAFLYNMCA	QSTMAVERERFIAAQA	R	A	F	E	R	E	3	1	1	0	1	1	1	1	0	0	1	0	2	1	1	1	1	0	1	1	0	18	0	2044.92	V5BGN7	55	72	yes	yes	2	1.792e-17	159.04	By matching	By matching	By matching	By matching	By matching	By matching	By matching	By MS/MS
V5BGH8	AFLYQETK	KGGGSANKAFLYQETK	AFLYQETKALLNPKSL	K	A	F	T	K	A	1	0	0	0	0	1	1	0	0	0	1	1	0	1	0	0	1	0	1	0	0	8	0	998.507	V5BGH8	219	226	yes	yes	2	0.017529	78.264	By matching	By matching	By matching	By matching	By matching	By matching	By matching	By matching
V5BN93	AFMAENDVFFSK	EMQAAEIKAFMAENDV	ENDVFFSKQTVENACG	K	A	F	S	K	Q	2	0	1	1	0	0	1	0	0	0	0	1	1	3	0	1	0	0	0	1	0	12	0	1404.64	V5BN93	79	90	yes	yes	2	1.7171e-06	160.56	By MS/MS	By MS/MS	By MS/MS	By MS/MS	By MS/MS	By MS/MS	By MS/MS	By MS/MS
V5BFR7	AFMLENTQR	GEANQEARAFMLENTQ	FMLENTQRLRQGTTTL	R	A	F	Q	R	L	1	1	1	0	0	1	1	0	0	0	1	0	1	1	0	0	1	0	0	0	0	9	0	1108.53	V5BFR7	162	170	yes	yes	2	0.0024246	106.2	By MS/MS	By matching	By MS/MS	By matching	By matching	By MS/MS	By matching	By MS/MS
V5AZD3	AFMQITELVDQFSAAR	RRNRVQERAFMQITEL	VDQFSAARDPTRETFH	R	A	F	A	R	D	3	1	0	1	0	2	1	0	0	1	1	0	1	2	0	1	1	0	0	1	0	16	0	1825.9	V5AZD3	369	384	yes	yes	2	0.057759	48.405	By matching	By matching	By matching	By matching	By matching	By matching	By MS/MS	By matching
V5B885	AFNLMDVDTR	SRTSILRKAFNLMDVD	NLMDVDTRGIIHTADL	K	A	F	T	R	G	1	1	1	2	0	0	0	0	0	0	1	0	1	1	0	0	1	0	0	1	0	10	0	1180.55	V5B885	664	673	yes	yes	2	0.0012993	131.42	By MS/MS	By MS/MS	By matching	By MS/MS	By MS/MS	By MS/MS	By matching	By MS/MS
V5BR17	AFNPVASYQR	FTFMQLLRAFNPVASY	NPVASYQRNRPLRIGL	R	A	F	Q	R	N	2	1	1	0	0	1	0	0	0	0	0	0	0	1	1	1	0	0	1	1	0	10	0	1151.57	V5BR17	301	310	yes	yes	2	1.4501e-05	172.56	By MS/MS	By MS/MS	By MS/MS	By MS/MS	By MS/MS	By MS/MS	By MS/MS	By MS/MS
V5BRM9	AFNVEVPR	PIADWFSRAFNVEVPR	AFNVEVPRIVGIGHPH	R	A	F	P	R	I	1	1	1	0	0	0	1	0	0	0	0	0	0	1	1	0	0	0	0	2	0	8	0	930.492	V5BRM9	261	268	yes	yes	2	0.0016177	128.12	By MS/MS	By MS/MS	By MS/MS	By MS/MS	By MS/MS	By MS/MS	By matching	By MS/MS
V5BVW0	AFPANAACFATK	GLGPALLRAFPANAAC	NAACFATKEMTQRALN	R	A	F	T	K	E	5	0	1	0	1	0	0	0	0	0	0	1	0	2	1	0	1	0	0	0	0	12	0	1267.6	V5BVW0	258	269	yes	yes	2	0.029208	58.04	By matching	By matching	By matching	By matching	By matching	By matching	By matching	By MS/MS
V5BCP2	AFPDLPSK	AERIMRIRAFPDLPSK	AFPDLPSKRDARRKHP	R	A	F	S	K	R	1	0	0	1	0	0	0	0	0	0	1	1	0	1	2	1	0	0	0	0	0	8	0	873.46	V5BCP2	679	686	yes	yes	2	0.041602	65.465	By matching	By matching	By matching	By MS/MS	By matching	By matching	By matching	By matching
V5BWN5	AFPDQEEFAK	QYLVDSIRAFPDQEEF	PDQEEFAKMISDAGFG	R	A	F	A	K	M	2	0	0	1	0	1	2	0	0	0	0	1	0	2	1	0	0	0	0	0	0	10	0	1180.54	V5BWN5	219	228	yes	yes	2	0.004469	90.149	By MS/MS	By MS/MS	By MS/MS	By MS/MS	By MS/MS	By MS/MS	By MS/MS	By MS/MS
V5C1U3	AFPGDVGVINVDSHLDVRPPLSDGR	PNGRAMLRAFPGDVGV	RPPLSDGRVHSGTPFR	R	A	F	G	R	V	1	2	1	4	0	0	0	3	1	1	2	0	0	1	3	2	0	0	0	4	0	25	0	2631.34	V5C1U3	127	151	yes	yes	3;4	1.9824e-09	92.913	By matching	By matching	By matching	By matching	By MS/MS	By matching	By MS/MS	By MS/MS
V5DNY7	AFPLNLGELSQR	EAIVLVLRAFPLNLGE	NLGELSQRWIQMNVTY	R	A	F	Q	R	W	1	1	1	0	0	1	1	1	0	0	3	0	0	1	1	1	0	0	0	0	0	12	0	1343.72	V5DNY7	104	115	yes	yes	2	6.8339e-09	175.48	By MS/MS	By MS/MS	By MS/MS	By MS/MS	By MS/MS	By MS/MS	By MS/MS	By MS/MS
V5BPF1	AFPQLPWGHIENPR	PKYIIQRRAFPQLPWG	WGHIENPRTLKSERGE	R	A	F	P	R	T	1	1	1	0	0	1	1	1	1	1	1	0	0	1	3	0	0	1	0	0	0	14	0	1660.85	V5BPF1	166	179	yes	yes	2;3	4.0705e-05	130.66	By MS/MS	By matching	By matching	By matching	By MS/MS	By matching	By MS/MS	By MS/MS
V5BQK5	AFPTISTPEVLISLGK	IVRHAMEKAFPTISTP	EVLISLGKVTEYQCNN	K	A	F	G	K	V	1	0	0	0	0	0	1	1	0	2	2	1	0	1	2	2	2	0	0	1	0	16	0	1671.94	V5BQK5	25	40	yes	yes	2	2.1975e-05	115.26	By matching	By matching	By matching	By matching	By matching	By matching	By MS/MS	By matching
V5B0M9	AFPVCNLK	SSGSVVGKAFPVCNLK	AFPVCNLKVSDTTLLQ	K	A	F	L	K	V	1	0	1	0	1	0	0	0	0	0	1	1	0	1	1	0	0	0	0	1	0	8	0	947.49	V5B0M9	234	241	yes	yes	2	0.0019526	113.7	By MS/MS	By MS/MS	By MS/MS	By MS/MS	By MS/MS	By MS/MS	By MS/MS	By matching
V5DHW8	AFPYGTPSMAEEK	HPIHSTTKAFPYGTPS	TPSMAEEKSIPIPPIA	K	A	F	E	K	S	2	0	0	0	0	0	2	1	0	0	0	1	1	1	2	1	1	0	1	0	0	13	0	1426.64	V5DHW8	614	626	yes	yes	2	0.00076323	98.902	By matching	By matching	By matching	By matching	By matching	By matching	By matching	By matching
V5DPL1	AFPYLVFR	EQLKRVPRAFPYLVFR	AFPYLVFRREREFLED	R	A	F	F	R	R	1	1	0	0	0	0	0	0	0	0	1	0	0	2	1	0	0	0	1	1	0	8	0	1011.55	V5DPL1	483	490	yes	yes	2	0.002165	111.04	By matching	By matching	By matching	By matching	By matching	By matching	By MS/MS	By MS/MS
V5B4V3	AFQDQLASFK	QGGKEVYRAFQDQLAS	QDQLASFKQEVTAFRG	R	A	F	F	K	Q	2	0	0	1	0	2	0	0	0	0	1	1	0	2	0	1	0	0	0	0	0	10	0	1153.58	V5B4V3	276	285	yes	yes	2	0.0005617	152.69	By matching	By matching	By MS/MS	By matching	By MS/MS	By MS/MS	By matching	By MS/MS
V5DJX0	AFQGEQVPMQLNEENLCQMK	LRDGALSKAFQGEQVP	EENLCQMKREMAEGKV	K	A	F	M	K	R	1	0	2	0	1	4	3	1	0	0	2	1	2	1	1	0	0	0	0	1	0	20	0	2393.08	V5DJX0	33	52	yes	yes	2	3.2076e-35	184.6	By MS/MS	By MS/MS	By MS/MS	By MS/MS	By MS/MS	By MS/MS	By MS/MS	By MS/MS
V5BHE6	AFQIYSPYEIR	ISGFAAFKAFQIYSPY	IYSPYEIRRKDESAKK	K	A	F	I	R	R	1	1	0	0	0	1	1	0	0	2	0	0	0	1	1	1	0	0	2	0	0	11	0	1385.7	V5BHE6	163	173	yes	yes	2	0.0010639	98.407	By matching	By matching	By matching	By matching	By matching	By MS/MS	By matching	By MS/MS
V5BDA9	AFQLFDLDK	DSPEEILKAFQLFDLD	FQLFDLDKKGKISFAN	K	A	F	D	K	K	1	0	0	2	0	1	0	0	0	0	2	1	0	2	0	0	0	0	0	0	0	9	0	1095.56	V5BDA9	13	21	yes	yes	2	7.6934e-11	187.5	By MS/MS	By MS/MS	By MS/MS	By MS/MS	By MS/MS	By MS/MS	By MS/MS	By MS/MS
V5BDA9	AFQLFDLDKK	DSPEEILKAFQLFDLD	QLFDLDKKGKISFANL	K	A	F	K	K	G	1	0	0	2	0	1	0	0	0	0	2	2	0	2	0	0	0	0	0	0	0	10	1	1223.65	V5BDA9	13	22	yes	yes	2;3	4.8824e-22	215.72	By MS/MS	By matching	By MS/MS	By matching	By MS/MS	By MS/MS	By MS/MS	By MS/MS
V5BL80	AFQLFEEMK	RIHGDYDRAFQLFEEM	FQLFEEMKKHGMLPDV	R	A	F	M	K	K	1	0	0	0	0	1	2	0	0	0	1	1	1	2	0	0	0	0	0	0	0	9	0	1141.55	V5BL80	256	264	yes	yes	2	0.002008	120.45	By matching	By matching	By matching	By matching	By MS/MS	By matching	By MS/MS	By MS/MS
V5BME2	AFQSDVVDAASTALAEK	TKNAEDLKAFQSDVVD	ASTALAEKLLAVDGTT	K	A	F	E	K	L	5	0	0	2	0	1	1	0	0	0	1	1	0	1	0	2	1	0	0	2	0	17	0	1721.85	V5BME2	287	303	yes	yes	2	8.2327e-14	151.03	By MS/MS	By matching	By MS/MS	By MS/MS	By matching	By matching	By matching	By matching
V5BFF6	AFQTAFR	DQSLGFAKAFQTAFRG	KAFQTAFRGGITMGFA	K	A	F	F	R	G	2	1	0	0	0	1	0	0	0	0	0	0	0	2	0	0	1	0	0	0	0	7	0	839.429	V5BFF6	233	239	yes	yes	2	0.0090762	113.5	By MS/MS	By matching	By MS/MS	By MS/MS	By MS/MS	By MS/MS	By MS/MS	By MS/MS
V5DI32	AFSAALGTLR	TKSQGRSRAFSAALGT	SAALGTLRARQRVMEY	R	A	F	L	R	A	3	1	0	0	0	0	0	1	0	0	2	0	0	1	0	1	1	0	0	0	0	10	0	1005.56	V5DI32	123	132	yes	yes	2	0.0010449	141.88	By MS/MS	By MS/MS	By MS/MS	By MS/MS	By MS/MS	By MS/MS	By MS/MS	By MS/MS
V5DLE3	AFSASCSNLLR	REREARMRAFSASCSN	ASCSNLLRLLEGDTQE	R	A	F	L	R	L	2	1	1	0	1	0	0	0	0	0	2	0	0	1	0	3	0	0	0	0	0	11	0	1224.59	V5DLE3	61	71	yes	yes	2	0.00031269	136.81	By MS/MS	By matching	By matching	By matching	By matching	By MS/MS	By MS/MS	By MS/MS
V5BMI3	AFSDNVSDATR	VPKHLRGRAFSDNVSD	DNVSDATREKVEVQKG	R	A	F	T	R	E	2	1	1	2	0	0	0	0	0	0	0	0	0	1	0	2	1	0	0	1	0	11	0	1181.53	V5BMI3	294	304	yes	yes	2	0.00032819	134.18	By MS/MS	By MS/MS	By MS/MS	By MS/MS	By MS/MS	By MS/MS	By MS/MS	By MS/MS
V5BRQ1	AFSFADGEFGK	NTASEMLKAFSFADGE	FADGEFGKQLREVCPS	K	A	F	G	K	Q	2	0	0	1	0	0	1	2	0	0	0	1	0	3	0	1	0	0	0	0	0	11	0	1174.53	V5BRQ1	307	317	yes	yes	2	7.2429e-24	217.02	By MS/MS	By MS/MS	By MS/MS	By MS/MS	By MS/MS	By MS/MS	By MS/MS	By MS/MS
V5DLY1	AFSGSCLSLEDMEIVR	________________	LEDMEIVRRPNLVKQP	R	A	F	V	R	R	1	1	0	1	1	0	2	1	0	1	2	0	1	1	0	3	0	0	0	1	0	16	0	1812.84	V5DLY1	4	19	yes	yes	2	1.1163e-15	164.7	By MS/MS	By MS/MS	By MS/MS	By matching	By MS/MS	By MS/MS	By MS/MS	By MS/MS
V5BLX9	AFSKPHASEK	FTLRYTEKAFSKPHAS	SKPHASEKEAVASAKN	K	A	F	E	K	E	2	0	0	0	0	0	1	0	1	0	0	2	0	1	1	2	0	0	0	0	0	10	0	1100.56	V5BLX9	53	62	yes	yes	2	0.0026613	99.343	By matching	By matching	By matching	By matching	By matching	By matching	By matching	By matching
V5DPL1	AFSLVVAVDER	EGTRLALRAFSLVVAV	LVVAVDERGGIGDGRS	R	A	F	E	R	G	2	1	0	1	0	0	1	0	0	0	1	0	0	1	0	1	0	0	0	3	0	11	0	1204.65	V5DPL1	22	32	yes	yes	2	0.00044268	116.03	By matching	By matching	By matching	By matching	By matching	By matching	By matching	By matching
V5BU66	AFSNTLSFEDTQR	GKLVRDSRAFSNTLSF	LSFEDTQRTNSTISNN	R	A	F	Q	R	T	1	1	1	1	0	1	1	0	0	0	1	0	0	2	0	2	2	0	0	0	0	13	0	1514.7	V5BU66	205	217	yes	yes	2	3.1356e-74	286.53	By MS/MS	By MS/MS	By MS/MS	By MS/MS	By MS/MS	By MS/MS	By MS/MS	By MS/MS
V5BPW9	AFSSDEEIHIDPSALLPTR	VSRSDGYRAFSSDEEI	PSALLPTRVPLFSLVP	R	A	F	T	R	V	2	1	0	2	0	0	2	0	1	2	2	0	0	1	2	3	1	0	0	0	0	19	0	2097.04	V5BPW9	693	711	yes	yes	3	0.0001517	79.471	By matching	By matching	By matching	By matching	By MS/MS	By matching	By matching	By matching
V5BUT4	AFSSSAVALAMDEATILR	ALQEAYLRAFSSSAVA	MDEATILRHWVDTALR	R	A	F	L	R	H	5	1	0	1	0	0	1	0	0	1	2	0	1	1	0	3	1	0	0	1	0	18	0	1851.94	V5BUT4	622	639	yes	yes	2	4.7232e-23	164.93	By matching	By matching	By matching	By matching	By matching	By matching	By matching	By matching
V5BK34	AFSTPLGYVEPLDPR	HDGTVWVKAFSTPLGY	YVEPLDPRQSKYVRAL	K	A	F	P	R	Q	1	1	0	1	0	0	1	1	0	0	2	0	0	1	3	1	1	0	1	1	0	15	0	1660.85	V5BK34	185	199	yes	yes	2;3	0.00010987	106.55	By matching	By MS/MS	By matching	By matching	By MS/MS	By matching	By MS/MS	By MS/MS
V5BCV8	AFSVLWK	MILVDAPKAFSVLWKL	KAFSVLWKLLSAVIEE	K	A	F	W	K	L	1	0	0	0	0	0	0	0	0	0	1	1	0	1	0	1	0	1	0	1	0	7	0	849.475	V5BCV8	229	235	yes	yes	2	2.6492e-08	195.85	By matching	By matching	By matching	By matching	By matching	By matching	By MS/MS	By MS/MS
V5BKU4	AFTDTFNCLPVACIIDDK	RYNIRLWKAFTDTFNC	VACIIDDKIFCCHGGL	K	A	F	D	K	I	2	0	1	3	2	0	0	0	0	2	1	1	0	2	1	0	2	0	0	1	0	18	0	2098.97	V5BKU4	147	164	yes	yes	2	5.75e-47	204.81	By matching	By matching	By matching	By matching	By MS/MS	By matching	By MS/MS	By MS/MS
V5DAX7	AFTDVFNTMPVCCVVSEK	RYNIKLFKAFTDVFNT	VCCVVSEKIICMHGGL	K	A	F	E	K	I	1	0	1	1	2	0	1	0	0	0	0	1	1	2	1	1	2	0	0	4	0	18	0	2102.95	V5DAX7	79	96	yes	yes	2	8.5053e-47	200.71	By matching	By MS/MS	By matching	By matching	By MS/MS	By matching	By MS/MS	By MS/MS
V5DIG4	AFTEFLEK	LWETDRKKAFTEFLEK	AFTEFLEKDKVPRRRT	K	A	F	E	K	D	1	0	0	0	0	0	2	0	0	0	1	1	0	2	0	0	1	0	0	0	0	8	0	983.496	V5DIG4	1034	1041	yes	yes	2	0.00038246	145.16	By MS/MS	By MS/MS	By MS/MS	By MS/MS	By MS/MS	By MS/MS	By MS/MS	By MS/MS
V5B6H6	AFTLAQPPLEIESLMSR	RRILTSIKAFTLAQPP	EIESLMSREEQVNKEI	K	A	F	S	R	E	2	1	0	0	0	1	2	0	0	1	3	0	1	1	2	2	1	0	0	0	0	17	0	1901.99	V5B6H6	59	75	yes	yes	2	1.0683e-10	141.22	By matching	By matching	By matching	By matching	By matching	By matching	By MS/MS	By matching
V5BSR7	AFTLLDR	EWGNCCDKAFTLLDRA	KAFTLLDRAEEIMKNV	K	A	F	D	R	A	1	1	0	1	0	0	0	0	0	0	2	0	0	1	0	0	1	0	0	0	0	7	0	834.46	V5BSR7	84	90	yes	yes	2	0.01201	107.9	By MS/MS	By matching	By MS/MS	By matching	By MS/MS	By MS/MS	By matching	By matching
V5DKY5	AFTSLEQVAR	VIAAMEFKAFTSLEQV	TSLEQVARINALMTLM	K	A	F	A	R	I	2	1	0	0	0	1	1	0	0	0	1	0	0	1	0	1	1	0	0	1	0	10	0	1120.59	V5DKY5	559	568	yes	yes	2	0.0028046	97.813	By matching	By matching	By matching	By matching	By MS/MS	By matching	By matching	By matching
V5BE61	AFVDAAQQALGATASTR	REEIQRLRAFVDAAQQ	LGATASTRRATGGTCM	R	A	F	T	R	R	6	1	0	1	0	2	0	1	0	0	1	0	0	1	0	1	2	0	0	1	0	17	0	1676.85	V5BE61	1318	1334	yes	yes	2	1.8122e-40	208.07	By matching	By matching	By MS/MS	By MS/MS	By MS/MS	By MS/MS	By MS/MS	By MS/MS
V5AKY1	AFVDDLIPR	AKSPDVAKAFVDDLIP	FVDDLIPRLQQKWKHE	K	A	F	P	R	L	1	1	0	2	0	0	0	0	0	1	1	0	0	1	1	0	0	0	0	1	0	9	0	1044.56	V5AKY1	294	302	yes	yes	2	2.1047e-07	179.37	By MS/MS	By MS/MS	By MS/MS	By MS/MS	By MS/MS	By MS/MS	By MS/MS	By MS/MS
V5BPS0	AFVDETVSR	PGDDQKMKAFVDETVS	FVDETVSRITFTTDER	K	A	F	S	R	I	1	1	0	1	0	0	1	0	0	0	0	0	0	1	0	1	1	0	0	2	0	9	0	1022.5	V5BPS0	96	104	yes	yes	2	2.7424e-11	195.79	By MS/MS	By MS/MS	By MS/MS	By MS/MS	By MS/MS	By MS/MS	By MS/MS	By MS/MS
V5BGP3	AFVDNLDLTPSFAK	HLRLAGGKAFVDNLDL	DLTPSFAKDYQMYVAV	K	A	F	A	K	D	2	0	1	2	0	0	0	0	0	0	2	1	0	2	1	1	1	0	0	1	0	14	0	1536.78	V5BGP3	110	123	yes	yes	2	1.7653e-26	212.11	By MS/MS	By MS/MS	By MS/MS	By matching	By MS/MS	By MS/MS	By MS/MS	By MS/MS
V5B4P4	AFVEALR	TNDRVHQRAFVEALRR	RAFVEALRRARVMCGL	R	A	F	L	R	R	2	1	0	0	0	0	1	0	0	0	1	0	0	1	0	0	0	0	0	1	0	7	0	804.449	V5B4P4	210	216	yes	yes	2	0.021195	95.352	By matching	By MS/MS	By MS/MS	By MS/MS	By MS/MS	By MS/MS	By MS/MS	By MS/MS
V5BEB4	AFVEPENCIPEELPTSR	MMANGDVKAFVEPENC	PEELPTSRDTTRKDQP	K	A	F	S	R	D	1	1	1	0	1	0	4	0	0	1	1	0	0	1	3	1	1	0	0	1	0	17	0	1986.94	V5BEB4	585	601	yes	yes	2	2.899e-40	204.9	By MS/MS	By MS/MS	By MS/MS	By MS/MS	By MS/MS	By MS/MS	By MS/MS	By MS/MS
V5DMM4	AFVEQLPSLSR	PSGGVTLKAFVEQLPS	EQLPSLSRDDMFRRSM	K	A	F	S	R	D	1	1	0	0	0	1	1	0	0	0	2	0	0	1	1	2	0	0	0	1	0	11	0	1245.67	V5DMM4	119	129	yes	yes	2	0.00043206	116.74	By matching	By matching	By matching	By MS/MS	By matching	By MS/MS	By matching	By MS/MS
V5BW92	AFVPQSALEHLVNPGNAIYR	________________	NPGNAIYRYHLTLPIH	K	A	F	Y	R	Y	3	1	2	0	0	1	1	1	1	1	2	0	0	1	2	1	0	0	1	2	0	20	0	2195.15	V5BW92	8	27	yes	yes	3	6.1663e-06	91.616	By matching	By matching	By matching	By matching	By matching	By matching	By MS/MS	By matching
V5B892	AFVRPSGTEPLVR	LASNSVARAFVRPSGT	SGTEPLVRVYAETGSE	R	A	F	V	R	V	1	2	0	0	0	0	1	1	0	0	1	0	0	1	2	1	1	0	0	2	0	13	0	1427.79	V5B892	560	572	yes	yes	3	0.00035541	95.477	By MS/MS	By MS/MS	By MS/MS	By MS/MS	By MS/MS	By MS/MS	By MS/MS	By MS/MS
V5BCN4	AFVSCNVNGSGFLSR	ELFDEIHRAFVSCNVN	NGSGFLSREEVRDALI	R	A	F	S	R	E	1	1	2	0	1	0	0	2	0	0	1	0	0	2	0	3	0	0	0	2	0	15	0	1613.76	V5BCN4	330	344	yes	yes	3	0.042669	39.961	By matching	By matching	By matching	By matching	By matching	By matching	By matching	By matching
V5BCG5	AFVSLGGAEDGTGSVQLEDLR	DESEDTLRAFVSLGGA	SVQLEDLRKVCRDFGL	R	A	F	L	R	K	2	1	0	2	0	1	2	4	0	0	3	0	0	1	0	2	1	0	0	2	0	21	0	2120.04	V5BCG5	157	177	yes	yes	2	2.673e-167	308.68	By MS/MS	By MS/MS	By MS/MS	By MS/MS	By MS/MS	By MS/MS	By MS/MS	By MS/MS
V5BZC0	AFVSSLLAEK	QKRETEARAFVSSLLA	VSSLLAEKGESYVQNV	R	A	F	E	K	G	2	0	0	0	0	0	1	0	0	0	2	1	0	1	0	2	0	0	0	1	0	10	0	1063.59	V5BZC0	71	80	yes	yes	2	7.604e-05	164.33	By MS/MS	By MS/MS	By MS/MS	By matching	By MS/MS	By MS/MS	By MS/MS	By matching
V5BQJ3	AFVVHHASGDAAPDNVLTK	LFHLVADKAFVVHHAS	APDNVLTKRFPSHMKL	K	A	F	T	K	R	4	0	1	2	0	0	0	1	2	0	1	1	0	1	1	1	1	0	0	3	0	19	0	1947.98	V5BQJ3	209	227	yes	yes	3	3.3455e-06	109.67	By MS/MS	By matching	By matching	By matching	By matching	By MS/MS	By MS/MS	By MS/MS
V5DJB6	AFWDEEQLK	DCLFFRSKAFWDEEQL	FWDEEQLKREIQAERQ	K	A	F	L	K	R	1	0	0	1	0	1	2	0	0	0	1	1	0	1	0	0	0	1	0	0	0	9	0	1164.55	V5DJB6	324	332	yes	yes	2	7.4122e-17	210.6	By MS/MS	By matching	By MS/MS	By matching	By MS/MS	By matching	By MS/MS	By matching
V5DJB6	AFWDEEQLKR	DCLFFRSKAFWDEEQL	WDEEQLKREIQAERQA	K	A	F	K	R	E	1	1	0	1	0	1	2	0	0	0	1	1	0	1	0	0	0	1	0	0	0	10	1	1320.65	V5DJB6	324	333	yes	yes	2;3	1.3016e-09	190.96	By MS/MS	By MS/MS	By MS/MS	By MS/MS	By MS/MS	By MS/MS	By MS/MS	By MS/MS
V5BA65	AFWEEICAFNPQLK	MNDSLLRRAFWEEICA	CAFNPQLKSQMPPASS	R	A	F	L	K	S	2	0	1	0	1	1	2	0	0	1	1	1	0	2	1	0	0	1	0	0	0	14	0	1751.83	V5BA65	351	364	yes	yes	2	6.319e-14	170.95	By matching	By matching	By matching	By matching	By matching	By matching	By MS/MS	By MS/MS
V5D316	AFYSAANYLAAWDAFHATK	AQTEETARAFYSAANY	WDAFHATKERKIVVFD	R	A	F	T	K	E	7	0	1	1	0	0	0	0	1	0	1	1	0	2	0	1	1	1	2	0	0	19	0	2117	V5D316	106	124	yes	yes	3	0.0043026	55.097	By matching	By matching	By matching	By matching	By matching	By matching	By MS/MS	By matching
V5BNM7	AGAATLIPLVDK	VSLVLSRRAGAATLIP	TLIPLVDKLNHHPEPN	R	A	G	D	K	L	3	0	0	1	0	0	0	1	0	1	2	1	0	0	1	0	1	0	0	1	0	12	0	1167.69	V5BNM7	304	315	yes	yes	2	0.00014073	117.95	By MS/MS	By matching	By matching	By MS/MS	By matching	By matching	By matching	By matching
V5BP86	AGAEHLFTTSEQSGQALK	MCVVVAKRAGAEHLFT	EQSGQALKNAIQIALE	R	A	G	L	K	N	3	0	0	0	0	2	2	2	1	0	2	1	0	1	0	2	2	0	0	0	0	18	0	1873.92	V5BP86	313	330	yes	yes	2;3	1.2456e-118	281.49	By MS/MS	By MS/MS	By MS/MS	By MS/MS	By MS/MS	By MS/MS	By MS/MS	By MS/MS
V5DIW5	AGAEVWTPDDK	SFLLEASRAGAEVWTP	EVWTPDDKVRSINRFR	R	A	G	D	K	V	2	0	0	2	0	0	1	1	0	0	0	1	0	0	1	0	1	1	0	1	0	11	0	1187.55	V5DIW5	124	134	yes	yes	2	0.00020862	147.28	By MS/MS	By MS/MS	By MS/MS	By MS/MS	By MS/MS	By MS/MS	By MS/MS	By MS/MS
V5DMY6	AGAGGGAAGIGGVGVVGGGGGGGMYAGGVPINR	HQAWGAPRAGAGGGAA	AGGVPINRGIPYSRGP	R	A	G	N	R	G	5	1	1	0	0	0	0	17	0	2	0	0	1	0	1	0	0	0	1	4	0	33	0	2626.3	V5DMY6	213	245	yes	yes	2	1.9957e-22	99.836	By MS/MS	By MS/MS	By MS/MS	By MS/MS	By matching	By matching	By MS/MS	By MS/MS
V5BRJ8	AGAIGEQVEQLNALPLNLVR	FYEQQLPKAGAIGEQV	ALPLNLVRQRAMTVAT	K	A	G	V	R	Q	3	1	2	0	0	2	2	2	0	1	4	0	0	0	1	0	0	0	0	2	0	20	0	2104.16	V5BRJ8	443	462	yes	yes	2	3.5435e-13	141.18	By matching	By matching	By matching	By matching	By matching	By matching	By MS/MS	By matching
V5BWU2	AGAIPVLLSVMNR	ESRPAIRKAGAIPVLL	VLLSVMNRKPVPSTQQ	K	A	G	N	R	K	2	1	1	0	0	0	0	1	0	1	2	0	1	0	1	1	0	0	0	2	0	13	0	1339.76	V5BWU2	104	116	yes	yes	2	0.035122	56.205	By matching	By matching	By matching	By matching	By matching	By matching	By MS/MS	By matching
CON__ENSEMBL:ENSBTAP00000024146	AGALCLSR	PDTITEWKAGALCLSR	AGALCLSRDTGLGLSP	K	A	G	S	R	D	2	1	0	0	1	0	0	1	0	0	2	0	0	0	0	1	0	0	0	0	0	8	0	846.438	CON__ENSEMBL:ENSBTAP00000024146	772	779	yes	yes	2	0.0042739	98.997	By MS/MS	By matching	By MS/MS	By MS/MS	By MS/MS	By MS/MS	By MS/MS	By matching
V5AZQ5	AGALQTSGLHTILLSNNPLIQPK	FGELVWNRAGALQTSG	NNPLIQPKSGMPAPKL	R	A	G	P	K	S	2	0	2	0	0	2	0	2	1	2	5	1	0	0	2	2	2	0	0	0	0	23	0	2385.34	V5AZQ5	323	345	yes	yes	3	1.0053e-07	85.855	By matching	By matching	By matching	By matching	By matching	By matching	By MS/MS	By matching
V5BHA6	AGASQMTFHVEAAECPK	RWVDEMAKAGASQMTF	VEAAECPKAVARHIHA	K	A	G	P	K	A	4	0	0	0	1	1	2	1	1	0	0	1	1	1	1	1	1	0	0	1	0	17	0	1832.82	V5BHA6	104	120	yes	yes	3	0.00061575	76.311	By matching	By matching	By matching	By matching	By matching	By matching	By matching	By matching
V5BG77	AGAVFAPVFNNK	LLDKMLERAGAVFAPV	FAPVFNNKFIPVLQRM	R	A	G	N	K	F	3	0	2	0	0	0	0	1	0	0	0	1	0	2	1	0	0	0	0	2	0	12	0	1233.65	V5BG77	853	864	yes	yes	2	1.3195e-05	142.83	By MS/MS	By MS/MS	By MS/MS	By MS/MS	By MS/MS	By MS/MS	By MS/MS	By MS/MS
V5B7W6	AGAVNAVIPAEDR	AKAHKAKKAGAVNAVI	AVIPAEDRWNGEDRFF	K	A	G	D	R	W	4	1	1	1	0	0	1	1	0	1	0	0	0	0	1	0	0	0	0	2	0	13	0	1281.67	V5B7W6	253	265	yes	yes	2	9.0362e-05	127.02	By MS/MS	By MS/MS	By MS/MS	By MS/MS	By MS/MS	By MS/MS	By MS/MS	By MS/MS
V5B5L8	AGAVSMHTEYGDEQITVEVVEDMDAAVDHINK	AIAASLARAGAVSMHT	AAVDHINKYGSHHTEC	R	A	G	N	K	Y	4	0	1	4	0	1	4	2	2	2	0	1	2	0	0	1	2	0	1	5	0	32	0	3472.58	V5B5L8	611	642	yes	yes	4	9.2932e-23	110.53	By MS/MS	By matching	By matching	By matching	By matching	By matching	By matching	By matching
V5D8S7	AGCISLLR	QGRSKILRAGCISLLR	AGCISLLRYIFDMVVY	R	A	G	L	R	Y	1	1	0	0	1	0	0	1	0	1	2	0	0	0	0	1	0	0	0	0	0	8	0	888.485	V5D8S7	174	181	yes	yes	2	0.00065667	136.8	By MS/MS	By MS/MS	By MS/MS	By MS/MS	By MS/MS	By MS/MS	By MS/MS	By MS/MS
V5BSS7	AGCTIHEVLEK	VYGIMAQKAGCTIHEV	TIHEVLEKRYDQLVSM	K	A	G	E	K	R	1	0	0	0	1	0	2	1	1	1	1	1	0	0	0	0	1	0	0	1	0	11	0	1255.62	V5BSS7	313	323	yes	yes	2;3	7.7837e-17	205.52	By MS/MS	By MS/MS	By MS/MS	By MS/MS	By MS/MS	By MS/MS	By MS/MS	By MS/MS
V5AYP1	AGDAALEFCQR	HKNRKTRRAGDAALEF	AALEFCQRVVSWLQDG	R	A	G	Q	R	V	3	1	0	1	1	1	1	1	0	0	1	0	0	1	0	0	0	0	0	0	0	11	0	1236.56	V5AYP1	222	232	yes	yes	2	0.001109	97.452	By MS/MS	By MS/MS	By matching	By MS/MS	By matching	By MS/MS	By matching	By matching
V5D669	AGDAPVAPAEVR	VEISVSNRAGDAPVAP	PVAPAEVRSSPGPEGR	R	A	G	V	R	S	4	1	0	1	0	0	1	1	0	0	0	0	0	0	2	0	0	0	0	2	0	12	0	1151.59	V5D669	162	173	yes	yes	2	0.0015259	89.189	By matching	By matching	By MS/MS	By matching	By MS/MS	By matching	By matching	By matching
V5BDL7	AGDAVAALR	IGWYETTKAGDAVAAL	GDAVAALRNSLKPLAT	K	A	G	L	R	N	4	1	0	1	0	0	0	1	0	0	1	0	0	0	0	0	0	0	0	1	0	9	0	842.461	V5BDL7	103	111	yes	yes	2	0.060001	109.44	By matching	By matching	By matching	By MS/MS	By matching	By matching	By matching	By MS/MS
V5BAI0	AGDEGERLEYEWIVPLPQQAER	RTPLIITRAGDEGERL	PLPQQAERIDVASLTD	R	A	G	E	R	I	2	2	0	1	0	2	5	2	0	1	2	0	0	0	2	0	0	1	1	1	0	22	1	2584.26	V5BAI0	424	445	yes	yes	3	4.3864e-05	79.676	By matching	By matching	By matching	By matching	By matching	By matching	By MS/MS	By MS/MS
V5AZI9	AGDGVVDVQLIADLHK	GYLAYFCKAGDGVVDV	QLIADLHKSEVFRVAR	K	A	G	H	K	S	2	0	0	3	0	1	0	2	1	1	2	1	0	0	0	0	0	0	0	3	0	16	0	1648.88	V5AZI9	183	198	yes	yes	3	0.00026236	86.944	By matching	By matching	By matching	By matching	By matching	By MS/MS	By matching	By matching
V5B9Z7	AGDICAIQGEIDASSGDTIMR	AEQVDEVKAGDICAIQ	SSGDTIMRAGPKSGLL	K	A	G	M	R	A	3	1	0	3	1	1	1	3	0	4	0	0	1	0	0	2	1	0	0	0	0	21	0	2178.99	V5B9Z7	402	422	yes	yes	2	1.5497e-54	210.71	By MS/MS	By MS/MS	By MS/MS	By MS/MS	By MS/MS	By MS/MS	By MS/MS	By MS/MS
V5B654	AGDLFIFAPGLYHR	KWIRIYAKAGDLFIFA	FAPGLYHRGTLDEDDY	K	A	G	H	R	G	2	1	0	1	0	0	0	2	1	1	2	0	0	2	1	0	0	0	1	0	0	14	0	1575.82	V5B654	213	226	yes	yes	3	0.0001138	106.67	By matching	By matching	By matching	By matching	By matching	By matching	By MS/MS	By MS/MS
V5DGS5	AGDLIAFMNPEQMVDPK	AFNRTIERAGDLIAFM	PEQMVDPKANPRDPSN	R	A	G	P	K	A	2	0	1	2	0	1	1	1	0	1	1	1	2	1	2	0	0	0	0	1	0	17	0	1874.89	V5DGS5	551	567	yes	yes	2	1.2557e-18	170.09	By MS/MS	By matching	By matching	By matching	By MS/MS	By matching	By MS/MS	By MS/MS
V5DB66	AGDLLIYPR	RDGGSAPRAGDLLIYP	GDLLIYPRQRNDFPFG	R	A	G	P	R	Q	1	1	0	1	0	0	0	1	0	1	2	0	0	0	1	0	0	0	1	0	0	9	0	1016.57	V5DB66	229	237	yes	yes	2	0.0009296	125.16	By MS/MS	By MS/MS	By MS/MS	By MS/MS	By MS/MS	By MS/MS	By MS/MS	By MS/MS
V5BYE2	AGDMEGYASLVR	CDAGNLLRAGDMEGYA	EGYASLVRMYAIMDAG	R	A	G	V	R	M	2	1	0	1	0	0	1	2	0	0	1	0	1	0	0	1	0	0	1	1	0	12	0	1267.59	V5BYE2	133	144	yes	yes	2	6.7974e-07	166.7	By matching	By MS/MS	By matching	By MS/MS	By MS/MS	By MS/MS	By MS/MS	By matching
V5BF44	AGDSPLVGPR	RRDRRGTRAGDSPLVG	DSPLVGPRNHGNGVSP	R	A	G	P	R	N	1	1	0	1	0	0	0	2	0	0	1	0	0	0	2	1	0	0	0	1	0	10	0	967.509	V5BF44	222	231	yes	yes	2	0.0026825	102.95	By MS/MS	By matching	By MS/MS	By MS/MS	By matching	By MS/MS	By matching	By matching
V5B9X1	AGDTLTNGLIEEFPLR	CGAAHLLKAGDTLTNG	LIEEFPLRLNQLTTSE	K	A	G	L	R	L	1	1	1	1	0	0	2	2	0	1	3	0	0	1	1	0	2	0	0	0	0	16	0	1744.9	V5B9X1	751	766	yes	yes	2	7.3586e-13	161.24	By matching	By matching	By matching	By matching	By MS/MS	By MS/MS	By MS/MS	By matching
V5AT73	AGDVTLLLSEQK	VFGELNSKAGDVTLLL	TLLLSEQKKLLKEKKQ	K	A	G	Q	K	K	1	0	0	1	0	1	1	1	0	0	3	1	0	0	0	1	1	0	0	1	0	12	0	1272.69	V5AT73	79	90	yes	yes	2	2.6636e-45	250.48	By MS/MS	By MS/MS	By MS/MS	By MS/MS	By MS/MS	By MS/MS	By MS/MS	By MS/MS
V5BPE1	AGDVWLLQGPR	VDPPVRRRAGDVWLLQ	VWLLQGPREYIPNALT	R	A	G	P	R	E	1	1	0	1	0	1	0	2	0	0	2	0	0	0	1	0	0	1	0	1	0	11	0	1210.65	V5BPE1	350	360	yes	yes	2	3.0887e-11	187.42	By MS/MS	By MS/MS	By MS/MS	By MS/MS	By MS/MS	By MS/MS	By MS/MS	By MS/MS
V5DMU2	AGEAFDTASLLSEK	GIVSRPQRAGEAFDTA	TASLLSEKADRILAQY	R	A	G	E	K	A	3	0	0	1	0	0	2	1	0	0	2	1	0	1	0	2	1	0	0	0	0	14	0	1437.7	V5DMU2	591	604	yes	yes	2	1.0607e-15	173.33	By MS/MS	By MS/MS	By MS/MS	By MS/MS	By MS/MS	By MS/MS	By MS/MS	By MS/MS
V5DMU2	AGEEEFLFGDK	RSIQSALKAGEEEFLF	EEFLFGDKVIRLVPTV	K	A	G	D	K	V	1	0	0	1	0	0	3	2	0	0	1	1	0	2	0	0	0	0	0	0	0	11	0	1240.56	V5DMU2	1983	1993	yes	yes	2	1.026e-16	203.03	By MS/MS	By MS/MS	By MS/MS	By MS/MS	By MS/MS	By MS/MS	By MS/MS	By MS/MS
V5BGT0	AGEEITEQMFNFITK	SEELYIRKAGEEITEQ	QMFNFITKGGHRVALR	K	A	G	T	K	G	1	0	1	0	0	1	3	1	0	2	0	1	1	2	0	0	2	0	0	0	0	15	0	1756.83	V5BGT0	102	116	yes	yes	2	6.599e-48	227.91	By matching	By matching	By matching	By matching	By MS/MS	By matching	By MS/MS	By MS/MS
V5BJ09	AGEGDALGAELLDCVDR	LALEAIARAGEGDALG	ELLDCVDREAKIPLSQ	R	A	G	D	R	E	3	1	0	3	1	0	2	3	0	0	3	0	0	0	0	0	0	0	0	1	0	17	0	1759.8	V5BJ09	448	464	yes	yes	2	1.9093e-40	207.79	By MS/MS	By MS/MS	By MS/MS	By matching	By MS/MS	By MS/MS	By MS/MS	By MS/MS
V5BLH2	AGEGGLFSTVTWK	SDGVRGSKAGEGGLFS	LFSTVTWKCKEDPTVA	K	A	G	W	K	C	1	0	0	0	0	0	1	3	0	0	1	1	0	1	0	1	2	1	0	1	0	13	0	1351.68	V5BLH2	437	449	yes	yes	2	0.040515	55.176	By matching	By matching	By matching	By matching	By matching	By matching	By matching	By matching
V5D5C4	AGEIMPLPQEWWEADNLSSK	LKLVEARKAGEIMPLP	EADNLSSKKNFP____	K	A	G	S	K	K	2	0	1	1	0	1	3	1	0	1	2	1	1	0	2	2	0	2	0	0	0	20	0	2300.08	V5D5C4	1199	1218	yes	yes	2	6.2074e-10	133.35	By matching	By matching	By matching	By matching	By MS/MS	By matching	By MS/MS	By MS/MS
V5D733	AGELHNAVR	VTGGMANKAGELHNAV	GELHNAVRIQRQNMDS	K	A	G	V	R	I	2	1	1	0	0	0	1	1	1	0	1	0	0	0	0	0	0	0	0	1	0	9	0	965.504	V5D733	492	500	yes	yes	2	0.041484	63.184	By matching	By matching	By matching	By matching	By matching	By matching	By matching	By matching
V5DUN6	AGELLNATHQGQR	SQEERFLKAGELLNAT	NATHQGQRDLLKISTE	K	A	G	Q	R	D	2	1	1	0	0	2	1	2	1	0	2	0	0	0	0	0	1	0	0	0	0	13	0	1393.71	V5DUN6	362	374	yes	yes	2;3	5.0674e-16	196.7	By MS/MS	By MS/MS	By MS/MS	By matching	By MS/MS	By matching	By MS/MS	By matching
V5BEP2	AGEMQQPPHVSINVNR	VSVDRDTRAGEMQQPP	HVSINVNRDSRRHVSM	R	A	G	N	R	D	1	1	2	0	0	2	1	1	1	1	0	0	1	0	2	1	0	0	0	2	0	16	0	1775.87	V5BEP2	168	183	yes	yes	3	0.0039038	63.212	By matching	By matching	By matching	By matching	By matching	By matching	By matching	By matching
V5BPJ2	AGEQVQLLSSKPPVGPVVNASR	LPAGRTGRAGEQVQLL	GPVVNASRENPVSPFH	R	A	G	S	R	E	2	1	1	0	0	2	1	2	0	0	2	1	0	0	3	3	0	0	0	4	0	22	0	2232.22	V5BPJ2	1106	1127	yes	yes	3	0.00020545	66.041	By matching	By matching	By matching	By matching	By matching	By matching	By matching	By matching
V5AZ66	AGETDLEVPVAIRPTSETVMYPYYAK	PEVAWVTKAGETDLEV	VMYPYYAKWIRSHRDL	K	A	G	A	K	W	3	1	0	1	0	0	3	1	0	1	1	1	1	0	3	1	3	0	3	3	0	26	0	2899.43	V5AZ66	394	419	yes	yes	3	1.6855e-24	147.25	By MS/MS	By matching	By matching	By matching	By MS/MS	By matching	By MS/MS	By MS/MS
V5AU81	AGETVELEVR	YIDRAKARAGETVELE	ETVELEVRGKRLPGEV	R	A	G	V	R	G	1	1	0	0	0	0	3	1	0	0	1	0	0	0	0	0	1	0	0	2	0	10	0	1101.57	V5AU81	343	352	yes	yes	2	0.0014373	118.23	By matching	By matching	By matching	By MS/MS	By MS/MS	By matching	By matching	By matching
V5BZ13	AGEVAHLPFTGEPPAELLGTVTGTTSAR	ESLLTRVKAGEVAHLP	VTGTTSARSLFWDMYP	K	A	G	A	R	S	4	1	0	0	0	0	3	4	1	0	3	0	0	1	3	1	5	0	0	2	0	28	0	2778.42	V5BZ13	559	586	yes	yes	3	1.8652e-16	106.74	By matching	By matching	By matching	By matching	By matching	By matching	By MS/MS	By matching
V5BE01	AGEVGSSAMPHK	GFFQQKTKAGEVGSSA	GSSAMPHKVNPIDFEN	K	A	G	H	K	V	2	0	0	0	0	0	1	2	1	0	0	1	1	0	1	2	0	0	0	1	0	12	0	1169.55	V5BE01	298	309	yes	yes	2	0.019861	63.602	By MS/MS	By matching	By matching	By matching	By matching	By matching	By matching	By matching
V5BSF6	AGEVQYIADPIAPYTMSTR	YVGLTIGKAGEVQYIA	APYTMSTRSSSPRSQK	K	A	G	T	R	S	3	1	0	1	0	1	1	1	0	2	0	0	1	0	2	1	2	0	2	1	0	19	0	2082.01	V5BSF6	161	179	yes	yes	2	3.6317e-17	149.33	By MS/MS	By MS/MS	By MS/MS	By MS/MS	By MS/MS	By MS/MS	By MS/MS	By MS/MS
V5AQ73	AGEVYVVPNHEAVNTTNNAAEDLGLIA	ETVKVEMRAGEVYVVP	AEDLGLIA________	R	A	G	I	A	-	5	0	4	1	0	0	3	2	1	1	2	0	0	0	1	0	2	0	1	4	0	27	0	2780.36	V5AQ73	737	763	yes	yes	2	1.6871e-05	65.854	By MS/MS	By MS/MS	By MS/MS	By MS/MS	By MS/MS	By MS/MS	By MS/MS	By MS/MS
V5BNW7	AGEYQQLPSNEIMK	TIELIGDRAGEYQQLP	LPSNEIMKRPQLLQSM	R	A	G	M	K	R	1	0	1	0	0	2	2	1	0	1	1	1	1	0	1	1	0	0	1	0	0	14	0	1606.77	V5BNW7	334	347	yes	yes	2	2.3013e-16	178.68	By MS/MS	By MS/MS	By MS/MS	By MS/MS	By MS/MS	By MS/MS	By matching	By MS/MS
V5DR58	AGEYVDLIAGR	PSNLYLTRAGEYVDLI	YVDLIAGRIGGNSRLT	R	A	G	G	R	I	2	1	0	1	0	0	1	2	0	1	1	0	0	0	0	0	0	0	1	1	0	11	0	1162.6	V5DR58	447	457	yes	yes	2	0.000333	131.12	By MS/MS	By matching	By matching	By matching	By matching	By matching	By matching	By MS/MS
V5BT91	AGFDGVEIHGANGYLLDAFFR	GAKNAIFKAGFDGVEI	YLLDAFFRESSNKRQS	K	A	G	F	R	E	3	1	1	2	0	0	1	4	1	1	2	0	0	3	0	0	0	0	1	1	0	21	0	2268.1	V5BT91	187	207	yes	yes	3	0.00011754	69.975	By MS/MS	By matching	By matching	By matching	By matching	By matching	By matching	By matching
V5BL51	AGFELDGYYR	DIKEEFTKAGFELDGY	FELDGYYRKNPSVAIV	K	A	G	Y	R	K	1	1	0	1	0	0	1	2	0	0	1	0	0	1	0	0	0	0	2	0	0	10	0	1189.54	V5BL51	410	419	yes	yes	2	5.8662e-05	166.66	By MS/MS	By MS/MS	By MS/MS	By MS/MS	By MS/MS	By MS/MS	By MS/MS	By MS/MS
V5BQE7	AGFGTLPAQNK	RDEVFIVKAGFGTLPA	GTLPAQNKYYRVMDHS	K	A	G	N	K	Y	2	0	1	0	0	1	0	2	0	0	1	1	0	1	1	0	1	0	0	0	0	11	0	1102.58	V5BQE7	1166	1176	yes	yes	2	0.0082697	75.566	By matching	By matching	By MS/MS	By matching	By matching	By matching	By matching	By matching
V5BIM9	AGFIPEGFEDR	VPLSPAMRAGFIPEGF	IPEGFEDRHEKVTFVP	R	A	G	D	R	H	1	1	0	1	0	0	2	2	0	1	0	0	0	2	1	0	0	0	0	0	0	11	0	1236.58	V5BIM9	46	56	yes	yes	2	0.0011227	97.163	By MS/MS	By MS/MS	By MS/MS	By MS/MS	By MS/MS	By MS/MS	By matching	By MS/MS
V5DIG4	AGFPDVNPK	LLFEVIGRAGFPDVNP	GFPDVNPKELVQDSFL	R	A	G	P	K	E	1	0	1	1	0	0	0	1	0	0	0	1	0	1	2	0	0	0	0	1	0	9	0	943.476	V5DIG4	2807	2815	yes	yes	2	0.039837	63.816	By matching	By matching	By matching	By matching	By MS/MS	By matching	By matching	By matching
V5DD27	AGFPLVVFNR	SMAANILKAGFPLVVF	FPLVVFNRTTSKMEEL	K	A	G	N	R	T	1	1	1	0	0	0	0	1	0	0	1	0	0	2	1	0	0	0	0	2	0	10	0	1118.62	V5DD27	24	33	yes	yes	2	7.1397e-05	164.96	By MS/MS	By MS/MS	By MS/MS	By matching	By MS/MS	By MS/MS	By MS/MS	By MS/MS
V5BAT7	AGFSEPAWK	MDFNEVQRAGFSEPAW	GFSEPAWKLITGSTTP	R	A	G	W	K	L	2	0	0	0	0	0	1	1	0	0	0	1	0	1	1	1	0	1	0	0	0	9	0	991.476	V5BAT7	509	517	yes	yes	2	0.00079244	146.69	By MS/MS	By MS/MS	By MS/MS	By MS/MS	By MS/MS	By MS/MS	By MS/MS	By MS/MS
V5BIZ6	AGFSFVNLEPISHAR	SITELLRRAGFSFVNL	LEPISHARVPIIKHHA	R	A	G	A	R	V	2	1	1	0	0	0	1	1	1	1	1	0	0	2	1	2	0	0	0	1	0	15	0	1643.84	V5BIZ6	343	357	yes	yes	3	7.6894e-07	130.61	By matching	By matching	By matching	By matching	By matching	By matching	By MS/MS	By MS/MS
V5BDL0	AGFSGDDAPR	DNGSGMVKAGFSGDDA	FSGDDAPRHVFPSIVG	K	A	G	P	R	H	2	1	0	2	0	0	0	2	0	0	0	0	0	1	1	1	0	0	0	0	0	10	0	991.436	V5BDL0	20	29	yes	yes	2	0.00053995	153.1	By MS/MS	By MS/MS	By MS/MS	By MS/MS	By MS/MS	By MS/MS	By MS/MS	By MS/MS
V5AWV1	AGFTVPIVDFR	FIVPFMEKAGFTVPIV	TVPIVDFRLPGVTTIS	K	A	G	F	R	L	1	1	0	1	0	0	0	1	0	1	0	0	0	2	1	0	1	0	0	2	0	11	0	1220.66	V5AWV1	388	398	yes	yes	2	0.000333	131.12	By MS/MS	By MS/MS	By MS/MS	By matching	By MS/MS	By MS/MS	By MS/MS	By MS/MS
V5DQB8	AGGAGIPAFYTATGFGTVAQTGGQITK	GSLAERMRAGGAGIPA	QTGGQITKYNGDGSVA	R	A	G	T	K	Y	5	0	0	0	0	2	0	7	0	2	0	1	0	2	1	0	5	0	1	1	0	27	0	2541.29	V5DQB8	119	145	yes	yes	2	1.86e-33	149.64	By MS/MS	By MS/MS	By MS/MS	By MS/MS	By MS/MS	By MS/MS	By MS/MS	By MS/MS
V5BA98	AGGIEVITR	PNALLFKKAGGIEVIT	GGIEVITRVLRSESLD	K	A	G	T	R	V	1	1	0	0	0	0	1	2	0	2	0	0	0	0	0	0	1	0	0	1	0	9	0	914.519	V5BA98	230	238	yes	yes	2	0.01902	73.841	By matching	By matching	By MS/MS	By matching	By matching	By matching	By matching	By matching
V5BBT6	AGGILAAGIDAELSALR	LVTQCEERAGGILAAG	DAELSALRGQYNAVRA	R	A	G	L	R	G	5	1	0	1	0	0	1	3	0	2	3	0	0	0	0	1	0	0	0	0	0	17	0	1596.88	V5BBT6	56	72	yes	yes	2	3.6011e-25	184.48	By matching	By matching	By matching	By matching	By MS/MS	By matching	By MS/MS	By matching
V5D441	AGGILSYIER	KENINVLKAGGILSYI	GILSYIERSLIIFEDE	K	A	G	E	R	S	1	1	0	0	0	0	1	2	0	2	1	0	0	0	0	1	0	0	1	0	0	10	0	1077.58	V5D441	267	276	yes	yes	2	0.00098134	143.5	By matching	By matching	By matching	By matching	By MS/MS	By matching	By MS/MS	By MS/MS
V5BDZ8	AGGLGATPLLK	INTAALRKAGGLGATP	LGATPLLKGSSSTEER	K	A	G	L	K	G	2	0	0	0	0	0	0	3	0	0	3	1	0	0	1	0	1	0	0	0	0	11	0	996.597	V5BDZ8	538	548	yes	yes	2	0.018718	67.214	By matching	By matching	By matching	By matching	By MS/MS	By matching	By MS/MS	By matching
V5AZ89;V5CUK6	AGGLGDACLPFDVPPAR	TECVCSCRAGGLGDAC	PFDVPPARAGGGGDTA	R	A	G	A	R	A	3	1	0	2	1	0	0	3	0	0	2	0	0	1	3	0	0	0	0	1	0	17	0	1711.84	V5AZ89	376	392	yes	no	2	2.2549e-18	163.9	By MS/MS	By MS/MS	By MS/MS	By MS/MS	By MS/MS	By MS/MS	By MS/MS	By MS/MS
V5BPH4	AGGLSPVFR	LWSGARARAGGLSPVF	GGLSPVFRIFPETAVI	R	A	G	F	R	I	1	1	0	0	0	0	0	2	0	0	1	0	0	1	1	1	0	0	0	1	0	9	0	902.497	V5BPH4	869	877	yes	yes	2	0.048743	60.398	By matching	By matching	By matching	By matching	By matching	By matching	By matching	By matching
V5BI39	AGGLTLGR	SAAPAPKRAGGLTLGR	AGGLTLGRAKKADITS	R	A	G	G	R	A	1	1	0	0	0	0	0	3	0	0	2	0	0	0	0	0	1	0	0	0	0	8	0	743.429	V5BI39	234	241	yes	yes	2	0.035717	67.494	By matching	By matching	By matching	By matching	By matching	By matching	By matching	By matching
V5B2B3	AGGNQPALFK	CLFVVESRAGGNQPAL	GNQPALFKVCETSLCE	R	A	G	F	K	V	2	0	1	0	0	1	0	2	0	0	1	1	0	1	1	0	0	0	0	0	0	10	0	1001.53	V5B2B3	69	78	yes	yes	2	0.0022063	104.2	By matching	By matching	By matching	By MS/MS	By matching	By matching	By matching	By matching
V5BBG5	AGGPAVILPPPSSLPK	IPPPSLPKAGGPAVIL	PPPSSLPKTPQQQKGR	K	A	G	P	K	T	2	0	0	0	0	0	0	2	0	1	2	1	0	0	5	2	0	0	0	1	0	16	0	1499.87	V5BBG5	676	691	yes	yes	2	0.0028518	73.415	By MS/MS	By MS/MS	By MS/MS	By MS/MS	By matching	By matching	By matching	By MS/MS
V5BWY3	AGGTNFNNATAMFGASGK	ADQIEALKAGGTNFNN	AMFGASGKGTQAVSSI	K	A	G	G	K	G	4	0	3	0	0	0	0	4	0	0	0	1	1	2	0	1	2	0	0	0	0	18	0	1714.77	V5BWY3	373	390	yes	yes	2	4.1289e-05	107.63	By MS/MS	By MS/MS	By matching	By matching	By matching	By matching	By matching	By matching
V5CJT0;V5D6F2;V5AJS1	AGGVGDACLPFDVPPAR	SDCVCGCRAGGVGDAC	PFDVPPARAGGGGGAQ	R	A	G	A	R	A	3	1	0	2	1	0	0	3	0	0	1	0	0	1	3	0	0	0	0	2	0	17	0	1697.82	V5D6F2	436	452	no	no	2	3.0437e-14	157.58	By MS/MS	By MS/MS	By MS/MS	By MS/MS	By MS/MS	By MS/MS	By MS/MS	By MS/MS
V5ALL8;V5BE56	AGGVGEACLPFDVPAAR	SECVCSCRAGGVGEAC	PFDVPAARAGGAEDCM	R	A	G	A	R	A	4	1	0	1	1	0	1	3	0	0	1	0	0	1	2	0	0	0	0	2	0	17	0	1685.82	V5ALL8	376	392	no	no	2	0.00055837	85.988	By MS/MS	By matching	By MS/MS	By matching	By matching	By matching	By matching	By matching
V5AJ38;V5ALL4	AGGVGEACLPFDVPPAR	SDCVCSCRAGGVGEAC	PFDVPPARAGGGGGAP	R	A	G	A	R	A	3	1	0	1	1	0	1	3	0	0	1	0	0	1	3	0	0	0	0	2	0	17	0	1711.84	V5ALL4	177	193	no	no	2	1.3961e-10	139	By MS/MS	By MS/MS	By MS/MS	By MS/MS	By MS/MS	By MS/MS	By MS/MS	By MS/MS
V5BP04	AGGYTQQVQDEALEPR	ISIIPRGRAGGYTQQV	QDEALEPRTDVFLFSQ	R	A	G	P	R	T	2	1	0	1	0	3	2	2	0	0	1	0	0	0	1	0	1	0	1	1	0	16	0	1760.83	V5BP04	532	547	yes	yes	2	5.334e-72	261.64	By MS/MS	By MS/MS	By MS/MS	By MS/MS	By MS/MS	By MS/MS	By MS/MS	By MS/MS
V5DCD0	AGIDLCVNCEVER	YTMNRLHRAGIDLCVN	CVNCEVERVWQIVRND	R	A	G	E	R	V	1	1	1	1	2	0	2	1	0	1	1	0	0	0	0	0	0	0	0	2	0	13	0	1533.69	V5DCD0	149	161	yes	yes	2	1.0073e-28	223.36	By MS/MS	By MS/MS	By matching	By MS/MS	By MS/MS	By MS/MS	By MS/MS	By MS/MS
V5B7B8	AGIENVEAVR	HGGVEPSKAGIENVEA	IENVEAVREGCSNLIR	K	A	G	V	R	E	2	1	1	0	0	0	2	1	0	1	0	0	0	0	0	0	0	0	0	2	0	10	0	1056.56	V5B7B8	410	419	yes	yes	2	0.0031746	95.477	By matching	By matching	By matching	By matching	By matching	By MS/MS	By matching	By matching
V5BH01	AGIFPSETEVVEMDNDLAQEIAAR	RAVGALTKAGIFPSET	LAQEIAARTALLFPEE	K	A	G	A	R	T	4	1	1	2	0	1	4	1	0	2	1	0	1	1	1	1	1	0	0	2	0	24	0	2604.24	V5BH01	184	207	yes	yes	2	2.6809e-34	171.29	By matching	By matching	By matching	By matching	By MS/MS	By matching	By matching	By matching
V5B0R0	AGIGHEELAEEDNLQR	LSIRYLARAGIGHEEL	AEEDNLQRLAEHLSVN	R	A	G	Q	R	L	2	1	1	1	0	1	4	2	1	1	2	0	0	0	0	0	0	0	0	0	0	16	0	1779.84	V5B0R0	265	280	yes	yes	2;3	8.2821e-50	238.67	By MS/MS	By MS/MS	By MS/MS	By MS/MS	By MS/MS	By MS/MS	By MS/MS	By MS/MS
V5ARJ7	AGIITPDQAR	EDFKRATKAGIITPDQ	IITPDQARQLWAMLSD	K	A	G	A	R	Q	2	1	0	1	0	1	0	1	0	2	0	0	0	0	1	0	1	0	0	0	0	10	0	1040.56	V5ARJ7	133	142	yes	yes	2	0.049134	57.532	By matching	By matching	By matching	By matching	By MS/MS	By matching	By matching	By matching
V5BRQ8	AGILETVMDVLK	VCDTGIEKAGILETVM	ETVMDVLKKKCQMDPV	K	A	G	L	K	K	1	0	0	1	0	0	1	1	0	1	2	1	1	0	0	0	1	0	0	2	0	12	0	1287.71	V5BRQ8	53	64	yes	yes	2	3.5465e-57	261.22	By matching	By matching	By matching	By matching	By MS/MS	By matching	By MS/MS	By MS/MS
V5B3T7	AGILLGDVDTIMR	VMCEHLVRAGILLGDV	GDVDTIMRKRVMGLFQ	R	A	G	M	R	K	1	1	0	2	0	0	0	2	0	2	2	0	1	0	0	0	1	0	0	1	0	13	0	1372.74	V5B3T7	341	353	yes	yes	2	6.7684e-12	179.35	By MS/MS	By matching	By matching	By matching	By MS/MS	By MS/MS	By MS/MS	By MS/MS
V5DI43	AGIPGHIEHLGELAK	DKAAEEMRAGIPGHIE	EHLGELAKALHHVVLP	R	A	G	A	K	A	2	0	0	0	0	0	2	3	2	2	2	1	0	0	1	0	0	0	0	0	0	15	0	1540.84	V5DI43	470	484	yes	yes	4	0.020255	44.193	By matching	By MS/MS	By matching	By matching	By MS/MS	By MS/MS	By MS/MS	By matching
V5B6G9	AGIPTAVK	DHSVQVDKAGIPTAVK	AGIPTAVKENQDMEMQ	K	A	G	V	K	E	2	0	0	0	0	0	0	1	0	1	0	1	0	0	1	0	1	0	0	1	0	8	0	755.454	V5B6G9	145	152	yes	yes	2	0.050073	62.546	By matching	By matching	By matching	By matching	By matching	By matching	By matching	By matching
V5B924	AGISEENMVAQAIIACGGVNAIER	QLGDDDFRAGISEENM	GGVNAIERIQSYTDNN	R	A	G	E	R	I	5	1	2	0	1	1	3	3	0	4	0	0	1	0	0	1	0	0	0	2	0	24	0	2472.21	V5B924	459	482	yes	yes	2	1.1069e-33	161.56	By MS/MS	By MS/MS	By MS/MS	By matching	By MS/MS	By MS/MS	By MS/MS	By MS/MS
V5B6M0	AGKPPTIELDNQHYK	RLVLCEERAGKPPTIE	ELDNQHYKIITGLDAL	R	A	G	Y	K	I	1	0	1	1	0	1	1	1	1	1	1	2	0	0	2	0	1	0	1	0	0	15	0	1709.87	V5B6M0	403	417	yes	yes	3;4	0.00026806	90.853	By MS/MS	By MS/MS	By MS/MS	By MS/MS	By MS/MS	By MS/MS	By MS/MS	By MS/MS
V5BPU7	AGLAFLK	FSQHPVARAGLAFLKR	RAGLAFLKRWSKQSGI	R	A	G	L	K	R	2	0	0	0	0	0	0	1	0	0	2	1	0	1	0	0	0	0	0	0	0	7	0	718.438	V5BPU7	253	259	yes	yes	2	0.069784	84.359	By MS/MS	By matching	By matching	By matching	By matching	By matching	By matching	By matching
V5BMM4	AGLDYADALSR	KRLSQATRAGLDYADA	DYADALSRQTEFDLTL	R	A	G	S	R	Q	3	1	0	2	0	0	0	1	0	0	2	0	0	0	0	1	0	0	1	0	0	11	0	1150.56	V5BMM4	627	637	yes	yes	2	0.00033157	132.03	By MS/MS	By matching	By MS/MS	By MS/MS	By matching	By MS/MS	By matching	By matching
V5B6M7	AGLFPLESSEEKEEVPVSAR	DDKIYEEKAGLFPLES	EEVPVSARSGENDIYT	K	A	G	A	R	S	2	1	0	0	0	0	5	1	0	0	2	1	0	1	2	3	0	0	0	2	0	20	1	2173.09	V5B6M7	368	387	yes	yes	3	0.00022924	78.848	By matching	By matching	By matching	By matching	By matching	By MS/MS	By matching	By matching
V5B6C0	AGLHDAVYQLLR	TPLYMAAKAGLHDAVY	DAVYQLLRAGADQNVC	K	A	G	L	R	A	2	1	0	1	0	1	0	1	1	0	3	0	0	0	0	0	0	0	1	1	0	12	0	1354.74	V5B6C0	170	181	yes	yes	3	0.0004545	91.549	By matching	By matching	By matching	By matching	By matching	By matching	By MS/MS	By MS/MS
V5D424	AGLLPYK	KDASKEAKAGLLPYKL	KAGLLPYKLSPEKFIM	K	A	G	Y	K	L	1	0	0	0	0	0	0	1	0	0	2	1	0	0	1	0	0	0	1	0	0	7	0	760.448	V5D424	106	112	yes	yes	2	0.019023	97.596	By MS/MS	By MS/MS	By MS/MS	By MS/MS	By MS/MS	By MS/MS	By MS/MS	By MS/MS
V5AWC6	AGLNATLLVR	KRSIESSKAGLNATLL	LNATLLVRHEGRLFVN	K	A	G	V	R	H	2	1	1	0	0	0	0	1	0	0	3	0	0	0	0	0	1	0	0	1	0	10	0	1026.62	V5AWC6	671	680	yes	yes	2	0.0012988	132.32	By matching	By MS/MS	By MS/MS	By matching	By matching	By matching	By MS/MS	By matching
V5BFJ9	AGLPAEDMEFVQFHPTGIYGPGVLITEGAR	DGTAMVARAGLPAEDM	VLITEGARGEGGYLVN	R	A	G	A	R	G	3	1	0	1	0	1	3	5	1	2	2	0	1	2	3	0	2	0	1	2	0	30	0	3171.57	V5BFJ9	244	273	yes	yes	3	9.5011e-05	47.616	By matching	By matching	By matching	By matching	By matching	By matching	By MS/MS	By matching
V5BNQ9	AGLSETGFLAELR	IAIEEASKAGLSETGF	TGFLAELRNSREDFLG	K	A	G	L	R	N	2	1	0	0	0	0	2	2	0	0	3	0	0	1	0	1	1	0	0	0	0	13	0	1362.71	V5BNQ9	396	408	yes	yes	2	0.00039341	106.54	By matching	By matching	By matching	By matching	By MS/MS	By matching	By matching	By matching
V5ARL4	AGLSLSDIDAFEMMGGTSR	LAEEALSKAGLSLSDI	EMMGGTSRTPKIISDL	K	A	G	S	R	T	2	1	0	2	0	0	1	3	0	1	2	0	2	1	0	3	1	0	0	0	0	19	0	1956.89	V5ARL4	362	380	yes	yes	2	2.8976e-58	225.17	By MS/MS	By matching	By matching	By matching	By MS/MS	By matching	By MS/MS	By MS/MS
V5C2Q3	AGLSSLDSTR	IGSVGRKRAGLSSLDS	LSSLDSTRMKNGSADG	R	A	G	T	R	M	1	1	0	1	0	0	0	1	0	0	2	0	0	0	0	3	1	0	0	0	0	10	0	1005.51	V5C2Q3	67	76	yes	yes	2	0.0013224	121.9	By MS/MS	By matching	By matching	By matching	By MS/MS	By matching	By matching	By matching
V5BEA8	AGLTLSGHEECPIVPVMLYDAR	LFRTEMKKAGLTLSGH	PVMLYDARIAGEFASR	K	A	G	A	R	I	2	1	0	1	1	0	2	2	1	1	3	0	1	0	2	1	1	0	1	2	0	22	0	2427.19	V5BEA8	323	344	yes	yes	2;3	4.1456e-12	122.1	By MS/MS	By matching	By matching	By matching	By MS/MS	By matching	By MS/MS	By MS/MS
V5BMN7	AGLVPILIR	LAETNAERAGLVPILI	GLVPILIRYLHADTLF	R	A	G	I	R	Y	1	1	0	0	0	0	0	1	0	2	2	0	0	0	1	0	0	0	0	1	0	9	0	950.628	V5BMN7	328	336	yes	yes	2	0.0013166	117.4	By MS/MS	By matching	By MS/MS	By matching	By MS/MS	By MS/MS	By MS/MS	By MS/MS
V5C2S4	AGMGGMFK	GAAMPISKAGMGGMFK	AGMGGMFKGAPGVTKM	K	A	G	F	K	G	1	0	0	0	0	0	0	3	0	0	0	1	2	1	0	0	0	0	0	0	0	8	0	797.356	V5C2S4	547	554	yes	yes	2	0.0018707	114.72	By MS/MS	By MS/MS	By MS/MS	By MS/MS	By MS/MS	By MS/MS	By MS/MS	By MS/MS
V5BBD6	AGMIFYR	HKSLRGPRAGMIFYRK	RAGMIFYRKKGRNGEA	R	A	G	Y	R	K	1	1	0	0	0	0	0	1	0	1	0	0	1	1	0	0	0	0	1	0	0	7	0	856.427	V5BBD6	242	248	yes	yes	2	0.02945	88.734	By matching	By matching	By matching	By matching	By matching	By matching	By MS/MS	By matching
V5B829	AGMNYLGLPVFGTVTEAVK	VGGVNPKKAGMNYLGL	GTVTEAVKATGADATV	K	A	G	V	K	A	2	0	1	0	0	0	1	3	0	0	2	1	1	1	1	0	2	0	1	3	0	19	0	1966.02	V5B829	50	68	yes	yes	2	1.2609e-56	219.23	By MS/MS	By MS/MS	By matching	By MS/MS	By MS/MS	By MS/MS	By MS/MS	By MS/MS
V5B599	AGMTHIVR	LTSFMVFKAGMTHIVR	AGMTHIVRDVDRPGSK	K	A	G	V	R	D	1	1	0	0	0	0	0	1	1	1	0	0	1	0	0	0	1	0	0	1	0	8	0	883.47	V5B599	88	95	yes	yes	2	0.00055256	139.97	By MS/MS	By MS/MS	By MS/MS	By MS/MS	By MS/MS	By MS/MS	By MS/MS	By matching
V5BJH2	AGPFGRPDEYDAEEVANFVR	IDFFNAARAGPFGRPD	EEVANFVRADLKRLEE	R	A	G	V	R	A	3	2	1	2	0	0	3	2	0	0	0	0	0	2	2	0	0	0	1	2	0	20	0	2238.03	V5BJH2	307	326	yes	yes	3	5.6514e-05	79.326	By matching	By matching	By matching	By matching	By MS/MS	By matching	By matching	By matching
V5BJ00	AGPLNYRPEGIPPWMPEGEPEK	RGRIHHLKAGPLNYRP	MPEGEPEKRKKRKYGA	K	A	G	E	K	R	1	1	1	0	0	0	4	3	0	1	1	1	1	0	6	0	0	1	1	0	0	22	0	2463.19	V5BJ00	189	210	yes	yes	3	0.00038733	61.139	By matching	By matching	By matching	By matching	By MS/MS	By MS/MS	By matching	By MS/MS
V5BQJ0	AGPPPLLFIR	PIEAPKPKAGPPPLLF	PPPLLFIRKNASKGVE	K	A	G	I	R	K	1	1	0	0	0	0	0	1	0	1	2	0	0	1	3	0	0	0	0	0	0	10	0	1079.65	V5BQJ0	950	959	yes	yes	2	7.8655e-05	163.99	By MS/MS	By matching	By matching	By matching	By MS/MS	By matching	By MS/MS	By MS/MS
V5BDM9	AGPSVNVVR	TPKPPRRRAGPSVNVV	GPSVNVVRLPRPTKIK	R	A	G	V	R	L	1	1	1	0	0	0	0	1	0	0	0	0	0	0	1	1	0	0	0	3	0	9	0	897.503	V5BDM9	253	261	yes	yes	2	0.00013934	157.34	By MS/MS	By matching	By MS/MS	By MS/MS	By MS/MS	By MS/MS	By MS/MS	By MS/MS
V5DH61	AGPTGAALDATNSQFLR	QKDGRRLRAGPTGAAL	ATNSQFLRKKESFRGE	R	A	G	L	R	K	4	1	1	1	0	1	0	2	0	0	2	0	0	1	1	1	2	0	0	0	0	17	0	1688.85	V5DH61	357	373	yes	yes	2	3.0212e-07	123.92	By matching	By matching	By matching	By MS/MS	By matching	By matching	By matching	By matching
V5BE61	AGQAEVQQLEDECTELQHQLDWSK	PLLEELERAGQAEVQQ	QHQLDWSKSNYMQEVS	R	A	G	S	K	S	2	0	0	2	1	5	4	1	1	0	3	1	0	0	0	1	1	1	0	1	0	24	0	2841.29	V5BE61	885	908	yes	yes	3	1.989e-34	167.97	By matching	By MS/MS	By matching	By matching	By MS/MS	By MS/MS	By MS/MS	By MS/MS
V5DI82	AGQDIVVLQR	EAIVAAYKAGQDIVVL	QDIVVLQRFEELQAMP	K	A	G	Q	R	F	1	1	0	1	0	2	0	1	0	1	1	0	0	0	0	0	0	0	0	2	0	10	0	1097.62	V5DI82	46	55	yes	yes	2	0.0012832	135.8	By MS/MS	By MS/MS	By MS/MS	By MS/MS	By MS/MS	By MS/MS	By matching	By matching
V5B920	AGQGTSDGSMPGITTGR	DDALLEFKAGQGTSDG	MPGITTGRSSGHTSCD	K	A	G	G	R	S	1	1	0	1	0	1	0	5	0	1	0	0	1	0	1	2	3	0	0	0	0	17	0	1591.73	V5B920	641	657	yes	yes	2	0.00028436	113.81	By matching	By matching	By matching	By matching	By matching	By matching	By matching	By matching
V5B599	AGQHGYHHR	RVMYTVARAGQHGYHH	GQHGYHHRTHLNKKIY	R	A	G	H	R	T	1	1	0	0	0	1	0	2	3	0	0	0	0	0	0	0	0	0	1	0	0	9	0	1061.49	V5B599	309	317	yes	yes	3	0.028769	52.716	By MS/MS	By matching	By matching	By matching	By matching	By matching	By matching	By matching
V5BN13	AGQHPTEGAVAEVR	NYATWALRAGQHPTEG	EGAVAEVRDPFSFSAA	R	A	G	V	R	D	3	1	0	0	0	1	2	2	1	0	0	0	0	0	1	0	1	0	0	2	0	14	0	1420.71	V5BN13	828	841	yes	yes	2;3	0.018116	62.077	By matching	By matching	By MS/MS	By matching	By MS/MS	By MS/MS	By matching	By matching
V5AWC6	AGQLDSTAFDVFLK	MACKIQMKAGQLDSTA	TAFDVFLKGGGAMQVD	K	A	G	L	K	G	2	0	0	2	0	1	0	1	0	0	2	1	0	2	0	1	1	0	0	1	0	14	0	1510.77	V5AWC6	3857	3870	yes	yes	2	1.8187e-52	247.11	By MS/MS	By MS/MS	By matching	By matching	By MS/MS	By MS/MS	By MS/MS	By MS/MS
V5BQQ0	AGQLSCEEYVR	ELLERSLKAGQLSCEE	LSCEEYVRRVSDMGRK	K	A	G	V	R	R	1	1	0	0	1	1	2	1	0	0	1	0	0	0	0	1	0	0	1	1	0	11	0	1310.59	V5BQQ0	317	327	yes	yes	2	1.026e-16	203.03	By MS/MS	By MS/MS	By MS/MS	By MS/MS	By MS/MS	By MS/MS	By MS/MS	By MS/MS
V5D614	AGQMRAMMASLK	YQGNLAKKAGQMRAMM	RAMMASLKYFREQTEL	K	A	G	L	K	Y	3	1	0	0	0	1	0	1	0	0	1	1	3	0	0	1	0	0	0	0	0	12	1	1293.64	V5D614	807	818	yes	yes	2	0.040355	70.942	By MS/MS	By matching	By MS/MS	By matching	By matching	By matching	By matching	By matching
V5BMN7	AGQSFVDNWK	GRRKAAERAGQSFVDN	QSFVDNWKLECDVIYA	R	A	G	W	K	L	1	0	1	1	0	1	0	1	0	0	0	1	0	1	0	1	0	1	0	1	0	10	0	1150.54	V5BMN7	133	142	yes	yes	2	0.0012096	116.74	By MS/MS	By MS/MS	By MS/MS	By MS/MS	By matching	By matching	By matching	By MS/MS
V5DHX4	AGQSLPLHVSPQSLQVPATAPLK	MRRLLPLRAGQSLPLH	VPATAPLKLSTMPSVS	R	A	G	L	K	L	3	0	0	0	0	3	0	1	1	0	4	1	0	0	4	3	1	0	0	2	0	23	0	2338.3	V5DHX4	1321	1343	yes	yes	3	1.4435e-22	149.33	By MS/MS	By matching	By matching	By matching	By MS/MS	By matching	By MS/MS	By MS/MS
V5BHE6	AGQTIPLDEIK	EVCEAFEKAGQTIPLD	TIPLDEIKKIMNKPSF	K	A	G	I	K	K	1	0	0	1	0	1	1	1	0	2	1	1	0	0	1	0	1	0	0	0	0	11	0	1183.64	V5BHE6	71	81	yes	yes	2	0.0081234	75.788	By MS/MS	By matching	By matching	By matching	By matching	By matching	By MS/MS	By matching
V5BHE6	AGQTIPLDEIKK	EVCEAFEKAGQTIPLD	IPLDEIKKIMNKPSFG	K	A	G	K	K	I	1	0	0	1	0	1	1	1	0	2	1	2	0	0	1	0	1	0	0	0	0	12	1	1311.74	V5BHE6	71	82	yes	yes	2;3	0.0018783	103.43	By MS/MS	By MS/MS	By MS/MS	By MS/MS	By MS/MS	By MS/MS	By MS/MS	By MS/MS
V5DFP8	AGSAAFFEETVR	DEGHGVPKAGSAAFFE	AFFEETVRELSTAGSE	K	A	G	V	R	E	3	1	0	0	0	0	2	1	0	0	0	0	0	2	0	1	1	0	0	1	0	12	0	1283.61	V5DFP8	157	168	yes	yes	2	0.00098429	94.122	By matching	By matching	By matching	By matching	By MS/MS	By matching	By MS/MS	By matching
V5BMI3	AGSATACVAALR	VLNDKKVKAGSATACV	TACVAALRKEDTGKHV	K	A	G	L	R	K	5	1	0	0	1	0	0	1	0	0	1	0	0	0	0	1	1	0	0	1	0	12	0	1146.58	V5BMI3	228	239	yes	yes	2	0.00014711	117.25	By matching	By matching	By matching	By matching	By MS/MS	By MS/MS	By MS/MS	By MS/MS
V5BMN4	AGSDPATLATELVR	VVGWVHVRAGSDPATL	TLATELVRLPAPEELP	R	A	G	V	R	L	3	1	0	1	0	0	1	1	0	0	2	0	0	0	1	1	2	0	0	1	0	14	0	1399.73	V5BMN4	283	296	yes	yes	2	9.4664e-26	206.66	By MS/MS	By MS/MS	By MS/MS	By MS/MS	By MS/MS	By MS/MS	By MS/MS	By MS/MS
V5BKL6	AGSDSTYDEIGGLSR	VSLMKVEKAGSDSTYD	DEIGGLSRQVKEIKEV	K	A	G	S	R	Q	1	1	0	2	0	0	1	3	0	1	1	0	0	0	0	3	1	0	1	0	0	15	0	1526.68	V5BKL6	139	153	yes	yes	2	3.6325e-22	186.29	By MS/MS	By MS/MS	By MS/MS	By MS/MS	By MS/MS	By MS/MS	By MS/MS	By MS/MS
V5B6W8	AGSEPDENVVVVDSADLR	TLQGSMVRAGSEPDEN	VVDSADLRHIFTTADG	R	A	G	L	R	H	2	1	1	3	0	0	2	1	0	0	1	0	0	0	1	2	0	0	0	4	0	18	0	1870.89	V5B6W8	86	103	yes	yes	2	6.9577e-57	215.51	By MS/MS	By MS/MS	By MS/MS	By MS/MS	By MS/MS	By MS/MS	By MS/MS	By MS/MS
V5BZY4	AGSFDTAVLR	EEGNKAFKAGSFDTAV	SFDTAVLRYTQAIEVN	K	A	G	L	R	Y	2	1	0	1	0	0	0	1	0	0	1	0	0	1	0	1	1	0	0	1	0	10	0	1035.53	V5BZY4	25	34	yes	yes	2	0.012576	82.494	By matching	By matching	By matching	By matching	By matching	By matching	By matching	By matching
V5BRU1	AGSFNEALR	EFMIAPVKAGSFNEAL	GSFNEALRMGAEVYHS	K	A	G	L	R	M	2	1	1	0	0	0	1	1	0	0	1	0	0	1	0	1	0	0	0	0	0	9	0	963.477	V5BRU1	173	181	yes	yes	2	1.3122e-07	182.39	By MS/MS	By MS/MS	By MS/MS	By MS/MS	By MS/MS	By MS/MS	By MS/MS	By MS/MS
V5BND7	AGSGHVPSNEGTVASPIDNR	SITPEATRAGSGHVPS	VASPIDNRVSGVVTLS	R	A	G	N	R	V	2	1	2	1	0	0	1	3	1	1	0	0	0	0	2	3	1	0	0	2	0	20	0	1963.93	V5BND7	55	74	yes	yes	3	8.4884e-08	116.61	By MS/MS	By MS/MS	By MS/MS	By MS/MS	By MS/MS	By MS/MS	By MS/MS	By MS/MS
V5BLB4	AGSGPVPDLIVAR	SPEAATPRAGSGPVPD	VPDLIVARGLYKVLEE	R	A	G	A	R	G	2	1	0	1	0	0	0	2	0	1	1	0	0	0	2	1	0	0	0	2	0	13	0	1250.7	V5BLB4	38	50	yes	yes	2	5.9955e-16	196.02	By MS/MS	By MS/MS	By MS/MS	By matching	By MS/MS	By MS/MS	By MS/MS	By MS/MS
V5BK67	AGSLLSLAK	IGARLIQKAGSLLSLA	GSLLSLAKYPSSTVQI	K	A	G	A	K	Y	2	0	0	0	0	0	0	1	0	0	3	1	0	0	0	2	0	0	0	0	0	9	0	858.517	V5BK67	284	292	yes	yes	2	1.5962e-05	169.65	By MS/MS	By MS/MS	By MS/MS	By MS/MS	By MS/MS	By MS/MS	By MS/MS	By MS/MS
V5AU06	AGSLTNLAK	IGAKLISKAGSLTNLA	GSLTNLAKAPASTIQI	K	A	G	A	K	A	2	0	1	0	0	0	0	1	0	0	2	1	0	0	0	1	1	0	0	0	0	9	0	873.492	V5AU06	322	330	yes	yes	2	0.0008567	128.28	By matching	By MS/MS	By MS/MS	By matching	By MS/MS	By matching	By matching	By matching
V5BML0	AGSPVDAAICTK	VLDSISSRAGSPVDAA	VDAAICTKTMSILAKA	R	A	G	T	K	T	3	0	0	1	1	0	0	1	0	1	0	1	0	0	1	1	1	0	0	1	0	12	0	1188.58	V5BML0	97	108	yes	yes	2	0.067372	50.149	By matching	By matching	By matching	By matching	By matching	By matching	By matching	By MS/MS
V5B7W6	AGSSANALGEAFVGCMQK	YAWIVMDRAGSSANAL	AFVGCMQKALDIVEKL	R	A	G	Q	K	A	4	0	1	0	1	1	1	3	0	0	1	1	1	1	0	2	0	0	0	1	0	18	0	1796.82	V5B7W6	95	112	yes	yes	2	3.8014e-57	220.42	By MS/MS	By MS/MS	By MS/MS	By MS/MS	By MS/MS	By MS/MS	By MS/MS	By MS/MS
V5B2E8	AGSSFSHGGLPR	PPMKPPGRAGSSFSHG	FSHGGLPRTRESLISK	R	A	G	P	R	T	1	1	0	0	0	0	0	3	1	0	1	0	0	1	1	3	0	0	0	0	0	12	0	1171.57	V5B2E8	54	65	yes	yes	2	0.008743	73.36	By matching	By matching	By matching	By matching	By matching	By matching	By matching	By matching
V5D9R6	AGSVFTDAVK	AFESIAAKAGSVFTDA	SVFTDAVKGLPIQRAY	K	A	G	V	K	G	2	0	0	1	0	0	0	1	0	0	0	1	0	1	0	1	1	0	0	2	0	10	0	993.513	V5D9R6	262	271	yes	yes	2	1.4501e-05	172.56	By MS/MS	By MS/MS	By MS/MS	By MS/MS	By MS/MS	By MS/MS	By MS/MS	By MS/MS
V5BAY3	AGSVNEAVEMYSR	DAEKFYIKAGSVNEAV	EAVEMYSRAGMSDHMY	K	A	G	S	R	A	2	1	1	0	0	0	2	1	0	0	0	0	1	0	0	2	0	0	1	2	0	13	0	1411.64	V5BAY3	949	961	yes	yes	2	7.3086e-22	211.82	By MS/MS	By MS/MS	By MS/MS	By MS/MS	By MS/MS	By MS/MS	By MS/MS	By MS/MS
V5DH70	AGSYIDLMK	AWPAIQAKAGSYIDLM	GSYIDLMKMRRSNSGS	K	A	G	M	K	M	1	0	0	1	0	0	0	1	0	1	1	1	1	0	0	1	0	0	1	0	0	9	0	996.495	V5DH70	628	636	yes	yes	2	0.000124	157.99	By MS/MS	By MS/MS	By MS/MS	By MS/MS	By MS/MS	By matching	By matching	By MS/MS
V5BL56	AGTAGMGLQVNENIK	SQDRYTIRAGTAGMGL	LQVNENIKQHILFVDR	R	A	G	I	K	Q	2	0	2	0	0	1	1	3	0	1	1	1	1	0	0	0	1	0	0	1	0	15	0	1501.76	V5BL56	322	336	yes	yes	2	3.0505e-71	260.73	By MS/MS	By MS/MS	By MS/MS	By MS/MS	By MS/MS	By MS/MS	By MS/MS	By MS/MS
V5BGI7	AGTDLALPAEQSLSALIYAK	RHLVTLLRAGTDLALP	LSALIYAKNYIMGSFD	R	A	G	A	K	N	5	0	0	1	0	1	1	1	0	1	4	1	0	0	1	2	1	0	1	0	0	20	0	2031.09	V5BGI7	99	118	yes	yes	2	1.8748e-05	90.755	By matching	By matching	By matching	By matching	By matching	By matching	By matching	By matching
V5AUX6	AGTEWLVEGPQTYVPR	DKNSVLRRAGTEWLVE	GPQTYVPRVEVEVLRE	R	A	G	P	R	V	1	1	0	0	0	1	2	2	0	0	1	0	0	0	2	0	2	1	1	2	0	16	0	1801.9	V5AUX6	140	155	yes	yes	2	9.2554e-22	174.59	By MS/MS	By MS/MS	By MS/MS	By MS/MS	By MS/MS	By MS/MS	By MS/MS	By MS/MS
V5ATV5	AGTLESITAATQLR	________________	ITAATQLRRAVMEVQK	M	A	G	L	R	R	3	1	0	0	0	1	1	1	0	1	2	0	0	0	0	1	3	0	0	0	0	14	0	1430.77	V5ATV5	2	15	yes	yes	2	0.0018255	101.43	By matching	By matching	By matching	By matching	By MS/MS	By MS/MS	By MS/MS	By MS/MS
V5BV18	AGTLSTTGHSTNYVLTMEIPTTVDPK	PLYKTPRRAGTLSTTG	IPTTVDPKHWIKRGVA	R	A	G	P	K	H	1	0	1	1	0	0	1	2	1	1	2	1	1	0	2	2	7	0	1	2	0	26	0	2733.35	V5BV18	4120	4145	yes	yes	3	0.056506	24.514	By matching	By matching	By matching	By matching	By matching	By matching	By matching	By matching
V5BTH4	AGTNSVSPGVLLR	TSWETTKRAGTNSVSP	VSPGVLLRQQRVQEEL	R	A	G	L	R	Q	1	1	1	0	0	0	0	2	0	0	2	0	0	0	1	2	1	0	0	2	0	13	0	1269.7	V5BTH4	109	121	yes	yes	2	0.019298	63.16	By matching	By matching	By matching	By MS/MS	By matching	By matching	By matching	By matching
V5BDT2	AGTPCGLLEGMNK	GTPAVNCKAGTPCGLL	GLLEGMNKFLKSLDIT	K	A	G	N	K	F	1	0	1	0	1	0	1	3	0	0	2	1	1	0	1	0	1	0	0	0	0	13	0	1346.63	V5BDT2	553	565	yes	yes	2	4.29e-21	204.32	By MS/MS	By MS/MS	By MS/MS	By MS/MS	By MS/MS	By MS/MS	By MS/MS	By MS/MS
V5B1V1	AGTPVFSAGGAEIAPADMR	LFRQLKSKAGTPVFSA	EIAPADMRVLFYLSAD	K	A	G	M	R	V	5	1	0	1	0	0	1	3	0	1	0	0	1	1	2	1	1	0	0	1	0	19	0	1816.88	V5B1V1	289	307	yes	yes	2	3.005e-17	151.41	By MS/MS	By MS/MS	By matching	By MS/MS	By MS/MS	By MS/MS	By MS/MS	By MS/MS
V5BJM8	AGTSDVTAVELEQLEQCK	NTHLRTIRAGTSDVTA	LEQLEQCKFIELRRLN	R	A	G	C	K	F	2	0	0	1	1	2	3	1	0	0	2	1	0	0	0	1	2	0	0	2	0	18	0	1976.94	V5BJM8	89	106	yes	yes	2	3.6512e-119	288.41	By MS/MS	By MS/MS	By MS/MS	By MS/MS	By MS/MS	By MS/MS	By MS/MS	By MS/MS
V5B5L8	AGTSTIVTESGFPSVR	FAKRIVLKAGTSTIVT	ESGFPSVRRISNIAEE	K	A	G	V	R	R	1	1	0	0	0	0	1	2	0	1	0	0	0	1	1	3	3	0	0	2	0	16	0	1607.82	V5B5L8	32	47	yes	yes	2	1.2826e-32	204.67	By MS/MS	By MS/MS	By MS/MS	By MS/MS	By MS/MS	By MS/MS	By MS/MS	By MS/MS
V5BQZ6	AGTVLDLFSPPPR	HQGYSHSRAGTVLDLF	DLFSPPPRRASPAHEN	R	A	G	P	R	R	1	1	0	1	0	0	0	1	0	0	2	0	0	1	3	1	1	0	0	1	0	13	0	1368.74	V5BQZ6	537	549	yes	yes	2	1.0864e-08	156	By MS/MS	By MS/MS	By MS/MS	By matching	By MS/MS	By MS/MS	By MS/MS	By MS/MS
V5B455	AGVALFSLGAAER	RTSLLPLKAGVALFSL	FSLGAAERGISVKVVP	K	A	G	E	R	G	4	1	0	0	0	0	1	2	0	0	2	0	0	1	0	1	0	0	0	1	0	13	0	1260.68	V5B455	342	354	yes	yes	2	0.00017609	117.93	By matching	By matching	By matching	By matching	By matching	By matching	By MS/MS	By MS/MS
V5DEX9	AGVASPSSAQGPPVLEIPR	QQATMQSRAGVASPSS	PPVLEIPRLRFAAEAA	R	A	G	P	R	L	3	1	0	0	0	1	1	2	0	1	1	0	0	0	4	3	0	0	0	2	0	19	0	1831.98	V5DEX9	342	360	yes	yes	2	7.2894e-22	139.46	By matching	By matching	By MS/MS	By MS/MS	By MS/MS	By MS/MS	By matching	By matching
V5B3F2	AGVDPLYALGAACICTIK	AEEIFARKAGVDPLYA	AACICTIKAMLSLTKS	K	A	G	I	K	A	4	0	0	1	2	0	0	2	0	2	2	1	0	0	1	0	1	0	1	1	0	18	0	1891.95	V5B3F2	137	154	yes	yes	2	2.0903e-05	111.01	By matching	By matching	By matching	By matching	By matching	By matching	By matching	By MS/MS
V5B0X3	AGVEEFLR	HLLYSGPKAGVEEFLR	AGVEEFLREQSCVQRM	K	A	G	L	R	E	1	1	0	0	0	0	2	1	0	0	1	0	0	1	0	0	0	0	0	1	0	8	0	919.476	V5B0X3	233	240	yes	yes	2	0.0013654	121.05	By matching	By matching	By matching	By matching	By MS/MS	By MS/MS	By matching	By matching
V5D027	AGVEQAFDELAR	AFTSAKTRAGVEQAFD	QAFDELARTVYDKIRV	R	A	G	A	R	T	3	1	0	1	0	1	2	1	0	0	1	0	0	1	0	0	0	0	0	1	0	12	0	1304.64	V5D027	175	186	yes	yes	2	1.5604e-70	265.53	By MS/MS	By MS/MS	By MS/MS	By MS/MS	By MS/MS	By MS/MS	By MS/MS	By MS/MS
V5BHN5	AGVFDPAR	IAAETLKKAGVFDPAR	AGVFDPARLFGVTTLD	K	A	G	A	R	L	2	1	0	1	0	0	0	1	0	0	0	0	0	1	1	0	0	0	0	1	0	8	0	831.424	V5BHN5	142	149	yes	yes	2	0.001809	115.49	By MS/MS	By MS/MS	By MS/MS	By MS/MS	By MS/MS	By MS/MS	By MS/MS	By MS/MS
V5ATD4	AGVILDPEDPR	SMTNMNDRAGVILDPE	ILDPEDPRHPMALIQW	R	A	G	P	R	H	1	1	0	2	0	0	1	1	0	1	1	0	0	0	2	0	0	0	0	1	0	11	0	1180.61	V5ATD4	63	73	yes	yes	2	0.062194	87.149	By MS/MS	By matching	By matching	By matching	By matching	By matching	By matching	By matching
V5BBU8	AGVINVPGPVTGGAVGGPFNNLK	ASVMKRVKAGVINVPG	GGPFNNLKGIARLSDY	K	A	G	L	K	G	2	0	3	0	0	0	0	6	0	1	1	1	0	1	3	0	1	0	0	4	0	23	0	2134.15	V5BBU8	86	108	yes	yes	2	4.4227e-49	193.36	By MS/MS	By MS/MS	By MS/MS	By MS/MS	By MS/MS	By MS/MS	By MS/MS	By MS/MS
V5BQC6	AGVLQNSLMSK	FSFSPQTKAGVLQNSL	LQNSLMSKFDKRRSHV	K	A	G	S	K	F	1	0	1	0	0	1	0	1	0	0	2	1	1	0	0	2	0	0	0	1	0	11	0	1146.61	V5BQC6	1735	1745	yes	yes	2	0.00098447	100.09	By matching	By matching	By MS/MS	By matching	By MS/MS	By matching	By matching	By MS/MS
V5ASN2	AGVMSSEGTTK	KKVGEYQKAGVMSSEG	MSSEGTTKVFSLDAEF	K	A	G	T	K	V	1	0	0	0	0	0	1	2	0	0	0	1	1	0	0	2	2	0	0	1	0	11	0	1066.5	V5ASN2	319	329	yes	yes	2	0.00027401	113.67	By MS/MS	By matching	By matching	By MS/MS	By matching	By matching	By matching	By matching
V5BB96	AGVNSNAQAQVGR	KIREILRRAGVNSNAQ	NAQAQVGRSKVFLKLE	R	A	G	G	R	S	3	1	2	0	0	2	0	2	0	0	0	0	0	0	0	1	0	0	0	2	0	13	0	1270.64	V5BB96	805	817	yes	yes	2	0.00057106	109.15	By matching	By matching	By MS/MS	By matching	By MS/MS	By MS/MS	By MS/MS	By matching
V5DNM6	AGVPELVIGDYK	QEVLLEDRAGVPELVI	ELVIGDYKVCWALEND	R	A	G	Y	K	V	1	0	0	1	0	0	1	2	0	1	1	1	0	0	1	0	0	0	1	2	0	12	0	1259.68	V5DNM6	42	53	yes	yes	2	9.0494e-05	123.95	By MS/MS	By MS/MS	By MS/MS	By MS/MS	By MS/MS	By MS/MS	By MS/MS	By MS/MS
V5B9F9	AGVPGEEEDEVPPLPTCCCGVFEVNK	LVLSDEVRAGVPGEEE	CGVFEVNKEVARRSWR	R	A	G	N	K	E	1	0	1	1	3	0	5	3	0	0	1	1	0	1	4	0	1	0	0	4	0	26	0	2888.27	V5B9F9	15	40	yes	yes	2;3	4.0275e-10	87.748	By MS/MS	By MS/MS	By MS/MS	By MS/MS	By MS/MS	By MS/MS	By MS/MS	By MS/MS
V5BV18	AGVPLAEYIAK	RLVETLTRAGVPLAEY	PLAEYIAKYEVFENLV	R	A	G	A	K	Y	3	0	0	0	0	0	1	1	0	1	1	1	0	0	1	0	0	0	1	1	0	11	0	1130.63	V5BV18	652	662	yes	yes	2	0.00052015	110.84	By matching	By MS/MS	By matching	By matching	By matching	By MS/MS	By MS/MS	By MS/MS
V5BSL5	AGVTTPFPPPVDYR	LRELYAAKAGVTTPFP	FPPPVDYRSREEKIRS	K	A	G	Y	R	S	1	1	0	1	0	0	0	1	0	0	0	0	0	1	4	0	2	0	1	2	0	14	0	1515.77	V5BSL5	610	623	yes	yes	2	0.0018337	85.837	By matching	By matching	By matching	By matching	By matching	By matching	By matching	By matching
V5DIG4	AGVVFINESDLGWGPFK	ASPATVSRAGVVFINE	DLGWGPFKDKWIATRD	R	A	G	F	K	D	1	0	1	1	0	0	1	3	0	1	1	1	0	2	1	1	0	1	0	2	0	17	0	1834.93	V5DIG4	2340	2356	yes	yes	2	5.7761e-08	133.25	By matching	By matching	By matching	By matching	By matching	By matching	By MS/MS	By matching
V5DLI8	AGVWRPAVELLK	AVIEGCRRAGVWRPAV	RPAVELLKEMRDPLKV	R	A	G	L	K	E	2	1	0	0	0	0	1	1	0	0	2	1	0	0	1	0	0	1	0	2	0	12	0	1337.78	V5DLI8	168	179	yes	yes	3	0.011482	57.149	By matching	By matching	By matching	By matching	By matching	By matching	By MS/MS	By matching
V5DMU2	AGVYYYPR	STLRDVLKAGVYYYPR	AGVYYYPRMGRLDWLK	K	A	G	P	R	M	1	1	0	0	0	0	0	1	0	0	0	0	0	0	1	0	0	0	3	1	0	8	0	987.481	V5DMU2	1732	1739	yes	yes	2	0.0017253	116.54	By matching	By matching	By matching	By matching	By matching	By matching	By matching	By matching
V5BSS0	AGWEQELQVMSTR	VLSDSELRAGWEQELQ	ELQVMSTRVLEMRQAL	R	A	G	T	R	V	1	1	0	0	0	2	2	1	0	0	1	0	1	0	0	1	1	1	0	1	0	13	0	1533.72	V5BSS0	309	321	yes	yes	2	2.6057e-16	198.48	By matching	By MS/MS	By matching	By MS/MS	By MS/MS	By MS/MS	By matching	By MS/MS
V5DHJ0	AGWVPPIDHVMVDQGTGYTQR	KDPLATLRAGWVPPID	QGTGYTQRGGGIKGKQ	R	A	G	Q	R	G	1	1	0	2	0	2	0	3	1	1	0	0	1	0	2	0	2	1	1	3	0	21	0	2326.12	V5DHJ0	654	674	yes	yes	3	4.0053e-05	77.795	By matching	By matching	By matching	By matching	By matching	By matching	By MS/MS	By MS/MS
V5ASV7	AGYAELEEYAYFK	STIAAWRRAGYAELEE	LEEYAYFKEFLQVPVA	R	A	G	F	K	E	3	0	0	0	0	0	3	1	0	0	1	1	0	1	0	0	0	0	3	0	0	13	0	1552.71	V5ASV7	701	713	yes	yes	2	6.9227e-09	158.34	By matching	By matching	By matching	By matching	By matching	By matching	By matching	By matching
V5B8M5	AGYDYLIER	PVIEKDWRAGYDYLIE	GYDYLIERLRHYEMRD	R	A	G	E	R	L	1	1	0	1	0	0	1	1	0	1	1	0	0	0	0	0	0	0	2	0	0	9	0	1098.53	V5B8M5	472	480	yes	yes	2	0.0027873	104.22	By MS/MS	By matching	By matching	By MS/MS	By MS/MS	By MS/MS	By MS/MS	By matching
V5AT11	AGYQSIHIPIR	APPPGVVRAGYQSIHI	QSIHIPIRCAFEFHPG	R	A	G	I	R	C	1	1	0	0	0	1	0	1	1	3	0	0	0	0	1	1	0	0	1	0	0	11	0	1253.69	V5AT11	187	197	yes	yes	3	0.027059	50.791	By matching	By matching	By matching	By matching	By matching	By matching	By matching	By matching
V5DMR8	AGYTAFVEGR	PVLTEKLRAGYTAFVE	YTAFVEGRFADAQAHF	R	A	G	G	R	F	2	1	0	0	0	0	1	2	0	0	0	0	0	1	0	0	1	0	1	1	0	10	0	1069.52	V5DMR8	988	997	yes	yes	2	0.00053995	153.1	By matching	By matching	By MS/MS	By MS/MS	By MS/MS	By MS/MS	By MS/MS	By matching
V5BMC8	AHAEFLHQVEPETAADLGVMMAK	GHLLIVPKAHAEFLHQ	DLGVMMAKIARVVAGE	K	A	H	A	K	I	5	0	0	1	0	1	3	1	2	0	2	1	2	1	1	0	1	0	0	2	0	23	0	2494.2	V5BMC8	45	67	yes	yes	4	0.01022	36.923	By matching	By matching	By matching	By matching	By matching	By matching	By MS/MS	By matching
V5DQ13	AHAELAEEEIAAIR	________________	EEEIAAIRRELDTLKL	M	A	H	I	R	R	5	1	0	0	0	0	4	0	1	2	1	0	0	0	0	0	0	0	0	0	0	14	0	1521.78	V5DQ13	2	15	yes	yes	2	1.1605e-19	192.18	By matching	By matching	By MS/MS	By matching	By MS/MS	By matching	By MS/MS	By MS/MS
V5BAK3	AHATMAADFSR	VNTTAAERAHATMAAD	TMAADFSRYGRRHLHT	R	A	H	S	R	Y	4	1	0	1	0	0	0	0	1	0	0	0	1	1	0	1	1	0	0	0	0	11	0	1176.53	V5BAK3	883	893	yes	yes	2	0.038313	58.132	By matching	By matching	By matching	By MS/MS	By matching	By matching	By matching	By matching
V5BY13	AHAVHGSAYLSLEDVEEPYLAGTR	RELTLSTRAHAVHGSA	EPYLAGTRYHATPPLK	R	A	H	T	R	Y	4	1	0	1	0	0	3	2	2	0	3	0	0	0	1	2	1	0	2	2	0	24	0	2584.26	V5BY13	1131	1154	yes	yes	4	0.00036179	51.876	By matching	By matching	By matching	By matching	By matching	By matching	By MS/MS	By matching
V5BAB9	AHCELWTDPTEVK	EKELVFLRAHCELWTD	WTDPTEVKEKVVTRHV	R	A	H	V	K	E	1	0	0	1	1	0	2	0	1	0	1	1	0	0	1	0	2	1	0	1	0	13	0	1584.72	V5BAB9	1116	1128	yes	yes	2;3	9.1367e-09	157.03	By matching	By MS/MS	By MS/MS	By MS/MS	By MS/MS	By MS/MS	By MS/MS	By MS/MS
V5AV92	AHDAAEAVAASK	KRMSGSGRAHDAAEAV	AEAVAASKNAAAAEPA	R	A	H	S	K	N	6	0	0	1	0	0	1	0	1	0	0	1	0	0	0	1	0	0	0	1	0	12	0	1139.56	V5AV92	854	865	yes	yes	2	0.00015202	116.71	By MS/MS	By MS/MS	By MS/MS	By MS/MS	By MS/MS	By MS/MS	By MS/MS	By matching
V5BAS3	AHDDHSSLYAPPAK	EAIHDGERAHDDHSSL	SLYAPPAKVPRKENAT	R	A	H	A	K	V	3	0	0	2	0	0	0	0	2	0	1	1	0	0	2	2	0	0	1	0	0	14	0	1507.71	V5BAS3	135	148	yes	yes	3	0.0028794	69.352	By matching	By matching	By matching	By matching	By MS/MS	By matching	By matching	By matching
V5DMK2	AHDIIPNVAYTQLK	LFSLESLKAHDIIPNV	NVAYTQLKANNDGSII	K	A	H	L	K	A	2	0	1	1	0	1	0	0	1	2	1	1	0	0	1	0	1	0	1	1	0	14	0	1581.85	V5DMK2	599	612	yes	yes	3	0.0059611	63.16	By matching	By matching	By matching	By MS/MS	By matching	By matching	By matching	By matching
V5DER6	AHDLHHLQFK	IPYVFNVRAHDLHHLQ	DLHHLQFKYNYCQYIT	R	A	H	F	K	Y	1	0	0	1	0	1	0	0	3	0	2	1	0	1	0	0	0	0	0	0	0	10	0	1244.64	V5DER6	244	253	yes	yes	2;3	0.0013425	93.143	By MS/MS	By matching	By matching	By matching	By matching	By matching	By matching	By matching
V5D7M3	AHDLLVPITMGSK	QQLQEAAKAHDLLVPI	VPITMGSKGSAQIGGA	K	A	H	S	K	G	1	0	0	1	0	0	0	1	1	1	2	1	1	0	1	1	1	0	0	1	0	13	0	1380.74	V5D7M3	141	153	yes	yes	2	0.001943	86.756	By MS/MS	By matching	By matching	By matching	By MS/MS	By MS/MS	By MS/MS	By matching
V5AT58	AHEDYLSANAGEIK	ITDLALWRAHEDYLSA	SANAGEIKKEETFYSR	R	A	H	I	K	K	3	0	1	1	0	0	2	1	1	1	1	1	0	0	0	1	0	0	1	0	0	14	0	1516.72	V5AT58	644	657	yes	yes	2	0.005692	72.662	By MS/MS	By matching	By matching	By matching	By matching	By MS/MS	By matching	By matching
V5APL8	AHELALDQLK	LENELNQRAHELALDQ	ELALDQLKEDLRDLDD	R	A	H	L	K	E	2	0	0	1	0	1	1	0	1	0	3	1	0	0	0	0	0	0	0	0	0	10	0	1136.62	V5APL8	114	123	yes	yes	2	0.00018233	159.83	By MS/MS	By MS/MS	By MS/MS	By MS/MS	By MS/MS	By MS/MS	By MS/MS	By MS/MS
V5BY13	AHELANQELTTASAEK	EEYNRCKKAHELANQE	LTTASAEKRDAVVALN	K	A	H	E	K	R	4	0	1	0	0	1	3	0	1	0	2	1	0	0	0	1	2	0	0	0	0	16	0	1711.84	V5BY13	193	208	yes	yes	3	8.0547e-06	115.09	By matching	By matching	By matching	By MS/MS	By MS/MS	By MS/MS	By MS/MS	By MS/MS
V5B2P0	AHEQYPFLPR	ERAEATERAHEQYPFL	EQYPFLPRRVLGVRLV	R	A	H	P	R	R	1	1	0	0	0	1	1	0	1	0	1	0	0	1	2	0	0	0	1	0	0	10	0	1256.63	V5B2P0	1228	1237	yes	yes	2;3	0.0015444	106.4	By MS/MS	By matching	By MS/MS	By matching	By matching	By MS/MS	By MS/MS	By matching
V5D8V4	AHGAQHEISWLEPNIVTYNDPAAYEIAK	EIVAGIAKAHGAQHEI	PAAYEIAKDVISEFVG	K	A	H	A	K	D	5	0	2	1	0	1	3	1	2	3	1	1	0	0	2	1	1	1	2	1	0	28	0	3136.53	V5D8V4	194	221	yes	yes	4	3.4698e-05	54.537	By matching	By matching	By matching	By matching	By matching	By matching	By matching	By matching
V5B6W3	AHGIQLGFGQDPNAAIEMLR	NDAFKALRAHGIQLGF	NAAIEMLRLQVQAEMQ	R	A	H	L	R	L	3	1	1	1	0	2	1	3	1	2	2	0	1	1	1	0	0	0	0	0	0	20	0	2137.07	V5B6W3	66	85	yes	yes	3	2.1905e-13	135.95	By matching	By matching	By matching	By matching	By MS/MS	By matching	By MS/MS	By MS/MS
V5BI03	AHHRPVSELADEALK	VKLFSLNKAHHRPVSE	ELADEALKHGDTLLVL	K	A	H	L	K	H	3	1	0	1	0	0	2	0	2	0	2	1	0	0	1	1	0	0	0	1	0	15	0	1671.87	V5BI03	334	348	yes	yes	3	0.04316	39.815	By matching	By matching	By matching	By matching	By matching	By matching	By MS/MS	By matching
V5DU29	AHISSFPQR	RRAREARRAHISSFPQ	HISSFPQRTTRQELLD	R	A	H	Q	R	T	1	1	0	0	0	1	0	0	1	1	0	0	0	1	1	2	0	0	0	0	0	9	0	1041.54	V5DU29	324	332	yes	yes	2	0.0092034	83.647	By matching	By matching	By matching	By matching	By matching	By matching	By matching	By matching
V5BHN5	AHKPQLNK	IGKNGVVKAHKPQLNK	AHKPQLNKFEESLMEK	K	A	H	N	K	F	1	0	1	0	0	1	0	0	1	0	1	2	0	0	1	0	0	0	0	0	0	8	0	934.535	V5BHN5	285	292	yes	yes	3	0.0040603	83.377	By matching	By matching	By MS/MS	By matching	By matching	By matching	By matching	By matching
V5BAA5	AHLAQFDPAFLQNDDGGGDTIVEHDD	NEQIRKLRAHLAQFDP	DTIVEHDD________	R	A	H	D	D	-	3	0	1	6	0	2	1	3	2	1	2	0	0	2	1	0	1	0	0	1	0	26	0	2796.23	V5BAA5	260	285	yes	yes	3	2.3755e-17	119.34	By matching	By matching	By matching	By matching	By matching	By MS/MS	By matching	By matching
V5BMU9	AHLDSVIEEQLGGK	KERVTRHRAHLDSVIE	IEEQLGGKCHQKYTEK	R	A	H	G	K	C	1	0	0	1	0	1	2	2	1	1	2	1	0	0	0	1	0	0	0	1	0	14	0	1494.77	V5BMU9	911	924	yes	yes	2;3	1.0816e-09	159.12	By matching	By matching	By MS/MS	By matching	By MS/MS	By MS/MS	By MS/MS	By MS/MS
V5BP48	AHLEGLKDDYVR	SKKTTGFRAHLEGLKD	GLKDDYVRFPDIYNSA	R	A	H	V	R	F	1	1	0	2	0	0	1	1	1	0	2	1	0	0	0	0	0	0	1	1	0	12	1	1414.72	V5BP48	106	117	yes	yes	2;3	0.00057204	140.45	By MS/MS	By MS/MS	By MS/MS	By MS/MS	By MS/MS	By MS/MS	By MS/MS	By MS/MS
V5BV08	AHLGELDPTSLVEDMSIK	EEERKLLRAHLGELDP	LVEDMSIKNPIQTGYV	R	A	H	I	K	N	1	0	0	2	0	0	2	1	1	1	3	1	1	0	1	2	1	0	0	1	0	18	0	1953.97	V5BV08	453	470	yes	yes	3	3.6049e-05	101.42	By matching	By matching	By matching	By matching	By matching	By matching	By MS/MS	By MS/MS
V5BD93	AHLGSLGLTGDK	HVEDQMLRAHLGSLGL	SLGLTGDKALQPIYTL	R	A	H	D	K	A	1	0	0	1	0	0	0	3	1	0	3	1	0	0	0	1	1	0	0	0	0	12	0	1167.62	V5BD93	527	538	yes	yes	2	0.03187	57.175	By matching	By matching	By matching	By matching	By MS/MS	By matching	By matching	By matching
V5BHK0	AHLLELSVDK	LTPGADEKAHLLELSV	LLELSVDKLTVNFGSE	K	A	H	D	K	L	1	0	0	1	0	0	1	0	1	0	3	1	0	0	0	1	0	0	0	1	0	10	0	1123.62	V5BHK0	77	86	yes	yes	2	0.001026	142.36	By MS/MS	By MS/MS	By MS/MS	By MS/MS	By MS/MS	By MS/MS	By MS/MS	By MS/MS
V5BKV3	AHLSLGFSQGFR	NFDLLESRAHLSLGFS	LGFSQGFRLRLPTILQ	R	A	H	F	R	L	1	1	0	0	0	1	0	2	1	0	2	0	0	2	0	2	0	0	0	0	0	12	0	1318.68	V5BKV3	277	288	yes	yes	3	0.018981	53.013	By matching	By matching	By matching	By matching	By matching	By matching	By matching	By matching
V5BLM1	AHLSLPAAPSTMDASAVTK	________________	MDASAVTKSLRVDAKR	M	A	H	T	K	S	5	0	0	1	0	0	0	0	1	0	2	1	1	0	2	3	2	0	0	1	0	19	0	1866.95	V5BLM1	2	20	yes	yes	2;3	7.4353e-23	163	By MS/MS	By MS/MS	By MS/MS	By MS/MS	By MS/MS	By MS/MS	By MS/MS	By MS/MS
V5D7G4	AHLYILK	EDAMNDPRAHLYILKH	RAHLYILKHIVGRNAT	R	A	H	L	K	H	1	0	0	0	0	0	0	0	1	1	2	1	0	0	0	0	0	0	1	0	0	7	0	856.517	V5D7G4	417	423	yes	yes	2	0.012244	107.55	By matching	By matching	By matching	By matching	By matching	By matching	By matching	By matching
V5DES7	AHMNGIVDANGVADDVAVK	PQEDSPKKAHMNGIVD	VADDVAVKMNGQAE__	K	A	H	V	K	M	4	0	2	3	0	0	0	2	1	1	0	1	1	0	0	0	0	0	0	4	0	19	0	1894.92	V5DES7	768	786	yes	yes	3	2.4631e-05	95.9	By MS/MS	By MS/MS	By MS/MS	By MS/MS	By MS/MS	By MS/MS	By MS/MS	By MS/MS
V5BDK8	AHNATLESIQYAR	RSVSLMTRAHNATLES	LESIQYARGTLRLLDQ	R	A	H	A	R	G	3	1	1	0	0	1	1	0	1	1	1	0	0	0	0	1	1	0	1	0	0	13	0	1472.74	V5BDK8	52	64	yes	yes	2;3	3.7693e-05	132.31	By MS/MS	By MS/MS	By MS/MS	By MS/MS	By MS/MS	By MS/MS	By matching	By MS/MS
V5BJF4	AHNIGFAVHSPK	CETFIIRKAHNIGFAV	GFAVHSPKGLIVPVIR	K	A	H	P	K	G	2	0	1	0	0	0	0	1	2	1	0	1	0	1	1	1	0	0	0	1	0	12	0	1276.67	V5BJF4	303	314	yes	yes	3	0.00072804	84.605	By MS/MS	By MS/MS	By matching	By MS/MS	By MS/MS	By matching	By MS/MS	By MS/MS
V5BP86	AHPAITNGIVAACK	AIDVYATKAHPAITNG	NGIVAACKAFNGNLPA	K	A	H	C	K	A	4	0	1	0	1	0	0	1	1	2	0	1	0	0	1	0	1	0	0	1	0	14	0	1421.74	V5BP86	204	217	yes	yes	2;3	2.2861e-05	133.04	By MS/MS	By MS/MS	By MS/MS	By MS/MS	By MS/MS	By MS/MS	By MS/MS	By MS/MS
V5DLN7	AHPALLESLEQADR	ALSCNFEKAHPALLES	ESLEQADRYEALQALM	K	A	H	D	R	Y	3	1	0	1	0	1	2	0	1	0	3	0	0	0	1	1	0	0	0	0	0	14	0	1548.79	V5DLN7	1250	1263	yes	yes	3	9.4102e-10	155.86	By matching	By MS/MS	By matching	By matching	By MS/MS	By MS/MS	By MS/MS	By MS/MS
V5BAY3	AHPDQVAALEEAWGDYLVGQK	RAVEFAKRAHPDQVAA	GDYLVGQKHVDQAINH	R	A	H	Q	K	H	4	0	0	2	0	2	2	2	1	0	2	1	0	0	1	0	0	1	1	2	0	21	0	2296.11	V5BAY3	854	874	yes	yes	3	1.118e-10	132.51	By matching	By matching	By matching	By matching	By matching	By matching	By MS/MS	By MS/MS
V5BZH0	AHPLYEFMK	KIDVNGDKAHPLYEFM	HPLYEFMKARIPGLFG	K	A	H	M	K	A	1	0	0	0	0	0	1	0	1	0	1	1	1	1	1	0	0	0	1	0	0	9	0	1134.55	V5BZH0	116	124	yes	yes	2	0.0026259	105.1	By MS/MS	By MS/MS	By matching	By matching	By MS/MS	By matching	By MS/MS	By MS/MS
V5B9J0	AHPLYSYLK	KIDVNGDKAHPLYSYL	HPLYSYLKRCLTGSAG	K	A	H	L	K	R	1	0	0	0	0	0	0	0	1	0	2	1	0	0	1	1	0	0	2	0	0	9	0	1090.58	V5B9J0	113	121	yes	yes	2	0.029205	67.897	By matching	By matching	By matching	By matching	By matching	By matching	By MS/MS	By MS/MS
V5B9Y9	AHPPSSAAAPVVEER	ESGGVVARAHPPSSAA	AAPVVEERREKVRDAA	R	A	H	E	R	R	4	1	0	0	0	0	2	0	1	0	0	0	0	0	3	2	0	0	0	2	0	15	0	1516.76	V5B9Y9	369	383	yes	yes	2;3	0.018471	57.288	By matching	By MS/MS	By MS/MS	By MS/MS	By matching	By MS/MS	By matching	By MS/MS
V5AQ73	AHPSVSNILLQVLDEGHLTDSHGR	VLFDEFEKAHPSVSNI	HLTDSHGRRVDFKNTI	K	A	H	G	R	R	1	1	1	2	0	1	1	2	3	1	4	0	0	0	1	3	1	0	0	2	0	24	0	2594.32	V5AQ73	569	592	yes	yes	4	3.9378e-15	113.23	By matching	By matching	By matching	By matching	By matching	By matching	By matching	By matching
V5BNQ0	AHQDPTLAFR	LDLITAVKAHQDPTLA	QDPTLAFRASCCEGVC	K	A	H	F	R	A	2	1	0	1	0	1	0	0	1	0	1	0	0	1	1	0	1	0	0	0	0	10	0	1154.58	V5BNQ0	160	169	yes	yes	2	0.0013022	126.71	By MS/MS	By MS/MS	By MS/MS	By MS/MS	By MS/MS	By MS/MS	By MS/MS	By MS/MS
V5BC30	AHQETLYQSTQSMSVAAK	VHTPHSTRAHQETLYQ	QSMSVAAKEELQHYRR	R	A	H	A	K	E	3	0	0	0	0	3	1	0	1	0	1	1	1	0	0	3	2	0	1	1	0	18	0	1978.94	V5BC30	421	438	yes	yes	3	2.6159e-07	122.16	By matching	By matching	By matching	By matching	By matching	By MS/MS	By matching	By MS/MS
V5B9S2	AHQLAGNEEAAQQLAAMEAER	SPKVIATKAHQLAGNE	LAAMEAERVAAGRAAR	K	A	H	E	R	V	7	1	1	0	0	3	4	1	1	0	2	0	1	0	0	0	0	0	0	0	0	21	0	2237.05	V5B9S2	279	299	yes	yes	3	1.6865e-13	135.81	By MS/MS	By MS/MS	By MS/MS	By MS/MS	By MS/MS	By MS/MS	By MS/MS	By MS/MS
V5B8G5	AHQLVTDGYSWAHNDR	NGLKMIARAHQLVTDG	YSWAHNDRLVTIFSAP	R	A	H	D	R	L	2	1	1	2	0	1	0	1	2	0	1	0	0	0	0	1	1	1	1	1	0	16	0	1868.86	V5B8G5	271	286	yes	yes	3	0.00038941	82.651	By matching	By matching	By matching	By matching	By matching	By matching	By matching	By MS/MS
V5BKU4	AHQVVEDGYQFFAK	HEFDLIVRAHQVVEDG	DGYQFFAKRQLITIFS	R	A	H	A	K	R	2	0	0	1	0	2	1	1	1	0	0	1	0	2	0	0	0	0	1	2	0	14	0	1637.78	V5BKU4	243	256	yes	yes	2;3	6.9177e-07	146.59	By MS/MS	By MS/MS	By MS/MS	By matching	By MS/MS	By MS/MS	By MS/MS	By MS/MS
V5BWW0	AHSAGAVPTVSHTVDAMPEAPR	RCCSCAEKAHSAGAVP	DAMPEAPRQQEDKEKP	K	A	H	P	R	Q	5	1	0	1	0	0	1	1	2	0	0	0	1	0	3	2	2	0	0	3	0	22	0	2200.07	V5BWW0	370	391	yes	yes	3;4	0.010928	39.349	By matching	By MS/MS	By matching	By MS/MS	By matching	By MS/MS	By MS/MS	By MS/MS
V5BSB7	AHSDFVIDGHYTVPK	PAPMVPMKAHSDFVID	DGHYTVPKGSLIIPSL	K	A	H	P	K	G	1	0	0	2	0	0	0	1	2	1	0	1	0	1	1	1	1	0	1	2	0	15	0	1684.82	V5BSB7	381	395	yes	yes	2;3	7.7095e-11	157.37	By MS/MS	By MS/MS	By MS/MS	By matching	By MS/MS	By MS/MS	By MS/MS	By MS/MS
V5BCN5	AHSPSGTVSAPPDLLVGGGGAR	QQPLELPRAHSPSGTV	LVGGGGARQPKKHHFR	R	A	H	A	R	Q	3	1	0	1	0	0	0	5	1	0	2	0	0	0	3	3	1	0	0	2	0	22	0	2002.02	V5BCN5	85	106	yes	yes	3	7.7736e-09	98.882	By matching	By MS/MS	By matching	By MS/MS	By matching	By matching	By matching	By matching
V5D9X8	AHTAYLILGDGLQALGR	ACQVGWDRAHTAYLIL	DGLQALGRLEEACEAY	R	A	H	G	R	L	3	1	0	1	0	1	0	3	1	1	4	0	0	0	0	0	1	0	1	0	0	17	0	1767.96	V5D9X8	184	200	yes	yes	3	5.6905e-05	97.2	By matching	By matching	By matching	By matching	By matching	By matching	By MS/MS	By MS/MS
V5CYM4	AHTVLDTTDGTNR	KVSGSTWKAHTVLDTT	DTTDGTNRVGDVFNPT	K	A	H	N	R	V	1	1	1	2	0	0	0	1	1	0	1	0	0	0	0	0	4	0	0	1	0	13	0	1399.67	V5CYM4	281	293	yes	yes	2;3	1.0073e-28	223.36	By matching	By matching	By MS/MS	By matching	By MS/MS	By matching	By MS/MS	By matching
V5BCY9	AHVALFDGEENDASILR	EQMLHFCRAHVALFDG	ENDASILRGLRPYVAS	R	A	H	L	R	G	3	1	1	2	0	0	2	1	1	1	2	0	0	1	0	1	0	0	0	1	0	17	0	1855.91	V5BCY9	43	59	yes	yes	3	3.2113e-14	150.12	By matching	By matching	By matching	By matching	By MS/MS	By matching	By MS/MS	By matching
V5AQN7	AHVPVLQPR	YVDEATLRAHVPVLQP	HVPVLQPRNSDHNRVV	R	A	H	P	R	N	1	1	0	0	0	1	0	0	1	0	1	0	0	0	2	0	0	0	0	2	0	9	0	1015.59	V5AQN7	259	267	yes	yes	2;3	0.0053452	90.37	By MS/MS	By MS/MS	By MS/MS	By MS/MS	By MS/MS	By MS/MS	By MS/MS	By MS/MS
V5B599	AHVSEIQINGGTIAEK	NNRVGVKKAHVSEIQI	NGGTIAEKIELAKSLL	K	A	H	E	K	I	2	0	1	0	0	1	2	2	1	3	0	1	0	0	0	1	1	0	0	1	0	16	0	1665.87	V5B599	218	233	yes	yes	2;3	1.8832e-71	252.37	By MS/MS	By MS/MS	By MS/MS	By MS/MS	By MS/MS	By MS/MS	By MS/MS	By MS/MS
V5B5I4	AHYQMMLSTPGKDPNDK	QDWLKYNKAHYQMMLS	PGKDPNDKGSSDPKLV	K	A	H	D	K	G	1	0	1	2	0	1	0	1	1	0	1	2	2	0	2	1	1	0	1	0	0	17	1	1931.89	V5B5I4	533	549	yes	yes	3	0.014696	60.631	By matching	By matching	By matching	By matching	By matching	By matching	By matching	By MS/MS
V5DU12	AHYSPLYDK	LTSGVFDKAHYSPLYD	HYSPLYDKKLNSGVLD	K	A	H	D	K	K	1	0	0	1	0	0	0	0	1	0	1	1	0	0	1	1	0	0	2	0	0	9	0	1092.52	V5DU12	1851	1859	yes	yes	2	0.0037428	99.013	By MS/MS	By MS/MS	By matching	By matching	By MS/MS	By matching	By matching	By matching
V5BLE8	AIAAAPVVSR	AEVGEWDRAIAAAPVV	AAAPVVSRDFWRSLCL	R	A	I	S	R	D	4	1	0	0	0	0	0	0	0	1	0	0	0	0	1	1	0	0	0	2	0	10	0	953.566	V5BLE8	870	879	yes	yes	2	0.0020397	105.98	By MS/MS	By MS/MS	By MS/MS	By MS/MS	By MS/MS	By MS/MS	By MS/MS	By MS/MS
V5BVX5	AIAAAVAASAR	LESEAMRRAIAAAVAA	AAVAASARAAKSLEAR	R	A	I	A	R	A	7	1	0	0	0	0	0	0	0	1	0	0	0	0	0	1	0	0	0	1	0	11	0	970.556	V5BVX5	283	293	yes	yes	2	0.0010406	98.898	By matching	By matching	By matching	By matching	By matching	By matching	By matching	By matching
V5BAV1	AIAAGADTVMVGNILAGTEEAPGR	KMAGDICKAIAAGADT	GTEEAPGRVLVKDGKK	K	A	I	G	R	V	6	1	1	1	0	0	2	4	0	2	1	0	1	0	1	0	2	0	0	2	0	24	0	2283.15	V5BAV1	363	386	yes	yes	2	3.9503e-95	229.55	By MS/MS	By MS/MS	By MS/MS	By MS/MS	By MS/MS	By MS/MS	By MS/MS	By MS/MS
V5BQH3	AIAANESVYFMR	NLNKEHEKAIAANESV	NESVYFMRVPKEVEAP	K	A	I	M	R	V	3	1	1	0	0	0	1	0	0	1	0	0	1	1	0	1	0	0	1	1	0	12	0	1370.67	V5BQH3	331	342	yes	yes	2	8.0286e-06	151.16	By MS/MS	By matching	By matching	By MS/MS	By MS/MS	By matching	By MS/MS	By MS/MS
V5B5L8	AIAASLAR	IKIYGGPKAIAASLAR	AIAASLARAGAVSMHT	K	A	I	A	R	A	4	1	0	0	0	0	0	0	0	1	1	0	0	0	0	1	0	0	0	0	0	8	0	771.46	V5B5L8	603	610	yes	yes	2	0.0043435	98.629	By MS/MS	By MS/MS	By MS/MS	By MS/MS	By MS/MS	By MS/MS	By MS/MS	By MS/MS
V5BWD5	AIAASSVTALQEYETK	ISLDARDRAIAASSVT	ALQEYETKALRERQLL	R	A	I	T	K	A	4	0	0	0	0	1	2	0	0	1	1	1	0	0	0	2	2	0	1	1	0	16	0	1680.86	V5BWD5	774	789	yes	yes	2	5.3336e-34	213	By MS/MS	By MS/MS	By MS/MS	By MS/MS	By MS/MS	By MS/MS	By matching	By matching
V5DHK1	AIACLYR	DDGKIGDKAIACLYRI	KAIACLYRIINGVRTN	K	A	I	Y	R	I	2	1	0	0	1	0	0	0	0	1	1	0	0	0	0	0	0	0	1	0	0	7	0	865.448	V5DHK1	215	221	yes	yes	2	0.051158	74.717	By matching	By matching	By matching	By matching	By matching	By matching	By matching	By matching
V5B9B2	AIADASYASDSASSK	QGGVGTAKAIADASYA	ASDSASSKKIQAELSR	K	A	I	S	K	K	5	0	0	2	0	0	0	0	0	1	0	1	0	0	0	5	0	0	1	0	0	15	0	1442.65	V5B9B2	437	451	yes	yes	2	1.3552e-26	193.98	By MS/MS	By matching	By MS/MS	By matching	By MS/MS	By MS/MS	By matching	By matching
V5DJP6	AIADFLSK	QPVAQLERAIADFLSK	AIADFLSKDDAIVCGM	R	A	I	S	K	D	2	0	0	1	0	0	0	0	0	1	1	1	0	1	0	1	0	0	0	0	0	8	0	863.475	V5DJP6	232	239	yes	yes	2	0.001624	117.81	By MS/MS	By MS/MS	By MS/MS	By MS/MS	By MS/MS	By MS/MS	By MS/MS	By MS/MS
V5BSU8	AIADSIDALSWSR	HVAESMGRAIADSIDA	IDALSWSRRTVAADGS	R	A	I	S	R	R	3	1	0	2	0	0	0	0	0	2	1	0	0	0	0	3	0	1	0	0	0	13	0	1403.7	V5BSU8	266	278	yes	yes	2	2.3344e-08	148.62	By MS/MS	By MS/MS	By MS/MS	By MS/MS	By MS/MS	By MS/MS	By matching	By MS/MS
V5BNR1	AIADTIAVIFEK	EYVDHHCKAIADTIAV	TIAVIFEKKRVYTIEA	K	A	I	E	K	K	3	0	0	1	0	0	1	0	0	3	0	1	0	1	0	0	1	0	0	1	0	12	0	1289.72	V5BNR1	886	897	yes	yes	2	6.8706e-05	127.56	By matching	By matching	By matching	By matching	By matching	By matching	By matching	By matching
V5BC66	AIAEAIEDGEDKLEYLNLEVNELGEK	NGGMVLFKAIAEAIED	EVNELGEKTAKAMQRV	K	A	I	E	K	T	3	0	2	2	0	0	7	2	0	2	4	2	0	0	0	0	0	0	1	1	0	26	1	2903.43	V5BC66	330	355	yes	yes	3	2.9602e-16	111.97	By matching	By matching	By matching	By matching	By matching	By matching	By matching	By matching
V5B9I1	AIAECSPNHLVLK	________________	SPNHLVLKESHPLSKD	M	A	I	L	K	E	2	0	1	0	1	0	1	0	1	1	2	1	0	0	1	1	0	0	0	1	0	13	0	1450.76	V5B9I1	2	14	yes	yes	2	5.8988e-15	187.78	By MS/MS	By MS/MS	By MS/MS	By MS/MS	By MS/MS	By MS/MS	By MS/MS	By MS/MS
V5B5L8	AIAEDKDPLAR	DTVVSGIKAIAEDKDP	EDKDPLARVLSARMLD	K	A	I	A	R	V	3	1	0	2	0	0	1	0	0	1	1	1	0	0	1	0	0	0	0	0	0	11	1	1197.64	V5B5L8	393	403	yes	yes	2;3	0.00060626	115.23	By MS/MS	By MS/MS	By MS/MS	By MS/MS	By MS/MS	By MS/MS	By MS/MS	By MS/MS
V5AWQ6	AIAEILEAR	KKVIFIKRAIAEILEA	IAEILEARRRNAAAIR	R	A	I	A	R	R	3	1	0	0	0	0	2	0	0	2	1	0	0	0	0	0	0	0	0	0	0	9	0	984.56	V5AWQ6	679	687	yes	yes	2	0.00074331	133.13	By matching	By matching	By matching	By matching	By matching	By matching	By matching	By matching
V5BUT4	AIAEQLFQLPLIQSGEK	NSIISLLRAIAEQLFQ	PLIQSGEKNSLTDLTL	R	A	I	E	K	N	2	0	0	0	0	3	2	1	0	2	3	1	0	1	1	1	0	0	0	0	0	17	0	1884.04	V5BUT4	424	440	yes	yes	2	3.9297e-25	184.21	By matching	By matching	By matching	By matching	By matching	By matching	By MS/MS	By MS/MS
V5BNW7	AIAEVDIVR	PEQEIYRRAIAEVDIV	IAEVDIVRLQQMFFDL	R	A	I	V	R	L	2	1	0	1	0	0	1	0	0	2	0	0	0	0	0	0	0	0	0	2	0	9	0	984.56	V5BNW7	653	661	yes	yes	2	0.022689	70.399	By matching	By matching	By matching	By matching	By matching	By matching	By matching	By matching
V5ASJ5	AIAFASSNPMNEEADAEVQLAR	ASIVMFEKAIAFASSN	DAEVQLAREMATLLPV	K	A	I	A	R	E	6	1	2	1	0	1	3	0	0	1	1	0	1	1	1	2	0	0	0	1	0	22	0	2333.1	V5ASJ5	576	597	yes	yes	2	4.7655e-38	179.85	By matching	By MS/MS	By matching	By matching	By matching	By matching	By matching	By matching
V5BX66	AIAINPNYSK	SAVIDCERAIAINPNY	AINPNYSKAYSRLGTS	R	A	I	S	K	A	2	0	2	0	0	0	0	0	0	2	0	1	0	0	1	1	0	0	1	0	0	10	0	1089.58	V5BX66	199	208	yes	yes	2	0.00076258	148.91	By MS/MS	By MS/MS	By MS/MS	By MS/MS	By MS/MS	By MS/MS	By MS/MS	By MS/MS
V5BLK9	AIALPLLLK	PEVLHRLRAIALPLLL	IALPLLLKASDTTPPS	R	A	I	L	K	A	2	0	0	0	0	0	0	0	0	1	4	1	0	0	1	0	0	0	0	0	0	9	0	950.653	V5BLK9	194	202	yes	yes	2	0.036096	65.252	By matching	By matching	By matching	By matching	By MS/MS	By matching	By MS/MS	By matching
V5B7T1	AIALQAGGTNPQGEGSR	LAAKHITRAIALQAGG	NPQGEGSRIATRGLWD	R	A	I	S	R	I	3	1	1	0	0	2	1	4	0	1	1	0	0	0	1	1	1	0	0	0	0	17	0	1625.81	V5B7T1	605	621	yes	yes	2	5.621e-94	276.14	By MS/MS	By MS/MS	By MS/MS	By MS/MS	By MS/MS	By MS/MS	By MS/MS	By MS/MS
V5B0F3	AIAMLGTSPGVLPVR	VGDLCLAKAIAMLGTS	SPGVLPVREIQFYYDE	K	A	I	V	R	E	2	1	0	0	0	0	0	2	0	1	2	0	1	0	2	1	1	0	0	2	0	15	0	1480.84	V5B0F3	386	400	yes	yes	2	4.09e-15	166.62	By MS/MS	By MS/MS	By MS/MS	By MS/MS	By MS/MS	By MS/MS	By MS/MS	By MS/MS
V5DUQ3	AIAPPPSMYCDPAR	CRVFPNLRAIAPPPSM	SMYCDPARGKVRPGSG	R	A	I	A	R	G	3	1	0	1	1	0	0	0	0	1	0	0	1	0	4	1	0	0	1	0	0	14	0	1544.71	V5DUQ3	143	156	yes	yes	2	0.00047509	102.9	By MS/MS	By MS/MS	By MS/MS	By MS/MS	By MS/MS	By MS/MS	By MS/MS	By MS/MS
V5DDD6	AIAQLDVADATNSISR	ATKLNSKKAIAQLDVA	DATNSISRNESERLAL	K	A	I	S	R	N	4	1	1	2	0	1	0	0	0	2	1	0	0	0	0	2	1	0	0	1	0	16	0	1643.85	V5DDD6	307	322	yes	yes	2	1.024e-85	270.78	By MS/MS	By MS/MS	By MS/MS	By MS/MS	By MS/MS	By MS/MS	By MS/MS	By MS/MS
V5BHD7	AIAQVEPLMR	VRELLYGKAIAQVEPL	AQVEPLMRGRRRYINR	K	A	I	M	R	G	2	1	0	0	0	1	1	0	0	1	1	0	1	0	1	0	0	0	0	1	0	10	0	1126.62	V5BHD7	347	356	yes	yes	2	0.0013317	121.6	By MS/MS	By matching	By MS/MS	By matching	By MS/MS	By MS/MS	By MS/MS	By matching
V5BQZ1	AIASAEVYSYLR	HLVDTALRAIASAEVY	AEVYSYLRDAYFTEPP	R	A	I	L	R	D	3	1	0	0	0	0	1	0	0	1	1	0	0	0	0	2	0	0	2	1	0	12	0	1341.69	V5BQZ1	1025	1036	yes	yes	2	0.00023054	109.16	By matching	By matching	By matching	By matching	By matching	By matching	By matching	By matching
V5B659	AIASLLDPNEK	MCCRYVLRAIASLLDP	SLLDPNEKRVSVNKDT	R	A	I	E	K	R	2	0	1	1	0	0	1	0	0	1	2	1	0	0	1	1	0	0	0	0	0	11	0	1169.63	V5B659	816	826	yes	yes	2	0.052846	55.04	By matching	By MS/MS	By matching	By matching	By matching	By matching	By matching	By matching
V5BSS5	AIASNVDAAFLK	TGKTLLAKAIASNVDA	NVDAAFLKVVASSIVD	K	A	I	L	K	V	4	0	1	1	0	0	0	0	0	1	1	1	0	1	0	1	0	0	0	1	0	12	0	1218.66	V5BSS5	195	206	yes	yes	2	1.0474e-25	222.72	By MS/MS	By MS/MS	By MS/MS	By MS/MS	By MS/MS	By MS/MS	By MS/MS	By MS/MS
V5D3Q6	AIATSFVELR	YLPDSEGRAIATSFVE	ATSFVELRLVALHPSA	R	A	I	L	R	L	2	1	0	0	0	0	1	0	0	1	1	0	0	1	0	1	1	0	0	1	0	10	0	1105.61	V5D3Q6	96	105	yes	yes	2	0.041329	60.691	By matching	By matching	By matching	By matching	By matching	By matching	By matching	By matching
V5AV36	AIAVFPVQLAIIDEAIHK	NREKERARAIAVFPVQ	IIDEAIHKSDPIILPV	R	A	I	H	K	S	4	0	0	1	0	1	1	0	1	4	1	1	0	1	1	0	0	0	0	2	0	18	0	1947.12	V5AV36	700	717	yes	yes	3	0.053749	33.547	By MS/MS	By matching	By matching	By matching	By matching	By matching	By MS/MS	By matching
V5BND3	AIAWMDSYTR	________________	AWMDSYTRWAAEFRGE	M	A	I	T	R	W	2	1	0	1	0	0	0	0	0	1	0	0	1	0	0	1	1	1	1	0	0	10	0	1212.56	V5BND3	2	11	yes	yes	2	0.0013967	119.53	By matching	By matching	By matching	By matching	By matching	By matching	By matching	By matching
V5BA34	AIAYEGLEEWTK	HVKALMRRAIAYEGLE	EGLEEWTKALNDYNQA	R	A	I	T	K	A	2	0	0	0	0	0	3	1	0	1	1	1	0	0	0	0	1	1	1	0	0	12	0	1408.69	V5BA34	215	226	yes	yes	2	1.8774e-18	208.33	By MS/MS	By MS/MS	By MS/MS	By MS/MS	By MS/MS	By MS/MS	By MS/MS	By MS/MS
V5DQB8	AICTDFSLVK	GRWYVMERAICTDFSL	CTDFSLVKAWKADRSG	R	A	I	V	K	A	1	0	0	1	1	0	0	0	0	1	1	1	0	1	0	1	1	0	0	1	0	10	0	1152.58	V5DQB8	174	183	yes	yes	2	0.00064023	151.22	By MS/MS	By MS/MS	By MS/MS	By MS/MS	By MS/MS	By MS/MS	By MS/MS	By MS/MS
V5AV12	AICTEAGLLALR	EMSGADIKAICTEAGL	EAGLLALRDRRMKVCQ	K	A	I	L	R	D	3	1	0	0	1	0	1	1	0	1	3	0	0	0	0	0	1	0	0	0	0	12	0	1286.7	V5AV12	394	405	yes	yes	2	3.8948e-09	180.66	By MS/MS	By MS/MS	By MS/MS	By MS/MS	By MS/MS	By MS/MS	By MS/MS	By MS/MS
V5BMA6	AIDADAPVGVMDYAK	VVAEAAVRAIDADAPV	VGVMDYAKMQELCAES	R	A	I	A	K	M	4	0	0	3	0	0	0	1	0	1	0	1	1	0	1	0	0	0	1	2	0	15	0	1534.73	V5BMA6	105	119	yes	yes	2	5.9181e-06	122.33	By MS/MS	By MS/MS	By matching	By MS/MS	By MS/MS	By MS/MS	By matching	By matching
V5ATR8	AIDAGSTAIADAVLLR	RSAGKLWKAIDAGSTA	IADAVLLRSREEWYLA	K	A	I	L	R	S	5	1	0	2	0	0	0	1	0	2	2	0	0	0	0	1	1	0	0	1	0	16	0	1555.86	V5ATR8	293	308	yes	yes	2	1.6503e-49	238.02	By MS/MS	By MS/MS	By MS/MS	By MS/MS	By MS/MS	By MS/MS	By MS/MS	By MS/MS
V5AXZ4	AIDAPMPEATTTR	RLRFATGKAIDAPMPE	MPEATTTRIDEQCRLV	K	A	I	T	R	I	3	1	0	1	0	0	1	0	0	1	0	0	1	0	2	0	3	0	0	0	0	13	0	1372.67	V5AXZ4	20	32	yes	yes	2	0.0021639	84.734	By matching	By matching	By matching	By matching	By matching	By MS/MS	By matching	By matching
V5BC77	AIDDEAVCQALAR	TQFVSLIKAIDDEAVC	AVCQALARRGITRLLV	K	A	I	A	R	R	4	1	0	2	1	1	1	0	0	1	1	0	0	0	0	0	0	0	0	1	0	13	0	1430.68	V5BC77	264	276	yes	yes	2	1.5831e-06	145.29	By MS/MS	By MS/MS	By MS/MS	By matching	By MS/MS	By MS/MS	By matching	By matching
V5BD32	AIDDGVNVFK	NVLDDVERAIDDGVNV	DDGVNVFKALTKDKRL	R	A	I	F	K	A	1	0	1	2	0	0	0	1	0	1	0	1	0	1	0	0	0	0	0	2	0	10	0	1076.55	V5BD32	386	395	yes	yes	2	2.3462e-16	208.11	By MS/MS	By MS/MS	By MS/MS	By MS/MS	By MS/MS	By MS/MS	By MS/MS	By MS/MS
V5BJ41	AIDDQGYEFTK	LPVPVRVRAIDDQGYE	DQGYEFTKHALRFRGE	R	A	I	T	K	H	1	0	0	2	0	1	1	1	0	1	0	1	0	1	0	0	1	0	1	0	0	11	0	1285.58	V5BJ41	42	52	yes	yes	2	4.9917e-24	219.92	By MS/MS	By MS/MS	By MS/MS	By MS/MS	By MS/MS	By MS/MS	By MS/MS	By MS/MS
V5BFP7	AIDDSYDKLDLVR	VALTSSIRAIDDSYDK	YDKLDLVRLITLMVEM	R	A	I	V	R	L	1	1	0	4	0	0	0	0	0	1	2	1	0	0	0	1	0	0	1	1	0	13	1	1521.77	V5BFP7	767	779	yes	yes	3	0.031031	60.641	By matching	By matching	By matching	By matching	By matching	By MS/MS	By matching	By matching
V5BPI2	AIDDVWK	RYGAEMMRAIDDVWKN	RAIDDVWKNMERSTFP	R	A	I	W	K	N	1	0	0	2	0	0	0	0	0	1	0	1	0	0	0	0	0	1	0	1	0	7	0	845.428	V5BPI2	94	100	yes	yes	2	0.033777	80.229	By matching	By matching	By matching	By matching	By matching	By MS/MS	By matching	By matching
V5APD7	AIDEEISSLR	RANSDAARAIDEEISS	DEEISSLRRKRMEVAQ	R	A	I	L	R	R	1	1	0	1	0	0	2	0	0	2	1	0	0	0	0	2	0	0	0	0	0	10	0	1131.58	V5APD7	1020	1029	yes	yes	2	6.4174e-07	175.65	By MS/MS	By MS/MS	By MS/MS	By MS/MS	By MS/MS	By MS/MS	By MS/MS	By MS/MS
V5BYI4	AIDEILHGSSNR	GLQPYLSRAIDEILHG	ILHGSSNRVVILHPDE	R	A	I	N	R	V	1	1	1	1	0	0	1	1	1	2	1	0	0	0	0	2	0	0	0	0	0	12	0	1310.66	V5BYI4	574	585	yes	yes	2;3	2.2994e-08	174.23	By MS/MS	By MS/MS	By MS/MS	By MS/MS	By MS/MS	By MS/MS	By MS/MS	By matching
V5BEA4	AIDFEQLR	HAAGEAFRAIDFEQLR	AIDFEQLRIENQQFNE	R	A	I	L	R	I	1	1	0	1	0	1	1	0	0	1	1	0	0	1	0	0	0	0	0	0	0	8	0	990.513	V5BEA4	280	287	yes	yes	2	0.00038246	145.16	By MS/MS	By matching	By matching	By matching	By MS/MS	By matching	By MS/MS	By MS/MS
V5DTF3	AIDFLPLFR	GHNDSFRRAIDFLPLF	IDFLPLFRGLWCFLEQ	R	A	I	F	R	G	1	1	0	1	0	0	0	0	0	1	2	0	0	2	1	0	0	0	0	0	0	9	0	1090.62	V5DTF3	451	459	yes	yes	2	0.0050541	94.309	By matching	By matching	By matching	By matching	By matching	By matching	By MS/MS	By matching
V5B2K0	AIDFMNALR	VQTKQRGKAIDFMNAL	IDFMNALRGSKEFLLG	K	A	I	L	R	G	2	1	1	1	0	0	0	0	0	1	1	0	1	1	0	0	0	0	0	0	0	9	0	1049.53	V5B2K0	326	334	yes	yes	2	0.00026429	152.06	By MS/MS	By matching	By MS/MS	By matching	By MS/MS	By MS/MS	By MS/MS	By MS/MS
V5AQ73	AIDLIDEAASR	SDRRLPDKAIDLIDEA	LIDEAASRLRLQQESK	K	A	I	S	R	L	3	1	0	2	0	0	1	0	0	2	1	0	0	0	0	1	0	0	0	0	0	11	0	1172.6	V5AQ73	277	287	yes	yes	2;3	6.953e-17	206.36	By MS/MS	By MS/MS	By MS/MS	By MS/MS	By MS/MS	By MS/MS	By MS/MS	By MS/MS
V5AYJ4	AIDLIDEACANVR	TGRFMPDKAIDLIDEA	DEACANVRVQLSSRPE	K	A	I	V	R	V	3	1	1	2	1	0	1	0	0	2	1	0	0	0	0	0	0	0	0	1	0	13	0	1458.71	V5AYJ4	389	401	yes	yes	2	4.1625e-28	209.67	By MS/MS	By MS/MS	By MS/MS	By MS/MS	By MS/MS	By MS/MS	By MS/MS	By MS/MS
V5BSD6	AIDLSVLTLTK	QLYVEGQRAIDLSVLT	LSVLTLTKVLGSFMNI	R	A	I	T	K	V	1	0	0	1	0	0	0	0	0	1	3	1	0	0	0	1	2	0	0	1	0	11	0	1172.7	V5BSD6	196	206	yes	yes	2	2.1675e-05	162.68	By MS/MS	By MS/MS	By MS/MS	By matching	By MS/MS	By MS/MS	By MS/MS	By MS/MS
V5BBT6	AIDMSGLYTEEALQR	SGRVQEIRAIDMSGLY	YTEEALQREKLLGVRE	R	A	I	Q	R	E	2	1	0	1	0	1	2	1	0	1	2	0	1	0	0	1	1	0	1	0	0	15	0	1695.81	V5BBT6	131	145	yes	yes	2	1.2521e-32	211.51	By MS/MS	By MS/MS	By MS/MS	By MS/MS	By MS/MS	By MS/MS	By MS/MS	By MS/MS
V5BA34	AIDMSPESEVAAALYSNR	DAIDCYTKAIDMSPES	AAALYSNRAACWQNMG	K	A	I	N	R	A	4	1	1	1	0	0	2	0	0	1	1	0	1	0	1	3	0	0	1	1	0	18	0	1922.9	V5BA34	29	46	yes	yes	2	6.969e-57	215.49	By MS/MS	By MS/MS	By MS/MS	By MS/MS	By MS/MS	By MS/MS	By MS/MS	By MS/MS
V5DQE3	AIDNLHQEASLSSLFSK	TIAPLLGRAIDNLHQE	SLSSLFSKSGASK___	R	A	I	S	K	S	2	0	1	1	0	1	1	0	1	1	3	1	0	1	0	4	0	0	0	0	0	17	0	1858.94	V5DQE3	341	357	yes	yes	2;3	2.5283e-40	205.98	By MS/MS	By MS/MS	By MS/MS	By matching	By MS/MS	By MS/MS	By MS/MS	By MS/MS
V5B673	AIDNLLATGNLIVETTR	WIDEFFYKAIDNLLAT	NLIVETTRTGLVASGL	K	A	I	T	R	T	2	1	2	1	0	0	1	1	0	2	3	0	0	0	0	0	3	0	0	1	0	17	0	1812.99	V5B673	2121	2137	yes	yes	2	1.8203e-32	188.16	By matching	By matching	By matching	By matching	By matching	By matching	By matching	By matching
V5ANS4	AIDTALQASR	ATPELAQKAIDTALQA	DTALQASREWSQTSFR	K	A	I	S	R	E	3	1	0	1	0	1	0	0	0	1	1	0	0	0	0	1	1	0	0	0	0	10	0	1044.56	V5ANS4	91	100	yes	yes	2	1.174e-10	189.17	By MS/MS	By MS/MS	By MS/MS	By MS/MS	By MS/MS	By MS/MS	By MS/MS	By MS/MS
V5BN13	AIDTDIIAFSNR	VDVSSILRAIDTDIIA	DIIAFSNRNEHVRKPG	R	A	I	N	R	N	2	1	1	2	0	0	0	0	0	3	0	0	0	1	0	1	1	0	0	0	0	12	0	1334.68	V5BN13	524	535	yes	yes	2	0.00092215	94.688	By matching	By matching	By matching	By MS/MS	By MS/MS	By matching	By matching	By MS/MS
V5BBR4	AIDVCIK	HRIGDVQKAIDVCIKG	KAIDVCIKGGLYDTMH	K	A	I	I	K	G	1	0	0	1	1	0	0	0	0	2	0	1	0	0	0	0	0	0	0	1	0	7	0	817.437	V5BBR4	1289	1295	yes	yes	2	0.041987	94.262	By matching	By matching	By matching	By matching	By matching	By matching	By matching	By matching
V5BYR2	AIEASHEQFVDGVVPPGEK	EKHEDAVKAIEASHEQ	GVVPPGEKLYVQRAQP	K	A	I	E	K	L	2	0	0	1	0	1	3	2	1	1	0	1	0	1	2	1	0	0	0	3	0	19	0	2007.99	V5BYR2	266	284	yes	yes	2;3	4.1515e-12	135.69	By MS/MS	By MS/MS	By MS/MS	By MS/MS	By MS/MS	By MS/MS	By MS/MS	By MS/MS
V5BHW0	AIEAVGLCPIGK	CFPICLIRAIEAVGLC	VGLCPIGKGGEFVEAA	R	A	I	G	K	G	2	0	0	0	1	0	1	2	0	2	1	1	0	0	1	0	0	0	0	1	0	12	0	1226.67	V5BHW0	363	374	yes	yes	2	4.2379e-06	153.95	By MS/MS	By MS/MS	By MS/MS	By MS/MS	By MS/MS	By matching	By MS/MS	By matching
V5BG77	AIECTTLLACGVGR	ETIMMKCKAIECTTLL	LLACGVGRESFAPYAH	K	A	I	G	R	E	2	1	0	0	2	0	1	2	0	1	2	0	0	0	0	0	2	0	0	1	0	14	0	1519.75	V5BG77	555	568	yes	yes	2	1.4182e-13	166.62	By MS/MS	By MS/MS	By MS/MS	By MS/MS	By MS/MS	By MS/MS	By MS/MS	By MS/MS
V5BJW2	AIECYVTAQNQDPDLDNLSNIR	ERAGLPQRAIECYVTA	LDNLSNIRRCLSQARS	R	A	I	I	R	R	2	1	3	3	1	2	1	0	0	2	2	0	0	0	1	1	1	0	1	1	0	22	0	2548.19	V5BJW2	632	653	yes	yes	2	2.6615e-38	183.18	By MS/MS	By MS/MS	By MS/MS	By MS/MS	By MS/MS	By MS/MS	By MS/MS	By MS/MS
V5AYI7	AIEDGAGALAGEVVR	ELQEGIEKAIEDGAGA	ALAGEVVRGNYIEFDR	K	A	I	V	R	G	4	1	0	1	0	0	2	3	0	1	1	0	0	0	0	0	0	0	0	2	0	15	0	1426.74	V5AYI7	268	282	yes	yes	2	4.8113e-11	158.89	By MS/MS	By MS/MS	By MS/MS	By matching	By MS/MS	By MS/MS	By matching	By matching
V5BM72	AIEDLQVR	LAEKGFERAIEDLQVR	AIEDLQVRLRETQQRH	R	A	I	V	R	L	1	1	0	1	0	1	1	0	0	1	1	0	0	0	0	0	0	0	0	1	0	8	0	942.513	V5BM72	725	732	yes	yes	2	0.0015822	118.33	By MS/MS	By MS/MS	By MS/MS	By MS/MS	By MS/MS	By MS/MS	By MS/MS	By matching
V5BRT4	AIEELDMLDSMLVEK	VATLNELRAIEELDML	LDSMLVEKNTQLRLQQ	R	A	I	E	K	N	1	0	0	2	0	0	3	0	0	1	3	1	2	0	0	1	0	0	0	1	0	15	0	1734.84	V5BRT4	75	89	yes	yes	2	2.4486e-10	148.57	By matching	By matching	By matching	By matching	By MS/MS	By matching	By matching	By matching
V5BRF3	AIEEVGKDGPTR	ATAFDLARAIEEVGKD	VGKDGPTREPVRGWLD	R	A	I	T	R	E	1	1	0	1	0	0	2	2	0	1	0	1	0	0	1	0	1	0	0	1	0	12	1	1270.65	V5BRF3	179	190	yes	yes	2	0.013811	114.71	By matching	By MS/MS	By matching	By matching	By MS/MS	By matching	By matching	By matching
V5AP12	AIEFLETDSGLK	AAMRKYRRAIEFLETD	LETDSGLKEEEKEEAR	R	A	I	L	K	E	1	0	0	1	0	0	2	1	0	1	2	1	0	1	0	1	1	0	0	0	0	12	0	1321.68	V5AP12	359	370	yes	yes	2	0.0012589	91.62	By matching	By matching	By matching	By MS/MS	By matching	By MS/MS	By matching	By matching
V5AP12	AIEFLETDSGLKEEEKEEAR	AAMRKYRRAIEFLETD	EEEKEEARKARVILFG	R	A	I	A	R	K	2	1	0	1	0	0	7	1	0	1	2	2	0	1	0	1	1	0	0	0	0	20	2	2322.12	V5AP12	359	378	yes	yes	3	4.3712e-06	111.65	By matching	By MS/MS	By matching	By matching	By MS/MS	By MS/MS	By MS/MS	By MS/MS
V5AN02	AIEHDVSDATGISGK	EHMDEIQKAIEHDVSD	DATGISGKFQTRLCFE	K	A	I	G	K	F	2	0	0	2	0	0	1	2	1	2	0	1	0	0	0	2	1	0	0	1	0	15	0	1498.73	V5AN02	258	272	yes	yes	2	1.2058e-10	155.09	By matching	By matching	By matching	By matching	By matching	By matching	By matching	By matching
V5BG41	AIEHLQQYALQEFMNTMETTVIK	DFSEDFKKAIEHLQQY	TMETTVIKTGHAIRAD	K	A	I	I	K	T	2	0	1	0	0	3	3	0	1	2	2	1	2	1	0	0	3	0	1	1	0	23	0	2737.35	V5BG41	89	111	yes	yes	3	3.2279e-09	98.543	By matching	By matching	By matching	By matching	By matching	By matching	By MS/MS	By matching
V5B9M2	AIEIAENEMPGLMELR	SLAEWGRKAIEIAENE	MPGLMELRREYSQSKP	K	A	I	L	R	R	2	1	1	0	0	0	4	1	0	2	2	0	2	0	1	0	0	0	0	0	0	16	0	1814.89	V5B9M2	18	33	yes	yes	2	1.03e-85	270.74	By MS/MS	By MS/MS	By MS/MS	By MS/MS	By MS/MS	By MS/MS	By MS/MS	By MS/MS
V5B6G6	AIEICNSDNNFIAK	SMVPPCQKAIEICNSD	SDNNFIAKAACVTARV	K	A	I	A	K	A	2	0	3	1	1	0	1	0	0	3	0	1	0	1	0	1	0	0	0	0	0	14	0	1607.76	V5B6G6	263	276	yes	yes	2	2.099e-64	253.06	By MS/MS	By MS/MS	By MS/MS	By MS/MS	By MS/MS	By MS/MS	By MS/MS	By MS/MS
V5D8P7	AIELEELEQHK	ELEIPKRKAIELEELE	LEELEQHKAERAAARE	K	A	I	H	K	A	1	0	0	0	0	1	4	0	1	1	2	1	0	0	0	0	0	0	0	0	0	11	0	1337.68	V5D8P7	684	694	yes	yes	2;3	7.7837e-17	205.52	By MS/MS	By MS/MS	By MS/MS	By MS/MS	By MS/MS	By MS/MS	By MS/MS	By MS/MS
V5B876	AIELLEK	KSEGKYQKAIELLEKQ	KAIELLEKQQVYTDEN	K	A	I	E	K	Q	1	0	0	0	0	0	2	0	0	1	2	1	0	0	0	0	0	0	0	0	0	7	0	814.48	V5B876	151	157	yes	yes	2	0.0024338	138.83	By MS/MS	By MS/MS	By MS/MS	By MS/MS	By MS/MS	By MS/MS	By MS/MS	By MS/MS
V5BUJ8	AIELMGQALR	AADGDFDKAIELMGQA	ELMGQALRIVPGKAMY	K	A	I	L	R	I	2	1	0	0	0	1	1	1	0	1	2	0	1	0	0	0	0	0	0	0	0	10	0	1100.6	V5BUJ8	123	132	yes	yes	2	4.9855e-16	202.2	By MS/MS	By MS/MS	By MS/MS	By MS/MS	By MS/MS	By MS/MS	By MS/MS	By MS/MS
V5BY47	AIELPLLR	WEDSDLTRAIELPLLR	AIELPLLRSVAHYLYK	R	A	I	L	R	S	1	1	0	0	0	0	1	0	0	1	3	0	0	0	1	0	0	0	0	0	0	8	0	923.58	V5BY47	479	486	yes	yes	2	0.0059216	94.114	By MS/MS	By matching	By matching	By matching	By matching	By matching	By matching	By matching
V5BA34	AIELSPDGNGELANYYANR	KAMLFYSRAIELSPDG	LANYYANRAACHQQTR	R	A	I	N	R	A	3	1	3	1	0	0	2	2	0	1	2	0	0	0	1	1	0	0	2	0	0	19	0	2065.97	V5BA34	162	180	yes	yes	2	3.4306e-67	238.05	By MS/MS	By MS/MS	By MS/MS	By MS/MS	By MS/MS	By MS/MS	By MS/MS	By MS/MS
V5BA86	AIELWER	LEGEDLYKAIELWERG	KAIELWERGVDAKSDA	K	A	I	E	R	G	1	1	0	0	0	0	2	0	0	1	1	0	0	0	0	0	0	1	0	0	0	7	0	915.481	V5BA86	296	302	yes	yes	2	0.0024001	139.31	By MS/MS	By MS/MS	By matching	By matching	By MS/MS	By MS/MS	By MS/MS	By matching
V5BQE7	AIEMFCDLK	LKSGHENRAIEMFCDL	IEMFCDLKMWMEAKKV	R	A	I	L	K	M	1	0	0	1	1	0	1	0	0	1	1	1	1	1	0	0	0	0	0	0	0	9	0	1125.52	V5BQE7	672	680	yes	yes	2	0.0079383	86.898	By matching	By matching	By MS/MS	By MS/MS	By MS/MS	By matching	By matching	By matching
V5C216	AIENCAPFYER	PEISPMAKAIENCAPF	NCAPFYERLYQVKADV	K	A	I	E	R	L	2	1	1	0	1	0	2	0	0	1	0	0	0	1	1	0	0	0	1	0	0	11	0	1368.61	V5C216	803	813	yes	yes	2	0.00033073	132.56	By matching	By MS/MS	By matching	By MS/MS	By MS/MS	By MS/MS	By matching	By MS/MS
V5BIN9	AIEPTLR	HKLEKAEKAIEPTLRS	KAIEPTLRSLQFAAVE	K	A	I	L	R	S	1	1	0	0	0	0	1	0	0	1	1	0	0	0	1	0	1	0	0	0	0	7	0	798.46	V5BIN9	507	513	yes	yes	2	0.028658	89.369	By MS/MS	By matching	By MS/MS	By MS/MS	By MS/MS	By MS/MS	By MS/MS	By MS/MS
V5D3X9	AIEQQLTGIYTK	SDDMDRKRAIEQQLTG	QLTGIYTKHETEDILA	R	A	I	T	K	H	1	0	0	0	0	2	1	1	0	2	1	1	0	0	0	0	2	0	1	0	0	12	0	1363.73	V5D3X9	255	266	yes	yes	2	2.5076e-07	171.62	By MS/MS	By matching	By MS/MS	By MS/MS	By MS/MS	By MS/MS	By MS/MS	By MS/MS
V5BMA7	AIESALQEMFSPDAK	GNIVTEERAIESALQE	EMFSPDAKTSQHPLLF	R	A	I	A	K	T	3	0	0	1	0	1	2	0	0	1	1	1	1	1	1	2	0	0	0	0	0	15	0	1635.78	V5BMA7	211	225	yes	yes	2	0.00091248	88.768	By MS/MS	By matching	By matching	By matching	By MS/MS	By matching	By matching	By matching
V5C224	AIESASMTSK	DGKRYVVKAIESASMT	ESASMTSKEKRDVQNE	K	A	I	S	K	E	2	0	0	0	0	0	1	0	0	1	0	1	1	0	0	3	1	0	0	0	0	10	0	1023.49	V5C224	50	59	yes	yes	2	0.0044929	90.05	By MS/MS	By matching	By matching	By MS/MS	By MS/MS	By matching	By matching	By matching
V5D5V0	AIESGELPR	ARQEIITKAIESGELP	IESGELPRTFWADAIV	K	A	I	P	R	T	1	1	0	0	0	0	2	1	0	1	1	0	0	0	1	1	0	0	0	0	0	9	0	970.508	V5D5V0	54	62	yes	yes	2	0.00080121	130.66	By MS/MS	By MS/MS	By MS/MS	By MS/MS	By MS/MS	By MS/MS	By MS/MS	By MS/MS
V5BR15	AIETSLDYQSGNFK	PKQLRGVRAIETSLDY	DYQSGNFKEAFDAMVE	R	A	I	F	K	E	1	0	1	1	0	1	1	1	0	1	1	1	0	1	0	2	1	0	1	0	0	14	0	1571.75	V5BR15	169	182	yes	yes	2	1.2436e-65	264.58	By MS/MS	By MS/MS	By MS/MS	By MS/MS	By MS/MS	By MS/MS	By MS/MS	By MS/MS
V5BHP4	AIEVCAAMAQAPLADIPR	RTKKNYKKAIEVCAAM	APLADIPREERIPYRL	K	A	I	P	R	E	6	1	0	1	1	1	1	0	0	2	1	0	1	0	2	0	0	0	0	1	0	18	0	1895.96	V5BHP4	1010	1027	yes	yes	2	5.6806e-08	131.37	By MS/MS	By MS/MS	By matching	By matching	By MS/MS	By MS/MS	By MS/MS	By matching
V5B747	AIEYIEQQR	EEENQRVKAIEYIEQQ	IEYIEQQRLRYSDLFF	K	A	I	Q	R	L	1	1	0	0	0	2	2	0	0	2	0	0	0	0	0	0	0	0	1	0	0	9	0	1148.58	V5B747	413	421	yes	yes	2	3.2301e-05	164.68	By MS/MS	By MS/MS	By MS/MS	By MS/MS	By MS/MS	By MS/MS	By MS/MS	By MS/MS
V5BRL9	AIEYYTQCLGR	RGQEEFDKAIEYYTQC	YYTQCLGRDPANARAL	K	A	I	G	R	D	1	1	0	0	1	1	1	1	0	1	1	0	0	0	0	0	1	0	2	0	0	11	0	1372.64	V5BRL9	88	98	yes	yes	2	0.00014241	152.54	By matching	By matching	By matching	By MS/MS	By matching	By MS/MS	By matching	By matching
V5BCQ8	AIFDCVTAEVQR	FKRTQLPRAIFDCVTA	CVTAEVQRLSDESSSD	R	A	I	Q	R	L	2	1	0	1	1	1	1	0	0	1	0	0	0	1	0	0	1	0	0	2	0	12	0	1407.68	V5BCQ8	1603	1614	yes	yes	2	6.8941e-05	127.52	By matching	By matching	By matching	By matching	By matching	By matching	By MS/MS	By matching
V5BMR3	AIFDNELQAEFK	FAYDAADRAIFDNELQ	NELQAEFKKYAGEGQD	R	A	I	F	K	K	2	0	1	1	0	1	2	0	0	1	1	1	0	2	0	0	0	0	0	0	0	12	0	1423.7	V5BMR3	636	647	yes	yes	2	2.4078e-25	218.02	By MS/MS	By MS/MS	By MS/MS	By MS/MS	By MS/MS	By MS/MS	By MS/MS	By MS/MS
V5BPQ1	AIFDSVESDSER	GIIPRAMKAIFDSVES	SVESDSERIFTIVFSF	K	A	I	E	R	I	1	1	0	2	0	0	2	0	0	1	0	0	0	1	0	3	0	0	0	1	0	12	0	1353.6	V5BPQ1	120	131	yes	yes	2	0.00063032	98.902	By matching	By matching	By matching	By MS/MS	By matching	By matching	By matching	By MS/MS
V5BID6	AIFEAPGAAEQQTAAVR	GIVPRLLRAIFEAPGA	EQQTAAVRMVDLSCME	R	A	I	V	R	M	6	1	0	0	0	2	2	1	0	1	0	0	0	1	1	0	1	0	0	1	0	17	0	1728.88	V5BID6	180	196	yes	yes	2	4.0739e-11	145.69	By matching	By MS/MS	By MS/MS	By matching	By matching	By MS/MS	By matching	By MS/MS
V5DTT7	AIFGQPEIK	DIVVASEKAIFGQPEI	IFGQPEIKIGTIPGAG	K	A	I	I	K	I	1	0	0	0	0	1	1	1	0	2	0	1	0	1	1	0	0	0	0	0	0	9	0	1001.55	V5DTT7	135	143	yes	yes	2	0.00074936	132.88	By MS/MS	By MS/MS	By MS/MS	By MS/MS	By MS/MS	By MS/MS	By MS/MS	By MS/MS
V5ASA0	AIFGSLER	ARPVMIHRAIFGSLER	AIFGSLERCIAILCEH	R	A	I	E	R	C	1	1	0	0	0	0	1	1	0	1	1	0	0	1	0	1	0	0	0	0	0	8	0	891.481	V5ASA0	690	697	yes	yes	2	1.1103e-05	171.53	By MS/MS	By MS/MS	By MS/MS	By MS/MS	By MS/MS	By MS/MS	By MS/MS	By MS/MS
V5BIC5	AIFGVGHAQTQTVGASEAR	CWERTTDRAIFGVGHA	TVGASEARFLPRTDYT	R	A	I	A	R	F	4	1	0	0	0	2	1	3	1	1	0	0	0	1	0	1	2	0	0	2	0	19	0	1898.96	V5BIC5	531	549	yes	yes	3	0.00031413	71.601	By matching	By matching	By matching	By matching	By matching	By MS/MS	By matching	By MS/MS
V5BDN2	AIGADGHPFEVTLEK	RPATVRIRAIGADGHP	PFEVTLEKMRARMALH	R	A	I	E	K	M	2	0	0	1	0	0	2	2	1	1	1	1	0	1	1	0	1	0	0	1	0	15	0	1582.8	V5BDN2	185	199	yes	yes	3	0.0027125	66.989	By matching	By matching	By MS/MS	By matching	By matching	By matching	By matching	By matching
V5BL58	AIGADSGVSVHVR	EDTAALLRAIGADSGV	SGVSVHVRDVKSHNQS	R	A	I	V	R	D	2	1	0	1	0	0	0	2	1	1	0	0	0	0	0	2	0	0	0	3	0	13	0	1266.67	V5BL58	238	250	yes	yes	2	0.00090836	96.23	By matching	By matching	By matching	By matching	By matching	By matching	By matching	By matching
V5BH60	AIGAVDDVNR	KEAMAFLKAIGAVDDV	GAVDDVNRVNDSREIR	K	A	I	N	R	V	2	1	1	2	0	0	0	1	0	1	0	0	0	0	0	0	0	0	0	2	0	10	0	1028.53	V5BH60	231	240	yes	yes	2	1.2048e-10	188.87	By MS/MS	By MS/MS	By matching	By MS/MS	By MS/MS	By MS/MS	By MS/MS	By MS/MS
V5BA03	AIGDFDFK	NGTLALSRAIGDFDFK	AIGDFDFKENPKVSWE	R	A	I	F	K	E	1	0	0	2	0	0	0	1	0	1	0	1	0	2	0	0	0	0	0	0	0	8	0	911.439	V5BA03	185	192	yes	yes	2	0.00090848	130.56	By MS/MS	By MS/MS	By MS/MS	By MS/MS	By MS/MS	By MS/MS	By MS/MS	By MS/MS
V5AZJ4	AIGDFVFK	NGALALSRAIGDFVFK	AIGDFVFKCNMQVSWD	R	A	I	F	K	C	1	0	0	1	0	0	0	1	0	1	0	1	0	2	0	0	0	0	0	1	0	8	0	895.48	V5AZJ4	265	272	yes	yes	2	0.00019414	153.04	By MS/MS	By MS/MS	By MS/MS	By matching	By MS/MS	By MS/MS	By MS/MS	By MS/MS
V5BRE4	AIGDLLDR	PPKSSRLRAIGDLLDR	AIGDLLDRFIFDFLIG	R	A	I	D	R	F	1	1	0	2	0	0	0	1	0	1	2	0	0	0	0	0	0	0	0	0	0	8	0	871.476	V5BRE4	360	367	yes	yes	2	0.0095982	86.67	By matching	By matching	By MS/MS	By matching	By MS/MS	By MS/MS	By matching	By matching
V5DL88	AIGETVEGEMPTTTAVTNKPTSIVPDPPK	ACAASTERAIGETVEG	SIVPDPPKEKLTASFT	R	A	I	P	K	E	2	0	1	1	0	0	3	2	0	2	0	2	1	0	5	1	6	0	0	3	0	29	0	2979.51	V5DL88	126	154	yes	yes	3	3.3339e-20	107.56	By matching	By matching	By matching	By matching	By MS/MS	By MS/MS	By matching	By MS/MS
V5BN69	AIGLNPK	IEGGCYAKAIGLNPKT	KAIGLNPKTEKDIYDA	K	A	I	P	K	T	1	0	1	0	0	0	0	1	0	1	1	1	0	0	1	0	0	0	0	0	0	7	0	711.428	V5BN69	262	268	yes	yes	2	0.024513	92.692	By MS/MS	By MS/MS	By MS/MS	By MS/MS	By MS/MS	By matching	By matching	By MS/MS
V5BM55	AIGPIEDGDAVLCFNFR	IISDVDGKAIGPIEDG	AVLCFNFRGDRVIEMS	K	A	I	F	R	G	2	1	1	2	1	0	1	2	0	2	1	0	0	2	1	0	0	0	0	1	0	17	0	1892.91	V5BM55	266	282	yes	yes	2	1.9861e-14	158.91	By MS/MS	By matching	By matching	By matching	By MS/MS	By MS/MS	By MS/MS	By MS/MS
V5B3W9	AIGSLQGLDGQK	AAVSEYRRAIGSLQGL	LQGLDGQKDPVRSPDT	R	A	I	Q	K	D	1	0	0	1	0	2	0	3	0	1	2	1	0	0	0	1	0	0	0	0	0	12	0	1185.64	V5B3W9	652	663	yes	yes	2	0.0036277	82.705	By matching	By matching	By matching	By matching	By matching	By MS/MS	By MS/MS	By matching
V5BN65	AIGSTITLITNSLIR	VEEMSAERAIGSTITL	LITNSLIRYEGTLGQI	R	A	I	I	R	Y	1	1	1	0	0	0	0	1	0	4	2	0	0	0	0	2	3	0	0	0	0	15	0	1571.92	V5BN65	57	71	yes	yes	2	3.144e-21	177.88	By matching	By matching	By matching	By matching	By matching	By matching	By matching	By matching
V5C2Y8	AIGVDLR	KLHGKNYRAIGVDLRG	RAIGVDLRGTEHDLIN	R	A	I	L	R	G	1	1	0	1	0	0	0	1	0	1	1	0	0	0	0	0	0	0	0	1	0	7	0	742.434	V5C2Y8	222	228	yes	yes	2	0.05707	71.296	By matching	By matching	By matching	By matching	By MS/MS	By matching	By matching	By matching
V5DM82	AIGVIPQDTVLFNETVR	LQLSSVRKAIGVIPQD	VLFNETVRYNIRYGRL	K	A	I	V	R	Y	1	1	1	1	0	1	1	1	0	2	1	0	0	1	1	0	2	0	0	3	0	17	0	1871.02	V5DM82	559	575	yes	yes	2	2.8395e-14	157.83	By matching	By MS/MS	By matching	By matching	By MS/MS	By MS/MS	By MS/MS	By MS/MS
V5BBS9	AIGVSNFEPHHLTELFK	LYEEKKVRAIGVSNFE	HHLTELFKSCKIRPMV	R	A	I	F	K	S	1	0	1	0	0	0	2	1	2	1	2	1	0	2	1	1	1	0	0	1	0	17	0	1938	V5BBS9	136	152	yes	yes	2;3;4	2.1632e-40	207.05	By MS/MS	By matching	By matching	By matching	By MS/MS	By matching	By MS/MS	By MS/MS
V5BK48	AIGVYNPTMPGPELK	VPLLPQRRAIGVYNPT	TMPGPELKKSLEQRER	R	A	I	L	K	K	1	0	1	0	0	0	1	2	0	1	1	1	1	0	3	0	1	0	1	1	0	15	0	1585.82	V5BK48	138	152	yes	yes	2	1.9709e-12	154.72	By MS/MS	By MS/MS	By MS/MS	By MS/MS	By MS/MS	By MS/MS	By MS/MS	By MS/MS
V5BW84	AIGWAAVPGHLMR	DGAPASIKAIGWAAVP	AVPGHLMRQHDGEQLI	K	A	I	M	R	Q	3	1	0	0	0	0	0	2	1	1	1	0	1	0	1	0	0	1	0	1	0	13	0	1377.73	V5BW84	16	28	yes	yes	3	0.00060251	89.171	By matching	By matching	By matching	By matching	By matching	By matching	By matching	By MS/MS
V5BCR1	AIHAHNELVLNQR	PAELHRIKAIHAHNEL	NELVLNQRRNFLPYGA	K	A	I	Q	R	R	2	1	2	0	0	1	1	0	2	1	2	0	0	0	0	0	0	0	0	1	0	13	0	1513.81	V5BCR1	77	89	yes	yes	3	0.00061695	88.803	By matching	By matching	By matching	By matching	By matching	By matching	By MS/MS	By matching
V5DPC1	AIHIVTPDGEAEGLEPLVVAK	AMALGCDKAIHIVTPD	LEPLVVAKIFQKLHEE	K	A	I	A	K	I	3	0	0	1	0	0	3	2	1	2	2	1	0	0	2	0	1	0	0	3	0	21	0	2157.17	V5DPC1	98	118	yes	yes	2;3	1.3117e-35	184.2	By MS/MS	By MS/MS	By matching	By matching	By MS/MS	By MS/MS	By MS/MS	By MS/MS
V5BN69	AIIDAIHDGTLDR	RMPLRVTRAIIDAIHD	IHDGTLDRTEYEEYPG	R	A	I	D	R	T	2	1	0	3	0	0	0	1	1	3	1	0	0	0	0	0	1	0	0	0	0	13	0	1408.73	V5BN69	436	448	yes	yes	2;3	3.8175e-28	215.02	By MS/MS	By MS/MS	By MS/MS	By MS/MS	By MS/MS	By MS/MS	By MS/MS	By MS/MS
V5BZ92	AIIDDDDVPLNVLVTGR	QNDDSDTKAIIDDDDV	LNVLVTGRNSGLHEPC	K	A	I	G	R	N	1	1	1	4	0	0	0	1	0	2	2	0	0	0	1	0	1	0	0	3	0	17	0	1823.96	V5BZ92	236	252	yes	yes	2;3	0.0014323	78.228	By matching	By matching	By matching	By matching	By matching	By matching	By MS/MS	By matching
V5B7P2	AIIDEVQNNPAALK	QGDLKAWRAIIDEVQN	QNNPAALKKYGVTFCV	R	A	I	L	K	K	3	0	2	1	0	1	1	0	0	2	1	1	0	0	1	0	0	0	0	1	0	14	0	1494.8	V5B7P2	462	475	yes	yes	2	6.184e-34	225.72	By MS/MS	By MS/MS	By MS/MS	By MS/MS	By MS/MS	By MS/MS	By MS/MS	By MS/MS
V5DBT5	AIIDLNPVPPK	EQIYARLKAIIDLNPV	DLNPVPPKVDIGVFTS	K	A	I	P	K	V	1	0	1	1	0	0	0	0	0	2	1	1	0	0	3	0	0	0	0	1	0	11	0	1175.69	V5DBT5	288	298	yes	yes	2	0.00024304	124.67	By MS/MS	By MS/MS	By MS/MS	By MS/MS	By MS/MS	By MS/MS	By MS/MS	By MS/MS
V5DSQ8	AIIGLAR	GAGYLKEKAIIGLARV	KAIIGLARVTGDELDR	K	A	I	A	R	V	2	1	0	0	0	0	0	1	0	2	1	0	0	0	0	0	0	0	0	0	0	7	0	712.46	V5DSQ8	20	26	yes	yes	2	0.021163	86.935	By matching	By matching	By matching	By matching	By MS/MS	By matching	By MS/MS	By MS/MS
V5BRQ9	AIIGVVSSPVNALVPIAR	LVAKASPKAIIGVVSS	NALVPIAREVLVRNGV	K	A	I	A	R	E	3	1	1	0	0	0	0	1	0	3	1	0	0	0	2	2	0	0	0	4	0	18	0	1775.07	V5BRQ9	153	170	yes	yes	2	2.3324e-05	109.67	By matching	By matching	By matching	By matching	By matching	By matching	By MS/MS	By matching
V5C1V3	AIILPSPLR	NLNPTATRAIILPSPL	IILPSPLRAVTVCLAA	R	A	I	L	R	A	1	1	0	0	0	0	0	0	0	2	2	0	0	0	2	1	0	0	0	0	0	9	0	978.623	V5C1V3	401	409	yes	yes	2	0.0038219	98.582	By MS/MS	By MS/MS	By matching	By matching	By MS/MS	By MS/MS	By MS/MS	By MS/MS
V5D5P9	AIINCEVSQTEEGITGHGGR	GGVVVQDKAIINCEVS	GITGHGGRGKALPKRH	K	A	I	G	R	G	1	1	1	0	1	1	3	4	1	3	0	0	0	0	0	1	2	0	0	1	0	20	0	2127	V5D5P9	169	188	yes	yes	3	0.02412	39.338	By matching	By MS/MS	By matching	By MS/MS	By matching	By MS/MS	By matching	By matching
V5AUH1	AIIPEVTR	FLNVDHAKAIIPEVTR	AIIPEVTRVMAETKRW	K	A	I	T	R	V	1	1	0	0	0	0	1	0	0	2	0	0	0	0	1	0	1	0	0	1	0	8	0	897.528	V5AUH1	656	663	yes	yes	2	0.012077	82.75	By MS/MS	By MS/MS	By matching	By MS/MS	By MS/MS	By MS/MS	By MS/MS	By MS/MS
V5AR01	AIIPGGAAGETEVCLQLGK	IRSIVKRRAIIPGGAA	EVCLQLGKYARERAQG	R	A	I	G	K	Y	3	0	0	0	1	1	2	4	0	2	2	1	0	0	1	0	1	0	0	1	0	19	0	1882.98	V5AR01	416	434	yes	yes	2	9.8459e-38	191.37	By MS/MS	By MS/MS	By MS/MS	By MS/MS	By MS/MS	By MS/MS	By MS/MS	By MS/MS
V5BIL1	AIIQTANDNEATSCILGMAHR	EALIPAMRAIIQTAND	CILGMAHRGRLNVLSN	R	A	I	H	R	G	4	1	2	1	1	1	1	1	1	3	1	0	1	0	0	1	2	0	0	0	0	21	0	2285.09	V5BIL1	265	285	yes	yes	3	5.4101e-07	103.39	By MS/MS	By MS/MS	By MS/MS	By MS/MS	By MS/MS	By MS/MS	By MS/MS	By MS/MS
V5BTW3	AIISAQNTALASLK	GDVVQLEKAIISAQNT	NTALASLKQRRESNYL	K	A	I	L	K	Q	4	0	1	0	0	1	0	0	0	2	2	1	0	0	0	2	1	0	0	0	0	14	0	1399.8	V5BTW3	20	33	yes	yes	2	0.00015771	115.04	By MS/MS	By matching	By matching	By matching	By matching	By matching	By matching	By matching
V5BDJ2	AIITDLVGLSPMER	HKKLRAVKAIITDLVG	VGLSPMERRVQELLRV	K	A	I	E	R	R	1	1	0	1	0	0	1	1	0	2	2	0	1	0	1	1	1	0	0	1	0	14	0	1513.82	V5BDJ2	55	68	yes	yes	2	5.9661e-33	220.32	By MS/MS	By MS/MS	By MS/MS	By MS/MS	By MS/MS	By MS/MS	By MS/MS	By MS/MS
V5BL63	AIITVGFTDNR	MRRPPALKAIITVGFT	TVGFTDNRFTDDIHWQ	K	A	I	N	R	F	1	1	1	1	0	0	0	1	0	2	0	0	0	1	0	0	2	0	0	1	0	11	0	1205.64	V5BL63	144	154	yes	yes	2	4.4845e-17	208.84	By MS/MS	By matching	By MS/MS	By matching	By MS/MS	By MS/MS	By MS/MS	By MS/MS
V5BC84	AILAADQEAMAVAR	ETQTEKRRAILAADQE	QEAMAVARKECQEVLR	R	A	I	A	R	K	6	1	0	1	0	1	1	0	0	1	1	0	1	0	0	0	0	0	0	1	0	14	0	1428.74	V5BC84	302	315	yes	yes	2	0.00016391	114.21	By MS/MS	By matching	By matching	By matching	By matching	By matching	By matching	By matching
V5B7W6	AILDFGMPMGPFR	VDLARIDKAILDFGMP	GMPMGPFRLLDEVGLD	K	A	I	F	R	L	1	1	0	1	0	0	0	2	0	1	1	0	2	2	2	0	0	0	0	0	0	13	0	1450.71	V5B7W6	613	625	yes	yes	2	0.00021464	113.61	By matching	By matching	By matching	By matching	By matching	By matching	By MS/MS	By matching
V5BB40	AILDNTSAPAYWK	ISVGDIFKAILDNTSA	TSAPAYWKSKSGNRLL	K	A	I	W	K	S	3	0	1	1	0	0	0	0	0	1	1	1	0	0	1	1	1	1	1	0	0	13	0	1448.73	V5BB40	115	127	yes	yes	2	2.0433e-12	184.96	By matching	By matching	By MS/MS	By MS/MS	By MS/MS	By MS/MS	By matching	By MS/MS
V5BMX9	AILDSSMSGPAIDFAGSVIK	RLDEVLSKAILDSSMS	DFAGSVIKKALITEKL	K	A	I	I	K	K	3	0	0	2	0	0	0	2	0	3	1	1	1	1	1	4	0	0	0	1	0	20	0	1978.01	V5BMX9	196	215	yes	yes	2	7.7954e-44	189.84	By MS/MS	By matching	By matching	By matching	By MS/MS	By matching	By MS/MS	By MS/MS
V5DJ53	AILDTLQENEYVSMVR	NRHHMLFRAILDTLQE	NEYVSMVRELQERRAS	R	A	I	V	R	E	1	1	1	1	0	1	2	0	0	1	2	0	1	0	0	1	1	0	1	2	0	16	0	1879.93	V5DJ53	227	242	yes	yes	2	3.5971e-72	262.83	By matching	By matching	By MS/MS	By matching	By MS/MS	By MS/MS	By MS/MS	By MS/MS
V5BHY0	AILDVGLAR	DEKRFPFKAILDVGLA	ILDVGLARTTTGARVF	K	A	I	A	R	T	2	1	0	1	0	0	0	1	0	1	2	0	0	0	0	0	0	0	0	1	0	9	0	926.555	V5BHY0	115	123	yes	yes	1;2	1.1185e-16	209.19	By MS/MS	By MS/MS	By MS/MS	By MS/MS	By MS/MS	By MS/MS	By MS/MS	By MS/MS
V5BQU2	AILECDGIFVPGGFGK	PNAEEAKKAILECDGI	FVPGGFGKRGVDGKCA	K	A	I	G	K	R	1	0	0	1	1	0	1	4	0	2	1	1	0	2	1	0	0	0	0	1	0	16	0	1678.84	V5BQU2	382	397	yes	yes	2	7.0538e-22	177.63	By MS/MS	By MS/MS	By matching	By matching	By MS/MS	By MS/MS	By MS/MS	By MS/MS
V5DRT1	AILEEFER	DHREYVERAILEEFER	AILEEFERERREFLFG	R	A	I	E	R	E	1	1	0	0	0	0	3	0	0	1	1	0	0	1	0	0	0	0	0	0	0	8	0	1005.51	V5DRT1	615	622	yes	yes	2	0.060094	68.371	By matching	By matching	By matching	By matching	By matching	By matching	By matching	By matching
V5DGS5	AILEELVPPMIK	WADFTLVKAILEELVP	ELVPPMIKDVVIDEAE	K	A	I	I	K	D	1	0	0	0	0	0	2	0	0	2	2	1	1	0	2	0	0	0	0	1	0	12	0	1351.78	V5DGS5	244	255	yes	yes	2	4.0748e-07	169.82	By matching	By matching	By matching	By matching	By MS/MS	By MS/MS	By MS/MS	By MS/MS
V5BLQ5	AILELAK	FKLELREKAILELAKH	KAILELAKHRDSFQKL	K	A	I	A	K	H	2	0	0	0	0	0	1	0	0	1	2	1	0	0	0	0	0	0	0	0	0	7	0	756.475	V5BLQ5	52	58	yes	yes	2	0.018464	98.418	By matching	By matching	By matching	By matching	By MS/MS	By MS/MS	By matching	By MS/MS
V5DRS6	AILELQLDPEEAYQGFVK	VFINKVDRAILELQLD	EAYQGFVKTLQNVNVV	R	A	I	V	K	T	2	0	0	1	0	2	3	1	0	1	3	1	0	1	1	0	0	0	1	1	0	18	0	2062.06	V5DRS6	161	178	yes	yes	2	2.1442e-119	289.59	By MS/MS	By MS/MS	By matching	By MS/MS	By MS/MS	By matching	By MS/MS	By MS/MS
V5AVI0	AILENASAR	IKWKRETRAILENASA	ILENASARRIVRFFRL	R	A	I	A	R	R	3	1	1	0	0	0	1	0	0	1	1	0	0	0	0	1	0	0	0	0	0	9	0	943.509	V5AVI0	541	549	yes	yes	2	0.014638	83.647	By MS/MS	By matching	By matching	By matching	By matching	By matching	By matching	By matching
V5BRT7	AILETASQIEHPSLIFELLHCK	GVMVRLPRAILETASQ	IFELLHCKDSKGRSKG	R	A	I	C	K	D	2	0	0	0	1	1	3	0	2	3	4	1	0	1	1	2	1	0	0	0	0	22	0	2548.34	V5BRT7	309	330	yes	yes	3	0.061686	24.793	By matching	By matching	By matching	By MS/MS	By matching	By matching	By MS/MS	By matching
V5B8Z3	AILEYNATLAER	AREEAELKAILEYNAT	YNATLAERERQEQKQR	K	A	I	E	R	E	3	1	1	0	0	0	2	0	0	1	2	0	0	0	0	0	1	0	1	0	0	12	0	1362.71	V5B8Z3	250	261	yes	yes	2	1.4036e-09	184.96	By MS/MS	By matching	By MS/MS	By MS/MS	By matching	By matching	By MS/MS	By matching
V5BB87	AILFVPK	VEGQLEFRAILFVPKR	RAILFVPKRAPFDMFE	R	A	I	P	K	R	1	0	0	0	0	0	0	0	0	1	1	1	0	1	1	0	0	0	0	1	0	7	0	786.5	V5BB87	394	400	yes	yes	2	0.0021706	142.63	By MS/MS	By MS/MS	By MS/MS	By MS/MS	By MS/MS	By MS/MS	By MS/MS	By MS/MS
V5DGD2	AILISAPECIK	IAAAAKTRAILISAPE	ISAPECIKSVFLKAIE	R	A	I	I	K	S	2	0	0	0	1	0	1	0	0	3	1	1	0	0	1	1	0	0	0	0	0	11	0	1213.67	V5DGD2	663	673	yes	yes	2	0.00033305	131.09	By MS/MS	By MS/MS	By MS/MS	By MS/MS	By MS/MS	By MS/MS	By MS/MS	By MS/MS
V5BXF9	AILLLPQCFEVK	SFLSGELRAILLLPQC	LPQCFEVKEYLRAEKG	R	A	I	V	K	E	1	0	0	0	1	1	1	0	0	1	3	1	0	1	1	0	0	0	0	1	0	12	0	1429.8	V5BXF9	598	609	yes	yes	2	0.002077	84.169	By matching	By matching	By matching	By matching	By matching	By matching	By MS/MS	By MS/MS
V5BY13	AILMAFDER	EEQLQQQKAILMAFDE	ILMAFDERCKKEDEEH	K	A	I	E	R	C	2	1	0	1	0	0	1	0	0	1	1	0	1	1	0	0	0	0	0	0	0	9	0	1064.53	V5BY13	363	371	yes	yes	2	0.0014243	115.71	By matching	By matching	By matching	By matching	By matching	By matching	By matching	By MS/MS
V5BGG8;V5BH50	AILMNNPSNPCGSNFSR	SLVDGRTKAILMNNPS	PCGSNFSRQHIADLIR	K	A	I	S	R	Q	1	1	4	0	1	0	0	1	0	1	1	0	1	1	2	3	0	0	0	0	0	17	0	1877.85	V5BGG8	179	195	no	no	2	1.2474e-93	273.52	By MS/MS	By MS/MS	By MS/MS	By MS/MS	By MS/MS	By MS/MS	By MS/MS	By MS/MS
V5BYE2	AILNLLAEPEPDSPYNCDAGNLLR	WTLNSVCRAILNLLAE	CDAGNLLRAGDMEGYA	R	A	I	L	R	A	3	1	3	2	1	0	2	1	0	1	5	0	0	0	3	1	0	0	1	0	0	24	0	2654.3	V5BYE2	109	132	yes	yes	2	6.744e-07	82.267	By matching	By matching	By matching	By matching	By matching	By matching	By matching	By matching
V5C0A1	AILPHGFIEAIHASPLR	________________	AIHASPLRCVLYVMGA	M	A	I	L	R	C	3	1	0	0	0	0	1	1	2	3	2	0	0	1	2	1	0	0	0	0	0	17	0	1841.03	V5C0A1	2	18	yes	yes	3	0.00056472	77.372	By matching	By matching	By matching	By matching	By matching	By matching	By matching	By matching
V5AYP7	AILPIIYNK	WKIISSNKAILPIIYN	ILPIIYNKHPDHPALL	K	A	I	N	K	H	1	0	1	0	0	0	0	0	0	3	1	1	0	0	1	0	0	0	1	0	0	9	0	1043.64	V5AYP7	502	510	yes	yes	2	0.00022491	153.73	By MS/MS	By MS/MS	By MS/MS	By MS/MS	By MS/MS	By MS/MS	By MS/MS	By MS/MS
V5AR23	AILQGHELALK	AAELDAKRAILQGHEL	QGHELALKI_______	R	A	I	L	K	I	2	0	0	0	0	1	1	1	1	1	3	1	0	0	0	0	0	0	0	0	0	11	0	1191.7	V5AR23	682	692	yes	yes	2	0.0003346	130.1	By MS/MS	By matching	By MS/MS	By matching	By MS/MS	By matching	By MS/MS	By matching
V5BRL1	AILQYSQK	EIEDRIQKAILQYSQK	AILQYSQKRFLHCGSI	K	A	I	Q	K	R	1	0	0	0	0	2	0	0	0	1	1	1	0	0	0	1	0	0	1	0	0	8	0	949.523	V5BRL1	399	406	yes	yes	2	4.0798e-05	163.15	By MS/MS	By MS/MS	By MS/MS	By MS/MS	By MS/MS	By matching	By matching	By MS/MS
V5B0W6	AILSISLSSPEAAVSTPTR	VSDFYAQKAILSISLS	AAVSTPTRTVKSSPVG	K	A	I	T	R	T	3	1	0	0	0	0	1	0	0	2	2	0	0	0	2	5	2	0	0	1	0	19	0	1899.03	V5B0W6	271	289	yes	yes	2	0.00036125	80.541	By matching	By matching	By matching	By matching	By matching	By matching	By MS/MS	By MS/MS
V5BQ07	AILTENYR	DHYVAWGKAILTENYR	AILTENYRRVGPEHMF	K	A	I	Y	R	R	1	1	1	0	0	0	1	0	0	1	1	0	0	0	0	0	1	0	1	0	0	8	0	978.513	V5BQ07	39	46	yes	yes	2	0.021236	75.213	By matching	By matching	By MS/MS	By MS/MS	By matching	By matching	By matching	By matching
V5BKY5	AILTEYR	QLDNETIKAILTEYRM	KAILTEYRMSNADVMF	K	A	I	Y	R	M	1	1	0	0	0	0	1	0	0	1	1	0	0	0	0	0	1	0	1	0	0	7	0	864.471	V5BKY5	330	336	yes	yes	2	0.047603	76.774	By matching	By matching	By matching	By matching	By matching	By matching	By matching	By matching
V5BMT3	AILTQPSDQGVHCVGVTTIRPDMEYISI	NAVGVAGRAILTQPSD	PDMEYISI________	R	A	I	S	I	-	1	1	0	2	1	2	1	2	1	4	1	0	1	0	2	2	3	0	1	3	0	28	0	3099.54	V5BMT3	309	336	yes	yes	3	3.7804e-09	80.41	By matching	By matching	By matching	By matching	By matching	By matching	By MS/MS	By MS/MS
V5AWC6	AILTSTTR	HFNRLMFKAILTSTTR	AILTSTTRSLNLLKKR	K	A	I	T	R	S	1	1	0	0	0	0	0	0	0	1	1	0	0	0	0	1	3	0	0	0	0	8	0	861.492	V5AWC6	908	915	yes	yes	2	0.038805	66.429	By matching	By matching	By MS/MS	By matching	By matching	By matching	By matching	By matching
V5B1R9	AILTVNDGMHSDQLLIQR	DRSVGEARAILTVNDG	SDQLLIQRQAKKRGEA	R	A	I	Q	R	Q	1	1	1	2	0	2	0	1	1	2	3	0	1	0	0	1	1	0	0	1	0	18	0	2023.05	V5B1R9	708	725	yes	yes	3	4.1161e-05	99.927	By matching	By matching	By matching	By matching	By matching	By matching	By matching	By matching
V5B1R9	AIMDELR	SPRQLEFKAIMDELRE	KAIMDELRELCVHFSR	K	A	I	L	R	E	1	1	0	1	0	0	1	0	0	1	1	0	1	0	0	0	0	0	0	0	0	7	0	846.427	V5B1R9	278	284	yes	yes	2	0.0085121	120.49	By matching	By MS/MS	By matching	By matching	By matching	By MS/MS	By matching	By matching
V5BX66	AIMEDVR	VKNNPKFRAIMEDVRQ	RAIMEDVRQNGFQAFQ	R	A	I	V	R	Q	1	1	0	1	0	0	1	0	0	1	0	0	1	0	0	0	0	0	0	1	0	7	0	832.411	V5BX66	371	377	yes	yes	2	0.050342	75.189	By MS/MS	By matching	By matching	By matching	By matching	By matching	By matching	By matching
V5C1Q9	AIMEEDGPNVR	LRVAVRERAIMEEDGP	EEDGPNVRLCLRTDEG	R	A	I	V	R	L	1	1	1	1	0	0	2	1	0	1	0	0	1	0	1	0	0	0	0	1	0	11	0	1229.57	V5C1Q9	18	28	yes	yes	2	0.0081028	75.819	By matching	By matching	By matching	By MS/MS	By matching	By matching	By matching	By matching
V5BQ22	AIMEGLQSSIESFVDGVPGVGAR	VGLAEERRAIMEGLQS	GVPGVGARDVVQLLLM	R	A	I	A	R	D	2	1	0	1	0	1	2	4	0	2	1	0	1	1	1	3	0	0	0	3	0	23	0	2318.16	V5BQ22	205	227	yes	yes	3	0.04669	26.462	By matching	By matching	By matching	By matching	By matching	By matching	By MS/MS	By MS/MS
V5D7G4	AIMEPLLSK	CGVSDGMKAIMEPLLS	IMEPLLSKDPALRPTT	K	A	I	S	K	D	1	0	0	0	0	0	1	0	0	1	2	1	1	0	1	1	0	0	0	0	0	9	0	1000.56	V5D7G4	651	659	yes	yes	2	0.0014243	115.71	By MS/MS	By matching	By MS/MS	By MS/MS	By MS/MS	By MS/MS	By MS/MS	By MS/MS
V5DC50	AIMGLYDPALLEALPER	FQNLETVRAIMGLYDP	LLEALPERQYAEDCRI	R	A	I	E	R	Q	3	1	0	1	0	0	2	1	0	1	4	0	1	0	2	0	0	0	1	0	0	17	0	1870.99	V5DC50	168	184	yes	yes	2	2.6371e-07	125.39	By matching	By matching	By matching	By matching	By MS/MS	By matching	By MS/MS	By matching
V5AWC6	AIMLLGDIEVPASAK	IQLIKETRAIMLLGDI	IEVPASAKMVLMQEQR	R	A	I	A	K	M	3	0	0	1	0	0	1	1	0	2	2	1	1	0	1	1	0	0	0	1	0	15	0	1526.84	V5AWC6	702	716	yes	yes	2	2.3053e-10	149.32	By MS/MS	By matching	By matching	By matching	By MS/MS	By matching	By MS/MS	By MS/MS
V5BAK2	AIMMDETEGLPFSQFPPSWK	SCFTFDFRAIMMDETE	SQFPPSWKSTLLNKQE	R	A	I	W	K	S	1	0	0	1	0	1	2	1	0	1	1	1	2	2	3	2	1	1	0	0	0	20	0	2310.07	V5BAK2	229	248	yes	yes	2	2.7033e-05	86.189	By matching	By matching	By matching	By matching	By matching	By matching	By matching	By matching
V5BE63	AIMNDMDTLHFTDLVR	RRLQLVMRAIMNDMDT	LHFTDLVRFIQALRRM	R	A	I	V	R	F	1	1	1	3	0	0	0	0	1	1	2	0	2	1	0	0	2	0	0	1	0	16	0	1890.9	V5BE63	389	404	yes	yes	3	0.0504	37.613	By matching	By matching	By matching	By matching	By matching	By matching	By matching	By matching
V5D6I4	AINFLTDPTK	SATGLEARAINFLTDP	NFLTDPTKGVLQPRQR	R	A	I	T	K	G	1	0	1	1	0	0	0	0	0	1	1	1	0	1	1	0	2	0	0	0	0	10	0	1118.6	V5D6I4	538	547	yes	yes	2	0.0010756	141.1	By MS/MS	By MS/MS	By MS/MS	By MS/MS	By MS/MS	By MS/MS	By MS/MS	By MS/MS
V5DUN6	AINLEEGVSGGR	EELNFIHRAINLEEGV	EEGVSGGRLMGGGFGG	R	A	I	G	R	L	1	1	1	0	0	0	2	3	0	1	1	0	0	0	0	1	0	0	0	1	0	12	0	1200.61	V5DUN6	390	401	yes	yes	2	0.00021706	109.6	By MS/MS	By MS/MS	By matching	By MS/MS	By MS/MS	By matching	By MS/MS	By matching
V5AWC6	AINQCATAVLSCSK	PSLDEVQKAINQCATA	TAVLSCSKYMTLWFDL	K	A	I	S	K	Y	3	0	1	0	2	1	0	0	0	1	1	1	0	0	0	2	1	0	0	1	0	14	0	1521.73	V5AWC6	965	978	yes	yes	2	1.7282e-16	180.85	By MS/MS	By MS/MS	By matching	By MS/MS	By matching	By MS/MS	By MS/MS	By MS/MS
V5DEM3	AINSYVTENAPWR	AAVFDVLRAINSYVTE	VTENAPWRLVKTDPDR	R	A	I	W	R	L	2	1	2	0	0	0	1	0	0	1	0	0	0	0	1	1	1	1	1	1	0	13	0	1519.74	V5DEM3	666	678	yes	yes	2	1.1664e-37	237.07	By MS/MS	By MS/MS	By MS/MS	By MS/MS	By MS/MS	By MS/MS	By MS/MS	By MS/MS
V5D7P4	AIPCWDEPAVK	FEAVDARRAIPCWDEP	CWDEPAVKAVFEMVIT	R	A	I	V	K	A	2	0	0	1	1	0	1	0	0	1	0	1	0	0	2	0	0	1	0	1	0	11	0	1284.62	V5D7P4	143	153	yes	yes	2	0.00095606	100.69	By MS/MS	By MS/MS	By MS/MS	By MS/MS	By MS/MS	By MS/MS	By MS/MS	By matching
V5BC45	AIPEQPPELVVGTMK	SRRGSLLRAIPEQPPE	ELVVGTMKDTMADTLP	R	A	I	M	K	D	1	0	0	0	0	1	2	1	0	1	1	1	1	0	3	0	1	0	0	2	0	15	0	1607.86	V5BC45	180	194	yes	yes	2	0.0012753	84.195	By MS/MS	By MS/MS	By MS/MS	By MS/MS	By MS/MS	By MS/MS	By MS/MS	By MS/MS
V5BB41	AIPLCTLK	SSHDPPEKAIPLCTLK	AIPLCTLKNFPNAIEH	K	A	I	L	K	N	1	0	0	0	1	0	0	0	0	1	2	1	0	0	1	0	1	0	0	0	0	8	0	914.526	V5BB41	594	601	yes	yes	2	0.031964	68.787	By matching	By matching	By matching	By MS/MS	By matching	By matching	By MS/MS	By matching
V5BA03	AIPLSTDHKPSVATEK	AVLFRGNRAIPLSTDH	KPSVATEKARVEKAGG	R	A	I	E	K	A	2	0	0	1	0	0	1	0	1	1	1	2	0	0	2	2	2	0	0	1	0	16	0	1692.9	V5BA03	146	161	yes	yes	2;3	0.014445	59.728	By MS/MS	By matching	By MS/MS	By matching	By MS/MS	By matching	By MS/MS	By matching
V5AVI5	AIPNISDIGGLDAFCQR	DLLDPAKRAIPNISDI	GLDAFCQRLNIPNSLA	R	A	I	Q	R	L	2	1	1	2	1	1	0	2	0	3	1	0	0	1	1	1	0	0	0	0	0	17	0	1845.9	V5AVI5	483	499	yes	yes	2	0.0011819	79.92	By matching	By matching	By matching	By matching	By matching	By matching	By matching	By matching
V5DSJ9	AIQAFEDSDSVDEYVNR	TGIKDEIRAIQAFEDS	SVDEYVNRVRTLLLRQ	R	A	I	N	R	V	2	1	1	3	0	1	2	0	0	1	0	0	0	1	0	2	0	0	1	2	0	17	0	1956.87	V5DSJ9	489	505	yes	yes	2	8.4858e-67	239.33	By MS/MS	By MS/MS	By MS/MS	By MS/MS	By MS/MS	By MS/MS	By MS/MS	By MS/MS
V5AWC6	AIQELDGIVTK	TYLERVHKAIQELDGI	ELDGIVTKVNDIIHHR	K	A	I	T	K	V	1	0	0	1	0	1	1	1	0	2	1	1	0	0	0	0	1	0	0	1	0	11	0	1185.66	V5AWC6	796	806	yes	yes	2	0.0001036	150.14	By MS/MS	By MS/MS	By MS/MS	By MS/MS	By MS/MS	By MS/MS	By MS/MS	By MS/MS
V5BGW3	AIQELTQVHGFGPR	KKTKPKLKAIQELTQV	QVHGFGPRAAAALFDR	K	A	I	P	R	A	1	1	0	0	0	2	1	2	1	1	1	0	0	1	1	0	1	0	0	1	0	14	0	1551.82	V5BGW3	97	110	yes	yes	2;3	1.703e-25	201.3	By MS/MS	By MS/MS	By MS/MS	By MS/MS	By MS/MS	By MS/MS	By MS/MS	By MS/MS
V5B1F6	AIQELTQVHGVGPR	LQAKPIIRAIQELTQV	QVHGVGPRTAVTFYKK	R	A	I	P	R	T	1	1	0	0	0	2	1	2	1	1	1	0	0	0	1	0	1	0	0	2	0	14	0	1503.82	V5B1F6	202	215	yes	yes	2;3	0.00175	81.632	By matching	By MS/MS	By MS/MS	By MS/MS	By MS/MS	By MS/MS	By MS/MS	By MS/MS
V5BJE7	AIQETEATQTAK	ELRALHEKAIQETEAT	TEATQTAKISLEGELQ	K	A	I	A	K	I	3	0	0	0	0	2	2	0	0	1	0	1	0	0	0	0	3	0	0	0	0	12	0	1289.65	V5BJE7	318	329	yes	yes	2	7.4711e-05	126.56	By MS/MS	By MS/MS	By MS/MS	By matching	By MS/MS	By matching	By MS/MS	By matching
V5B8M5	AIQFFER	VKNEIYDKAIQFFERA	KAIQFFERASQIQPLE	K	A	I	E	R	A	1	1	0	0	0	1	1	0	0	1	0	0	0	2	0	0	0	0	0	0	0	7	0	909.471	V5B8M5	717	723	yes	yes	2	0.013058	106.36	By matching	By matching	By MS/MS	By matching	By MS/MS	By MS/MS	By MS/MS	By MS/MS
V5BDM9	AIQIAETR	SAKTTYSRAIQIAETR	AIQIAETRVARGEKEI	R	A	I	T	R	V	2	1	0	0	0	1	1	0	0	2	0	0	0	0	0	0	1	0	0	0	0	8	0	900.503	V5BDM9	157	164	yes	yes	2	0.057662	59.931	By matching	By matching	By matching	By matching	By MS/MS	By matching	By matching	By matching
V5BFJ0	AIQLTESMMVK	AKYPEYAKAIQLTESM	LTESMMVKGLSVLDKF	K	A	I	V	K	G	1	0	0	0	0	1	1	0	0	1	1	1	2	0	0	1	1	0	0	1	0	11	0	1249.64	V5BFJ0	27	37	yes	yes	2	1.5393e-05	166.11	By MS/MS	By MS/MS	By MS/MS	By matching	By MS/MS	By matching	By matching	By MS/MS
V5BX96	AIQMATQSLNVPLR	DRQMETSKAIQMATQS	QSLNVPLR________	K	A	I	L	R	-	2	1	1	0	0	2	0	0	0	1	2	0	1	0	1	1	1	0	0	1	0	14	0	1540.84	V5BX96	104	117	yes	yes	2	5.5332e-07	146.96	By MS/MS	By MS/MS	By matching	By MS/MS	By MS/MS	By MS/MS	By MS/MS	By MS/MS
V5BJ49	AIQQLTPEEVAK	KDAPQIRKAIQQLTPE	LTPEEVAKFIQSGKME	K	A	I	A	K	F	2	0	0	0	0	2	2	0	0	1	1	1	0	0	1	0	1	0	0	1	0	12	0	1325.72	V5BJ49	1001	1012	yes	yes	2	7.1188e-13	193.15	By MS/MS	By MS/MS	By MS/MS	By MS/MS	By MS/MS	By MS/MS	By MS/MS	By MS/MS
V5BBD7	AIQQLVQSMIK	DTHFNVSRAIQQLVQS	QLVQSMIKSGEGVGIV	R	A	I	I	K	S	1	0	0	0	0	3	0	0	0	2	1	1	1	0	0	1	0	0	0	1	0	11	0	1257.71	V5BBD7	47	57	yes	yes	2	3.327e-05	160.72	By MS/MS	By MS/MS	By MS/MS	By matching	By MS/MS	By MS/MS	By MS/MS	By MS/MS
V5BGR0	AIQSGYSVKPHLEYTTIR	ELLAEHIKAIQSGYSV	HLEYTTIRAVNGPLVI	K	A	I	I	R	A	1	1	0	0	0	1	1	1	1	2	1	1	0	0	1	2	2	0	2	1	0	18	0	2062.08	V5BGR0	24	41	yes	yes	3;4	0.00010055	90.498	By MS/MS	By MS/MS	By matching	By matching	By MS/MS	By matching	By MS/MS	By MS/MS
V5BCV5	AIQYFSADDMNSQVK	DAIPHYEKAIQYFSAD	DDMNSQVKACTSAIAR	K	A	I	V	K	A	2	0	1	2	0	2	0	0	0	1	0	1	1	1	0	2	0	0	1	1	0	15	0	1715.78	V5BCV5	131	145	yes	yes	2	4.686e-40	225.31	By MS/MS	By MS/MS	By MS/MS	By MS/MS	By MS/MS	By MS/MS	By matching	By MS/MS
V5BNI0	AISDVPDAAALLSAEQYER	AGSINVLKAISDVPDA	LSAEQYERIDPNTGLS	K	A	I	E	R	I	5	1	0	2	0	1	2	0	0	1	2	0	0	0	1	2	0	0	1	1	0	19	0	2018	V5BNI0	257	275	yes	yes	2	4.6965e-08	127.01	By matching	By matching	By matching	By matching	By MS/MS	By matching	By matching	By MS/MS
V5C2P9	AISEVVQQTK	QKAPNLYRAISEVVQQ	SEVVQQTKDELGEWVG	R	A	I	T	K	D	1	0	0	0	0	2	1	0	0	1	0	1	0	0	0	1	1	0	0	2	0	10	0	1101.6	V5C2P9	346	355	yes	yes	2	0.0010446	141.89	By MS/MS	By MS/MS	By MS/MS	By MS/MS	By MS/MS	By MS/MS	By MS/MS	By matching
V5BS80	AISFFNEK	GRAGKVGRAISFFNEK	AISFFNEKNRNIVDDL	R	A	I	E	K	N	1	0	1	0	0	0	1	0	0	1	0	1	0	2	0	1	0	0	0	0	0	8	0	954.481	V5BS80	485	492	yes	yes	2	0.0014247	120.31	By MS/MS	By MS/MS	By MS/MS	By MS/MS	By MS/MS	By MS/MS	By MS/MS	By MS/MS
V5BG04	AISFPEVR	KEIQWTPRAISFPEVR	AISFPEVRGAGEEPFP	R	A	I	V	R	G	1	1	0	0	0	0	1	0	0	1	0	0	0	1	1	1	0	0	0	1	0	8	0	917.497	V5BG04	75	82	yes	yes	2	0.002627	107.69	By MS/MS	By MS/MS	By MS/MS	By MS/MS	By MS/MS	By MS/MS	By MS/MS	By MS/MS
V5DS07	AISLNSWSVDK	RDEVERARAISLNSWS	LNSWSVDKLIQTREGR	R	A	I	D	K	L	1	0	1	1	0	0	0	0	0	1	1	1	0	0	0	3	0	1	0	1	0	11	0	1218.62	V5DS07	296	306	yes	yes	2	0.00034534	123.26	By MS/MS	By MS/MS	By MS/MS	By MS/MS	By MS/MS	By MS/MS	By MS/MS	By MS/MS
V5BB87	AISNDWEEPLSTK	EEYAAFYKAISNDWEE	WEEPLSTKHFSVEGQL	K	A	I	T	K	H	1	0	1	1	0	0	2	0	0	1	1	1	0	0	1	2	1	1	0	0	0	13	0	1488.71	V5BB87	370	382	yes	yes	2	1.0064e-59	253.06	By MS/MS	By MS/MS	By MS/MS	By MS/MS	By MS/MS	By MS/MS	By MS/MS	By MS/MS
V5DSQ8	AISQEAIGVDNR	YLSYLEERAISQEAIG	EAIGVDNRLESVDFSS	R	A	I	N	R	L	2	1	1	1	0	1	1	1	0	2	0	0	0	0	0	1	0	0	0	1	0	12	0	1271.65	V5DSQ8	154	165	yes	yes	2	4.2861e-07	169.58	By MS/MS	By MS/MS	By MS/MS	By MS/MS	By MS/MS	By MS/MS	By MS/MS	By MS/MS
V5B376	AISSFGGNVPYTAEAMAK	LLKSPECKAISSFGGN	YTAEAMAKCIVKNIKR	K	A	I	A	K	C	4	0	1	0	0	0	1	2	0	1	0	1	1	1	1	2	1	0	1	1	0	18	0	1812.87	V5B376	243	260	yes	yes	2	1.9977e-30	166.21	By MS/MS	By MS/MS	By MS/MS	By MS/MS	By MS/MS	By MS/MS	By MS/MS	By MS/MS
V5BVE0	AISSLDSLQAEIAALR	ELRYLISRAISSLDSL	QAEIAALRQQHADLWH	R	A	I	L	R	Q	4	1	0	1	0	1	1	0	0	2	3	0	0	0	0	3	0	0	0	0	0	16	0	1656.9	V5BVE0	159	174	yes	yes	2	4.1608e-11	151.44	By matching	By matching	By matching	By matching	By matching	By matching	By MS/MS	By MS/MS
V5BHU4	AISVFVSPMQR	SSVQPPQKAISVFVSP	VFVSPMQRQFDGSGTF	K	A	I	Q	R	Q	1	1	0	0	0	1	0	0	0	1	0	0	1	1	1	2	0	0	0	2	0	11	0	1233.65	V5BHU4	496	506	yes	yes	2	0.00065217	107.11	By matching	By matching	By matching	By matching	By matching	By matching	By MS/MS	By MS/MS
V5D5C4	AISVGEEFEFK	PFFLQRCRAISVGEEF	VGEEFEFKNHDYGQLH	R	A	I	F	K	N	1	0	0	0	0	0	3	1	0	1	0	1	0	2	0	1	0	0	0	1	0	11	0	1254.61	V5D5C4	250	260	yes	yes	2	1.5273e-10	181.4	By matching	By matching	By MS/MS	By matching	By MS/MS	By MS/MS	By MS/MS	By MS/MS
V5BH56	AISYQSSPQSQATVQDDGVMR	SEVQRNPKAISYQSSP	VQDDGVMRRLAQLEEN	K	A	I	M	R	R	2	1	0	2	0	4	0	1	0	1	0	0	1	0	1	4	1	0	1	2	0	21	0	2267.05	V5BH56	461	481	yes	yes	2	1.3578e-44	195.25	By MS/MS	By MS/MS	By MS/MS	By MS/MS	By MS/MS	By MS/MS	By matching	By MS/MS
V5AWC6	AITAPQMFGR	RQLRMNPKAITAPQMF	TAPQMFGRIDVSGDWH	K	A	I	G	R	I	2	1	0	0	0	1	0	1	0	1	0	0	1	1	1	0	1	0	0	0	0	10	0	1090.56	V5AWC6	2201	2210	yes	yes	2	7.3583e-05	164.66	By MS/MS	By MS/MS	By MS/MS	By MS/MS	By MS/MS	By MS/MS	By MS/MS	By MS/MS
V5B529	AITDDNFQEQLLVK	________________	FQEQLLVKASNLPELT	K	A	I	V	K	A	1	0	1	2	0	2	1	0	0	1	2	1	0	1	0	0	1	0	0	1	0	14	0	1632.84	V5B529	7	20	yes	yes	2	6.5693e-05	127.32	By MS/MS	By MS/MS	By MS/MS	By matching	By MS/MS	By MS/MS	By matching	By matching
V5DIG4	AITDSTLYSLNCLR	YVDTTLKKAITDSTLY	LYSLNCLRNQLDPEWI	K	A	I	L	R	N	1	1	1	1	1	0	0	0	0	1	3	0	0	0	0	2	2	0	1	0	0	14	0	1625.81	V5DIG4	895	908	yes	yes	2	1.7996e-13	164.53	By MS/MS	By MS/MS	By MS/MS	By matching	By MS/MS	By MS/MS	By matching	By MS/MS
V5BKH0	AITEALDAK	RGQMRITKAITEALDA	ITEALDAKDYQRALQQ	K	A	I	A	K	D	3	0	0	1	0	0	1	0	0	1	1	1	0	0	0	0	1	0	0	0	0	9	0	930.502	V5BKH0	291	299	yes	yes	2	0.01472	78.098	By matching	By matching	By MS/MS	By MS/MS	By MS/MS	By MS/MS	By matching	By matching
V5AWC6	AITEFLYDLR	NNDRALFKAITEFLYD	TEFLYDLRITNPDRVR	K	A	I	L	R	I	1	1	0	1	0	0	1	0	0	1	2	0	0	1	0	0	1	0	1	0	0	10	0	1239.65	V5AWC6	4224	4233	yes	yes	2	4.0021e-07	180.07	By MS/MS	By matching	By matching	By matching	By MS/MS	By MS/MS	By MS/MS	By MS/MS
V5AVW1	AITELQASELEGATIFLR	VTPEDASRAITELQAS	EGATIFLREDREDTVL	R	A	I	L	R	E	3	1	0	0	0	1	3	1	0	2	3	0	0	1	0	1	2	0	0	0	0	18	0	1961.05	V5AVW1	278	295	yes	yes	2	3.138e-58	225.86	By matching	By matching	By matching	By matching	By MS/MS	By matching	By MS/MS	By MS/MS
V5BQR0	AITESAAAQGASFCR	QDVNINFKAITESAAA	AQGASFCRDSSSMMEL	K	A	I	C	R	D	5	1	0	0	1	1	1	1	0	1	0	0	0	1	0	2	1	0	0	0	0	15	0	1538.71	V5BQR0	643	657	yes	yes	2	2.2518e-10	149.6	By MS/MS	By MS/MS	By matching	By matching	By matching	By MS/MS	By matching	By MS/MS
V5ATI0	AITFLEDK	PFISAVHRAITFLEDK	AITFLEDKKEIEAYTV	R	A	I	D	K	K	1	0	0	1	0	0	1	0	0	1	1	1	0	1	0	0	1	0	0	0	0	8	0	935.496	V5ATI0	127	134	yes	yes	2	0.02486	72.23	By matching	By matching	By matching	By MS/MS	By matching	By matching	By matching	By matching
V5DLC9	AITGFQTHSTPVLLSATDK	VAVAGKPKAITGFQTH	VLLSATDKVEIASGKH	K	A	I	D	K	V	2	0	0	1	0	1	0	1	1	1	2	1	0	1	1	2	4	0	0	1	0	19	0	1986.04	V5DLC9	858	876	yes	yes	2;3	8.0696e-06	108.12	By MS/MS	By MS/MS	By matching	By matching	By MS/MS	By matching	By MS/MS	By MS/MS
V5C1T6	AITGLTLIR	PMKCEHQKAITGLTLI	ITGLTLIRDRILVTAS	K	A	I	I	R	D	1	1	0	0	0	0	0	1	0	2	2	0	0	0	0	0	2	0	0	0	0	9	0	956.602	V5C1T6	508	516	yes	yes	2	2.768e-05	166.09	By matching	By matching	By matching	By matching	By matching	By matching	By matching	By matching
V5DJX0	AITLAPNMTLK	SVAHEAQRAITLAPNM	LAPNMTLKELEEVHQS	R	A	I	L	K	E	2	0	1	0	0	0	0	0	0	1	2	1	1	0	1	0	2	0	0	0	0	11	0	1171.66	V5DJX0	828	838	yes	yes	2	0.00043057	116.84	By MS/MS	By MS/MS	By MS/MS	By MS/MS	By MS/MS	By MS/MS	By MS/MS	By MS/MS
V5BFJ9	AITLEVLAGR	ASRDVVSRAITLEVLA	TLEVLAGRGCGPKKDH	R	A	I	G	R	G	2	1	0	0	0	0	1	1	0	1	2	0	0	0	0	0	1	0	0	1	0	10	0	1041.62	V5BFJ9	307	316	yes	yes	2	1.9784e-05	171.85	By matching	By matching	By matching	By matching	By MS/MS	By matching	By MS/MS	By MS/MS
V5DIG4	AITSNELYGYFTPNK	VSSCLNPKAITSNELY	YGYFTPNKEWRDGILS	K	A	I	N	K	E	1	0	2	0	0	0	1	1	0	1	1	1	0	1	1	1	2	0	2	0	0	15	0	1716.84	V5DIG4	2241	2255	yes	yes	2	1.5235e-59	251.28	By MS/MS	By MS/MS	By MS/MS	By MS/MS	By MS/MS	By MS/MS	By MS/MS	By MS/MS
V5BW71	AITVFSPDGHLFQVEYAQEAVR	RRNMSYDRAITVFSPD	EYAQEAVRKGLCAVGV	R	A	I	V	R	K	3	1	0	1	0	2	2	1	1	1	1	0	0	2	1	1	1	0	1	3	0	22	0	2476.24	V5BW71	72	93	yes	yes	3	3.4011e-22	149.95	By matching	By matching	By matching	By matching	By MS/MS	By matching	By MS/MS	By MS/MS
V5BNH8	AITVNPSAMIGESVSK	MTGFGPFKAITVNPSA	MIGESVSKKMMEDSEL	K	A	I	S	K	K	2	0	1	0	0	0	1	1	0	2	0	1	1	0	1	3	1	0	0	2	0	16	0	1602.83	V5BNH8	18	33	yes	yes	2	1.5416e-71	254.72	By MS/MS	By MS/MS	By MS/MS	By MS/MS	By MS/MS	By MS/MS	By MS/MS	By MS/MS
V5BK13	AIVACLDNTYAHYTPK	VLAQSGTKAIVACLDN	TYAHYTPKLVVFHFRY	K	A	I	P	K	L	3	0	1	1	1	0	0	0	1	1	1	1	0	0	1	0	2	0	2	1	0	16	0	1835.89	V5BK13	111	126	yes	yes	2;3	8.5175e-07	128.45	By matching	By MS/MS	By matching	By matching	By MS/MS	By MS/MS	By MS/MS	By MS/MS
V5B525	AIVALENALLDR	RKPRKDAKAIVALENA	LENALLDRTNVLAREL	K	A	I	D	R	T	3	1	1	1	0	0	1	0	0	1	3	0	0	0	0	0	0	0	0	1	0	12	0	1296.74	V5B525	489	500	yes	yes	2	3.059e-25	215.77	By MS/MS	By MS/MS	By MS/MS	By matching	By MS/MS	By MS/MS	By MS/MS	By MS/MS
V5BHN5	AIVDLQK	FEESLMEKAIVDLQKN	KAIVDLQKNIARGKSF	K	A	I	Q	K	N	1	0	0	1	0	1	0	0	0	1	1	1	0	0	0	0	0	0	0	1	0	7	0	785.465	V5BHN5	301	307	yes	yes	2	0.0099309	111.65	By MS/MS	By matching	By MS/MS	By MS/MS	By MS/MS	By MS/MS	By matching	By MS/MS
V5B8M1	AIVEDDMVYANAK	IGKDGESKAIVEDDMV	DMVYANAKTPRQAGDA	K	A	I	A	K	T	3	0	1	2	0	0	1	0	0	1	0	1	1	0	0	0	0	0	1	2	0	13	0	1437.68	V5B8M1	450	462	yes	yes	2	0.0014118	91.62	By matching	By matching	By matching	By matching	By matching	By matching	By matching	By matching
V5AI59	AIVEDELR	HAKKVERRAIVEDELR	AIVEDELRAQEMAESR	R	A	I	L	R	A	1	1	0	1	0	0	2	0	0	1	1	0	0	0	0	0	0	0	0	1	0	8	0	943.497	V5AI59	301	308	yes	yes	2	0.060418	58.981	By matching	By matching	By matching	By matching	By matching	By matching	By matching	By matching
V5DIG4	AIVEEQSAIAAK	METVGREKAIVEEQSA	EQSAIAAKEEEKTNKI	K	A	I	A	K	E	4	0	0	0	0	1	2	0	0	2	0	1	0	0	0	1	0	0	0	1	0	12	0	1228.67	V5DIG4	3187	3198	yes	yes	2	1.3955e-09	184.98	By MS/MS	By MS/MS	By MS/MS	By MS/MS	By MS/MS	By MS/MS	By MS/MS	By MS/MS
V5BXU3	AIVEETLAAR	EHLRGLLKAIVEETLA	VEETLAARSVKRYEDD	K	A	I	A	R	S	3	1	0	0	0	0	2	0	0	1	1	0	0	0	0	0	1	0	0	1	0	10	0	1071.59	V5BXU3	246	255	yes	yes	2	0.0010404	142	By matching	By matching	By MS/MS	By MS/MS	By MS/MS	By matching	By MS/MS	By MS/MS
V5BT95	AIVEPNLLPSK	IRMIFHSKAIVEPNLL	EPNLLPSKEAVERRSF	K	A	I	S	K	E	1	0	1	0	0	0	1	0	0	1	2	1	0	0	2	1	0	0	0	1	0	11	0	1179.69	V5BT95	439	449	yes	yes	2	0.025392	64.121	By MS/MS	By MS/MS	By matching	By matching	By matching	By matching	By matching	By matching
V5DPL1	AIVETLK	GQGVDQIKAIVETLKT	KAIVETLKTNPDDRRM	K	A	I	L	K	T	1	0	0	0	0	0	1	0	0	1	1	1	0	0	0	0	1	0	0	1	0	7	0	772.469	V5DPL1	371	377	yes	yes	2	0.042977	79.451	By matching	By matching	By MS/MS	By matching	By matching	By matching	By matching	By matching
V5BAB9	AIVEVCR	GAKVSLDRAIVEVCRA	RAIVEVCRALDIPETK	R	A	I	C	R	A	1	1	0	0	1	0	1	0	0	1	0	0	0	0	0	0	0	0	0	2	0	7	0	845.443	V5BAB9	518	524	yes	yes	2	0.022056	94.662	By matching	By matching	By matching	By matching	By MS/MS	By matching	By MS/MS	By matching
V5BNK6	AIVLGFEK	PEGKADNRAIVLGFEK	AIVLGFEKGLIQLHTL	R	A	I	E	K	G	1	0	0	0	0	0	1	1	0	1	1	1	0	1	0	0	0	0	0	1	0	8	0	875.512	V5BNK6	806	813	yes	yes	2	0.059348	59.35	By matching	By matching	By matching	By matching	By matching	By matching	By matching	By MS/MS
V5BZ77	AIVNEAPEIETK	AEYVANYKAIVNEAPE	EAPEIETKLAQADALC	K	A	I	T	K	L	2	0	1	0	0	0	3	0	0	2	0	1	0	0	1	0	1	0	0	1	0	12	0	1312.69	V5BZ77	676	687	yes	yes	2	2.039e-05	136.27	By MS/MS	By matching	By matching	By matching	By MS/MS	By matching	By matching	By matching
V5BAY3	AIVQDSIENGGMK	ELEDYVKRAIVQDSIE	SIENGGMKDAKVVEEI	R	A	I	M	K	D	1	0	1	1	0	1	1	2	0	2	0	1	1	0	0	1	0	0	0	1	0	13	0	1360.67	V5BAY3	1399	1411	yes	yes	2	1.4306e-15	189.99	By MS/MS	By MS/MS	By MS/MS	By MS/MS	By MS/MS	By MS/MS	By MS/MS	By MS/MS
V5BR15	AIVQLWDLGGSSK	RHVVGPKKAIVQLWDL	WDLGGSSKHQAGWQAV	K	A	I	S	K	H	1	0	0	1	0	1	0	2	0	1	2	1	0	0	0	2	0	1	0	1	0	13	0	1372.74	V5BR15	67	79	yes	yes	2	1.5787e-08	153.09	By matching	By matching	By matching	By matching	By MS/MS	By MS/MS	By MS/MS	By MS/MS
V5BTJ4	AIVSEFLR	LPVERCGKAIVSEFLR	AIVSEFLRSGNDAPSL	K	A	I	L	R	S	1	1	0	0	0	0	1	0	0	1	1	0	0	1	0	1	0	0	0	1	0	8	0	933.528	V5BTJ4	237	244	yes	yes	2	3.7993e-10	190.52	By MS/MS	By MS/MS	By MS/MS	By matching	By MS/MS	By MS/MS	By MS/MS	By MS/MS
V5BRU6	AIVTGLPATEAGSSQVK	AQIINPTKAIVTGLPA	EAGSSQVKKRMQQVVG	K	A	I	V	K	K	3	0	0	0	0	1	1	2	0	1	1	1	0	0	1	2	2	0	0	2	0	17	0	1627.88	V5BRU6	138	154	yes	yes	2	3.9803e-40	201.75	By MS/MS	By MS/MS	By MS/MS	By MS/MS	By MS/MS	By MS/MS	By MS/MS	By MS/MS
V5D8D2	AIVTHDLDPDVVSELINIK	RVFDPQRRAIVTHDLD	VSELINIKLDDENQDA	R	A	I	I	K	L	1	0	1	3	0	0	1	0	1	3	2	1	0	0	1	1	1	0	0	3	0	19	0	2090.13	V5D8D2	114	132	yes	yes	2;3	8.4205e-77	239.7	By MS/MS	By matching	By matching	By matching	By MS/MS	By MS/MS	By MS/MS	By MS/MS
V5AXR7	AIVVDVAESVVAEPSLK	PTCREFIRAIVVDVAE	VVAEPSLKRLTALQTA	R	A	I	L	K	R	3	0	0	1	0	0	2	0	0	1	1	1	0	0	1	2	0	0	0	5	0	17	0	1724.96	V5AXR7	708	724	yes	yes	2	6.3451e-11	144.15	By matching	By MS/MS	By matching	By matching	By MS/MS	By MS/MS	By MS/MS	By MS/MS
V5BW05	AIWTADVSAEDIEVLTAK	QDTDGGEKAIWTADVS	DIEVLTAKDKVQDRSD	K	A	I	A	K	D	4	0	0	2	0	0	2	0	0	2	1	1	0	0	0	1	2	1	0	2	0	18	0	1930.99	V5BW05	295	312	yes	yes	2	4.3978e-23	165.58	By matching	By matching	By matching	By matching	By matching	By MS/MS	By MS/MS	By matching
V5DTE0	AIYELLR	MDNKDDVRAIYELLRD	RAIYELLRDNYVEDVE	R	A	I	L	R	D	1	1	0	0	0	0	1	0	0	1	2	0	0	0	0	0	0	0	1	0	0	7	0	876.507	V5DTE0	66	72	yes	yes	2	0.0020035	145.04	By MS/MS	By MS/MS	By MS/MS	By MS/MS	By MS/MS	By MS/MS	By MS/MS	By MS/MS
V5BFL3	AIYQACGVPK	NLQGSHWKAIYQACGV	YQACGVPKEKQSQGTG	K	A	I	P	K	E	2	0	0	0	1	1	0	1	0	1	0	1	0	0	1	0	0	0	1	1	0	10	0	1105.56	V5BFL3	1079	1088	yes	yes	2	0.0013723	120.31	By matching	By MS/MS	By matching	By MS/MS	By matching	By MS/MS	By matching	By matching
V5BI08	AIYVGLFDR	GFCGAFCKAIYVGLFD	IYVGLFDRLVDFVNQS	K	A	I	D	R	L	1	1	0	1	0	0	0	1	0	1	1	0	0	1	0	0	0	0	1	1	0	9	0	1052.57	V5BI08	417	425	yes	yes	2	0.03337	66.299	By matching	By matching	By matching	By matching	By matching	By matching	By MS/MS	By MS/MS
V5BJW2	AKDPDFLEEVTAAAER	EAIESFIRAKDPDFLE	EVTAAAERNNQFGDLI	R	A	K	E	R	N	4	1	0	2	0	0	3	0	0	0	1	1	0	1	1	0	1	0	0	1	0	16	1	1760.86	V5BJW2	1145	1160	yes	yes	2;3	1.4952e-15	171.87	By MS/MS	By MS/MS	By MS/MS	By MS/MS	By MS/MS	By MS/MS	By MS/MS	By MS/MS
V5BVS4	AKDQLHLELDNK	TYSGTVKRAKDQLHLE	LHLELDNKGKVLSVNS	R	A	K	N	K	G	1	0	1	2	0	1	1	0	1	0	3	2	0	0	0	0	0	0	0	0	0	12	1	1422.75	V5BVS4	300	311	yes	yes	2;3	5.399e-07	175.88	By MS/MS	By MS/MS	By MS/MS	By MS/MS	By MS/MS	By MS/MS	By MS/MS	By MS/MS
V5BCN5	AKEEVVSQLSTSPGGSQHLSSK	FTLPASGKAKEEVVSQ	GSQHLSSKDKYSMLLQ	K	A	K	S	K	D	1	0	0	0	0	2	2	2	1	0	2	2	0	0	1	6	1	0	0	2	0	22	1	2255.14	V5BCN5	490	511	yes	yes	3	5.8387e-05	78.378	By matching	By matching	By matching	By matching	By matching	By matching	By matching	By matching
V5B9A3	AKEPTAFCSIDTPIIFTQLAQGK	TLPNDWSKAKEPTAFC	FTQLAQGKDAFLELEA	K	A	K	G	K	D	3	0	0	1	1	2	1	1	0	3	1	2	0	2	2	1	3	0	0	0	0	23	1	2535.3	V5B9A3	680	702	yes	yes	3	3.2849e-12	122.3	By matching	By matching	By matching	By matching	By matching	By matching	By MS/MS	By MS/MS
V5BCB8	AKFEELNMELFK	DFSEKITRAKFEELNM	ELNMELFKGTLVPVQR	R	A	K	F	K	G	1	0	1	0	0	0	3	0	0	0	2	2	1	2	0	0	0	0	0	0	0	12	1	1497.75	V5BCB8	322	333	yes	yes	2;3	1.2605e-12	190.78	By MS/MS	By matching	By matching	By matching	By MS/MS	By matching	By MS/MS	By MS/MS
V5BCN5	AKHEEIIQEAQK	EQQDRLSRAKHEEIIQ	EIIQEAQKFLQRVEEN	R	A	K	Q	K	F	2	0	0	0	0	2	3	0	1	2	0	2	0	0	0	0	0	0	0	0	0	12	1	1422.75	V5BCN5	407	418	yes	yes	3	0.056461	55.105	By matching	By matching	By matching	By matching	By matching	By matching	By matching	By matching
V5DIG4	AKPLVEEALAALDTLDK	QCAEDLAKAKPLVEEA	AALDTLDKASIAELKN	K	A	K	D	K	A	4	0	0	2	0	0	2	0	0	0	4	2	0	0	1	0	1	0	0	1	0	17	0	1795.99	V5DIG4	3224	3240	yes	yes	2;3	2.6195e-11	146.67	By MS/MS	By matching	By matching	By matching	By MS/MS	By matching	By MS/MS	By MS/MS
V5BS07	AKPSPNEPELDPSCFAAVQDTER	ELLRRAKKAKPSPNEP	AAVQDTERAAVMEELR	K	A	K	E	R	A	3	1	1	2	1	1	3	0	0	0	1	1	0	1	4	2	1	0	0	1	0	23	0	2557.18	V5BS07	169	191	yes	yes	3	4.1982e-17	135.98	By MS/MS	By matching	By MS/MS	By MS/MS	By MS/MS	By MS/MS	By matching	By MS/MS
V5B9Q1	AKVEPAAVQTELDIIPDYFGMIESGQEPK	YFEELCSKAKVEPAAV	IESGQEPKDVFGATNK	K	A	K	P	K	D	3	0	0	2	0	2	4	2	0	3	1	2	1	1	3	1	1	0	1	2	0	29	1	3174.58	V5B9Q1	311	339	yes	yes	3	1.6613e-41	151.91	By matching	By matching	By matching	By matching	By matching	By matching	By matching	By matching
V5B4E8	ALAAATSGGAELNIK	ELIMHALKALAAATSG	GGAELNIKNTTIAIVG	K	A	L	I	K	N	5	0	1	0	0	0	1	2	0	1	2	1	0	0	0	1	1	0	0	0	0	15	0	1385.75	V5B4E8	195	209	yes	yes	2	3.3102e-27	198.81	By MS/MS	By MS/MS	By MS/MS	By MS/MS	By MS/MS	By MS/MS	By MS/MS	By MS/MS
V5BLQ0	ALAADQNASVR	EPLLARQRALAADQNA	ADQNASVRVTSMPQLE	R	A	L	V	R	V	4	1	1	1	0	1	0	0	0	0	1	0	0	0	0	1	0	0	0	1	0	11	0	1114.57	V5BLQ0	807	817	yes	yes	2	0.0022755	88.803	By matching	By matching	By matching	By matching	By matching	By matching	By matching	By matching
V5BF33	ALAAELR	SIAVDAAKALAAELRV	KALAAELRVAVVSMPC	K	A	L	L	R	V	3	1	0	0	0	0	1	0	0	0	2	0	0	0	0	0	0	0	0	0	0	7	0	742.434	V5BF33	569	575	yes	yes	2	0.005849	120.49	By MS/MS	By MS/MS	By MS/MS	By MS/MS	By MS/MS	By MS/MS	By MS/MS	By MS/MS
V5BEE7	ALAALDAVEYR	KFFGGVLKALAALDAV	ALDAVEYRRSAYKSVS	K	A	L	Y	R	R	4	1	0	1	0	0	1	0	0	0	2	0	0	0	0	0	0	0	1	1	0	11	0	1190.63	V5BEE7	30	40	yes	yes	2	1.5058e-05	166.29	By MS/MS	By MS/MS	By MS/MS	By MS/MS	By MS/MS	By MS/MS	By MS/MS	By MS/MS
V5DDQ1	ALAALIGDAVSPLDER	LLMLFADRALAALIGD	AVSPLDERTKKHSSGR	R	A	L	E	R	T	4	1	0	2	0	0	1	1	0	1	3	0	0	0	1	1	0	0	0	1	0	16	0	1609.87	V5DDQ1	460	475	yes	yes	2	1.8214e-05	116.58	By matching	By matching	By matching	By matching	By MS/MS	By matching	By matching	By matching
V5DEM3	ALAAVFDVLR	FLIPDVQKALAAVFDV	AAVFDVLRAINSYVTE	K	A	L	L	R	A	3	1	0	1	0	0	0	0	0	0	2	0	0	1	0	0	0	0	0	2	0	10	0	1073.62	V5DEM3	656	665	yes	yes	2	0.00084741	135.55	By matching	By matching	By matching	By matching	By MS/MS	By matching	By MS/MS	By MS/MS
V5AXM4	ALACGVQLR	LRQQLESKALACGVQL	LACGVQLRDFLLTHS_	K	A	L	L	R	D	2	1	0	0	1	1	0	1	0	0	2	0	0	0	0	0	0	0	0	1	0	9	0	986.533	V5AXM4	187	195	yes	yes	2	0.0017153	111.17	By matching	By matching	By matching	By matching	By matching	By matching	By matching	By matching
V5B0K2	ALADIEATK	DLAVQKAKALADIEAT	LADIEATKVEKIFSAL	K	A	L	T	K	V	3	0	0	1	0	0	1	0	0	1	1	1	0	0	0	0	1	0	0	0	0	9	0	930.502	V5B0K2	786	794	yes	yes	2	0.027307	68.626	By matching	By matching	By matching	By matching	By MS/MS	By MS/MS	By matching	By matching
V5DIG4	ALADYLETK	EILVRCEKALADYLET	LADYLETKRKIFPRFF	K	A	L	T	K	R	2	0	0	1	0	0	1	0	0	0	2	1	0	0	0	0	1	0	1	0	0	9	0	1022.53	V5DIG4	1639	1647	yes	yes	2	1.5907e-06	174.02	By MS/MS	By MS/MS	By MS/MS	By MS/MS	By MS/MS	By MS/MS	By MS/MS	By MS/MS
V5B8B7	ALAELQETVEELK	QKHDEKERALAELQET	QETVEELKRKGCSVAD	R	A	L	L	K	R	2	0	0	0	0	1	4	0	0	0	3	1	0	0	0	0	1	0	0	1	0	13	0	1471.78	V5B8B7	584	596	yes	yes	2	0.00018877	116.51	By matching	By matching	By matching	By matching	By MS/MS	By MS/MS	By matching	By matching
V5BSM8	ALAEPFEGGEDATVSGLPHTNDIMK	SLRVRRDKALAEPFEG	PHTNDIMKSRRVAQYS	K	A	L	M	K	S	3	0	1	2	0	0	3	3	1	1	2	1	1	1	2	1	2	0	0	1	0	25	0	2598.23	V5BSM8	272	296	yes	yes	2;3	2.9033e-22	143.23	By MS/MS	By MS/MS	By MS/MS	By MS/MS	By MS/MS	By MS/MS	By MS/MS	By MS/MS
V5D7P4	ALAETASDAMER	RAAFDEVKALAETASD	TASDAMERTHYLRALA	K	A	L	E	R	T	4	1	0	1	0	0	2	0	0	0	1	0	1	0	0	1	1	0	0	0	0	12	0	1263.58	V5D7P4	721	732	yes	yes	2	1.2611e-12	187.58	By MS/MS	By MS/MS	By MS/MS	By MS/MS	By MS/MS	By MS/MS	By MS/MS	By MS/MS
V5AZ39	ALAEVCPPRDPFDEPDFDPVDYLNSR	RFSDAVEKALAEVCPP	PVDYLNSRFPDESSLA	K	A	L	S	R	F	2	2	1	5	1	0	2	0	0	0	2	0	0	2	5	1	0	0	1	2	0	26	1	3033.38	V5AZ39	16	41	yes	yes	3	4.2891e-05	64.962	By matching	By matching	By matching	By matching	By MS/MS	By matching	By matching	By matching
V5BL31	ALAGVSDGFR	KAEDRILKALAGVSDG	AGVSDGFREHLRSGAL	K	A	L	F	R	E	2	1	0	1	0	0	0	2	0	0	1	0	0	1	0	1	0	0	0	1	0	10	0	991.509	V5BL31	182	191	yes	yes	2	0.0012156	136.99	By MS/MS	By matching	By matching	By MS/MS	By MS/MS	By MS/MS	By MS/MS	By MS/MS
V5BUD4	ALAHAVDGLKPSQR	FALAGNARALAHAVDG	DGLKPSQRKILWAIMR	R	A	L	Q	R	K	3	1	0	1	0	1	0	1	1	0	2	1	0	0	1	1	0	0	0	1	0	14	0	1461.81	V5BUD4	680	693	yes	yes	3;4	0.0019587	73.36	By MS/MS	By matching	By MS/MS	By matching	By matching	By MS/MS	By MS/MS	By matching
V5BDG8	ALAIGANTAMLGSMLAGTSETPGR	RSVGDICKALAIGANT	GTSETPGRYFFKEGLR	K	A	L	G	R	Y	5	1	1	0	0	0	1	4	0	1	3	0	2	0	1	2	3	0	0	0	0	24	0	2289.15	V5BDG8	370	393	yes	yes	2	2.3455e-110	243.21	By MS/MS	By matching	By matching	By matching	By matching	By matching	By MS/MS	By MS/MS
V5DMU2	ALAIQCVVFNCGEGLDYK	ESVKDLAKALAIQCVV	CGEGLDYKAMGTIFSG	K	A	L	Y	K	A	2	0	1	1	2	1	1	2	0	1	2	1	0	1	0	0	0	0	1	2	0	18	0	2055.98	V5DMU2	1921	1938	yes	yes	2	3.6592e-37	187.56	By matching	By matching	By matching	By matching	By matching	By matching	By matching	By matching
V5BYM8	ALALELTVPNPVNK	RSWSDLTRALALELTV	TVPNPVNKSALFAAAA	R	A	L	N	K	S	2	0	2	0	0	0	1	0	0	0	3	1	0	0	2	0	1	0	0	2	0	14	0	1477.85	V5BYM8	369	382	yes	yes	2	0.0024023	82.515	By MS/MS	By matching	By matching	By matching	By matching	By matching	By MS/MS	By MS/MS
V5BLT4	ALALILDR	DVLVLAARALALILDR	ALALILDRFSRSLLIS	R	A	L	D	R	F	2	1	0	1	0	0	0	0	0	1	3	0	0	0	0	0	0	0	0	0	0	8	0	883.549	V5BLT4	62	69	yes	yes	2	0.0082652	89.369	By MS/MS	By MS/MS	By matching	By matching	By MS/MS	By MS/MS	By MS/MS	By MS/MS
V5BTQ6	ALALITEWK	MNLEHLEKALALITEW	LALITEWKVITHKLLK	K	A	L	W	K	V	2	0	0	0	0	0	1	0	0	1	2	1	0	0	0	0	1	1	0	0	0	9	0	1043.6	V5BTQ6	313	321	yes	yes	2	0.0060047	91.867	By matching	By matching	By matching	By matching	By matching	By matching	By matching	By matching
V5C2U9	ALALLAK	PLETNVSKALALLAKA	KALALLAKAVADAFGG	K	A	L	A	K	A	3	0	0	0	0	0	0	0	0	0	3	1	0	0	0	0	0	0	0	0	0	7	0	698.469	V5C2U9	437	443	yes	yes	2	0.01515	103.28	By matching	By matching	By matching	By matching	By matching	By matching	By matching	By matching
V5BHK4	ALALMMR	ENAPFQDKALALMMRW	KALALMMRWRLSRADC	K	A	L	M	R	W	2	1	0	0	0	0	0	0	0	0	2	0	2	0	0	0	0	0	0	0	0	7	0	804.435	V5BHK4	704	710	yes	yes	2	0.050132	75.311	By matching	By matching	By matching	By matching	By matching	By matching	By matching	By matching
V5C2Q7	ALANAPYHLTHR	LPMDQYYKALANAPYH	APYHLTHRDLRLLFIE	K	A	L	H	R	D	3	1	1	0	0	0	0	0	2	0	2	0	0	0	1	0	1	0	1	0	0	12	0	1362.72	V5C2Q7	207	218	yes	yes	2;3;4	7.318e-07	166.11	By matching	By MS/MS	By matching	By matching	By matching	By MS/MS	By MS/MS	By MS/MS
V5DGN4	ALAPSLDESSSIVLSK	HACEMIMKALAPSLDE	SSSIVLSKALSIFRVL	K	A	L	S	K	A	2	0	0	1	0	0	1	0	0	1	3	1	0	0	1	5	0	0	0	1	0	16	0	1615.87	V5DGN4	61	76	yes	yes	2	1.8587e-32	200.77	By MS/MS	By MS/MS	By MS/MS	By MS/MS	By MS/MS	By MS/MS	By MS/MS	By MS/MS
V5BJB5	ALAPSSPSGNAVSSNHSSNNLTASR	RHLEDILRALAPSSPS	SNNLTASRQTANIFLM	R	A	L	S	R	Q	4	1	4	0	0	0	0	1	1	0	2	0	0	0	2	8	1	0	0	1	0	25	0	2425.16	V5BJB5	211	235	yes	yes	3	0.0067478	39.188	By MS/MS	By MS/MS	By matching	By MS/MS	By matching	By matching	By matching	By matching
V5BC66	ALAPVLETTCITHLSLQR	NLGYAGIKALAPVLET	ITHLSLQRNSMGDNGG	K	A	L	Q	R	N	2	1	0	0	1	1	1	0	1	1	4	0	0	0	1	1	3	0	0	1	0	18	0	2022.09	V5BC66	299	316	yes	yes	3	0.0065784	54.812	By matching	By matching	By matching	By matching	By matching	By matching	By matching	By matching
V5BB44	ALAQAEHEATVTK	DIIEQKERALAQAEHE	EHEATVTKTSLDRLGE	R	A	L	T	K	T	4	0	0	0	0	1	2	0	1	0	1	1	0	0	0	0	2	0	0	1	0	13	0	1367.7	V5BB44	157	169	yes	yes	2	4.0515e-06	140.33	By MS/MS	By matching	By MS/MS	By matching	By matching	By matching	By matching	By matching
V5DBI1	ALAQEMVENFSR	IIFVAPMKALAQEMVE	EMVENFSRRLAPFAMV	K	A	L	S	R	R	2	1	1	0	0	1	2	0	0	0	1	0	1	1	0	1	0	0	0	1	0	12	0	1393.67	V5DBI1	365	376	yes	yes	2	8.7668e-05	124.42	By matching	By MS/MS	By matching	By matching	By MS/MS	By MS/MS	By matching	By MS/MS
V5D8Q5	ALAQLTGSAVGSR	KTERILLRALAQLTGS	TGSAVGSRL_______	R	A	L	S	R	L	3	1	0	0	0	1	0	2	0	0	2	0	0	0	0	2	1	0	0	1	0	13	0	1229.67	V5D8Q5	382	394	yes	yes	2	5.5081e-12	180.85	By MS/MS	By MS/MS	By matching	By MS/MS	By MS/MS	By MS/MS	By MS/MS	By MS/MS
V5BT74	ALAQLTLLDLK	FCSASITKALAQLTLL	QLTLLDLKSYVSEEAA	K	A	L	L	K	S	2	0	0	1	0	1	0	0	0	0	5	1	0	0	0	0	1	0	0	0	0	11	0	1197.73	V5BT74	23	33	yes	yes	2	5.8132e-08	182.92	By MS/MS	By MS/MS	By MS/MS	By matching	By MS/MS	By MS/MS	By MS/MS	By MS/MS
V5BUD4	ALAQNSLSSDQK	VTEGDSAKALAQNSLS	NSLSSDQKRYTGVFPL	K	A	L	Q	K	R	2	0	1	1	0	2	0	0	0	0	2	1	0	0	0	3	0	0	0	0	0	12	0	1260.63	V5BUD4	444	455	yes	yes	2	4.3147e-05	131.79	By matching	By MS/MS	By MS/MS	By MS/MS	By MS/MS	By MS/MS	By MS/MS	By matching
V5BPP6	ALAQVAFNCENYR	GLVKNTCRALAQVAFN	AFNCENYRDAMCEGGV	R	A	L	Y	R	D	3	1	2	0	1	1	1	0	0	0	1	0	0	1	0	0	0	0	1	1	0	13	0	1554.72	V5BPP6	485	497	yes	yes	2	0.00099589	95.428	By matching	By matching	By matching	By matching	By matching	By matching	By matching	By MS/MS
V5BV18	ALASLANLK	EALPELDRALASLANL	LASLANLKSSQITEVA	R	A	L	L	K	S	3	0	1	0	0	0	0	0	0	0	3	1	0	0	0	1	0	0	0	0	0	9	0	899.544	V5BV18	2816	2824	yes	yes	2	0.02127	71.614	By MS/MS	By matching	By matching	By matching	By matching	By matching	By matching	By matching
V5BC20	ALASSDVQGYNALK	PGSEQAERALASSDVQ	VQGYNALK________	R	A	L	L	K	-	3	0	1	1	0	1	0	1	0	0	2	1	0	0	0	2	0	0	1	1	0	14	0	1435.73	V5BC20	253	266	yes	yes	2	1.2758e-52	248.67	By MS/MS	By MS/MS	By MS/MS	By MS/MS	By MS/MS	By MS/MS	By MS/MS	By MS/MS
V5B432	ALATADSIYSR	EHLPLVNKALATADSI	TADSIYSRLGTENASQ	K	A	L	S	R	L	3	1	0	1	0	0	0	0	0	1	1	0	0	0	0	2	1	0	1	0	0	11	0	1166.59	V5B432	358	368	yes	yes	2	0.0007402	105.25	By MS/MS	By matching	By matching	By matching	By matching	By matching	By matching	By matching
V5B7Q3	ALATEEQLHR	TEVTQLRKALATEEQL	ATEEQLHRLKVGENAA	K	A	L	H	R	L	2	1	0	0	0	1	2	0	1	0	2	0	0	0	0	0	1	0	0	0	0	10	0	1166.6	V5B7Q3	313	322	yes	yes	2	0.015635	72.2	By MS/MS	By matching	By MS/MS	By matching	By matching	By matching	By matching	By matching
V5ARJ3	ALATELVPR	EEPTRKVRALATELVP	LATELVPRLVSPTIAK	R	A	L	P	R	L	2	1	0	0	0	0	1	0	0	0	2	0	0	0	1	0	1	0	0	1	0	9	0	968.565	V5ARJ3	377	385	yes	yes	2	0.0015559	113.66	By MS/MS	By MS/MS	By MS/MS	By MS/MS	By MS/MS	By MS/MS	By MS/MS	By MS/MS
V5ASS7	ALATLDPHAEK	SKRLDLERALATLDPH	TLDPHAEKYNKEVEDA	R	A	L	E	K	Y	3	0	0	1	0	0	1	0	1	0	2	1	0	0	1	0	1	0	0	0	0	11	0	1164.61	V5ASS7	554	564	yes	yes	2;3	0.00335	83.045	By MS/MS	By matching	By matching	By matching	By matching	By matching	By matching	By matching
V5DIX1	ALATPMPTPPTEPQSHDVNAALDADPFATPLR	RFTLRAVRALATPMPT	DPFATPLRATASDATT	R	A	L	L	R	A	6	1	1	3	0	1	1	0	1	0	3	0	1	1	7	1	4	0	0	1	0	32	0	3340.64	V5DIX1	815	846	yes	yes	3	1.5183e-09	69.149	By matching	By matching	By matching	By matching	By MS/MS	By matching	By MS/MS	By MS/MS
V5B8Y8	ALAVEDPVVVGCTR	GLKKTEEKALAVEDPV	PVVVGCTRSLAKWTER	K	A	L	T	R	S	2	1	0	1	1	0	1	1	0	0	1	0	0	0	1	0	1	0	0	4	0	14	0	1484.77	V5B8Y8	14	27	yes	yes	2	1.9889e-09	157.2	By MS/MS	By MS/MS	By MS/MS	By MS/MS	By MS/MS	By MS/MS	By matching	By MS/MS
V5BYP2	ALAVEPTVVAPADPLTTLLHK	GQKHGVDKALAVEPTV	PLTTLLHKIGLPEYAS	K	A	L	H	K	I	4	0	0	1	0	0	1	0	1	0	4	1	0	0	3	0	3	0	0	3	0	21	0	2155.23	V5BYP2	268	288	yes	yes	2;3	2.029e-13	136.85	By MS/MS	By matching	By matching	By matching	By MS/MS	By matching	By MS/MS	By MS/MS
V5BNZ8	ALAVVLK	KSDTERGRALAVVLKT	RALAVVLKTGFETKQG	R	A	L	L	K	T	2	0	0	0	0	0	0	0	0	0	2	1	0	0	0	0	0	0	0	2	0	7	0	712.485	V5BNZ8	362	368	yes	yes	2	0.01772	99.511	By MS/MS	By MS/MS	By matching	By matching	By matching	By matching	By matching	By matching
V5BEF0	ALAVVQDHDAR	LFDNLAERALAVVQDH	VVQDHDARDISKTVTA	R	A	L	A	R	D	3	1	0	2	0	1	0	0	1	0	1	0	0	0	0	0	0	0	0	2	0	11	0	1193.62	V5BEF0	365	375	yes	yes	2;3	0.021997	65.695	By MS/MS	By matching	By matching	By MS/MS	By matching	By matching	By matching	By matching
V5B3W9	ALCCTASFR	WVLRVAEKALCCTASF	LCCTASFRMHPTTVLA	K	A	L	F	R	M	2	1	0	0	2	0	0	0	0	0	1	0	0	1	0	1	1	0	0	0	0	9	0	1084.48	V5B3W9	682	690	yes	yes	2	0.010828	81.95	By MS/MS	By matching	By matching	By matching	By matching	By matching	By matching	By matching
V5BIX9	ALCDCNDEMFYR	ISQRGMLRALCDCNDE	CNDEMFYRSSAGFWIG	R	A	L	Y	R	S	1	1	1	2	2	0	1	0	0	0	1	0	1	1	0	0	0	0	1	0	0	12	0	1592.61	V5BIX9	96	107	yes	yes	2	7.1188e-13	193.15	By MS/MS	By MS/MS	By MS/MS	By MS/MS	By MS/MS	By MS/MS	By MS/MS	By MS/MS
V5BDV9	ALCDSTHQLFSSSFFDTLR	GEETPLLRALCDSTHQ	SSFFDTLRTRETLGYV	R	A	L	L	R	T	1	1	0	2	1	1	0	0	1	0	3	0	0	3	0	4	2	0	0	0	0	19	0	2231.03	V5BDV9	833	851	yes	yes	3	1.8266e-05	99.392	By matching	By matching	By matching	By matching	By matching	By matching	By MS/MS	By matching
V5DBI1	ALCEAEEFNELPVR	SSHVDVLKALCEAEEF	EFNELPVRHNEDKLNL	K	A	L	V	R	H	2	1	1	0	1	0	4	0	0	0	2	0	0	1	1	0	0	0	0	1	0	14	0	1675.79	V5DBI1	1711	1724	yes	yes	2	3.2333e-06	139.74	By MS/MS	By MS/MS	By MS/MS	By MS/MS	By MS/MS	By MS/MS	By matching	By matching
V5BQS4	ALCGSLEEVK	SKFDPRLRALCGSLEE	CGSLEEVKQAASAWRV	R	A	L	V	K	Q	1	0	0	0	1	0	2	1	0	0	2	1	0	0	0	1	0	0	0	1	0	10	0	1104.55	V5BQS4	241	250	yes	yes	2	5.8662e-05	166.66	By MS/MS	By MS/MS	By MS/MS	By MS/MS	By MS/MS	By MS/MS	By MS/MS	By MS/MS
V5BT61	ALCLLQTITR	ITPAVLGRALCLLQTI	CLLQTITRIPTKAHHR	R	A	L	T	R	I	1	1	0	0	1	1	0	0	0	1	3	0	0	0	0	0	2	0	0	0	0	10	0	1187.67	V5BT61	133	142	yes	yes	2	6.5924e-07	175.33	By MS/MS	By matching	By MS/MS	By matching	By MS/MS	By MS/MS	By MS/MS	By MS/MS
V5B5B2	ALCTAGLAVK	LTEGDSAKALCTAGLA	CTAGLAVKDRDYFGVF	K	A	L	V	K	D	3	0	0	0	1	0	0	1	0	0	2	1	0	0	0	0	1	0	0	1	0	10	0	1002.55	V5B5B2	440	449	yes	yes	2	0.012186	76.282	By matching	By matching	By matching	By MS/MS	By matching	By matching	By matching	By matching
V5B215	ALCVWMK	CPDESDVRALCVWMKR	RALCVWMKRNEQGGQG	R	A	L	M	K	R	1	0	0	0	1	0	0	0	0	0	1	1	1	0	0	0	0	1	0	1	0	7	0	906.446	V5B215	123	129	yes	yes	2	0.0046125	124.32	By MS/MS	By matching	By MS/MS	By matching	By matching	By matching	By MS/MS	By MS/MS
V5BSI2	ALCWAEDPCYVENTAK	EMCRCILRALCWAEDP	CYVENTAKKCIYNEGI	R	A	L	A	K	K	3	0	1	1	2	0	2	0	0	0	1	1	0	0	1	0	1	1	1	1	0	16	0	1925.83	V5BSI2	733	748	yes	yes	2	1.0446e-40	225.29	By MS/MS	By MS/MS	By MS/MS	By MS/MS	By MS/MS	By MS/MS	By MS/MS	By MS/MS
V5ATY0	ALCYDQQGQSNEALR	SWVLRVWRALCYDQQG	GQSNEALREYKAAEQR	R	A	L	L	R	E	2	1	1	1	1	3	1	1	0	0	2	0	0	0	0	1	0	0	1	0	0	15	0	1751.79	V5ATY0	34	48	yes	yes	2	6.22e-32	204.17	By matching	By MS/MS	By matching	By MS/MS	By MS/MS	By MS/MS	By MS/MS	By MS/MS
V5C1B1	ALDAFIGSMTQEEIVK	NVRQRIDRALDAFIGS	MTQEEIVKVLWSEVKQ	R	A	L	V	K	V	2	0	0	1	0	1	2	1	0	2	1	1	1	1	0	1	1	0	0	1	0	16	0	1750.88	V5C1B1	1338	1353	yes	yes	2	0.00016537	99.344	By matching	By matching	By matching	By matching	By matching	By matching	By MS/MS	By matching
V5BTE9	ALDALQVK	RLPLMRLKALDALQVK	ALDALQVKLSRGLARS	K	A	L	V	K	L	2	0	0	1	0	1	0	0	0	0	2	1	0	0	0	0	0	0	0	1	0	8	0	856.502	V5BTE9	293	300	yes	yes	2	0.045253	64.207	By matching	By matching	By matching	By MS/MS	By matching	By matching	By matching	By MS/MS
V5DJC7	ALDCLAAVHPAFEGR	GEALSPLKALDCLAAV	VHPAFEGRGQQDCPEM	K	A	L	G	R	G	4	1	0	1	1	0	1	1	1	0	2	0	0	1	1	0	0	0	0	1	0	15	0	1625.8	V5DJC7	123	137	yes	yes	3	6.9683e-06	118.76	By matching	By matching	By MS/MS	By matching	By matching	By matching	By MS/MS	By matching
V5BSV5	ALDDLAQMATLVNVTR	LLRADHTKALDDLAQM	ATLVNVTRERLFAEQQ	K	A	L	T	R	E	3	1	1	2	0	1	0	0	0	0	3	0	1	0	0	0	2	0	0	2	0	16	0	1729.9	V5BSV5	378	393	yes	yes	2	6.4469e-22	178.47	By matching	By matching	By matching	By matching	By MS/MS	By matching	By MS/MS	By MS/MS
V5BDJ7	ALDENGMWGTWK	TLYKIQVRALDENGMW	NGMWGTWKELNVETAP	R	A	L	W	K	E	1	0	1	1	0	0	1	2	0	0	1	1	1	0	0	0	1	2	0	0	0	12	0	1406.63	V5BDJ7	4073	4084	yes	yes	2	0.00018119	113.52	By matching	By matching	By matching	By matching	By matching	By matching	By matching	By matching
V5BR85	ALDFACGAGR	HAGVEPKRALDFACGA	DFACGAGRVSFELSAL	R	A	L	G	R	V	3	1	0	1	1	0	0	2	0	0	1	0	0	1	0	0	0	0	0	0	0	10	0	1036.48	V5BR85	549	558	yes	yes	2	0.001299	132.01	By MS/MS	By MS/MS	By MS/MS	By MS/MS	By MS/MS	By MS/MS	By MS/MS	By MS/MS
V5BS04	ALDFISER	VHFENVPKALDFISER	ALDFISERWHLSSATV	K	A	L	E	R	W	1	1	0	1	0	0	1	0	0	1	1	0	0	1	0	1	0	0	0	0	0	8	0	949.487	V5BS04	211	218	yes	yes	2	0.0019941	113.18	By MS/MS	By MS/MS	By MS/MS	By MS/MS	By MS/MS	By matching	By MS/MS	By matching
V5BHN5	ALDGAELVLIPAGVPR	YTKEEINKALDGAELV	LIPAGVPRKPGMTRDD	K	A	L	P	R	K	3	1	0	1	0	0	1	2	0	1	3	0	0	0	2	0	0	0	0	2	0	16	0	1589.91	V5BHN5	73	88	yes	yes	2;3	1.5656e-12	161.04	By MS/MS	By MS/MS	By MS/MS	By MS/MS	By MS/MS	By MS/MS	By MS/MS	By MS/MS
V5BRY2	ALDGGVLAVGDEEDASAAGDR	RTADSLQRALDGGVLA	DASAAGDRAVEALKRL	R	A	L	D	R	A	5	1	0	4	0	0	2	4	0	0	2	0	0	0	0	1	0	0	0	2	0	21	0	1986.91	V5BRY2	45	65	yes	yes	2	7.5115e-115	269.61	By MS/MS	By MS/MS	By MS/MS	By MS/MS	By MS/MS	By MS/MS	By MS/MS	By MS/MS
V5BQC9	ALDGLGEIDHFEAVLEK	RKRTNCVKALDGLGEI	HFEAVLEKARDLLEAA	K	A	L	E	K	A	2	0	0	2	0	0	3	2	1	1	3	1	0	1	0	0	0	0	0	1	0	17	0	1854.94	V5BQC9	640	656	yes	yes	3	0.021071	45.992	By matching	By matching	By matching	By matching	By MS/MS	By matching	By MS/MS	By matching
V5B849	ALDGLLQVSGKPQNLR	TTYIEQLKALDGLLQV	SGKPQNLRIVGEELYW	K	A	L	L	R	I	1	1	1	1	0	2	0	2	0	0	4	1	0	0	1	1	0	0	0	1	0	16	0	1707.96	V5B849	15	30	yes	yes	3	3.3038e-05	105.19	By matching	By matching	By matching	By matching	By MS/MS	By matching	By MS/MS	By MS/MS
V5BCQ8	ALDGVALMR	TQPHLPDKALDGVALM	LDGVALMRVIAHGWGA	K	A	L	M	R	V	2	1	0	1	0	0	0	1	0	0	2	0	1	0	0	0	0	0	0	1	0	9	0	944.511	V5BCQ8	218	226	yes	yes	2	0.0013823	116.37	By MS/MS	By MS/MS	By MS/MS	By matching	By MS/MS	By MS/MS	By matching	By MS/MS
V5BXE1	ALDHFALAK	RQLGKLKRALDHFALA	LDHFALAKGHFDFLEI	R	A	L	A	K	G	3	0	0	1	0	0	0	0	1	0	2	1	0	1	0	0	0	0	0	0	0	9	0	984.539	V5BXE1	298	306	yes	yes	2;3	3.6787e-05	163.32	By MS/MS	By MS/MS	By MS/MS	By matching	By MS/MS	By matching	By MS/MS	By MS/MS
V5BY85	ALDIALPEMDALNLR	NVLNVLVRALDIALPE	EMDALNLRVEAALQRI	R	A	L	L	R	V	3	1	1	2	0	0	1	0	0	1	4	0	1	0	1	0	0	0	0	0	0	15	0	1653.88	V5BY85	219	233	yes	yes	2	2.0352e-05	118.52	By matching	By matching	By matching	By matching	By MS/MS	By matching	By MS/MS	By matching
V5B7T1	ALDINPGYVR	EALEAYNRALDINPGY	DINPGYVRVMYNMAVS	R	A	L	V	R	V	1	1	1	1	0	0	0	1	0	1	1	0	0	0	1	0	0	0	1	1	0	10	0	1116.59	V5B7T1	571	580	yes	yes	2	0.0012988	132.25	By MS/MS	By MS/MS	By MS/MS	By matching	By MS/MS	By matching	By MS/MS	By MS/MS
V5BAB9	ALDIPETK	RAIVEVCRALDIPETK	ALDIPETKFQGLYFDE	R	A	L	T	K	F	1	0	0	1	0	0	1	0	0	1	1	1	0	0	1	0	1	0	0	0	0	8	0	885.481	V5BAB9	525	532	yes	yes	2	0.059348	59.35	By matching	By matching	By matching	By matching	By matching	By matching	By matching	By matching
V5AZ68	ALDLAVGQATLDSAAVGAEK	SRLMVVGRALDLAVGQ	SAAVGAEKGTWVLHVV	R	A	L	E	K	G	6	0	0	2	0	1	1	2	0	0	3	1	0	0	0	1	1	0	0	2	0	20	0	1898.99	V5AZ68	218	237	yes	yes	2	8.735e-35	179.78	By matching	By MS/MS	By matching	By matching	By MS/MS	By matching	By matching	By matching
V5BJ34	ALDLESGCSMASTLK	VVMTLGEKALDLESGC	CSMASTLKCVTEALPL	K	A	L	L	K	C	2	0	0	1	1	0	1	1	0	0	3	1	1	0	0	3	1	0	0	0	0	15	0	1581.74	V5BJ34	574	588	yes	yes	2	1.8064e-18	144.4	By MS/MS	By matching	By matching	By matching	By matching	By matching	By matching	By matching
V5BTQ6	ALDLFAK	LLVTVQLKALDLFAKL	KALDLFAKLSRLRKVF	K	A	L	A	K	L	2	0	0	1	0	0	0	0	0	0	2	1	0	1	0	0	0	0	0	0	0	7	0	776.443	V5BTQ6	898	904	yes	yes	2	0.030672	87.754	By matching	By matching	By matching	By matching	By matching	By matching	By matching	By matching
V5DJG5	ALDLLSEASK	TKMDQPLKALDLLSEA	DLLSEASKKNPMDHHL	K	A	L	S	K	K	2	0	0	1	0	0	1	0	0	0	3	1	0	0	0	2	0	0	0	0	0	10	0	1045.57	V5DJG5	396	405	yes	yes	2	0.0013014	128.03	By matching	By MS/MS	By MS/MS	By MS/MS	By MS/MS	By matching	By MS/MS	By matching
V5BUJ8	ALDLNPENVR	AALQDANRALDLNPEN	DLNPENVRALRVRGTV	R	A	L	V	R	A	1	1	2	1	0	0	1	0	0	0	2	0	0	0	1	0	0	0	0	1	0	10	0	1139.59	V5BUJ8	164	173	yes	yes	2	0.0005646	152.64	By MS/MS	By MS/MS	By MS/MS	By MS/MS	By MS/MS	By MS/MS	By MS/MS	By MS/MS
V5BK07	ALDLPVAAVR	QYRAVLARALDLPVAA	DLPVAAVRLSVAWSGR	R	A	L	V	R	L	3	1	0	1	0	0	0	0	0	0	2	0	0	0	1	0	0	0	0	2	0	10	0	1023.61	V5BK07	128	137	yes	yes	2	0.001101	140.45	By MS/MS	By MS/MS	By MS/MS	By MS/MS	By MS/MS	By MS/MS	By matching	By matching
V5AYL6	ALDMGSDKEILQTVVPDLK	IPLFVLFRALDMGSDK	QTVVPDLKDAAMLEML	R	A	L	L	K	D	1	0	0	3	0	1	1	1	0	1	3	2	1	0	1	1	1	0	0	2	0	19	1	2071.09	V5AYL6	287	305	yes	yes	3	0.00021632	86.411	By matching	By matching	By matching	By matching	By MS/MS	By matching	By MS/MS	By MS/MS
V5BD20	ALDMLAIGVHELGNISER	FHGEYPAKALDMLAIG	ELGNISERRIERLNNP	K	A	L	E	R	R	2	1	1	1	0	0	2	2	1	2	3	0	1	0	0	1	0	0	0	1	0	18	0	1937	V5BD20	246	263	yes	yes	2;3	3.4874e-49	200.81	By MS/MS	By matching	By matching	By matching	By MS/MS	By matching	By MS/MS	By MS/MS
V5BG13	ALDMSEPLR	MEVEFIVRALDMSEPL	LDMSEPLRVMLAAECE	R	A	L	L	R	V	1	1	0	1	0	0	1	0	0	0	2	0	1	0	1	1	0	0	0	0	0	9	0	1030.51	V5BG13	223	231	yes	yes	2	0.0012902	117.81	By matching	By matching	By matching	By matching	By matching	By matching	By matching	By matching
V5DHC0	ALDPAVPLLFHAVNPSMK	ISVWPLARALDPAVPL	HAVNPSMKYVEPAAGG	R	A	L	M	K	Y	3	0	1	1	0	0	0	0	1	0	3	1	1	1	3	1	0	0	0	2	0	18	0	1919.03	V5DHC0	311	328	yes	yes	3	0.009056	52.599	By matching	By matching	By matching	By matching	By matching	By matching	By MS/MS	By matching
V5B1C8	ALDPAVPVLSHAVTPSMEYR	ISVWSLARALDPAVPV	VTPSMEYRMPVASGLT	R	A	L	Y	R	M	3	1	0	1	0	0	1	0	1	0	2	0	1	0	3	2	1	0	1	3	0	20	0	2152.1	V5B1C8	479	498	yes	yes	2;3	7.6808e-08	117.18	By matching	By matching	By matching	By matching	By MS/MS	By matching	By matching	By matching
V5D6H5	ALDPGEDVTEEQIMNELEEAACK	EEFIPWFKALDPGEDV	ELEEAACKAESVAIAA	K	A	L	C	K	A	3	0	1	2	1	1	6	1	0	1	2	1	1	0	1	0	1	0	0	1	0	23	0	2590.14	V5D6H5	161	183	yes	yes	2	2.6452e-73	216.31	By MS/MS	By MS/MS	By MS/MS	By matching	By MS/MS	By MS/MS	By MS/MS	By MS/MS
V5BQ38	ALDPLFLSK	DPVVEFLRALDPLFLS	LDPLFLSKNGVITMIP	R	A	L	S	K	N	1	0	0	1	0	0	0	0	0	0	3	1	0	1	1	1	0	0	0	0	0	9	0	1002.58	V5BQ38	509	517	yes	yes	2	0.00080121	130.66	By MS/MS	By MS/MS	By MS/MS	By MS/MS	By MS/MS	By MS/MS	By MS/MS	By MS/MS
V5B2X2	ALDSATNLDQR	EQISSLLRALDSATNL	SATNLDQRLEKYNKAQ	R	A	L	Q	R	L	2	1	1	2	0	1	0	0	0	0	2	0	0	0	0	1	1	0	0	0	0	11	0	1202.59	V5B2X2	152	162	yes	yes	2	5.3738e-17	207.95	By matching	By MS/MS	By MS/MS	By MS/MS	By MS/MS	By MS/MS	By MS/MS	By MS/MS
V5BFQ6	ALDSLIQTAFRPVVTK	SVRQAASKALDSLIQT	AFRPVVTKLLHWISDN	K	A	L	T	K	L	2	1	0	1	0	1	0	0	0	1	2	1	0	1	1	1	2	0	0	2	0	16	0	1758	V5BFQ6	181	196	yes	yes	2;3	5.5385e-05	100.22	By matching	By matching	By matching	By matching	By MS/MS	By matching	By MS/MS	By MS/MS
V5BEV5	ALDTFLPVAR	PVIPLRPRALDTFLPV	DTFLPVARMARSMPVS	R	A	L	A	R	M	2	1	0	1	0	0	0	0	0	0	2	0	0	1	1	0	1	0	0	1	0	10	0	1101.62	V5BEV5	372	381	yes	yes	2	0.0012978	133.99	By MS/MS	By MS/MS	By MS/MS	By MS/MS	By MS/MS	By MS/MS	By MS/MS	By MS/MS
V5BQZ1	ALDTFVK	KAYLDTTKALDTFVKS	KALDTFVKSLQTAEQR	K	A	L	V	K	S	1	0	0	1	0	0	0	0	0	0	1	1	0	1	0	0	1	0	0	1	0	7	0	792.438	V5BQZ1	861	867	yes	yes	2	0.062107	69.383	By matching	By matching	By matching	By matching	By matching	By matching	By matching	By matching
V5D833	ALDTVEDDMSIPIDFK	CIFYLVLRALDTVEDD	MSIPIDFKLRELPKFH	R	A	L	F	K	L	1	0	0	4	0	0	1	0	0	2	1	1	1	1	1	1	1	0	0	1	0	16	0	1807.86	V5D833	69	84	yes	yes	2	0.00038175	93.237	By MS/MS	By matching	By matching	By matching	By MS/MS	By MS/MS	By MS/MS	By MS/MS
V5AZS1	ALDVEGVPR	GVSFTNGRALDVEGVP	LDVEGVPRAVLFIIEG	R	A	L	P	R	A	1	1	0	1	0	0	1	1	0	0	1	0	0	0	1	0	0	0	0	2	0	9	0	954.513	V5AZS1	99	107	yes	yes	2	0.00090267	126.31	By MS/MS	By MS/MS	By matching	By MS/MS	By MS/MS	By MS/MS	By MS/MS	By matching
V5C0M0	ALDVIASLPTADVAAK	LTEGDVARALDVIASL	PTADVAAKNAVAAMVD	R	A	L	A	K	N	5	0	0	2	0	0	0	0	0	1	2	1	0	0	1	1	1	0	0	2	0	16	0	1553.87	V5C0M0	303	318	yes	yes	2	3.2548e-09	147.51	By MS/MS	By MS/MS	By MS/MS	By MS/MS	By MS/MS	By MS/MS	By MS/MS	By MS/MS
V5BNJ3	ALDVLPR	NPLGQQARALDVLPRM	RALDVLPRMEKLTNVI	R	A	L	P	R	M	1	1	0	1	0	0	0	0	0	0	2	0	0	0	1	0	0	0	0	1	0	7	0	782.465	V5BNJ3	20	26	yes	yes	2	0.019383	97.068	By matching	By matching	By matching	By matching	By MS/MS	By matching	By matching	By MS/MS
V5DN37	ALDYFAIDK	LSKHGNTKALDYFAID	LDYFAIDKSPEEKNRK	K	A	L	D	K	S	2	0	0	2	0	0	0	0	0	1	1	1	0	1	0	0	0	0	1	0	0	9	0	1054.53	V5DN37	56	64	yes	yes	2	2.428e-05	167.12	By MS/MS	By MS/MS	By MS/MS	By MS/MS	By MS/MS	By MS/MS	By MS/MS	By MS/MS
V5AV05	ALEAAGVASITLK	EAAQQTKKALEAAGVA	GVASITLKSYRMEHSS	K	A	L	L	K	S	4	0	0	0	0	0	1	1	0	1	2	1	0	0	0	1	1	0	0	1	0	13	0	1242.72	V5AV05	238	250	yes	yes	2	5.8979e-10	170	By MS/MS	By MS/MS	By MS/MS	By MS/MS	By matching	By MS/MS	By MS/MS	By MS/MS
V5B4V3	ALEAAWANEEEHEK	DCIDDVMRALEAAWAN	ANEEEHEKEIKKLCRE	R	A	L	E	K	E	4	0	1	0	0	0	5	0	1	0	1	1	0	0	0	0	0	1	0	0	0	14	0	1625.73	V5B4V3	534	547	yes	yes	2;3	1.3433e-25	203.85	By matching	By MS/MS	By matching	By matching	By matching	By MS/MS	By MS/MS	By MS/MS
V5AVR5	ALEAGVVPEGIAAIYPNTSISVR	EEGMAFFKALEAGVVP	PNTSISVRLVDCTQQD	K	A	L	V	R	L	4	1	1	0	0	0	2	2	0	3	1	0	0	0	2	2	1	0	1	3	0	23	0	2326.25	V5AVR5	180	202	yes	yes	2	4.8273e-11	118.08	By MS/MS	By MS/MS	By matching	By matching	By matching	By matching	By matching	By matching
V5BPL3	ALEALPALFAR	REQKLFLKALEALPAL	ALPALFARNEDRTIEL	K	A	L	A	R	N	4	1	0	0	0	0	1	0	0	0	3	0	0	1	1	0	0	0	0	0	0	11	0	1170.68	V5BPL3	207	217	yes	yes	2	0.00048122	113.44	By matching	By matching	By matching	By matching	By matching	By matching	By MS/MS	By matching
V5B4H1	ALEAQSGLLK	QVVPMMNRALEAQSGL	EAQSGLLKEPAPPASI	R	A	L	L	K	E	2	0	0	0	0	1	1	1	0	0	3	1	0	0	0	1	0	0	0	0	0	10	0	1028.59	V5B4H1	126	135	yes	yes	2	0.00044737	154.84	By MS/MS	By MS/MS	By MS/MS	By MS/MS	By MS/MS	By MS/MS	By MS/MS	By MS/MS
V5DEU3	ALEASEYQEVLHGR	LKTFISRRALEASEYQ	YQEVLHGRASELQQVV	R	A	L	G	R	A	2	1	0	0	0	1	3	1	1	0	2	0	0	0	0	1	0	0	1	1	0	14	0	1600.78	V5DEU3	740	753	yes	yes	3	0.00016254	103.43	By MS/MS	By MS/MS	By MS/MS	By MS/MS	By MS/MS	By MS/MS	By MS/MS	By MS/MS
V5DBS9	ALEATSIGR	ASELDVARALEATSIG	LEATSIGRILITAAAE	R	A	L	G	R	I	2	1	0	0	0	0	1	1	0	1	1	0	0	0	0	1	1	0	0	0	0	9	0	916.498	V5DBS9	1133	1141	yes	yes	2	0.012565	80.231	By matching	By matching	By MS/MS	By MS/MS	By MS/MS	By MS/MS	By MS/MS	By matching
V5B7W6	ALEAVLYSATHSNAEGFAR	GKYIAQYKALEAVLYS	SNAEGFAREREAFSEL	K	A	L	A	R	E	5	1	1	0	0	0	2	1	1	0	2	0	0	1	0	2	1	0	1	1	0	19	0	2005.99	V5B7W6	335	353	yes	yes	3	8.0503e-07	119.46	By matching	By matching	By matching	By matching	By matching	By matching	By MS/MS	By matching
V5C116	ALEAYTQAMQYNSSLKPTSPIR	NTEEQKNKALEAYTQA	LKPTSPIRLGLALNFS	K	A	L	I	R	L	3	1	1	0	0	2	1	0	0	1	2	1	1	0	2	3	2	0	2	0	0	22	0	2468.24	V5C116	151	172	yes	yes	3	2.1074e-22	154.31	By MS/MS	By MS/MS	By MS/MS	By MS/MS	By MS/MS	By MS/MS	By MS/MS	By MS/MS
V5BDW8	ALEDFKESEEALDAAGIEFNHPVDENNEEVLTR	MLKEKQAKALEDFKES	NNEEVLTRRSKMVEYR	K	A	L	T	R	R	4	1	3	3	0	0	8	1	1	1	3	1	0	2	1	1	1	0	0	2	0	33	1	3729.73	V5BDW8	502	534	yes	yes	3;4	4.6135e-59	163.31	By matching	By matching	By matching	By matching	By MS/MS	By matching	By MS/MS	By MS/MS
V5B0K2	ALEDHTTTEEFTGK	SKEAIIVRALEDHTTT	TTEEFTGKTVQRIAGE	R	A	L	G	K	T	1	0	0	1	0	0	3	1	1	0	1	1	0	1	0	0	4	0	0	0	0	14	0	1577.72	V5B0K2	135	148	yes	yes	2;3	2.1609e-26	211.83	By MS/MS	By MS/MS	By MS/MS	By MS/MS	By MS/MS	By MS/MS	By MS/MS	By MS/MS
V5BDS8	ALEDLAECTAFSPATYFAER	IAEHATPKALEDLAEC	PATYFAERNAAIQGIT	K	A	L	E	R	N	5	1	0	1	1	0	3	0	0	0	2	0	0	2	1	1	2	0	1	0	0	20	0	2261.03	V5BDS8	522	541	yes	yes	2	4.9257e-44	193.72	By MS/MS	By MS/MS	By MS/MS	By matching	By MS/MS	By MS/MS	By MS/MS	By MS/MS
V5DI87	ALEDVATNCEVCQSPIIEIVR	CQQFRNQRALEDVATN	SPIIEIVRDQRHYNEL	R	A	L	V	R	D	2	1	1	1	2	1	3	0	0	3	1	0	0	0	1	1	1	0	0	3	0	21	0	2415.18	V5DI87	96	116	yes	yes	2	0.00072358	67.56	By matching	By matching	By matching	By matching	By matching	By matching	By matching	By matching
V5B7G2	ALEDVHAAYDGTVR	YLQRKLIKALEDVHAA	AAYDGTVRNANQELIQ	K	A	L	V	R	N	3	1	0	2	0	0	1	1	1	0	1	0	0	0	0	0	1	0	1	2	0	14	0	1515.73	V5B7G2	800	813	yes	yes	2;3	2.5268e-06	141.65	By matching	By matching	By MS/MS	By MS/MS	By MS/MS	By MS/MS	By MS/MS	By matching
V5B8F4	ALEEAAATVQQSR	RQLEDERRALEEAAAT	AATVQQSRDEAEEQKS	R	A	L	S	R	D	4	1	0	0	0	2	2	0	0	0	1	0	0	0	0	1	1	0	0	1	0	13	0	1372.69	V5B8F4	647	659	yes	yes	2	0.035851	96.135	By matching	By matching	By matching	By matching	By matching	By matching	By MS/MS	By matching
CON__P02533;CON__Q6IFX2;CON__P08779;CON__P19012;CON__ENSEMBL:ENSP00000377550	ALEEANADLEVK	ASYLDKVRALEEANAD	ANADLEVKIRDWYQRQ	R	A	L	V	K	I	3	0	1	1	0	0	3	0	0	0	2	1	0	0	0	0	0	0	0	1	0	12	0	1300.65	CON__P02533	135	146	no	no	2	0.0045963	78.287	By matching	By matching	By matching	By MS/MS	By matching	By matching	By matching	By matching
V5AZY0	ALEEELLR	EQAEARARALEEELLR	ALEEELLRKHEERVKI	R	A	L	L	R	K	1	1	0	0	0	0	3	0	0	0	3	0	0	0	0	0	0	0	0	0	0	8	0	971.529	V5AZY0	819	826	yes	yes	2	1.3599e-05	158.07	By MS/MS	By MS/MS	By MS/MS	By MS/MS	By MS/MS	By MS/MS	By matching	By matching
V5B525	ALEEEMNDVAHEIAR	DEDPSKVKALEEEMND	DVAHEIARALNAKERL	K	A	L	A	R	A	3	1	1	1	0	0	4	0	1	1	1	0	1	0	0	0	0	0	0	1	0	15	0	1725.8	V5B525	694	708	yes	yes	2;3	2.2198e-27	199.33	By MS/MS	By MS/MS	By MS/MS	By MS/MS	By MS/MS	By MS/MS	By MS/MS	By MS/MS
V5BY37	ALEEILNAAHLTNK	EGAFEIQKALEEILNA	NAAHLTNKSGHVGGGQ	K	A	L	N	K	S	3	0	2	0	0	0	2	0	1	1	3	1	0	0	0	0	1	0	0	0	0	14	0	1535.83	V5BY37	38	51	yes	yes	2	0.054521	73.758	By matching	By matching	By matching	By matching	By matching	By matching	By matching	By matching
V5B0T6	ALEELSFMQPPSDTEAK	PALASVQRALEELSFM	PPSDTEAKFKSSLTIE	R	A	L	A	K	F	2	0	0	1	0	1	3	0	0	0	2	1	1	1	2	2	1	0	0	0	0	17	0	1891.89	V5B0T6	314	330	yes	yes	2	7.6222e-05	105.06	By MS/MS	By MS/MS	By MS/MS	By MS/MS	By MS/MS	By MS/MS	By matching	By matching
CON__P13645;CON__P02535-1	ALEESNYELEGK	ASYLDKVRALEESNYE	SNYELEGKIKEWYEKH	R	A	L	G	K	I	1	0	1	0	0	0	4	1	0	0	2	1	0	0	0	1	0	0	1	0	0	12	0	1380.64	CON__P13645	166	177	yes	no	2	5.663e-14	199.8	By matching	By MS/MS	By MS/MS	By MS/MS	By MS/MS	By MS/MS	By matching	By MS/MS
V5B3M2	ALEFEDILEDNLVK	QLPDNSKRALEFEDIL	ILEDNLVKAAALRRFI	R	A	L	V	K	A	1	0	1	2	0	0	3	0	0	1	3	1	0	1	0	0	0	0	0	1	0	14	0	1646.84	V5B3M2	138	151	yes	yes	2	2.4791e-14	173.06	By matching	By matching	By matching	By matching	By MS/MS	By matching	By matching	By matching
V5B0K2	ALEFMTDAELDLQR	DVTPNRCRALEFMTDA	DAELDLQRERMEIEIS	R	A	L	Q	R	E	2	1	0	2	0	1	2	0	0	0	3	0	1	1	0	0	1	0	0	0	0	14	0	1650.79	V5B0K2	750	763	yes	yes	2	0.00059223	104.55	By matching	By matching	By matching	By matching	By MS/MS	By MS/MS	By matching	By matching
V5BE61	ALEGDETRPSATTAAGDR	EELHTKKRALEGDETR	ATTAAGDRAALDENAS	R	A	L	D	R	A	4	2	0	2	0	0	2	2	0	0	1	0	0	0	1	1	3	0	0	0	0	18	0	1816.86	V5BE61	334	351	yes	yes	3	8.9151e-05	91.932	By matching	By MS/MS	By MS/MS	By MS/MS	By matching	By MS/MS	By MS/MS	By matching
V5ATR8	ALEGINFSSPIER	AASYDDARALEGINFS	NFSSPIERATRMLFFD	R	A	L	E	R	A	1	1	1	0	0	0	2	1	0	2	1	0	0	1	1	2	0	0	0	0	0	13	0	1431.74	V5ATR8	598	610	yes	yes	2	1.6927e-15	188.09	By MS/MS	By MS/MS	By MS/MS	By MS/MS	By MS/MS	By MS/MS	By MS/MS	By MS/MS
V5BDW2	ALEGMHTALDK	VWGENRSKALEGMHTA	GMHTALDKYHIVGVQT	K	A	L	D	K	Y	2	0	0	1	0	0	1	1	1	0	2	1	1	0	0	0	1	0	0	0	0	11	0	1184.59	V5BDW2	443	453	yes	yes	2	0.036097	80.834	By matching	By matching	By MS/MS	By matching	By matching	By matching	By matching	By matching
V5BWS6	ALEHILHDALYK	SRRVVSYKALEHILHD	ILHDALYKWLPLVPHD	K	A	L	Y	K	W	2	0	0	1	0	0	1	0	2	1	3	1	0	0	0	0	0	0	1	0	0	12	0	1421.77	V5BWS6	81	92	yes	yes	3	2.1529e-05	129	By matching	By matching	By matching	By matching	By matching	By matching	By matching	By matching
V5BWZ3	ALEIATER	TRLFNWERALEIATER	ALEIATERKTHVDMVL	R	A	L	E	R	K	2	1	0	0	0	0	2	0	0	1	1	0	0	0	0	0	1	0	0	0	0	8	0	901.487	V5BWZ3	712	719	yes	yes	2	0.0022152	110.41	By MS/MS	By MS/MS	By MS/MS	By MS/MS	By MS/MS	By MS/MS	By MS/MS	By MS/MS
V5BA34	ALEIDSTHVK	LVIRDCDKALEIDSTH	EIDSTHVKALMRRAIA	K	A	L	V	K	A	1	0	0	1	0	0	1	0	1	1	1	1	0	0	0	1	1	0	0	1	0	10	0	1111.59	V5BA34	200	209	yes	yes	2;3	0.0013045	122.94	By MS/MS	By MS/MS	By MS/MS	By MS/MS	By MS/MS	By MS/MS	By MS/MS	By MS/MS
V5AUM3	ALEIGCATGASVLEMSK	EAKNEQTRALEIGCAT	ASVLEMSKYFDRVIGV	R	A	L	S	K	Y	3	0	0	0	1	0	2	2	0	1	2	1	1	0	0	2	1	0	0	1	0	17	0	1735.85	V5AUM3	191	207	yes	yes	2	1.0185e-32	193.54	By MS/MS	By MS/MS	By MS/MS	By MS/MS	By MS/MS	By MS/MS	By MS/MS	By MS/MS
V5C2U9	ALEILPHLPLETNVSK	GTTRASIKALEILPHL	PLETNVSKALALLAKA	K	A	L	S	K	A	1	0	1	0	0	0	2	0	1	1	4	1	0	0	2	1	1	0	0	1	0	16	0	1773	V5C2U9	421	436	yes	yes	3	1.1374e-05	111.83	By MS/MS	By matching	By matching	By matching	By MS/MS	By matching	By MS/MS	By MS/MS
V5AX75	ALEILQGIVTK	TDATIRRKALEILQGI	ILQGIVTKKNIVSTIN	K	A	L	T	K	K	1	0	0	0	0	1	1	1	0	2	2	1	0	0	0	0	1	0	0	1	0	11	0	1183.72	V5AX75	358	368	yes	yes	2	9.1413e-05	156.36	By MS/MS	By matching	By matching	By matching	By MS/MS	By matching	By MS/MS	By MS/MS
V5B525	ALELAANMLADER	LEDAMNERALELAANM	ANMLADERAFLDPEPL	R	A	L	E	R	A	4	1	1	1	0	0	2	0	0	0	3	0	1	0	0	0	0	0	0	0	0	13	0	1415.71	V5B525	908	920	yes	yes	2	9.46e-16	193.51	By MS/MS	By MS/MS	By matching	By matching	By MS/MS	By MS/MS	By MS/MS	By matching
V5B525	ALELAQEMHDR	IIDQLNERALELAQEM	LAQEMHDRERCVLDQY	R	A	L	D	R	E	2	1	0	1	0	1	2	0	1	0	2	0	1	0	0	0	0	0	0	0	0	11	0	1311.62	V5B525	1581	1591	yes	yes	2;3	0.00029849	138.24	By MS/MS	By MS/MS	By MS/MS	By MS/MS	By MS/MS	By MS/MS	By MS/MS	By MS/MS
V5BB87	ALELFEEIAENK	IRKNIVKKALELFEEI	FEEIAENKEDYKKFYE	K	A	L	N	K	E	2	0	1	0	0	0	4	0	0	1	2	1	0	1	0	0	0	0	0	0	0	12	0	1404.71	V5BB87	475	486	yes	yes	2	2.2559e-25	218.54	By MS/MS	By MS/MS	By MS/MS	By MS/MS	By MS/MS	By MS/MS	By MS/MS	By MS/MS
V5BB87	ALELFEEIAENKEDYK	IRKNIVKKALELFEEI	AENKEDYKKFYEQFGK	K	A	L	Y	K	K	2	0	1	1	0	0	5	0	0	1	2	2	0	1	0	0	0	0	1	0	0	16	1	1939.94	V5BB87	475	490	yes	yes	2;3	1.3385e-25	196.8	By MS/MS	By matching	By matching	By matching	By MS/MS	By MS/MS	By MS/MS	By MS/MS
V5BB87	ALELFEEIAENKEDYKK	IRKNIVKKALELFEEI	ENKEDYKKFYEQFGKN	K	A	L	K	K	F	2	0	1	1	0	0	5	0	0	1	2	3	0	1	0	0	0	0	1	0	0	17	2	2068.04	V5BB87	475	491	yes	yes	3;4	5.4689e-05	115.12	By matching	By matching	By matching	By matching	By matching	By matching	By MS/MS	By MS/MS
V5BV06	ALELGGPIPLGQQNK	NVESVKTKALELGGPI	IPLGQQNKVLDLMDRR	K	A	L	N	K	V	1	0	1	0	0	2	1	3	0	1	3	1	0	0	2	0	0	0	0	0	0	15	0	1533.85	V5BV06	261	275	yes	yes	2	2.498e-21	179.83	By MS/MS	By MS/MS	By MS/MS	By MS/MS	By MS/MS	By MS/MS	By MS/MS	By MS/MS
V5BSX4	ALELGIHAAAR	LNTMDKQRALELGIHA	LGIHAAARDPKRGCSN	R	A	L	A	R	D	4	1	0	0	0	0	1	1	1	1	2	0	0	0	0	0	0	0	0	0	0	11	0	1120.64	V5BSX4	44	54	yes	yes	2;3	0.00020839	147.3	By MS/MS	By matching	By MS/MS	By matching	By MS/MS	By MS/MS	By MS/MS	By MS/MS
V5BFE8	ALELPPFSRPPANANTTTTTTTDTTNK	RHPHAHPKALELPPFS	TTTDTTNKAHTTDVSS	K	A	L	N	K	A	3	1	3	1	0	0	1	0	0	0	2	1	0	1	4	1	9	0	0	0	0	27	0	2859.43	V5BFE8	263	289	yes	yes	3	3.4645e-34	155.31	By matching	By MS/MS	By matching	By matching	By MS/MS	By MS/MS	By MS/MS	By MS/MS
V5B501	ALELQLR	QKIQKHCKALELQLRQ	KALELQLRQMKPFEVA	K	A	L	L	R	Q	1	1	0	0	0	1	1	0	0	0	3	0	0	0	0	0	0	0	0	0	0	7	0	841.502	V5B501	210	216	yes	yes	2	0.016512	101.28	By matching	By MS/MS	By matching	By matching	By matching	By matching	By matching	By matching
V5DMC3	ALEMEDQLK	LGSVVVQRALEMEDQL	LEMEDQLKNVSVVMAG	R	A	L	L	K	N	1	0	0	1	0	1	2	0	0	0	2	1	1	0	0	0	0	0	0	0	0	9	0	1075.52	V5DMC3	196	204	yes	yes	2	0.00049246	142.98	By MS/MS	By MS/MS	By MS/MS	By MS/MS	By MS/MS	By MS/MS	By MS/MS	By MS/MS
	ALEMEMEHTIALLKLK				A	L	L	K		2	0	0	0	0	0	3	0	1	1	4	2	2	0	0	0	1	0	0	0	0	16	1	1869.01	REV__V5BMI4			yes	yes	3	0.068273	45.347	By matching	By matching	By matching	By matching	By matching	By matching	By matching	By matching
V5BS04	ALENLFK	EEEALKKKALENLFKY	KALENLFKYKCDAVVA	K	A	L	F	K	Y	1	0	1	0	0	0	1	0	0	0	2	1	0	1	0	0	0	0	0	0	0	7	0	833.465	V5BS04	246	252	yes	yes	2	0.0022845	140.98	By MS/MS	By matching	By MS/MS	By MS/MS	By MS/MS	By MS/MS	By MS/MS	By matching
V5BQR7	ALENLPLMK	MFILLELKALENLPLM	LENLPLMKVGLRLGDD	K	A	L	M	K	V	1	0	1	0	0	0	1	0	0	0	3	1	1	0	1	0	0	0	0	0	0	9	0	1027.57	V5BQR7	961	969	yes	yes	2	0.0050542	94.309	By matching	By matching	By matching	By matching	By matching	By matching	By matching	By matching
V5AK41	ALEQFGLR	LRGALASRALEQFGLR	ALEQFGLRVFMHGELV	R	A	L	L	R	V	1	1	0	0	0	1	1	1	0	0	2	0	0	1	0	0	0	0	0	0	0	8	0	932.508	V5AK41	715	722	yes	yes	2	0.00012883	156.75	By MS/MS	By MS/MS	By MS/MS	By MS/MS	By MS/MS	By MS/MS	By MS/MS	By matching
V5B3P2;V5CZZ7;V5AKF9;V5AZD5;V5D0L1;V5BIU0;V5B619	ALEQLGLR	SRGALASRALEQLGLR	ALEQLGLRVFMRGEFF	R	A	L	L	R	V	1	1	0	0	0	1	1	1	0	0	3	0	0	0	0	0	0	0	0	0	0	8	0	898.524	V5AKF9	726	733	no	no	2	3.7902e-15	205.36	By MS/MS	By MS/MS	By MS/MS	By MS/MS	By MS/MS	By MS/MS	By MS/MS	By MS/MS
V5C000	ALERPGVDFVCGTR	EAVPRLIRALERPGVD	VDFVCGTRYGAGVAID	R	A	L	T	R	Y	1	2	0	1	1	0	1	2	0	0	1	0	0	1	1	0	1	0	0	2	0	14	0	1575.78	V5C000	113	126	yes	yes	2;3	9.2139e-07	141.54	By MS/MS	By MS/MS	By MS/MS	By MS/MS	By MS/MS	By MS/MS	By MS/MS	By MS/MS
V5BPV3	ALESLTTDAAER	QRDERGRRALESLTTD	LTTDAAERRAAMKVRA	R	A	L	E	R	R	3	1	0	1	0	0	2	0	0	0	2	0	0	0	0	1	2	0	0	0	0	12	0	1275.63	V5BPV3	148	159	yes	yes	2	0.036912	93.348	By matching	By MS/MS	By matching	By matching	By matching	By matching	By matching	By matching
V5B361	ALESPAVPAAITR	KSGSAALKALESPAVP	AVPAAITRTVGVLPIL	K	A	L	T	R	T	4	1	0	0	0	0	1	0	0	1	1	0	0	0	2	1	1	0	0	1	0	13	0	1294.72	V5B361	396	408	yes	yes	2	0.00088275	96.464	By matching	By matching	By matching	By matching	By matching	By MS/MS	By matching	By MS/MS
V5B579	ALESPLAPVVIMASNR	ECFSWLNRALESPLAP	VVIMASNRGISRIRGT	R	A	L	N	R	G	3	1	1	0	0	0	1	0	0	1	2	0	1	0	2	2	0	0	0	2	0	16	0	1666.91	V5B579	316	331	yes	yes	2	3.5367e-11	152.94	By MS/MS	By matching	By matching	By matching	By MS/MS	By MS/MS	By MS/MS	By MS/MS
V5BQJ1	ALESTLAPVVIFATNR	ECFTFLNKALESTLAP	VVIFATNRGSCRIRGT	K	A	L	N	R	G	3	1	1	0	0	0	1	0	0	1	2	0	0	1	1	1	2	0	0	2	0	16	0	1700.95	V5BQJ1	321	336	yes	yes	2	4.8855e-27	189.8	By matching	By matching	By matching	By matching	By MS/MS	By matching	By MS/MS	By MS/MS
V5BC85	ALESVCPTSFER	YGSLVREKALESVCPT	VCPTSFERASFRLLRL	K	A	L	E	R	A	1	1	0	0	1	0	2	0	0	0	1	0	0	1	1	2	1	0	0	1	0	12	0	1394.65	V5BC85	209	220	yes	yes	2	1.4594e-05	142.97	By MS/MS	By MS/MS	By MS/MS	By matching	By MS/MS	By MS/MS	By MS/MS	By MS/MS
V5BF70	ALETLANYAEHK	LGAIADPKALETLANY	LANYAEHKEQIVRDSC	K	A	L	H	K	E	3	0	1	0	0	0	2	0	1	0	2	1	0	0	0	0	1	0	1	0	0	12	0	1358.68	V5BF70	278	289	yes	yes	2	6.823e-06	152.96	By matching	By MS/MS	By MS/MS	By matching	By matching	By matching	By matching	By matching
V5AZQ5	ALETLEAQLK	RKKLELGRALETLEAQ	ETLEAQLKLDMAEAEK	R	A	L	L	K	L	2	0	0	0	0	1	2	0	0	0	3	1	0	0	0	0	1	0	0	0	0	10	0	1114.62	V5AZQ5	574	583	yes	yes	2	5.3749e-16	201.33	By MS/MS	By MS/MS	By MS/MS	By MS/MS	By MS/MS	By MS/MS	By MS/MS	By matching
V5DTT7	ALETTLAQGMAYEQR	LAKDCINKALETTLAQ	QGMAYEQRTFQATFAT	K	A	L	Q	R	T	3	1	0	0	0	2	2	1	0	0	2	0	1	0	0	0	2	0	1	0	0	15	0	1680.81	V5DTT7	224	238	yes	yes	2	6.9197e-71	254.94	By MS/MS	By MS/MS	By MS/MS	By MS/MS	By MS/MS	By MS/MS	By MS/MS	By MS/MS
V5BPI4	ALEVCELPYGATGALPPVEK	NSLPGAKRALEVCELP	GALPPVEKRRTDMVPG	R	A	L	E	K	R	3	0	0	0	1	0	3	2	0	0	3	1	0	0	3	0	1	0	1	2	0	20	0	2113.08	V5BPI4	616	635	yes	yes	2	4.7548e-07	110.6	By MS/MS	By MS/MS	By matching	By matching	By MS/MS	By MS/MS	By matching	By matching
V5BHU4	ALEVGIYNHVPDDGR	HGKSTLLRALEVGIYN	NHVPDDGRVYVTVDPT	R	A	L	G	R	V	1	1	1	2	0	0	1	2	1	1	1	0	0	0	1	0	0	0	1	2	0	15	0	1653.81	V5BHU4	319	333	yes	yes	2;3	1.152e-10	155.37	By MS/MS	By MS/MS	By MS/MS	By MS/MS	By MS/MS	By matching	By MS/MS	By matching
V5C2S4	ALEVIPR	MVIGGFARALEVIPRQ	RALEVIPRQLSENAGH	R	A	L	P	R	Q	1	1	0	0	0	0	1	0	0	1	1	0	0	0	1	0	0	0	0	1	0	7	0	796.481	V5C2S4	439	445	yes	yes	2	0.0021447	143	By MS/MS	By MS/MS	By MS/MS	By MS/MS	By MS/MS	By MS/MS	By MS/MS	By MS/MS
V5AUH7	ALEYLEDLK	MARNIMPKALEYLEDL	LEYLEDLKELIQSRGA	K	A	L	L	K	E	1	0	0	1	0	0	2	0	0	0	3	1	0	0	0	0	0	0	1	0	0	9	0	1092.57	V5AUH7	729	737	yes	yes	2	0.00050694	142.43	By MS/MS	By matching	By MS/MS	By MS/MS	By MS/MS	By MS/MS	By MS/MS	By matching
V5DG44	ALFAGEK	RGIRAFMRALFAGEKV	RALFAGEKVNTAENRS	R	A	L	E	K	V	2	0	0	0	0	0	1	1	0	0	1	1	0	1	0	0	0	0	0	0	0	7	0	734.396	V5DG44	132	138	yes	yes	2	0.06271	69.198	By matching	By matching	By matching	By matching	By MS/MS	By matching	By matching	By matching
V5BNW7	ALFALGNSFEMK	LRFRGDCKALFALGNS	LGNSFEMKFWALPQRL	K	A	L	M	K	F	2	0	1	0	0	0	1	1	0	0	2	1	1	2	0	1	0	0	0	0	0	12	0	1326.66	V5BNW7	1458	1469	yes	yes	2	8.7723e-06	150.06	By matching	By matching	By matching	By matching	By matching	By matching	By MS/MS	By matching
V5BFI6	ALFASNEVILDDAEVK	STRYLAYKALFASNEV	ILDDAEVKSDQVVLLN	K	A	L	V	K	S	3	0	1	2	0	0	2	0	0	1	2	1	0	1	0	1	0	0	0	2	0	16	0	1732.89	V5BFI6	589	604	yes	yes	2	1.5786e-08	143.88	By matching	By matching	By matching	By matching	By MS/MS	By matching	By matching	By matching
V5BH28	ALFDAVNK	AERRAVAKALFDAVNK	ALFDAVNKHLSNPFIE	K	A	L	N	K	H	2	0	1	1	0	0	0	0	0	0	1	1	0	1	0	0	0	0	0	1	0	8	0	876.471	V5BH28	27	34	yes	yes	2	0.025289	71.877	By matching	By matching	By matching	By matching	By MS/MS	By matching	By MS/MS	By matching
V5ATD3	ALFDLDANVLSR	PSIPNVQRALFDLDAN	LDANVLSREMLTAMLA	R	A	L	S	R	E	2	1	1	2	0	0	0	0	0	0	3	0	0	1	0	1	0	0	0	1	0	12	0	1332.7	V5ATD3	692	703	yes	yes	2	2.9749e-09	182.25	By matching	By matching	By matching	By matching	By MS/MS	By matching	By MS/MS	By MS/MS
V5ARD7	ALFDQQCNTAGR	ATADRVARALFDQQCN	QQCNTAGRSNTQSWNK	R	A	L	G	R	S	2	1	1	1	1	2	0	1	0	0	1	0	0	1	0	0	1	0	0	0	0	12	0	1379.63	V5ARD7	114	125	yes	yes	2	8.0286e-06	151.16	By matching	By matching	By MS/MS	By MS/MS	By MS/MS	By MS/MS	By MS/MS	By matching
V5BGN2	ALFEEHGAEVELL	RADAEKLKALFEEHGA	HGAEVELL________	K	A	L	L	L	-	2	0	0	0	0	0	4	1	1	0	3	0	0	1	0	0	0	0	0	1	0	13	0	1455.72	V5BGN2	281	293	yes	yes	2	0.014404	67.385	By matching	By matching	By matching	By matching	By MS/MS	By matching	By MS/MS	By matching
V5DN77	ALFETLTEK	PLHVNAARALFETLTE	LFETLTEKIAKDTGKP	R	A	L	E	K	I	1	0	0	0	0	0	2	0	0	0	2	1	0	1	0	0	2	0	0	0	0	9	0	1050.56	V5DN77	437	445	yes	yes	2	0.049344	66.568	By matching	By matching	By MS/MS	By matching	By matching	By MS/MS	By matching	By matching
V5BRC6	ALFGLSSSSVCGR	AVFEDFCRALFGLSSS	SSSSVCGRRSFGEGGY	R	A	L	G	R	R	1	1	0	0	1	0	0	2	0	0	2	0	0	1	0	4	0	0	0	1	0	13	0	1339.66	V5BRC6	217	229	yes	yes	2	1.5831e-06	145.29	By matching	By matching	By matching	By matching	By matching	By matching	By MS/MS	By MS/MS
V5BS07	ALFIQLK	RRLREHNKALFIQLKD	KALFIQLKDNPNDVDN	K	A	L	L	K	D	1	0	0	0	0	1	0	0	0	1	2	1	0	1	0	0	0	0	0	0	0	7	0	831.522	V5BS07	211	217	yes	yes	2	0.0048477	122.98	By matching	By matching	By matching	By matching	By matching	By matching	By matching	By matching
V5BSU4	ALFLDDPAAGASGTR	FLRTVCEKALFLDDPA	AAGASGTRSLIYFGAS	K	A	L	T	R	S	4	1	0	2	0	0	0	2	0	0	2	0	0	1	1	1	1	0	0	0	0	15	0	1460.73	V5BSU4	436	450	yes	yes	2	3.8715e-32	207.64	By MS/MS	By MS/MS	By MS/MS	By MS/MS	By MS/MS	By MS/MS	By matching	By MS/MS
V5BAP0	ALFLQDPAR	EAAEEEAKALFLQDPA	LFLQDPARYDCVIDEL	K	A	L	A	R	Y	2	1	0	1	0	1	0	0	0	0	2	0	0	1	1	0	0	0	0	0	0	9	0	1029.56	V5BAP0	90	98	yes	yes	2	0.020634	72.243	By matching	By matching	By matching	By matching	By matching	By matching	By matching	By matching
V5BE65	ALFLTDLR	AAEFFLGKALFLTDLR	ALFLTDLRGKEEANYF	K	A	L	L	R	G	1	1	0	1	0	0	0	0	0	0	3	0	0	1	0	0	1	0	0	0	0	8	0	947.544	V5BE65	135	142	yes	yes	2	6.9968e-05	160.11	By matching	By matching	By matching	By matching	By matching	By matching	By matching	By MS/MS
V5BRY3	ALFNIESDFTPEEEEK	GKTAEQIRALFNIESD	FTPEEEEKIREENRWC	R	A	L	E	K	I	1	0	1	1	0	0	5	0	0	1	1	1	0	2	1	1	1	0	0	0	0	16	0	1896.86	V5BRY3	156	171	yes	yes	2	1.0234e-85	270.79	By MS/MS	By MS/MS	By MS/MS	By MS/MS	By MS/MS	By MS/MS	By MS/MS	By MS/MS
V5BRY3	ALFNIESDFTPEEEEKIR	GKTAEQIRALFNIESD	PEEEEKIREENRWCEE	R	A	L	I	R	E	1	1	1	1	0	0	5	0	0	2	1	1	0	2	1	1	1	0	0	0	0	18	1	2166.05	V5BRY3	156	173	yes	yes	3	0.051123	48.405	By matching	By matching	By matching	By matching	By matching	By matching	By matching	By matching
V5BK82	ALFQQLVSR	GNADTPRRALFQQLVS	LFQQLVSRLGQLAVQN	R	A	L	S	R	L	1	1	0	0	0	2	0	0	0	0	2	0	0	1	0	1	0	0	0	1	0	9	0	1060.6	V5BK82	338	346	yes	yes	2	0.00068661	135.55	By matching	By matching	By matching	By matching	By matching	By matching	By matching	By matching
V5BKJ7	ALFSDCVAPNPAHLALAK	RFYNERRRALFSDCVA	PAHLALAKLQREYRGG	R	A	L	A	K	L	5	0	1	1	1	0	0	0	1	0	3	1	0	1	2	1	0	0	0	1	0	18	0	1893.98	V5BKJ7	63	80	yes	yes	3	7.8775e-05	93.237	By matching	By matching	By matching	By matching	By matching	By matching	By MS/MS	By matching
V5B9Z6	ALFSENIPDDFWNHECDGLSLEEER	IEVSELLKALFSENIP	GLSLEEERSIWAQNGC	K	A	L	E	R	S	1	1	2	3	1	0	5	1	1	1	3	0	0	2	1	2	0	1	0	0	0	25	0	3021.31	V5B9Z6	120	144	yes	yes	3	3.6842e-18	124.1	By matching	By matching	By matching	By matching	By matching	By matching	By MS/MS	By MS/MS
V5D6Y9	ALFTAVSR	RSVAPTQKALFTAVSR	ALFTAVSRVLAVNRIV	K	A	L	S	R	V	2	1	0	0	0	0	0	0	0	0	1	0	0	1	0	1	1	0	0	1	0	8	0	863.486	V5D6Y9	184	191	yes	yes	2	0.0010402	127.46	By matching	By matching	By matching	By matching	By matching	By matching	By matching	By MS/MS
V5BJ36	ALFTGYVDR	QPPKQVERALFTGYVD	LFTGYVDRVRVADMMN	R	A	L	D	R	V	1	1	0	1	0	0	0	1	0	0	1	0	0	1	0	0	1	0	1	1	0	9	0	1040.53	V5BJ36	26	34	yes	yes	2	2.321e-07	178.55	By MS/MS	By MS/MS	By MS/MS	By MS/MS	By MS/MS	By MS/MS	By MS/MS	By MS/MS
V5BTG7	ALGAAVQPELAK	KCISGVCRALGAAVQP	AVQPELAKNLFERSYC	R	A	L	A	K	N	4	0	0	0	0	1	1	1	0	0	2	1	0	0	1	0	0	0	0	1	0	12	0	1166.67	V5BTG7	596	607	yes	yes	2	3.5569e-05	133.05	By MS/MS	By MS/MS	By MS/MS	By MS/MS	By MS/MS	By MS/MS	By MS/MS	By MS/MS
V5BL37	ALGADVLSQFDETEK	EGIERLAKALGADVLS	SQFDETEKVKYGFAQK	K	A	L	E	K	V	2	0	0	2	0	1	2	1	0	0	2	1	0	1	0	1	1	0	0	1	0	15	0	1621.78	V5BL37	325	339	yes	yes	2	8.2838e-101	284.51	By MS/MS	By MS/MS	By MS/MS	By MS/MS	By MS/MS	By MS/MS	By MS/MS	By MS/MS
V5BEJ0	ALGAEVIYNSLPYIR	QTPTLDDRALGAEVIY	YNSLPYIRCVVDENGE	R	A	L	I	R	C	2	1	1	0	0	0	1	1	0	2	2	0	0	0	1	1	0	0	2	1	0	15	0	1677.91	V5BEJ0	678	692	yes	yes	2	2.0062e-06	130.95	By matching	By matching	By matching	By matching	By matching	By matching	By MS/MS	By MS/MS
V5DG44	ALGAIIAMYEHK	LVKALTPRALGAIIAM	IIAMYEHKVLVQGAIW	R	A	L	H	K	V	3	0	0	0	0	0	1	1	1	2	1	1	1	0	0	0	0	0	1	0	0	12	0	1315.7	V5DG44	539	550	yes	yes	2;3	3.8948e-09	180.66	By matching	By matching	By matching	By matching	By matching	By matching	By MS/MS	By matching
V5BCX6	ALGDFAFK	NGVLSLSRALGDFAFK	ALGDFAFKDSDLPPEA	R	A	L	F	K	D	2	0	0	1	0	0	0	1	0	0	1	1	0	2	0	0	0	0	0	0	0	8	0	867.449	V5BCX6	200	207	yes	yes	2	0.0081028	89.698	By MS/MS	By matching	By MS/MS	By MS/MS	By MS/MS	By matching	By MS/MS	By MS/MS
V5BPE1	ALGDFQDTDVDPPVR	EGQALLLKALGDFQDT	TDVDPPVRRRAGDVWL	K	A	L	V	R	R	1	1	0	4	0	1	0	1	0	0	1	0	0	1	2	0	1	0	0	2	0	15	0	1643.78	V5BPE1	333	347	yes	yes	2	6.1199e-15	162.76	By MS/MS	By MS/MS	By MS/MS	By MS/MS	By MS/MS	By MS/MS	By MS/MS	By MS/MS
V5BGR2	ALGDGEMIPLSTAPPANSESIVSQR	RNRTVHLRALGDGEMI	SESIVSQRIQEKMKQE	R	A	L	Q	R	I	3	1	1	1	0	1	2	2	0	2	2	0	1	0	3	4	1	0	0	1	0	25	0	2539.26	V5BGR2	95	119	yes	yes	2	4.4612e-05	65.207	By matching	By matching	By matching	By matching	By matching	By MS/MS	By matching	By matching
V5AXZ4	ALGDLGIEALPK	VFNSLKRRALGDLGIE	LGIEALPKHLQCGAGD	R	A	L	P	K	H	2	0	0	1	0	0	1	2	0	1	3	1	0	0	1	0	0	0	0	0	0	12	0	1195.68	V5AXZ4	120	131	yes	yes	2	5.1337e-06	155.47	By MS/MS	By MS/MS	By MS/MS	By MS/MS	By MS/MS	By MS/MS	By MS/MS	By MS/MS
V5B4G8	ALGDNPIAGADGGGGGAGNAGDDDLYS	ATSIHQSRALGDNPIA	AGDDDLYS________	R	A	L	Y	S	-	5	0	2	5	0	0	0	9	0	1	2	0	0	0	1	1	0	0	1	0	0	27	0	2376.01	V5B4G8	726	752	yes	yes	2	0.00055313	50.986	By matching	By matching	By matching	By matching	By matching	By MS/MS	By matching	By matching
V5BPL3	ALGDTYGLLLK	GVPDEQKKALGDTYGL	DTYGLLLKLGGQYDRA	K	A	L	L	K	L	1	0	0	1	0	0	0	2	0	0	4	1	0	0	0	0	1	0	1	0	0	11	0	1162.66	V5BPL3	163	173	yes	yes	2	0.00052459	110.54	By matching	By matching	By MS/MS	By matching	By MS/MS	By matching	By matching	By matching
V5BB76	ALGEIINAHR	RVDFDGTKALGEIINA	GEIINAHREKRWIVDV	K	A	L	H	R	E	2	1	1	0	0	0	1	1	1	2	1	0	0	0	0	0	0	0	0	0	0	10	0	1092.6	V5BB76	494	503	yes	yes	3	0.016995	58.246	By matching	By matching	By matching	By matching	By matching	By matching	By matching	By matching
V5DGR9	ALGEYLGELGR	LSDVLDKRALGEYLGE	EYLGELGRELSAPAPG	R	A	L	G	R	E	1	1	0	0	0	0	2	3	0	0	3	0	0	0	0	0	0	0	1	0	0	11	0	1176.61	V5DGR9	612	622	yes	yes	2	0.00020862	147.28	By MS/MS	By MS/MS	By MS/MS	By matching	By MS/MS	By MS/MS	By MS/MS	By MS/MS
V5DQ66	ALGFEPR	KELKVAMRALGFEPRK	RALGFEPRKDEVRRLL	R	A	L	P	R	K	1	1	0	0	0	0	1	1	0	0	1	0	0	1	1	0	0	0	0	0	0	7	0	788.418	V5DQ66	63	69	yes	yes	2	0.0085745	114.59	By MS/MS	By MS/MS	By MS/MS	By MS/MS	By MS/MS	By MS/MS	By MS/MS	By MS/MS
V5C2P9	ALGFESILQDNR	VTVGFYCRALGFESIL	ESILQDNRMPLCITPV	R	A	L	N	R	M	1	1	1	1	0	1	1	1	0	1	2	0	0	1	0	1	0	0	0	0	0	12	0	1361.69	V5C2P9	171	182	yes	yes	2	5.5297e-09	177.83	By MS/MS	By MS/MS	By MS/MS	By MS/MS	By MS/MS	By MS/MS	By MS/MS	By MS/MS
V5BEA8	ALGGASGGLSSGSK	ILNTTLGKALGGASGG	GGLSSGSKEIVEVQRQ	K	A	L	S	K	E	2	0	0	0	0	0	0	5	0	0	2	1	0	0	0	4	0	0	0	0	0	14	0	1147.58	V5BEA8	252	265	yes	yes	2	1.0529e-06	145.61	By MS/MS	By MS/MS	By MS/MS	By MS/MS	By MS/MS	By MS/MS	By MS/MS	By MS/MS
V5BNA5	ALGGGCELALCADMR	TIAAVEGKALGGGCEL	LALCADMRVAGAAAMF	K	A	L	M	R	V	3	1	0	1	2	0	1	3	0	0	3	0	1	0	0	0	0	0	0	0	0	15	0	1592.71	V5BNA5	124	138	yes	yes	2	2.1001e-27	199.38	By MS/MS	By MS/MS	By MS/MS	By MS/MS	By MS/MS	By MS/MS	By MS/MS	By MS/MS
V5BNP4	ALGGVDMVELFK	MGRDEMKRALGGVDMV	VDMVELFKLISIRKET	R	A	L	F	K	L	1	0	0	1	0	0	1	2	0	0	2	1	1	1	0	0	0	0	0	2	0	12	0	1277.67	V5BNP4	263	274	yes	yes	2	0.0015682	88.803	By matching	By matching	By matching	By matching	By matching	By matching	By MS/MS	By matching
V5B8M0	ALGIDAENAHTSIR	LEPSYVLRALGIDAEN	ENAHTSIRFGIGRFTT	R	A	L	I	R	F	3	1	1	1	0	0	1	1	1	2	1	0	0	0	0	1	1	0	0	0	0	14	0	1466.75	V5B8M0	385	398	yes	yes	2;3	1.0016e-33	225.33	By MS/MS	By MS/MS	By MS/MS	By MS/MS	By MS/MS	By MS/MS	By MS/MS	By MS/MS
V5BL37	ALGITESFK	KGDVADVKALGITESF	LGITESFKVKNSVLGY	K	A	L	F	K	V	1	0	0	0	0	0	1	1	0	1	1	1	0	1	0	1	1	0	0	0	0	9	0	964.523	V5BL37	489	497	yes	yes	2	9.7497e-06	162.88	By MS/MS	By MS/MS	By MS/MS	By MS/MS	By MS/MS	By MS/MS	By MS/MS	By MS/MS
V5BLW4	ALGLDEAPDVALPK	EAEENKRRALGLDEAP	APDVALPKRPAASPQA	R	A	L	P	K	R	3	0	0	2	0	0	1	1	0	0	3	1	0	0	2	0	0	0	0	1	0	14	0	1407.76	V5BLW4	531	544	yes	yes	2	0.00015709	115.12	By matching	By matching	By matching	By MS/MS	By MS/MS	By MS/MS	By matching	By MS/MS
V5B626	ALGLETSQVLLQAVK	SLNIAGNKALGLETSQ	QVLLQAVKKNTTLCFF	K	A	L	V	K	K	2	0	0	0	0	2	1	1	0	0	4	1	0	0	0	1	1	0	0	2	0	15	0	1568.91	V5B626	392	406	yes	yes	2	1.8972e-58	239.38	By matching	By matching	By matching	By matching	By MS/MS	By matching	By MS/MS	By MS/MS
V5DSF1	ALGLTGTESVNEIR	RDSRGYYRALGLTGTE	TESVNEIRSAYRKRVL	R	A	L	I	R	S	1	1	1	0	0	0	2	2	0	1	2	0	0	0	0	1	2	0	0	1	0	14	0	1458.77	V5DSF1	358	371	yes	yes	2	5.8087e-26	209.25	By MS/MS	By MS/MS	By MS/MS	By MS/MS	By MS/MS	By MS/MS	By MS/MS	By MS/MS
V5BCG5	ALGMDCSSALLLSNK	IDILSALRALGMDCSS	SALLLSNKSPECSATV	R	A	L	N	K	S	2	0	1	1	1	0	0	1	0	0	4	1	1	0	0	3	0	0	0	0	0	15	0	1578.77	V5BCG5	242	256	yes	yes	2	6.22e-32	204.17	By matching	By matching	By matching	By MS/MS	By matching	By matching	By MS/MS	By MS/MS
V5AZ66	ALGMDLPTISHEEK	SEMLKILRALGMDLPT	PTISHEEKHTVEEANK	R	A	L	E	K	H	1	0	0	1	0	0	2	1	1	1	2	1	1	0	1	1	1	0	0	0	0	14	0	1539.76	V5AZ66	101	114	yes	yes	2;3	2.3834e-52	245.5	By MS/MS	By MS/MS	By MS/MS	By MS/MS	By MS/MS	By MS/MS	By MS/MS	By MS/MS
V5B7K2	ALGNFGPDALR	TRQKEFEKALGNFGPD	NFGPDALRKMRQQIEY	K	A	L	L	R	K	2	1	1	1	0	0	0	2	0	0	2	0	0	1	1	0	0	0	0	0	0	11	0	1129.59	V5B7K2	68	78	yes	yes	2	0.00017589	134.3	By MS/MS	By MS/MS	By MS/MS	By MS/MS	By MS/MS	By MS/MS	By MS/MS	By MS/MS
V5DQL7	ALGPEPLFGVIR	TYITERSKALGPEPLF	EPLFGVIRLERIVEAP	K	A	L	I	R	L	1	1	0	0	0	0	1	2	0	1	2	0	0	1	2	0	0	0	0	1	0	12	0	1267.73	V5DQL7	96	107	yes	yes	2	0.056772	52.247	By MS/MS	By matching	By matching	By matching	By matching	By matching	By matching	By matching
V5AXR3	ALGQVAPSLEK	VTTYADDRALGQVAPS	QVAPSLEKLEPIRGAK	R	A	L	E	K	L	2	0	0	0	0	1	1	1	0	0	2	1	0	0	1	1	0	0	0	1	0	11	0	1111.62	V5AXR3	118	128	yes	yes	2	1.4507e-07	174.57	By MS/MS	By MS/MS	By MS/MS	By MS/MS	By MS/MS	By MS/MS	By MS/MS	By MS/MS
V5AQ19	ALGSVEGGIR	QEYPDLKKALGSVEGG	GSVEGGIRLNTDCAIN	K	A	L	I	R	L	1	1	0	0	0	0	1	3	0	1	1	0	0	0	0	1	0	0	0	1	0	10	0	957.524	V5AQ19	92	101	yes	yes	2	0.00076258	148.91	By MS/MS	By MS/MS	By MS/MS	By MS/MS	By MS/MS	By MS/MS	By matching	By matching
V5B1T5	ALGVPPNSGLLR	EMYEKECRALGVPPNS	PPNSGLLRMLPESTVN	R	A	L	L	R	M	1	1	1	0	0	0	0	2	0	0	3	0	0	0	2	1	0	0	0	1	0	12	0	1192.69	V5B1T5	60	71	yes	yes	2	0.026894	59.418	By matching	By matching	By matching	By matching	By matching	By matching	By matching	By matching
V5DH06	ALGVTESFPR	QQLKSIAKALGVTESF	GVTESFPRVTGQKLTL	K	A	L	P	R	V	1	1	0	0	0	0	1	1	0	0	1	0	0	1	1	1	1	0	0	1	0	10	0	1075.57	V5DH06	177	186	yes	yes	2	2.0046e-07	183.72	By MS/MS	By MS/MS	By MS/MS	By MS/MS	By MS/MS	By MS/MS	By MS/MS	By MS/MS
V5DQC0	ALGWELK	ASGEEAKKALGWELKY	KALGWELKYDNIDKII	K	A	L	L	K	Y	1	0	0	0	0	0	1	1	0	0	2	1	0	0	0	0	0	1	0	0	0	7	0	815.454	V5DQC0	390	396	yes	yes	2	0.047603	76.774	By matching	By matching	By MS/MS	By matching	By matching	By matching	By matching	By matching
V5B2C6	ALGYYPSELEIGR	SQLPNLFRALGYYPSE	PSELEIGRLTYEVANI	R	A	L	G	R	L	1	1	0	0	0	0	2	2	0	1	2	0	0	0	1	1	0	0	2	0	0	13	0	1466.74	V5B2C6	906	918	yes	yes	2;3	4.3425e-12	182.23	By MS/MS	By MS/MS	By MS/MS	By MS/MS	By MS/MS	By MS/MS	By MS/MS	By MS/MS
V5DKS4	ALHDCFVSHTEK	DVKIDALRALHDCFVS	CFVSHTEKMSCELDVL	R	A	L	E	K	M	1	0	0	1	1	0	1	0	2	0	1	1	0	1	0	1	1	0	0	1	0	12	0	1442.66	V5DKS4	41	52	yes	yes	3	0.0052809	66.663	By matching	By matching	By matching	By matching	By MS/MS	By matching	By matching	By matching
V5BB37	ALHDELLPEGPFSEIITR	ATLDAHEKALHDELLP	PFSEIITRCVKFASVS	K	A	L	T	R	C	1	1	0	1	0	0	3	1	1	2	3	0	0	1	2	1	1	0	0	0	0	18	0	2036.06	V5BB37	133	150	yes	yes	3	0.00044347	75.018	By matching	By matching	By matching	By matching	By matching	By matching	By matching	By matching
V5AR01	ALHDSLCVIR	MILEEGERALHDSLCV	HDSLCVIRSIVKRRAI	R	A	L	I	R	S	1	1	0	1	1	0	0	0	1	1	2	0	0	0	0	1	0	0	0	1	0	10	0	1182.62	V5AR01	400	409	yes	yes	2;3	0.00067407	109.83	By MS/MS	By MS/MS	By MS/MS	By MS/MS	By MS/MS	By MS/MS	By MS/MS	By MS/MS
V5DDF4	ALHEGVSVETIHEMTR	DRIFAICRALHEGVSV	ETIHEMTRINLFFLHK	R	A	L	T	R	I	1	1	0	0	0	0	3	1	2	1	1	0	1	0	0	1	2	0	0	2	0	16	0	1807.89	V5DDF4	803	818	yes	yes	4	0.021568	43.548	By matching	By MS/MS	By matching	By matching	By matching	By matching	By matching	By matching
V5D6H9	ALHEICLVR	DSAQRIFRALHEICLV	LHEICLVREFGRTAQQ	R	A	L	V	R	E	1	1	0	0	1	0	1	0	1	1	2	0	0	0	0	0	0	0	0	1	0	9	0	1109.6	V5D6H9	1034	1042	yes	yes	3	0.0076035	71.692	By matching	By matching	By matching	By matching	By matching	By matching	By MS/MS	By matching
V5BFR7	ALHGASDLGTSTLSTLR	TTLERAERALHGASDL	TSTLSTLRTQTETVRH	R	A	L	L	R	T	2	1	0	1	0	0	0	2	1	0	4	0	0	0	0	3	3	0	0	0	0	17	0	1698.89	V5BFR7	184	200	yes	yes	3	4.4882e-05	100.4	By matching	By MS/MS	By matching	By matching	By MS/MS	By MS/MS	By MS/MS	By MS/MS
V5BBG1	ALIAAGVDVNLADR	LDHVEITKALIAAGVD	VDVNLADREGRTPLYL	K	A	L	D	R	E	4	1	1	2	0	0	0	1	0	1	2	0	0	0	0	0	0	0	0	2	0	14	0	1396.77	V5BBG1	162	175	yes	yes	2	0.0010768	93.237	By MS/MS	By matching	By MS/MS	By matching	By matching	By MS/MS	By matching	By matching
V5BH01	ALIAEVEDQLAAAQAK	TAPTIQTKALIAEVED	QLAAAQAKMRKLEALQ	K	A	L	A	K	M	6	0	0	1	0	2	2	0	0	1	2	1	0	0	0	0	0	0	0	1	0	16	0	1639.88	V5BH01	295	310	yes	yes	2	1.5713e-27	196.97	By MS/MS	By MS/MS	By MS/MS	By MS/MS	By MS/MS	By MS/MS	By MS/MS	By MS/MS
V5BMG2	ALIANPEVK	QRFRDGIKALIANPEV	LIANPEVKDTKALESY	K	A	L	V	K	D	2	0	1	0	0	0	1	0	0	1	1	1	0	0	1	0	0	0	0	1	0	9	0	953.555	V5BMG2	64	72	yes	yes	2	0.0011663	119.75	By MS/MS	By MS/MS	By MS/MS	By MS/MS	By MS/MS	By MS/MS	By MS/MS	By MS/MS
V5BGQ7	ALIDDLSSLR	QAQKEKSRALIDDLSS	IDDLSSLRHRCQIAEE	R	A	L	L	R	H	1	1	0	2	0	0	0	0	0	1	3	0	0	0	0	2	0	0	0	0	0	10	0	1101.6	V5BGQ7	330	339	yes	yes	2	9.4001e-11	191.4	By MS/MS	By MS/MS	By MS/MS	By MS/MS	By MS/MS	By MS/MS	By matching	By matching
V5BEU9	ALIDGFGR	KSPEEADKALIDGFGR	ALIDGFGRICPINGVM	K	A	L	G	R	I	1	1	0	1	0	0	0	2	0	1	1	0	0	1	0	0	0	0	0	0	0	8	0	847.455	V5BEU9	220	227	yes	yes	2	0.0050817	95.815	By MS/MS	By matching	By MS/MS	By MS/MS	By MS/MS	By MS/MS	By matching	By matching
V5DNH2	ALIDVDGYDAEK	TFAKAAARALIDVDGY	VDGYDAEKIARKAMRI	R	A	L	E	K	I	2	0	0	3	0	0	1	1	0	1	1	1	0	0	0	0	0	0	1	1	0	12	0	1307.62	V5DNH2	155	166	yes	yes	2	1.8592e-25	219.92	By MS/MS	By MS/MS	By MS/MS	By MS/MS	By MS/MS	By MS/MS	By MS/MS	By MS/MS
V5BEK2	ALIENLR	AEDANGQRALIENLRR	RALIENLRREKEALER	R	A	L	L	R	R	1	1	1	0	0	0	1	0	0	1	2	0	0	0	0	0	0	0	0	0	0	7	0	827.486	V5BEK2	580	586	yes	yes	2	0.060105	69.998	By matching	By matching	By matching	By matching	By matching	By matching	By matching	By matching
V5DJB6	ALIEQELR	DLISQHERALIEQELR	ALIEQELRLREQRDSL	R	A	L	L	R	L	1	1	0	0	0	1	2	0	0	1	2	0	0	0	0	0	0	0	0	0	0	8	0	970.545	V5DJB6	603	610	yes	yes	2	2.0471e-10	195.06	By MS/MS	By MS/MS	By MS/MS	By MS/MS	By MS/MS	By MS/MS	By MS/MS	By MS/MS
V5BR17	ALIGALK	RFMLHIRKALIGALKK	KALIGALKKELTDKRE	K	A	L	L	K	K	2	0	0	0	0	0	0	1	0	1	2	1	0	0	0	0	0	0	0	0	0	7	0	684.453	V5BR17	183	189	yes	yes	2	0.0072004	117.56	By matching	By matching	By MS/MS	By matching	By MS/MS	By matching	By MS/MS	By matching
V5ARR9	ALILLNR	QSTTDFMKALILLNRL	KALILLNRLREKHKED	K	A	L	N	R	L	1	1	1	0	0	0	0	0	0	1	3	0	0	0	0	0	0	0	0	0	0	7	0	811.528	V5ARR9	215	221	yes	yes	2	0.0085959	114.54	By matching	By matching	By matching	By matching	By matching	By matching	By MS/MS	By MS/MS
V5DU12	ALINQAVADVCAR	VVYLAPARALINQAVA	AVADVCARYGSKKYKN	R	A	L	A	R	Y	4	1	1	1	1	1	0	0	0	1	1	0	0	0	0	0	0	0	0	2	0	13	0	1399.72	V5DU12	1080	1092	yes	yes	2	1.661e-09	161.87	By MS/MS	By MS/MS	By MS/MS	By MS/MS	By MS/MS	By MS/MS	By MS/MS	By MS/MS
V5DD41	ALIPLIK	YVSMGGFRALIPLIKA	RALIPLIKAKVITIKG	R	A	L	I	K	A	1	0	0	0	0	0	0	0	0	2	2	1	0	0	1	0	0	0	0	0	0	7	0	766.532	V5DD41	451	457	yes	yes	2	0.0046125	124.32	By MS/MS	By matching	By matching	By matching	By MS/MS	By matching	By MS/MS	By MS/MS
V5B3P7	ALISTYAER	AKKSERERALISTYAE	LISTYAERLSSLCPGF	R	A	L	E	R	L	2	1	0	0	0	0	1	0	0	1	1	0	0	0	0	1	1	0	1	0	0	9	0	1022.54	V5B3P7	595	603	yes	yes	2	0.0050153	94.409	By matching	By MS/MS	By matching	By matching	By matching	By MS/MS	By matching	By matching
V5BCK1	ALITVLSR	SRHMIERKALITVLSR	ALITVLSRILKVEPER	K	A	L	S	R	I	1	1	0	0	0	0	0	0	0	1	2	0	0	0	0	1	1	0	0	1	0	8	0	871.549	V5BCK1	323	330	yes	yes	2	0.0012745	122.19	By matching	By matching	By matching	By matching	By matching	By matching	By MS/MS	By matching
V5DDT5	ALKPEQVTEIEANALQR	PPMFDKSKALKPEQVT	IEANALQRLQKMGVDT	K	A	L	Q	R	L	3	1	1	0	0	2	3	0	0	1	2	1	0	0	1	0	1	0	0	1	0	17	0	1909.03	V5DDT5	475	491	yes	yes	3	0.000107	92.952	By matching	By matching	By matching	By matching	By matching	By matching	By matching	By matching
V5BBL7	ALKPTGWR	ISLDLEDRALKPTGWR	ALKPTGWRVVCSTAPA	R	A	L	W	R	V	1	1	0	0	0	0	0	1	0	0	1	1	0	0	1	0	1	1	0	0	0	8	0	927.529	V5BBL7	88	95	yes	yes	3	0.040181	48.756	By matching	By matching	By matching	By matching	By matching	By matching	By matching	By matching
V5BD69	ALLAAYVPAR	TVKEQVERALLAAYVP	LAAYVPARFMLTRLED	R	A	L	A	R	F	4	1	0	0	0	0	0	0	0	0	2	0	0	0	1	0	0	0	1	1	0	10	0	1043.61	V5BD69	21	30	yes	yes	2	0.0013771	120.15	By matching	By matching	By matching	By matching	By matching	By matching	By MS/MS	By matching
V5B398	ALLALPVTDHAHPYK	KANKIDYRALLALPVT	TDHAHPYKMEYPWEKL	R	A	L	Y	K	M	3	0	0	1	0	0	0	0	2	0	3	1	0	0	2	0	1	0	1	1	0	15	0	1644.9	V5B398	62	76	yes	yes	2;3;4	2.6081e-21	179.5	By MS/MS	By MS/MS	By MS/MS	By matching	By MS/MS	By MS/MS	By MS/MS	By MS/MS
V5D6I4	ALLATDTR	GKGAKKYRALLATDTR	ALLATDTRAAPTNDRA	R	A	L	T	R	A	2	1	0	1	0	0	0	0	0	0	2	0	0	0	0	0	2	0	0	0	0	8	0	859.476	V5D6I4	781	788	yes	yes	2	0.018679	78.77	By matching	By MS/MS	By matching	By MS/MS	By MS/MS	By MS/MS	By MS/MS	By MS/MS
V5DEM3	ALLCCHHVR	KANTQALKALLCCHHV	LLCCHHVRRPVELTLS	K	A	L	V	R	R	1	1	0	0	2	0	0	0	2	0	2	0	0	0	0	0	0	0	0	1	0	9	0	1164.56	V5DEM3	17	25	yes	yes	3	0.028769	52.716	By MS/MS	By matching	By matching	By MS/MS	By matching	By MS/MS	By MS/MS	By matching
V5BAX9	ALLDATEENATLLR	DEMKEVSKALLDATEE	EENATLLREMNSLETF	K	A	L	L	R	E	3	1	1	1	0	0	2	0	0	0	4	0	0	0	0	0	2	0	0	0	0	14	0	1528.81	V5BAX9	919	932	yes	yes	2	6.5071e-21	198.81	By MS/MS	By MS/MS	By MS/MS	By MS/MS	By matching	By matching	By matching	By matching
V5B510	ALLDELK	SIREVVERALLDELKV	RALLDELKVRVEKEPL	R	A	L	L	K	V	1	0	0	1	0	0	1	0	0	0	3	1	0	0	0	0	0	0	0	0	0	7	0	800.464	V5B510	305	311	yes	yes	2	0.007609	127.12	By MS/MS	By MS/MS	By MS/MS	By MS/MS	By MS/MS	By MS/MS	By MS/MS	By MS/MS
V5DC17	ALLDYAK	CPFCGTAKALLDYAKI	KALLDYAKIPYECVEV	K	A	L	A	K	I	2	0	0	1	0	0	0	0	0	0	2	1	0	0	0	0	0	0	1	0	0	7	0	792.438	V5DC17	113	119	yes	yes	2	0.035663	83.753	By MS/MS	By MS/MS	By matching	By MS/MS	By MS/MS	By MS/MS	By MS/MS	By MS/MS
V5DTK4	ALLDYVFR	SPRNRDPRALLDYVFR	ALLDYVFRQVVQYKKV	R	A	L	F	R	Q	1	1	0	1	0	0	0	0	0	0	2	0	0	1	0	0	0	0	1	1	0	8	0	995.544	V5DTK4	424	431	yes	yes	2	0.00022927	151.04	By matching	By matching	By matching	By matching	By MS/MS	By matching	By MS/MS	By MS/MS
V5BW71	ALLEAVESGSK	QCVHFAIKALLEAVES	EAVESGSKNIELVVLE	K	A	L	S	K	N	2	0	0	0	0	0	2	1	0	0	2	1	0	0	0	2	0	0	0	1	0	11	0	1102.59	V5BW71	258	268	yes	yes	2	1.4044e-11	194.48	By MS/MS	By MS/MS	By MS/MS	By MS/MS	By MS/MS	By MS/MS	By MS/MS	By MS/MS
V5BQ38	ALLEDNFFR	LLLAWAIRALLEDNFF	LLEDNFFRFAPRTWAG	R	A	L	F	R	F	1	1	1	1	0	0	1	0	0	0	2	0	0	2	0	0	0	0	0	0	0	9	0	1123.57	V5BQ38	831	839	yes	yes	2	2.7424e-11	195.79	By MS/MS	By MS/MS	By MS/MS	By matching	By MS/MS	By MS/MS	By MS/MS	By MS/MS
V5BF54	ALLEFGEGYHR	AAASAEARALLEFGEG	EFGEGYHRILEELGNP	R	A	L	H	R	I	1	1	0	0	0	0	2	2	1	0	2	0	0	1	0	0	0	0	1	0	0	11	0	1290.64	V5BF54	80	90	yes	yes	2;3	0.0021649	89.561	By matching	By matching	By matching	By matching	By matching	By matching	By matching	By matching
V5BDX9	ALLELSQNTR	GKSTLVPKALLELSQN	LELSQNTRVVSTQPRR	K	A	L	T	R	V	1	1	1	0	0	1	1	0	0	0	3	0	0	0	0	1	1	0	0	0	0	10	0	1143.62	V5BDX9	351	360	yes	yes	2	0.0012981	133.42	By MS/MS	By MS/MS	By MS/MS	By MS/MS	By MS/MS	By MS/MS	By MS/MS	By MS/MS
V5DG39	ALLEMQHAEELAK	VQLGELQKALLEMQHA	QHAEELAKKV______	K	A	L	A	K	K	3	0	0	0	0	1	3	0	1	0	3	1	1	0	0	0	0	0	0	0	0	13	0	1481.75	V5DG39	157	169	yes	yes	2;3	6.1777e-10	169.79	By matching	By matching	By matching	By matching	By matching	By matching	By matching	By matching
V5DEH0	ALLEVALK	PDMGARSRALLEVALK	ALLEVALKAAKEEKEA	R	A	L	L	K	A	2	0	0	0	0	0	1	0	0	0	3	1	0	0	0	0	0	0	0	1	0	8	0	855.543	V5DEH0	147	154	yes	yes	2	0.00072797	134.81	By MS/MS	By MS/MS	By MS/MS	By matching	By MS/MS	By MS/MS	By MS/MS	By MS/MS
V5BQJ1	ALLFAGPPGTGK	RSKKMAGRALLFAGPP	AGPPGTGKTALALGIA	R	A	L	G	K	T	2	0	0	0	0	0	0	3	0	0	2	1	0	1	2	0	1	0	0	0	0	12	0	1127.63	V5BQJ1	68	79	yes	yes	2	0.00038742	105.13	By MS/MS	By MS/MS	By MS/MS	By MS/MS	By MS/MS	By MS/MS	By MS/MS	By MS/MS
V5DIP7	ALLFDSWTSECGGGLR	EEKMVPLRALLFDSWT	SECGGGLRRPTPRGGE	R	A	L	L	R	R	1	1	0	1	1	0	1	3	0	0	3	0	0	1	0	2	1	1	0	0	0	16	0	1767.83	V5DIP7	309	324	yes	yes	3	0.064972	33.304	By matching	By matching	By matching	By matching	By matching	By matching	By MS/MS	By matching
V5APD2	ALLFNSIFDTQK	EDTTALIKALLFNSIF	NSIFDTQKYAATGACI	K	A	L	Q	K	Y	1	0	1	1	0	1	0	0	0	1	2	1	0	2	0	1	1	0	0	0	0	12	0	1395.74	V5APD2	154	165	yes	yes	2	6.3986e-08	173.76	By matching	By matching	By matching	By matching	By matching	By matching	By matching	By matching
V5BCM4	ALLFPSVTAAIQEK	YYLNAEEKALLFPSVT	VTAAIQEKHHAALPQT	K	A	L	E	K	H	3	0	0	0	0	1	1	0	0	1	2	1	0	1	1	1	1	0	0	1	0	14	0	1486.84	V5BCM4	249	262	yes	yes	2	0.0003791	105.19	By matching	By matching	By matching	By matching	By matching	By matching	By matching	By matching
V5DDI3	ALLGDGEVQEAIK	TLFRMRARALLGDGEV	GEVQEAIKVLMVWESE	R	A	L	I	K	V	2	0	0	1	0	1	2	2	0	1	2	1	0	0	0	0	0	0	0	1	0	13	0	1341.71	V5DDI3	1366	1378	yes	yes	2	0.011621	68.033	By matching	By matching	By matching	By matching	By matching	By MS/MS	By matching	By matching
V5BKK3	ALLGMATR	DRLKLSTKALLGMATR	ALLGMATRTVDQDHGM	K	A	L	T	R	T	2	1	0	0	0	0	0	1	0	0	2	0	1	0	0	0	1	0	0	0	0	8	0	831.464	V5BKK3	10	17	yes	yes	2	0.0016569	117.4	By MS/MS	By MS/MS	By MS/MS	By matching	By MS/MS	By MS/MS	By MS/MS	By MS/MS
V5DP62	ALLGTTVLNTPEFASHVPVCSSSDYILDPPLK	AASSTTPKALLGTTVL	YILDPPLKVLQEFTVQ	K	A	L	L	K	V	2	0	1	2	1	0	1	1	1	1	5	1	0	1	4	4	3	0	1	3	0	32	0	3440.75	V5DP62	323	354	yes	yes	3	2.3838e-12	73.603	By matching	By matching	By matching	By matching	By matching	By matching	By MS/MS	By matching
V5BVJ1	ALLHATHLYHDAHANFAR	NVGCIPSKALLHATHL	DAHANFARYGLMGGEG	K	A	L	A	R	Y	5	1	1	1	0	0	0	0	4	0	3	0	0	1	0	0	1	0	1	0	0	18	0	2057.03	V5BVJ1	60	77	yes	yes	4	0.014433	43.861	By matching	By matching	By matching	By matching	By matching	By matching	By matching	By matching
V5BD20	ALLHSEK	QLVAQRLRALLHSEKY	RALLHSEKYPSMVNES	R	A	L	E	K	Y	1	0	0	0	0	0	1	0	1	0	2	1	0	0	0	1	0	0	0	0	0	7	0	796.444	V5BD20	163	169	yes	yes	2	0.013018	106.42	By matching	By matching	By matching	By MS/MS	By matching	By matching	By matching	By matching
V5DTJ3	ALLIAPTR	AASRLFAKALLIAPTR	ALLIAPTRSACYMEAL	K	A	L	T	R	S	2	1	0	0	0	0	0	0	0	1	2	0	0	0	1	0	1	0	0	0	0	8	0	853.539	V5DTJ3	640	647	yes	yes	2	0.045253	64.207	By matching	By matching	By matching	By matching	By matching	By matching	By MS/MS	By matching
V5DCF0	ALLIDMEPR	DDDHYIPRALLIDMEP	LLIDMEPRVINAIQRG	R	A	L	P	R	V	1	1	0	1	0	0	1	0	0	1	2	0	1	0	1	0	0	0	0	0	0	9	0	1056.56	V5DCF0	64	72	yes	yes	2	0.0021722	107.57	By MS/MS	By MS/MS	By MS/MS	By matching	By MS/MS	By MS/MS	By MS/MS	By matching
V5BN93	ALLIESDPNLDEAHMGASAEGVTK	LHGNPEERALLIESDP	ASAEGVTKNQPVNANI	R	A	L	T	K	N	4	0	1	2	0	0	3	2	1	1	3	1	1	0	1	2	1	0	0	1	0	24	0	2467.19	V5BN93	138	161	yes	yes	3	4.8994e-15	114.3	By MS/MS	By MS/MS	By MS/MS	By MS/MS	By MS/MS	By MS/MS	By MS/MS	By MS/MS
V5BP35	ALLIGVENLVK	RYSMEARKALLIGVEN	IGVENLVKAVGVTLGP	K	A	L	V	K	A	1	0	1	0	0	0	1	1	0	1	3	1	0	0	0	0	0	0	0	2	0	11	0	1167.72	V5BP35	28	38	yes	yes	2	0.00014035	152.69	By matching	By matching	By matching	By matching	By matching	By matching	By MS/MS	By MS/MS
V5BNB8	ALLLCDALK	KNEEDARRALLLCDAL	LLLCDALKQKRKDRRT	R	A	L	L	K	Q	2	0	0	1	1	0	0	0	0	0	4	1	0	0	0	0	0	0	0	0	0	9	0	1015.57	V5BNB8	583	591	yes	yes	2	0.00066003	136.57	By MS/MS	By matching	By MS/MS	By matching	By MS/MS	By MS/MS	By MS/MS	By matching
V5DUT7	ALLLDVR	KMTSLLQKALLLDVRT	KALLLDVRTLQEELAD	K	A	L	V	R	T	1	1	0	1	0	0	0	0	0	0	3	0	0	0	0	0	0	0	0	1	0	7	0	798.496	V5DUT7	199	205	yes	yes	2	0.021195	95.352	By matching	By matching	By matching	By matching	By MS/MS	By matching	By matching	By matching
V5BUU7	ALLLLDK	EATIAKGRALLLLDKM	RALLLLDKMMERRKAY	R	A	L	D	K	M	1	0	0	1	0	0	0	0	0	0	4	1	0	0	0	0	0	0	0	0	0	7	0	784.506	V5BUU7	487	493	yes	yes	2	0.028941	89.142	By matching	By matching	By matching	By matching	By matching	By matching	By MS/MS	By MS/MS
V5AZ27	ALLLLDSYNDK	ENMANCIRALLLLDSY	LLDSYNDKSSPAGTAA	R	A	L	D	K	S	1	0	1	2	0	0	0	0	0	0	4	1	0	0	0	1	0	0	1	0	0	11	0	1263.67	V5AZ27	125	135	yes	yes	2	8.7502e-08	180.66	By MS/MS	By MS/MS	By MS/MS	By MS/MS	By MS/MS	By MS/MS	By MS/MS	By MS/MS
V5AUT0	ALLLPLQNTPEYK	WAKRWYEKALLLPLQN	LQNTPEYKQLLEIQQR	K	A	L	Y	K	Q	1	0	1	0	0	1	1	0	0	0	4	1	0	0	2	0	1	0	1	0	0	13	0	1498.84	V5AUT0	461	473	yes	yes	2	4.8231e-12	181.66	By MS/MS	By MS/MS	By MS/MS	By matching	By MS/MS	By MS/MS	By MS/MS	By MS/MS
V5BS50	ALLNEVK	SALAEEKRALLNEVKQ	RALLNEVKQLRASLGP	R	A	L	V	K	Q	1	0	1	0	0	0	1	0	0	0	2	1	0	0	0	0	0	0	0	1	0	7	0	785.465	V5BS50	48	54	yes	yes	2	0.0047234	123.69	By MS/MS	By MS/MS	By matching	By matching	By MS/MS	By MS/MS	By MS/MS	By matching
[truncated: 30,435 more rows]
[truncated: 45 more columns]
