# Supplementary material for: Quantitative proteome and phosphoproteome analyses highlight the adherent population during Trypanosoma cruzi metacyclogenesis
Source: Sci Rep. 2017 Aug 29;7:9899. doi: 10.1038/s41598-017-10292-3 (PMC5574995; doi:10.1038/s41598-017-10292-3)
Supplement: Supplementary file 4 — Table S3. [file 41598_2017_10292_MOESM4_ESM.xls]

## Sheet: proteinGroups
Table S3. Description of each proteingroup identified and quantified during T. cruzi metacyclogenesis proteome dataset acquisition
Protein IDs	Majority protein IDs	Peptide counts (all)	Peptide counts (razor+unique)	Peptide counts (unique)	Fasta headers	Number of proteins	Peptides	Razor + unique peptides	Unique peptides	Peptides Ad12hR1	Peptides Ad12hR2	Peptides Ad24hR1	Peptides Ad24hR2	Peptides Ad48hR1	Peptides Ad48hR2	Peptides Ad72hR1	Peptides Ad72hR2	Peptides MetaR1	Peptides MetaR2	Peptides St2hR1	Peptides St2hR2	Razor + unique peptides Ad12hR1	Razor + unique peptides Ad12hR2	Razor + unique peptides Ad24hR1	Razor + unique peptides Ad24hR2	Razor + unique peptides Ad48hR1	Razor + unique peptides Ad48hR2	Razor + unique peptides Ad72hR1	Razor + unique peptides Ad72hR2	Razor + unique peptides MetaR1	Razor + unique peptides MetaR2	Razor + unique peptides St2hR1	Razor + unique peptides St2hR2	Unique peptides Ad12hR1	Unique peptides Ad12hR2	Unique peptides Ad24hR1	Unique peptides Ad24hR2	Unique peptides Ad48hR1	Unique peptides Ad48hR2	Unique peptides Ad72hR1	Unique peptides Ad72hR2	Unique peptides MetaR1	Unique peptides MetaR2	Unique peptides St2hR1	Unique peptides St2hR2	Sequence coverage [%]	Unique + razor sequence coverage [%]	Unique sequence coverage [%]	Mol. weight [kDa]
CON__REFSEQ:XP_001252647;CON__A2I7N3	CON__REFSEQ:XP_001252647;CON__A2I7N3	1;1	1;1	1;1	>REFSEQ:XP_001252647 (Bos taurus) similar to endopin 2B;>A2I7N3 TREMBL:A2I7N3;Q27984 (Bos taurus) SERPINA3-7	2	1	1	1	0	0	0	0	0	0	0	0	0	0	1	0	0	0	0	0	0	0	0	0	0	0	1	0	0	0	0	0	0	0	0	0	0	0	1	0	2.2	2.2	2.2	46.897
CON__ENSEMBL:ENSBTAP00000024146	CON__ENSEMBL:ENSBTAP00000024146	3	3	3	>ENSEMBL:ENSBTAP00000024146 (Bos taurus) similar to alpha-2-macroglobulin isoform 1	1	3	3	3	2	1	2	1	3	2	3	0	1	0	3	2	2	1	2	1	3	2	3	0	1	0	3	2	2	1	2	1	3	2	3	0	1	0	3	2	2.7	2.7	2.7	164.34
CON__P00761	CON__P00761	3	3	3	>P00761 SWISS-PROT:P00761|TRYP_PIG Trypsin - Sus scrofa (Pig).	1	3	3	3	3	2	2	3	3	2	2	3	3	3	3	2	3	2	2	3	3	2	2	3	3	3	3	2	3	2	2	3	3	2	2	3	3	3	3	2	16.5	16.5	16.5	24.409
CON__P02533;CON__Q6IFX2;CON__P08779;CON__P19012;CON__A2A4G1;CON__ENSEMBL:ENSP00000377550	CON__P02533;CON__Q6IFX2;CON__P08779;CON__P19012;CON__A2A4G1	5;4;4;3;3;2	3;3;2;2;1;1	0;0;0;0;0;0	>P02533 SWISS-PROT:P02533 Tax_Id=9606 Gene_Symbol=KRT14 Keratin, type I cytoskeletal 14;>Q6IFX2 SWISS-PROT:Q6IFX2 Tax_Id=10090 Gene_Symbol=Krt42 Keratin, type I cytoskeletal 42;>P08779 SWISS-PROT:P08779 Tax_Id=9606 Gene_Symbol=KRT16 Keratin, type I cytoske	6	5	3	0	3	2	3	3	3	3	3	3	1	2	1	2	1	2	1	1	2	2	1	1	1	0	0	0	0	0	0	0	0	0	0	0	0	0	0	0	10.4	7	0	51.621
CON__P02769;CON__P02768-1	CON__P02769	8;2	8;2	8;2	>P02769 SWISS-PROT:P02769 (Bos taurus) Bovine serum albumin precursor	2	8	8	8	2	4	1	5	5	5	2	6	2	4	8	5	2	4	1	5	5	5	2	6	2	4	8	5	2	4	1	5	5	5	2	6	2	4	8	5	15.8	15.8	15.8	69.293
CON__P04264	CON__P04264	14	14	9	>P04264 SWISS-PROT:P04264 Tax_Id=9606 Gene_Symbol=KRT1 Keratin, type II cytoskeletal 1	1	14	14	9	12	13	13	13	12	12	12	12	12	13	13	13	12	13	13	13	12	12	12	12	12	13	13	13	7	8	8	8	7	7	7	8	7	8	8	8	28.6	28.6	20.3	66.017
CON__P05784	CON__P05784	2	1	1	>P05784 SWISS-PROT:P05784 Tax_Id=10090 Gene_Symbol=Krt18 Keratin, type I cytoskeletal 18	1	2	1	1	1	0	1	1	0	1	1	1	0	1	2	1	0	0	0	0	0	0	0	0	0	0	1	0	0	0	0	0	0	0	0	0	0	0	1	0	6.9	5.2	5.2	47.538
CON__P13645;CON__P02535-1;CON__Q148H6;CON__Q7Z3Y7;CON__Q7Z3Z0;CON__Q7Z3Y8;CON__Q9Z2K1;CON__Q3ZAW8;CON__P08730-1;CON__Q14532;CON__O76015;CON__O76013;CON__Q7Z3Y9;CON__O76014;CON__REFSEQ:XP_986630;CON__Q2M2I5	CON__P13645	13;5;3;3;2;2;2;2;1;1;1;1;1;1;1;1	13;5;3;3;2;2;2;2;1;1;1;1;1;1;1;1	11;3;1;1;1;1;0;0;0;0;0;0;0;0;0;0	>P13645 SWISS-PROT:P13645 Tax_Id=9606 Gene_Symbol=KRT10 Keratin, type I cytoskeletal 10	16	13	13	11	7	8	9	11	10	9	10	8	7	10	9	11	7	8	9	11	10	9	10	8	7	10	9	11	5	8	7	9	9	8	8	6	7	8	8	9	27.3	27.3	24.6	59.51
CON__P34955	CON__P34955	3	3	3	>P34955 SWISS-PROT:P34955 (Bos taurus) Alpha-1-antiproteinase precursor	1	3	3	3	1	2	1	1	1	2	0	1	0	1	3	2	1	2	1	1	1	2	0	1	0	1	3	2	1	2	1	1	1	2	0	1	0	1	3	2	8.4	8.4	8.4	46.103
CON__P35527	CON__P35527	11	11	11	>P35527 SWISS-PROT:P35527 Tax_Id=9606 Gene_Symbol=KRT9 Keratin, type I cytoskeletal 9	1	11	11	11	7	5	8	7	9	6	6	7	5	6	7	6	7	5	8	7	9	6	6	7	5	6	7	6	7	5	8	7	9	6	6	7	5	6	7	6	27.6	27.6	27.6	62.129
CON__P35908;CON__P48668;CON__P04259;CON__P02538;CON__Q8VED5;CON__Q5XKE5;CON__Q6NXH9;CON__P13647;CON__P19013;CON__P05787;CON__Q9H552;CON__Q14CN4-1;CON__Q6IME9;CON__Q3SY84;CON__Q7RTS7;CON__Q32MB2;CON__Q9NSB2;CON__Q6ISB0;CON__Q01546	CON__P35908	12;3;3;3;2;2;2;2;2;1;1;1;1;1;1;1;1;1;1	10;3;3;3;2;2;1;2;2;1;1;1;1;1;1;1;1;1;1	6;0;0;0;0;0;0;0;0;0;0;0;0;0;0;0;0;0;0	>P35908 SWISS-PROT:P35908 Tax_Id=9606 Gene_Symbol=KRT2 Keratin, type II cytoskeletal 2 epidermal	19	12	10	6	9	8	8	6	10	9	8	10	7	9	8	8	7	6	6	4	8	7	6	8	5	7	6	6	5	3	5	3	5	5	4	5	4	5	5	5	19.8	16.7	10.2	65.865
CON__Q3Y5Z3	CON__Q3Y5Z3	3	3	3	>Q3Y5Z3 SWISS-PROT:Q3Y5Z3 (Bos taurus) Adiponectin precursor	1	3	3	3	2	2	2	2	2	3	3	3	1	0	3	3	2	2	2	2	2	3	3	3	1	0	3	3	2	2	2	2	2	3	3	3	1	0	3	3	14.2	14.2	14.2	26.133
CON__Q9TTE1;CON__A2I7N1;CON__A2I7N0	CON__Q9TTE1;CON__A2I7N1;CON__A2I7N0	2;1;1	2;1;1	2;1;1	>Q9TTE1 SWISS-PROT:Q9TTE1 (Bos taurus) Endopin-1 precursor;>A2I7N1 TREMBL:A2I7N1 (Bos taurus) SERPINA3-5;>A2I7N0 TREMBL:A2I7N0;Q28922;Q3ZEJ6 (Bos taurus) SERPINA3-4	3	2	2	2	0	1	0	0	0	0	0	0	0	0	2	2	0	1	0	0	0	0	0	0	0	0	2	2	0	1	0	0	0	0	0	0	0	0	2	2	4.9	4.9	4.9	46.203
REV__CON__Q9D312;REV__CON__P35900	REV__CON__Q9D312;REV__CON__P35900	2;1	2;1	2;1	>Q9D312 SWISS-PROT:Q9D312 Tax_Id=10090 Gene_Symbol=Krt20 Keratin, type I cytoskeletal 20;>P35900 SWISS-PROT:P35900 Tax_Id=9606 Gene_Symbol=KRT20 Keratin, type I cytoskeletal 20	2	2	2	2	2	2	2	1	2	2	2	2	2	2	2	2	2	2	2	1	2	2	2	2	2	2	2	2	2	2	2	1	2	2	2	2	2	2	2	2	0	0	0	49.034
REV__V5B6W5;REV__V5AN82	REV__V5B6W5;REV__V5AN82	1;1	1;1	1;1	>tr|V5B6W5|V5B6W5_TRYCR Uncharacterized protein OS=Trypanosoma cruzi Dm28c GN=TCDM_08856 PE=4 SV=1;>tr|V5AN82|V5AN82_TRYCR Uncharacterized protein OS=Trypanosoma cruzi Dm28c GN=TCDM_10193 PE=4 SV=1	2	1	1	1	0	0	1	0	0	0	0	0	1	1	0	0	0	0	1	0	0	0	0	0	1	1	0	0	0	0	1	0	0	0	0	0	1	1	0	0	0	0	0	23.575
REV__V5ARD7	REV__V5ARD7	2	2	2	>tr|V5ARD7|V5ARD7_TRYCR Uncharacterized protein OS=Trypanosoma cruzi Dm28c GN=TCDM_08895 PE=4 SV=1	1	2	2	2	2	2	2	2	1	2	2	2	1	2	1	2	2	2	2	2	1	2	2	2	1	2	1	2	2	2	2	2	1	2	2	2	1	2	1	2	0	0	0	58.413
REV__V5AW92	REV__V5AW92	1	1	1	>tr|V5AW92|V5AW92_TRYCR Uncharacterized protein OS=Trypanosoma cruzi Dm28c GN=TCDM_06695 PE=4 SV=1	1	1	1	1	0	1	1	1	1	1	1	1	1	1	1	1	0	1	1	1	1	1	1	1	1	1	1	1	0	1	1	1	1	1	1	1	1	1	1	1	0	0	0	34.943
REV__V5AW96	REV__V5AW96	1	1	1	>tr|V5AW96|V5AW96_TRYCR Uncharacterized protein OS=Trypanosoma cruzi Dm28c GN=TCDM_14207 PE=4 SV=1	1	1	1	1	1	1	1	1	1	1	1	1	1	1	1	1	1	1	1	1	1	1	1	1	1	1	1	1	1	1	1	1	1	1	1	1	1	1	1	1	0	0	0	22.399
REV__V5AWC6	REV__V5AWC6	4	4	4	>tr|V5AWC6|V5AWC6_TRYCR Dynein heavy chain OS=Trypanosoma cruzi Dm28c GN=TCDM_06634 PE=4 SV=1	1	4	4	4	2	1	2	0	1	0	2	0	2	2	1	1	2	1	2	0	1	0	2	0	2	2	1	1	2	1	2	0	1	0	2	0	2	2	1	1	0	0	0	531.54
REV__V5AWQ4;REV__V5AFI5;REV__V5DB71;REV__V5B6S9;REV__V5B4J9;REV__V5B905	REV__V5AWQ4	3;1;1;1;1;1	3;1;1;1;1;1	2;0;0;0;1;1	>tr|V5AWQ4|V5AWQ4_TRYCR Uncharacterized protein OS=Trypanosoma cruzi Dm28c GN=TCDM_12395 PE=4 SV=1	6	3	3	2	2	2	2	2	2	2	3	2	1	2	2	2	2	2	2	2	2	2	3	2	1	2	2	2	2	2	2	2	2	2	2	2	1	2	2	2	0	0	0	203.1
REV__V5AYJ4	REV__V5AYJ4	3	3	3	>tr|V5AYJ4|V5AYJ4_TRYCR ATP-dependent Clp protease subunit OS=Trypanosoma cruzi Dm28c GN=TCDM_12171 PE=3 SV=1	1	3	3	3	2	2	2	0	2	2	2	2	2	1	2	2	2	2	2	0	2	2	2	2	2	1	2	2	2	2	2	0	2	2	2	2	2	1	2	2	0	0	0	98.588
REV__V5AYL2	REV__V5AYL2	1	1	1	>tr|V5AYL2|V5AYL2_TRYCR Uncharacterized protein OS=Trypanosoma cruzi Dm28c GN=TCDM_05564 PE=4 SV=1	1	1	1	1	0	0	0	0	0	0	0	0	0	0	1	0	0	0	0	0	0	0	0	0	0	0	1	0	0	0	0	0	0	0	0	0	0	0	1	0	0	0	0	56.244
REV__V5B0J9	REV__V5B0J9	1	1	1	>tr|V5B0J9|V5B0J9_TRYCR Retrotransposon hot spot (RHS) protein OS=Trypanosoma cruzi Dm28c GN=TCDM_11407 PE=4 SV=1	1	1	1	1	0	0	0	0	0	0	0	0	0	0	0	1	0	0	0	0	0	0	0	0	0	0	0	1	0	0	0	0	0	0	0	0	0	0	0	1	0	0	0	41.278
REV__V5B2X6	REV__V5B2X6	2	2	2	>tr|V5B2X6|V5B2X6_TRYCR DNA photolyase OS=Trypanosoma cruzi Dm28c GN=TCDM_03776 PE=4 SV=1	1	2	2	2	1	1	1	1	1	1	1	1	2	1	1	1	1	1	1	1	1	1	1	1	2	1	1	1	1	1	1	1	1	1	1	1	2	1	1	1	0	0	0	88.641
REV__V5B3I4	REV__V5B3I4	2	2	2	>tr|V5B3I4|V5B3I4_TRYCR Uncharacterized protein OS=Trypanosoma cruzi Dm28c GN=TCDM_03442 PE=4 SV=1	1	2	2	2	1	2	1	2	2	2	2	2	2	2	2	2	1	2	1	2	2	2	2	2	2	2	2	2	1	2	1	2	2	2	2	2	2	2	2	2	0	0	0	34.155
REV__V5B6K9	REV__V5B6K9	1	1	1	>tr|V5B6K9|V5B6K9_TRYCR Dolichyl-P-Man:GDP-ManGlcNAc2-PP-dolichyl beta-1,4-mannosyltransferase OS=Trypanosoma cruzi Dm28c GN=TCDM_02399 PE=4 SV=1	1	1	1	1	1	0	1	1	1	0	1	0	1	1	1	1	1	0	1	1	1	0	1	0	1	1	1	1	1	0	1	1	1	0	1	0	1	1	1	1	0	0	0	68.322
REV__V5B7L4	REV__V5B7L4	2	2	2	>tr|V5B7L4|V5B7L4_TRYCR DNA-directed RNA polymerase OS=Trypanosoma cruzi Dm28c GN=TCDM_01995 PE=3 SV=1	1	2	2	2	1	1	1	1	1	1	1	1	1	1	2	1	1	1	1	1	1	1	1	1	1	1	2	1	1	1	1	1	1	1	1	1	1	1	2	1	0	0	0	180.4
REV__V5BC67	REV__V5BC67	2	2	2	>tr|V5BC67|V5BC67_TRYCR Putative kinesin OS=Trypanosoma cruzi Dm28c GN=TCDM_10380 PE=4 SV=1	1	2	2	2	0	1	1	0	2	0	0	0	0	1	1	1	0	1	1	0	2	0	0	0	0	1	1	1	0	1	1	0	2	0	0	0	0	1	1	1	0	0	0	96.592
REV__V5BDV9	REV__V5BDV9	3	3	3	>tr|V5BDV9|V5BDV9_TRYCR Peptidase OS=Trypanosoma cruzi Dm28c GN=TCDM_09728 PE=3 SV=1	1	3	3	3	2	2	3	2	2	1	3	1	3	2	3	3	2	2	3	2	2	1	3	1	3	2	3	3	2	2	3	2	2	1	3	1	3	2	3	3	0	0	0	100.85
REV__V5BEE8	REV__V5BEE8	5	5	5	>tr|V5BEE8|V5BEE8_TRYCR Uncharacterized protein OS=Trypanosoma cruzi Dm28c GN=TCDM_05344 PE=4 SV=1	1	5	5	5	1	2	1	0	3	2	2	3	3	3	1	1	1	2	1	0	3	2	2	3	3	3	1	1	1	2	1	0	3	2	2	3	3	3	1	1	0	0	0	263.78
REV__V5BG17	REV__V5BG17	1	1	1	>tr|V5BG17|V5BG17_TRYCR Uncharacterized protein OS=Trypanosoma cruzi Dm28c GN=TCDM_04645 PE=4 SV=1	1	1	1	1	0	0	1	0	0	0	0	0	0	0	0	0	0	0	1	0	0	0	0	0	0	0	0	0	0	0	1	0	0	0	0	0	0	0	0	0	0	0	0	66.896
REV__V5BHH6	REV__V5BHH6	2	2	2	>tr|V5BHH6|V5BHH6_TRYCR Uncharacterized protein OS=Trypanosoma cruzi Dm28c GN=TCDM_06001 PE=4 SV=1	1	2	2	2	2	1	1	1	2	2	2	2	2	2	1	1	2	1	1	1	2	2	2	2	2	2	1	1	2	1	1	1	2	2	2	2	2	2	1	1	0	0	0	54.1
REV__V5BKA5	REV__V5BKA5	2	2	2	>tr|V5BKA5|V5BKA5_TRYCR Uncharacterized protein OS=Trypanosoma cruzi Dm28c GN=TCDM_04771 PE=4 SV=1	1	2	2	2	1	1	1	0	0	1	2	1	1	1	1	0	1	1	1	0	0	1	2	1	1	1	1	0	1	1	1	0	0	1	2	1	1	1	1	0	0	0	0	59.825
REV__V5BMC4	REV__V5BMC4	2	2	2	>tr|V5BMC4|V5BMC4_TRYCR Uncharacterized protein OS=Trypanosoma cruzi Dm28c GN=TCDM_02216 PE=4 SV=1	1	2	2	2	2	2	2	2	2	2	2	2	2	2	2	2	2	2	2	2	2	2	2	2	2	2	2	2	2	2	2	2	2	2	2	2	2	2	2	2	0	0	0	57.575
REV__V5BMG6	REV__V5BMG6	1	1	1	>tr|V5BMG6|V5BMG6_TRYCR Thermostable carboxypeptidase 1 OS=Trypanosoma cruzi Dm28c GN=TCDM_03978 PE=4 SV=1	1	1	1	1	1	0	1	1	0	1	1	1	0	1	1	1	1	0	1	1	0	1	1	1	0	1	1	1	1	0	1	1	0	1	1	1	0	1	1	1	0	0	0	44.87
REV__V5BMI4	REV__V5BMI4	5	5	5	>tr|V5BMI4|V5BMI4_TRYCR Uncharacterized protein OS=Trypanosoma cruzi Dm28c GN=TCDM_05815 PE=4 SV=1	1	5	5	5	1	0	0	0	2	1	2	1	2	3	1	3	1	0	0	0	2	1	2	1	2	3	1	3	1	0	0	0	2	1	2	1	2	3	1	3	0	0	0	468.27
REV__V5BNR1	REV__V5BNR1	5	5	5	>tr|V5BNR1|V5BNR1_TRYCR Dynein heavy chain OS=Trypanosoma cruzi Dm28c GN=TCDM_05201 PE=4 SV=1	1	5	5	5	0	1	0	1	0	1	3	2	1	1	0	2	0	1	0	1	0	1	3	2	1	1	0	2	0	1	0	1	0	1	3	2	1	1	0	2	0	0	0	538.17
REV__V5BRQ8	REV__V5BRQ8	2	2	2	>tr|V5BRQ8|V5BRQ8_TRYCR Alcohol dehydrogenase OS=Trypanosoma cruzi Dm28c GN=TCDM_02375 PE=4 SV=1	1	2	2	2	0	0	1	0	0	0	0	0	0	0	1	0	0	0	1	0	0	0	0	0	0	0	1	0	0	0	1	0	0	0	0	0	0	0	1	0	0	0	0	41.804
REV__V5BSH6	REV__V5BSH6	1	1	1	>tr|V5BSH6|V5BSH6_TRYCR Uncharacterized protein OS=Trypanosoma cruzi Dm28c GN=TCDM_02150 PE=4 SV=1	1	1	1	1	1	0	1	1	0	0	1	0	1	0	0	1	1	0	1	1	0	0	1	0	1	0	0	1	1	0	1	1	0	0	1	0	1	0	0	1	0	0	0	33.661
REV__V5BT73	REV__V5BT73	7	7	7	>tr|V5BT73|V5BT73_TRYCR DNA polymerase OS=Trypanosoma cruzi Dm28c GN=TCDM_00037 PE=3 SV=1	1	7	7	7	1	0	1	1	1	4	2	0	2	1	1	2	1	0	1	1	1	4	2	0	2	1	1	2	1	0	1	1	1	4	2	0	2	1	1	2	0	0	0	255.12
REV__V5BV40	REV__V5BV40	3	3	3	>tr|V5BV40|V5BV40_TRYCR Phospholipid-transporting ATPase OS=Trypanosoma cruzi Dm28c GN=TCDM_02816 PE=3 SV=1	1	3	3	3	1	1	1	1	2	1	1	1	1	1	1	3	1	1	1	1	2	1	1	1	1	1	1	3	1	1	1	1	2	1	1	1	1	1	1	3	0	0	0	121.98
REV__V5BVJ5	REV__V5BVJ5	7	7	7	>tr|V5BVJ5|V5BVJ5_TRYCR Uncharacterized protein OS=Trypanosoma cruzi Dm28c GN=TCDM_01049 PE=4 SV=1	1	7	7	7	3	2	4	4	2	3	3	1	2	3	4	3	3	2	4	4	2	3	3	1	2	3	4	3	3	2	4	4	2	3	3	1	2	3	4	3	0	0	0	523.72
REV__V5BW70	REV__V5BW70	1	1	1	>tr|V5BW70|V5BW70_TRYCR Uncharacterized protein OS=Trypanosoma cruzi Dm28c GN=TCDM_02511 PE=4 SV=1	1	1	1	1	1	1	1	0	1	1	1	1	0	1	0	1	1	1	1	0	1	1	1	1	0	1	0	1	1	1	1	0	1	1	1	1	0	1	0	1	0	0	0	83.165
REV__V5BWY3	REV__V5BWY3	2	2	2	>tr|V5BWY3|V5BWY3_TRYCR Kinesin-like protein OS=Trypanosoma cruzi Dm28c GN=TCDM_00513 PE=3 SV=1	1	2	2	2	1	1	1	1	1	1	1	1	1	2	1	1	1	1	1	1	1	1	1	1	1	2	1	1	1	1	1	1	1	1	1	1	1	2	1	1	0	0	0	92.658
REV__V5BXQ3	REV__V5BXQ3	1	1	1	>tr|V5BXQ3|V5BXQ3_TRYCR Uncharacterized protein OS=Trypanosoma cruzi Dm28c GN=TCDM_01826 PE=4 SV=1	1	1	1	1	1	1	1	0	1	1	1	1	1	0	0	1	1	1	1	0	1	1	1	1	1	0	0	1	1	1	1	0	1	1	1	1	1	0	0	1	0	0	0	101.83
REV__V5BXQ7	REV__V5BXQ7	1	1	1	>tr|V5BXQ7|V5BXQ7_TRYCR Deoxyuridine triphosphatase OS=Trypanosoma cruzi Dm28c GN=TCDM_01832 PE=4 SV=1	1	1	1	1	0	0	0	0	0	0	0	0	1	0	0	0	0	0	0	0	0	0	0	0	1	0	0	0	0	0	0	0	0	0	0	0	1	0	0	0	0	0	0	32.049
REV__V5BY54	REV__V5BY54	2	2	2	>tr|V5BY54|V5BY54_TRYCR Uncharacterized protein OS=Trypanosoma cruzi Dm28c GN=TCDM_01735 PE=4 SV=1	1	2	2	2	1	0	0	1	2	0	1	0	0	1	1	2	1	0	0	1	2	0	1	0	0	1	1	2	1	0	0	1	2	0	1	0	0	1	1	2	0	0	0	53.28
REV__V5BYN7	REV__V5BYN7	1	1	1	>tr|V5BYN7|V5BYN7_TRYCR Nucleolar GTP-binding protein 1 OS=Trypanosoma cruzi Dm28c GN=TCDM_01635 PE=3 SV=1	1	1	1	1	0	0	0	0	1	1	1	0	1	0	1	1	0	0	0	0	1	1	1	0	1	0	1	1	0	0	0	0	1	1	1	0	1	0	1	1	0	0	0	74.597
REV__V5C0L6	REV__V5C0L6	2	2	2	>tr|V5C0L6|V5C0L6_TRYCR Uncharacterized protein OS=Trypanosoma cruzi Dm28c GN=TCDM_00809 PE=4 SV=1	1	2	2	2	2	1	2	1	2	1	2	1	1	0	1	0	2	1	2	1	2	1	2	1	1	0	1	0	2	1	2	1	2	1	2	1	1	0	1	0	0	0	0	71.807
REV__V5CZZ1;REV__V5B4S6	REV__V5CZZ1;REV__V5B4S6	3;2	3;2	1;1	>tr|V5CZZ1|V5CZZ1_TRYCR Retrotransposon hot spot protein (RHS) OS=Trypanosoma cruzi Dm28c GN=TCDM_11641 PE=4 SV=1;>tr|V5B4S6|V5B4S6_TRYCR Retrotransposon hot spot (RHS) protein OS=Trypanosoma cruzi Dm28c GN=TCDM_11449 PE=4 SV=1	2	3	3	1	0	0	0	0	0	1	1	0	1	0	0	1	0	0	0	0	0	1	1	0	1	0	0	1	0	0	0	0	0	0	1	0	1	0	0	0	0	0	0	63.24
REV__V5D5J1	REV__V5D5J1	1	1	1	>tr|V5D5J1|V5D5J1_TRYCR Uncharacterized protein OS=Trypanosoma cruzi Dm28c GN=TCDM_09580 PE=4 SV=1	1	1	1	1	1	1	1	1	1	1	1	1	1	1	1	1	1	1	1	1	1	1	1	1	1	1	1	1	1	1	1	1	1	1	1	1	1	1	1	1	0	0	0	61.436
REV__V5D5L5	REV__V5D5L5	2	2	1	>tr|V5D5L5|V5D5L5_TRYCR Uncharacterized protein OS=Trypanosoma cruzi Dm28c GN=TCDM_09535 PE=4 SV=1	1	2	2	1	1	1	1	1	2	1	1	2	2	2	2	1	1	1	1	1	2	1	1	2	2	2	2	1	1	1	1	1	1	1	1	1	1	1	1	1	0	0	0	93.66
REV__V5DAC5	REV__V5DAC5	1	1	1	>tr|V5DAC5|V5DAC5_TRYCR Uncharacterized protein OS=Trypanosoma cruzi Dm28c GN=TCDM_07562 PE=4 SV=1	1	1	1	1	1	1	1	1	1	1	1	1	1	1	1	1	1	1	1	1	1	1	1	1	1	1	1	1	1	1	1	1	1	1	1	1	1	1	1	1	0	0	0	74.229
REV__V5DBF4	REV__V5DBF4	2	2	2	>tr|V5DBF4|V5DBF4_TRYCR Uncharacterized protein OS=Trypanosoma cruzi Dm28c GN=TCDM_07063 PE=4 SV=1	1	2	2	2	2	1	2	1	2	1	1	2	2	1	1	1	2	1	2	1	2	1	1	2	2	1	1	1	2	1	2	1	2	1	1	2	2	1	1	1	0	0	0	129.05
REV__V5DDF4	REV__V5DDF4	1	1	1	>tr|V5DDF4|V5DDF4_TRYCR Glutamine-dependent carbamoyl-phosphate synthetase OS=Trypanosoma cruzi Dm28c GN=TCDM_06187 PE=3 SV=1	1	1	1	1	1	0	1	1	1	0	1	0	1	1	1	1	1	0	1	1	1	0	1	0	1	1	1	1	1	0	1	1	1	0	1	0	1	1	1	1	0	0	0	102.33
REV__V5DGR4	REV__V5DGR4	3	3	3	>tr|V5DGR4|V5DGR4_TRYCR Uncharacterized protein OS=Trypanosoma cruzi Dm28c GN=TCDM_04691 PE=4 SV=1	1	3	3	3	3	2	2	2	3	2	3	1	2	2	3	2	3	2	2	2	3	2	3	1	2	2	3	2	3	2	2	2	3	2	3	1	2	2	3	2	0	0	0	115.45
REV__V5DLJ9	REV__V5DLJ9	1	1	1	>tr|V5DLJ9|V5DLJ9_TRYCR Myosin heavy chain OS=Trypanosoma cruzi Dm28c GN=TCDM_02877 PE=4 SV=1	1	1	1	1	1	0	1	1	1	1	0	0	0	1	1	0	1	0	1	1	1	1	0	0	0	1	1	0	1	0	1	1	1	1	0	0	0	1	1	0	0	0	0	132.26
REV__V5DPN3	REV__V5DPN3	2	2	2	>tr|V5DPN3|V5DPN3_TRYCR Uncharacterized protein OS=Trypanosoma cruzi Dm28c GN=TCDM_01915 PE=4 SV=1	1	2	2	2	1	1	1	1	2	2	2	2	2	2	2	2	1	1	1	1	2	2	2	2	2	2	2	2	1	1	1	1	2	2	2	2	2	2	2	2	0	0	0	68.294
REV__V5DQQ3	REV__V5DQQ3	1	1	1	>tr|V5DQQ3|V5DQQ3_TRYCR Uncharacterized protein OS=Trypanosoma cruzi Dm28c GN=TCDM_01470 PE=4 SV=1	1	1	1	1	0	1	1	1	1	1	0	1	0	1	1	1	0	1	1	1	1	1	0	1	0	1	1	1	0	1	1	1	1	1	0	1	0	1	1	1	0	0	0	93.672
REV__V5DSV1	REV__V5DSV1	2	2	2	>tr|V5DSV1|V5DSV1_TRYCR Seryl-tRNA synthetase OS=Trypanosoma cruzi Dm28c GN=TCDM_00585 PE=3 SV=1	1	2	2	2	1	2	1	1	1	1	1	1	2	2	1	1	1	2	1	1	1	1	1	1	2	2	1	1	1	2	1	1	1	1	1	1	2	2	1	1	0	0	0	53.392
V5A2T1;V5D3V3	V5A2T1	13;1	9;1	8;0	>tr|V5A2T1|V5A2T1_TRYCR Retrotransposon hot spot (RHS) protein OS=Trypanosoma cruzi Dm28c GN=TCDM_13464 PE=4 SV=1	2	13	9	8	13	9	11	11	12	9	10	10	10	10	11	10	9	5	7	7	8	5	6	6	6	6	7	6	8	4	6	6	7	4	5	5	5	5	6	5	21	14.7	13.4	67.451
V5A2Y8	V5A2Y8	1	1	1	>tr|V5A2Y8|V5A2Y8_TRYCR XPA-interacting protein OS=Trypanosoma cruzi Dm28c GN=TCDM_13399 PE=4 SV=1	1	1	1	1	1	1	1	1	1	1	1	1	1	1	1	1	1	1	1	1	1	1	1	1	1	1	1	1	1	1	1	1	1	1	1	1	1	1	1	1	3.9	3.9	3.9	37.05
V5A3D5	V5A3D5	6	1	1	>tr|V5A3D5|V5A3D5_TRYCR Retrotransposon hot spot (RHS) protein OS=Trypanosoma cruzi Dm28c GN=TCDM_13239 PE=4 SV=1	1	6	1	1	6	6	5	5	5	5	5	5	5	5	5	6	1	1	1	1	1	1	1	1	1	1	1	1	1	1	1	1	1	1	1	1	1	1	1	1	15	3.1	3.1	40.423
V5A3G7;V5B3F3;V5BBN6;V5B4S1;V5AT18	V5A3G7	6;2;2;2;2	1;0;0;0;0	1;0;0;0;0	>tr|V5A3G7|V5A3G7_TRYCR Trans-sialidase OS=Trypanosoma cruzi Dm28c GN=TCDM_13204 PE=4 SV=1	5	6	1	1	4	3	4	3	2	4	3	4	6	6	1	2	1	1	1	1	1	1	1	1	1	1	1	1	1	1	1	1	1	1	1	1	1	1	1	1	8.4	1.5	1.5	64.802
V5A3H4	V5A3H4	7	1	1	>tr|V5A3H4|V5A3H4_TRYCR Retrotransposon hot spot (RHS) protein OS=Trypanosoma cruzi Dm28c GN=TCDM_13200 PE=4 SV=1	1	7	1	1	4	6	5	4	5	5	5	6	5	4	5	5	0	1	1	1	1	1	1	1	1	1	1	1	0	1	1	1	1	1	1	1	1	1	1	1	7	1.8	1.8	117.58
V5A3P8	V5A3P8	10	2	1	>tr|V5A3P8|V5A3P8_TRYCR Retrotransposon hot spot protein (RHS) OS=Trypanosoma cruzi Dm28c GN=TCDM_13127 PE=4 SV=1	1	10	2	1	8	8	7	7	9	7	9	8	9	8	9	10	1	1	1	1	2	1	2	1	2	1	2	2	0	0	0	0	1	0	1	0	1	0	1	1	17.1	2.7	1.1	70.849
V5A4R3;V5ALT0	V5A4R3	22;1	19;1	7;0	>tr|V5A4R3|V5A4R3_TRYCR Retrotransposon hot spot protein (RHS) OS=Trypanosoma cruzi Dm28c GN=TCDM_12759 PE=4 SV=1	2	22	19	7	21	17	19	16	19	18	18	18	16	18	19	20	18	14	17	14	17	16	16	16	14	16	17	17	6	4	5	4	5	6	6	6	5	6	6	7	34.3	30.6	12.6	78.412
V5A4S1	V5A4S1	5	2	2	>tr|V5A4S1|V5A4S1_TRYCR Retrotransposon hot spot (RHS) protein OS=Trypanosoma cruzi Dm28c GN=TCDM_12749 PE=4 SV=1	1	5	2	2	3	3	4	3	4	2	2	3	3	3	3	3	2	2	2	1	2	1	1	1	2	2	2	1	2	2	2	1	2	1	1	1	2	2	2	1	10.1	6	6	42.248
V5A515	V5A515	9	9	9	>tr|V5A515|V5A515_TRYCR Short chain dehydrogenase OS=Trypanosoma cruzi Dm28c GN=TCDM_12658 PE=4 SV=1	1	9	9	9	5	5	5	4	7	6	8	6	6	6	6	8	5	5	5	4	7	6	8	6	6	6	6	8	5	5	5	4	7	6	8	6	6	6	6	8	43.2	43.2	43.2	34.93
V5A863;V5CID4	V5A863;V5CID4	6;3	2;0	2;0	>tr|V5A863|V5A863_TRYCR Retrotransposon hot spot (RHS) protein OS=Trypanosoma cruzi Dm28c GN=TCDM_12461 PE=4 SV=1;>tr|V5CID4|V5CID4_TRYCR Retrotransposon hot spot (RHS) protein OS=Trypanosoma cruzi Dm28c GN=TCDM_13436 PE=4 SV=1	2	6	2	2	4	5	4	3	5	6	5	3	5	6	5	6	0	1	1	1	1	2	1	0	1	2	1	2	0	1	1	1	1	2	1	0	1	2	1	2	11.9	4.4	4.4	67.767
V5A873	V5A873	8	8	8	>tr|V5A873|V5A873_TRYCR Uncharacterized protein OS=Trypanosoma cruzi Dm28c GN=TCDM_12448 PE=4 SV=1	1	8	8	8	6	5	4	3	5	6	8	4	8	6	4	3	6	5	4	3	5	6	8	4	8	6	4	3	6	5	4	3	5	6	8	4	8	6	4	3	11.6	11.6	11.6	100.97
V5AC55	V5AC55	6	6	6	>tr|V5AC55|V5AC55_TRYCR Uncharacterized protein OS=Trypanosoma cruzi Dm28c GN=TCDM_12392 PE=4 SV=1	1	6	6	6	6	5	5	5	6	5	6	6	6	6	6	6	6	5	5	5	6	5	6	6	6	6	6	6	6	5	5	5	6	5	6	6	6	6	6	6	18.7	18.7	18.7	32.018
V5ACF5	V5ACF5	3	3	3	>tr|V5ACF5|V5ACF5_TRYCR Retrotransposon hot spot (RHS) protein OS=Trypanosoma cruzi Dm28c GN=TCDM_12384 PE=4 SV=1	1	3	3	3	0	2	1	2	2	0	2	0	0	1	2	1	0	2	1	2	2	0	2	0	0	1	2	1	0	2	1	2	2	0	2	0	0	1	2	1	15	15	15	29.434
V5ACG1	V5ACG1	2	1	1	>tr|V5ACG1|V5ACG1_TRYCR Trans-sialidase OS=Trypanosoma cruzi Dm28c GN=TCDM_12380 PE=4 SV=1	1	2	1	1	2	1	1	2	2	2	1	2	2	2	0	1	1	1	1	1	1	1	1	1	1	1	0	1	1	1	1	1	1	1	1	1	1	1	0	1	9.3	6.2	6.2	24.23
V5AFA6	V5AFA6	1	1	1	>tr|V5AFA6|V5AFA6_TRYCR Uncharacterized protein OS=Trypanosoma cruzi Dm28c GN=TCDM_13971 PE=4 SV=1	1	1	1	1	1	1	1	0	1	1	1	1	1	1	1	1	1	1	1	0	1	1	1	1	1	1	1	1	1	1	1	0	1	1	1	1	1	1	1	1	3.4	3.4	3.4	49.381
V5AI59	V5AI59	3	3	3	>tr|V5AI59|V5AI59_TRYCR Uncharacterized protein OS=Trypanosoma cruzi Dm28c GN=TCDM_12172 PE=4 SV=1	1	3	3	3	1	1	1	2	2	2	2	2	1	2	2	2	1	1	1	2	2	2	2	2	1	2	2	2	1	1	1	2	2	2	2	2	1	2	2	2	7.6	7.6	7.6	46.794
V5AI84;V5AK04;V5AU49;V5B534;V5D5H5;V5CJT8	V5AI84	7;3;2;2;2;2	2;1;0;0;1;0	2;1;0;0;1;0	>tr|V5AI84|V5AI84_TRYCR Glycoprotein 82 kDa OS=Trypanosoma cruzi Dm28c GN=TCDM_12146 PE=4 SV=1	6	7	2	2	3	1	3	1	1	5	5	5	7	7	0	1	1	1	1	1	1	1	2	2	2	2	0	1	1	1	1	1	1	1	2	2	2	2	0	1	24.6	8.5	8.5	43.072
V5AI88	V5AI88	5	1	1	>tr|V5AI88|V5AI88_TRYCR Uncharacterized protein OS=Trypanosoma cruzi Dm28c GN=TCDM_12145 PE=4 SV=1	1	5	1	1	4	4	3	3	4	4	5	4	4	3	4	4	0	0	0	0	0	0	1	0	0	0	0	0	0	0	0	0	0	0	1	0	0	0	0	0	2.8	0.8	0.8	246.22
V5AIF2	V5AIF2	1	1	1	>tr|V5AIF2|V5AIF2_TRYCR Uncharacterized protein OS=Trypanosoma cruzi Dm28c GN=TCDM_12069 PE=4 SV=1	1	1	1	1	1	1	1	1	1	1	1	0	0	0	1	1	1	1	1	1	1	1	1	0	0	0	1	1	1	1	1	1	1	1	1	0	0	0	1	1	12.1	12.1	12.1	10.006
V5AIK5	V5AIK5	8	2	0	>tr|V5AIK5|V5AIK5_TRYCR Uncharacterized protein OS=Trypanosoma cruzi Dm28c GN=TCDM_12007 PE=4 SV=1	1	8	2	0	7	7	7	7	7	7	7	8	3	2	5	6	2	2	2	2	2	2	2	2	0	0	2	2	0	0	0	0	0	0	0	0	0	0	0	0	7.4	1.8	0	136.18
V5AIL9	V5AIL9	5	5	5	>tr|V5AIL9|V5AIL9_TRYCR Uncharacterized protein OS=Trypanosoma cruzi Dm28c GN=TCDM_11994 PE=4 SV=1	1	5	5	5	3	1	1	2	4	2	3	3	4	3	2	3	3	1	1	2	4	2	3	3	4	3	2	3	3	1	1	2	4	2	3	3	4	3	2	3	21.8	21.8	21.8	35.562
V5AIS8	V5AIS8	1	1	1	>tr|V5AIS8|V5AIS8_TRYCR Sialidase 85-1.2 OS=Trypanosoma cruzi Dm28c GN=TCDM_11950 PE=4 SV=1	1	1	1	1	1	0	0	1	1	1	1	1	1	1	1	1	1	0	0	1	1	1	1	1	1	1	1	1	1	0	0	1	1	1	1	1	1	1	1	1	8.8	8.8	8.8	21.71
V5AIW7;V5B902;V5ANB0;V5AN22;V5A2I2;V5AIX6;V5ALR9;V5CZR9	V5AIW7	8;2;2;1;1;1;1;1	3;1;1;1;1;1;1;1	2;0;0;0;0;0;0;0	>tr|V5AIW7|V5AIW7_TRYCR Retrotransposon hot spot (RHS) protein OS=Trypanosoma cruzi Dm28c GN=TCDM_11911 PE=4 SV=1	8	8	3	2	8	7	8	7	7	8	8	8	8	8	8	8	3	2	3	2	2	3	3	3	3	3	3	3	2	1	2	2	1	2	2	2	2	2	2	2	12.3	4.1	3	72.121
V5AIY1	V5AIY1	6	3	2	>tr|V5AIY1|V5AIY1_TRYCR Uncharacterized protein OS=Trypanosoma cruzi Dm28c GN=TCDM_13330 PE=4 SV=1	1	6	3	2	3	2	4	2	3	2	4	4	2	0	3	2	1	0	2	0	1	0	2	1	1	0	1	1	1	0	1	0	1	0	2	1	1	0	1	1	11.2	6	4.4	71.876
V5AJ13	V5AJ13	5	5	5	>tr|V5AJ13|V5AJ13_TRYCR FG-GAP repeat protein OS=Trypanosoma cruzi Dm28c GN=TCDM_13293 PE=4 SV=1	1	5	5	5	2	5	2	3	2	3	4	4	3	3	3	3	2	5	2	3	2	3	4	4	3	3	3	3	2	5	2	3	2	3	4	4	3	3	3	3	7.2	7.2	7.2	91.404
V5AJ38	V5AJ38	5	1	1	>tr|V5AJ38|V5AJ38_TRYCR Uncharacterized protein OS=Trypanosoma cruzi Dm28c GN=TCDM_11826 PE=4 SV=1	1	5	1	1	5	4	4	4	4	4	5	4	2	3	4	4	1	1	1	1	1	1	1	1	1	1	1	1	1	1	1	1	1	1	1	1	1	1	1	1	4.7	1	1	140.54
V5AJ80	V5AJ80	2	2	2	>tr|V5AJ80|V5AJ80_TRYCR Uncharacterized protein OS=Trypanosoma cruzi Dm28c GN=TCDM_11773 PE=4 SV=1	1	2	2	2	0	0	1	0	0	0	0	0	0	0	0	1	0	0	1	0	0	0	0	0	0	0	0	1	0	0	1	0	0	0	0	0	0	0	0	1	5.1	5.1	5.1	50.209
V5AJ90	V5AJ90	5	5	5	>tr|V5AJ90|V5AJ90_TRYCR Uncharacterized protein OS=Trypanosoma cruzi Dm28c GN=TCDM_11760 PE=3 SV=1	1	5	5	5	3	4	2	3	4	3	3	2	1	3	2	3	3	4	2	3	4	3	3	2	1	3	2	3	3	4	2	3	4	3	3	2	1	3	2	3	18.3	18.3	18.3	35.438
V5AJB0	V5AJB0	11	11	11	>tr|V5AJB0|V5AJB0_TRYCR Uncharacterized protein OS=Trypanosoma cruzi Dm28c GN=TCDM_11736 PE=4 SV=1	1	11	11	11	7	9	8	10	11	11	11	11	11	11	8	10	7	9	8	10	11	11	11	11	11	11	8	10	7	9	8	10	11	11	11	11	11	11	8	10	53.2	53.2	53.2	30.535
V5AJE8;V5AS92	V5AJE8;V5AS92	2;1	1;0	1;0	>tr|V5AJE8|V5AJE8_TRYCR Trans-sialidase OS=Trypanosoma cruzi Dm28c GN=TCDM_13137 PE=4 SV=1;>tr|V5AS92|V5AS92_TRYCR Trans-sialidase OS=Trypanosoma cruzi Dm28c GN=TCDM_13607 PE=4 SV=1	2	2	1	1	1	1	1	1	2	2	2	2	2	2	1	1	1	1	1	1	1	1	1	1	1	1	1	1	1	1	1	1	1	1	1	1	1	1	1	1	6.7	2.1	2.1	42.729
V5AJF7	V5AJF7	15	15	15	>tr|V5AJF7|V5AJF7_TRYCR Glucose-6-phosphate dehydrogenase OS=Trypanosoma cruzi Dm28c GN=TCDM_11676 PE=4 SV=1	1	15	15	15	12	11	10	12	13	14	11	12	13	15	11	13	12	11	10	12	13	14	11	12	13	15	11	13	12	11	10	12	13	14	11	12	13	15	11	13	41.9	41.9	41.9	42.905
V5AJG2	V5AJG2	17	17	17	>tr|V5AJG2|V5AJG2_TRYCR Trypanothione reductase OS=Trypanosoma cruzi Dm28c GN=TCDM_11669 PE=3 SV=1	1	17	17	17	15	14	12	16	15	14	14	13	13	14	16	14	15	14	12	16	15	14	14	13	13	14	16	14	15	14	12	16	15	14	14	13	13	14	16	14	46.5	46.5	46.5	53.887
V5AJP3	V5AJP3	14	5	1	>tr|V5AJP3|V5AJP3_TRYCR Retrotransposon hot spot (RHS) protein OS=Trypanosoma cruzi Dm28c GN=TCDM_11580 PE=4 SV=1	1	14	5	1	11	8	8	5	12	8	12	11	11	10	12	12	4	3	4	2	5	4	5	5	5	5	5	5	1	0	0	0	1	1	1	1	1	1	1	1	23	10	2.5	82.925
V5AJP8	V5AJP8	4	4	4	>tr|V5AJP8|V5AJP8_TRYCR Eukaryotic translation initiation factor 1A OS=Trypanosoma cruzi Dm28c GN=TCDM_11573 PE=4 SV=1	1	4	4	4	4	3	3	2	4	2	4	2	4	4	4	4	4	3	3	2	4	2	4	2	4	4	4	4	4	3	3	2	4	2	4	2	4	4	4	4	44.1	44.1	44.1	11.603
V5AJX6;V5B465	V5AJX6	3;1	3;1	3;1	>tr|V5AJX6|V5AJX6_TRYCR Trans-sialidase OS=Trypanosoma cruzi Dm28c GN=TCDM_12993 PE=4 SV=1	2	3	3	3	1	2	1	1	2	2	1	1	1	2	2	3	1	2	1	1	2	2	1	1	1	2	2	3	1	2	1	1	2	2	1	1	1	2	2	3	6.4	6.4	6.4	96.506
V5AK21	V5AK21	3	3	3	>tr|V5AK21|V5AK21_TRYCR Uncharacterized protein OS=Trypanosoma cruzi Dm28c GN=TCDM_11421 PE=4 SV=1	1	3	3	3	1	0	2	1	1	1	0	0	1	3	1	1	1	0	2	1	1	1	0	0	1	3	1	1	1	0	2	1	1	1	0	0	1	3	1	1	2.6	2.6	2.6	116.06
V5AK41;V5ALS3;V5B721;V5ANI8;V5AL88	V5AK41	16;2;1;1;1	5;0;0;0;0	2;0;0;0;0	>tr|V5AK41|V5AK41_TRYCR Retrotransposon hot spot (RHS) protein OS=Trypanosoma cruzi Dm28c GN=TCDM_11412 PE=4 SV=1	5	16	5	2	14	14	11	12	15	13	13	15	12	14	15	16	3	4	3	3	5	4	4	5	4	4	5	5	2	2	2	2	2	2	2	2	2	2	2	2	17.3	6.3	1.9	104.84
V5AK68;V5B8J3;V5ANY5;V5AAM4;V5B5B7;V5ATD2;V5BB84;V5CIH6;V5B020;V5D4C9;V5AJZ4	V5AK68	19;3;2;1;1;1;1;1;1;1;1	19;3;2;1;1;1;1;1;1;1;1	16;1;0;0;0;0;0;0;0;1;1	>tr|V5AK68|V5AK68_TRYCR Kinesin OS=Trypanosoma cruzi Dm28c GN=TCDM_12876 PE=4 SV=1	11	19	19	16	10	15	8	12	14	16	10	13	10	10	13	11	10	15	8	12	14	16	10	13	10	10	13	11	8	12	6	9	11	13	8	11	8	8	11	9	23.4	23.4	19.8	110.18
V5AK80;V5BKN2;V5A277	V5AK80;V5BKN2	8;4;3	3;0;0	3;0;0	>tr|V5AK80|V5AK80_TRYCR Uncharacterized protein OS=Trypanosoma cruzi Dm28c GN=TCDM_11382 PE=4 SV=1;>tr|V5BKN2|V5BKN2_TRYCR Uncharacterized protein OS=Trypanosoma cruzi Dm28c GN=TCDM_02930 PE=4 SV=1	3	8	3	3	5	5	6	5	7	6	7	7	7	6	7	5	1	1	1	1	2	1	2	2	2	1	2	0	1	1	1	1	2	1	2	2	2	1	2	0	24.3	8.7	8.7	50.126
V5AK98;V5BL24	V5AK98	12;1	8;1	6;1	>tr|V5AK98|V5AK98_TRYCR Trans-sialidase OS=Trypanosoma cruzi Dm28c GN=TCDM_11342 PE=4 SV=1	2	12	8	6	3	7	5	3	6	6	8	7	12	11	4	5	3	5	4	3	5	4	5	3	8	7	3	5	2	4	3	2	4	3	4	2	6	5	3	4	22.7	14.8	11.8	65.057
V5AKA9;V5B527	V5AKA9;V5B527	5;4	1;1	0;0	>tr|V5AKA9|V5AKA9_TRYCR Trans-sialidase OS=Trypanosoma cruzi Dm28c GN=TCDM_12820 PE=4 SV=1;>tr|V5B527|V5B527_TRYCR Trans-sialidase OS=Trypanosoma cruzi Dm28c GN=TCDM_11379 PE=4 SV=1	2	5	1	0	2	2	3	2	2	1	2	3	5	5	1	2	0	0	0	0	1	0	0	1	1	1	0	0	0	0	0	0	0	0	0	0	0	0	0	0	14.5	3.6	0	45.295
V5AKF9;V5B0Y0	V5AKF9	19;2	15;1	5;0	>tr|V5AKF9|V5AKF9_TRYCR Retrotransposon hot spot (RHS) protein OS=Trypanosoma cruzi Dm28c GN=TCDM_11281 PE=4 SV=1	2	19	15	5	14	11	12	10	16	13	18	17	17	15	17	16	11	8	9	8	13	10	14	14	14	12	14	13	3	2	3	1	3	3	4	4	5	3	4	4	22.8	19.1	6.7	104.05
V5AKG4	V5AKG4	4	4	4	>tr|V5AKG4|V5AKG4_TRYCR Uncharacterized protein OS=Trypanosoma cruzi Dm28c GN=TCDM_11268 PE=4 SV=1	1	4	4	4	2	1	2	1	2	2	2	3	2	1	3	1	2	1	2	1	2	2	2	3	2	1	3	1	2	1	2	1	2	2	2	3	2	1	3	1	18	18	18	33.147
V5AKQ9	V5AKQ9	7	4	4	>tr|V5AKQ9|V5AKQ9_TRYCR Retrotransposon hot spot protein (RHS) OS=Trypanosoma cruzi Dm28c GN=TCDM_12670 PE=4 SV=1	1	7	4	4	5	5	6	5	6	5	7	6	6	7	7	6	2	2	3	2	3	2	4	3	3	4	4	3	2	2	3	2	3	2	4	3	3	4	4	3	21.2	9.5	9.5	33.557
V5AKR4;V5AUU5;V5CVU4	V5AKR4	12;2;1	10;2;1	1;0;0	>tr|V5AKR4|V5AKR4_TRYCR Uncharacterized protein OS=Trypanosoma cruzi Dm28c GN=TCDM_12663 PE=4 SV=1	3	12	10	1	10	11	10	10	11	11	11	12	6	5	9	9	8	9	8	8	9	9	9	10	4	3	7	7	1	1	1	1	1	1	1	1	1	0	1	1	8.1	6.8	0.7	207.49
V5AKR6	V5AKR6	2	2	2	>tr|V5AKR6|V5AKR6_TRYCR Class 3 lipase OS=Trypanosoma cruzi Dm28c GN=TCDM_11162 PE=4 SV=1	1	2	2	2	1	1	0	1	1	2	1	2	1	1	1	1	1	1	0	1	1	2	1	2	1	1	1	1	1	1	0	1	1	2	1	2	1	1	1	1	4.4	4.4	4.4	70.125
V5AKS1	V5AKS1	29	25	17	>tr|V5AKS1|V5AKS1_TRYCR Retrotransposon hot spot (RHS) protein OS=Trypanosoma cruzi Dm28c GN=TCDM_11153 PE=4 SV=1	1	29	25	17	24	25	21	22	25	24	26	26	25	24	26	26	20	21	18	18	21	20	22	22	21	20	22	22	12	13	10	10	13	12	14	14	13	12	14	14	37.1	33.3	24.3	96.022
V5AKS5	V5AKS5	3	3	3	>tr|V5AKS5|V5AKS5_TRYCR Proteasome 26S non-ATPase subunit 9 OS=Trypanosoma cruzi Dm28c GN=TCDM_11146 PE=4 SV=1	1	3	3	3	1	1	1	1	2	2	2	2	1	2	1	3	1	1	1	1	2	2	2	2	1	2	1	3	1	1	1	1	2	2	2	2	1	2	1	3	18.9	18.9	18.9	25.145
V5AKY1	V5AKY1	15	15	15	>tr|V5AKY1|V5AKY1_TRYCR Putative thimet oligopeptidase, putative,metallo-peptidase, clan MA(E), family M3 OS=Trypanosoma cruzi Dm28c GN=TCDM_11091 PE=3 SV=1	1	15	15	15	13	12	12	10	13	12	12	12	12	13	15	13	13	12	12	10	13	12	12	12	12	13	15	13	13	12	12	10	13	12	12	12	12	13	15	13	42.1	42.1	42.1	36.632
V5AL01	V5AL01	2	2	2	>tr|V5AL01|V5AL01_TRYCR Uncharacterized protein OS=Trypanosoma cruzi Dm28c GN=TCDM_11060 PE=4 SV=1	1	2	2	2	1	1	2	0	1	1	1	1	1	1	1	1	1	1	2	0	1	1	1	1	1	1	1	1	1	1	2	0	1	1	1	1	1	1	1	1	4.6	4.6	4.6	66.718
V5AL06	V5AL06	11	3	0	>tr|V5AL06|V5AL06_TRYCR Uncharacterized protein OS=Trypanosoma cruzi Dm28c GN=TCDM_11058 PE=4 SV=1	1	11	3	0	10	8	8	8	9	9	11	10	8	5	9	8	3	2	2	2	2	2	3	2	2	2	2	2	0	0	0	0	0	0	0	0	0	0	0	0	4.1	1	0	348.74
V5AL20;V5B0F7;V5AIB3	V5AL20;V5B0F7	6;4;2	1;1;0	0;0;0	>tr|V5AL20|V5AL20_TRYCR Uncharacterized protein OS=Trypanosoma cruzi Dm28c GN=TCDM_11038 PE=4 SV=1;>tr|V5B0F7|V5B0F7_TRYCR Uncharacterized protein OS=Trypanosoma cruzi Dm28c GN=TCDM_11415 PE=4 SV=1	3	6	1	0	5	4	5	5	5	4	6	5	3	1	4	4	1	1	1	1	1	1	1	1	0	0	1	1	0	0	0	0	0	0	0	0	0	0	0	0	8.9	1.2	0	87.718
V5AL40;V5AK47;V5AN42;V5D5L2;V5B882;V5AQS2;V5D0E3	V5AL40	12;2;2;2;1;1;1	7;1;1;1;1;1;1	2;1;1;0;0;0;0	>tr|V5AL40|V5AL40_TRYCR Retrotransposon hot spot (RHS) protein OS=Trypanosoma cruzi Dm28c GN=TCDM_11024 PE=4 SV=1	7	12	7	2	10	10	8	7	10	10	9	8	10	9	9	11	5	5	4	3	6	6	5	4	6	5	5	6	2	1	2	2	2	2	2	1	2	2	1	1	19.8	12.4	3.3	73.392
V5AL44	V5AL44	1	1	1	>tr|V5AL44|V5AL44_TRYCR Uncharacterized protein OS=Trypanosoma cruzi Dm28c GN=TCDM_11012 PE=4 SV=1	1	1	1	1	0	1	0	0	0	0	0	0	0	0	0	1	0	1	0	0	0	0	0	0	0	0	0	1	0	1	0	0	0	0	0	0	0	0	0	1	4.9	4.9	4.9	45.69
V5AL49	V5AL49	11	11	11	>tr|V5AL49|V5AL49_TRYCR P27 protein OS=Trypanosoma cruzi Dm28c GN=TCDM_11018 PE=4 SV=1	1	11	11	11	11	11	11	10	11	11	11	11	11	11	11	11	11	11	11	10	11	11	11	11	11	11	11	11	11	11	11	10	11	11	11	11	11	11	11	11	39.8	39.8	39.8	29.688
V5AL94	V5AL94	4	4	4	>tr|V5AL94|V5AL94_TRYCR Uncharacterized protein OS=Trypanosoma cruzi Dm28c GN=TCDM_10949 PE=4 SV=1	1	4	4	4	2	3	2	1	1	2	3	2	2	2	4	4	2	3	2	1	1	2	3	2	2	2	4	4	2	3	2	1	1	2	3	2	2	2	4	4	27.4	27.4	27.4	27.869
V5ALB6	V5ALB6	7	7	7	>tr|V5ALB6|V5ALB6_TRYCR 1-acyl-sn-glycerol-3-phosphate acyltransferase OS=Trypanosoma cruzi Dm28c GN=TCDM_10920 PE=4 SV=1	1	7	7	7	5	6	5	3	7	5	6	5	6	5	6	6	5	6	5	3	7	5	6	5	6	5	6	6	5	6	5	3	7	5	6	5	6	5	6	6	30	30	30	30.711
V5ALK9	V5ALK9	5	5	5	>tr|V5ALK9|V5ALK9_TRYCR Oxidoreductase OS=Trypanosoma cruzi Dm28c GN=TCDM_10841 PE=4 SV=1	1	5	5	5	2	3	3	2	2	3	3	3	3	3	2	3	2	3	3	2	2	3	3	3	3	3	2	3	2	3	3	2	2	3	3	3	3	3	2	3	17.6	17.6	17.6	48.848
V5ALL4;V5B6K5	V5ALL4	9;4	1;0	0;0	>tr|V5ALL4|V5ALL4_TRYCR Uncharacterized protein OS=Trypanosoma cruzi Dm28c GN=TCDM_10835 PE=4 SV=1	2	9	1	0	8	7	7	7	7	8	9	8	5	4	7	7	1	1	1	1	1	1	1	1	0	1	1	1	0	0	0	0	0	0	0	0	0	0	0	0	3.9	0.6	0	294.56
V5ALL8;V5AE99;V5AI55;V5CQX9;V5AFI5;V5B5T2;V5B4G2;V5BBR5;V5CJ48;V5AJL5;V5CHT3;V5CIJ5;V5A3I3;V5B1L7;V5A4T6;V5B7K4;V5CKJ7;V5CIP6;V5D046;V5BA24;V5CJM7;V5ANG6;V5D1J0;V5BJW9;V5B1E4;V5CTQ4;V5ASU0;V5AFG0;V5B600;V5BD89;V5BAS8;V5D3U3;V5DB71;V5A4P6	V5ALL8	12;5;5;4;3;3;3;3;2;2;2;2;2;2;1;1;1;1;1;1;1;1;1;1;1;1;1;1;1;1;1;1;1;1	4;2;2;2;1;2;2;1;0;2;0;1;0;1;0;0;0;0;0;0;0;0;0;0;0;0;0;1;0;0;1;0;1;0	0;0;0;0;0;0;0;0;0;0;0;0;0;0;0;0;0;0;0;0;0;0;0;0;0;0;0;0;0;0;0;0;0;0	>tr|V5ALL8|V5ALL8_TRYCR Dispersed protein family protein 1 (DGF-1) OS=Trypanosoma cruzi Dm28c GN=TCDM_10833 PE=4 SV=1	34	12	4	0	9	8	8	7	10	11	11	11	5	3	8	8	3	2	3	2	3	3	3	3	1	1	2	1	0	0	0	0	0	0	0	0	0	0	0	0	4.5	1.7	0	354.76
V5ALW0	V5ALW0	12	12	12	>tr|V5ALW0|V5ALW0_TRYCR GDP-mannose pyrophosphorylase OS=Trypanosoma cruzi Dm28c GN=TCDM_10698 PE=4 SV=1	1	12	12	12	8	7	6	6	9	7	9	10	7	6	9	9	8	7	6	6	9	7	9	10	7	6	9	9	8	7	6	6	9	7	9	10	7	6	9	9	44.1	44.1	44.1	42.117
V5ALW5	V5ALW5	12	12	12	>tr|V5ALW5|V5ALW5_TRYCR Tryparedoxin peroxidase OS=Trypanosoma cruzi Dm28c GN=TCDM_10705 PE=4 SV=1	1	12	12	12	11	9	9	9	11	11	11	10	11	10	10	9	11	9	9	9	11	11	11	10	11	10	10	9	11	9	9	9	11	11	11	10	11	10	10	9	43.5	43.5	43.5	37.663
V5ALZ9;V5BCQ9;V5AJA2;V5AQG9	V5ALZ9	6;1;1;1	6;1;1;1	5;0;0;0	>tr|V5ALZ9|V5ALZ9_TRYCR Complement regulatory protein OS=Trypanosoma cruzi Dm28c GN=TCDM_10659 PE=4 SV=1	4	6	6	5	3	5	4	5	6	5	4	5	4	6	5	5	3	5	4	5	6	5	4	5	4	6	5	5	2	4	3	4	5	5	3	4	3	5	4	4	5.6	5.6	4.9	127.87
V5AM33	V5AM33	1	1	1	>tr|V5AM33|V5AM33_TRYCR Uncharacterized protein OS=Trypanosoma cruzi Dm28c GN=TCDM_10628 PE=4 SV=1	1	1	1	1	0	1	0	1	1	1	0	0	0	0	1	0	0	1	0	1	1	1	0	0	0	0	1	0	0	1	0	1	1	1	0	0	0	0	1	0	4.9	4.9	4.9	27.246
V5AM72	V5AM72	9	8	6	>tr|V5AM72|V5AM72_TRYCR Trans-sialidase OS=Trypanosoma cruzi Dm28c GN=TCDM_10578 PE=4 SV=1	1	9	8	6	2	2	2	4	4	6	6	7	9	9	3	2	1	1	1	3	3	5	5	6	8	8	2	1	0	1	1	2	2	3	4	4	6	6	2	1	11.1	9.6	7.8	85.144
V5AMB7	V5AMB7	3	3	3	>tr|V5AMB7|V5AMB7_TRYCR Metal-ion transporter OS=Trypanosoma cruzi Dm28c GN=TCDM_10536 PE=4 SV=1	1	3	3	3	1	1	1	1	1	1	1	2	1	2	2	1	1	1	1	1	1	1	1	2	1	2	2	1	1	1	1	1	1	1	1	2	1	2	2	1	11.3	11.3	11.3	50.558
V5AME8	V5AME8	12	12	12	>tr|V5AME8|V5AME8_TRYCR Uncharacterized protein OS=Trypanosoma cruzi Dm28c GN=TCDM_10498 PE=4 SV=1	1	12	12	12	6	6	7	4	8	7	8	7	8	8	9	9	6	6	7	4	8	7	8	7	8	8	9	9	6	6	7	4	8	7	8	7	8	8	9	9	29.5	29.5	29.5	60.893
V5AMF2	V5AMF2	4	4	4	>tr|V5AMF2|V5AMF2_TRYCR Monothiol glutaredoxin OS=Trypanosoma cruzi Dm28c GN=TCDM_14321 PE=4 SV=1	1	4	4	4	3	2	2	2	2	2	3	3	3	1	4	4	3	2	2	2	2	2	3	3	3	1	4	4	3	2	2	2	2	2	3	3	3	1	4	4	28.3	28.3	28.3	20.93
V5AMI4	V5AMI4	4	4	4	>tr|V5AMI4|V5AMI4_TRYCR Uncharacterized protein OS=Trypanosoma cruzi Dm28c GN=TCDM_13699 PE=4 SV=1	1	4	4	4	3	2	2	1	4	1	3	3	0	1	4	4	3	2	2	1	4	1	3	3	0	1	4	4	3	2	2	1	4	1	3	3	0	1	4	4	9.9	9.9	9.9	58.081
V5AMP1	V5AMP1	17	17	17	>tr|V5AMP1|V5AMP1_TRYCR Calreticulin OS=Trypanosoma cruzi Dm28c GN=TCDM_10422 PE=3 SV=1	1	17	17	17	16	13	13	13	16	14	15	15	13	16	16	17	16	13	13	13	16	14	15	15	13	16	16	17	16	13	13	13	16	14	15	15	13	16	16	17	49.6	49.6	49.6	46.535
V5AMQ9	V5AMQ9	7	4	3	>tr|V5AMQ9|V5AMQ9_TRYCR Retrotransposon hot spot (RHS) protein OS=Trypanosoma cruzi Dm28c GN=TCDM_13608 PE=4 SV=1	1	7	4	3	5	5	6	4	6	5	5	5	4	5	6	7	2	2	3	3	3	3	2	3	2	3	3	4	2	2	2	2	2	2	2	3	2	3	3	3	17.9	12.3	10.5	50.91
V5AMR3	V5AMR3	12	12	2	>tr|V5AMR3|V5AMR3_TRYCR Uncharacterized protein OS=Trypanosoma cruzi Dm28c GN=TCDM_13603 PE=4 SV=1	1	12	12	2	11	9	8	9	11	9	10	11	9	10	11	12	11	9	8	9	11	9	10	11	9	10	11	12	2	1	1	1	2	1	1	2	1	1	2	2	53.3	53.3	6.5	33.21
V5AMS4	V5AMS4	4	4	4	>tr|V5AMS4|V5AMS4_TRYCR Uncharacterized protein OS=Trypanosoma cruzi Dm28c GN=TCDM_10371 PE=4 SV=1	1	4	4	4	3	2	2	2	3	3	4	2	3	2	3	2	3	2	2	2	3	3	4	2	3	2	3	2	3	2	2	2	3	3	4	2	3	2	3	2	14.3	14.3	14.3	49.797
V5AMS7	V5AMS7	3	3	3	>tr|V5AMS7|V5AMS7_TRYCR Uncharacterized protein OS=Trypanosoma cruzi Dm28c GN=TCDM_10377 PE=4 SV=1	1	3	3	3	3	3	3	3	3	3	2	3	3	3	3	3	3	3	3	3	3	3	2	3	3	3	3	3	3	3	3	3	3	3	2	3	3	3	3	3	9.7	9.7	9.7	44.528
V5AN02	V5AN02	4	4	4	>tr|V5AN02|V5AN02_TRYCR Uncharacterized protein OS=Trypanosoma cruzi Dm28c GN=TCDM_10289 PE=4 SV=1	1	4	4	4	2	1	1	2	1	2	3	2	4	4	2	0	2	1	1	2	1	2	3	2	4	4	2	0	2	1	1	2	1	2	3	2	4	4	2	0	11.9	11.9	11.9	45.436
V5AN04	V5AN04	1	1	1	>tr|V5AN04|V5AN04_TRYCR Uncharacterized protein OS=Trypanosoma cruzi Dm28c GN=TCDM_10297 PE=4 SV=1	1	1	1	1	0	0	1	0	0	0	0	0	0	0	1	0	0	0	1	0	0	0	0	0	0	0	1	0	0	0	1	0	0	0	0	0	0	0	1	0	1.3	1.3	1.3	109.42
V5AN38	V5AN38	1	1	1	>tr|V5AN38|V5AN38_TRYCR Uncharacterized protein OS=Trypanosoma cruzi Dm28c GN=TCDM_13522 PE=4 SV=1	1	1	1	1	1	0	0	0	0	1	1	1	1	1	0	0	1	0	0	0	0	1	1	1	1	1	0	0	1	0	0	0	0	1	1	1	1	1	0	0	3	3	3	41.085
V5AN41	V5AN41	4	2	2	>tr|V5AN41|V5AN41_TRYCR Retrotransposon hot spot (RHS) protein OS=Trypanosoma cruzi Dm28c GN=TCDM_10248 PE=4 SV=1	1	4	2	2	4	3	4	3	4	4	4	3	4	4	3	4	2	2	2	1	2	2	2	2	2	2	2	2	2	2	2	1	2	2	2	2	2	2	2	2	10.9	6	6	45.354
V5AN49	V5AN49	8	8	8	>tr|V5AN49|V5AN49_TRYCR Beta-tubulin OS=Trypanosoma cruzi Dm28c GN=TCDM_13503 PE=4 SV=1	1	8	8	8	8	7	8	8	8	8	8	8	8	8	8	8	8	7	8	8	8	8	8	8	8	8	8	8	8	7	8	8	8	8	8	8	8	8	8	8	54	54	54	17.578
V5AN63	V5AN63	3	3	3	>tr|V5AN63|V5AN63_TRYCR Uncharacterized protein OS=Trypanosoma cruzi Dm28c GN=TCDM_10202 PE=4 SV=1	1	3	3	3	1	1	1	1	2	1	2	2	0	1	3	3	1	1	1	1	2	1	2	2	0	1	3	3	1	1	1	1	2	1	2	2	0	1	3	3	13.9	13.9	13.9	45.201
V5AN81	V5AN81	3	1	1	>tr|V5AN81|V5AN81_TRYCR Retrotransposon hot spot (RHS) protein OS=Trypanosoma cruzi Dm28c GN=TCDM_13461 PE=4 SV=1	1	3	1	1	3	3	3	3	3	3	3	3	3	3	3	3	1	1	1	1	1	1	1	1	1	1	1	1	1	1	1	1	1	1	1	1	1	1	1	1	17.9	8.5	8.5	23.998
V5AND0	V5AND0	5	5	5	>tr|V5AND0|V5AND0_TRYCR Uncharacterized protein OS=Trypanosoma cruzi Dm28c GN=TCDM_10129 PE=4 SV=1	1	5	5	5	3	2	3	2	1	2	3	1	3	0	1	2	3	2	3	2	1	2	3	1	3	0	1	2	3	2	3	2	1	2	3	1	3	0	1	2	7.2	7.2	7.2	94.716
V5AND5	V5AND5	12	12	12	>tr|V5AND5|V5AND5_TRYCR Glutamate dehydrogenase OS=Trypanosoma cruzi Dm28c GN=TCDM_10134 PE=3 SV=1	1	12	12	12	11	12	11	11	12	12	11	11	11	11	11	11	11	12	11	11	12	12	11	11	11	11	11	11	11	12	11	11	12	12	11	11	11	11	11	11	50.9	50.9	50.9	29.299
V5ANE6	V5ANE6	3	3	3	>tr|V5ANE6|V5ANE6_TRYCR Cullin 2 OS=Trypanosoma cruzi Dm28c GN=TCDM_10118 PE=3 SV=1	1	3	3	3	3	3	2	3	3	3	2	3	2	3	3	3	3	3	2	3	3	3	2	3	2	3	3	3	3	3	2	3	3	3	2	3	2	3	3	3	8	8	8	45.351
V5ANG8	V5ANG8	4	4	4	>tr|V5ANG8|V5ANG8_TRYCR Uncharacterized protein OS=Trypanosoma cruzi Dm28c GN=TCDM_10084 PE=4 SV=1	1	4	4	4	2	2	2	1	4	2	2	3	2	3	4	1	2	2	2	1	4	2	2	3	2	3	4	1	2	2	2	1	4	2	2	3	2	3	4	1	7.5	7.5	7.5	82.644
V5ANJ2;V5AYK0	V5ANJ2	8;2	3;0	3;0	>tr|V5ANJ2|V5ANJ2_TRYCR Trans-sialidase OS=Trypanosoma cruzi Dm28c GN=TCDM_10065 PE=4 SV=1	2	8	3	3	4	6	5	3	5	8	8	8	8	8	3	5	1	3	2	1	2	3	3	3	3	3	2	2	1	3	2	1	2	3	3	3	3	3	2	2	29	14.2	14.2	40.82
V5ANJ8	V5ANJ8	4	4	4	>tr|V5ANJ8|V5ANJ8_TRYCR Uncharacterized protein OS=Trypanosoma cruzi Dm28c GN=TCDM_10051 PE=4 SV=1	1	4	4	4	1	3	2	1	3	3	0	2	0	0	2	2	1	3	2	1	3	3	0	2	0	0	2	2	1	3	2	1	3	3	0	2	0	0	2	2	5.5	5.5	5.5	91.417
V5ANK2	V5ANK2	4	4	4	>tr|V5ANK2|V5ANK2_TRYCR Uncharacterized protein OS=Trypanosoma cruzi Dm28c GN=TCDM_10057 PE=4 SV=1	1	4	4	4	2	3	1	0	2	3	1	1	1	3	3	2	2	3	1	0	2	3	1	1	1	3	3	2	2	3	1	0	2	3	1	1	1	3	3	2	15.6	15.6	15.6	46.665
V5ANS4	V5ANS4	21	21	21	>tr|V5ANS4|V5ANS4_TRYCR Delta-1-pyrroline-5-carboxylate dehydrogenase OS=Trypanosoma cruzi Dm28c GN=TCDM_09940 PE=3 SV=1	1	21	21	21	19	19	18	19	19	19	19	19	17	19	21	21	19	19	18	19	19	19	19	19	17	19	21	21	19	19	18	19	19	19	19	19	17	19	21	21	50.1	50.1	50.1	62.428
V5ANT5	V5ANT5	2	2	2	>tr|V5ANT5|V5ANT5_TRYCR Uncharacterized protein OS=Trypanosoma cruzi Dm28c GN=TCDM_09952 PE=4 SV=1	1	2	2	2	1	1	1	1	2	1	1	1	1	1	2	1	1	1	1	1	2	1	1	1	1	1	2	1	1	1	1	1	2	1	1	1	1	1	2	1	6.8	6.8	6.8	44.91
V5AP12	V5AP12	13	13	13	>tr|V5AP12|V5AP12_TRYCR Peptidylprolyl isomerase OS=Trypanosoma cruzi Dm28c GN=TCDM_09867 PE=4 SV=1	1	13	13	13	9	10	9	9	11	13	11	11	10	10	12	13	9	10	9	9	11	13	11	11	10	10	12	13	9	10	9	9	11	13	11	11	10	10	12	13	34.2	34.2	34.2	54.562
V5AP17	V5AP17	1	1	1	>tr|V5AP17|V5AP17_TRYCR Potassium voltage-gated channel OS=Trypanosoma cruzi Dm28c GN=TCDM_09873 PE=4 SV=1	1	1	1	1	0	0	0	0	1	1	1	1	1	1	1	1	0	0	0	0	1	1	1	1	1	1	1	1	0	0	0	0	1	1	1	1	1	1	1	1	3.7	3.7	3.7	33.7
V5AP50	V5AP50	3	3	3	>tr|V5AP50|V5AP50_TRYCR Exosome-associated protein 4 OS=Trypanosoma cruzi Dm28c GN=TCDM_09811 PE=4 SV=1	1	3	3	3	1	2	2	1	3	2	2	3	3	3	2	2	1	2	2	1	3	2	2	3	3	3	2	2	1	2	2	1	3	2	2	3	3	3	2	2	19.3	19.3	19.3	27.651
V5AP55	V5AP55	7	7	7	>tr|V5AP55|V5AP55_TRYCR Uncharacterized protein OS=Trypanosoma cruzi Dm28c GN=TCDM_09818 PE=4 SV=1	1	7	7	7	4	6	3	3	3	3	3	3	3	3	5	6	4	6	3	3	3	3	3	3	3	3	5	6	4	6	3	3	3	3	3	3	3	3	5	6	18.8	18.8	18.8	65.453
V5AP89	V5AP89	25	24	17	>tr|V5AP89|V5AP89_TRYCR Uncharacterized protein OS=Trypanosoma cruzi Dm28c GN=TCDM_13059 PE=4 SV=1	1	25	24	17	21	19	17	18	21	19	23	23	23	23	20	18	20	18	16	17	20	18	22	22	22	22	19	17	14	12	11	10	14	12	16	15	16	15	12	11	41.5	40.3	29.8	76.89
V5AP90	V5AP90	5	5	5	>tr|V5AP90|V5AP90_TRYCR Uncharacterized protein OS=Trypanosoma cruzi Dm28c GN=TCDM_09785 PE=4 SV=1	1	5	5	5	1	4	1	1	4	4	3	4	3	3	2	3	1	4	1	1	4	4	3	4	3	3	2	3	1	4	1	1	4	4	3	4	3	3	2	3	23.2	23.2	23.2	32.784
V5AP94	V5AP94	4	4	4	>tr|V5AP94|V5AP94_TRYCR Uncharacterized protein OS=Trypanosoma cruzi Dm28c GN=TCDM_09791 PE=4 SV=1	1	4	4	4	3	2	2	2	3	2	2	3	3	3	2	2	3	2	2	2	3	2	2	3	3	3	2	2	3	2	2	2	3	2	2	3	3	3	2	2	10.2	10.2	10.2	59.764
V5APA0;V5AMQ4;V5ASQ0	V5APA0	9;1;1	7;1;1	7;1;1	>tr|V5APA0|V5APA0_TRYCR Retrotransposon hot spot (RHS) protein OS=Trypanosoma cruzi Dm28c GN=TCDM_13051 PE=4 SV=1	3	9	7	7	9	8	8	7	9	9	8	9	7	9	8	8	7	7	7	6	7	7	6	7	5	7	6	6	7	7	7	6	7	7	6	7	5	7	6	6	32.4	27.1	27.1	33.801
V5APD2	V5APD2	4	4	4	>tr|V5APD2|V5APD2_TRYCR Uncharacterized protein OS=Trypanosoma cruzi Dm28c GN=TCDM_09731 PE=4 SV=1	1	4	4	4	1	1	1	0	2	1	2	2	2	4	2	3	1	1	1	0	2	1	2	2	2	4	2	3	1	1	1	0	2	1	2	2	2	4	2	3	7.6	7.6	7.6	82.514
V5APD7	V5APD7	29	29	29	>tr|V5APD7|V5APD7_TRYCR Uncharacterized protein OS=Trypanosoma cruzi Dm28c GN=TCDM_09738 PE=4 SV=1	1	29	29	29	10	13	9	12	18	16	22	15	25	20	16	18	10	13	9	12	18	16	22	15	25	20	16	18	10	13	9	12	18	16	22	15	25	20	16	18	26.7	26.7	26.7	166.47
V5API2	V5API2	6	6	6	>tr|V5API2|V5API2_TRYCR Uncharacterized protein OS=Trypanosoma cruzi Dm28c GN=TCDM_09652 PE=4 SV=1	1	6	6	6	3	5	2	3	6	6	3	5	3	4	5	6	3	5	2	3	6	6	3	5	3	4	5	6	3	5	2	3	6	6	3	5	3	4	5	6	19.1	19.1	19.1	42.305
V5APL8	V5APL8	64	64	55	>tr|V5APL8|V5APL8_TRYCR Uncharacterized protein OS=Trypanosoma cruzi Dm28c GN=TCDM_09599 PE=4 SV=1	1	64	64	55	49	43	42	33	54	46	49	44	45	40	50	54	49	43	42	33	54	46	49	44	45	40	50	54	42	37	35	27	47	39	41	38	39	34	42	46	38.1	38.1	33.5	244.67
V5APR3	V5APR3	4	3	2	>tr|V5APR3|V5APR3_TRYCR Uncharacterized protein OS=Trypanosoma cruzi Dm28c GN=TCDM_12900 PE=4 SV=1	1	4	3	2	2	2	2	2	3	2	4	3	1	0	2	2	1	1	1	1	2	1	3	2	1	0	1	1	0	0	0	0	1	0	2	1	1	0	1	1	6.3	5.5	4.7	92.129
V5APR7	V5APR7	2	2	2	>tr|V5APR7|V5APR7_TRYCR Uncharacterized protein OS=Trypanosoma cruzi Dm28c GN=TCDM_09534 PE=4 SV=1	1	2	2	2	1	1	1	1	2	2	2	2	2	2	2	1	1	1	1	1	2	2	2	2	2	2	2	1	1	1	1	1	2	2	2	2	2	2	2	1	4.2	4.2	4.2	52.826
V5APS6	V5APS6	4	4	4	>tr|V5APS6|V5APS6_TRYCR Uncharacterized protein OS=Trypanosoma cruzi Dm28c GN=TCDM_09545 PE=3 SV=1	1	4	4	4	3	2	3	2	4	0	3	3	2	1	3	2	3	2	3	2	4	0	3	3	2	1	3	2	3	2	3	2	4	0	3	3	2	1	3	2	6.2	6.2	6.2	85.36
V5APV8	V5APV8	2	2	2	>tr|V5APV8|V5APV8_TRYCR Uncharacterized protein OS=Trypanosoma cruzi Dm28c GN=TCDM_09505 PE=4 SV=1	1	2	2	2	0	2	0	0	1	1	0	0	0	0	1	1	0	2	0	0	1	1	0	0	0	0	1	1	0	2	0	0	1	1	0	0	0	0	1	1	14.2	14.2	14.2	25.218
V5APW4	V5APW4	3	3	3	>tr|V5APW4|V5APW4_TRYCR Uncharacterized protein OS=Trypanosoma cruzi Dm28c GN=TCDM_09512 PE=4 SV=1	1	3	3	3	2	1	1	0	2	2	3	2	3	2	2	3	2	1	1	0	2	2	3	2	3	2	2	3	2	1	1	0	2	2	3	2	3	2	2	3	8.6	8.6	8.6	61.97
V5APZ1	V5APZ1	7	7	7	>tr|V5APZ1|V5APZ1_TRYCR Uncharacterized protein OS=Trypanosoma cruzi Dm28c GN=TCDM_09444 PE=4 SV=1	1	7	7	7	6	4	4	2	6	5	7	7	6	6	5	5	6	4	4	2	6	5	7	7	6	6	5	5	6	4	4	2	6	5	7	7	6	6	5	5	10.9	10.9	10.9	77.671
V5AQ06	V5AQ06	2	2	2	>tr|V5AQ06|V5AQ06_TRYCR Uncharacterized protein OS=Trypanosoma cruzi Dm28c GN=TCDM_14010 PE=4 SV=1	1	2	2	2	1	1	1	1	2	2	1	1	1	1	2	2	1	1	1	1	2	2	1	1	1	1	2	2	1	1	1	1	2	2	1	1	1	1	2	2	15.7	15.7	15.7	18.992
V5AQ19	V5AQ19	4	4	4	>tr|V5AQ19|V5AQ19_TRYCR Uncharacterized protein OS=Trypanosoma cruzi Dm28c GN=TCDM_09441 PE=4 SV=1	1	4	4	4	4	4	4	4	4	4	4	4	3	3	3	3	4	4	4	4	4	4	4	4	3	3	3	3	4	4	4	4	4	4	4	4	3	3	3	3	16	16	16	33.912
V5AQ29	V5AQ29	1	1	1	>tr|V5AQ29|V5AQ29_TRYCR Calpain-like cysteine peptidase OS=Trypanosoma cruzi Dm28c GN=TCDM_09417 PE=4 SV=1	1	1	1	1	1	1	1	1	1	1	1	1	0	1	1	1	1	1	1	1	1	1	1	1	0	1	1	1	1	1	1	1	1	1	1	1	0	1	1	1	14.6	14.6	14.6	9.1621
V5AQ73	V5AQ73	28	27	27	>tr|V5AQ73|V5AQ73_TRYCR ATP-dependent Clp protease subunit OS=Trypanosoma cruzi Dm28c GN=TCDM_09350 PE=4 SV=1	1	28	27	27	21	19	20	21	23	20	23	23	23	20	26	22	20	18	19	20	22	19	22	22	22	19	25	21	20	18	19	20	22	19	22	22	22	19	25	21	45.6	43.9	43.9	86.147
V5AQ76	V5AQ76	3	3	3	>tr|V5AQ76|V5AQ76_TRYCR Uncharacterized protein OS=Trypanosoma cruzi Dm28c GN=TCDM_09358 PE=4 SV=1	1	3	3	3	2	1	1	2	1	0	1	0	2	0	1	1	2	1	1	2	1	0	1	0	2	0	1	1	2	1	1	2	1	0	1	0	2	0	1	1	4.5	4.5	4.5	91.334
V5AQ86	V5AQ86	1	1	1	>tr|V5AQ86|V5AQ86_TRYCR Uncharacterized protein OS=Trypanosoma cruzi Dm28c GN=TCDM_09322 PE=4 SV=1	1	1	1	1	0	0	0	0	0	0	1	1	1	1	1	1	0	0	0	0	0	0	1	1	1	1	1	1	0	0	0	0	0	0	1	1	1	1	1	1	5.7	5.7	5.7	22.927
V5AQ92	V5AQ92	5	5	5	>tr|V5AQ92|V5AQ92_TRYCR Ribonuclease mar1 OS=Trypanosoma cruzi Dm28c GN=TCDM_09331 PE=4 SV=1	1	5	5	5	4	4	4	4	4	4	5	5	4	4	4	5	4	4	4	4	4	4	5	5	4	4	4	5	4	4	4	4	4	4	5	5	4	4	4	5	40.6	40.6	40.6	17.918
V5AQB9	V5AQB9	3	3	3	>tr|V5AQB9|V5AQB9_TRYCR Amastin OS=Trypanosoma cruzi Dm28c GN=TCDM_09277 PE=4 SV=1	1	3	3	3	3	3	3	3	3	3	3	3	3	3	3	3	3	3	3	3	3	3	3	3	3	3	3	3	3	3	3	3	3	3	3	3	3	3	3	3	12.8	12.8	12.8	31.373
V5AQC4	V5AQC4	10	10	10	>tr|V5AQC4|V5AQC4_TRYCR Uncharacterized protein OS=Trypanosoma cruzi Dm28c GN=TCDM_09282 PE=4 SV=1	1	10	10	10	5	5	5	3	4	7	6	4	2	0	5	5	5	5	5	3	4	7	6	4	2	0	5	5	5	5	5	3	4	7	6	4	2	0	5	5	11.9	11.9	11.9	125.9
V5AQD0	V5AQD0	16	16	16	>tr|V5AQD0|V5AQD0_TRYCR Uncharacterized protein OS=Trypanosoma cruzi Dm28c GN=TCDM_09288 PE=4 SV=1	1	16	16	16	12	11	11	11	13	13	12	10	14	12	11	10	12	11	11	11	13	13	12	10	14	12	11	10	12	11	11	11	13	13	12	10	14	12	11	10	51.9	51.9	51.9	38.468
V5AQD5	V5AQD5	3	3	3	>tr|V5AQD5|V5AQD5_TRYCR Trans-sialidase OS=Trypanosoma cruzi Dm28c GN=TCDM_09295 PE=4 SV=1	1	3	3	3	2	1	1	2	2	2	3	3	3	3	2	3	2	1	1	2	2	2	3	3	3	3	2	3	2	1	1	2	2	2	3	3	3	3	2	3	7.9	7.9	7.9	56.068
V5AQH5	V5AQH5	19	9	4	>tr|V5AQH5|V5AQH5_TRYCR Retrotransposon hot spot protein (RHS) OS=Trypanosoma cruzi Dm28c GN=TCDM_12607 PE=4 SV=1	1	19	9	4	15	13	13	11	16	12	15	15	14	16	12	16	5	4	4	3	7	4	7	7	6	8	4	7	3	2	2	1	3	2	3	3	2	4	0	3	21.9	13.2	6	102.28
V5AQL2	V5AQL2	5	5	5	>tr|V5AQL2|V5AQL2_TRYCR Uncharacterized protein OS=Trypanosoma cruzi Dm28c GN=TCDM_12559 PE=4 SV=1	1	5	5	5	2	2	1	2	2	1	4	3	5	2	3	3	2	2	1	2	2	1	4	3	5	2	3	3	2	2	1	2	2	1	4	3	5	2	3	3	8.1	8.1	8.1	77.949
V5AQL7	V5AQL7	2	2	2	>tr|V5AQL7|V5AQL7_TRYCR RING finger protein OS=Trypanosoma cruzi Dm28c GN=TCDM_12553 PE=4 SV=1	1	2	2	2	1	1	1	1	2	1	1	0	0	0	1	2	1	1	1	1	2	1	1	0	0	0	1	2	1	1	1	1	2	1	1	0	0	0	1	2	4.6	4.6	4.6	54.874
V5AQN7	V5AQN7	10	10	10	>tr|V5AQN7|V5AQN7_TRYCR NADH-cytochrome b5 reductase OS=Trypanosoma cruzi Dm28c GN=TCDM_12526 PE=3 SV=1	1	10	10	10	7	6	6	6	8	6	9	8	6	5	7	8	7	6	6	6	8	6	9	8	6	5	7	8	7	6	6	6	8	6	9	8	6	5	7	8	37.2	37.2	37.2	34.037
V5AQS8	V5AQS8	15	15	15	>tr|V5AQS8|V5AQS8_TRYCR Uncharacterized protein OS=Trypanosoma cruzi Dm28c GN=TCDM_09151 PE=4 SV=1	1	15	15	15	8	7	8	7	8	6	10	5	14	14	9	9	8	7	8	7	8	6	10	5	14	14	9	9	8	7	8	7	8	6	10	5	14	14	9	9	43.6	43.6	43.6	43.93
V5AQU0	V5AQU0	1	1	1	>tr|V5AQU0|V5AQU0_TRYCR Uncharacterized protein OS=Trypanosoma cruzi Dm28c GN=TCDM_09124 PE=4 SV=1	1	1	1	1	1	1	1	0	1	1	1	1	1	1	1	1	1	1	1	0	1	1	1	1	1	1	1	1	1	1	1	0	1	1	1	1	1	1	1	1	3.4	3.4	3.4	29.118
V5AQU3	V5AQU3	2	2	2	>tr|V5AQU3|V5AQU3_TRYCR Uncharacterized protein OS=Trypanosoma cruzi Dm28c GN=TCDM_09129 PE=4 SV=1	1	2	2	2	1	1	1	1	2	1	0	1	0	1	2	1	1	1	1	1	2	1	0	1	0	1	2	1	1	1	1	1	2	1	0	1	0	1	2	1	9.6	9.6	9.6	36.525
V5AQW3	V5AQW3	5	2	1	>tr|V5AQW3|V5AQW3_TRYCR Retrotransposon hot spot (RHS) protein OS=Trypanosoma cruzi Dm28c GN=TCDM_09109 PE=4 SV=1	1	5	2	1	5	5	5	4	5	5	5	5	5	5	5	5	2	2	2	2	2	2	2	2	2	2	2	2	1	1	1	1	1	1	1	1	1	1	1	1	8.8	3.5	1.5	54.577
V5AQX1	V5AQX1	5	5	5	>tr|V5AQX1|V5AQX1_TRYCR Uncharacterized protein OS=Trypanosoma cruzi Dm28c GN=TCDM_09073 PE=4 SV=1	1	5	5	5	2	2	1	1	3	2	4	2	3	2	4	4	2	2	1	1	3	2	4	2	3	2	4	4	2	2	1	1	3	2	4	2	3	2	4	4	10.2	10.2	10.2	82.352
V5AR01	V5AR01	28	28	28	>tr|V5AR01|V5AR01_TRYCR T-complex protein 1 subunit delta OS=Trypanosoma cruzi Dm28c GN=TCDM_09015 PE=3 SV=1	1	28	28	28	21	21	21	19	23	18	23	22	19	20	27	24	21	21	21	19	23	18	23	22	19	20	27	24	21	21	21	19	23	18	23	22	19	20	27	24	63.7	63.7	63.7	58.73
V5AR05	V5AR05	3	3	3	>tr|V5AR05|V5AR05_TRYCR Epsilon tubulin OS=Trypanosoma cruzi Dm28c GN=TCDM_09025 PE=3 SV=1	1	3	3	3	2	2	2	2	2	2	0	2	0	0	2	1	2	2	2	2	2	2	0	2	0	0	2	1	2	2	2	2	2	2	0	2	0	0	2	1	7.2	7.2	7.2	52.219
V5AR10	V5AR10	1	1	1	>tr|V5AR10|V5AR10_TRYCR Uncharacterized protein OS=Trypanosoma cruzi Dm28c GN=TCDM_09031 PE=4 SV=1	1	1	1	1	0	0	0	0	1	0	0	0	0	0	1	1	0	0	0	0	1	0	0	0	0	0	1	1	0	0	0	0	1	0	0	0	0	0	1	1	4.4	4.4	4.4	38.306
V5AR14	V5AR14	7	7	7	>tr|V5AR14|V5AR14_TRYCR Aspartyl-tRNA synthetase OS=Trypanosoma cruzi Dm28c GN=TCDM_09037 PE=3 SV=1	1	7	7	7	4	5	4	4	5	5	3	6	4	4	6	4	4	5	4	4	5	5	3	6	4	4	6	4	4	5	4	4	5	5	3	6	4	4	6	4	25.1	25.1	25.1	38.413
V5AR23	V5AR23	13	13	13	>tr|V5AR23|V5AR23_TRYCR 2,4-dienoyl-coa reductase fadh1 OS=Trypanosoma cruzi Dm28c GN=TCDM_09004 PE=4 SV=1	1	13	13	13	10	9	5	4	8	9	10	9	8	10	9	11	10	9	5	4	8	9	10	9	8	10	9	11	10	9	5	4	8	9	10	9	8	10	9	11	23.4	23.4	23.4	76.314
V5AR37	V5AR37	4	4	4	>tr|V5AR37|V5AR37_TRYCR Uncharacterized protein OS=Trypanosoma cruzi Dm28c GN=TCDM_08984 PE=4 SV=1	1	4	4	4	4	4	3	3	4	4	4	4	4	4	4	4	4	4	3	3	4	4	4	4	4	4	4	4	4	4	3	3	4	4	4	4	4	4	4	4	28.4	28.4	28.4	18.97
V5AR46	V5AR46	7	7	6	>tr|V5AR46|V5AR46_TRYCR TPR-repeat protein OS=Trypanosoma cruzi Dm28c GN=TCDM_14205 PE=4 SV=1	1	7	7	6	1	2	1	1	2	1	2	1	1	1	3	3	1	2	1	1	2	1	2	1	1	1	3	3	1	2	1	1	2	1	2	1	1	1	3	3	16.6	16.6	14.9	54.434
V5AR53	V5AR53	4	4	4	>tr|V5AR53|V5AR53_TRYCR Uncharacterized protein OS=Trypanosoma cruzi Dm28c GN=TCDM_08958 PE=4 SV=1	1	4	4	4	1	1	2	2	1	3	2	1	1	2	1	1	1	1	2	2	1	3	2	1	1	2	1	1	1	1	2	2	1	3	2	1	1	2	1	1	9.4	9.4	9.4	60.041
V5AR59	V5AR59	8	8	8	>tr|V5AR59|V5AR59_TRYCR Uncharacterized protein OS=Trypanosoma cruzi Dm28c GN=TCDM_08965 PE=4 SV=1	1	8	8	8	2	3	2	2	7	3	5	6	7	6	5	5	2	3	2	2	7	3	5	6	7	6	5	5	2	3	2	2	7	3	5	6	7	6	5	5	33.2	33.2	33.2	41.424
V5AR97	V5AR97	1	1	1	>tr|V5AR97|V5AR97_TRYCR Exosome component CSL4 OS=Trypanosoma cruzi Dm28c GN=TCDM_08906 PE=4 SV=1	1	1	1	1	1	1	1	1	1	1	1	1	1	1	1	1	1	1	1	1	1	1	1	1	1	1	1	1	1	1	1	1	1	1	1	1	1	1	1	1	5.5	5.5	5.5	27.631
V5ARB2	V5ARB2	4	4	4	>tr|V5ARB2|V5ARB2_TRYCR Uncharacterized protein OS=Trypanosoma cruzi Dm28c GN=TCDM_14335 PE=4 SV=1	1	4	4	4	2	3	2	3	4	2	2	2	2	4	2	3	2	3	2	3	4	2	2	2	2	4	2	3	2	3	2	3	4	2	2	2	2	4	2	3	20.1	20.1	20.1	30.916
V5ARD7	V5ARD7	6	6	6	>tr|V5ARD7|V5ARD7_TRYCR Uncharacterized protein OS=Trypanosoma cruzi Dm28c GN=TCDM_08895 PE=4 SV=1	1	6	6	6	2	2	2	3	2	5	2	1	0	0	1	2	2	2	2	3	2	5	2	1	0	0	1	2	2	2	2	3	2	5	2	1	0	0	1	2	14.3	14.3	14.3	58.413
V5ARG9	V5ARG9	2	2	2	>tr|V5ARG9|V5ARG9_TRYCR Uncharacterized protein OS=Trypanosoma cruzi Dm28c GN=TCDM_08823 PE=4 SV=1	1	2	2	2	1	0	0	0	0	1	0	0	0	0	0	0	1	0	0	0	0	1	0	0	0	0	0	0	1	0	0	0	0	1	0	0	0	0	0	0	5.5	5.5	5.5	52.553
V5ARI9	V5ARI9	13	13	13	>tr|V5ARI9|V5ARI9_TRYCR Uncharacterized protein OS=Trypanosoma cruzi Dm28c GN=TCDM_08786 PE=4 SV=1	1	13	13	13	7	8	6	6	8	7	7	9	6	7	8	10	7	8	6	6	8	7	7	9	6	7	8	10	7	8	6	6	8	7	7	9	6	7	8	10	24.9	24.9	24.9	67.285
V5ARJ3	V5ARJ3	11	11	11	>tr|V5ARJ3|V5ARJ3_TRYCR Paraflagellar rod protein OS=Trypanosoma cruzi Dm28c GN=TCDM_08793 PE=4 SV=1	1	11	11	11	7	5	7	6	6	6	9	7	9	9	7	5	7	5	7	6	6	6	9	7	9	9	7	5	7	5	7	6	6	6	9	7	9	9	7	5	21.6	21.6	21.6	78.263
V5ARJ7	V5ARJ7	12	12	12	>tr|V5ARJ7|V5ARJ7_TRYCR Uncharacterized protein OS=Trypanosoma cruzi Dm28c GN=TCDM_08801 PE=4 SV=1	1	12	12	12	3	5	2	5	8	7	3	7	3	6	3	3	3	5	2	5	8	7	3	7	3	6	3	3	3	5	2	5	8	7	3	7	3	6	3	3	26.6	26.6	26.6	68.34
V5ARK5	V5ARK5	7	7	7	>tr|V5ARK5|V5ARK5_TRYCR Uncharacterized protein OS=Trypanosoma cruzi Dm28c GN=TCDM_08766 PE=4 SV=1	1	7	7	7	3	2	2	5	3	5	3	4	1	2	3	4	3	2	2	5	3	5	3	4	1	2	3	4	3	2	2	5	3	5	3	4	1	2	3	4	7.2	7.2	7.2	118.36
V5ARK9	V5ARK9	5	5	5	>tr|V5ARK9|V5ARK9_TRYCR AMP deaminase OS=Trypanosoma cruzi Dm28c GN=TCDM_08771 PE=4 SV=1	1	5	5	5	1	2	0	1	3	3	4	3	5	5	0	0	1	2	0	1	3	3	4	3	5	5	0	0	1	2	0	1	3	3	4	3	5	5	0	0	4.5	4.5	4.5	164.84
V5ARL4	V5ARL4	16	16	16	>tr|V5ARL4|V5ARL4_TRYCR Uncharacterized protein OS=Trypanosoma cruzi Dm28c GN=TCDM_08776 PE=3 SV=1	1	16	16	16	11	11	11	10	15	12	14	14	13	12	13	12	11	11	11	10	15	12	14	14	13	12	13	12	11	11	11	10	15	12	14	14	13	12	13	12	29.1	29.1	29.1	80.587
V5ARP0	V5ARP0	17	17	17	>tr|V5ARP0|V5ARP0_TRYCR 3-ketoacyl-CoA thiolase OS=Trypanosoma cruzi Dm28c GN=TCDM_08701 PE=3 SV=1	1	17	17	17	12	13	12	10	14	13	14	11	13	11	15	15	12	13	12	10	14	13	14	11	13	11	15	15	12	13	12	10	14	13	14	11	13	11	15	15	52.6	52.6	52.6	46.421
V5ARR6	V5ARR6	5	5	5	>tr|V5ARR6|V5ARR6_TRYCR Uncharacterized protein OS=Trypanosoma cruzi Dm28c GN=TCDM_08684 PE=4 SV=1	1	5	5	5	2	2	2	0	3	3	3	3	2	3	3	4	2	2	2	0	3	3	3	3	2	3	3	4	2	2	2	0	3	3	3	3	2	3	3	4	17.1	17.1	17.1	47.452
V5ARR9	V5ARR9	13	13	13	>tr|V5ARR9|V5ARR9_TRYCR Uncharacterized protein OS=Trypanosoma cruzi Dm28c GN=TCDM_08695 PE=4 SV=1	1	13	13	13	9	10	9	7	11	9	12	13	10	10	12	12	9	10	9	7	11	9	12	13	10	10	12	12	9	10	9	7	11	9	12	13	10	10	12	12	33.1	33.1	33.1	51.048
V5ARU0	V5ARU0	11	11	11	>tr|V5ARU0|V5ARU0_TRYCR Protein phosphatase 1 OS=Trypanosoma cruzi Dm28c GN=TCDM_08658 PE=4 SV=1	1	11	11	11	8	9	8	8	10	10	8	8	8	9	10	10	8	9	8	8	10	10	8	8	8	9	10	10	8	9	8	8	10	10	8	8	8	9	10	10	32.3	32.3	32.3	45.758
V5ARU6	V5ARU6	7	7	7	>tr|V5ARU6|V5ARU6_TRYCR Vacuolar ATP synthase OS=Trypanosoma cruzi Dm28c GN=TCDM_08665 PE=4 SV=1	1	7	7	7	5	6	5	7	7	6	6	6	6	5	6	5	5	6	5	7	7	6	6	6	6	5	6	5	5	6	5	7	7	6	6	6	6	5	6	5	25.8	25.8	25.8	41.072
V5ARW7	V5ARW7	1	1	1	>tr|V5ARW7|V5ARW7_TRYCR Transporter OS=Trypanosoma cruzi Dm28c GN=TCDM_08671 PE=4 SV=1	1	1	1	1	1	1	1	0	1	1	1	1	0	0	1	1	1	1	1	0	1	1	1	1	0	0	1	1	1	1	1	0	1	1	1	1	0	0	1	1	2.8	2.8	2.8	49.88
V5ARX9	V5ARX9	4	4	4	>tr|V5ARX9|V5ARX9_TRYCR Uncharacterized protein OS=Trypanosoma cruzi Dm28c GN=TCDM_08613 PE=4 SV=1	1	4	4	4	3	3	2	4	1	4	3	4	4	4	2	2	3	3	2	4	1	4	3	4	4	4	2	2	3	3	2	4	1	4	3	4	4	4	2	2	36.1	36.1	36.1	18.88
V5ARY9	V5ARY9	8	8	8	>tr|V5ARY9|V5ARY9_TRYCR Serine/threonine protein phosphatase OS=Trypanosoma cruzi Dm28c GN=TCDM_08628 PE=4 SV=1	1	8	8	8	7	7	5	5	8	6	7	8	7	6	6	6	7	7	5	5	8	6	7	8	7	6	6	6	7	7	5	5	8	6	7	8	7	6	6	6	19.8	19.8	19.8	71.524
V5AS08	V5AS08	8	8	8	>tr|V5AS08|V5AS08_TRYCR Uncharacterized protein OS=Trypanosoma cruzi Dm28c GN=TCDM_08593 PE=4 SV=1	1	8	8	8	6	3	5	4	5	4	6	5	8	6	3	5	6	3	5	4	5	4	6	5	8	6	3	5	6	3	5	4	5	4	6	5	8	6	3	5	17.2	17.2	17.2	59.345
V5AS13	V5AS13	6	6	6	>tr|V5AS13|V5AS13_TRYCR Putative pantothenate kinase subunit OS=Trypanosoma cruzi Dm28c GN=TCDM_08599 PE=4 SV=1	1	6	6	6	1	4	1	0	2	4	4	3	3	2	4	3	1	4	1	0	2	4	4	3	3	2	4	3	1	4	1	0	2	4	4	3	3	2	4	3	24.2	24.2	24.2	36.046
V5AS19;V5BC29;V5B0Q8	V5AS19;V5BC29;V5B0Q8	5;4;4	5;4;4	1;1;1	>tr|V5AS19|V5AS19_TRYCR UDP-Gal or UDP-GlcNAc-dependent glycosyltransferase OS=Trypanosoma cruzi Dm28c GN=TCDM_13703 PE=4 SV=1;>tr|V5BC29|V5BC29_TRYCR UDP-Gal or UDP-GlcNAc-dependent glycosyltransferase OS=Trypanosoma cruzi Dm28c GN=TCDM_10425 PE=4 SV=1;>t	3	5	5	1	2	4	3	3	3	4	3	4	3	3	2	3	2	4	3	3	3	4	3	4	3	3	2	3	1	1	1	1	1	1	1	1	1	1	1	1	13.3	13.3	3.7	42.847
V5AS20	V5AS20	3	3	3	>tr|V5AS20|V5AS20_TRYCR Uncharacterized protein OS=Trypanosoma cruzi Dm28c GN=TCDM_14180 PE=4 SV=1	1	3	3	3	2	3	2	2	3	3	2	3	3	3	3	3	2	3	2	2	3	3	2	3	3	3	3	3	2	3	2	2	3	3	2	3	3	3	3	3	17.1	17.1	17.1	23.362
V5AS26	V5AS26	3	3	3	>tr|V5AS26|V5AS26_TRYCR Uncharacterized protein OS=Trypanosoma cruzi Dm28c GN=TCDM_08555 PE=4 SV=1	1	3	3	3	2	2	1	1	2	2	3	3	3	1	1	1	2	2	1	1	2	2	3	3	3	1	1	1	2	2	1	1	2	2	3	3	3	1	1	1	9.4	9.4	9.4	44.754
V5AS30	V5AS30	1	1	1	>tr|V5AS30|V5AS30_TRYCR Uncharacterized protein OS=Trypanosoma cruzi Dm28c GN=TCDM_08562 PE=4 SV=1	1	1	1	1	0	1	0	0	1	1	1	1	1	0	1	1	0	1	0	0	1	1	1	1	1	0	1	1	0	1	0	0	1	1	1	1	1	0	1	1	6	6	6	29.483
V5AS37	V5AS37	9	9	9	>tr|V5AS37|V5AS37_TRYCR Inositol polyphosphate 1-phosphatase OS=Trypanosoma cruzi Dm28c GN=TCDM_08573 PE=4 SV=1	1	9	9	9	8	7	6	2	9	8	9	9	9	9	8	9	8	7	6	2	9	8	9	9	9	9	8	9	8	7	6	2	9	8	9	9	9	9	8	9	32.4	32.4	32.4	42.221
V5AS48	V5AS48	2	2	2	>tr|V5AS48|V5AS48_TRYCR Uncharacterized protein OS=Trypanosoma cruzi Dm28c GN=TCDM_08537 PE=4 SV=1	1	2	2	2	0	1	1	1	1	2	2	2	0	0	1	2	0	1	1	1	1	2	2	2	0	0	1	2	0	1	1	1	1	2	2	2	0	0	1	2	10.5	10.5	10.5	28.843
V5AS61	V5AS61	10	10	10	>tr|V5AS61|V5AS61_TRYCR Uncharacterized protein OS=Trypanosoma cruzi Dm28c GN=TCDM_08502 PE=4 SV=1	1	10	10	10	4	3	5	2	5	5	6	6	8	7	3	2	4	3	5	2	5	5	6	6	8	7	3	2	4	3	5	2	5	5	6	6	8	7	3	2	16.5	16.5	16.5	80.868
V5AS68	V5AS68	1	1	1	>tr|V5AS68|V5AS68_TRYCR Uncharacterized protein OS=Trypanosoma cruzi Dm28c GN=TCDM_08520 PE=4 SV=1	1	1	1	1	1	0	0	0	1	1	1	1	1	1	1	1	1	0	0	0	1	1	1	1	1	1	1	1	1	0	0	0	1	1	1	1	1	1	1	1	4.5	4.5	4.5	37.427
V5AS75	V5AS75	13	13	13	>tr|V5AS75|V5AS75_TRYCR Uncharacterized protein OS=Trypanosoma cruzi Dm28c GN=TCDM_08462 PE=4 SV=1	1	13	13	13	10	9	7	6	7	11	12	6	11	12	8	8	10	9	7	6	7	11	12	6	11	12	8	8	10	9	7	6	7	11	12	6	11	12	8	8	29.2	29.2	29.2	62.402
V5AS81	V5AS81	2	2	2	>tr|V5AS81|V5AS81_TRYCR Protein kinase OS=Trypanosoma cruzi Dm28c GN=TCDM_08467 PE=4 SV=1	1	2	2	2	1	1	2	0	1	1	1	1	1	1	0	1	1	1	2	0	1	1	1	1	1	1	0	1	1	1	2	0	1	1	1	1	1	1	0	1	3.6	3.6	3.6	76.131
V5AS82	V5AS82	5	5	5	>tr|V5AS82|V5AS82_TRYCR Ribosomal protein L11 OS=Trypanosoma cruzi Dm28c GN=TCDM_13618 PE=3 SV=1	1	5	5	5	2	4	2	3	4	5	2	4	1	4	1	3	2	4	2	3	4	5	2	4	1	4	1	3	2	4	2	3	4	5	2	4	1	4	1	3	17.6	17.6	17.6	39.641
V5AS86	V5AS86	8	8	8	>tr|V5AS86|V5AS86_TRYCR Uncharacterized protein OS=Trypanosoma cruzi Dm28c GN=TCDM_08476 PE=4 SV=1	1	8	8	8	8	4	5	4	7	6	6	6	6	4	7	7	8	4	5	4	7	6	6	6	6	4	7	7	8	4	5	4	7	6	6	6	6	4	7	7	30.3	30.3	30.3	37.84
V5AS93	V5AS93	22	22	22	>tr|V5AS93|V5AS93_TRYCR Aspartyl-tRNA synthetase OS=Trypanosoma cruzi Dm28c GN=TCDM_08491 PE=3 SV=1	1	22	22	22	18	16	15	15	19	16	19	18	18	16	20	20	18	16	15	15	19	16	19	18	18	16	20	20	18	16	15	15	19	16	19	18	18	16	20	20	47	47	47	63.542
V5AS97	V5AS97	13	13	13	>tr|V5AS97|V5AS97_TRYCR Uncharacterized protein OS=Trypanosoma cruzi Dm28c GN=TCDM_08432 PE=4 SV=1	1	13	13	13	9	12	9	11	11	10	6	12	3	2	8	7	9	12	9	11	11	10	6	12	3	2	8	7	9	12	9	11	11	10	6	12	3	2	8	7	31.5	31.5	31.5	68.871
V5ASA0	V5ASA0	39	39	39	>tr|V5ASA0|V5ASA0_TRYCR Threonyl-tRNA synthetase OS=Trypanosoma cruzi Dm28c GN=TCDM_08438 PE=3 SV=1	1	39	39	39	36	34	31	34	35	33	35	36	35	36	37	37	36	34	31	34	35	33	35	36	35	36	37	37	36	34	31	34	35	33	35	36	35	36	37	37	59.6	59.6	59.6	92.707
V5ASA4	V5ASA4	13	13	13	>tr|V5ASA4|V5ASA4_TRYCR Protein disulfide isomerase OS=Trypanosoma cruzi Dm28c GN=TCDM_08446 PE=4 SV=1	1	13	13	13	11	9	7	9	11	8	10	10	10	9	10	11	11	9	7	9	11	8	10	10	10	9	10	11	11	9	7	9	11	8	10	10	10	9	10	11	32.6	32.6	32.6	60.528
V5ASA8	V5ASA8	6	6	6	>tr|V5ASA8|V5ASA8_TRYCR Uncharacterized protein OS=Trypanosoma cruzi Dm28c GN=TCDM_08455 PE=4 SV=1	1	6	6	6	3	3	1	1	3	2	3	2	3	4	5	4	3	3	1	1	3	2	3	2	3	4	5	4	3	3	1	1	3	2	3	2	3	4	5	4	49.6	49.6	49.6	14.427
V5ASD3	V5ASD3	11	11	11	>tr|V5ASD3|V5ASD3_TRYCR P450 reductase OS=Trypanosoma cruzi Dm28c GN=TCDM_08370 PE=4 SV=1	1	11	11	11	8	10	7	5	7	7	7	6	5	8	11	10	8	10	7	5	7	7	7	6	5	8	11	10	8	10	7	5	7	7	7	6	5	8	11	10	29.9	29.9	29.9	47.71
V5ASD7	V5ASD7	12	12	12	>tr|V5ASD7|V5ASD7_TRYCR Uncharacterized protein OS=Trypanosoma cruzi Dm28c GN=TCDM_08375 PE=4 SV=1	1	12	12	12	12	11	11	10	11	11	12	11	8	8	11	11	12	11	11	10	11	11	12	11	8	8	11	11	12	11	11	10	11	11	12	11	8	8	11	11	58.8	58.8	58.8	28.429
V5ASE2	V5ASE2	3	3	3	>tr|V5ASE2|V5ASE2_TRYCR Uncharacterized protein OS=Trypanosoma cruzi Dm28c GN=TCDM_08384 PE=4 SV=1	1	3	3	3	1	1	1	0	1	0	2	1	0	0	3	0	1	1	1	0	1	0	2	1	0	0	3	0	1	1	1	0	1	0	2	1	0	0	3	0	8.3	8.3	8.3	59.475
V5ASE8	V5ASE8	12	12	12	>tr|V5ASE8|V5ASE8_TRYCR ATP-dependent RNA helicase FAL1 OS=Trypanosoma cruzi Dm28c GN=TCDM_08391 PE=3 SV=1	1	12	12	12	8	9	7	8	9	8	9	8	9	8	8	8	8	9	7	8	9	8	9	8	9	8	8	8	8	9	7	8	9	8	9	8	9	8	8	8	36.7	36.7	36.7	44.907
V5ASF1	V5ASF1	7	7	7	>tr|V5ASF1|V5ASF1_TRYCR Uncharacterized protein OS=Trypanosoma cruzi Dm28c GN=TCDM_08397 PE=4 SV=1	1	7	7	7	6	6	6	5	6	6	6	6	6	7	4	6	6	6	6	5	6	6	6	6	6	7	4	6	6	6	6	5	6	6	6	6	6	7	4	6	31.7	31.7	31.7	31.349
V5ASF8	V5ASF8	5	5	5	>tr|V5ASF8|V5ASF8_TRYCR Uncharacterized protein OS=Trypanosoma cruzi Dm28c GN=TCDM_08343 PE=4 SV=1	1	5	5	5	3	3	3	4	3	3	3	4	2	3	3	3	3	3	3	4	3	3	3	4	2	3	3	3	3	3	3	4	3	3	3	4	2	3	3	3	23	23	23	33.918
V5ASG2	V5ASG2	19	19	19	>tr|V5ASG2|V5ASG2_TRYCR Acetyl-coenzyme A synthetase OS=Trypanosoma cruzi Dm28c GN=TCDM_08350 PE=3 SV=1	1	19	19	19	14	13	11	11	16	15	18	17	15	17	15	17	14	13	11	11	16	15	18	17	15	17	15	17	14	13	11	11	16	15	18	17	15	17	15	17	35	35	35	75.337
V5ASG6	V5ASG6	3	3	3	>tr|V5ASG6|V5ASG6_TRYCR Uncharacterized protein OS=Trypanosoma cruzi Dm28c GN=TCDM_08360 PE=4 SV=1	1	3	3	3	1	2	1	0	1	2	1	2	1	1	1	1	1	2	1	0	1	2	1	2	1	1	1	1	1	2	1	0	1	2	1	2	1	1	1	1	7.1	7.1	7.1	81.854
V5ASH7	V5ASH7	4	4	4	>tr|V5ASH7|V5ASH7_TRYCR Trypanothione synthetase OS=Trypanosoma cruzi Dm28c GN=TCDM_08300 PE=4 SV=1	1	4	4	4	2	4	2	1	2	3	3	3	3	3	3	3	2	4	2	1	2	3	3	3	3	3	3	3	2	4	2	1	2	3	3	3	3	3	3	3	7.2	7.2	7.2	81.02
V5ASI1	V5ASI1	12	12	12	>tr|V5ASI1|V5ASI1_TRYCR Structural maintenance of chromosome (SMC) family protein OS=Trypanosoma cruzi Dm28c GN=TCDM_08308 PE=4 SV=1	1	12	12	12	7	5	7	5	11	9	11	11	6	6	11	10	7	5	7	5	11	9	11	11	6	6	11	10	7	5	7	5	11	9	11	11	6	6	11	10	24.3	24.3	24.3	83.046
V5ASI5	V5ASI5	3	3	3	>tr|V5ASI5|V5ASI5_TRYCR DNA repair protein OS=Trypanosoma cruzi Dm28c GN=TCDM_08315 PE=4 SV=1	1	3	3	3	1	2	0	0	2	2	0	2	0	0	0	1	1	2	0	0	2	2	0	2	0	0	0	1	1	2	0	0	2	2	0	2	0	0	0	1	13.6	13.6	13.6	37.351
V5ASJ0	V5ASJ0	2	2	2	>tr|V5ASJ0|V5ASJ0_TRYCR Chaperone DNAJ protein OS=Trypanosoma cruzi Dm28c GN=TCDM_08321 PE=4 SV=1	1	2	2	2	0	0	0	1	1	2	1	1	0	0	1	2	0	0	0	1	1	2	1	1	0	0	1	2	0	0	0	1	1	2	1	1	0	0	1	2	7.8	7.8	7.8	43.22
V5ASJ5	V5ASJ5	8	8	8	>tr|V5ASJ5|V5ASJ5_TRYCR Uncharacterized protein OS=Trypanosoma cruzi Dm28c GN=TCDM_08327 PE=4 SV=1	1	8	8	8	3	5	2	3	4	5	5	4	2	2	4	4	3	5	2	3	4	5	5	4	2	2	4	4	3	5	2	3	4	5	5	4	2	2	4	4	16.3	16.3	16.3	71.813
V5ASK8	V5ASK8	3	3	3	>tr|V5ASK8|V5ASK8_TRYCR Delta-4 fatty acid desaturase OS=Trypanosoma cruzi Dm28c GN=TCDM_08271 PE=4 SV=1	1	3	3	3	2	2	2	1	2	3	2	2	2	3	2	3	2	2	2	1	2	3	2	2	2	3	2	3	2	2	2	1	2	3	2	2	2	3	2	3	11.4	11.4	11.4	31.186
V5ASL6	V5ASL6	1	1	1	>tr|V5ASL6|V5ASL6_TRYCR Uncharacterized protein OS=Trypanosoma cruzi Dm28c GN=TCDM_08283 PE=4 SV=1	1	1	1	1	1	1	0	0	1	1	1	1	0	0	0	1	1	1	0	0	1	1	1	1	0	0	0	1	1	1	0	0	1	1	1	1	0	0	0	1	4.8	4.8	4.8	38.491
V5ASN2	V5ASN2	13	13	13	>tr|V5ASN2|V5ASN2_TRYCR Ribonucleoside-diphosphate reductase small chain OS=Trypanosoma cruzi Dm28c GN=TCDM_08240 PE=4 SV=1	1	13	13	13	10	9	10	9	11	9	10	10	10	9	11	13	10	9	10	9	11	9	10	10	10	9	11	13	10	9	10	9	11	9	10	10	10	9	11	13	49	49	49	38.952
V5ASP6	V5ASP6	1	1	1	>tr|V5ASP6|V5ASP6_TRYCR Uncharacterized protein OS=Trypanosoma cruzi Dm28c GN=TCDM_08207 PE=4 SV=1	1	1	1	1	1	1	1	1	1	1	1	1	1	1	1	1	1	1	1	1	1	1	1	1	1	1	1	1	1	1	1	1	1	1	1	1	1	1	1	1	1.9	1.9	1.9	46.634
V5ASS1	V5ASS1	16	16	16	>tr|V5ASS1|V5ASS1_TRYCR Lysine--tRNA ligase OS=Trypanosoma cruzi Dm28c GN=TCDM_08178 PE=3 SV=1	1	16	16	16	14	13	12	11	14	13	14	14	14	14	15	14	14	13	12	11	14	13	14	14	14	14	15	14	14	13	12	11	14	13	14	14	14	14	15	14	30.5	30.5	30.5	66.021
V5ASS7	V5ASS7	24	24	24	>tr|V5ASS7|V5ASS7_TRYCR Uncharacterized protein OS=Trypanosoma cruzi Dm28c GN=TCDM_08188 PE=4 SV=1	1	24	24	24	11	14	15	10	17	14	15	15	22	22	14	15	11	14	15	10	17	14	15	15	22	22	14	15	11	14	15	10	17	14	15	15	22	22	14	15	36.1	36.1	36.1	90.712
V5AST3	V5AST3	8	8	7	>tr|V5AST3|V5AST3_TRYCR ATP-dependent DEAD/H RNA helicase OS=Trypanosoma cruzi Dm28c GN=TCDM_08197 PE=3 SV=1	1	8	8	7	7	5	5	5	5	5	6	5	6	4	4	5	7	5	5	5	5	5	6	5	6	4	4	5	6	4	4	4	4	4	5	4	5	4	4	5	23.4	23.4	20.7	45.825
V5ASU9	V5ASU9	10	10	10	>tr|V5ASU9|V5ASU9_TRYCR Poly(A)-specific ribonuclease PARN OS=Trypanosoma cruzi Dm28c GN=TCDM_08160 PE=4 SV=1	1	10	10	10	6	4	4	3	6	5	6	6	5	5	9	7	6	4	4	3	6	5	6	6	5	5	9	7	6	4	4	3	6	5	6	6	5	5	9	7	22.6	22.6	22.6	60.681
V5ASV2	V5ASV2	22	22	22	>tr|V5ASV2|V5ASV2_TRYCR Uncharacterized protein OS=Trypanosoma cruzi Dm28c GN=TCDM_08165 PE=4 SV=1	1	22	22	22	8	14	8	11	16	16	19	18	19	18	16	15	8	14	8	11	16	16	19	18	19	18	16	15	8	14	8	11	16	16	19	18	19	18	16	15	42.4	42.4	42.4	82.757
V5ASV7	V5ASV7	12	12	12	>tr|V5ASV7|V5ASV7_TRYCR Protein transport protein Sec23A OS=Trypanosoma cruzi Dm28c GN=TCDM_08172 PE=4 SV=1	1	12	12	12	7	8	6	6	8	8	10	9	12	10	8	9	7	8	6	6	8	8	10	9	12	10	8	9	7	8	6	6	8	8	10	9	12	10	8	9	20.7	20.7	20.7	89.422
V5ASW8	V5ASW8	1	1	1	>tr|V5ASW8|V5ASW8_TRYCR F-actin capping protein beta subunit OS=Trypanosoma cruzi Dm28c GN=TCDM_08129 PE=4 SV=1	1	1	1	1	1	1	1	0	1	0	1	0	0	0	0	0	1	1	1	0	1	0	1	0	0	0	0	0	1	1	1	0	1	0	1	0	0	0	0	0	3.9	3.9	3.9	54.91
V5ASX3	V5ASX3	2	2	2	>tr|V5ASX3|V5ASX3_TRYCR Uncharacterized protein OS=Trypanosoma cruzi Dm28c GN=TCDM_08135 PE=4 SV=1	1	2	2	2	2	1	2	1	1	1	2	0	1	0	1	0	2	1	2	1	1	1	2	0	1	0	1	0	2	1	2	1	1	1	2	0	1	0	1	0	4	4	4	62.128
V5ASY8	V5ASY8	8	8	8	>tr|V5ASY8|V5ASY8_TRYCR Uncharacterized protein OS=Trypanosoma cruzi Dm28c GN=TCDM_08151 PE=4 SV=1	1	8	8	8	6	6	6	5	5	5	5	5	7	6	5	5	6	6	6	5	5	5	5	5	7	6	5	5	6	6	6	5	5	5	5	5	7	6	5	5	49	49	49	23.065
V5ASZ3	V5ASZ3	4	3	3	>tr|V5ASZ3|V5ASZ3_TRYCR REL2 OS=Trypanosoma cruzi Dm28c GN=TCDM_14334 PE=4 SV=1	1	4	3	3	2	2	1	1	2	1	2	0	1	0	3	3	2	2	1	1	2	1	1	0	1	0	2	2	2	2	1	1	2	1	1	0	1	0	2	2	13.9	12	12	47.453
V5ASZ8	V5ASZ8	2	2	2	>tr|V5ASZ8|V5ASZ8_TRYCR Uncharacterized protein OS=Trypanosoma cruzi Dm28c GN=TCDM_08091 PE=4 SV=1	1	2	2	2	1	1	1	1	1	1	0	1	1	0	2	1	1	1	1	1	1	1	0	1	1	0	2	1	1	1	1	1	1	1	0	1	1	0	2	1	3.5	3.5	3.5	63.379
V5AT11	V5AT11	4	4	4	>tr|V5AT11|V5AT11_TRYCR Uncharacterized protein OS=Trypanosoma cruzi Dm28c GN=TCDM_08116 PE=4 SV=1	1	4	4	4	1	2	1	1	2	1	3	0	3	3	2	2	1	2	1	1	2	1	3	0	3	3	2	2	1	2	1	1	2	1	3	0	3	3	2	2	12.9	12.9	12.9	39.673
V5AT23	V5AT23	17	17	17	>tr|V5AT23|V5AT23_TRYCR Uncharacterized protein OS=Trypanosoma cruzi Dm28c GN=TCDM_08061 PE=4 SV=1	1	17	17	17	14	12	10	10	12	11	13	13	11	11	9	9	14	12	10	10	12	11	13	13	11	11	9	9	14	12	10	10	12	11	13	13	11	11	9	9	9.2	9.2	9.2	256.62
V5AT33	V5AT33	3	3	3	>tr|V5AT33|V5AT33_TRYCR DNA-(apurinic or apyrimidinic site) lyase OS=Trypanosoma cruzi Dm28c GN=TCDM_08074 PE=3 SV=1	1	3	3	3	3	2	2	3	2	2	2	3	3	3	2	2	3	2	2	3	2	2	2	3	3	3	2	2	3	2	2	3	2	2	2	3	3	3	2	2	14	14	14	33.967
V5AT41	V5AT41	2	2	2	>tr|V5AT41|V5AT41_TRYCR Uncharacterized protein OS=Trypanosoma cruzi Dm28c GN=TCDM_08010 PE=4 SV=1	1	2	2	2	2	2	2	1	1	1	1	2	0	1	1	1	2	2	2	1	1	1	1	2	0	1	1	1	2	2	2	1	1	1	1	2	0	1	1	1	4.4	4.4	4.4	58.332
V5AT52	V5AT52	1	1	1	>tr|V5AT52|V5AT52_TRYCR Uncharacterized protein OS=Trypanosoma cruzi Dm28c GN=TCDM_08021 PE=4 SV=1	1	1	1	1	1	0	1	0	0	0	0	0	0	0	0	0	1	0	1	0	0	0	0	0	0	0	0	0	1	0	1	0	0	0	0	0	0	0	0	0	2.8	2.8	2.8	44.571
V5AT54	V5AT54	9	4	3	>tr|V5AT54|V5AT54_TRYCR Retrotransposon hot spot (RHS) protein OS=Trypanosoma cruzi Dm28c GN=TCDM_13266 PE=4 SV=1	1	9	4	3	8	5	5	4	7	6	8	6	6	6	9	8	3	2	2	2	2	2	3	2	2	2	4	3	3	2	2	2	2	2	2	2	2	2	3	2	55.1	19.6	13.1	24.875
V5AT58	V5AT58	11	11	11	>tr|V5AT58|V5AT58_TRYCR Vesicular-fusion ATPase-like protein OS=Trypanosoma cruzi Dm28c GN=TCDM_08026 PE=4 SV=1	1	11	11	11	7	5	8	5	7	7	7	7	6	6	7	6	7	5	8	5	7	7	7	7	6	6	7	6	7	5	8	5	7	7	7	7	6	6	7	6	17	17	17	80.533
V5AT69	V5AT69	1	1	1	>tr|V5AT69|V5AT69_TRYCR Uncharacterized protein OS=Trypanosoma cruzi Dm28c GN=TCDM_08040 PE=4 SV=1	1	1	1	1	0	0	0	1	0	0	0	0	0	0	0	0	0	0	0	1	0	0	0	0	0	0	0	0	0	0	0	1	0	0	0	0	0	0	0	0	4.9	4.9	4.9	36.705
V5AT73	V5AT73	23	23	23	>tr|V5AT73|V5AT73_TRYCR Uncharacterized protein OS=Trypanosoma cruzi Dm28c GN=TCDM_08046 PE=4 SV=1	1	23	23	23	17	19	15	15	18	21	19	19	20	18	21	22	17	19	15	15	18	21	19	19	20	18	21	22	17	19	15	15	18	21	19	19	20	18	21	22	52.7	52.7	52.7	46.892
V5CIT4;V5ATB5;V5BEY6	V5CIT4;V5ATB5;V5BEY6	4;4;2	2;2;2	1;1;1	>tr|V5CIT4|V5CIT4_TRYCR UDP-Gal or UDP-GlcNAc-dependent glycosyltransferase OS=Trypanosoma cruzi Dm28c GN=TCDM_13271 PE=4 SV=1;>tr|V5ATB5|V5ATB5_TRYCR UDP-Gal or UDP-GlcNAc-dependent glycosyltransferase OS=Trypanosoma cruzi Dm28c GN=TCDM_13187 PE=4 SV=1;>t	3	4	2	1	1	2	2	2	2	2	3	2	3	2	2	2	1	1	1	1	1	1	2	1	2	1	2	1	0	0	0	0	0	0	1	0	1	0	1	0	16.6	9.3	4.2	29.541
V5ATC7	V5ATC7	5	5	5	>tr|V5ATC7|V5ATC7_TRYCR Uncharacterized protein OS=Trypanosoma cruzi Dm28c GN=TCDM_07987 PE=4 SV=1	1	5	5	5	2	4	3	3	4	4	1	4	1	3	2	3	2	4	3	3	4	4	1	4	1	3	2	3	2	4	3	3	4	4	1	4	1	3	2	3	5.1	5.1	5.1	134.09
V5ATD3	V5ATD3	5	5	5	>tr|V5ATD3|V5ATD3_TRYCR Formin like proteiny 2 (FH2) domain protein OS=Trypanosoma cruzi Dm28c GN=TCDM_07992 PE=4 SV=1	1	5	5	5	1	3	1	3	3	4	2	3	1	2	2	3	1	3	1	3	3	4	2	3	1	2	2	3	1	3	1	3	3	4	2	3	1	2	2	3	6.2	6.2	6.2	112.93
V5ATD4	V5ATD4	2	2	2	>tr|V5ATD4|V5ATD4_TRYCR Uncharacterized protein OS=Trypanosoma cruzi Dm28c GN=TCDM_12450 PE=4 SV=1	1	2	2	2	2	1	1	0	0	0	1	0	0	0	0	0	2	1	1	0	0	0	1	0	0	0	0	0	2	1	1	0	0	0	1	0	0	0	0	0	5.3	5.3	5.3	48.47
V5ATE0	V5ATE0	1	1	1	>tr|V5ATE0|V5ATE0_TRYCR Phosphatidylglycerophosphate synthase OS=Trypanosoma cruzi Dm28c GN=TCDM_07999 PE=4 SV=1	1	1	1	1	1	1	1	0	1	0	1	0	0	1	1	1	1	1	1	0	1	0	1	0	0	1	1	1	1	1	1	0	1	0	1	0	0	1	1	1	1.9	1.9	1.9	69.22
V5ATF0	V5ATF0	8	8	8	>tr|V5ATF0|V5ATF0_TRYCR Uncharacterized protein OS=Trypanosoma cruzi Dm28c GN=TCDM_07941 PE=4 SV=1	1	8	8	8	5	4	3	2	6	4	6	6	7	5	7	7	5	4	3	2	6	4	6	6	7	5	7	7	5	4	3	2	6	4	6	6	7	5	7	7	43.7	43.7	43.7	27.822
V5ATF4	V5ATF4	13	13	13	>tr|V5ATF4|V5ATF4_TRYCR Uncharacterized protein OS=Trypanosoma cruzi Dm28c GN=TCDM_07946 PE=4 SV=1	1	13	13	13	6	7	8	9	8	8	9	7	8	10	7	7	6	7	8	9	8	8	9	7	8	10	7	7	6	7	8	9	8	8	9	7	8	10	7	7	35.1	35.1	35.1	54.655
V5ATF8	V5ATF8	5	5	5	>tr|V5ATF8|V5ATF8_TRYCR Uncharacterized protein OS=Trypanosoma cruzi Dm28c GN=TCDM_07955 PE=4 SV=1	1	5	5	5	2	3	2	0	4	3	2	2	1	2	4	3	2	3	2	0	4	3	2	2	1	2	4	3	2	3	2	0	4	3	2	2	1	2	4	3	11	11	11	61.637
V5ATH5	V5ATH5	5	5	5	>tr|V5ATH5|V5ATH5_TRYCR 60S ribosomal protein L32 OS=Trypanosoma cruzi Dm28c GN=TCDM_14427 PE=4 SV=1	1	5	5	5	3	3	3	3	3	4	3	3	3	3	3	3	3	3	3	3	3	4	3	3	3	3	3	3	3	3	3	3	3	4	3	3	3	3	3	3	31.1	31.1	31.1	15.465
V5ATI0	V5ATI0	5	5	5	>tr|V5ATI0|V5ATI0_TRYCR Uncharacterized protein OS=Trypanosoma cruzi Dm28c GN=TCDM_07913 PE=4 SV=1	1	5	5	5	2	0	1	1	4	3	2	2	2	2	5	3	2	0	1	1	4	3	2	2	2	2	5	3	2	0	1	1	4	3	2	2	2	2	5	3	15.9	15.9	15.9	50.119
V5ATI5	V5ATI5	4	4	4	>tr|V5ATI5|V5ATI5_TRYCR Uncharacterized protein OS=Trypanosoma cruzi Dm28c GN=TCDM_07925 PE=4 SV=1	1	4	4	4	2	1	1	1	2	2	2	2	2	3	1	2	2	1	1	1	2	2	2	2	2	3	1	2	2	1	1	1	2	2	2	2	2	3	1	2	16	16	16	58.37
V5ATK8	V5ATK8	25	21	19	>tr|V5ATK8|V5ATK8_TRYCR Uncharacterized protein OS=Trypanosoma cruzi Dm28c GN=TCDM_07893 PE=4 SV=1	1	25	21	19	21	19	18	17	22	19	23	20	24	23	24	24	18	18	15	15	19	17	19	18	20	20	20	21	16	16	14	13	17	16	17	17	18	18	18	19	34.9	29.9	26.2	88.494
V5ATL5	V5ATL5	2	2	2	>tr|V5ATL5|V5ATL5_TRYCR Surface antigen 2 (CA-2) OS=Trypanosoma cruzi Dm28c GN=TCDM_07837 PE=4 SV=1	1	2	2	2	0	0	0	0	1	0	1	0	2	2	1	1	0	0	0	0	1	0	1	0	2	2	1	1	0	0	0	0	1	0	1	0	2	2	1	1	13.7	13.7	13.7	36.426
V5ATL9	V5ATL9	5	5	5	>tr|V5ATL9|V5ATL9_TRYCR Sodium/sulfate symporter OS=Trypanosoma cruzi Dm28c GN=TCDM_07846 PE=4 SV=1	1	5	5	5	4	3	3	3	3	3	4	3	4	5	3	3	4	3	3	3	3	3	4	3	4	5	3	3	4	3	3	3	3	3	4	3	4	5	3	3	15.2	15.2	15.2	40.443
V5ATM3	V5ATM3	40	39	39	>tr|V5ATM3|V5ATM3_TRYCR Dynein heavy chain OS=Trypanosoma cruzi Dm28c GN=TCDM_07854 PE=4 SV=1	1	40	39	39	21	18	22	19	27	22	29	24	32	35	20	25	20	17	21	18	26	21	28	23	31	34	19	24	20	17	21	18	26	21	28	23	31	34	19	24	24.3	23.9	23.9	231.44
V5ATM8	V5ATM8	5	5	5	>tr|V5ATM8|V5ATM8_TRYCR Uncharacterized protein OS=Trypanosoma cruzi Dm28c GN=TCDM_07859 PE=4 SV=1	1	5	5	5	2	1	1	0	2	2	4	3	5	3	1	2	2	1	1	0	2	2	4	3	5	3	1	2	2	1	1	0	2	2	4	3	5	3	1	2	16.1	16.1	16.1	48.725
V5ATN7	V5ATN7	3	3	3	>tr|V5ATN7|V5ATN7_TRYCR Uncharacterized protein OS=Trypanosoma cruzi Dm28c GN=TCDM_07869 PE=4 SV=1	1	3	3	3	0	2	0	1	2	1	3	3	3	3	3	3	0	2	0	1	2	1	3	3	3	3	3	3	0	2	0	1	2	1	3	3	3	3	3	3	6	6	6	88.151
V5ATP2	V5ATP2	2	2	2	>tr|V5ATP2|V5ATP2_TRYCR Uncharacterized protein OS=Trypanosoma cruzi Dm28c GN=TCDM_13816 PE=4 SV=1	1	2	2	2	0	0	0	0	1	1	0	1	1	1	0	0	0	0	0	0	1	1	0	1	1	1	0	0	0	0	0	0	1	1	0	1	1	1	0	0	13.8	13.8	13.8	18.329
V5ATP4	V5ATP4	2	2	2	>tr|V5ATP4|V5ATP4_TRYCR Uncharacterized protein OS=Trypanosoma cruzi Dm28c GN=TCDM_14412 PE=4 SV=1	1	2	2	2	1	1	1	0	1	1	1	1	0	0	2	2	1	1	1	0	1	1	1	1	0	0	2	2	1	1	1	0	1	1	1	1	0	0	2	2	22.6	22.6	22.6	12.666
V5ATR8	V5ATR8	23	23	23	>tr|V5ATR8|V5ATR8_TRYCR Putative Unc104-like kinesin OS=Trypanosoma cruzi Dm28c GN=TCDM_07835 PE=4 SV=1	1	23	23	23	22	19	21	18	21	23	22	21	12	11	20	20	22	19	21	18	21	23	22	21	12	11	20	20	22	19	21	18	21	23	22	21	12	11	20	20	26.9	26.9	26.9	116.78
V5ATS3	V5ATS3	3	3	3	>tr|V5ATS3|V5ATS3_TRYCR Uncharacterized protein OS=Trypanosoma cruzi Dm28c GN=TCDM_07770 PE=4 SV=1	1	3	3	3	2	0	1	2	3	2	2	3	2	0	1	3	2	0	1	2	3	2	2	3	2	0	1	3	2	0	1	2	3	2	2	3	2	0	1	3	5.9	5.9	5.9	75.258
V5ATS8	V5ATS8	2	2	2	>tr|V5ATS8|V5ATS8_TRYCR Zn-finger protein OS=Trypanosoma cruzi Dm28c GN=TCDM_07783 PE=4 SV=1	1	2	2	2	1	1	1	1	1	1	2	2	1	1	2	2	1	1	1	1	1	1	2	2	1	1	2	2	1	1	1	1	1	1	2	2	1	1	2	2	2.7	2.7	2.7	95.721
V5ATT7	V5ATT7	1	1	1	>tr|V5ATT7|V5ATT7_TRYCR Uncharacterized protein OS=Trypanosoma cruzi Dm28c GN=TCDM_07795 PE=4 SV=1	1	1	1	1	0	1	0	1	1	1	0	1	0	1	1	1	0	1	0	1	1	1	0	1	0	1	1	1	0	1	0	1	1	1	0	1	0	1	1	1	2.6	2.6	2.6	64.414
V5ATU2	V5ATU2	5	5	5	>tr|V5ATU2|V5ATU2_TRYCR Uncharacterized protein OS=Trypanosoma cruzi Dm28c GN=TCDM_07731 PE=4 SV=1	1	5	5	5	0	1	1	0	2	2	2	2	3	2	2	1	0	1	1	0	2	2	2	2	3	2	2	1	0	1	1	0	2	2	2	2	3	2	2	1	11.9	11.9	11.9	58.364
V5ATV5	V5ATV5	6	6	6	>tr|V5ATV5|V5ATV5_TRYCR Uncharacterized protein OS=Trypanosoma cruzi Dm28c GN=TCDM_07755 PE=4 SV=1	1	6	6	6	2	3	1	2	3	3	4	3	6	4	4	3	2	3	1	2	3	3	4	3	6	4	4	3	2	3	1	2	3	3	4	3	6	4	4	3	25.1	25.1	25.1	36.602
V5ATV9	V5ATV9	1	1	1	>tr|V5ATV9|V5ATV9_TRYCR Uncharacterized protein OS=Trypanosoma cruzi Dm28c GN=TCDM_07761 PE=4 SV=1	1	1	1	1	1	1	1	1	1	1	1	0	0	0	0	0	1	1	1	1	1	1	1	0	0	0	0	0	1	1	1	1	1	1	1	0	0	0	0	0	1.5	1.5	1.5	101.98
V5ATY0	V5ATY0	26	26	26	>tr|V5ATY0|V5ATY0_TRYCR Uncharacterized protein OS=Trypanosoma cruzi Dm28c GN=TCDM_07712 PE=4 SV=1	1	26	26	26	15	17	10	15	19	18	21	21	21	21	17	22	15	17	10	15	19	18	21	21	21	21	17	22	15	17	10	15	19	18	21	21	21	21	17	22	25.3	25.3	25.3	152.7
V5ATY2	V5ATY2	7	1	1	>tr|V5ATY2|V5ATY2_TRYCR Helicase-like protein OS=Trypanosoma cruzi Dm28c GN=TCDM_12981 PE=4 SV=1	1	7	1	1	5	5	5	5	5	5	6	6	4	4	5	6	0	0	0	0	0	0	0	0	0	0	0	1	0	0	0	0	0	0	0	0	0	0	0	1	19	2.9	2.9	56.704
V5ATY5	V5ATY5	2	2	2	>tr|V5ATY5|V5ATY5_TRYCR Uncharacterized protein OS=Trypanosoma cruzi Dm28c GN=TCDM_07719 PE=4 SV=1	1	2	2	2	2	2	2	2	2	2	2	2	2	1	2	2	2	2	2	2	2	2	2	2	2	1	2	2	2	2	2	2	2	2	2	2	2	1	2	2	7.7	7.7	7.7	28.818
V5AU06	V5AU06	21	21	20	>tr|V5AU06|V5AU06_TRYCR Nucleolar protein OS=Trypanosoma cruzi Dm28c GN=TCDM_07668 PE=4 SV=1	1	21	21	20	16	12	13	13	16	13	17	16	18	15	15	16	16	12	13	13	16	13	17	16	18	15	15	16	16	12	13	12	15	13	16	15	17	15	14	15	52.6	52.6	50.1	53.644
V5AU19	V5AU19	2	2	2	>tr|V5AU19|V5AU19_TRYCR Thymidylate kinase OS=Trypanosoma cruzi Dm28c GN=TCDM_07688 PE=3 SV=1	1	2	2	2	1	1	1	2	1	1	1	1	1	0	2	1	1	1	1	2	1	1	1	1	1	0	2	1	1	1	1	2	1	1	1	1	1	0	2	1	6	6	6	39.433
V5AU30	V5AU30	7	7	7	>tr|V5AU30|V5AU30_TRYCR Uncharacterized protein OS=Trypanosoma cruzi Dm28c GN=TCDM_07626 PE=4 SV=1	1	7	7	7	6	4	5	3	5	4	3	3	3	1	4	3	6	4	5	3	5	4	3	3	3	1	4	3	6	4	5	3	5	4	3	3	3	1	4	3	15.7	15.7	15.7	56.636
V5AU35	V5AU35	5	5	5	>tr|V5AU35|V5AU35_TRYCR NADH-cytochrome b5 reductase OS=Trypanosoma cruzi Dm28c GN=TCDM_07633 PE=4 SV=1	1	5	5	5	1	3	2	2	2	2	3	1	1	2	2	3	1	3	2	2	2	2	3	1	1	2	2	3	1	3	2	2	2	2	3	1	1	2	2	3	21.5	21.5	21.5	37.201
V5AU41	V5AU41	8	8	8	>tr|V5AU41|V5AU41_TRYCR Uncharacterized protein OS=Trypanosoma cruzi Dm28c GN=TCDM_07638 PE=4 SV=1	1	8	8	8	2	3	2	1	5	4	5	5	5	6	1	2	2	3	2	1	5	4	5	5	5	6	1	2	2	3	2	1	5	4	5	5	5	6	1	2	4.9	4.9	4.9	215.23
V5AU45	V5AU45	7	4	4	>tr|V5AU45|V5AU45_TRYCR Uncharacterized protein OS=Trypanosoma cruzi Dm28c GN=TCDM_07644 PE=4 SV=1	1	7	4	4	4	6	5	5	7	7	7	7	7	7	6	7	2	3	3	3	4	4	4	4	4	4	3	4	2	3	3	3	4	4	4	4	4	4	3	4	31.6	19.2	19.2	34.74
V5AU50	V5AU50	3	3	3	>tr|V5AU50|V5AU50_TRYCR Uncharacterized protein OS=Trypanosoma cruzi Dm28c GN=TCDM_14365 PE=4 SV=1	1	3	3	3	2	2	2	2	2	2	2	2	2	2	3	3	2	2	2	2	2	2	2	2	2	2	3	3	2	2	2	2	2	2	2	2	2	2	3	3	36.7	36.7	36.7	12.41
V5AU55	V5AU55	10	10	10	>tr|V5AU55|V5AU55_TRYCR Uncharacterized protein OS=Trypanosoma cruzi Dm28c GN=TCDM_07569 PE=4 SV=1	1	10	10	10	1	3	3	4	4	3	5	3	9	8	4	6	1	3	3	4	4	3	5	3	9	8	4	6	1	3	3	4	4	3	5	3	9	8	4	6	23	23	23	61.154
V5AU61	V5AU61	5	5	5	>tr|V5AU61|V5AU61_TRYCR Uncharacterized protein OS=Trypanosoma cruzi Dm28c GN=TCDM_07575 PE=4 SV=1	1	5	5	5	1	1	0	2	2	1	4	4	2	2	3	2	1	1	0	2	2	1	4	4	2	2	3	2	1	1	0	2	2	1	4	4	2	2	3	2	14.8	14.8	14.8	47.17
V5AU66	V5AU66	3	3	3	>tr|V5AU66|V5AU66_TRYCR Uncharacterized protein OS=Trypanosoma cruzi Dm28c GN=TCDM_07583 PE=4 SV=1	1	3	3	3	0	0	0	1	1	1	0	2	2	1	0	1	0	0	0	1	1	1	0	2	2	1	0	1	0	0	0	1	1	1	0	2	2	1	0	1	6.6	6.6	6.6	61.899
V5AU75;V5BB67	V5AU75;V5BB67	8;4	2;2	0;0	>tr|V5AU75|V5AU75_TRYCR Uncharacterized protein OS=Trypanosoma cruzi Dm28c GN=TCDM_12875 PE=4 SV=1;>tr|V5BB67|V5BB67_TRYCR Uncharacterized protein OS=Trypanosoma cruzi Dm28c GN=TCDM_00639 PE=4 SV=1	2	8	2	0	8	8	8	8	8	8	8	8	7	7	8	8	2	2	2	2	2	2	2	2	2	2	2	2	0	0	0	0	0	0	0	0	0	0	0	0	24.4	6.7	0	49.566
V5AU76	V5AU76	17	17	17	>tr|V5AU76|V5AU76_TRYCR Glycyl-tRNA synthetase OS=Trypanosoma cruzi Dm28c GN=TCDM_07596 PE=3 SV=1	1	17	17	17	11	12	8	7	13	11	12	13	13	13	15	14	11	12	8	7	13	11	12	13	13	13	15	14	11	12	8	7	13	11	12	13	13	13	15	14	36	36	36	70.041
V5AU81	V5AU81	12	12	12	>tr|V5AU81|V5AU81_TRYCR Aminomethyltransferase OS=Trypanosoma cruzi Dm28c GN=TCDM_07602 PE=3 SV=1	1	12	12	12	7	9	6	7	9	9	9	10	7	7	7	10	7	9	6	7	9	9	9	10	7	7	7	10	7	9	6	7	9	9	9	10	7	7	7	10	37.5	37.5	37.5	41.333
V5AU86	V5AU86	3	3	3	>tr|V5AU86|V5AU86_TRYCR Uncharacterized protein OS=Trypanosoma cruzi Dm28c GN=TCDM_07610 PE=4 SV=1	1	3	3	3	2	2	1	2	0	2	0	1	0	1	1	0	2	2	1	2	0	2	0	1	0	1	1	0	2	2	1	2	0	2	0	1	0	1	1	0	9	9	9	46.772
V5AUA2	V5AUA2	10	10	10	>tr|V5AUA2|V5AUA2_TRYCR Uncharacterized protein OS=Trypanosoma cruzi Dm28c GN=TCDM_07522 PE=4 SV=1	1	10	10	10	5	4	4	5	6	5	6	7	3	3	4	5	5	4	4	5	6	5	6	7	3	3	4	5	5	4	4	5	6	5	6	7	3	3	4	5	12.4	12.4	12.4	113.14
V5AUB8	V5AUB8	11	5	1	>tr|V5AUB8|V5AUB8_TRYCR Retrotransposon hot spot (RHS) protein OS=Trypanosoma cruzi Dm28c GN=TCDM_12817 PE=4 SV=1	1	11	5	1	9	6	8	6	11	7	9	8	8	8	10	10	5	3	3	2	5	4	5	4	4	4	5	5	1	1	1	1	1	1	1	1	1	1	1	1	44.5	24.1	5.6	36.956
V5AUD1;V5AKA1	V5AUD1	7;1	1;0	1;0	>tr|V5AUD1|V5AUD1_TRYCR Retrotransposon hot spot (RHS) protein OS=Trypanosoma cruzi Dm28c GN=TCDM_12801 PE=4 SV=1	2	7	1	1	6	5	5	6	7	6	7	6	5	6	5	7	1	1	1	1	1	1	1	1	1	1	1	1	1	1	1	1	1	1	1	1	1	1	1	1	14	1.8	1.8	68.635
V5AUE3	V5AUE3	22	22	22	>tr|V5AUE3|V5AUE3_TRYCR Uncharacterized protein OS=Trypanosoma cruzi Dm28c GN=TCDM_07480 PE=4 SV=1	1	22	22	22	14	12	12	10	15	16	12	15	16	17	17	14	14	12	12	10	15	16	12	15	16	17	17	14	14	12	12	10	15	16	12	15	16	17	17	14	19	19	19	140.86
V5AUF3	V5AUF3	29	29	29	>tr|V5AUF3|V5AUF3_TRYCR Stress-induced protein sti1 OS=Trypanosoma cruzi Dm28c GN=TCDM_07494 PE=4 SV=1	1	29	29	29	17	15	14	12	20	15	17	19	13	16	27	24	17	15	14	12	20	15	17	19	13	16	27	24	17	15	14	12	20	15	17	19	13	16	27	24	55.2	55.2	55.2	63.195
V5AUH1	V5AUH1	22	22	22	>tr|V5AUH1|V5AUH1_TRYCR Glycerol-3-phosphate dehydrogenase OS=Trypanosoma cruzi Dm28c GN=TCDM_07435 PE=3 SV=1	1	22	22	22	19	19	18	18	21	20	18	21	18	21	20	20	19	19	18	18	21	20	18	21	18	21	20	20	19	19	18	18	21	20	18	21	18	21	20	20	37.4	37.4	37.4	77.366
V5AUH7	V5AUH7	9	9	9	>tr|V5AUH7|V5AUH7_TRYCR Uncharacterized protein OS=Trypanosoma cruzi Dm28c GN=TCDM_07443 PE=4 SV=1	1	9	9	9	4	3	3	4	5	4	6	6	1	0	3	4	4	3	3	4	5	4	6	6	1	0	3	4	4	3	3	4	5	4	6	6	1	0	3	4	12.5	12.5	12.5	97.437
V5AUI0	V5AUI0	3	3	3	>tr|V5AUI0|V5AUI0_TRYCR Syntaxin binding protein OS=Trypanosoma cruzi Dm28c GN=TCDM_12748 PE=4 SV=1	1	3	3	3	1	1	1	2	2	3	2	1	1	2	1	2	1	1	1	2	2	3	2	1	1	2	1	2	1	1	1	2	2	3	2	1	1	2	1	2	6.7	6.7	6.7	72.577
V5AUI1	V5AUI1	4	4	4	>tr|V5AUI1|V5AUI1_TRYCR Uncharacterized protein OS=Trypanosoma cruzi Dm28c GN=TCDM_07448 PE=4 SV=1	1	4	4	4	3	2	4	1	2	1	1	2	1	1	2	1	3	2	4	1	2	1	1	2	1	1	2	1	3	2	4	1	2	1	1	2	1	1	2	1	16.7	16.7	16.7	30.513
V5AUI9	V5AUI9	10	10	10	>tr|V5AUI9|V5AUI9_TRYCR Long-chain-fatty-acid-CoA ligase OS=Trypanosoma cruzi Dm28c GN=TCDM_07463 PE=4 SV=1	1	10	10	10	6	4	3	5	6	5	3	3	3	5	5	5	6	4	3	5	6	5	3	3	3	5	5	5	6	4	3	5	6	5	3	3	3	5	5	5	17.2	17.2	17.2	81.54
V5AUK1	V5AUK1	11	11	11	>tr|V5AUK1|V5AUK1_TRYCR Uncharacterized protein OS=Trypanosoma cruzi Dm28c GN=TCDM_07383 PE=4 SV=1	1	11	11	11	7	4	6	6	6	6	6	6	8	10	5	7	7	4	6	6	6	6	6	6	8	10	5	7	7	4	6	6	6	6	6	6	8	10	5	7	18.4	18.4	18.4	84.429
V5AUK9	V5AUK9	3	3	3	>tr|V5AUK9|V5AUK9_TRYCR Uncharacterized protein OS=Trypanosoma cruzi Dm28c GN=TCDM_07397 PE=4 SV=1	1	3	3	3	0	0	1	0	2	0	1	0	1	3	0	0	0	0	1	0	2	0	1	0	1	3	0	0	0	0	1	0	2	0	1	0	1	3	0	0	10.2	10.2	10.2	43.717
V5AUL7	V5AUL7	14	14	14	>tr|V5AUL7|V5AUL7_TRYCR Uncharacterized protein OS=Trypanosoma cruzi Dm28c GN=TCDM_07411 PE=4 SV=1	1	14	14	14	6	7	5	5	9	9	11	10	11	12	6	8	6	7	5	5	9	9	11	10	11	12	6	8	6	7	5	5	9	9	11	10	11	12	6	8	23.2	23.2	23.2	91.092
V5AUM3	V5AUM3	11	11	11	>tr|V5AUM3|V5AUM3_TRYCR Uncharacterized protein OS=Trypanosoma cruzi Dm28c GN=TCDM_07419 PE=4 SV=1	1	11	11	11	9	9	8	10	9	7	11	9	8	9	9	9	9	9	8	10	9	7	11	9	8	9	9	9	9	9	8	10	9	7	11	9	8	9	9	9	29.3	29.3	29.3	46.263
V5AUM8	V5AUM8	14	14	14	>tr|V5AUM8|V5AUM8_TRYCR Uncharacterized protein OS=Trypanosoma cruzi Dm28c GN=TCDM_07430 PE=4 SV=1	1	14	14	14	11	10	10	12	12	11	12	13	12	13	13	11	11	10	10	12	12	11	12	13	12	13	13	11	11	10	10	12	12	11	12	13	12	13	13	11	65.2	65.2	65.2	30.792
V5AUN4	V5AUN4	5	5	5	>tr|V5AUN4|V5AUN4_TRYCR Ribosomal P protein AGP2beta-1 OS=Trypanosoma cruzi Dm28c GN=TCDM_12676 PE=4 SV=1	1	5	5	5	3	2	3	3	2	2	4	2	3	2	3	4	3	2	3	3	2	2	4	2	3	2	3	4	3	2	3	3	2	2	4	2	3	2	3	4	22.4	22.4	22.4	27.671
V5AUS2	V5AUS2	6	6	6	>tr|V5AUS2|V5AUS2_TRYCR GPI transamidase component Tta1 OS=Trypanosoma cruzi Dm28c GN=TCDM_07355 PE=4 SV=1	1	6	6	6	2	2	2	2	3	2	3	3	4	3	3	4	2	2	2	2	3	2	3	3	4	3	3	4	2	2	2	2	3	2	3	3	4	3	3	4	18.5	18.5	18.5	49.393
V5AUS6	V5AUS6	1	1	1	>tr|V5AUS6|V5AUS6_TRYCR Superoxide dismutase OS=Trypanosoma cruzi Dm28c GN=TCDM_07362 PE=4 SV=1	1	1	1	1	0	0	0	0	0	0	0	0	0	0	1	0	0	0	0	0	0	0	0	0	0	0	1	0	0	0	0	0	0	0	0	0	0	0	1	0	3.6	3.6	3.6	35.566
V5AUT0	V5AUT0	5	5	5	>tr|V5AUT0|V5AUT0_TRYCR Uncharacterized protein OS=Trypanosoma cruzi Dm28c GN=TCDM_07370 PE=4 SV=1	1	5	5	5	3	3	3	2	3	3	3	2	2	2	2	3	3	3	3	2	3	3	3	2	2	2	2	3	3	3	3	2	3	3	3	2	2	2	2	3	8	8	8	96.249
V5AUU0	V5AUU0	27	27	27	>tr|V5AUU0|V5AUU0_TRYCR Beta prime cop protein OS=Trypanosoma cruzi Dm28c GN=TCDM_07381 PE=4 SV=1	1	27	27	27	22	23	20	20	24	23	24	25	24	24	22	24	22	23	20	20	24	23	24	25	24	24	22	24	22	23	20	20	24	23	24	25	24	24	22	24	38.1	38.1	38.1	100.42
V5AUU9	V5AUU9	6	6	6	>tr|V5AUU9|V5AUU9_TRYCR Uncharacterized protein OS=Trypanosoma cruzi Dm28c GN=TCDM_07313 PE=4 SV=1	1	6	6	6	3	4	4	3	4	4	3	2	0	0	2	1	3	4	4	3	4	4	3	2	0	0	2	1	3	4	4	3	4	4	3	2	0	0	2	1	22.1	22.1	22.1	31.962
V5AUV0	V5AUV0	2	2	2	>tr|V5AUV0|V5AUV0_TRYCR Uncharacterized protein OS=Trypanosoma cruzi Dm28c GN=TCDM_12307 PE=4 SV=1	1	2	2	2	1	0	1	0	1	1	1	1	1	1	0	0	1	0	1	0	1	1	1	1	1	1	0	0	1	0	1	0	1	1	1	1	1	1	0	0	25	25	25	7.6333
V5AUW3	V5AUW3	4	4	3	>tr|V5AUW3|V5AUW3_TRYCR Serine/threonine-protein phosphatase OS=Trypanosoma cruzi Dm28c GN=TCDM_07329 PE=3 SV=1	1	4	4	3	3	3	2	3	3	3	3	3	3	2	3	3	3	3	2	3	3	3	3	3	3	2	3	3	2	2	1	2	2	2	2	2	2	1	2	2	11.8	11.8	8.8	37.503
V5AUW7	V5AUW7	9	9	9	>tr|V5AUW7|V5AUW7_TRYCR Uncharacterized protein OS=Trypanosoma cruzi Dm28c GN=TCDM_07339 PE=4 SV=1	1	9	9	9	7	8	5	5	8	8	7	7	6	8	9	8	7	8	5	5	8	8	7	7	6	8	9	8	7	8	5	5	8	8	7	7	6	8	9	8	44.1	44.1	44.1	30.577
V5AUX6	V5AUX6	30	30	30	>tr|V5AUX6|V5AUX6_TRYCR Major vault protein OS=Trypanosoma cruzi Dm28c GN=TCDM_07264 PE=4 SV=1	1	30	30	30	21	21	20	18	27	22	25	24	21	20	22	24	21	21	20	18	27	22	25	24	21	20	22	24	21	21	20	18	27	22	25	24	21	20	22	24	53.9	53.9	53.9	94.634
V5AUY0	V5AUY0	3	3	3	>tr|V5AUY0|V5AUY0_TRYCR Uncharacterized protein OS=Trypanosoma cruzi Dm28c GN=TCDM_07274 PE=4 SV=1	1	3	3	3	2	2	1	2	2	2	1	2	1	1	0	0	2	2	1	2	2	2	1	2	1	1	0	0	2	2	1	2	2	2	1	2	1	1	0	0	11.6	11.6	11.6	36.326
V5AUY3	V5AUY3	1	1	1	>tr|V5AUY3|V5AUY3_TRYCR Uncharacterized protein OS=Trypanosoma cruzi Dm28c GN=TCDM_07281 PE=4 SV=1	1	1	1	1	1	1	1	1	1	1	1	1	1	1	1	1	1	1	1	1	1	1	1	1	1	1	1	1	1	1	1	1	1	1	1	1	1	1	1	1	2.3	2.3	2.3	45.504
V5AUZ7	V5AUZ7	4	4	4	>tr|V5AUZ7|V5AUZ7_TRYCR Uncharacterized protein OS=Trypanosoma cruzi Dm28c GN=TCDM_13774 PE=4 SV=1	1	4	4	4	3	3	3	3	3	3	4	3	4	3	4	3	3	3	3	3	3	3	4	3	4	3	4	3	3	3	3	3	3	3	4	3	4	3	4	3	34.9	34.9	34.9	16.426
V5AV01	V5AV01	2	2	2	>tr|V5AV01|V5AV01_TRYCR Dynein light chain OS=Trypanosoma cruzi Dm28c GN=TCDM_14407 PE=4 SV=1	1	2	2	2	2	2	2	2	2	1	2	2	2	2	2	2	2	2	2	2	2	1	2	2	2	2	2	2	2	2	2	2	2	1	2	2	2	2	2	2	25.6	25.6	25.6	10.584
V5AV05	V5AV05	12	12	12	>tr|V5AV05|V5AV05_TRYCR Lysophospholipase OS=Trypanosoma cruzi Dm28c GN=TCDM_07218 PE=4 SV=1	1	12	12	12	8	8	8	7	9	8	8	8	7	7	10	10	8	8	8	7	9	8	8	8	7	7	10	10	8	8	8	7	9	8	8	8	7	7	10	10	57.7	57.7	57.7	30.223
V5AV12	V5AV12	18	18	18	>tr|V5AV12|V5AV12_TRYCR Proteasome regulatory ATPase subunit 2 OS=Trypanosoma cruzi Dm28c GN=TCDM_12527 PE=3 SV=1	1	18	18	18	16	14	16	13	17	16	18	16	17	17	16	16	16	14	16	13	17	16	18	16	17	17	16	16	16	14	16	13	17	16	18	16	17	17	16	16	54.5	54.5	54.5	48.991
V5AV15	V5AV15	3	3	3	>tr|V5AV15|V5AV15_TRYCR Uncharacterized protein OS=Trypanosoma cruzi Dm28c GN=TCDM_07243 PE=4 SV=1	1	3	3	3	1	0	1	0	2	0	0	1	0	0	1	0	1	0	1	0	2	0	0	1	0	0	1	0	1	0	1	0	2	0	0	1	0	0	1	0	4.2	4.2	4.2	103.99
V5AV31	V5AV31	5	5	5	>tr|V5AV31|V5AV31_TRYCR Beta-ketoacyl synthase family protein OS=Trypanosoma cruzi Dm28c GN=TCDM_07176 PE=3 SV=1	1	5	5	5	4	1	1	1	2	1	2	2	1	1	2	2	4	1	1	1	2	1	2	2	1	1	2	2	4	1	1	1	2	1	2	2	1	1	2	2	13	13	13	49.622
V5AV36	V5AV36	17	17	17	>tr|V5AV36|V5AV36_TRYCR Translation initiation factor IF-2 OS=Trypanosoma cruzi Dm28c GN=TCDM_07185 PE=4 SV=1	1	17	17	17	10	11	11	10	11	9	11	12	9	11	14	11	10	11	11	10	11	9	11	12	9	11	14	11	10	11	11	10	11	9	11	12	9	11	14	11	25.5	25.5	25.5	100.38
V5AV46	V5AV46	2	2	2	>tr|V5AV46|V5AV46_TRYCR Uncharacterized protein OS=Trypanosoma cruzi Dm28c GN=TCDM_07202 PE=4 SV=1	1	2	2	2	1	2	1	1	1	1	1	1	1	1	1	1	1	2	1	1	1	1	1	1	1	1	1	1	1	2	1	1	1	1	1	1	1	1	1	1	9.1	9.1	9.1	31.187
V5AV59	V5AV59	3	3	3	>tr|V5AV59|V5AV59_TRYCR Uncharacterized protein OS=Trypanosoma cruzi Dm28c GN=TCDM_07131 PE=4 SV=1	1	3	3	3	2	2	2	2	2	2	1	1	1	2	1	1	2	2	2	2	2	2	1	1	1	2	1	1	2	2	2	2	2	2	1	1	1	2	1	1	18.5	18.5	18.5	26.32
V5AV88	V5AV88	8	8	8	>tr|V5AV88|V5AV88_TRYCR DNA topoisomerase OS=Trypanosoma cruzi Dm28c GN=TCDM_07092 PE=3 SV=1	1	8	8	8	5	4	3	3	6	6	5	6	3	4	6	7	5	4	3	3	6	6	5	6	3	4	6	7	5	4	3	3	6	6	5	6	3	4	6	7	13.8	13.8	13.8	95.132
V5AV92	V5AV92	25	25	25	>tr|V5AV92|V5AV92_TRYCR Proteasome regulatory non-ATPase subunit 2 OS=Trypanosoma cruzi Dm28c GN=TCDM_07100 PE=4 SV=1	1	25	25	25	19	17	15	14	22	16	23	18	20	18	17	21	19	17	15	14	22	16	23	18	20	18	17	21	19	17	15	14	22	16	23	18	20	18	17	21	33.1	33.1	33.1	105.74
V5AVA5	V5AVA5	3	3	3	>tr|V5AVA5|V5AVA5_TRYCR Uncharacterized protein OS=Trypanosoma cruzi Dm28c GN=TCDM_07116 PE=4 SV=1	1	3	3	3	1	1	1	2	1	0	1	1	1	1	2	3	1	1	1	2	1	0	1	1	1	1	2	3	1	1	1	2	1	0	1	1	1	1	2	3	9.8	9.8	9.8	37.862
V5AVB0	V5AVB0	22	22	22	>tr|V5AVB0|V5AVB0_TRYCR ATP synthase subunit alpha OS=Trypanosoma cruzi Dm28c GN=TCDM_07023 PE=4 SV=1	1	22	22	22	19	19	17	18	22	20	22	22	22	20	22	22	19	19	17	18	22	20	22	22	22	20	22	22	19	19	17	18	22	20	22	22	22	20	22	22	45.3	45.3	45.3	62.927
V5AVB4	V5AVB4	1	1	1	>tr|V5AVB4|V5AVB4_TRYCR Uncharacterized protein OS=Trypanosoma cruzi Dm28c GN=TCDM_07034 PE=4 SV=1	1	1	1	1	1	1	0	0	1	1	1	1	0	1	1	1	1	1	0	0	1	1	1	1	0	1	1	1	1	1	0	0	1	1	1	1	0	1	1	1	3.5	3.5	3.5	45.936
V5AVB8	V5AVB8	2	2	2	>tr|V5AVB8|V5AVB8_TRYCR Uncharacterized protein OS=Trypanosoma cruzi Dm28c GN=TCDM_07042 PE=4 SV=1	1	2	2	2	1	0	0	0	2	0	1	0	1	1	0	2	1	0	0	0	2	0	1	0	1	1	0	2	1	0	0	0	2	0	1	0	1	1	0	2	3.5	3.5	3.5	70.912
V5AVD9	V5AVD9	2	2	2	>tr|V5AVD9|V5AVD9_TRYCR Uncharacterized protein OS=Trypanosoma cruzi Dm28c GN=TCDM_07072 PE=4 SV=1	1	2	2	2	0	0	0	0	0	0	0	0	0	0	0	2	0	0	0	0	0	0	0	0	0	0	0	2	0	0	0	0	0	0	0	0	0	0	0	2	2.5	2.5	2.5	92.657
V5AVE3	V5AVE3	8	8	8	>tr|V5AVE3|V5AVE3_TRYCR Uncharacterized protein OS=Trypanosoma cruzi Dm28c GN=TCDM_14147 PE=4 SV=1	1	8	8	8	7	8	6	6	8	8	8	8	8	7	8	8	7	8	6	6	8	8	8	8	8	7	8	8	7	8	6	6	8	8	8	8	8	7	8	8	53.6	53.6	53.6	21.993
V5AVG5	V5AVG5	6	6	6	>tr|V5AVG5|V5AVG5_TRYCR Uncharacterized protein OS=Trypanosoma cruzi Dm28c GN=TCDM_07005 PE=4 SV=1	1	6	6	6	3	3	2	3	4	2	6	2	4	1	3	4	3	3	2	3	4	2	6	2	4	1	3	4	3	3	2	3	4	2	6	2	4	1	3	4	26.5	26.5	26.5	40.203
V5AVH4	V5AVH4	11	11	11	>tr|V5AVH4|V5AVH4_TRYCR Uncharacterized protein OS=Trypanosoma cruzi Dm28c GN=TCDM_07018 PE=4 SV=1	1	11	11	11	5	7	3	5	6	6	7	8	9	11	5	5	5	7	3	5	6	6	7	8	9	11	5	5	5	7	3	5	6	6	7	8	9	11	5	5	29.7	29.7	29.7	43.146
V5AVI0	V5AVI0	4	4	4	>tr|V5AVI0|V5AVI0_TRYCR Uncharacterized protein OS=Trypanosoma cruzi Dm28c GN=TCDM_06926 PE=4 SV=1	1	4	4	4	2	0	0	1	1	0	1	0	3	1	1	1	2	0	0	1	1	0	1	0	3	1	1	1	2	0	0	1	1	0	1	0	3	1	1	1	5.3	5.3	5.3	95.121
V5AVI5	V5AVI5	7	7	7	>tr|V5AVI5|V5AVI5_TRYCR Kinesin-like protein OS=Trypanosoma cruzi Dm28c GN=TCDM_06932 PE=3 SV=1	1	7	7	7	1	1	0	0	2	1	6	3	6	4	3	1	1	1	0	0	2	1	6	3	6	4	3	1	1	1	0	0	2	1	6	3	6	4	3	1	6.2	6.2	6.2	182.39
V5AVJ0	V5AVJ0	2	2	2	>tr|V5AVJ0|V5AVJ0_TRYCR Uncharacterized protein OS=Trypanosoma cruzi Dm28c GN=TCDM_06939 PE=4 SV=1	1	2	2	2	1	0	0	0	0	1	2	0	1	1	1	0	1	0	0	0	0	1	2	0	1	1	1	0	1	0	0	0	0	1	2	0	1	1	1	0	6	6	6	52.908
V5AVK1	V5AVK1	5	5	5	>tr|V5AVK1|V5AVK1_TRYCR Uncharacterized protein OS=Trypanosoma cruzi Dm28c GN=TCDM_06955 PE=4 SV=1	1	5	5	5	1	2	0	1	1	2	2	3	4	2	3	2	1	2	0	1	1	2	2	3	4	2	3	2	1	2	0	1	1	2	2	3	4	2	3	2	24.3	24.3	24.3	33.739
V5AVK6	V5AVK6	8	8	8	>tr|V5AVK6|V5AVK6_TRYCR Uncharacterized protein OS=Trypanosoma cruzi Dm28c GN=TCDM_06967 PE=4 SV=1	1	8	8	8	3	4	4	2	4	2	1	3	1	2	8	6	3	4	4	2	4	2	1	3	1	2	8	6	3	4	4	2	4	2	1	3	1	2	8	6	17.9	17.9	17.9	66.595
V5AVL7	V5AVL7	6	6	6	>tr|V5AVL7|V5AVL7_TRYCR Uncharacterized protein OS=Trypanosoma cruzi Dm28c GN=TCDM_14292 PE=4 SV=1	1	6	6	6	5	3	4	3	4	3	4	4	3	2	5	4	5	3	4	3	4	3	4	4	3	2	5	4	5	3	4	3	4	3	4	4	3	2	5	4	32.5	32.5	32.5	25.644
V5AVM2	V5AVM2	8	8	8	>tr|V5AVM2|V5AVM2_TRYCR Ubiquitin-like protein OS=Trypanosoma cruzi Dm28c GN=TCDM_06868 PE=4 SV=1	1	8	8	8	6	7	5	6	6	7	6	6	5	6	7	5	6	7	5	6	6	7	6	6	5	6	7	5	6	7	5	6	6	7	6	6	5	6	7	5	20.4	20.4	20.4	69.281
V5AVM7	V5AVM7	1	1	1	>tr|V5AVM7|V5AVM7_TRYCR Protein kinase OS=Trypanosoma cruzi Dm28c GN=TCDM_06874 PE=4 SV=1	1	1	1	1	0	1	1	1	1	1	0	1	1	1	1	1	0	1	1	1	1	1	0	1	1	1	1	1	0	1	1	1	1	1	0	1	1	1	1	1	3.1	3.1	3.1	58.885
V5AVN6	V5AVN6	8	8	8	>tr|V5AVN6|V5AVN6_TRYCR Uncharacterized protein OS=Trypanosoma cruzi Dm28c GN=TCDM_06893 PE=4 SV=1	1	8	8	8	6	7	7	6	7	7	7	7	7	7	5	7	6	7	7	6	7	7	7	7	7	7	5	7	6	7	7	6	7	7	7	7	7	7	5	7	14.1	14.1	14.1	84.814
V5AVP6	V5AVP6	6	6	6	>tr|V5AVP6|V5AVP6_TRYCR Actin-like protein OS=Trypanosoma cruzi Dm28c GN=TCDM_06907 PE=3 SV=1	1	6	6	6	3	5	2	3	4	4	6	5	6	6	3	4	3	5	2	3	4	4	6	5	6	6	3	4	3	5	2	3	4	4	6	5	6	6	3	4	27.6	27.6	27.6	38.503
V5AVR1	V5AVR1	2	2	2	>tr|V5AVR1|V5AVR1_TRYCR DNA primase OS=Trypanosoma cruzi Dm28c GN=TCDM_06815 PE=3 SV=1	1	2	2	2	0	0	0	1	0	0	0	0	0	0	1	0	0	0	0	1	0	0	0	0	0	0	1	0	0	0	0	1	0	0	0	0	0	0	1	0	4.4	4.4	4.4	47.165
V5AVR5	V5AVR5	10	10	10	>tr|V5AVR5|V5AVR5_TRYCR Uncharacterized protein OS=Trypanosoma cruzi Dm28c GN=TCDM_06823 PE=4 SV=1	1	10	10	10	9	9	8	5	8	10	8	8	8	10	10	8	9	9	8	5	8	10	8	8	8	10	10	8	9	9	8	5	8	10	8	8	8	10	10	8	49.3	49.3	49.3	37.081
V5AVS0	V5AVS0	3	3	3	>tr|V5AVS0|V5AVS0_TRYCR Uncharacterized protein OS=Trypanosoma cruzi Dm28c GN=TCDM_06828 PE=4 SV=1	1	3	3	3	3	2	1	2	3	2	2	3	2	3	3	3	3	2	1	2	3	2	2	3	2	3	3	3	3	2	1	2	3	2	2	3	2	3	3	3	14	14	14	30.174
V5AVS6	V5AVS6	2	2	2	>tr|V5AVS6|V5AVS6_TRYCR Uncharacterized protein OS=Trypanosoma cruzi Dm28c GN=TCDM_06840 PE=4 SV=1	1	2	2	2	1	1	1	1	1	1	1	1	2	1	1	0	1	1	1	1	1	1	1	1	2	1	1	0	1	1	1	1	1	1	1	1	2	1	1	0	2	2	2	123.01
V5AVT4	V5AVT4	10	10	10	>tr|V5AVT4|V5AVT4_TRYCR Heat shock protein DNAJ OS=Trypanosoma cruzi Dm28c GN=TCDM_06863 PE=4 SV=1	1	10	10	10	6	5	7	5	6	6	6	6	6	7	7	8	6	5	7	5	6	6	6	6	6	7	7	8	6	5	7	5	6	6	6	6	6	7	7	8	33	33	33	39.554
V5AVV1	V5AVV1	1	1	1	>tr|V5AVV1|V5AVV1_TRYCR Serine peptidase OS=Trypanosoma cruzi Dm28c GN=TCDM_06771 PE=4 SV=1	1	1	1	1	1	1	1	1	1	1	1	1	1	1	1	1	1	1	1	1	1	1	1	1	1	1	1	1	1	1	1	1	1	1	1	1	1	1	1	1	4.3	4.3	4.3	31.122
V5AVV7	V5AVV7	12	12	12	>tr|V5AVV7|V5AVV7_TRYCR ATP-binding cassette protein OS=Trypanosoma cruzi Dm28c GN=TCDM_06776 PE=3 SV=1	1	12	12	12	8	5	5	6	6	6	6	8	5	5	9	6	8	5	5	6	6	6	6	8	5	5	9	6	8	5	5	6	6	6	6	8	5	5	9	6	23.3	23.3	23.3	65.492
V5AVW1	V5AVW1	9	9	9	>tr|V5AVW1|V5AVW1_TRYCR HNRNPA OS=Trypanosoma cruzi Dm28c GN=TCDM_06782 PE=4 SV=1	1	9	9	9	7	6	5	5	8	6	7	6	3	4	8	7	7	6	5	5	8	6	7	6	3	4	8	7	7	6	5	5	8	6	7	6	3	4	8	7	31.9	31.9	31.9	35.872
V5AVX1	V5AVX1	6	6	6	>tr|V5AVX1|V5AVX1_TRYCR Uncharacterized protein OS=Trypanosoma cruzi Dm28c GN=TCDM_06797 PE=4 SV=1	1	6	6	6	3	2	1	2	2	3	2	1	1	1	3	3	3	2	1	2	2	3	2	1	1	1	3	3	3	2	1	2	2	3	2	1	1	1	3	3	14.5	14.5	14.5	70.436
V5AVY7	V5AVY7	2	2	2	>tr|V5AVY7|V5AVY7_TRYCR Uncharacterized protein OS=Trypanosoma cruzi Dm28c GN=TCDM_14081 PE=4 SV=1	1	2	2	2	0	2	0	1	1	2	0	0	0	0	1	1	0	2	0	1	1	2	0	0	0	0	1	1	0	2	0	1	1	2	0	0	0	0	1	1	29.2	29.2	29.2	10.906
V5AVZ2	V5AVZ2	2	2	2	>tr|V5AVZ2|V5AVZ2_TRYCR Synaptojanin (N-terminal domain) OS=Trypanosoma cruzi Dm28c GN=TCDM_06701 PE=4 SV=1	1	2	2	2	1	0	1	1	0	0	1	1	0	0	0	0	1	0	1	1	0	0	1	1	0	0	0	0	1	0	1	1	0	0	1	1	0	0	0	0	3.6	3.6	3.6	92.475
V5AW01	V5AW01	4	4	4	>tr|V5AW01|V5AW01_TRYCR Uncharacterized protein OS=Trypanosoma cruzi Dm28c GN=TCDM_06712 PE=4 SV=1	1	4	4	4	2	2	0	1	1	2	0	3	1	1	1	1	2	2	0	1	1	2	0	3	1	1	1	1	2	2	0	1	1	2	0	3	1	1	1	1	8	8	8	77.548
V5AW05	V5AW05	12	12	12	>tr|V5AW05|V5AW05_TRYCR Tryptophanyl-tRNA synthetase OS=Trypanosoma cruzi Dm28c GN=TCDM_06724 PE=4 SV=1	1	12	12	12	7	7	7	6	9	8	7	7	5	9	10	10	7	7	7	6	9	8	7	7	5	9	10	10	7	7	7	6	9	8	7	7	5	9	10	10	23.3	23.3	23.3	76.895
V5AW13	V5AW13	5	5	5	>tr|V5AW13|V5AW13_TRYCR Regulatory subunit of protein kinase a-like protein OS=Trypanosoma cruzi Dm28c GN=TCDM_06738 PE=4 SV=1	1	5	5	5	4	3	4	3	4	4	5	4	4	4	4	4	4	3	4	3	4	4	5	4	4	4	4	4	4	3	4	3	4	4	5	4	4	4	4	4	22.9	22.9	22.9	38.716
V5AW43	V5AW43	9	9	9	>tr|V5AW43|V5AW43_TRYCR Unspecified product OS=Trypanosoma cruzi Dm28c GN=TCDM_06755 PE=4 SV=1	1	9	9	9	7	7	6	7	8	7	8	8	7	7	8	8	7	7	6	7	8	7	8	8	7	7	8	8	7	7	6	7	8	7	8	8	7	7	8	8	29.9	29.9	29.9	46.481
V5AW65	V5AW65	2	2	2	>tr|V5AW65|V5AW65_TRYCR Actin 2 OS=Trypanosoma cruzi Dm28c GN=TCDM_06657 PE=3 SV=1	1	2	2	2	1	1	1	2	1	1	0	1	1	1	1	1	1	1	1	2	1	1	0	1	1	1	1	1	1	1	1	2	1	1	0	1	1	1	1	1	5.6	5.6	5.6	43.627
V5AW74	V5AW74	9	9	9	>tr|V5AW74|V5AW74_TRYCR U5 small nuclear ribonucleoprotein component OS=Trypanosoma cruzi Dm28c GN=TCDM_06669 PE=4 SV=1	1	9	9	9	5	4	3	3	6	5	7	4	8	4	7	7	5	4	3	3	6	5	7	4	8	4	7	7	5	4	3	3	6	5	7	4	8	4	7	7	12.7	12.7	12.7	104.48
V5AW77	V5AW77	4	4	4	>tr|V5AW77|V5AW77_TRYCR Serine carboxypeptidase S28 OS=Trypanosoma cruzi Dm28c GN=TCDM_06675 PE=4 SV=1	1	4	4	4	4	1	1	2	3	3	2	3	1	3	2	3	4	1	1	2	3	3	2	3	1	3	2	3	4	1	1	2	3	3	2	3	1	3	2	3	8.5	8.5	8.5	61.628
V5AW92	V5AW92	5	5	5	>tr|V5AW92|V5AW92_TRYCR Uncharacterized protein OS=Trypanosoma cruzi Dm28c GN=TCDM_06695 PE=4 SV=1	1	5	5	5	2	5	3	4	5	5	4	5	5	4	2	3	2	5	3	4	5	5	4	5	5	4	2	3	2	5	3	4	5	5	4	5	5	4	2	3	23.2	23.2	23.2	34.943
V5AW96	V5AW96	8	8	8	>tr|V5AW96|V5AW96_TRYCR Uncharacterized protein OS=Trypanosoma cruzi Dm28c GN=TCDM_14207 PE=4 SV=1	1	8	8	8	6	4	6	4	6	4	6	6	6	5	8	6	6	4	6	4	6	4	6	6	6	5	8	6	6	4	6	4	6	4	6	6	6	5	8	6	49.8	49.8	49.8	22.399
V5AWA0	V5AWA0	3	3	3	>tr|V5AWA0|V5AWA0_TRYCR Uncharacterized protein OS=Trypanosoma cruzi Dm28c GN=TCDM_14424 PE=4 SV=1	1	3	3	3	3	3	3	2	3	3	3	3	3	3	2	3	3	3	3	2	3	3	3	3	3	3	2	3	3	3	3	2	3	3	3	3	3	3	2	3	29.9	29.9	29.9	15.851
V5AWA4	V5AWA4	21	21	21	>tr|V5AWA4|V5AWA4_TRYCR Cytochrome P450 OS=Trypanosoma cruzi Dm28c GN=TCDM_06603 PE=3 SV=1	1	21	21	21	14	13	11	8	11	10	13	13	4	2	21	21	14	13	11	8	11	10	13	13	4	2	21	21	14	13	11	8	11	10	13	13	4	2	21	21	44.7	44.7	44.7	65.642
V5AWA9	V5AWA9	3	3	3	>tr|V5AWA9|V5AWA9_TRYCR Uncharacterized protein OS=Trypanosoma cruzi Dm28c GN=TCDM_06610 PE=4 SV=1	1	3	3	3	1	1	0	0	1	2	1	1	1	1	1	1	1	1	0	0	1	2	1	1	1	1	1	1	1	1	0	0	1	2	1	1	1	1	1	1	10.3	10.3	10.3	35.349
V5AWB3	V5AWB3	8	8	8	>tr|V5AWB3|V5AWB3_TRYCR Proteasome alpha 7 subunit OS=Trypanosoma cruzi Dm28c GN=TCDM_06617 PE=4 SV=1	1	8	8	8	7	8	7	6	7	7	7	6	7	8	6	8	7	8	7	6	7	7	7	6	7	8	6	8	7	8	7	6	7	7	7	6	7	8	6	8	49.2	49.2	49.2	25.754
V5AWB7	V5AWB7	3	3	3	>tr|V5AWB7|V5AWB7_TRYCR Uncharacterized protein OS=Trypanosoma cruzi Dm28c GN=TCDM_06623 PE=3 SV=1	1	3	3	3	0	1	1	0	1	0	0	0	1	0	2	2	0	1	1	0	1	0	0	0	1	0	2	2	0	1	1	0	1	0	0	0	1	0	2	2	10.5	10.5	10.5	42.586
V5AWC6	V5AWC6	127	127	126	>tr|V5AWC6|V5AWC6_TRYCR Dynein heavy chain OS=Trypanosoma cruzi Dm28c GN=TCDM_06634 PE=4 SV=1	1	127	127	126	99	91	91	81	99	99	112	105	117	110	99	103	99	91	91	81	99	99	112	105	117	110	99	103	98	90	90	80	98	98	111	104	116	109	98	102	32	32	31.8	531.54
V5AWD4	V5AWD4	3	3	3	>tr|V5AWD4|V5AWD4_TRYCR Uncharacterized protein OS=Trypanosoma cruzi Dm28c GN=TCDM_14414 PE=4 SV=1	1	3	3	3	1	2	1	2	3	1	2	2	1	3	2	3	1	2	1	2	3	1	2	2	1	3	2	3	1	2	1	2	3	1	2	2	1	3	2	3	27.4	27.4	27.4	18.211
V5AWD8	V5AWD8	8	8	8	>tr|V5AWD8|V5AWD8_TRYCR Phosphomannomutase OS=Trypanosoma cruzi Dm28c GN=TCDM_06540 PE=3 SV=1	1	8	8	8	6	6	5	6	6	6	6	6	4	5	6	6	6	6	5	6	6	6	6	6	4	5	6	6	6	6	5	6	6	6	6	6	4	5	6	6	40.4	40.4	40.4	28.293
V5AWF3	V5AWF3	2	2	2	>tr|V5AWF3|V5AWF3_TRYCR Uncharacterized protein OS=Trypanosoma cruzi Dm28c GN=TCDM_06572 PE=4 SV=1	1	2	2	2	2	2	2	2	2	2	2	2	2	2	2	2	2	2	2	2	2	2	2	2	2	2	2	2	2	2	2	2	2	2	2	2	2	2	2	2	10.4	10.4	10.4	35.629
V5AWF7	V5AWF7	3	3	3	>tr|V5AWF7|V5AWF7_TRYCR Uncharacterized protein OS=Trypanosoma cruzi Dm28c GN=TCDM_06579 PE=4 SV=1	1	3	3	3	3	3	3	3	3	3	3	3	3	3	3	3	3	3	3	3	3	3	3	3	3	3	3	3	3	3	3	3	3	3	3	3	3	3	3	3	5.6	5.6	5.6	52.96
V5AWG2	V5AWG2	6	6	6	>tr|V5AWG2|V5AWG2_TRYCR Uncharacterized protein OS=Trypanosoma cruzi Dm28c GN=TCDM_06586 PE=4 SV=1	1	6	6	6	3	4	5	4	5	4	3	4	3	3	6	6	3	4	5	4	5	4	3	4	3	3	6	6	3	4	5	4	5	4	3	4	3	3	6	6	27.2	27.2	27.2	34.081
V5AWH0	V5AWH0	8	8	8	>tr|V5AWH0|V5AWH0_TRYCR Uncharacterized protein OS=Trypanosoma cruzi Dm28c GN=TCDM_06491 PE=4 SV=1	1	8	8	8	3	4	4	3	5	4	5	5	4	5	7	6	3	4	4	3	5	4	5	5	4	5	7	6	3	4	4	3	5	4	5	5	4	5	7	6	20.9	20.9	20.9	50.574
V5AWH9	V5AWH9	5	5	5	>tr|V5AWH9|V5AWH9_TRYCR Uncharacterized protein OS=Trypanosoma cruzi Dm28c GN=TCDM_06512 PE=4 SV=1	1	5	5	5	2	4	2	1	3	3	4	4	4	4	2	3	2	4	2	1	3	3	4	4	4	4	2	3	2	4	2	1	3	3	4	4	4	4	2	3	9.6	9.6	9.6	90.851
V5AWI3	V5AWI3	4	4	4	>tr|V5AWI3|V5AWI3_TRYCR Uncharacterized protein OS=Trypanosoma cruzi Dm28c GN=TCDM_06518 PE=4 SV=1	1	4	4	4	1	2	1	2	1	2	1	2	1	1	2	1	1	2	1	2	1	2	1	2	1	1	2	1	1	2	1	2	1	2	1	2	1	1	2	1	3	3	3	162.49
V5AWI7	V5AWI7	7	7	7	>tr|V5AWI7|V5AWI7_TRYCR Uncharacterized protein OS=Trypanosoma cruzi Dm28c GN=TCDM_06524 PE=4 SV=1	1	7	7	7	3	2	1	3	2	4	4	4	2	4	2	5	3	2	1	3	2	4	4	4	2	4	2	5	3	2	1	3	2	4	4	4	2	4	2	5	15.5	15.5	15.5	63.303
V5AWJ3	V5AWJ3	8	8	8	>tr|V5AWJ3|V5AWJ3_TRYCR Uncharacterized protein OS=Trypanosoma cruzi Dm28c GN=TCDM_06431 PE=4 SV=1	1	8	8	8	4	4	3	2	6	3	4	6	3	3	5	6	4	4	3	2	6	3	4	6	3	3	5	6	4	4	3	2	6	3	4	6	3	3	5	6	32.4	32.4	32.4	43.138
V5AWK1	V5AWK1	7	7	7	>tr|V5AWK1|V5AWK1_TRYCR Uncharacterized protein OS=Trypanosoma cruzi Dm28c GN=TCDM_06445 PE=4 SV=1	1	7	7	7	1	1	2	1	3	1	6	0	6	3	2	1	1	1	2	1	3	1	6	0	6	3	2	1	1	1	2	1	3	1	6	0	6	3	2	1	12.8	12.8	12.8	92.648
V5AWL2	V5AWL2	7	7	7	>tr|V5AWL2|V5AWL2_TRYCR Uncharacterized protein OS=Trypanosoma cruzi Dm28c GN=TCDM_06468 PE=4 SV=1	1	7	7	7	2	2	2	4	2	4	5	4	5	6	3	2	2	2	2	4	2	4	5	4	5	6	3	2	2	2	2	4	2	4	5	4	5	6	3	2	31.1	31.1	31.1	25.08
V5AWL6	V5AWL6	7	7	7	>tr|V5AWL6|V5AWL6_TRYCR Uncharacterized protein OS=Trypanosoma cruzi Dm28c GN=TCDM_06475 PE=4 SV=1	1	7	7	7	3	6	2	3	5	5	4	6	5	6	3	5	3	6	2	3	5	5	4	6	5	6	3	5	3	6	2	3	5	5	4	6	5	6	3	5	19.4	19.4	19.4	54.496
V5AWM0	V5AWM0	5	5	5	>tr|V5AWM0|V5AWM0_TRYCR Uncharacterized protein OS=Trypanosoma cruzi Dm28c GN=TCDM_06481 PE=4 SV=1	1	5	5	5	2	3	1	3	3	3	2	4	1	1	0	2	2	3	1	3	3	3	2	4	1	1	0	2	2	3	1	3	3	3	2	4	1	1	0	2	8.3	8.3	8.3	86.817
V5AWP7	V5AWP7	4	4	4	>tr|V5AWP7|V5AWP7_TRYCR Uncharacterized protein OS=Trypanosoma cruzi Dm28c GN=TCDM_06403 PE=3 SV=1	1	4	4	4	4	3	4	4	3	3	2	3	3	3	3	3	4	3	4	4	3	3	2	3	3	3	3	3	4	3	4	4	3	3	2	3	3	3	3	3	17.4	17.4	17.4	33.584
V5AWQ1;V5D3Y7;V5BBX3;V5B9M6;V5B9E2;V5B0B7;V5ANP7;V5B9L5;V5A4K7;V5B2U2	V5AWQ1	5;1;1;1;1;1;1;1;1;1	1;1;1;1;1;1;1;1;0;1	0;0;0;0;0;0;0;0;0;0	>tr|V5AWQ1|V5AWQ1_TRYCR Retrotransposon hot spot (RHS) protein OS=Trypanosoma cruzi Dm28c GN=TCDM_12400 PE=4 SV=1	10	5	1	0	5	5	4	4	4	4	4	4	4	4	4	5	1	1	1	1	1	1	1	1	1	1	1	1	0	0	0	0	0	0	0	0	0	0	0	0	11.8	2.2	0	46.495
V5AWQ6	V5AWQ6	8	8	8	>tr|V5AWQ6|V5AWQ6_TRYCR Uncharacterized protein OS=Trypanosoma cruzi Dm28c GN=TCDM_06419 PE=4 SV=1	1	8	8	8	3	1	2	1	2	3	6	2	4	6	4	1	3	1	2	1	2	3	6	2	4	6	4	1	3	1	2	1	2	3	6	2	4	6	4	1	6.2	6.2	6.2	139.84
V5AWT4	V5AWT4	6	6	6	>tr|V5AWT4|V5AWT4_TRYCR Endosomal trafficking protein RME-8 OS=Trypanosoma cruzi Dm28c GN=TCDM_06340 PE=4 SV=1	1	6	6	6	2	3	2	3	4	4	4	5	3	4	4	4	2	3	2	3	4	4	4	5	3	4	4	4	2	3	2	3	4	4	4	5	3	4	4	4	6.1	6.1	6.1	132.8
V5AWV1	V5AWV1	10	10	10	>tr|V5AWV1|V5AWV1_TRYCR Sphingosine 1-phosphate lyase OS=Trypanosoma cruzi Dm28c GN=TCDM_06359 PE=3 SV=1	1	10	10	10	10	7	8	7	10	9	10	10	10	10	8	8	10	7	8	7	10	9	10	10	10	10	8	8	10	7	8	7	10	9	10	10	10	10	8	8	18.5	18.5	18.5	69.179
V5AWV4	V5AWV4	4	4	4	>tr|V5AWV4|V5AWV4_TRYCR Uncharacterized protein OS=Trypanosoma cruzi Dm28c GN=TCDM_06364 PE=4 SV=1	1	4	4	4	1	3	2	3	3	3	1	4	1	3	3	3	1	3	2	3	3	3	1	4	1	3	3	3	1	3	2	3	3	3	1	4	1	3	3	3	14.6	14.6	14.6	27.659
V5AWX5	V5AWX5	3	3	3	>tr|V5AWX5|V5AWX5_TRYCR Lysine--tRNA ligase OS=Trypanosoma cruzi Dm28c GN=TCDM_06264 PE=3 SV=1	1	3	3	3	2	2	2	1	2	1	1	2	2	2	1	1	2	2	2	1	2	1	1	2	2	2	1	1	2	2	2	1	2	1	1	2	2	2	1	1	5.7	5.7	5.7	73.87
V5AWZ8	V5AWZ8	1	1	1	>tr|V5AWZ8|V5AWZ8_TRYCR Uncharacterized protein OS=Trypanosoma cruzi Dm28c GN=TCDM_06292 PE=4 SV=1	1	1	1	1	1	1	1	1	1	1	0	1	1	0	0	1	1	1	1	1	1	1	0	1	1	0	0	1	1	1	1	1	1	1	0	1	1	0	0	1	2.6	2.6	2.6	52.093
V5AX03	V5AX03	3	3	3	>tr|V5AX03|V5AX03_TRYCR Mitogen-activated protein kinase OS=Trypanosoma cruzi Dm28c GN=TCDM_06298 PE=3 SV=1	1	3	3	3	1	2	1	1	2	2	2	1	2	1	1	2	1	2	1	1	2	2	2	1	2	1	1	2	1	2	1	1	2	2	2	1	2	1	1	2	7.8	7.8	7.8	48.081
V5AX12	V5AX12	9	9	9	>tr|V5AX12|V5AX12_TRYCR Uncharacterized protein OS=Trypanosoma cruzi Dm28c GN=TCDM_06190 PE=4 SV=1	1	9	9	9	6	5	3	5	7	6	7	7	6	6	6	7	6	5	3	5	7	6	7	7	6	6	6	7	6	5	3	5	7	6	7	7	6	6	6	7	17.8	17.8	17.8	80.402
V5AX17	V5AX17	3	3	3	>tr|V5AX17|V5AX17_TRYCR Uncharacterized protein OS=Trypanosoma cruzi Dm28c GN=TCDM_06197 PE=4 SV=1	1	3	3	3	1	2	1	1	1	2	2	2	2	2	1	1	1	2	1	1	1	2	2	2	2	2	1	1	1	2	1	1	1	2	2	2	2	2	1	1	19.1	19.1	19.1	29.518
V5AX22	V5AX22	21	21	19	>tr|V5AX22|V5AX22_TRYCR Fatty acyl CoA synthetase 2 OS=Trypanosoma cruzi Dm28c GN=TCDM_06209 PE=4 SV=1	1	21	21	19	17	14	12	11	18	17	17	15	18	18	14	15	17	14	12	11	18	17	17	15	18	18	14	15	16	13	11	10	16	15	15	14	17	16	12	13	39.4	39.4	34.1	78.486
V5AX75	V5AX75	10	10	10	>tr|V5AX75|V5AX75_TRYCR AP-3 complex subunit delta-1 OS=Trypanosoma cruzi Dm28c GN=TCDM_06152 PE=4 SV=1	1	10	10	10	5	5	3	4	7	7	9	7	10	8	6	7	5	5	3	4	7	7	9	7	10	8	6	7	5	5	3	4	7	7	9	7	10	8	6	7	30.6	30.6	30.6	47.109
V5AX85	V5AX85	3	3	3	>tr|V5AX85|V5AX85_TRYCR Myosin heavy chain OS=Trypanosoma cruzi Dm28c GN=TCDM_06166 PE=4 SV=1	1	3	3	3	0	0	1	1	0	0	3	1	0	0	1	1	0	0	1	1	0	0	3	1	0	0	1	1	0	0	1	1	0	0	3	1	0	0	1	1	3.7	3.7	3.7	125.67
V5AX91	V5AX91	1	1	1	>tr|V5AX91|V5AX91_TRYCR Uncharacterized protein OS=Trypanosoma cruzi Dm28c GN=TCDM_06172 PE=4 SV=1	1	1	1	1	0	0	1	0	0	1	0	1	0	0	0	0	0	0	1	0	0	1	0	1	0	0	0	0	0	0	1	0	0	1	0	1	0	0	0	0	3.8	3.8	3.8	41.834
V5AX96	V5AX96	7	7	7	>tr|V5AX96|V5AX96_TRYCR Uncharacterized protein OS=Trypanosoma cruzi Dm28c GN=TCDM_06179 PE=4 SV=1	1	7	7	7	0	2	0	1	1	2	1	0	2	3	1	0	0	2	0	1	1	2	1	0	2	3	1	0	0	2	0	1	1	2	1	0	2	3	1	0	13.9	13.9	13.9	67.943
V5AXB1	V5AXB1	9	9	9	>tr|V5AXB1|V5AXB1_TRYCR Uncharacterized protein OS=Trypanosoma cruzi Dm28c GN=TCDM_06066 PE=4 SV=1	1	9	9	9	6	3	6	3	4	4	5	5	2	2	3	5	6	3	6	3	4	4	5	5	2	2	3	5	6	3	6	3	4	4	5	5	2	2	3	5	12.2	12.2	12.2	97.192
V5AXB6	V5AXB6	1	1	1	>tr|V5AXB6|V5AXB6_TRYCR Uncharacterized protein OS=Trypanosoma cruzi Dm28c GN=TCDM_06072 PE=4 SV=1	1	1	1	1	0	0	0	0	1	0	0	0	0	0	0	0	0	0	0	0	1	0	0	0	0	0	0	0	0	0	0	0	1	0	0	0	0	0	0	0	3.3	3.3	3.3	46.759
V5AXC5	V5AXC5	5	5	5	>tr|V5AXC5|V5AXC5_TRYCR Uncharacterized protein OS=Trypanosoma cruzi Dm28c GN=TCDM_06084 PE=4 SV=1	1	5	5	5	4	3	3	3	4	2	3	3	4	4	4	5	4	3	3	3	4	2	3	3	4	4	4	5	4	3	3	3	4	2	3	3	4	4	4	5	9.1	9.1	9.1	88.415
V5AXG8	V5AXG8	1	1	1	>tr|V5AXG8|V5AXG8_TRYCR Uncharacterized protein OS=Trypanosoma cruzi Dm28c GN=TCDM_12386 PE=4 SV=1	1	1	1	1	0	0	0	0	0	0	0	0	0	0	1	0	0	0	0	0	0	0	0	0	0	0	1	0	0	0	0	0	0	0	0	0	0	0	1	0	21.3	21.3	21.3	8.7797
V5AXJ9	V5AXJ9	1	1	1	>tr|V5AXJ9|V5AXJ9_TRYCR Uncharacterized protein OS=Trypanosoma cruzi Dm28c GN=TCDM_06029 PE=4 SV=1	1	1	1	1	0	0	0	0	0	1	0	0	0	0	0	0	0	0	0	0	0	1	0	0	0	0	0	0	0	0	0	0	0	1	0	0	0	0	0	0	4.3	4.3	4.3	46.904
V5AXK4	V5AXK4	17	17	17	>tr|V5AXK4|V5AXK4_TRYCR Glycerate kinase OS=Trypanosoma cruzi Dm28c GN=TCDM_06036 PE=4 SV=1	1	17	17	17	14	12	9	8	13	11	12	12	12	13	16	16	14	12	9	8	13	11	12	12	12	13	16	16	14	12	9	8	13	11	12	12	12	13	16	16	42.9	42.9	42.9	56.029
V5AXL0	V5AXL0	8	8	8	>tr|V5AXL0|V5AXL0_TRYCR Uncharacterized protein OS=Trypanosoma cruzi Dm28c GN=TCDM_06051 PE=4 SV=1	1	8	8	8	4	2	2	2	4	2	5	2	4	3	3	4	4	2	2	2	4	2	5	2	4	3	3	4	4	2	2	2	4	2	5	2	4	3	3	4	16.8	16.8	16.8	83.662
V5AXL9	V5AXL9	1	1	1	>tr|V5AXL9|V5AXL9_TRYCR Uncharacterized protein OS=Trypanosoma cruzi Dm28c GN=TCDM_05945 PE=4 SV=1	1	1	1	1	0	0	0	0	0	0	0	0	0	0	1	1	0	0	0	0	0	0	0	0	0	0	1	1	0	0	0	0	0	0	0	0	0	0	1	1	2	2	2	77.941
V5AXM4	V5AXM4	3	3	3	>tr|V5AXM4|V5AXM4_TRYCR Uncharacterized protein OS=Trypanosoma cruzi Dm28c GN=TCDM_05957 PE=4 SV=1	1	3	3	3	0	0	0	1	0	0	3	1	3	1	1	2	0	0	0	1	0	0	3	1	3	1	1	2	0	0	0	1	0	0	3	1	3	1	1	2	17.8	17.8	17.8	23.759
V5AXM8	V5AXM8	2	2	2	>tr|V5AXM8|V5AXM8_TRYCR Uncharacterized protein OS=Trypanosoma cruzi Dm28c GN=TCDM_05962 PE=4 SV=1	1	2	2	2	0	0	0	0	0	0	1	0	1	2	2	1	0	0	0	0	0	0	1	0	1	2	2	1	0	0	0	0	0	0	1	0	1	2	2	1	10.1	10.1	10.1	31.47
V5AXN2	V5AXN2	12	12	12	>tr|V5AXN2|V5AXN2_TRYCR Uncharacterized protein OS=Trypanosoma cruzi Dm28c GN=TCDM_05968 PE=4 SV=1	1	12	12	12	8	9	7	8	11	9	10	11	11	9	10	10	8	9	7	8	11	9	10	11	11	9	10	10	8	9	7	8	11	9	10	11	11	9	10	10	50	50	50	31.892
V5AXN4	V5AXN4	10	10	10	>tr|V5AXN4|V5AXN4_TRYCR Uncharacterized protein OS=Trypanosoma cruzi Dm28c GN=TCDM_05976 PE=4 SV=1	1	10	10	10	4	2	3	2	6	5	6	4	2	3	3	4	4	2	3	2	6	5	6	4	2	3	3	4	4	2	3	2	6	5	6	4	2	3	3	4	16.2	16.2	16.2	82.386
V5AXP2	V5AXP2	3	3	3	>tr|V5AXP2|V5AXP2_TRYCR Uncharacterized protein OS=Trypanosoma cruzi Dm28c GN=TCDM_05988 PE=4 SV=1	1	3	3	3	1	1	1	1	2	1	2	1	2	1	3	2	1	1	1	1	2	1	2	1	2	1	3	2	1	1	1	1	2	1	2	1	2	1	3	2	12.2	12.2	12.2	34.078
V5AXQ0	V5AXQ0	2	2	2	>tr|V5AXQ0|V5AXQ0_TRYCR Phosphatidylinositol 3-kinase 2 OS=Trypanosoma cruzi Dm28c GN=TCDM_05880 PE=4 SV=1	1	2	2	2	1	1	1	1	2	1	2	1	1	1	2	2	1	1	1	1	2	1	2	1	1	1	2	2	1	1	1	1	2	1	2	1	1	1	2	2	2.2	2.2	2.2	121.83
V5AXQ5	V5AXQ5	6	6	6	>tr|V5AXQ5|V5AXQ5_TRYCR Uncharacterized protein OS=Trypanosoma cruzi Dm28c GN=TCDM_05886 PE=4 SV=1	1	6	6	6	5	5	5	2	3	5	4	5	5	4	2	3	5	5	5	2	3	5	4	5	5	4	2	3	5	5	5	2	3	5	4	5	5	4	2	3	27.6	27.6	27.6	32.305
V5AXR3	V5AXR3	5	5	5	>tr|V5AXR3|V5AXR3_TRYCR Uncharacterized protein OS=Trypanosoma cruzi Dm28c GN=TCDM_05896 PE=4 SV=1	1	5	5	5	5	4	5	5	5	5	5	5	5	5	5	5	5	4	5	5	5	5	5	5	5	5	5	5	5	4	5	5	5	5	5	5	5	5	5	5	16.9	16.9	16.9	34.108
V5AXR7	V5AXR7	26	26	26	>tr|V5AXR7|V5AXR7_TRYCR Uncharacterized protein OS=Trypanosoma cruzi Dm28c GN=TCDM_05909 PE=4 SV=1	1	26	26	26	18	19	14	15	22	15	23	22	26	22	21	20	18	19	14	15	22	15	23	22	26	22	21	20	18	19	14	15	22	15	23	22	26	22	21	20	44.3	44.3	44.3	91.669
V5AXS1	V5AXS1	6	6	6	>tr|V5AXS1|V5AXS1_TRYCR Proteasome alpha 3 subunit OS=Trypanosoma cruzi Dm28c GN=TCDM_05919 PE=4 SV=1	1	6	6	6	5	5	5	5	5	5	6	5	5	5	6	6	5	5	5	5	5	5	6	5	5	5	6	6	5	5	5	5	5	5	6	5	5	5	6	6	38.5	38.5	38.5	25.542
V5AXS4	V5AXS4	1	1	1	>tr|V5AXS4|V5AXS4_TRYCR Uncharacterized protein OS=Trypanosoma cruzi Dm28c GN=TCDM_05926 PE=4 SV=1	1	1	1	1	1	0	1	0	0	0	0	0	0	0	1	0	1	0	1	0	0	0	0	0	0	0	1	0	1	0	1	0	0	0	0	0	0	0	1	0	2.3	2.3	2.3	57.781
V5AXT2	V5AXT2	10	10	10	>tr|V5AXT2|V5AXT2_TRYCR Uncharacterized protein OS=Trypanosoma cruzi Dm28c GN=TCDM_05937 PE=4 SV=1	1	10	10	10	5	6	5	3	7	7	7	6	4	7	7	8	5	6	5	3	7	7	7	6	4	7	7	8	5	6	5	3	7	7	7	6	4	7	7	8	25.5	25.5	25.5	56.756
V5AXT5	V5AXT5	7	7	7	>tr|V5AXT5|V5AXT5_TRYCR Uncharacterized protein OS=Trypanosoma cruzi Dm28c GN=TCDM_14136 PE=4 SV=1	1	7	7	7	2	5	3	2	4	4	2	4	3	2	6	5	2	5	3	2	4	4	2	4	3	2	6	5	2	5	3	2	4	4	2	4	3	2	6	5	35.5	35.5	35.5	25.925
V5AXU5	V5AXU5	3	3	3	>tr|V5AXU5|V5AXU5_TRYCR Uncharacterized protein OS=Trypanosoma cruzi Dm28c GN=TCDM_05837 PE=4 SV=1	1	3	3	3	1	1	1	2	3	2	2	2	2	3	2	2	1	1	1	2	3	2	2	2	2	3	2	2	1	1	1	2	3	2	2	2	2	3	2	2	5.8	5.8	5.8	86.945
V5AXW0	V5AXW0	5	5	5	>tr|V5AXW0|V5AXW0_TRYCR Uncharacterized protein OS=Trypanosoma cruzi Dm28c GN=TCDM_05866 PE=4 SV=1	1	5	5	5	2	1	1	1	0	1	3	0	3	0	0	0	2	1	1	1	0	1	3	0	3	0	0	0	2	1	1	1	0	1	3	0	3	0	0	0	4.4	4.4	4.4	129.78
V5AXW5	V5AXW5	2	2	2	>tr|V5AXW5|V5AXW5_TRYCR Uncharacterized protein OS=Trypanosoma cruzi Dm28c GN=TCDM_05875 PE=4 SV=1	1	2	2	2	2	1	1	0	1	1	1	1	1	1	0	1	2	1	1	0	1	1	1	1	1	1	0	1	2	1	1	0	1	1	1	1	1	1	0	1	4.5	4.5	4.5	58.194
V5AXX0	V5AXX0	2	2	2	>tr|V5AXX0|V5AXX0_TRYCR Uncharacterized protein OS=Trypanosoma cruzi Dm28c GN=TCDM_13844 PE=4 SV=1	1	2	2	2	1	2	2	2	2	2	2	2	2	2	2	2	1	2	2	2	2	2	2	2	2	2	2	2	1	2	2	2	2	2	2	2	2	2	2	2	26.5	26.5	26.5	10.917
V5AXX4	V5AXX4	1	1	1	>tr|V5AXX4|V5AXX4_TRYCR As/Sb Reductase OS=Trypanosoma cruzi Dm28c GN=TCDM_05781 PE=4 SV=1	1	1	1	1	1	1	1	0	1	1	1	1	0	1	1	1	1	1	1	0	1	1	1	1	0	1	1	1	1	1	1	0	1	1	1	1	0	1	1	1	12.6	12.6	12.6	14.392
V5AXX8	V5AXX8	13	13	13	>tr|V5AXX8|V5AXX8_TRYCR Uncharacterized protein OS=Trypanosoma cruzi Dm28c GN=TCDM_05787 PE=4 SV=1	1	13	13	13	10	8	9	8	8	9	11	9	12	9	8	7	10	8	9	8	8	9	11	9	12	9	8	7	10	8	9	8	8	9	11	9	12	9	8	7	18.5	18.5	18.5	110.01
V5AXY2	V5AXY2	13	13	13	>tr|V5AXY2|V5AXY2_TRYCR Proteasome regulatory non-ATPase subunit 7 OS=Trypanosoma cruzi Dm28c GN=TCDM_05794 PE=4 SV=1	1	13	13	13	13	12	12	11	13	13	11	12	11	12	11	11	13	12	12	11	13	13	11	12	11	12	11	11	13	12	12	11	13	13	11	12	11	12	11	11	30.8	30.8	30.8	46.161
V5AXZ0	V5AXZ0	13	13	13	>tr|V5AXZ0|V5AXZ0_TRYCR Uncharacterized protein OS=Trypanosoma cruzi Dm28c GN=TCDM_05804 PE=4 SV=1	1	13	13	13	10	6	8	5	10	7	9	8	6	7	8	6	10	6	8	5	10	7	9	8	6	7	8	6	10	6	8	5	10	7	9	8	6	7	8	6	21.5	21.5	21.5	79.601
V5AXZ4	V5AXZ4	6	6	6	>tr|V5AXZ4|V5AXZ4_TRYCR Uncharacterized protein OS=Trypanosoma cruzi Dm28c GN=TCDM_05811 PE=4 SV=1	1	6	6	6	1	2	2	1	1	3	2	3	3	3	3	2	1	2	2	1	1	3	2	3	3	3	3	2	1	2	2	1	1	3	2	3	3	3	3	2	8.4	8.4	8.4	109.53
V5AY06	V5AY06	38	38	38	>tr|V5AY06|V5AY06_TRYCR Uncharacterized protein OS=Trypanosoma cruzi Dm28c GN=TCDM_05710 PE=4 SV=1	1	38	38	38	21	19	14	12	21	18	29	21	31	27	20	20	21	19	14	12	21	18	29	21	31	27	20	20	21	19	14	12	21	18	29	21	31	27	20	20	29.1	29.1	29.1	185.71
V5AY13	V5AY13	1	1	1	>tr|V5AY13|V5AY13_TRYCR Uncharacterized protein OS=Trypanosoma cruzi Dm28c GN=TCDM_05726 PE=4 SV=1	1	1	1	1	1	1	1	1	1	1	1	1	1	0	1	1	1	1	1	1	1	1	1	1	1	0	1	1	1	1	1	1	1	1	1	1	1	0	1	1	3.2	3.2	3.2	36.278
V5AY16	V5AY16	4	4	4	>tr|V5AY16|V5AY16_TRYCR Uncharacterized protein OS=Trypanosoma cruzi Dm28c GN=TCDM_05731 PE=4 SV=1	1	4	4	4	1	3	1	1	3	2	3	2	4	4	0	1	1	3	1	1	3	2	3	2	4	4	0	1	1	3	1	1	3	2	3	2	4	4	0	1	15.2	15.2	15.2	39.641
V5AY20	V5AY20	3	3	3	>tr|V5AY20|V5AY20_TRYCR Uncharacterized protein OS=Trypanosoma cruzi Dm28c GN=TCDM_05737 PE=4 SV=1	1	3	3	3	0	0	0	0	1	0	1	1	2	3	0	0	0	0	0	0	1	0	1	1	2	3	0	0	0	0	0	0	1	0	1	1	2	3	0	0	14.8	14.8	14.8	28.017
V5AY36	V5AY36	4	4	4	>tr|V5AY36|V5AY36_TRYCR Uncharacterized protein OS=Trypanosoma cruzi Dm28c GN=TCDM_05763 PE=4 SV=1	1	4	4	4	4	2	4	1	2	2	2	2	1	2	3	2	4	2	4	1	2	2	2	2	1	2	3	2	4	2	4	1	2	2	2	2	1	2	3	2	20.5	20.5	20.5	34.785
V5AY45	V5AY45	2	2	2	>tr|V5AY45|V5AY45_TRYCR Uncharacterized protein OS=Trypanosoma cruzi Dm28c GN=TCDM_14183 PE=4 SV=1	1	2	2	2	1	1	1	1	1	1	1	1	1	1	2	1	1	1	1	1	1	1	1	1	1	1	2	1	1	1	1	1	1	1	1	1	1	1	2	1	14.7	14.7	14.7	17.302
V5AY48	V5AY48	6	6	6	>tr|V5AY48|V5AY48_TRYCR Mitochondrial RNA-binding protein 2 OS=Trypanosoma cruzi Dm28c GN=TCDM_14392 PE=4 SV=1	1	6	6	6	6	5	6	5	6	6	6	6	6	5	6	6	6	5	6	5	6	6	6	6	6	5	6	6	6	5	6	5	6	6	6	6	6	5	6	6	28	28	28	25.357
V5AY62	V5AY62	13	13	13	>tr|V5AY62|V5AY62_TRYCR Uncharacterized protein OS=Trypanosoma cruzi Dm28c GN=TCDM_05642 PE=4 SV=1	1	13	13	13	8	6	7	7	9	6	4	5	4	6	8	7	8	6	7	7	9	6	4	5	4	6	8	7	8	6	7	7	9	6	4	5	4	6	8	7	16.2	16.2	16.2	119.11
V5AY67	V5AY67	12	12	12	>tr|V5AY67|V5AY67_TRYCR Fructose-1,6-bisphosphatase OS=Trypanosoma cruzi Dm28c GN=TCDM_05648 PE=3 SV=1	1	12	12	12	9	8	7	6	9	10	11	10	10	9	10	8	9	8	7	6	9	10	11	10	10	9	10	8	9	8	7	6	9	10	11	10	10	9	10	8	39	39	39	37.946
V5AY81	V5AY81	10	10	10	>tr|V5AY81|V5AY81_TRYCR Chaperone DNAJ protein OS=Trypanosoma cruzi Dm28c GN=TCDM_05671 PE=3 SV=1	1	10	10	10	7	8	7	5	8	8	8	5	5	6	10	9	7	8	7	5	8	8	8	5	5	6	10	9	7	8	7	5	8	8	8	5	5	6	10	9	26.9	26.9	26.9	50.296
V5AY88	V5AY88	2	2	2	>tr|V5AY88|V5AY88_TRYCR Uncharacterized protein OS=Trypanosoma cruzi Dm28c GN=TCDM_05678 PE=4 SV=1	1	2	2	2	2	1	1	1	1	1	1	1	1	1	1	1	2	1	1	1	1	1	1	1	1	1	1	1	2	1	1	1	1	1	1	1	1	1	1	1	4.5	4.5	4.5	57.471
V5AY93	V5AY93	6	6	6	>tr|V5AY93|V5AY93_TRYCR Uncharacterized protein OS=Trypanosoma cruzi Dm28c GN=TCDM_05684 PE=4 SV=1	1	6	6	6	3	2	3	2	3	2	3	2	3	3	4	5	3	2	3	2	3	2	3	2	3	3	4	5	3	2	3	2	3	2	3	2	3	3	4	5	11.6	11.6	11.6	73.66
V5AYA0	V5AYA0	3	3	3	>tr|V5AYA0|V5AYA0_TRYCR Uncharacterized protein OS=Trypanosoma cruzi Dm28c GN=TCDM_05689 PE=4 SV=1	1	3	3	3	1	1	0	1	2	3	3	1	2	1	0	1	1	1	0	1	2	3	3	1	2	1	0	1	1	1	0	1	2	3	3	1	2	1	0	1	7.2	7.2	7.2	64.914
V5AYB7	V5AYB7	3	3	3	>tr|V5AYB7|V5AYB7_TRYCR Uncharacterized protein OS=Trypanosoma cruzi Dm28c GN=TCDM_05577 PE=4 SV=1	1	3	3	3	3	1	1	2	2	1	2	3	2	0	3	3	3	1	1	2	2	1	2	3	2	0	3	3	3	1	1	2	2	1	2	3	2	0	3	3	8.2	8.2	8.2	52.35
V5AYD4	V5AYD4	7	7	7	>tr|V5AYD4|V5AYD4_TRYCR Uncharacterized protein OS=Trypanosoma cruzi Dm28c GN=TCDM_05595 PE=4 SV=1	1	7	7	7	2	3	1	1	2	5	4	3	1	2	3	4	2	3	1	1	2	5	4	3	1	2	3	4	2	3	1	1	2	5	4	3	1	2	3	4	5.7	5.7	5.7	175.22
V5AYD9	V5AYD9	14	14	14	>tr|V5AYD9|V5AYD9_TRYCR Uncharacterized protein OS=Trypanosoma cruzi Dm28c GN=TCDM_05605 PE=4 SV=1	1	14	14	14	7	5	5	4	5	6	10	9	9	8	8	8	7	5	5	4	5	6	10	9	9	8	8	8	7	5	5	4	5	6	10	9	9	8	8	8	12.5	12.5	12.5	134.98
V5AYE8	V5AYE8	4	4	4	>tr|V5AYE8|V5AYE8_TRYCR Uncharacterized protein OS=Trypanosoma cruzi Dm28c GN=TCDM_05621 PE=4 SV=1	1	4	4	4	2	3	1	3	2	2	1	1	0	0	2	3	2	3	1	3	2	2	1	1	0	0	2	3	2	3	1	3	2	2	1	1	0	0	2	3	5.7	5.7	5.7	90.171
V5AYG0	V5AYG0	7	7	7	>tr|V5AYG0|V5AYG0_TRYCR Uncharacterized protein OS=Trypanosoma cruzi Dm28c GN=TCDM_05635 PE=4 SV=1	1	7	7	7	6	6	7	4	6	6	7	6	5	5	7	6	6	6	7	4	6	6	7	6	5	5	7	6	6	6	7	4	6	6	7	6	5	5	7	6	33	33	33	31.183
V5AYH7	V5AYH7	5	1	1	>tr|V5AYH7|V5AYH7_TRYCR Receptor-type adenylate cyclase OS=Trypanosoma cruzi Dm28c GN=TCDM_05518 PE=4 SV=1	1	5	1	1	2	2	3	2	4	2	3	3	4	4	2	2	0	0	0	0	0	0	0	0	1	1	0	0	0	0	0	0	0	0	0	0	1	1	0	0	4.8	0.9	0.9	139.85
V5AYI7	V5AYI7	2	2	2	>tr|V5AYI7|V5AYI7_TRYCR Uncharacterized protein OS=Trypanosoma cruzi Dm28c GN=TCDM_05531 PE=4 SV=1	1	2	2	2	1	2	1	1	1	1	1	0	1	1	2	1	1	2	1	1	1	1	1	0	1	1	2	1	1	2	1	1	1	1	1	0	1	1	2	1	4.7	4.7	4.7	59.725
V5AYJ1	V5AYJ1	5	5	5	>tr|V5AYJ1|V5AYJ1_TRYCR Calpain-like cysteine peptidase OS=Trypanosoma cruzi Dm28c GN=TCDM_05539 PE=4 SV=1	1	5	5	5	2	3	1	1	3	3	2	3	1	1	3	4	2	3	1	1	3	3	2	3	1	1	3	4	2	3	1	1	3	3	2	3	1	1	3	4	7.7	7.7	7.7	81.066
V5AYJ4	V5AYJ4	32	32	31	>tr|V5AYJ4|V5AYJ4_TRYCR ATP-dependent Clp protease subunit OS=Trypanosoma cruzi Dm28c GN=TCDM_12171 PE=3 SV=1	1	32	32	31	26	26	24	22	29	25	28	28	27	25	28	27	26	26	24	22	29	25	28	28	27	25	28	27	25	25	23	21	28	24	27	27	26	24	27	26	43.5	43.5	42	98.588
V5AYJ7	V5AYJ7	17	17	17	>tr|V5AYJ7|V5AYJ7_TRYCR Uncharacterized protein OS=Trypanosoma cruzi Dm28c GN=TCDM_05547 PE=4 SV=1	1	17	17	17	9	10	10	10	13	15	16	13	5	3	10	8	9	10	10	10	13	15	16	13	5	3	10	8	9	10	10	10	13	15	16	13	5	3	10	8	34.1	34.1	34.1	69.42
V5AYL2	V5AYL2	4	4	4	>tr|V5AYL2|V5AYL2_TRYCR Uncharacterized protein OS=Trypanosoma cruzi Dm28c GN=TCDM_05564 PE=4 SV=1	1	4	4	4	0	1	2	0	1	0	1	1	0	1	1	2	0	1	2	0	1	0	1	1	0	1	1	2	0	1	2	0	1	0	1	1	0	1	1	2	10.6	10.6	10.6	56.244
V5AYL6	V5AYL6	26	26	26	>tr|V5AYL6|V5AYL6_TRYCR DNA-directed RNA polymerase OS=Trypanosoma cruzi Dm28c GN=TCDM_05569 PE=3 SV=1	1	26	26	26	14	15	14	13	18	18	18	17	21	19	16	16	14	15	14	13	18	18	18	17	21	19	16	16	14	15	14	13	18	18	18	17	21	19	16	16	27.2	27.2	27.2	134.31
V5AYL7;V5B886;V5CIW9;V5B5C4;V5B8A8;V5BA90;V5B8E2;V5A4D8;V5BM06	V5AYL7	4;1;1;1;1;1;1;1;1	1;0;0;0;0;0;0;0;0	1;0;0;0;0;0;0;0;0	>tr|V5AYL7|V5AYL7_TRYCR Trans-sialidase OS=Trypanosoma cruzi Dm28c GN=TCDM_12152 PE=4 SV=1	9	4	1	1	2	2	2	2	2	3	3	3	4	4	2	3	0	0	0	0	0	0	0	0	1	1	0	1	0	0	0	0	0	0	0	0	1	1	0	1	6.3	2.3	2.3	88.874
V5AYP1	V5AYP1	4	4	4	>tr|V5AYP1|V5AYP1_TRYCR GTP-binding protein OS=Trypanosoma cruzi Dm28c GN=TCDM_05457 PE=4 SV=1	1	4	4	4	3	3	2	3	2	3	2	4	2	2	1	3	3	3	2	3	2	3	2	4	2	2	1	3	3	3	2	3	2	3	2	4	2	2	1	3	12.1	12.1	12.1	47.988
V5AYP7	V5AYP7	24	24	24	>tr|V5AYP7|V5AYP7_TRYCR Trypanothione synthetase OS=Trypanosoma cruzi Dm28c GN=TCDM_05464 PE=4 SV=1	1	24	24	24	20	21	18	17	20	21	19	21	19	21	22	22	20	21	18	17	20	21	19	21	19	21	22	22	20	21	18	17	20	21	19	21	19	21	22	22	44.4	44.4	44.4	73.534
V5AYR4	V5AYR4	6	6	6	>tr|V5AYR4|V5AYR4_TRYCR Uncharacterized protein OS=Trypanosoma cruzi Dm28c GN=TCDM_05502 PE=4 SV=1	1	6	6	6	2	3	3	2	4	5	6	6	5	4	6	6	2	3	3	2	4	5	6	6	5	4	6	6	2	3	3	2	4	5	6	6	5	4	6	6	20.9	20.9	20.9	38.116
V5AYU0	V5AYU0	3	3	3	>tr|V5AYU0|V5AYU0_TRYCR Uncharacterized protein OS=Trypanosoma cruzi Dm28c GN=TCDM_05510 PE=4 SV=1	1	3	3	3	1	2	1	2	3	1	1	1	1	0	3	0	1	2	1	2	3	1	1	1	1	0	3	0	1	2	1	2	3	1	1	1	1	0	3	0	9.6	9.6	9.6	40.162
V5AYV3	V5AYV3	9	6	6	>tr|V5AYV3|V5AYV3_TRYCR Retrotransposon hot spot (RHS) protein OS=Trypanosoma cruzi Dm28c GN=TCDM_12050 PE=4 SV=1	1	9	6	6	7	7	6	6	7	7	8	8	9	7	8	7	5	5	5	4	5	5	5	5	6	4	5	5	5	5	5	4	5	5	5	5	6	4	5	5	42.4	29.2	29.2	30.532
V5AYX1	V5AYX1	7	7	7	>tr|V5AYX1|V5AYX1_TRYCR Uncharacterized protein OS=Trypanosoma cruzi Dm28c GN=TCDM_05380 PE=4 SV=1	1	7	7	7	2	5	1	4	3	3	1	4	0	2	4	4	2	5	1	4	3	3	1	4	0	2	4	4	2	5	1	4	3	3	1	4	0	2	4	4	10.7	10.7	10.7	118.02
V5AYY7	V5AYY7	5	5	5	>tr|V5AYY7|V5AYY7_TRYCR Uncharacterized protein OS=Trypanosoma cruzi Dm28c GN=TCDM_05413 PE=4 SV=1	1	5	5	5	1	3	1	1	1	1	1	1	2	1	2	4	1	3	1	1	1	1	1	1	2	1	2	4	1	3	1	1	1	1	1	1	2	1	2	4	6.9	6.9	6.9	99.164
V5AYZ2	V5AYZ2	16	16	16	>tr|V5AYZ2|V5AYZ2_TRYCR Immunodominant antigen OS=Trypanosoma cruzi Dm28c GN=TCDM_05424 PE=4 SV=1	1	16	16	16	12	12	11	12	12	10	12	12	10	11	13	13	12	12	11	12	12	10	12	12	10	11	13	13	12	12	11	12	12	10	12	12	10	11	13	13	23.6	23.6	23.6	99.467
V5AYZ4	V5AYZ4	7	7	7	>tr|V5AYZ4|V5AYZ4_TRYCR Uncharacterized protein OS=Trypanosoma cruzi Dm28c GN=TCDM_12000 PE=4 SV=1	1	7	7	7	4	3	3	4	5	3	2	5	1	3	4	4	4	3	3	4	5	3	2	5	1	3	4	4	4	3	3	4	5	3	2	5	1	3	4	4	28.8	28.8	28.8	37.683
V5AZ01	V5AZ01	23	23	23	>tr|V5AZ01|V5AZ01_TRYCR Protein kinase OS=Trypanosoma cruzi Dm28c GN=TCDM_05440 PE=4 SV=1	1	23	23	23	13	15	14	16	17	15	16	16	15	15	15	17	13	15	14	16	17	15	16	16	15	15	15	17	13	15	14	16	17	15	16	16	15	15	15	17	36.3	36.3	36.3	88.781
V5AZ02	V5AZ02	17	17	17	>tr|V5AZ02|V5AZ02_TRYCR Fatty acyl CoA synthetase OS=Trypanosoma cruzi Dm28c GN=TCDM_11993 PE=4 SV=1	1	17	17	17	14	12	13	10	14	14	15	12	14	16	12	12	14	12	13	10	14	14	15	12	14	16	12	12	14	12	13	10	14	14	15	12	14	16	12	12	34	34	34	78.69
V5AZ17	V5AZ17	7	7	7	>tr|V5AZ17|V5AZ17_TRYCR Uncharacterized protein OS=Trypanosoma cruzi Dm28c GN=TCDM_05328 PE=4 SV=1	1	7	7	7	3	3	1	3	5	5	5	4	4	3	4	3	3	3	1	3	5	5	5	4	4	3	4	3	3	3	1	3	5	5	5	4	4	3	4	3	29.8	29.8	29.8	28.006
V5AZ19	V5AZ19	3	3	3	>tr|V5AZ19|V5AZ19_TRYCR Actin-related protein 2 OS=Trypanosoma cruzi Dm28c GN=TCDM_05333 PE=3 SV=1	1	3	3	3	2	2	1	2	3	3	2	3	2	3	2	2	2	2	1	2	3	3	2	3	2	3	2	2	2	2	1	2	3	3	2	3	2	3	2	2	9.4	9.4	9.4	45.208
V5AZ24	V5AZ24	12	12	12	>tr|V5AZ24|V5AZ24_TRYCR Uncharacterized protein OS=Trypanosoma cruzi Dm28c GN=TCDM_05339 PE=4 SV=1	1	12	12	12	9	8	8	8	10	8	9	9	8	8	10	12	9	8	8	8	10	8	9	9	8	8	10	12	9	8	8	8	10	8	9	9	8	8	10	12	57.9	57.9	57.9	33.853
V5AZ27	V5AZ27	18	18	18	>tr|V5AZ27|V5AZ27_TRYCR Uncharacterized protein OS=Trypanosoma cruzi Dm28c GN=TCDM_05346 PE=4 SV=1	1	18	18	18	14	14	13	9	15	14	17	14	16	14	15	13	14	14	13	9	15	14	17	14	16	14	15	13	14	14	13	9	15	14	17	14	16	14	15	13	54.5	54.5	54.5	45.425
V5AZ39	V5AZ39	6	6	6	>tr|V5AZ39|V5AZ39_TRYCR Uncharacterized protein OS=Trypanosoma cruzi Dm28c GN=TCDM_05369 PE=4 SV=1	1	6	6	6	2	1	2	0	4	2	1	4	1	2	2	3	2	1	2	0	4	2	1	4	1	2	2	3	2	1	2	0	4	2	1	4	1	2	2	3	10.1	10.1	10.1	97.603
V5AZ45	V5AZ45	6	6	6	>tr|V5AZ45|V5AZ45_TRYCR Electron transfer protein OS=Trypanosoma cruzi Dm28c GN=TCDM_05246 PE=4 SV=1	1	6	6	6	2	1	2	1	2	1	0	0	0	0	3	6	2	1	2	1	2	1	0	0	0	0	3	6	2	1	2	1	2	1	0	0	0	0	3	6	35.4	35.4	35.4	33.165
V5AZ52	V5AZ52	24	24	24	>tr|V5AZ52|V5AZ52_TRYCR Pyruvate dehydrogenase E1 component subunit alpha OS=Trypanosoma cruzi Dm28c GN=TCDM_05264 PE=4 SV=1	1	24	24	24	20	21	19	17	20	20	21	22	20	22	20	22	20	21	19	17	20	20	21	22	20	22	20	22	20	21	19	17	20	20	21	22	20	22	20	22	72.2	72.2	72.2	42.668
V5AZ58	V5AZ58	9	9	9	>tr|V5AZ58|V5AZ58_TRYCR Uncharacterized protein OS=Trypanosoma cruzi Dm28c GN=TCDM_05281 PE=4 SV=1	1	9	9	9	0	0	0	1	1	2	3	3	8	8	1	1	0	0	0	1	1	2	3	3	8	8	1	1	0	0	0	1	1	2	3	3	8	8	1	1	38.2	38.2	38.2	36.988
V5AZ66	V5AZ66	23	23	23	>tr|V5AZ66|V5AZ66_TRYCR Prolyl-tRNA synthetase OS=Trypanosoma cruzi Dm28c GN=TCDM_05295 PE=3 SV=1	1	23	23	23	16	20	16	12	21	18	18	19	19	20	21	19	16	20	16	12	21	18	18	19	19	20	21	19	16	20	16	12	21	18	18	19	19	20	21	19	41	41	41	91.446
V5AZ68	V5AZ68	4	4	4	>tr|V5AZ68|V5AZ68_TRYCR Uncharacterized protein OS=Trypanosoma cruzi Dm28c GN=TCDM_05301 PE=4 SV=1	1	4	4	4	2	2	1	0	2	1	3	2	3	3	3	4	2	2	1	0	2	1	3	2	3	3	3	4	2	2	1	0	2	1	3	2	3	3	3	4	20.6	20.6	20.6	33.577
V5AZ71	V5AZ71	4	4	4	>tr|V5AZ71|V5AZ71_TRYCR Vacuolar protein sorting complex subunit OS=Trypanosoma cruzi Dm28c GN=TCDM_05307 PE=4 SV=1	1	4	4	4	4	3	2	2	3	4	3	4	3	3	4	2	4	3	2	2	3	4	3	4	3	3	4	2	4	3	2	2	3	4	3	4	3	3	4	2	9.1	9.1	9.1	53.833
V5AZ77	V5AZ77	9	9	9	>tr|V5AZ77|V5AZ77_TRYCR Uncharacterized protein OS=Trypanosoma cruzi Dm28c GN=TCDM_05183 PE=4 SV=1	1	9	9	9	1	2	2	1	3	2	3	2	6	7	3	3	1	2	2	1	3	2	3	2	6	7	3	3	1	2	2	1	3	2	3	2	6	7	3	3	9.4	9.4	9.4	149.97
V5AZ80	V5AZ80	9	9	9	>tr|V5AZ80|V5AZ80_TRYCR Uncharacterized protein OS=Trypanosoma cruzi Dm28c GN=TCDM_05191 PE=4 SV=1	1	9	9	9	6	6	7	7	7	7	7	7	7	7	7	7	6	6	7	7	7	7	7	7	7	7	7	7	6	6	7	7	7	7	7	7	7	7	7	7	32.6	32.6	32.6	43.864
V5AZ89;V5CUK6	V5AZ89;V5CUK6	8;4	2;1	2;1	>tr|V5AZ89|V5AZ89_TRYCR Uncharacterized protein OS=Trypanosoma cruzi Dm28c GN=TCDM_12317 PE=4 SV=1;>tr|V5CUK6|V5CUK6_TRYCR Uncharacterized protein OS=Trypanosoma cruzi Dm28c GN=TCDM_12316 PE=4 SV=1	2	8	2	2	8	8	8	7	8	8	8	8	3	4	8	7	2	2	2	1	2	2	2	2	1	1	2	2	2	2	2	1	2	2	2	2	1	1	2	2	13.3	4.2	4.2	76.018
V5AZ95	V5AZ95	3	3	3	>tr|V5AZ95|V5AZ95_TRYCR Uncharacterized protein OS=Trypanosoma cruzi Dm28c GN=TCDM_05220 PE=4 SV=1	1	3	3	3	3	3	2	3	3	3	3	3	3	3	2	3	3	3	2	3	3	3	3	3	3	3	2	3	3	3	2	3	3	3	3	3	3	3	2	3	9.4	9.4	9.4	50.283
V5AZ98	V5AZ98	1	1	1	>tr|V5AZ98|V5AZ98_TRYCR Uncharacterized protein OS=Trypanosoma cruzi Dm28c GN=TCDM_05228 PE=4 SV=1	1	1	1	1	1	0	1	0	0	0	1	0	0	0	1	1	1	0	1	0	0	0	1	0	0	0	1	1	1	0	1	0	0	0	1	0	0	0	1	1	4.8	4.8	4.8	25.267
V5AZA1	V5AZA1	3	3	3	>tr|V5AZA1|V5AZA1_TRYCR Uncharacterized protein OS=Trypanosoma cruzi Dm28c GN=TCDM_05238 PE=4 SV=1	1	3	3	3	1	3	1	2	3	3	1	1	3	3	2	1	1	3	1	2	3	3	1	1	3	3	2	1	1	3	1	2	3	3	1	1	3	3	2	1	5.7	5.7	5.7	62.817
V5AZA4;V5AIM0;V5D3Z5	V5AZA4	9;1;1	8;0;1	3;0;0	>tr|V5AZA4|V5AZA4_TRYCR Trans-sialidase OS=Trypanosoma cruzi Dm28c GN=TCDM_11909 PE=4 SV=1	3	9	8	3	8	6	8	5	7	7	8	8	9	9	5	6	7	5	7	4	6	6	7	7	8	8	5	5	2	1	2	1	1	1	2	2	3	3	2	0	17.5	16.5	5.3	70.46
V5AZB4	V5AZB4	11	11	11	>tr|V5AZB4|V5AZB4_TRYCR Uncharacterized protein OS=Trypanosoma cruzi Dm28c GN=TCDM_05104 PE=4 SV=1	1	11	11	11	8	9	7	6	10	9	7	9	8	6	9	8	8	9	7	6	10	9	7	9	8	6	9	8	8	9	7	6	10	9	7	9	8	6	9	8	28.3	28.3	28.3	55.619
V5AZD0	V5AZD0	11	11	11	>tr|V5AZD0|V5AZD0_TRYCR Uncharacterized protein OS=Trypanosoma cruzi Dm28c GN=TCDM_05145 PE=4 SV=1	1	11	11	11	9	10	7	7	9	9	10	10	8	9	11	11	9	10	7	7	9	9	10	10	8	9	11	11	9	10	7	7	9	9	10	10	8	9	11	11	56.8	56.8	56.8	27.508
V5AZD3	V5AZD3	7	7	7	>tr|V5AZD3|V5AZD3_TRYCR Uncharacterized protein OS=Trypanosoma cruzi Dm28c GN=TCDM_05150 PE=4 SV=1	1	7	7	7	2	3	2	3	3	4	3	4	0	2	6	6	2	3	2	3	3	4	3	4	0	2	6	6	2	3	2	3	3	4	3	4	0	2	6	6	10.3	10.3	10.3	101.55
V5AZD5	V5AZD5	8	2	1	>tr|V5AZD5|V5AZD5_TRYCR Retrotransposon hot spot protein (RHS) OS=Trypanosoma cruzi Dm28c GN=TCDM_11859 PE=4 SV=1	1	8	2	1	7	7	8	7	8	7	7	7	6	7	7	7	1	2	2	2	2	2	2	2	1	2	2	2	1	1	1	1	1	1	1	1	0	1	1	1	13.2	3.3	2	74.257
V5AZD7	V5AZD7	21	21	21	>tr|V5AZD7|V5AZD7_TRYCR Translation initiation factor OS=Trypanosoma cruzi Dm28c GN=TCDM_05157 PE=4 SV=1	1	21	21	21	16	16	14	15	17	15	16	16	16	15	17	17	16	16	14	15	17	15	16	16	16	15	17	17	16	16	14	15	17	15	16	16	16	15	17	17	37.4	37.4	37.4	79.915
V5AZF8	V5AZF8	4	4	4	>tr|V5AZF8|V5AZF8_TRYCR Uncharacterized protein OS=Trypanosoma cruzi Dm28c GN=TCDM_14518 PE=4 SV=1	1	4	4	4	2	2	2	1	2	2	3	3	3	2	2	2	2	2	2	1	2	2	3	3	3	2	2	2	2	2	2	1	2	2	3	3	3	2	2	2	22.4	22.4	22.4	26.871
V5AZG5	V5AZG5	1	1	1	>tr|V5AZG5|V5AZG5_TRYCR Uncharacterized protein OS=Trypanosoma cruzi Dm28c GN=TCDM_05041 PE=4 SV=1	1	1	1	1	0	0	1	0	0	0	0	0	0	0	0	0	0	0	1	0	0	0	0	0	0	0	0	0	0	0	1	0	0	0	0	0	0	0	0	0	3.7	3.7	3.7	50.744
V5AZI9	V5AZI9	4	4	4	>tr|V5AZI9|V5AZI9_TRYCR NAD synthase OS=Trypanosoma cruzi Dm28c GN=TCDM_05072 PE=4 SV=1	1	4	4	4	4	2	3	2	3	3	4	3	4	3	3	4	4	2	3	2	3	3	4	3	4	3	3	4	4	2	3	2	3	3	4	3	4	3	3	4	20.4	20.4	20.4	32.726
V5AZJ4	V5AZJ4	7	7	7	>tr|V5AZJ4|V5AZJ4_TRYCR Protein phosphatase 2C OS=Trypanosoma cruzi Dm28c GN=TCDM_05077 PE=4 SV=1	1	7	7	7	4	3	3	2	4	2	5	2	5	5	4	4	4	3	3	2	4	2	5	2	5	5	4	4	4	3	3	2	4	2	5	2	5	5	4	4	20.9	20.9	20.9	44.203
V5AZL8	V5AZL8	1	1	1	>tr|V5AZL8|V5AZL8_TRYCR Uncharacterized protein OS=Trypanosoma cruzi Dm28c GN=TCDM_04965 PE=4 SV=1	1	1	1	1	0	1	1	0	0	1	0	0	0	1	0	0	0	1	1	0	0	1	0	0	0	1	0	0	0	1	1	0	0	1	0	0	0	1	0	0	2.3	2.3	2.3	52.81
V5AZM2	V5AZM2	8	8	8	>tr|V5AZM2|V5AZM2_TRYCR Uncharacterized protein OS=Trypanosoma cruzi Dm28c GN=TCDM_11735 PE=4 SV=1	1	8	8	8	5	5	5	5	6	7	6	6	8	7	4	5	5	5	5	5	6	7	6	6	8	7	4	5	5	5	5	5	6	7	6	6	8	7	4	5	34.1	34.1	34.1	31.778
V5AZP2	V5AZP2	2	2	2	>tr|V5AZP2|V5AZP2_TRYCR Amino acid transporter OS=Trypanosoma cruzi Dm28c GN=TCDM_11718 PE=4 SV=1	1	2	2	2	2	2	2	1	2	2	2	2	2	1	1	1	2	2	2	1	2	2	2	2	2	1	1	1	2	2	2	1	2	2	2	2	2	1	1	1	3.5	3.5	3.5	65.298
V5AZQ0	V5AZQ0	39	39	39	>tr|V5AZQ0|V5AZQ0_TRYCR Uncharacterized protein OS=Trypanosoma cruzi Dm28c GN=TCDM_05004 PE=4 SV=1	1	39	39	39	29	26	27	27	32	29	30	31	35	35	30	33	29	26	27	27	32	29	30	31	35	35	30	33	29	26	27	27	32	29	30	31	35	35	30	33	33.3	33.3	33.3	156.03
V5AZQ5	V5AZQ5	13	13	13	>tr|V5AZQ5|V5AZQ5_TRYCR Uncharacterized protein OS=Trypanosoma cruzi Dm28c GN=TCDM_05011 PE=4 SV=1	1	13	13	13	9	11	10	10	11	10	12	11	11	12	7	11	9	11	10	10	11	10	12	11	11	12	7	11	9	11	10	10	11	10	12	11	11	12	7	11	23.2	23.2	23.2	80.208
V5AZS1	V5AZS1	5	5	5	>tr|V5AZS1|V5AZS1_TRYCR Uncharacterized protein OS=Trypanosoma cruzi Dm28c GN=TCDM_05030 PE=4 SV=1	1	5	5	5	5	5	5	5	5	5	5	4	3	5	5	5	5	5	5	5	5	5	5	4	3	5	5	5	5	5	5	5	5	5	5	4	3	5	5	5	13	13	13	59.771
V5AZT2	V5AZT2	5	5	5	>tr|V5AZT2|V5AZT2_TRYCR Uncharacterized protein OS=Trypanosoma cruzi Dm28c GN=TCDM_11668 PE=4 SV=1	1	5	5	5	4	4	4	2	3	3	3	3	4	2	2	2	4	4	4	2	3	3	3	3	4	2	2	2	4	4	4	2	3	3	3	3	4	2	2	2	18.2	18.2	18.2	37.683
V5AZT5	V5AZT5	3	3	3	>tr|V5AZT5|V5AZT5_TRYCR Putative guanylate kinase OS=Trypanosoma cruzi Dm28c GN=TCDM_04894 PE=4 SV=1	1	3	3	3	2	2	2	2	3	2	3	3	3	3	3	3	2	2	2	2	3	2	3	3	3	3	3	3	2	2	2	2	3	2	3	3	3	3	3	3	45.5	45.5	45.5	9.3584
V5AZU2	V5AZU2	6	6	6	>tr|V5AZU2|V5AZU2_TRYCR Uncharacterized protein OS=Trypanosoma cruzi Dm28c GN=TCDM_04899 PE=4 SV=1	1	6	6	6	3	4	2	3	2	4	2	2	3	2	2	1	3	4	2	3	2	4	2	2	3	2	2	1	3	4	2	3	2	4	2	2	3	2	2	1	18.1	18.1	18.1	47.073
V5AZU7	V5AZU7	5	5	5	>tr|V5AZU7|V5AZU7_TRYCR Nicotinate phosphoribosyltransferase OS=Trypanosoma cruzi Dm28c GN=TCDM_04910 PE=3 SV=1	1	5	5	5	3	2	3	2	4	3	3	4	3	4	4	4	3	2	3	2	4	3	3	4	3	4	4	4	3	2	3	2	4	3	3	4	3	4	4	4	13.1	13.1	13.1	48.155
V5AZW4	V5AZW4	1	1	1	>tr|V5AZW4|V5AZW4_TRYCR Uncharacterized protein OS=Trypanosoma cruzi Dm28c GN=TCDM_04932 PE=4 SV=1	1	1	1	1	1	1	1	1	1	1	1	1	1	1	1	1	1	1	1	1	1	1	1	1	1	1	1	1	1	1	1	1	1	1	1	1	1	1	1	1	8.3	8.3	8.3	20.49
V5AZX3	V5AZX3	6	1	1	>tr|V5AZX3|V5AZX3_TRYCR Retrotransposon hot spot (RHS) protein OS=Trypanosoma cruzi Dm28c GN=TCDM_04945 PE=4 SV=1	1	6	1	1	6	6	5	4	5	4	2	4	3	4	5	6	1	1	1	0	1	0	0	0	0	1	1	1	1	1	1	0	1	0	0	0	0	1	1	1	12.5	2.3	2.3	61.181
V5AZY0	V5AZY0	27	27	27	>tr|V5AZY0|V5AZY0_TRYCR Uncharacterized protein OS=Trypanosoma cruzi Dm28c GN=TCDM_04953 PE=4 SV=1	1	27	27	27	20	19	19	18	19	17	16	13	3	1	20	21	20	19	19	18	19	17	16	13	3	1	20	21	20	19	19	18	19	17	16	13	3	1	20	21	27.1	27.1	27.1	154.32
V5AZY6	V5AZY6	2	2	2	>tr|V5AZY6|V5AZY6_TRYCR RNA-binding protein OS=Trypanosoma cruzi Dm28c GN=TCDM_04959 PE=4 SV=1	1	2	2	2	0	0	0	0	1	0	1	1	0	0	2	2	0	0	0	0	1	0	1	1	0	0	2	2	0	0	0	0	1	0	1	1	0	0	2	2	11.2	11.2	11.2	27.506
V5AZZ1	V5AZZ1	4	4	4	>tr|V5AZZ1|V5AZZ1_TRYCR Surface glycoprotein OS=Trypanosoma cruzi Dm28c GN=TCDM_04964 PE=4 SV=1	1	4	4	4	2	3	2	3	3	3	3	2	4	4	1	2	2	3	2	3	3	3	3	2	4	4	1	2	2	3	2	3	3	3	3	2	4	4	1	2	15.6	15.6	15.6	47.53
V5B029	V5B029	2	2	2	>tr|V5B029|V5B029_TRYCR 50S ribosomal protein L17 OS=Trypanosoma cruzi Dm28c GN=TCDM_14298 PE=4 SV=1	1	2	2	2	1	1	1	2	1	1	1	1	1	1	1	1	1	1	1	2	1	1	1	1	1	1	1	1	1	1	1	2	1	1	1	1	1	1	1	1	6.6	6.6	6.6	35.305
V5B033	V5B033	3	3	3	>tr|V5B033|V5B033_TRYCR Uncharacterized protein OS=Trypanosoma cruzi Dm28c GN=TCDM_04870 PE=4 SV=1	1	3	3	3	2	3	1	1	2	3	2	3	1	3	0	1	2	3	1	1	2	3	2	3	1	3	0	1	2	3	1	1	2	3	2	3	1	3	0	1	2.5	2.5	2.5	159.94
V5B038	V5B038	10	10	10	>tr|V5B038|V5B038_TRYCR Uncharacterized protein OS=Trypanosoma cruzi Dm28c GN=TCDM_04878 PE=4 SV=1	1	10	10	10	3	3	3	2	4	2	4	4	4	4	4	6	3	3	3	2	4	2	4	4	4	4	4	6	3	3	3	2	4	2	4	4	4	4	4	6	14.5	14.5	14.5	94.527
V5B059	V5B059	14	14	14	>tr|V5B059|V5B059_TRYCR Uncharacterized protein OS=Trypanosoma cruzi Dm28c GN=TCDM_11532 PE=4 SV=1	1	14	14	14	12	9	11	10	10	8	11	11	7	10	10	10	12	9	11	10	10	8	11	11	7	10	10	10	12	9	11	10	10	8	11	11	7	10	10	10	17.3	17.3	17.3	113.41
V5B092	V5B092	3	3	3	>tr|V5B092|V5B092_TRYCR Mitochondrial ATP-dependent zinc metallopeptidase OS=Trypanosoma cruzi Dm28c GN=TCDM_04761 PE=4 SV=1	1	3	3	3	1	2	2	1	2	2	1	1	1	1	2	2	1	2	2	1	2	2	1	1	1	1	2	2	1	2	2	1	2	2	1	1	1	1	2	2	8.8	8.8	8.8	72.322
V5B0A0	V5B0A0	1	1	1	>tr|V5B0A0|V5B0A0_TRYCR Uncharacterized protein OS=Trypanosoma cruzi Dm28c GN=TCDM_04769 PE=4 SV=1	1	1	1	1	1	1	1	1	1	1	1	1	1	1	0	1	1	1	1	1	1	1	1	1	1	1	0	1	1	1	1	1	1	1	1	1	1	1	0	1	2.5	2.5	2.5	58.043
V5B0A5	V5B0A5	1	1	1	>tr|V5B0A5|V5B0A5_TRYCR UDP-glucose 6-dehydrogenase OS=Trypanosoma cruzi Dm28c GN=TCDM_04774 PE=3 SV=1	1	1	1	1	1	0	0	0	0	0	0	0	1	0	0	0	1	0	0	0	0	0	0	0	1	0	0	0	1	0	0	0	0	0	0	0	1	0	0	0	4.4	4.4	4.4	55.974
V5B0B0	V5B0B0	10	10	10	>tr|V5B0B0|V5B0B0_TRYCR Cullin-like protein OS=Trypanosoma cruzi Dm28c GN=TCDM_04781 PE=3 SV=1	1	10	10	10	7	8	5	3	6	8	5	7	4	6	7	7	7	8	5	3	6	8	5	7	4	6	7	7	7	8	5	3	6	8	5	7	4	6	7	7	22.2	22.2	22.2	80.082
V5B0B5	V5B0B5	12	12	12	>tr|V5B0B5|V5B0B5_TRYCR Succinyl-CoA ligase [GDP-forming] beta-chain OS=Trypanosoma cruzi Dm28c GN=TCDM_04788 PE=4 SV=1	1	12	12	12	12	8	8	10	11	8	10	10	10	11	10	11	12	8	8	10	11	8	10	10	10	11	10	11	12	8	8	10	11	8	10	10	10	11	10	11	50	50	50	34.148
V5B0C7	V5B0C7	6	6	6	>tr|V5B0C7|V5B0C7_TRYCR Serine carboxypeptidase S28 OS=Trypanosoma cruzi Dm28c GN=TCDM_04809 PE=4 SV=1	1	6	6	6	4	3	1	1	5	3	3	2	3	3	4	5	4	3	1	1	5	3	3	2	3	3	4	5	4	3	1	1	5	3	3	2	3	3	4	5	16.6	16.6	16.6	53.882
V5B0D3	V5B0D3	3	3	3	>tr|V5B0D3|V5B0D3_TRYCR Serine/threonine protein phosphatase type 5 OS=Trypanosoma cruzi Dm28c GN=TCDM_04823 PE=4 SV=1	1	3	3	3	3	1	2	1	3	1	2	1	2	0	2	1	3	1	2	1	3	1	2	1	2	0	2	1	3	1	2	1	3	1	2	1	2	0	2	1	4	4	4	94.022
V5B0F3	V5B0F3	23	23	23	>tr|V5B0F3|V5B0F3_TRYCR Uncharacterized protein OS=Trypanosoma cruzi Dm28c GN=TCDM_04704 PE=4 SV=1	1	23	23	23	23	20	18	19	20	20	21	21	21	19	22	22	23	20	18	19	20	20	21	21	21	19	22	22	23	20	18	19	20	20	21	21	21	19	22	22	57.8	57.8	57.8	53.578
V5B0F8	V5B0F8	18	18	18	>tr|V5B0F8|V5B0F8_TRYCR Uncharacterized protein OS=Trypanosoma cruzi Dm28c GN=TCDM_04711 PE=4 SV=1	1	18	18	18	7	8	5	6	8	5	9	9	15	14	5	7	7	8	5	6	8	5	9	9	15	14	5	7	7	8	5	6	8	5	9	9	15	14	5	7	36.8	36.8	36.8	74.732
V5B0G4	V5B0G4	7	7	7	>tr|V5B0G4|V5B0G4_TRYCR Uncharacterized protein OS=Trypanosoma cruzi Dm28c GN=TCDM_04723 PE=4 SV=1	1	7	7	7	5	5	5	4	5	6	5	6	4	2	5	6	5	5	5	4	5	6	5	6	4	2	5	6	5	5	5	4	5	6	5	6	4	2	5	6	21.1	21.1	21.1	47.219
V5B0G8	V5B0G8	4	4	4	>tr|V5B0G8|V5B0G8_TRYCR Dual specificity protein phosphatase OS=Trypanosoma cruzi Dm28c GN=TCDM_04729 PE=4 SV=1	1	4	4	4	4	4	3	2	4	2	4	1	0	2	4	3	4	4	3	2	4	2	4	1	0	2	4	3	4	4	3	2	4	2	4	1	0	2	4	3	3.3	3.3	3.3	143.06
V5B0H0	V5B0H0	3	3	3	>tr|V5B0H0|V5B0H0_TRYCR Protein kinase OS=Trypanosoma cruzi Dm28c GN=TCDM_04734 PE=4 SV=1	1	3	3	3	1	3	1	1	1	1	1	1	1	1	0	0	1	3	1	1	1	1	1	1	1	1	0	0	1	3	1	1	1	1	1	1	1	1	0	0	4.3	4.3	4.3	116.79
V5B0J3	V5B0J3	2	2	2	>tr|V5B0J3|V5B0J3_TRYCR Uncharacterized protein OS=Trypanosoma cruzi Dm28c GN=TCDM_04622 PE=4 SV=1	1	2	2	2	1	1	0	1	0	0	0	0	0	0	1	1	1	1	0	1	0	0	0	0	0	0	1	1	1	1	0	1	0	0	0	0	0	0	1	1	7.3	7.3	7.3	40.921
V5B0J4	V5B0J4	8	8	8	>tr|V5B0J4|V5B0J4_TRYCR Protein kinase OS=Trypanosoma cruzi Dm28c GN=TCDM_04627 PE=4 SV=1	1	8	8	8	3	7	5	4	5	7	2	6	2	4	3	3	3	7	5	4	5	7	2	6	2	4	3	3	3	7	5	4	5	7	2	6	2	4	3	3	6.9	6.9	6.9	168.52
V5B0J9	V5B0J9	5	1	1	>tr|V5B0J9|V5B0J9_TRYCR Retrotransposon hot spot (RHS) protein OS=Trypanosoma cruzi Dm28c GN=TCDM_11407 PE=4 SV=1	1	5	1	1	4	4	3	3	4	4	4	4	4	4	4	5	0	0	0	0	0	0	0	0	0	0	0	1	0	0	0	0	0	0	0	0	0	0	0	1	14	3.9	3.9	41.278
V5B0K2	V5B0K2	25	25	25	>tr|V5B0K2|V5B0K2_TRYCR Major vault protein OS=Trypanosoma cruzi Dm28c GN=TCDM_04639 PE=4 SV=1	1	25	25	25	19	12	15	11	18	18	20	18	16	17	21	20	19	12	15	11	18	18	20	18	16	17	21	20	19	12	15	11	18	18	20	18	16	17	21	20	40.5	40.5	40.5	95.975
V5B0K7	V5B0K7	2	2	2	>tr|V5B0K7|V5B0K7_TRYCR Protein kinase OS=Trypanosoma cruzi Dm28c GN=TCDM_04648 PE=4 SV=1	1	2	2	2	2	1	2	1	1	1	1	1	1	1	1	1	2	1	2	1	1	1	1	1	1	1	1	1	2	1	2	1	1	1	1	1	1	1	1	1	3	3	3	72.466
V5B0L2	V5B0L2	1	1	1	>tr|V5B0L2|V5B0L2_TRYCR Uncharacterized protein OS=Trypanosoma cruzi Dm28c GN=TCDM_04653 PE=4 SV=1	1	1	1	1	1	1	1	0	1	1	1	1	1	1	1	1	1	1	1	0	1	1	1	1	1	1	1	1	1	1	1	0	1	1	1	1	1	1	1	1	3.6	3.6	3.6	29.289
V5B0L5	V5B0L5	3	3	3	>tr|V5B0L5|V5B0L5_TRYCR Uncharacterized protein OS=Trypanosoma cruzi Dm28c GN=TCDM_04661 PE=4 SV=1	1	3	3	3	2	2	2	2	2	3	3	3	3	3	2	3	2	2	2	2	2	3	3	3	3	3	2	3	2	2	2	2	2	3	3	3	3	3	2	3	33.3	33.3	33.3	14.391
V5B0L9	V5B0L9	2	2	2	>tr|V5B0L9|V5B0L9_TRYCR Ubiquitin-conjugating enzyme variant Kua OS=Trypanosoma cruzi Dm28c GN=TCDM_04669 PE=4 SV=1	1	2	2	2	1	1	1	1	2	1	2	2	2	2	2	2	1	1	1	1	2	1	2	2	2	2	2	2	1	1	1	1	2	1	2	2	2	2	2	2	9.6	9.6	9.6	31.012
V5B0M9	V5B0M9	10	10	10	>tr|V5B0M9|V5B0M9_TRYCR Dihydrolipoamide acetyltransferase OS=Trypanosoma cruzi Dm28c GN=TCDM_04684 PE=4 SV=1	1	10	10	10	9	9	9	9	9	9	10	9	10	10	9	9	9	9	9	9	9	9	10	9	10	10	9	9	9	9	9	9	9	9	10	9	10	10	9	9	53.5	53.5	53.5	28.087
V5B0R0	V5B0R0	16	16	16	>tr|V5B0R0|V5B0R0_TRYCR Uncharacterized protein OS=Trypanosoma cruzi Dm28c GN=TCDM_04545 PE=4 SV=1	1	16	16	16	14	12	10	11	14	9	14	13	13	12	14	13	14	12	10	11	14	9	14	13	13	12	14	13	14	12	10	11	14	9	14	13	13	12	14	13	42.5	42.5	42.5	45.613
V5B0R4	V5B0R4	2	2	2	>tr|V5B0R4|V5B0R4_TRYCR Uncharacterized protein OS=Trypanosoma cruzi Dm28c GN=TCDM_04550 PE=4 SV=1	1	2	2	2	0	1	1	1	2	2	2	2	2	2	1	2	0	1	1	1	2	2	2	2	2	2	1	2	0	1	1	1	2	2	2	2	2	2	1	2	11.6	11.6	11.6	30.287
V5B0S4	V5B0S4	9	9	9	>tr|V5B0S4|V5B0S4_TRYCR Uncharacterized protein OS=Trypanosoma cruzi Dm28c GN=TCDM_04568 PE=4 SV=1	1	9	9	9	4	5	5	4	6	7	8	7	9	7	5	5	4	5	5	4	6	7	8	7	9	7	5	5	4	5	5	4	6	7	8	7	9	7	5	5	19.5	19.5	19.5	64.056
V5B0S9	V5B0S9	3	3	3	>tr|V5B0S9|V5B0S9_TRYCR Protein transport protein Sec13 OS=Trypanosoma cruzi Dm28c GN=TCDM_04576 PE=4 SV=1	1	3	3	3	2	2	2	2	3	3	2	3	2	3	2	3	2	2	2	2	3	3	2	3	2	3	2	3	2	2	2	2	3	3	2	3	2	3	2	3	14.9	14.9	14.9	34.557
V5B0T2	V5B0T2	1	1	1	>tr|V5B0T2|V5B0T2_TRYCR Uncharacterized protein OS=Trypanosoma cruzi Dm28c GN=TCDM_04582 PE=4 SV=1	1	1	1	1	1	1	1	0	1	1	0	1	0	0	0	1	1	1	1	0	1	1	0	1	0	0	0	1	1	1	1	0	1	1	0	1	0	0	0	1	3.1	3.1	3.1	53.346
V5B0T6	V5B0T6	5	5	5	>tr|V5B0T6|V5B0T6_TRYCR Uncharacterized protein OS=Trypanosoma cruzi Dm28c GN=TCDM_04590 PE=4 SV=1	1	5	5	5	4	4	2	3	5	4	3	3	4	3	4	4	4	4	2	3	5	4	3	3	4	3	4	4	4	4	2	3	5	4	3	3	4	3	4	4	20.1	20.1	20.1	45.66
V5B0U1	V5B0U1	3	3	3	>tr|V5B0U1|V5B0U1_TRYCR Trichohyalin OS=Trypanosoma cruzi Dm28c GN=TCDM_04598 PE=4 SV=1	1	3	3	3	1	0	0	0	0	0	1	0	2	0	0	0	1	0	0	0	0	0	1	0	2	0	0	0	1	0	0	0	0	0	1	0	2	0	0	0	3.7	3.7	3.7	78.994
V5B0U7	V5B0U7	6	5	5	>tr|V5B0U7|V5B0U7_TRYCR Katanin p60 ATPase-containing subunit A1 OS=Trypanosoma cruzi Dm28c GN=KATNA1 PE=3 SV=1	1	6	5	5	4	3	3	1	3	4	3	3	1	2	1	4	3	2	2	0	2	3	2	2	0	1	0	3	3	2	2	0	2	3	2	2	0	1	0	3	14	11.8	11.8	61.845
V5B0W6	V5B0W6	13	13	13	>tr|V5B0W6|V5B0W6_TRYCR Uncharacterized protein OS=Trypanosoma cruzi Dm28c GN=TCDM_04471 PE=4 SV=1	1	13	13	13	7	7	7	7	9	7	12	9	10	11	9	9	7	7	7	7	9	7	12	9	10	11	9	9	7	7	7	7	9	7	12	9	10	11	9	9	32	32	32	63.225
V5B0X3	V5B0X3	2	2	2	>tr|V5B0X3|V5B0X3_TRYCR Uncharacterized protein OS=Trypanosoma cruzi Dm28c GN=TCDM_04484 PE=4 SV=1	1	2	2	2	1	1	1	0	2	1	1	1	1	1	2	1	1	1	1	0	2	1	1	1	1	1	2	1	1	1	1	0	2	1	1	1	1	1	2	1	3.3	3.3	3.3	64.449
V5B0X7	V5B0X7	4	4	4	>tr|V5B0X7|V5B0X7_TRYCR Eukaryotic translation initiation factor eIF-4E OS=Trypanosoma cruzi Dm28c GN=TCDM_04491 PE=3 SV=1	1	4	4	4	2	3	2	0	2	3	2	3	1	2	2	4	2	3	2	0	2	3	2	3	1	2	2	4	2	3	2	0	2	3	2	3	1	2	2	4	20.3	20.3	20.3	28.921
V5B0Y8	V5B0Y8	12	12	12	>tr|V5B0Y8|V5B0Y8_TRYCR Proteasome regulatory non-ATPase subunit 3 OS=Trypanosoma cruzi Dm28c GN=TCDM_04509 PE=4 SV=1	1	12	12	12	9	9	9	7	10	9	10	11	11	12	11	10	9	9	9	7	10	9	10	11	11	12	11	10	9	9	9	7	10	9	10	11	11	12	11	10	52.1	52.1	52.1	38.093
V5B0Z2	V5B0Z2	2	2	2	>tr|V5B0Z2|V5B0Z2_TRYCR Uncharacterized protein OS=Trypanosoma cruzi Dm28c GN=TCDM_11208 PE=4 SV=1	1	2	2	2	1	2	1	1	2	2	1	1	1	2	0	2	1	2	1	1	2	2	1	1	1	2	0	2	1	2	1	1	2	2	1	1	1	2	0	2	4.2	4.2	4.2	62.968
V5B117;V5D1S1	V5B117	16;3	11;0	9;0	>tr|V5B117|V5B117_TRYCR Retrotransposon hot spot (RHS) protein OS=Trypanosoma cruzi Dm28c GN=TCDM_11175 PE=4 SV=1	2	16	11	9	14	14	14	13	14	14	15	16	15	15	14	15	9	9	9	8	9	9	10	11	10	10	9	10	7	7	7	6	7	7	8	9	8	8	7	8	19.6	14.4	12.4	106.36
V5B118	V5B118	6	6	6	>tr|V5B118|V5B118_TRYCR Uncharacterized protein OS=Trypanosoma cruzi Dm28c GN=TCDM_04390 PE=4 SV=1	1	6	6	6	5	4	5	4	5	4	4	4	5	5	4	5	5	4	5	4	5	4	4	4	5	5	4	5	5	4	5	4	5	4	4	4	5	5	4	5	21.2	21.2	21.2	48.15
V5B123	V5B123	9	9	9	>tr|V5B123|V5B123_TRYCR Phenylalanyl-tRNA synthetase alpha chain OS=Trypanosoma cruzi Dm28c GN=TCDM_04396 PE=3 SV=1	1	9	9	9	6	6	6	6	6	6	6	6	6	6	8	7	6	6	6	6	6	6	6	6	6	6	8	7	6	6	6	6	6	6	6	6	6	6	8	7	20.4	20.4	20.4	57.026
V5B127	V5B127	1	1	1	>tr|V5B127|V5B127_TRYCR Glycerol uptake protein OS=Trypanosoma cruzi Dm28c GN=TCDM_11154 PE=4 SV=1	1	1	1	1	0	0	0	0	0	0	1	0	0	0	0	1	0	0	0	0	0	0	1	0	0	0	0	1	0	0	0	0	0	0	1	0	0	0	0	1	8	8	8	28.083
V5B129	V5B129	3	3	3	>tr|V5B129|V5B129_TRYCR Uncharacterized protein OS=Trypanosoma cruzi Dm28c GN=TCDM_04403 PE=4 SV=1	1	3	3	3	1	1	1	1	1	1	2	2	0	3	1	1	1	1	1	1	1	1	2	2	0	3	1	1	1	1	1	1	1	1	2	2	0	3	1	1	5	5	5	68.929
V5B134	V5B134	4	4	4	>tr|V5B134|V5B134_TRYCR Uncharacterized protein OS=Trypanosoma cruzi Dm28c GN=TCDM_04408 PE=4 SV=1	1	4	4	4	2	3	1	1	3	3	3	3	3	3	1	2	2	3	1	1	3	3	3	3	3	3	1	2	2	3	1	1	3	3	3	3	3	3	1	2	7.7	7.7	7.7	55.66
V5B145	V5B145	19	19	19	>tr|V5B145|V5B145_TRYCR Dynein OS=Trypanosoma cruzi Dm28c GN=TCDM_04424 PE=4 SV=1	1	19	19	19	13	14	12	13	16	15	16	17	17	18	13	16	13	14	12	13	16	15	16	17	17	18	13	16	13	14	12	13	16	15	16	17	17	18	13	16	42	42	42	68.568
V5B150	V5B150	2	2	2	>tr|V5B150|V5B150_TRYCR Mitochondrial carrier protein OS=Trypanosoma cruzi Dm28c GN=TCDM_04431 PE=3 SV=1	1	2	2	2	0	1	0	0	0	1	0	0	0	0	1	0	0	1	0	0	0	1	0	0	0	0	1	0	0	1	0	0	0	1	0	0	0	0	1	0	8.2	8.2	8.2	35.846
V5B158	V5B158	2	2	2	>tr|V5B158|V5B158_TRYCR Phosphatidylinositol-4-phosphate 5-kinase OS=Trypanosoma cruzi Dm28c GN=TCDM_04439 PE=4 SV=1	1	2	2	2	2	1	2	1	2	2	2	2	0	0	2	1	2	1	2	1	2	2	2	2	0	0	2	1	2	1	2	1	2	2	2	2	0	0	2	1	2.9	2.9	2.9	74.064
V5B167	V5B167	5	5	5	>tr|V5B167|V5B167_TRYCR Uncharacterized protein OS=Trypanosoma cruzi Dm28c GN=TCDM_04451 PE=4 SV=1	1	5	5	5	2	4	3	3	4	4	2	4	2	2	1	4	2	4	3	3	4	4	2	4	2	2	1	4	2	4	3	3	4	4	2	4	2	2	1	4	7.2	7.2	7.2	92.94
V5B173	V5B173	2	2	2	>tr|V5B173|V5B173_TRYCR Peptide deformylase OS=Trypanosoma cruzi Dm28c GN=TCDM_04458 PE=3 SV=1	1	2	2	2	1	1	0	0	1	2	1	1	1	1	1	1	1	1	0	0	1	2	1	1	1	1	1	1	1	1	0	0	1	2	1	1	1	1	1	1	10.8	10.8	10.8	29.498
V5B1A3	V5B1A3	6	6	6	>tr|V5B1A3|V5B1A3_TRYCR Putative thimet oligopeptidase, putative,metallo-peptidase, clan MA(E), family M3 OS=Trypanosoma cruzi Dm28c GN=TCDM_11090 PE=3 SV=1	1	6	6	6	6	4	5	4	5	4	6	6	5	5	5	5	6	4	5	4	5	4	6	6	5	5	5	5	6	4	5	4	5	4	6	6	5	5	5	5	19.2	19.2	19.2	39.437
V5B1C8;V5CJA3	V5B1C8	24;2	24;2	19;2	>tr|V5B1C8|V5B1C8_TRYCR Receptor-type adenylate cyclase OS=Trypanosoma cruzi Dm28c GN=TCDM_11064 PE=4 SV=1	2	24	24	19	7	6	5	4	8	9	11	8	22	19	8	8	7	6	5	4	8	9	11	8	22	19	8	8	5	4	3	1	5	7	8	5	17	14	6	5	32.7	32.7	26.2	103.11
V5B1C9	V5B1C9	4	4	4	>tr|V5B1C9|V5B1C9_TRYCR Uncharacterized protein OS=Trypanosoma cruzi Dm28c GN=TCDM_04326 PE=4 SV=1	1	4	4	4	2	2	2	2	2	2	1	1	1	1	3	2	2	2	2	2	2	2	1	1	1	1	3	2	2	2	2	2	2	2	1	1	1	1	3	2	4.1	4.1	4.1	105
V5B1D9;V5APH4	V5B1D9;V5APH4	6;3	1;1	1;1	>tr|V5B1D9|V5B1D9_TRYCR Dispersed protein family protein 1 (DGF-1) OS=Trypanosoma cruzi Dm28c GN=TCDM_11045 PE=4 SV=1;>tr|V5APH4|V5APH4_TRYCR Uncharacterized protein OS=Trypanosoma cruzi Dm28c GN=TCDM_09673 PE=4 SV=1	2	6	1	1	5	3	4	4	5	4	6	5	2	2	4	4	1	1	1	1	1	1	1	1	0	1	1	1	1	1	1	1	1	1	1	1	0	1	1	1	3.3	0.6	0.6	263.64
V5B1E3	V5B1E3	1	1	1	>tr|V5B1E3|V5B1E3_TRYCR Uncharacterized protein OS=Trypanosoma cruzi Dm28c GN=TCDM_04350 PE=3 SV=1	1	1	1	1	0	1	0	0	1	1	1	1	1	1	0	0	0	1	0	0	1	1	1	1	1	1	0	0	0	1	0	0	1	1	1	1	1	1	0	0	3.3	3.3	3.3	57.676
V5B1E9	V5B1E9	7	7	7	>tr|V5B1E9|V5B1E9_TRYCR Uncharacterized protein OS=Trypanosoma cruzi Dm28c GN=TCDM_04359 PE=4 SV=1	1	7	7	7	6	6	6	4	6	6	7	6	5	6	6	5	6	6	6	4	6	6	7	6	5	6	6	5	6	6	6	4	6	6	7	6	5	6	6	5	41.7	41.7	41.7	24.928
V5B1F6	V5B1F6	13	13	13	>tr|V5B1F6|V5B1F6_TRYCR Mitochondrial DNA polymerase beta-PAK OS=Trypanosoma cruzi Dm28c GN=TCDM_04368 PE=4 SV=1	1	13	13	13	11	9	9	10	10	9	11	11	6	5	8	9	11	9	9	10	10	9	11	11	6	5	8	9	11	9	9	10	10	9	11	11	6	5	8	9	27.5	27.5	27.5	69.031
V5B1G9	V5B1G9	5	5	5	>tr|V5B1G9|V5B1G9_TRYCR Uncharacterized protein OS=Trypanosoma cruzi Dm28c GN=TCDM_11011 PE=4 SV=1	1	5	5	5	3	4	3	4	2	3	5	4	4	4	4	4	3	4	3	4	2	3	5	4	4	4	4	4	3	4	3	4	2	3	5	4	4	4	4	4	15.3	15.3	15.3	44.074
V5B1J5	V5B1J5	3	1	1	>tr|V5B1J5|V5B1J5_TRYCR UDP-Gal or UDP-GlcNAc-dependent glycosyltransferase OS=Trypanosoma cruzi Dm28c GN=TCDM_10989 PE=4 SV=1	1	3	1	1	2	3	2	3	2	3	1	3	1	2	1	2	1	1	1	1	1	1	1	1	1	1	1	1	1	1	1	1	1	1	1	1	1	1	1	1	8.2	3.7	3.7	42.954
V5B1K4	V5B1K4	7	1	1	>tr|V5B1K4|V5B1K4_TRYCR Retrotransposon hot spot (RHS) protein OS=Trypanosoma cruzi Dm28c GN=TCDM_10970 PE=4 SV=1	1	7	1	1	7	7	7	5	7	6	7	6	5	6	7	7	1	1	1	1	1	1	1	1	1	1	1	1	1	1	1	1	1	1	1	1	1	1	1	1	8.9	2.1	2.1	87.463
V5B1M8	V5B1M8	10	10	10	>tr|V5B1M8|V5B1M8_TRYCR High mobility group protein OS=Trypanosoma cruzi Dm28c GN=TCDM_04259 PE=4 SV=1	1	10	10	10	10	10	9	7	10	9	10	9	10	9	10	10	10	10	9	7	10	9	10	9	10	9	10	10	10	10	9	7	10	9	10	9	10	9	10	10	36.7	36.7	36.7	30.559
V5B1P3	V5B1P3	8	8	8	>tr|V5B1P3|V5B1P3_TRYCR Oxidoreductase OS=Trypanosoma cruzi Dm28c GN=TCDM_04274 PE=4 SV=1	1	8	8	8	5	4	3	5	8	7	7	8	8	5	7	7	5	4	3	5	8	7	7	8	8	5	7	7	5	4	3	5	8	7	7	8	8	5	7	7	35	35	35	36.515
V5B1P9	V5B1P9	6	6	6	>tr|V5B1P9|V5B1P9_TRYCR Uncharacterized protein OS=Trypanosoma cruzi Dm28c GN=TCDM_04281 PE=4 SV=1	1	6	6	6	6	5	5	5	5	6	6	5	6	6	5	4	6	5	5	5	5	6	6	5	6	6	5	4	6	5	5	5	5	6	6	5	6	6	5	4	23.5	23.5	23.5	28.184
V5B1Q7	V5B1Q7	4	4	4	>tr|V5B1Q7|V5B1Q7_TRYCR Uncharacterized protein OS=Trypanosoma cruzi Dm28c GN=TCDM_04297 PE=4 SV=1	1	4	4	4	0	1	0	1	1	2	2	2	1	1	1	1	0	1	0	1	1	2	2	2	1	1	1	1	0	1	0	1	1	2	2	2	1	1	1	1	4.8	4.8	4.8	194.1
V5B1R5	V5B1R5	1	1	1	>tr|V5B1R5|V5B1R5_TRYCR RNA-binding protein OS=Trypanosoma cruzi Dm28c GN=TCDM_04311 PE=4 SV=1	1	1	1	1	1	1	1	1	1	1	1	1	0	0	1	1	1	1	1	1	1	1	1	1	0	0	1	1	1	1	1	1	1	1	1	1	0	0	1	1	3.1	3.1	3.1	45.497
V5B1R9	V5B1R9	18	18	18	>tr|V5B1R9|V5B1R9_TRYCR Uncharacterized protein OS=Trypanosoma cruzi Dm28c GN=TCDM_04320 PE=4 SV=1	1	18	18	18	9	10	9	10	9	11	12	13	8	8	14	11	9	10	9	10	9	11	12	13	8	8	14	11	9	10	9	10	9	11	12	13	8	8	14	11	19.4	19.4	19.4	138.23
V5B1S3	V5B1S3	11	11	11	>tr|V5B1S3|V5B1S3_TRYCR Uncharacterized protein OS=Trypanosoma cruzi Dm28c GN=TCDM_14387 PE=4 SV=1	1	11	11	11	9	8	9	9	9	8	8	9	11	9	7	9	9	8	9	9	9	8	8	9	11	9	7	9	9	8	9	9	9	8	8	9	11	9	7	9	45.4	45.4	45.4	23.27
V5B1T5	V5B1T5	4	4	4	>tr|V5B1T5|V5B1T5_TRYCR Uncharacterized protein OS=Trypanosoma cruzi Dm28c GN=TCDM_04159 PE=4 SV=1	1	4	4	4	3	3	2	2	4	4	3	3	4	4	4	4	3	3	2	2	4	4	3	3	4	4	4	4	3	3	2	2	4	4	3	3	4	4	4	4	12.2	12.2	12.2	49.356
V5B1U1	V5B1U1	5	5	5	>tr|V5B1U1|V5B1U1_TRYCR ATP synthase OS=Trypanosoma cruzi Dm28c GN=TCDM_04173 PE=4 SV=1	1	5	5	5	3	1	2	2	3	2	3	2	1	2	3	4	3	1	2	2	3	2	3	2	1	2	3	4	3	1	2	2	3	2	3	2	1	2	3	4	18.5	18.5	18.5	38.247
V5B1V1	V5B1V1	9	9	9	>tr|V5B1V1|V5B1V1_TRYCR Uncharacterized protein OS=Trypanosoma cruzi Dm28c GN=TCDM_04195 PE=4 SV=1	1	9	9	9	7	6	7	4	7	6	4	5	4	4	5	5	7	6	7	4	7	6	4	5	4	4	5	5	7	6	7	4	7	6	4	5	4	4	5	5	18.9	18.9	18.9	62.671
V5B1V6	V5B1V6	19	19	19	>tr|V5B1V6|V5B1V6_TRYCR RNA helicase OS=Trypanosoma cruzi Dm28c GN=TCDM_04204 PE=4 SV=1	1	19	19	19	13	11	15	11	15	13	16	15	17	15	15	13	13	11	15	11	15	13	16	15	17	15	15	13	13	11	15	11	15	13	16	15	17	15	15	13	53	53	53	49.348
V5B1V9	V5B1V9	2	2	2	>tr|V5B1V9|V5B1V9_TRYCR Uncharacterized protein OS=Trypanosoma cruzi Dm28c GN=TCDM_04215 PE=4 SV=1	1	2	2	2	1	2	0	0	1	2	1	1	1	2	0	2	1	2	0	0	1	2	1	1	1	2	0	2	1	2	0	0	1	2	1	1	1	2	0	2	15.4	15.4	15.4	35.711
V5B1W6	V5B1W6	2	2	2	>tr|V5B1W6|V5B1W6_TRYCR Uncharacterized protein OS=Trypanosoma cruzi Dm28c GN=TCDM_04232 PE=4 SV=1	1	2	2	2	1	1	1	1	1	1	1	0	1	2	1	0	1	1	1	1	1	1	1	0	1	2	1	0	1	1	1	1	1	1	1	0	1	2	1	0	6.7	6.7	6.7	33.394
V5B1X4	V5B1X4	12	12	12	>tr|V5B1X4|V5B1X4_TRYCR Proteasome subunit alpha type OS=Trypanosoma cruzi Dm28c GN=TCDM_04248 PE=3 SV=1	1	12	12	12	11	8	10	9	12	11	12	11	10	11	11	12	11	8	10	9	12	11	12	11	10	11	11	12	11	8	10	9	12	11	12	11	10	11	11	12	58.4	58.4	58.4	27.134
V5B205	V5B205	3	3	3	>tr|V5B205|V5B205_TRYCR Uncharacterized protein OS=Trypanosoma cruzi Dm28c GN=TCDM_10840 PE=4 SV=1	1	3	3	3	1	2	1	0	1	2	1	1	1	2	3	2	1	2	1	0	1	2	1	1	1	2	3	2	1	2	1	0	1	2	1	1	1	2	3	2	10.7	10.7	10.7	46.388
V5B209	V5B209	22	22	22	>tr|V5B209|V5B209_TRYCR Chaperonin alpha subunit OS=Trypanosoma cruzi Dm28c GN=TCDM_04101 PE=3 SV=1	1	22	22	22	18	16	12	15	18	18	19	17	17	16	21	21	18	16	12	15	18	18	19	17	17	16	21	21	18	16	12	15	18	18	19	17	17	16	21	21	61.1	61.1	61.1	56.338
V5B213	V5B213	11	11	11	>tr|V5B213|V5B213_TRYCR Uncharacterized protein OS=Trypanosoma cruzi Dm28c GN=TCDM_04110 PE=4 SV=1	1	11	11	11	7	7	7	7	8	7	9	8	8	6	7	8	7	7	7	7	8	7	9	8	8	6	7	8	7	7	7	7	8	7	9	8	8	6	7	8	19	19	19	88.895
V5B215	V5B215	6	4	2	>tr|V5B215|V5B215_TRYCR Retrotransposon hot spot (RHS) protein OS=Trypanosoma cruzi Dm28c GN=TCDM_10831 PE=4 SV=1	1	6	4	2	5	4	6	4	4	4	5	4	5	5	4	4	3	2	4	2	2	2	3	2	3	3	2	2	1	1	2	0	0	0	1	1	1	1	1	0	14.2	11	5.8	42.992
V5B216	V5B216	20	20	20	>tr|V5B216|V5B216_TRYCR Uncharacterized protein OS=Trypanosoma cruzi Dm28c GN=TCDM_04123 PE=4 SV=1	1	20	20	20	12	10	15	8	15	12	16	13	18	17	11	12	12	10	15	8	15	12	16	13	18	17	11	12	12	10	15	8	15	12	16	13	18	17	11	12	21.2	21.2	21.2	135.87
V5B221	V5B221	1	1	1	>tr|V5B221|V5B221_TRYCR Uncharacterized protein OS=Trypanosoma cruzi Dm28c GN=TCDM_04128 PE=4 SV=1	1	1	1	1	1	1	1	1	1	1	0	1	0	0	0	1	1	1	1	1	1	1	0	1	0	0	0	1	1	1	1	1	1	1	0	1	0	0	0	1	4.7	4.7	4.7	35.597
V5B239	V5B239	46	46	46	>tr|V5B239|V5B239_TRYCR Uncharacterized protein OS=Trypanosoma cruzi Dm28c GN=TCDM_14196 PE=4 SV=1	1	46	46	46	34	35	33	31	40	36	42	35	41	36	29	36	34	35	33	31	40	36	42	35	41	36	29	36	34	35	33	31	40	36	42	35	41	36	29	36	44.7	44.7	44.7	151.69
V5B249	V5B249	2	2	2	>tr|V5B249|V5B249_TRYCR Uncharacterized protein OS=Trypanosoma cruzi Dm28c GN=TCDM_04013 PE=4 SV=1	1	2	2	2	2	1	1	0	2	1	2	2	1	0	1	2	2	1	1	0	2	1	2	2	1	0	1	2	2	1	1	0	2	1	2	2	1	0	1	2	9.5	9.5	9.5	27.523
V5B253	V5B253	2	2	2	>tr|V5B253|V5B253_TRYCR Uncharacterized protein OS=Trypanosoma cruzi Dm28c GN=TCDM_04020 PE=4 SV=1	1	2	2	2	1	1	1	1	1	0	0	0	0	0	0	0	1	1	1	1	1	0	0	0	0	0	0	0	1	1	1	1	1	0	0	0	0	0	0	0	13.9	13.9	13.9	20.302
V5B258	V5B258	7	7	7	>tr|V5B258|V5B258_TRYCR Alpha-mannosidase OS=Trypanosoma cruzi Dm28c GN=TCDM_04028 PE=3 SV=1	1	7	7	7	3	4	3	1	5	4	4	5	1	3	5	5	3	4	3	1	5	4	4	5	1	3	5	5	3	4	3	1	5	4	4	5	1	3	5	5	9.1	9.1	9.1	111.31
V5B261	V5B261	4	4	4	>tr|V5B261|V5B261_TRYCR Cysteine proteinase OS=Trypanosoma cruzi Dm28c GN=TCDM_10766 PE=3 SV=1	1	4	4	4	3	2	3	3	3	2	3	3	3	1	3	3	3	2	3	3	3	2	3	3	3	1	3	3	3	2	3	3	3	2	3	3	3	1	3	3	13	13	13	43.965
V5B262	V5B262	13	13	13	>tr|V5B262|V5B262_TRYCR Uncharacterized protein OS=Trypanosoma cruzi Dm28c GN=TCDM_04034 PE=4 SV=1	1	13	13	13	6	7	6	7	9	7	10	9	11	10	7	7	6	7	6	7	9	7	10	9	11	10	7	7	6	7	6	7	9	7	10	9	11	10	7	7	27.7	27.7	27.7	55.344
V5B265	V5B265	5	1	1	>tr|V5B265|V5B265_TRYCR Retrotransposon hot spot (RHS) protein OS=Trypanosoma cruzi Dm28c GN=TCDM_10753 PE=4 SV=1	1	5	1	1	3	3	1	1	2	2	3	3	1	2	3	4	1	1	0	0	0	1	1	1	0	1	1	1	1	1	0	0	0	1	1	1	0	1	1	1	15.3	3.5	3.5	35.381
V5B266	V5B266	9	9	9	>tr|V5B266|V5B266_TRYCR Uncharacterized protein OS=Trypanosoma cruzi Dm28c GN=TCDM_04041 PE=4 SV=1	1	9	9	9	8	8	8	8	8	8	9	8	8	7	8	7	8	8	8	8	8	8	9	8	8	7	8	7	8	8	8	8	8	8	9	8	8	7	8	7	27.6	27.6	27.6	42.7
V5B283	V5B283	18	18	18	>tr|V5B283|V5B283_TRYCR Putative calcium channel protein OS=Trypanosoma cruzi Dm28c GN=TCDM_04064 PE=4 SV=1	1	18	18	18	9	12	9	7	11	12	12	15	15	16	11	12	9	12	9	7	11	12	12	15	15	16	11	12	9	12	9	7	11	12	12	15	15	16	11	12	14.4	14.4	14.4	186.57
V5B286;V5CID9;V5APK1	V5B286	7;3;2	2;1;1	1;1;0	>tr|V5B286|V5B286_TRYCR Dispersed protein family protein 1 OS=Trypanosoma cruzi Dm28c GN=TCDM_10725 PE=4 SV=1	3	7	2	1	6	5	5	5	6	6	7	7	5	1	6	6	2	2	2	2	2	2	2	2	1	0	2	2	1	1	1	1	1	1	1	1	0	0	1	1	5.6	1.5	0.8	184.23
V5B288	V5B288	2	2	2	>tr|V5B288|V5B288_TRYCR Splicing factor ptsr1 interacting protein OS=Trypanosoma cruzi Dm28c GN=TCDM_04069 PE=4 SV=1	1	2	2	2	0	1	0	1	1	0	0	1	1	1	0	0	0	1	0	1	1	0	0	1	1	1	0	0	0	1	0	1	1	0	0	1	1	1	0	0	8.2	8.2	8.2	40.784
V5B292	V5B292	8	5	5	>tr|V5B292|V5B292_TRYCR Uncharacterized protein OS=Trypanosoma cruzi Dm28c GN=TCDM_04076 PE=4 SV=1	1	8	5	5	3	4	4	2	5	4	6	3	7	3	2	1	1	2	2	1	3	1	4	1	4	1	2	1	1	2	2	1	3	1	4	1	4	1	2	1	12.8	8	8	91.056
V5B297	V5B297	3	3	3	>tr|V5B297|V5B297_TRYCR Uncharacterized protein OS=Trypanosoma cruzi Dm28c GN=TCDM_04083 PE=4 SV=1	1	3	3	3	0	1	0	1	1	2	1	2	1	1	1	2	0	1	0	1	1	2	1	2	1	1	1	2	0	1	0	1	1	2	1	2	1	1	1	2	2.6	2.6	2.6	157.85
V5B2A0	V5B2A0	2	2	2	>tr|V5B2A0|V5B2A0_TRYCR Peptidyl-prolyl cis-trans isomerase OS=Trypanosoma cruzi Dm28c GN=TCDM_10703 PE=3 SV=1	1	2	2	2	2	1	2	1	2	1	1	1	1	2	2	2	2	1	2	1	2	1	1	1	1	2	2	2	2	1	2	1	2	1	1	1	1	2	2	2	7.4	7.4	7.4	28.335
V5B2A2	V5B2A2	5	5	5	>tr|V5B2A2|V5B2A2_TRYCR Uncharacterized protein OS=Trypanosoma cruzi Dm28c GN=TCDM_14062 PE=4 SV=1	1	5	5	5	2	4	2	3	3	2	3	3	3	2	5	5	2	4	2	3	3	2	3	3	3	2	5	5	2	4	2	3	3	2	3	3	3	2	5	5	36.7	36.7	36.7	22.122
V5B2B3	V5B2B3	4	4	4	>tr|V5B2B3|V5B2B3_TRYCR Uncharacterized protein OS=Trypanosoma cruzi Dm28c GN=TCDM_10686 PE=4 SV=1	1	4	4	4	2	2	3	3	2	3	3	4	3	4	2	2	2	2	3	3	2	3	3	4	3	4	2	2	2	2	3	3	2	3	3	4	3	4	2	2	12.6	12.6	12.6	45.227
V5B2C1	V5B2C1	6	6	6	>tr|V5B2C1|V5B2C1_TRYCR Protein kinase OS=Trypanosoma cruzi Dm28c GN=TCDM_03927 PE=3 SV=1	1	6	6	6	2	2	2	3	4	3	4	3	4	2	5	4	2	2	2	3	4	3	4	3	4	2	5	4	2	2	2	3	4	3	4	3	4	2	5	4	12.2	12.2	12.2	70.754
V5B2C6	V5B2C6	20	20	20	>tr|V5B2C6|V5B2C6_TRYCR Uncharacterized protein OS=Trypanosoma cruzi Dm28c GN=TCDM_03937 PE=4 SV=1	1	20	20	20	12	15	10	8	14	16	14	16	15	17	12	15	12	15	10	8	14	16	14	16	15	17	12	15	12	15	10	8	14	16	14	16	15	17	12	15	29.1	29.1	29.1	118.69
V5B2D0	V5B2D0	8	8	8	>tr|V5B2D0|V5B2D0_TRYCR Uncharacterized protein OS=Trypanosoma cruzi Dm28c GN=TCDM_03947 PE=4 SV=1	1	8	8	8	3	0	4	2	2	1	7	1	5	2	0	0	3	0	4	2	2	1	7	1	5	2	0	0	3	0	4	2	2	1	7	1	5	2	0	0	10.3	10.3	10.3	104.11
V5B2E3	V5B2E3	1	1	1	>tr|V5B2E3|V5B2E3_TRYCR Uncharacterized protein OS=Trypanosoma cruzi Dm28c GN=TCDM_03967 PE=4 SV=1	1	1	1	1	1	1	1	1	1	1	1	1	1	1	1	1	1	1	1	1	1	1	1	1	1	1	1	1	1	1	1	1	1	1	1	1	1	1	1	1	12.6	12.6	12.6	18.709
V5B2E8	V5B2E8	14	14	14	>tr|V5B2E8|V5B2E8_TRYCR Intraflagellar transport protein IFT88 OS=Trypanosoma cruzi Dm28c GN=TCDM_03982 PE=4 SV=1	1	14	14	14	8	8	6	8	10	8	10	7	11	10	7	8	8	8	6	8	10	8	10	7	11	10	7	8	8	8	6	8	10	8	10	7	11	10	7	8	34.1	34.1	34.1	53.964
V5B2F4	V5B2F4	6	6	6	>tr|V5B2F4|V5B2F4_TRYCR Kinesin-like protein OS=Trypanosoma cruzi Dm28c GN=TCDM_03989 PE=3 SV=1	1	6	6	6	4	5	5	4	5	4	5	4	2	1	3	4	4	5	5	4	5	4	5	4	2	1	3	4	4	5	5	4	5	4	5	4	2	1	3	4	6.9	6.9	6.9	118.65
V5B2F8	V5B2F8	3	3	3	>tr|V5B2F8|V5B2F8_TRYCR Uncharacterized protein OS=Trypanosoma cruzi Dm28c GN=TCDM_03996 PE=4 SV=1	1	3	3	3	2	3	2	2	2	3	3	1	2	1	2	2	2	3	2	2	2	3	3	1	2	1	2	2	2	3	2	2	2	3	3	1	2	1	2	2	13.1	13.1	13.1	30.869
V5B2G2	V5B2G2	7	7	7	>tr|V5B2G2|V5B2G2_TRYCR RNA pseudouridylate synthase OS=Trypanosoma cruzi Dm28c GN=TCDM_04005 PE=4 SV=1	1	7	7	7	5	5	1	1	5	5	2	4	1	2	4	3	5	5	1	1	5	5	2	4	1	2	4	3	5	5	1	1	5	5	2	4	1	2	4	3	11.1	11.1	11.1	81.157
V5B2G6	V5B2G6	2	2	2	>tr|V5B2G6|V5B2G6_TRYCR Trans-sialidase OS=Trypanosoma cruzi Dm28c GN=TCDM_10602 PE=4 SV=1	1	2	2	2	1	1	1	1	1	1	1	1	1	1	2	1	1	1	1	1	1	1	1	1	1	1	2	1	1	1	1	1	1	1	1	1	1	1	2	1	3.5	3.5	3.5	93.935
V5B2H6;V5B7E7;V5AKH8;V5ATZ1;V5D0T2	V5B2H6	9;2;2;1;1	3;0;0;0;0	3;0;0;0;0	>tr|V5B2H6|V5B2H6_TRYCR Retrotransposon hot spot (RHS) protein OS=Trypanosoma cruzi Dm28c GN=TCDM_10600 PE=4 SV=1	5	9	3	3	7	6	7	7	8	6	7	6	7	6	7	7	1	1	1	1	2	1	1	0	1	1	2	1	1	1	1	1	2	1	1	0	1	1	2	1	23.2	10.4	10.4	49.421
V5B2J0	V5B2J0	5	5	5	>tr|V5B2J0|V5B2J0_TRYCR Uncharacterized protein OS=Trypanosoma cruzi Dm28c GN=TCDM_03835 PE=4 SV=1	1	5	5	5	3	2	2	2	2	2	3	1	3	2	2	3	3	2	2	2	2	2	3	1	3	2	2	3	3	2	2	2	2	2	3	1	3	2	2	3	21.4	21.4	21.4	37.611
V5B2J6	V5B2J6	8	8	8	>tr|V5B2J6|V5B2J6_TRYCR Uncharacterized protein OS=Trypanosoma cruzi Dm28c GN=TCDM_03842 PE=4 SV=1	1	8	8	8	4	5	5	5	7	6	7	6	6	6	7	5	4	5	5	5	7	6	7	6	6	6	7	5	4	5	5	5	7	6	7	6	6	6	7	5	9.3	9.3	9.3	124.92
V5B2K0	V5B2K0	25	25	25	>tr|V5B2K0|V5B2K0_TRYCR Uncharacterized protein OS=Trypanosoma cruzi Dm28c GN=TCDM_03848 PE=4 SV=1	1	25	25	25	16	16	14	13	21	17	18	20	15	13	17	14	16	16	14	13	21	17	18	20	15	13	17	14	16	16	14	13	21	17	18	20	15	13	17	14	18.6	18.6	18.6	194.28
V5B2L9	V5B2L9	9	9	9	>tr|V5B2L9|V5B2L9_TRYCR 3,2-trans-enoyl-CoA isomerase OS=Trypanosoma cruzi Dm28c GN=TCDM_10529 PE=3 SV=1	1	9	9	9	7	7	6	6	9	7	8	8	8	7	9	7	7	7	6	6	9	7	8	8	8	7	9	7	7	7	6	6	9	7	8	8	8	7	9	7	27.4	27.4	27.4	43.956
V5B2P0	V5B2P0	31	31	31	>tr|V5B2P0|V5B2P0_TRYCR Uncharacterized protein OS=Trypanosoma cruzi Dm28c GN=TCDM_03911 PE=4 SV=1	1	31	31	31	14	10	11	14	18	11	18	17	28	25	13	13	14	10	11	14	18	11	18	17	28	25	13	13	14	10	11	14	18	11	18	17	28	25	13	13	25	25	25	188.63
V5B2Q8	V5B2Q8	4	4	4	>tr|V5B2Q8|V5B2Q8_TRYCR Uncharacterized protein OS=Trypanosoma cruzi Dm28c GN=TCDM_10497 PE=4 SV=1	1	4	4	4	3	3	2	3	1	1	2	1	2	2	3	3	3	3	2	3	1	1	2	1	2	2	3	3	3	3	2	3	1	1	2	1	2	2	3	3	20.4	20.4	20.4	28.578
V5B2R4	V5B2R4	2	2	2	>tr|V5B2R4|V5B2R4_TRYCR Uncharacterized protein OS=Trypanosoma cruzi Dm28c GN=TCDM_13783 PE=4 SV=1	1	2	2	2	0	0	0	0	1	1	1	2	0	1	1	1	0	0	0	0	1	1	1	2	0	1	1	1	0	0	0	0	1	1	1	2	0	1	1	1	23.9	23.9	23.9	13.617
V5B2S3	V5B2S3	1	1	1	>tr|V5B2S3|V5B2S3_TRYCR Uncharacterized protein OS=Trypanosoma cruzi Dm28c GN=TCDM_03727 PE=4 SV=1	1	1	1	1	1	1	1	0	1	1	1	1	1	1	1	1	1	1	1	0	1	1	1	1	1	1	1	1	1	1	1	0	1	1	1	1	1	1	1	1	3.7	3.7	3.7	37.182
V5B2T8	V5B2T8	24	24	24	>tr|V5B2T8|V5B2T8_TRYCR Heat shock protein OS=Trypanosoma cruzi Dm28c GN=TCDM_03754 PE=4 SV=1	1	24	24	24	17	15	15	13	20	16	18	15	16	17	23	21	17	15	15	13	20	16	18	15	16	17	23	21	17	15	15	13	20	16	18	15	16	17	23	21	51	51	51	54.647
V5B2V2	V5B2V2	2	2	2	>tr|V5B2V2|V5B2V2_TRYCR Uncharacterized protein OS=Trypanosoma cruzi Dm28c GN=TCDM_03767 PE=4 SV=1	1	2	2	2	1	1	1	0	1	0	1	0	1	0	1	2	1	1	1	0	1	0	1	0	1	0	1	2	1	1	1	0	1	0	1	0	1	0	1	2	12.7	12.7	12.7	26.604
V5B2X2	V5B2X2	4	4	4	>tr|V5B2X2|V5B2X2_TRYCR Uncharacterized protein OS=Trypanosoma cruzi Dm28c GN=TCDM_10427 PE=4 SV=1	1	4	4	4	4	3	3	3	4	4	4	4	4	3	3	3	4	3	3	3	4	4	4	4	4	3	3	3	4	3	3	3	4	4	4	4	4	3	3	3	18.6	18.6	18.6	27.611
V5B2Y1	V5B2Y1	12	12	12	>tr|V5B2Y1|V5B2Y1_TRYCR Uncharacterized protein OS=Trypanosoma cruzi Dm28c GN=TCDM_10420 PE=4 SV=1	1	12	12	12	7	8	9	8	9	8	10	11	12	10	7	8	7	8	9	8	9	8	10	11	12	10	7	8	7	8	9	8	9	8	10	11	12	10	7	8	18.3	18.3	18.3	93.202
V5B305	V5B305	1	1	1	>tr|V5B305|V5B305_TRYCR Uncharacterized protein OS=Trypanosoma cruzi Dm28c GN=TCDM_03805 PE=4 SV=1	1	1	1	1	0	0	0	0	0	0	0	0	1	0	0	0	0	0	0	0	0	0	0	0	1	0	0	0	0	0	0	0	0	0	0	0	1	0	0	0	1.6	1.6	1.6	110.07
V5B310	V5B310	5	5	5	>tr|V5B310|V5B310_TRYCR Uncharacterized protein OS=Trypanosoma cruzi Dm28c GN=TCDM_03814 PE=4 SV=1	1	5	5	5	0	0	1	2	1	2	3	1	4	2	1	1	0	0	1	2	1	2	3	1	4	2	1	1	0	0	1	2	1	2	3	1	4	2	1	1	18.5	18.5	18.5	34.456
V5B314	V5B314	6	6	6	>tr|V5B314|V5B314_TRYCR Uncharacterized protein OS=Trypanosoma cruzi Dm28c GN=TCDM_03823 PE=4 SV=1	1	6	6	6	3	5	3	3	3	4	5	4	2	4	4	4	3	5	3	3	3	4	5	4	2	4	4	4	3	5	3	3	3	4	5	4	2	4	4	4	10.4	10.4	10.4	91.554
V5B315	V5B315	4	4	4	>tr|V5B315|V5B315_TRYCR Uncharacterized protein OS=Trypanosoma cruzi Dm28c GN=TCDM_10369 PE=4 SV=1	1	4	4	4	2	1	1	1	1	2	1	1	1	0	1	1	2	1	1	1	1	2	1	1	1	0	1	1	2	1	1	1	1	2	1	1	1	0	1	1	12.9	12.9	12.9	50.624
V5B316	V5B316	6	1	1	>tr|V5B316|V5B316_TRYCR Putative retrotransposon hot spot (RHS) protein OS=Trypanosoma cruzi Dm28c GN=TCDM_12366 PE=4 SV=1	1	6	1	1	6	6	5	5	5	5	5	5	5	5	5	6	1	1	1	1	1	1	1	1	1	1	1	1	1	1	1	1	1	1	1	1	1	1	1	1	16.3	3.3	3.3	42.732
V5B320	V5B320	7	7	7	>tr|V5B320|V5B320_TRYCR Uncharacterized protein OS=Trypanosoma cruzi Dm28c GN=TCDM_10376 PE=4 SV=1	1	7	7	7	4	3	2	2	3	3	3	5	3	2	7	6	4	3	2	2	3	3	3	5	3	2	7	6	4	3	2	2	3	3	3	5	3	2	7	6	14.5	14.5	14.5	59.39
V5B321	V5B321	1	1	1	>tr|V5B321|V5B321_TRYCR Uncharacterized protein OS=Trypanosoma cruzi Dm28c GN=TCDM_13954 PE=4 SV=1	1	1	1	1	1	1	1	0	0	1	1	1	1	1	1	1	1	1	1	0	0	1	1	1	1	1	1	1	1	1	1	0	0	1	1	1	1	1	1	1	4.6	4.6	4.6	22.952
V5B325	V5B325	2	1	1	>tr|V5B325|V5B325_TRYCR Kinesin-like protein OS=Trypanosoma cruzi Dm28c GN=TCDM_10381 PE=3 SV=1	1	2	1	1	2	2	2	2	2	2	2	2	2	2	2	2	1	1	1	1	1	1	1	1	1	1	1	1	1	1	1	1	1	1	1	1	1	1	1	1	2.3	1	1	93.398
V5B328	V5B328	3	3	3	>tr|V5B328|V5B328_TRYCR Ankyrin repeat protein OS=Trypanosoma cruzi Dm28c GN=TCDM_14247 PE=4 SV=1	1	3	3	3	1	2	2	0	1	1	2	1	2	3	2	2	1	2	2	0	1	1	2	1	2	3	2	2	1	2	2	0	1	1	2	1	2	3	2	2	26.1	26.1	26.1	17.17
V5B330	V5B330	4	4	4	>tr|V5B330|V5B330_TRYCR Uncharacterized protein OS=Trypanosoma cruzi Dm28c GN=TCDM_14439 PE=4 SV=1	1	4	4	4	3	3	3	3	3	2	3	4	3	3	4	3	3	3	3	3	3	2	3	4	3	3	4	3	3	3	3	3	3	2	3	4	3	3	4	3	50.5	50.5	50.5	12.252
V5B346	V5B346	2	2	2	>tr|V5B346|V5B346_TRYCR Uncharacterized protein OS=Trypanosoma cruzi Dm28c GN=TCDM_03630 PE=4 SV=1	1	2	2	2	2	2	2	2	2	2	2	2	2	2	2	2	2	2	2	2	2	2	2	2	2	2	2	2	2	2	2	2	2	2	2	2	2	2	2	2	10.6	10.6	10.6	32.648
V5B354	V5B354	4	4	4	>tr|V5B354|V5B354_TRYCR Uncharacterized protein OS=Trypanosoma cruzi Dm28c GN=TCDM_03643 PE=4 SV=1	1	4	4	4	2	2	2	0	2	2	0	1	1	0	3	3	2	2	2	0	2	2	0	1	1	0	3	3	2	2	2	0	2	2	0	1	1	0	3	3	7.8	7.8	7.8	74.951
V5B358	V5B358	3	3	3	>tr|V5B358|V5B358_TRYCR Uncharacterized protein OS=Trypanosoma cruzi Dm28c GN=TCDM_03649 PE=4 SV=1	1	3	3	3	2	1	2	1	1	2	1	0	1	1	1	1	2	1	2	1	1	2	1	0	1	1	1	1	2	1	2	1	1	2	1	0	1	1	1	1	10.4	10.4	10.4	40.942
V5B361	V5B361	3	3	3	>tr|V5B361|V5B361_TRYCR Uncharacterized protein OS=Trypanosoma cruzi Dm28c GN=TCDM_03654 PE=4 SV=1	1	3	3	3	2	2	2	2	1	2	2	2	2	3	1	2	2	2	2	2	1	2	2	2	2	3	1	2	2	2	2	2	1	2	2	2	2	3	1	2	4.8	4.8	4.8	71.954
V5B362	V5B362	21	16	10	>tr|V5B362|V5B362_TRYCR Retrotransposon hot spot (RHS) protein OS=Trypanosoma cruzi Dm28c GN=TCDM_12365 PE=4 SV=1	1	21	16	10	14	15	15	15	18	19	17	17	14	17	17	18	11	13	12	12	14	16	13	14	12	14	14	14	5	8	7	6	8	10	7	8	6	8	8	8	36.1	28	19.1	87.103
V5B372	V5B372	3	3	3	>tr|V5B372|V5B372_TRYCR Putative ATP-dependent DEAD/H RNA helicase OS=Trypanosoma cruzi Dm28c GN=TCDM_03688 PE=4 SV=1	1	3	3	3	3	3	3	2	3	3	3	3	3	3	3	3	3	3	3	2	3	3	3	3	3	3	3	3	3	3	3	2	3	3	3	3	3	3	3	3	36.5	36.5	36.5	12.141
V5B376	V5B376	7	7	7	>tr|V5B376|V5B376_TRYCR 3-keto-dihydrosphingosine reductase OS=Trypanosoma cruzi Dm28c GN=TCDM_03694 PE=3 SV=1	1	7	7	7	6	6	6	4	6	6	6	6	5	4	6	6	6	6	6	4	6	6	6	6	5	4	6	6	6	6	6	4	6	6	6	6	5	4	6	6	25.4	25.4	25.4	36.674
V5B380	V5B380	1	1	1	>tr|V5B380|V5B380_TRYCR GTP-ase activating protein OS=Trypanosoma cruzi Dm28c GN=TCDM_03702 PE=4 SV=1	1	1	1	1	1	1	1	1	1	1	1	1	1	1	1	1	1	1	1	1	1	1	1	1	1	1	1	1	1	1	1	1	1	1	1	1	1	1	1	1	2.9	2.9	2.9	62.602
V5B384	V5B384	4	4	4	>tr|V5B384|V5B384_TRYCR Uncharacterized protein OS=Trypanosoma cruzi Dm28c GN=TCDM_03707 PE=4 SV=1	1	4	4	4	2	3	3	1	2	2	3	2	2	2	2	2	2	3	3	1	2	2	3	2	2	2	2	2	2	3	3	1	2	2	3	2	2	2	2	2	3.2	3.2	3.2	148.9
V5B398	V5B398	5	5	5	>tr|V5B398|V5B398_TRYCR Uncharacterized protein OS=Trypanosoma cruzi Dm28c GN=TCDM_13931 PE=4 SV=1	1	5	5	5	4	4	4	4	5	5	5	5	5	5	5	5	4	4	4	4	5	5	5	5	5	5	5	5	4	4	4	4	5	5	5	5	5	5	5	5	30.2	30.2	30.2	24.31
V5B3B6	V5B3B6	4	4	4	>tr|V5B3B6|V5B3B6_TRYCR Uncharacterized protein OS=Trypanosoma cruzi Dm28c GN=TCDM_03548 PE=4 SV=1	1	4	4	4	0	0	0	1	0	1	0	1	0	0	2	1	0	0	0	1	0	1	0	1	0	0	2	1	0	0	0	1	0	1	0	1	0	0	2	1	8.4	8.4	8.4	65.265
V5B3B9	V5B3B9	3	3	3	>tr|V5B3B9|V5B3B9_TRYCR Uncharacterized protein OS=Trypanosoma cruzi Dm28c GN=TCDM_03555 PE=4 SV=1	1	3	3	3	1	1	2	0	2	1	2	3	3	1	1	1	1	1	2	0	2	1	2	3	3	1	1	1	1	1	2	0	2	1	2	3	3	1	1	1	6.1	6.1	6.1	65.695
V5B3D2	V5B3D2	11	11	11	>tr|V5B3D2|V5B3D2_TRYCR Uncharacterized protein OS=Trypanosoma cruzi Dm28c GN=TCDM_10294 PE=4 SV=1	1	11	11	11	3	2	5	3	6	4	4	5	6	6	4	5	3	2	5	3	6	4	4	5	6	6	4	5	3	2	5	3	6	4	4	5	6	6	4	5	10	10	10	168.12
V5B3D4	V5B3D4	1	1	1	>tr|V5B3D4|V5B3D4_TRYCR Uncharacterized protein OS=Trypanosoma cruzi Dm28c GN=TCDM_12349 PE=4 SV=1	1	1	1	1	1	1	1	1	1	1	1	1	1	1	1	1	1	1	1	1	1	1	1	1	1	1	1	1	1	1	1	1	1	1	1	1	1	1	1	1	7	7	7	14.426
V5B3D5	V5B3D5	1	1	1	>tr|V5B3D5|V5B3D5_TRYCR Uncharacterized protein OS=Trypanosoma cruzi Dm28c GN=TCDM_03577 PE=4 SV=1	1	1	1	1	1	0	0	0	0	0	0	0	0	0	0	1	1	0	0	0	0	0	0	0	0	0	0	1	1	0	0	0	0	0	0	0	0	0	0	1	6.2	6.2	6.2	36.057
V5B3E2	V5B3E2	17	17	8	>tr|V5B3E2|V5B3E2_TRYCR D-isomer specific 2-hydroxyacid dehydrogenase-protein OS=Trypanosoma cruzi Dm28c GN=TCDM_03590 PE=4 SV=1	1	17	17	8	16	16	14	14	15	16	16	16	15	15	17	15	16	16	14	14	15	16	16	16	15	15	17	15	8	8	6	7	7	8	8	8	7	7	8	7	53.9	53.9	29.7	36.175
V5B3F2	V5B3F2	1	1	1	>tr|V5B3F2|V5B3F2_TRYCR Uncharacterized protein OS=Trypanosoma cruzi Dm28c GN=TCDM_03602 PE=4 SV=1	1	1	1	1	0	0	0	0	0	0	1	1	1	0	0	0	0	0	0	0	0	0	1	1	1	0	0	0	0	0	0	0	0	0	1	1	1	0	0	0	2.5	2.5	2.5	82.661
V5B3F7	V5B3F7	3	3	3	>tr|V5B3F7|V5B3F7_TRYCR Uncharacterized protein OS=Trypanosoma cruzi Dm28c GN=TCDM_03612 PE=4 SV=1	1	3	3	3	2	2	2	1	2	2	3	2	3	2	2	1	2	2	2	1	2	2	3	2	3	2	2	1	2	2	2	1	2	2	3	2	3	2	2	1	18.1	18.1	18.1	27.323
V5B3G2	V5B3G2	10	10	10	>tr|V5B3G2|V5B3G2_TRYCR Uncharacterized protein OS=Trypanosoma cruzi Dm28c GN=TCDM_03621 PE=4 SV=1	1	10	10	10	3	2	1	2	4	3	7	4	7	9	4	2	3	2	1	2	4	3	7	4	7	9	4	2	3	2	1	2	4	3	7	4	7	9	4	2	9.6	9.6	9.6	139.92
V5B3G8	V5B3G8	9	4	3	>tr|V5B3G8|V5B3G8_TRYCR Retrotransposon hot spot (RHS) protein OS=Trypanosoma cruzi Dm28c GN=TCDM_11971 PE=4 SV=1	1	9	4	3	9	8	6	6	8	8	8	9	7	7	8	9	4	3	2	2	3	3	4	4	4	3	4	4	3	3	2	2	3	3	3	3	3	2	3	3	14.6	7.5	5.3	66.447
V5B3J2	V5B3J2	3	3	3	>tr|V5B3J2|V5B3J2_TRYCR Uncharacterized protein OS=Trypanosoma cruzi Dm28c GN=TCDM_03456 PE=4 SV=1	1	3	3	3	3	1	2	1	3	3	2	3	1	3	2	2	3	1	2	1	3	3	2	3	1	3	2	2	3	1	2	1	3	3	2	3	1	3	2	2	13.8	13.8	13.8	29.916
V5B3J6	V5B3J6	16	16	16	>tr|V5B3J6|V5B3J6_TRYCR Uncharacterized protein OS=Trypanosoma cruzi Dm28c GN=TCDM_03461 PE=4 SV=1	1	16	16	16	9	13	8	12	10	11	8	12	11	13	6	8	9	13	8	12	10	11	8	12	11	13	6	8	9	13	8	12	10	11	8	12	11	13	6	8	25.4	25.4	25.4	87.729
V5B3J9	V5B3J9	4	4	4	>tr|V5B3J9|V5B3J9_TRYCR Uncharacterized protein OS=Trypanosoma cruzi Dm28c GN=TCDM_03467 PE=4 SV=1	1	4	4	4	1	0	1	1	1	1	2	3	2	0	0	0	1	0	1	1	1	1	2	3	2	0	0	0	1	0	1	1	1	1	2	3	2	0	0	0	7.4	7.4	7.4	65.489
V5B3K3	V5B3K3	5	5	5	>tr|V5B3K3|V5B3K3_TRYCR Uncharacterized protein OS=Trypanosoma cruzi Dm28c GN=TCDM_10214 PE=4 SV=1	1	5	5	5	5	5	5	4	5	5	5	5	5	5	5	5	5	5	5	4	5	5	5	5	5	5	5	5	5	5	5	4	5	5	5	5	5	5	5	5	14.6	14.6	14.6	33.082
V5B3K4	V5B3K4	3	3	3	>tr|V5B3K4|V5B3K4_TRYCR Choline/ethanolamine phosphotransferase (CEPT) OS=Trypanosoma cruzi Dm28c GN=TCDM_03477 PE=3 SV=1	1	3	3	3	1	2	1	2	3	2	2	3	2	3	1	2	1	2	1	2	3	2	2	3	2	3	1	2	1	2	1	2	3	2	2	3	2	3	1	2	13.3	13.3	13.3	48.057
V5B3K7	V5B3K7	21	21	21	>tr|V5B3K7|V5B3K7_TRYCR Uncharacterized protein OS=Trypanosoma cruzi Dm28c GN=TCDM_03483 PE=4 SV=1	1	21	21	21	19	18	19	18	19	19	21	19	20	19	19	19	19	18	19	18	19	19	21	19	20	19	19	19	19	18	19	18	19	19	21	19	20	19	19	19	66.2	66.2	66.2	44.226
V5B3L6	V5B3L6	2	2	2	>tr|V5B3L6|V5B3L6_TRYCR Uncharacterized protein OS=Trypanosoma cruzi Dm28c GN=TCDM_03497 PE=4 SV=1	1	2	2	2	1	0	0	1	0	0	1	1	0	0	0	1	1	0	0	1	0	0	1	1	0	0	0	1	1	0	0	1	0	0	1	1	0	0	0	1	4.7	4.7	4.7	67.477
V5B3M2	V5B3M2	1	1	1	>tr|V5B3M2|V5B3M2_TRYCR Uncharacterized protein OS=Trypanosoma cruzi Dm28c GN=TCDM_03511 PE=4 SV=1	1	1	1	1	0	0	0	0	1	0	1	1	0	0	1	1	0	0	0	0	1	0	1	1	0	0	1	1	0	0	0	0	1	0	1	1	0	0	1	1	3.3	3.3	3.3	48.697
V5B3M4	V5B3M4	4	1	1	>tr|V5B3M4|V5B3M4_TRYCR Retrotransposon hot spot (RHS) protein OS=Trypanosoma cruzi Dm28c GN=TCDM_12338 PE=4 SV=1	1	4	1	1	4	4	4	3	4	4	4	4	3	4	4	4	1	1	1	0	1	1	1	1	0	1	1	1	1	1	1	0	1	1	1	1	0	1	1	1	17.5	5.2	5.2	25.802
V5B3M7	V5B3M7	4	4	4	>tr|V5B3M7|V5B3M7_TRYCR Uncharacterized protein OS=Trypanosoma cruzi Dm28c GN=TCDM_03520 PE=4 SV=1	1	4	4	4	1	0	2	1	1	1	2	1	1	0	1	3	1	0	2	1	1	1	2	1	1	0	1	3	1	0	2	1	1	1	2	1	1	0	1	3	15.4	15.4	15.4	35.774
V5B3P2	V5B3P2	12	2	0	>tr|V5B3P2|V5B3P2_TRYCR Retrotransposon hot spot (RHS) protein OS=Trypanosoma cruzi Dm28c GN=TCDM_10158 PE=4 SV=1	1	12	2	0	11	10	10	8	10	9	10	9	9	9	10	10	2	2	2	2	2	2	2	2	2	2	2	2	0	0	0	0	0	0	0	0	0	0	0	0	19.1	3.3	0	73.26
V5B3P6	V5B3P6	3	3	2	>tr|V5B3P6|V5B3P6_TRYCR Dispersed protein family protein 1 (DGF-1) OS=Trypanosoma cruzi Dm28c GN=TCDM_12313 PE=4 SV=1	1	3	3	2	3	2	3	3	3	3	3	3	2	2	3	2	3	2	3	3	3	3	3	3	2	2	3	2	2	2	2	2	2	2	2	2	2	2	2	2	14.4	14.4	11.9	35.584
V5B3P7	V5B3P7	9	9	9	>tr|V5B3P7|V5B3P7_TRYCR ATP-dependent zinc metallopeptidase OS=Trypanosoma cruzi Dm28c GN=TCDM_10143 PE=4 SV=1	1	9	9	9	6	5	4	4	7	6	6	8	4	7	8	7	6	5	4	4	7	6	6	8	4	7	8	7	6	5	4	4	7	6	6	8	4	7	8	7	18.7	18.7	18.7	71.321
V5B3P8	V5B3P8	2	2	2	>tr|V5B3P8|V5B3P8_TRYCR Uncharacterized protein OS=Trypanosoma cruzi Dm28c GN=TCDM_14346 PE=4 SV=1	1	2	2	2	2	2	2	1	2	2	2	2	2	2	2	2	2	2	2	1	2	2	2	2	2	2	2	2	2	2	2	1	2	2	2	2	2	2	2	2	17.6	17.6	17.6	17.677
V5B3R5	V5B3R5	8	8	8	>tr|V5B3R5|V5B3R5_TRYCR Uncharacterized protein OS=Trypanosoma cruzi Dm28c GN=TCDM_10112 PE=4 SV=1	1	8	8	8	5	5	5	5	5	5	5	6	4	5	5	7	5	5	5	5	5	5	5	6	4	5	5	7	5	5	5	5	5	5	5	6	4	5	5	7	13.7	13.7	13.7	71.634
V5B3T2	V5B3T2	20	20	20	>tr|V5B3T2|V5B3T2_TRYCR Phosphoinositide-binding protein OS=Trypanosoma cruzi Dm28c GN=TCDM_03350 PE=4 SV=1	1	20	20	20	15	17	14	14	18	17	14	16	13	14	15	14	15	17	14	14	18	17	14	16	13	14	15	14	15	17	14	14	18	17	14	16	13	14	15	14	56.9	56.9	56.9	48.29
V5B3T6	V5B3T6	5	5	5	>tr|V5B3T6|V5B3T6_TRYCR Uncharacterized protein OS=Trypanosoma cruzi Dm28c GN=TCDM_10106 PE=4 SV=1	1	5	5	5	3	4	3	4	4	5	2	3	2	4	2	4	3	4	3	4	4	5	2	3	2	4	2	4	3	4	3	4	4	5	2	3	2	4	2	4	16.8	16.8	16.8	36.394
V5B3T7	V5B3T7	16	16	16	>tr|V5B3T7|V5B3T7_TRYCR Aminopeptidase P OS=Trypanosoma cruzi Dm28c GN=TCDM_03358 PE=4 SV=1	1	16	16	16	15	12	12	12	15	14	14	16	14	13	15	15	15	12	12	12	15	14	14	16	14	13	15	15	15	12	12	12	15	14	14	16	14	13	15	15	45.4	45.4	45.4	54.665
V5B3U8	V5B3U8	8	8	8	>tr|V5B3U8|V5B3U8_TRYCR Kinetoplastid membrane protein KMP-11 OS=Trypanosoma cruzi Dm28c GN=TCDM_03377 PE=4 SV=1	1	8	8	8	6	7	6	6	7	6	7	6	7	6	8	7	6	7	6	6	7	6	7	6	7	6	8	7	6	7	6	6	7	6	7	6	7	6	8	7	77.1	77.1	77.1	8.5145
V5B3W3	V5B3W3	2	1	1	>tr|V5B3W3|V5B3W3_TRYCR Stage-specific surface protein GP82 OS=Trypanosoma cruzi Dm28c GN=TCDM_10064 PE=4 SV=1	1	2	1	1	1	2	2	1	2	2	2	1	2	2	0	1	0	1	1	0	1	1	1	0	1	1	0	0	0	1	1	0	1	1	1	0	1	1	0	0	6.7	3.2	3.2	36.504
V5B3W9	V5B3W9	11	11	11	>tr|V5B3W9|V5B3W9_TRYCR Uncharacterized protein OS=Trypanosoma cruzi Dm28c GN=TCDM_03413 PE=4 SV=1	1	11	11	11	6	5	6	5	6	9	9	9	10	9	5	7	6	5	6	5	6	9	9	9	10	9	5	7	6	5	6	5	6	9	9	9	10	9	5	7	17.2	17.2	17.2	83.868
V5B3X0	V5B3X0	3	3	3	>tr|V5B3X0|V5B3X0_TRYCR Uncharacterized protein OS=Trypanosoma cruzi Dm28c GN=TCDM_10056 PE=4 SV=1	1	3	3	3	3	0	0	0	2	0	2	0	2	2	2	2	3	0	0	0	2	0	2	0	2	2	2	2	3	0	0	0	2	0	2	0	2	2	2	2	5	5	5	73.833
V5B3X4	V5B3X4	5	5	5	>tr|V5B3X4|V5B3X4_TRYCR RNA helicase OS=Trypanosoma cruzi Dm28c GN=TCDM_03418 PE=4 SV=1	1	5	5	5	2	2	2	2	3	4	2	2	2	2	2	3	2	2	2	2	3	4	2	2	2	2	2	3	2	2	2	2	3	4	2	2	2	2	2	3	23.8	23.8	23.8	33.858
V5B3Y1	V5B3Y1	5	5	5	>tr|V5B3Y1|V5B3Y1_TRYCR Putative ubiquitin hydrolase, putative,cysteine peptidase, Clan CA, family C19 OS=Trypanosoma cruzi Dm28c GN=TCDM_03429 PE=4 SV=1	1	5	5	5	1	1	2	3	2	3	2	2	2	2	0	1	1	1	2	3	2	3	2	2	2	2	0	1	1	1	2	3	2	3	2	2	2	2	0	1	12.7	12.7	12.7	54.716
V5B400	V5B400	10	10	10	>tr|V5B400|V5B400_TRYCR Uncharacterized protein OS=Trypanosoma cruzi Dm28c GN=TCDM_11776 PE=4 SV=1	1	10	10	10	5	9	6	4	8	8	6	7	5	7	8	8	5	9	6	4	8	8	6	7	5	7	8	8	5	9	6	4	8	8	6	7	5	7	8	8	23.1	23.1	23.1	66.99
V5B409	V5B409	13	13	13	>tr|V5B409|V5B409_TRYCR Uncharacterized protein OS=Trypanosoma cruzi Dm28c GN=TCDM_03241 PE=4 SV=1	1	13	13	13	9	7	6	4	12	10	11	11	11	12	11	11	9	7	6	4	12	10	11	11	11	12	11	11	9	7	6	4	12	10	11	11	11	12	11	11	27.4	27.4	27.4	79.774
V5B419	V5B419	3	3	3	>tr|V5B419|V5B419_TRYCR Uncharacterized protein OS=Trypanosoma cruzi Dm28c GN=TCDM_03254 PE=4 SV=1	1	3	3	3	1	1	0	0	2	0	2	1	1	1	2	2	1	1	0	0	2	0	2	1	1	1	2	2	1	1	0	0	2	0	2	1	1	1	2	2	5.8	5.8	5.8	81.377
V5B432	V5B432	3	3	3	>tr|V5B432|V5B432_TRYCR Uncharacterized protein OS=Trypanosoma cruzi Dm28c GN=TCDM_11738 PE=4 SV=1	1	3	3	3	1	1	2	0	1	0	2	0	1	0	1	1	1	1	2	0	1	0	2	0	1	0	1	1	1	1	2	0	1	0	2	0	1	0	1	1	6.4	6.4	6.4	54.619
V5B434	V5B434	2	2	2	>tr|V5B434|V5B434_TRYCR Uncharacterized protein OS=Trypanosoma cruzi Dm28c GN=TCDM_03273 PE=4 SV=1	1	2	2	2	1	1	1	1	1	2	0	1	0	1	1	1	1	1	1	1	1	2	0	1	0	1	1	1	1	1	1	1	1	2	0	1	0	1	1	1	4.2	4.2	4.2	56.243
V5B436;V5BW15	V5B436	25;1	22;1	7;0	>tr|V5B436|V5B436_TRYCR Retrotransposon hot spot (RHS) protein OS=Trypanosoma cruzi Dm28c GN=TCDM_11729 PE=4 SV=1	2	25	22	7	18	16	17	13	20	17	19	19	17	19	21	21	15	13	14	10	17	14	16	16	14	16	18	18	3	4	5	4	6	5	4	6	4	6	6	5	28.7	25.6	10.9	109.66
V5B439	V5B439	2	2	2	>tr|V5B439|V5B439_TRYCR Uncharacterized protein OS=Trypanosoma cruzi Dm28c GN=TCDM_03279 PE=4 SV=1	1	2	2	2	2	1	1	0	1	2	2	1	1	0	1	1	2	1	1	0	1	2	2	1	1	0	1	1	2	1	1	0	1	2	2	1	1	0	1	1	2.4	2.4	2.4	103.6
V5B453	V5B453	8	8	8	>tr|V5B453|V5B453_TRYCR Uncharacterized protein OS=Trypanosoma cruzi Dm28c GN=TCDM_03301 PE=4 SV=1	1	8	8	8	2	4	3	3	3	2	4	5	5	5	3	3	2	4	3	3	3	2	4	5	5	5	3	3	2	4	3	3	3	2	4	5	5	5	3	3	10.2	10.2	10.2	108.69
V5B455	V5B455	13	13	13	>tr|V5B455|V5B455_TRYCR Glycerol-3-phosphate acyltransferase OS=Trypanosoma cruzi Dm28c GN=TCDM_09951 PE=4 SV=1	1	13	13	13	9	6	5	3	7	6	8	12	8	8	4	7	9	6	5	3	7	6	8	12	8	8	4	7	9	6	5	3	7	6	8	12	8	8	4	7	23.1	23.1	23.1	79.358
V5B462	V5B462	1	1	1	>tr|V5B462|V5B462_TRYCR Uncharacterized protein OS=Trypanosoma cruzi Dm28c GN=TCDM_03324 PE=4 SV=1	1	1	1	1	1	1	0	0	1	1	1	1	1	1	1	1	1	1	0	0	1	1	1	1	1	1	1	1	1	1	0	0	1	1	1	1	1	1	1	1	4.6	4.6	4.6	41.063
V5B464	V5B464	21	21	21	>tr|V5B464|V5B464_TRYCR Uncharacterized protein OS=Trypanosoma cruzi Dm28c GN=TCDM_09928 PE=4 SV=1	1	21	21	21	18	16	17	12	18	16	17	17	18	18	17	17	18	16	17	12	18	16	17	17	18	18	17	17	18	16	17	12	18	16	17	17	18	18	17	17	39.7	39.7	39.7	67.515
V5B472	V5B472	6	6	6	>tr|V5B472|V5B472_TRYCR Protein kinase OS=Trypanosoma cruzi Dm28c GN=TCDM_11672 PE=3 SV=1	1	6	6	6	5	5	4	5	6	5	4	6	5	5	5	6	5	5	4	5	6	5	4	6	5	5	5	6	5	5	4	5	6	5	4	6	5	5	5	6	22.1	22.1	22.1	39.037
V5B484	V5B484	6	6	6	>tr|V5B484|V5B484_TRYCR Uncharacterized protein OS=Trypanosoma cruzi Dm28c GN=TCDM_11671 PE=4 SV=1	1	6	6	6	4	4	3	3	5	5	5	4	6	6	4	5	4	4	3	3	5	5	5	4	6	6	4	5	4	4	3	3	5	5	5	4	6	6	4	5	43.4	43.4	43.4	21.634
V5B4B0	V5B4B0	5	5	5	>tr|V5B4B0|V5B4B0_TRYCR Uncharacterized protein OS=Trypanosoma cruzi Dm28c GN=TCDM_09885 PE=4 SV=1	1	5	5	5	2	2	1	0	1	1	2	1	1	1	3	3	2	2	1	0	1	1	2	1	1	1	3	3	2	2	1	0	1	1	2	1	1	1	3	3	8.5	8.5	8.5	73.78
V5B4C8	V5B4C8	15	15	15	>tr|V5B4C8|V5B4C8_TRYCR Uncharacterized protein OS=Trypanosoma cruzi Dm28c GN=TCDM_09872 PE=4 SV=1	1	15	15	15	11	6	9	9	11	9	12	10	11	10	9	9	11	6	9	9	11	9	12	10	11	10	9	9	11	6	9	9	11	9	12	10	11	10	9	9	31.4	31.4	31.4	63.063
V5B4D5	V5B4D5	9	9	9	>tr|V5B4D5|V5B4D5_TRYCR Putative calpain cysteine peptidase OS=Trypanosoma cruzi Dm28c GN=TCDM_11610 PE=4 SV=1	1	9	9	9	2	2	1	2	2	1	4	4	7	7	2	4	2	2	1	2	2	1	4	4	7	7	2	4	2	2	1	2	2	1	4	4	7	7	2	4	25.1	25.1	25.1	58.034
V5B4D8	V5B4D8	6	5	5	>tr|V5B4D8|V5B4D8_TRYCR Uncharacterized protein OS=Trypanosoma cruzi Dm28c GN=TCDM_03179 PE=4 SV=1	1	6	5	5	3	1	2	1	3	1	4	3	3	1	3	4	2	1	1	1	2	1	3	2	2	1	3	3	2	1	1	1	2	1	3	2	2	1	3	3	4.9	4.4	4.4	167.8
V5B4E8	V5B4E8	12	12	12	>tr|V5B4E8|V5B4E8_TRYCR Proteasome subunit alpha type OS=Trypanosoma cruzi Dm28c GN=TCDM_03196 PE=3 SV=1	1	12	12	12	11	7	9	7	9	8	11	10	11	9	9	9	11	7	9	7	9	8	11	10	11	9	9	9	11	7	9	7	9	8	11	10	11	9	9	9	64.9	64.9	64.9	29.365
V5B4F5;V5B818;V5APH0	V5B4F5	9;3;2	8;2;2	1;0;0	>tr|V5B4F5|V5B4F5_TRYCR Trans-sialidase OS=Trypanosoma cruzi Dm28c GN=TCDM_11587 PE=4 SV=1	3	9	8	1	3	1	2	1	1	4	4	4	9	9	0	1	3	1	2	1	1	4	4	3	8	8	0	1	1	0	0	0	1	0	1	1	1	1	0	1	20	18.6	1.6	56.079
V5B4G3	V5B4G3	2	2	2	>tr|V5B4G3|V5B4G3_TRYCR Uncharacterized protein OS=Trypanosoma cruzi Dm28c GN=TCDM_03228 PE=4 SV=1	1	2	2	2	2	1	1	0	1	1	1	1	1	0	1	1	2	1	1	0	1	1	1	1	1	0	1	1	2	1	1	0	1	1	1	1	1	0	1	1	3.8	3.8	3.8	111.7
V5B4G6	V5B4G6	2	2	2	>tr|V5B4G6|V5B4G6_TRYCR Uncharacterized protein OS=Trypanosoma cruzi Dm28c GN=TCDM_13914 PE=4 SV=1	1	2	2	2	2	1	1	0	1	0	1	1	1	1	1	1	2	1	1	0	1	0	1	1	1	1	1	1	2	1	1	0	1	0	1	1	1	1	1	1	20.9	20.9	20.9	14.843
V5B4G8	V5B4G8	32	32	32	>tr|V5B4G8|V5B4G8_TRYCR Cell division cycle protein OS=Trypanosoma cruzi Dm28c GN=TCDM_03233 PE=3 SV=1	1	32	32	32	27	24	20	20	30	25	29	25	27	22	28	26	27	24	20	20	30	25	29	25	27	22	28	26	27	24	20	20	30	25	29	25	27	22	28	26	50.7	50.7	50.7	83.681
V5B4H1	V5B4H1	2	2	2	>tr|V5B4H1|V5B4H1_TRYCR Uncharacterized protein OS=Trypanosoma cruzi Dm28c GN=TCDM_14019 PE=4 SV=1	1	2	2	2	1	2	1	2	2	2	1	2	2	1	2	2	1	2	1	2	2	2	1	2	2	1	2	2	1	2	1	2	2	2	1	2	2	1	2	2	12	12	12	17.914
V5B4H5	V5B4H5	2	2	2	>tr|V5B4H5|V5B4H5_TRYCR Uncharacterized protein OS=Trypanosoma cruzi Dm28c GN=TCDM_14300 PE=4 SV=1	1	2	2	2	2	2	2	2	2	2	2	2	2	2	2	2	2	2	2	2	2	2	2	2	2	2	2	2	2	2	2	2	2	2	2	2	2	2	2	2	15.4	15.4	15.4	12.467
V5B4J3	V5B4J3	5	5	5	>tr|V5B4J3|V5B4J3_TRYCR Uncharacterized protein OS=Trypanosoma cruzi Dm28c GN=TCDM_03058 PE=4 SV=1	1	5	5	5	1	3	3	3	3	2	2	2	3	3	2	3	1	3	3	3	3	2	2	2	3	3	2	3	1	3	3	3	3	2	2	2	3	3	2	3	9.9	9.9	9.9	63.857
V5B4J9	V5B4J9	7	2	0	>tr|V5B4J9|V5B4J9_TRYCR Dispersed protein family protein 1 OS=Trypanosoma cruzi Dm28c GN=TCDM_11541 PE=4 SV=1	1	7	2	0	6	4	4	4	6	5	7	6	4	3	5	5	2	1	2	2	2	1	2	1	1	1	1	1	0	0	0	0	0	0	0	0	0	0	0	0	5.4	1.3	0	163.07
V5B4K2	V5B4K2	14	14	14	>tr|V5B4K2|V5B4K2_TRYCR Uncharacterized protein OS=Trypanosoma cruzi Dm28c GN=TCDM_03072 PE=4 SV=1	1	14	14	14	8	8	8	4	11	11	11	11	11	13	8	8	8	8	8	4	11	11	11	11	11	13	8	8	8	8	8	4	11	11	11	11	11	13	8	8	25.1	25.1	25.1	86.858
V5B4K6	V5B4K6	5	5	5	>tr|V5B4K6|V5B4K6_TRYCR Uncharacterized protein OS=Trypanosoma cruzi Dm28c GN=TCDM_11535 PE=4 SV=1	1	5	5	5	4	3	3	2	5	4	4	4	4	3	5	5	4	3	3	2	5	4	4	4	4	3	5	5	4	3	3	2	5	4	4	4	4	3	5	5	16.3	16.3	16.3	37.073
V5B4K7	V5B4K7	8	8	8	>tr|V5B4K7|V5B4K7_TRYCR Myo-inositol-1(Or 4)-monophosphatase 1 OS=Trypanosoma cruzi Dm28c GN=TCDM_03084 PE=4 SV=1	1	8	8	8	6	6	5	5	4	5	5	7	4	6	5	7	6	6	5	5	4	5	5	7	4	6	5	7	6	6	5	5	4	5	5	7	4	6	5	7	27.5	27.5	27.5	39.417
V5B4L5	V5B4L5	6	6	6	>tr|V5B4L5|V5B4L5_TRYCR PTP1-interacting protein OS=Trypanosoma cruzi Dm28c GN=TCDM_03097 PE=4 SV=1	1	6	6	6	5	4	4	4	5	4	4	4	2	3	4	5	5	4	4	4	5	4	4	4	2	3	4	5	5	4	4	4	5	4	4	4	2	3	4	5	15.8	15.8	15.8	39.732
V5B4L7	V5B4L7	3	3	3	>tr|V5B4L7|V5B4L7_TRYCR Uncharacterized protein OS=Trypanosoma cruzi Dm28c GN=TCDM_11511 PE=4 SV=1	1	3	3	3	0	1	0	1	1	2	1	1	0	2	0	1	0	1	0	1	1	2	1	1	0	2	0	1	0	1	0	1	1	2	1	1	0	2	0	1	15.1	15.1	15.1	25.504
V5B4M0	V5B4M0	41	41	41	>tr|V5B4M0|V5B4M0_TRYCR Glutamate dehydrogenase OS=Trypanosoma cruzi Dm28c GN=TCDM_03103 PE=4 SV=1	1	41	41	41	38	33	34	31	38	31	38	36	35	35	39	40	38	33	34	31	38	31	38	36	35	35	39	40	38	33	34	31	38	31	38	36	35	35	39	40	50	50	50	113.17
V5B4N0	V5B4N0	5	5	5	>tr|V5B4N0|V5B4N0_TRYCR Uncharacterized protein OS=Trypanosoma cruzi Dm28c GN=TCDM_13772 PE=4 SV=1	1	5	5	5	3	3	3	4	5	5	5	3	5	5	4	5	3	3	3	4	5	5	5	3	5	5	4	5	3	3	3	4	5	5	5	3	5	5	4	5	20.4	20.4	20.4	33.319
V5B4N4	V5B4N4	1	1	1	>tr|V5B4N4|V5B4N4_TRYCR Uncharacterized protein OS=Trypanosoma cruzi Dm28c GN=TCDM_11489 PE=4 SV=1	1	1	1	1	1	1	1	1	1	1	1	1	1	1	1	1	1	1	1	1	1	1	1	1	1	1	1	1	1	1	1	1	1	1	1	1	1	1	1	1	17.3	17.3	17.3	8.4449
V5B4N5	V5B4N5	2	2	2	>tr|V5B4N5|V5B4N5_TRYCR Cation transporter OS=Trypanosoma cruzi Dm28c GN=TCDM_03131 PE=4 SV=1	1	2	2	2	0	2	1	1	1	2	1	2	0	0	1	1	0	2	1	1	1	2	1	2	0	0	1	1	0	2	1	1	1	2	1	2	0	0	1	1	6.4	6.4	6.4	50.837
V5B4P1	V5B4P1	5	5	5	>tr|V5B4P1|V5B4P1_TRYCR Uncharacterized protein OS=Trypanosoma cruzi Dm28c GN=TCDM_09784 PE=4 SV=1	1	5	5	5	4	4	3	5	4	5	2	3	1	1	3	3	4	4	3	5	4	5	2	3	1	1	3	3	4	4	3	5	4	5	2	3	1	1	3	3	12	12	12	75.111
V5B4P4	V5B4P4	11	11	11	>tr|V5B4P4|V5B4P4_TRYCR Uncharacterized protein OS=Trypanosoma cruzi Dm28c GN=TCDM_03143 PE=4 SV=1	1	11	11	11	6	4	6	4	7	7	9	8	9	8	7	7	6	4	6	4	7	7	9	8	9	8	7	7	6	4	6	4	7	7	9	8	9	8	7	7	19	19	19	64.483
V5B4P6	V5B4P6	19	19	19	>tr|V5B4P6|V5B4P6_TRYCR Glutaminyl-tRNA synthetase OS=Trypanosoma cruzi Dm28c GN=TCDM_03150 PE=4 SV=1	1	19	19	19	15	16	13	14	16	16	17	17	14	17	17	19	15	16	13	14	16	16	17	17	14	17	17	19	15	16	13	14	16	16	17	17	14	17	17	19	42	42	42	58.539
V5B4S0	V5B4S0	8	8	8	>tr|V5B4S0|V5B4S0_TRYCR Putative aminopeptidase, putative,metallo-peptidase, Clan MG, Family M24 OS=Trypanosoma cruzi Dm28c GN=TCDM_02948 PE=4 SV=1	1	8	8	8	7	5	6	6	5	5	6	6	6	6	7	7	7	5	6	6	5	5	6	6	6	6	7	7	7	5	6	6	5	5	6	6	6	6	7	7	36.8	36.8	36.8	29.218
V5B4S5	V5B4S5	10	10	10	>tr|V5B4S5|V5B4S5_TRYCR Tryptophanyl-tRNA synthetase OS=Trypanosoma cruzi Dm28c GN=TCDM_02953 PE=3 SV=1	1	10	10	10	8	8	6	6	6	6	9	8	6	5	7	7	8	8	6	6	6	6	9	8	6	5	7	7	8	8	6	6	6	6	9	8	6	5	7	7	30.3	30.3	30.3	44.316
V5B4S6;V5ANB5	V5B4S6	11;3	2;0	0;0	>tr|V5B4S6|V5B4S6_TRYCR Retrotransposon hot spot (RHS) protein OS=Trypanosoma cruzi Dm28c GN=TCDM_11449 PE=4 SV=1	2	11	2	0	10	9	8	6	10	9	10	10	10	9	10	11	1	1	1	1	2	2	2	2	2	2	2	2	0	0	0	0	0	0	0	0	0	0	0	0	22.1	5.4	0	59.361
V5B4S9	V5B4S9	41	41	41	>tr|V5B4S9|V5B4S9_TRYCR Membrane associated protein OS=Trypanosoma cruzi Dm28c GN=TCDM_02958 PE=4 SV=1	1	41	41	41	26	28	26	20	30	29	32	26	26	23	25	25	26	28	26	20	30	29	32	26	26	23	25	25	26	28	26	20	30	29	32	26	26	23	25	25	23.1	23.1	23.1	239.48
V5B4T7	V5B4T7	3	3	3	>tr|V5B4T7|V5B4T7_TRYCR Uncharacterized protein OS=Trypanosoma cruzi Dm28c GN=TCDM_02972 PE=4 SV=1	1	3	3	3	1	0	2	2	1	0	2	0	1	1	1	1	1	0	2	2	1	0	2	0	1	1	1	1	1	0	2	2	1	0	2	0	1	1	1	1	13	13	13	29.958
V5B4U1	V5B4U1	2	2	2	>tr|V5B4U1|V5B4U1_TRYCR Uncharacterized protein OS=Trypanosoma cruzi Dm28c GN=TCDM_09737 PE=4 SV=1	1	2	2	2	0	1	0	0	1	1	2	1	1	1	1	1	0	1	0	0	1	1	2	1	1	1	1	1	0	1	0	0	1	1	2	1	1	1	1	1	7.5	7.5	7.5	46.287
V5B4U5	V5B4U5	4	4	4	>tr|V5B4U5|V5B4U5_TRYCR Uncharacterized protein OS=Trypanosoma cruzi Dm28c GN=TCDM_02984 PE=4 SV=1	1	4	4	4	1	4	1	2	3	3	2	3	2	1	3	2	1	4	1	2	3	3	2	3	2	1	3	2	1	4	1	2	3	3	2	3	2	1	3	2	13	13	13	45.114
V5B4U9	V5B4U9	5	5	5	>tr|V5B4U9|V5B4U9_TRYCR Uncharacterized protein OS=Trypanosoma cruzi Dm28c GN=TCDM_02993 PE=4 SV=1	1	5	5	5	2	2	2	1	3	1	3	1	0	2	4	2	2	2	2	1	3	1	3	1	0	2	4	2	2	2	2	1	3	1	3	1	0	2	4	2	20.1	20.1	20.1	55.485
V5B4V3	V5B4V3	38	38	38	>tr|V5B4V3|V5B4V3_TRYCR Uncharacterized protein OS=Trypanosoma cruzi Dm28c GN=TCDM_11424 PE=4 SV=1	1	38	38	38	31	28	31	28	31	30	33	28	36	35	31	33	31	28	31	28	31	30	33	28	36	35	31	33	31	28	31	28	31	30	33	28	36	35	31	33	46.4	46.4	46.4	108.54
V5B4V9	V5B4V9	1	1	1	>tr|V5B4V9|V5B4V9_TRYCR Uncharacterized protein OS=Trypanosoma cruzi Dm28c GN=TCDM_03006 PE=4 SV=1	1	1	1	1	1	0	1	1	1	1	1	1	1	1	1	1	1	0	1	1	1	1	1	1	1	1	1	1	1	0	1	1	1	1	1	1	1	1	1	1	3.9	3.9	3.9	39.822
V5B4W9	V5B4W9	16	16	16	>tr|V5B4W9|V5B4W9_TRYCR Flagellar radial spoke protein OS=Trypanosoma cruzi Dm28c GN=TCDM_03024 PE=4 SV=1	1	16	16	16	10	13	9	10	13	10	14	14	13	16	8	11	10	13	9	10	13	10	14	14	13	16	8	11	10	13	9	10	13	10	14	14	13	16	8	11	35.9	35.9	35.9	60.433
V5B4X4	V5B4X4	8	8	8	>tr|V5B4X4|V5B4X4_TRYCR Uncharacterized protein OS=Trypanosoma cruzi Dm28c GN=TCDM_03030 PE=3 SV=1	1	8	8	8	5	6	6	5	5	5	4	5	3	5	7	7	5	6	6	5	5	5	4	5	3	5	7	7	5	6	6	5	5	5	4	5	3	5	7	7	40.5	40.5	40.5	28.139
V5B501	V5B501	5	5	5	>tr|V5B501|V5B501_TRYCR Uncharacterized protein OS=Trypanosoma cruzi Dm28c GN=TCDM_02861 PE=4 SV=1	1	5	5	5	3	4	4	2	3	3	3	3	2	1	5	3	3	4	4	2	3	3	3	3	2	1	5	3	3	4	4	2	3	3	3	3	2	1	5	3	8.9	8.9	8.9	67.413
V5B502	V5B502	4	1	0	>tr|V5B502|V5B502_TRYCR Retrotransposon hot spot (RHS) protein OS=Trypanosoma cruzi Dm28c GN=TCDM_11401 PE=4 SV=1	1	4	1	0	4	4	4	3	4	4	4	4	4	4	4	4	1	1	1	1	1	1	1	1	1	1	1	1	0	0	0	0	0	0	0	0	0	0	0	0	4.1	1.4	0	106.98
V5B510	V5B510	16	16	16	>tr|V5B510|V5B510_TRYCR Uncharacterized protein OS=Trypanosoma cruzi Dm28c GN=TCDM_02875 PE=4 SV=1	1	16	16	16	13	12	10	8	11	12	12	11	11	10	14	11	13	12	10	8	11	12	12	11	11	10	14	11	13	12	10	8	11	12	12	11	11	10	14	11	17.9	17.9	17.9	109.79
V5B517	V5B517	3	3	3	>tr|V5B517|V5B517_TRYCR Uncharacterized protein OS=Trypanosoma cruzi Dm28c GN=TCDM_02881 PE=4 SV=1	1	3	3	3	0	0	0	0	1	1	0	0	0	1	2	0	0	0	0	0	1	1	0	0	0	1	2	0	0	0	0	0	1	1	0	0	0	1	2	0	10.7	10.7	10.7	42.73
V5B520	V5B520	4	4	4	>tr|V5B520|V5B520_TRYCR Uncharacterized protein OS=Trypanosoma cruzi Dm28c GN=TCDM_02888 PE=4 SV=1	1	4	4	4	4	3	3	4	3	2	3	3	2	2	3	3	4	3	3	4	3	2	3	3	2	2	3	3	4	3	3	4	3	2	3	3	2	2	3	3	20	20	20	29.746
V5B522	V5B522	9	1	1	>tr|V5B522|V5B522_TRYCR Retrotransposon hot spot protein (RHS) OS=Trypanosoma cruzi Dm28c GN=TCDM_11384 PE=4 SV=1	1	9	1	1	8	8	8	8	8	9	8	8	8	9	8	9	1	1	1	1	0	1	1	1	1	1	1	1	1	1	1	1	0	1	1	1	1	1	1	1	12.2	1.4	1.4	87.746
V5B525	V5B525	71	71	71	>tr|V5B525|V5B525_TRYCR Uncharacterized protein OS=Trypanosoma cruzi Dm28c GN=TCDM_09598 PE=4 SV=1	1	71	71	71	53	49	46	42	63	52	61	59	46	40	63	62	53	49	46	42	63	52	61	59	46	40	63	62	53	49	46	42	63	52	61	59	46	40	63	62	32	32	32	298.19
V5B526	V5B526	10	10	10	>tr|V5B526|V5B526_TRYCR Thimet oligopeptidase OS=Trypanosoma cruzi Dm28c GN=TCDM_02893 PE=3 SV=1	1	10	10	10	6	6	4	6	8	7	6	9	7	7	9	8	6	6	4	6	8	7	6	9	7	7	9	8	6	6	4	6	8	7	6	9	7	7	9	8	18.3	18.3	18.3	77.059
V5B529	V5B529	3	3	3	>tr|V5B529|V5B529_TRYCR Uncharacterized protein OS=Trypanosoma cruzi Dm28c GN=TCDM_09605 PE=4 SV=1	1	3	3	3	3	2	2	1	3	2	1	1	1	0	2	1	3	2	2	1	3	2	1	1	1	0	2	1	3	2	2	1	3	2	1	1	1	0	2	1	4.9	4.9	4.9	79.396
V5B545	V5B545	4	4	4	>tr|V5B545|V5B545_TRYCR Uncharacterized protein OS=Trypanosoma cruzi Dm28c GN=TCDM_02917 PE=4 SV=1	1	4	4	4	2	2	3	0	3	2	1	2	1	0	0	0	2	2	3	0	3	2	1	2	1	0	0	0	2	2	3	0	3	2	1	2	1	0	0	0	8.1	8.1	8.1	88.085
V5B548	V5B548	5	5	5	>tr|V5B548|V5B548_TRYCR U4/U6 small nuclear ribonuclear protein OS=Trypanosoma cruzi Dm28c GN=TCDM_09572 PE=4 SV=1	1	5	5	5	0	2	0	1	3	3	1	2	2	4	1	2	0	2	0	1	3	3	1	2	2	4	1	2	0	2	0	1	3	3	1	2	2	4	1	2	12.2	12.2	12.2	64.285
V5B550	V5B550	1	1	1	>tr|V5B550|V5B550_TRYCR Uncharacterized protein OS=Trypanosoma cruzi Dm28c GN=TCDM_02926 PE=4 SV=1	1	1	1	1	0	1	0	0	1	0	0	0	0	0	0	0	0	1	0	0	1	0	0	0	0	0	0	0	0	1	0	0	1	0	0	0	0	0	0	0	2.2	2.2	2.2	92.978
V5B553	V5B553	2	2	2	>tr|V5B553|V5B553_TRYCR Thymidine kinase OS=Trypanosoma cruzi Dm28c GN=TCDM_09578 PE=3 SV=1	1	2	2	2	2	1	1	1	0	1	1	0	0	0	0	0	2	1	1	1	0	1	1	0	0	0	0	0	2	1	1	1	0	1	1	0	0	0	0	0	12.8	12.8	12.8	34.692
V5B554	V5B554	8	8	8	>tr|V5B554|V5B554_TRYCR Tyrosine specific protein phosphatase OS=Trypanosoma cruzi Dm28c GN=TCDM_02931 PE=4 SV=1	1	8	8	8	4	3	3	3	4	5	6	8	3	0	4	4	4	3	3	3	4	5	6	8	3	0	4	4	4	3	3	3	4	5	6	8	3	0	4	4	15.9	15.9	15.9	74.954
V5B558	V5B558	6	6	6	>tr|V5B558|V5B558_TRYCR Branch point binding protein OS=Trypanosoma cruzi Dm28c GN=TCDM_02938 PE=4 SV=1	1	6	6	6	2	5	3	3	6	3	5	5	5	5	4	5	2	5	3	3	6	3	5	5	5	5	4	5	2	5	3	3	6	3	5	5	5	5	4	5	22.6	22.6	22.6	35.464
V5B559	V5B559	2	2	2	>tr|V5B559|V5B559_TRYCR Uncharacterized protein OS=Trypanosoma cruzi Dm28c GN=TCDM_09583 PE=4 SV=1	1	2	2	2	1	1	1	1	2	2	1	1	1	2	1	1	1	1	1	1	2	2	1	1	1	2	1	1	1	1	1	1	2	2	1	1	1	2	1	1	14.1	14.1	14.1	21.708
V5B577	V5B577	13	13	13	>tr|V5B577|V5B577_TRYCR Uncharacterized protein OS=Trypanosoma cruzi Dm28c GN=TCDM_09533 PE=4 SV=1	1	13	13	13	8	7	6	5	9	8	12	10	10	9	11	10	8	7	6	5	9	8	12	10	10	9	11	10	8	7	6	5	9	8	12	10	10	9	11	10	47.7	47.7	47.7	39.965
V5B579	V5B579	15	15	15	>tr|V5B579|V5B579_TRYCR DNA helicase OS=Trypanosoma cruzi Dm28c GN=TCDM_02750 PE=4 SV=1	1	15	15	15	13	11	12	10	12	13	14	11	13	8	13	12	13	11	12	10	12	13	14	11	13	8	13	12	13	11	12	10	12	13	14	11	13	8	13	12	43.2	43.2	43.2	52.667
V5B582	V5B582	4	4	4	>tr|V5B582|V5B582_TRYCR Uncharacterized protein OS=Trypanosoma cruzi Dm28c GN=TCDM_09538 PE=4 SV=1	1	4	4	4	2	1	2	1	3	2	3	3	3	3	2	2	2	1	2	1	3	2	3	3	3	3	2	2	2	1	2	1	3	2	3	3	3	3	2	2	12.5	12.5	12.5	40.546
V5B587	V5B587	3	3	3	>tr|V5B587|V5B587_TRYCR TFIIH basal transcription factor complex helicase subunit OS=Trypanosoma cruzi Dm28c GN=TCDM_09544 PE=4 SV=1	1	3	3	3	1	2	0	0	2	1	3	3	3	3	1	1	1	2	0	0	2	1	3	3	3	3	1	1	1	2	0	0	2	1	3	3	3	3	1	1	4.9	4.9	4.9	91.385
V5B589	V5B589	2	2	2	>tr|V5B589|V5B589_TRYCR Uncharacterized protein OS=Trypanosoma cruzi Dm28c GN=TCDM_02760 PE=4 SV=1	1	2	2	2	1	1	2	1	1	1	1	1	1	1	1	1	1	1	2	1	1	1	1	1	1	1	1	1	1	1	2	1	1	1	1	1	1	1	1	1	4.5	4.5	4.5	65.505
V5B599	V5B599	22	22	22	>tr|V5B599|V5B599_TRYCR Ribosomal protein L13 OS=Trypanosoma cruzi Dm28c GN=TCDM_02783 PE=3 SV=1	1	22	22	22	20	16	16	14	17	14	20	17	16	14	20	20	20	16	16	14	17	14	20	17	16	14	20	20	20	16	16	14	17	14	20	17	16	14	20	20	51.8	51.8	51.8	52.533
V5B5A2	V5B5A2	17	12	8	>tr|V5B5A2|V5B5A2_TRYCR Uncharacterized protein OS=Trypanosoma cruzi Dm28c GN=TCDM_11283 PE=4 SV=1	1	17	12	8	14	15	14	11	15	15	16	15	15	16	15	15	9	10	9	6	10	10	11	10	10	11	10	10	5	7	7	5	6	6	7	6	6	7	6	6	22	15.6	10.5	110.65
V5B5A3	V5B5A3	16	16	16	>tr|V5B5A3|V5B5A3_TRYCR Uncharacterized protein OS=Trypanosoma cruzi Dm28c GN=TCDM_02790 PE=4 SV=1	1	16	16	16	7	9	7	4	12	9	13	12	15	12	13	13	7	9	7	4	12	9	13	12	15	12	13	13	7	9	7	4	12	9	13	12	15	12	13	13	44.2	44.2	44.2	47.172
V5B5A9	V5B5A9	1	1	1	>tr|V5B5A9|V5B5A9_TRYCR Uncharacterized protein OS=Trypanosoma cruzi Dm28c GN=TCDM_02799 PE=4 SV=1	1	1	1	1	1	0	1	0	1	1	0	0	0	1	1	1	1	0	1	0	1	1	0	0	0	1	1	1	1	0	1	0	1	1	0	0	0	1	1	1	2.1	2.1	2.1	65.543
V5B5B0	V5B5B0	4	4	4	>tr|V5B5B0|V5B5B0_TRYCR Uncharacterized protein OS=Trypanosoma cruzi Dm28c GN=TCDM_13922 PE=4 SV=1	1	4	4	4	4	4	4	3	4	4	4	4	3	4	4	4	4	4	4	3	4	4	4	4	3	4	4	4	4	4	4	3	4	4	4	4	3	4	4	4	14.3	14.3	14.3	33.342
V5B5B2	V5B5B2	11	11	11	>tr|V5B5B2|V5B5B2_TRYCR DNA topoisomerase 2 OS=Trypanosoma cruzi Dm28c GN=TCDM_09503 PE=3 SV=1	1	11	11	11	8	7	6	9	9	5	6	6	6	7	8	9	8	7	6	9	9	5	6	6	6	7	8	9	8	7	6	9	9	5	6	6	6	7	8	9	7.7	7.7	7.7	165.81
V5B5B3	V5B5B3	4	4	4	>tr|V5B5B3|V5B5B3_TRYCR Retrotransposon hot spot (RHS) protein OS=Trypanosoma cruzi Dm28c GN=TCDM_02805 PE=4 SV=1	1	4	4	4	4	4	3	3	4	4	3	3	3	2	4	4	4	4	3	3	4	4	3	3	3	2	4	4	4	4	3	3	4	4	3	3	3	2	4	4	20.2	20.2	20.2	28.803
V5B5C3	V5B5C3	4	4	4	>tr|V5B5C3|V5B5C3_TRYCR Putative RNA editing associated helicase 2 OS=Trypanosoma cruzi Dm28c GN=TCDM_02818 PE=4 SV=1	1	4	4	4	4	3	3	3	4	3	4	4	3	1	4	4	4	3	3	3	4	3	4	4	3	1	4	4	4	3	3	3	4	3	4	4	3	1	4	4	22.4	22.4	22.4	28.912
V5B5E2	V5B5E2	21	21	21	>tr|V5B5E2|V5B5E2_TRYCR Uncharacterized protein OS=Trypanosoma cruzi Dm28c GN=TCDM_02841 PE=4 SV=1	1	21	21	21	19	18	14	12	19	17	19	17	20	20	20	18	19	18	14	12	19	17	19	17	20	20	20	18	19	18	14	12	19	17	19	17	20	20	20	18	70.8	70.8	70.8	43.18
V5B5E7;V5AII7;V5AN34	V5B5E7;V5AII7	3;2;1	3;2;1	3;2;1	>tr|V5B5E7|V5B5E7_TRYCR Surface protease GP63 OS=Trypanosoma cruzi Dm28c GN=TCDM_02846 PE=4 SV=1;>tr|V5AII7|V5AII7_TRYCR Surface protease GP63 OS=Trypanosoma cruzi Dm28c GN=TCDM_13526 PE=4 SV=1	3	3	3	3	2	2	2	0	2	1	2	2	2	2	3	2	2	2	2	0	2	1	2	2	2	2	3	2	2	2	2	0	2	1	2	2	2	2	3	2	10.5	10.5	10.5	30.824
V5B5E9	V5B5E9	4	1	1	>tr|V5B5E9|V5B5E9_TRYCR Retrotransposon hot spot (RHS) protein OS=Trypanosoma cruzi Dm28c GN=TCDM_11220 PE=4 SV=1	1	4	1	1	4	3	3	2	3	3	4	4	4	4	4	4	1	1	1	0	1	1	1	1	1	1	1	1	1	1	1	0	1	1	1	1	1	1	1	1	9.7	2.6	2.6	53.282
V5B5F7	V5B5F7	8	8	8	>tr|V5B5F7|V5B5F7_TRYCR Uncharacterized protein OS=Trypanosoma cruzi Dm28c GN=TCDM_14447 PE=4 SV=1	1	8	8	8	7	7	6	5	7	7	8	6	7	7	5	7	7	7	6	5	7	7	8	6	7	7	5	7	7	7	6	5	7	7	8	6	7	7	5	7	27.8	27.8	27.8	53.897
V5B5G8	V5B5G8	11	11	11	>tr|V5B5G8|V5B5G8_TRYCR Poly(A) export protein OS=Trypanosoma cruzi Dm28c GN=TCDM_09440 PE=4 SV=1	1	11	11	11	5	5	5	4	7	6	7	7	8	10	4	8	5	5	5	4	7	6	7	7	8	10	4	8	5	5	5	4	7	6	7	7	8	10	4	8	42.7	42.7	42.7	38.5
V5B5I4	V5B5I4	33	33	33	>tr|V5B5I4|V5B5I4_TRYCR Calpain-like cysteine peptidase OS=Trypanosoma cruzi Dm28c GN=TCDM_09424 PE=4 SV=1	1	33	33	33	29	27	25	25	27	28	26	29	30	30	27	29	29	27	25	25	27	28	26	29	30	30	27	29	29	27	25	25	27	28	26	29	30	30	27	29	50.9	50.9	50.9	95.728
V5B5J9	V5B5J9	2	2	2	>tr|V5B5J9|V5B5J9_TRYCR Phosphatidic acid phosphatase protein OS=Trypanosoma cruzi Dm28c GN=TCDM_11157 PE=4 SV=1	1	2	2	2	2	2	2	2	2	2	2	2	1	2	2	2	2	2	2	2	2	2	2	2	1	2	2	2	2	2	2	2	2	2	2	2	1	2	2	2	6.4	6.4	6.4	31.728
V5B5K9	V5B5K9	6	6	6	>tr|V5B5K9|V5B5K9_TRYCR Serine/threonine-protein phosphatase OS=Trypanosoma cruzi Dm28c GN=TCDM_02647 PE=3 SV=1	1	6	6	6	6	6	4	3	6	5	5	5	5	6	6	6	6	6	4	3	6	5	5	5	5	6	6	6	6	6	4	3	6	5	5	5	5	6	6	6	23.3	23.3	23.3	38.125
V5B5L8	V5B5L8	33	33	33	>tr|V5B5L8|V5B5L8_TRYCR Pyrroline-5-carboxylate synthetase-like protein OS=Trypanosoma cruzi Dm28c GN=TCDM_02659 PE=3 SV=1	1	33	33	33	33	25	29	23	29	28	30	30	30	27	31	29	33	25	29	23	29	28	30	30	30	27	31	29	33	25	29	23	29	28	30	30	30	27	31	29	57.7	57.7	57.7	81.181
V5B5M6	V5B5M6	22	22	22	>tr|V5B5M6|V5B5M6_TRYCR Uncharacterized protein OS=Trypanosoma cruzi Dm28c GN=TCDM_09340 PE=4 SV=1	1	22	22	22	12	16	11	11	17	14	15	15	14	13	16	16	12	16	11	11	17	14	15	15	14	13	16	16	12	16	11	11	17	14	15	15	14	13	16	16	27.6	27.6	27.6	113.25
V5B5N3	V5B5N3	6	6	6	>tr|V5B5N3|V5B5N3_TRYCR Mitochondrial carrier protein OS=Trypanosoma cruzi Dm28c GN=TCDM_09355 PE=3 SV=1	1	6	6	6	5	5	4	3	5	5	4	5	3	2	6	5	5	5	4	3	5	5	4	5	3	2	6	5	5	5	4	3	5	5	4	5	3	2	6	5	21.9	21.9	21.9	36.239
V5B5P0	V5B5P0	8	8	8	>tr|V5B5P0|V5B5P0_TRYCR Uncharacterized protein OS=Trypanosoma cruzi Dm28c GN=TCDM_09321 PE=4 SV=1	1	8	8	8	3	3	2	4	3	3	3	5	2	5	1	4	3	3	2	4	3	3	3	5	2	5	1	4	3	3	2	4	3	3	3	5	2	5	1	4	11.7	11.7	11.7	106.19
V5B5P3	V5B5P3	6	6	6	>tr|V5B5P3|V5B5P3_TRYCR Uncharacterized protein OS=Trypanosoma cruzi Dm28c GN=TCDM_02664 PE=4 SV=1	1	6	6	6	2	2	3	1	3	4	2	2	2	2	3	2	2	2	3	1	3	4	2	2	2	2	3	2	2	2	3	1	3	4	2	2	2	2	3	2	8.7	8.7	8.7	97.442
V5B5Q0	V5B5Q0	28	28	28	>tr|V5B5Q0|V5B5Q0_TRYCR Chaperonin alpha subunit OS=Trypanosoma cruzi Dm28c GN=TCDM_02683 PE=3 SV=1	1	28	28	28	24	20	18	16	24	21	26	22	25	19	26	25	24	20	18	16	24	21	26	22	25	19	26	25	24	20	18	16	24	21	26	22	25	19	26	25	66.4	66.4	66.4	59.363
V5B5Q4	V5B5Q4	4	4	4	>tr|V5B5Q4|V5B5Q4_TRYCR Uncharacterized protein OS=Trypanosoma cruzi Dm28c GN=TCDM_02693 PE=4 SV=1	1	4	4	4	3	1	2	2	3	2	2	1	1	2	2	2	3	1	2	2	3	2	2	1	1	2	2	2	3	1	2	2	3	2	2	1	1	2	2	2	5	5	5	111.71
V5B5Q5	V5B5Q5	13	13	13	>tr|V5B5Q5|V5B5Q5_TRYCR Calmodulin OS=Trypanosoma cruzi Dm28c GN=TCDM_11088 PE=4 SV=1	1	13	13	13	9	12	9	9	12	10	10	10	9	12	11	10	9	12	9	9	12	10	10	10	9	12	11	10	9	12	9	9	12	10	10	10	9	12	11	10	28.1	28.1	28.1	64.872
V5B5R1	V5B5R1	2	2	2	>tr|V5B5R1|V5B5R1_TRYCR Uncharacterized protein OS=Trypanosoma cruzi Dm28c GN=TCDM_02706 PE=4 SV=1	1	2	2	2	1	1	1	0	1	2	0	0	2	0	0	0	1	1	1	0	1	2	0	0	2	0	0	0	1	1	1	0	1	2	0	0	2	0	0	0	4.5	4.5	4.5	60.011
V5B5S3	V5B5S3	9	9	9	>tr|V5B5S3|V5B5S3_TRYCR Oligopeptidase B-like protein OS=Trypanosoma cruzi Dm28c GN=TCDM_09281 PE=4 SV=1	1	9	9	9	5	4	3	4	4	5	5	5	4	4	3	5	5	4	3	4	4	5	5	5	4	4	3	5	5	4	3	4	4	5	5	5	4	4	3	5	14.2	14.2	14.2	99.273
V5B5S8	V5B5S8	12	12	12	>tr|V5B5S8|V5B5S8_TRYCR Chaperone DNAJ protein OS=Trypanosoma cruzi Dm28c GN=TCDM_11062 PE=4 SV=1	1	12	12	12	8	9	6	6	11	8	10	9	10	10	11	10	8	9	6	6	11	8	10	9	10	10	11	10	8	9	6	6	11	8	10	9	10	10	11	10	46.2	46.2	46.2	36.505
V5B5T0	V5B5T0	3	3	3	>tr|V5B5T0|V5B5T0_TRYCR Uncharacterized protein OS=Trypanosoma cruzi Dm28c GN=TCDM_02745 PE=4 SV=1	1	3	3	3	2	0	0	0	1	2	1	1	0	1	2	1	2	0	0	0	1	2	1	1	0	1	2	1	2	0	0	0	1	2	1	1	0	1	2	1	11.9	11.9	11.9	32.087
V5B5T5	V5B5T5	3	3	3	>tr|V5B5T5|V5B5T5_TRYCR Uncharacterized protein OS=Trypanosoma cruzi Dm28c GN=TCDM_13957 PE=4 SV=1	1	3	3	3	2	0	1	0	3	3	3	3	3	3	3	3	2	0	1	0	3	3	3	3	3	3	3	3	2	0	1	0	3	3	3	3	3	3	3	3	41.8	41.8	41.8	11.092
V5B5T8	V5B5T8	8	8	8	>tr|V5B5T8|V5B5T8_TRYCR Uncharacterized protein OS=Trypanosoma cruzi Dm28c GN=TCDM_14193 PE=4 SV=1	1	8	8	8	6	6	4	4	6	6	6	6	7	8	5	6	6	6	4	4	6	6	6	6	7	8	5	6	6	6	4	4	6	6	6	6	7	8	5	6	34.2	34.2	34.2	28.943
V5B5U3	V5B5U3	5	5	5	>tr|V5B5U3|V5B5U3_TRYCR Uncharacterized protein OS=Trypanosoma cruzi Dm28c GN=TCDM_14416 PE=4 SV=1	1	5	5	5	4	3	3	4	5	4	4	4	3	4	4	4	4	3	3	4	5	4	4	4	3	4	4	4	4	3	3	4	5	4	4	4	3	4	4	4	39.7	39.7	39.7	16.439
V5B5W2	V5B5W2	7	7	7	>tr|V5B5W2|V5B5W2_TRYCR Uncharacterized protein OS=Trypanosoma cruzi Dm28c GN=TCDM_02520 PE=4 SV=1	1	7	7	7	6	6	6	3	6	5	6	7	6	5	5	6	6	6	6	3	6	5	6	7	6	5	5	6	6	6	6	3	6	5	6	7	6	5	5	6	29.7	29.7	29.7	34.641
V5B5X1	V5B5X1	19	18	18	>tr|V5B5X1|V5B5X1_TRYCR Proteasome regulatory ATPase subunit 1 OS=Trypanosoma cruzi Dm28c GN=TCDM_02535 PE=3 SV=1	1	19	18	18	15	18	14	15	19	18	17	18	16	18	17	17	14	17	13	14	18	17	16	17	15	17	16	16	14	17	13	14	18	17	16	17	15	17	16	16	53.3	50.6	50.6	48.549
V5B5X2	V5B5X2	8	1	0	>tr|V5B5X2|V5B5X2_TRYCR Retrotransposon hot spot (RHS) protein OS=Trypanosoma cruzi Dm28c GN=TCDM_09246 PE=4 SV=1	1	8	1	0	6	7	7	6	7	7	8	8	7	8	8	7	1	1	1	1	1	1	1	1	1	1	1	1	0	0	0	0	0	0	0	0	0	0	0	0	24.2	4.2	0	48.78
V5B5X6	V5B5X6	18	18	18	>tr|V5B5X6|V5B5X6_TRYCR Proteasome regulatory ATPase subunit 2 OS=Trypanosoma cruzi Dm28c GN=TCDM_02541 PE=3 SV=1	1	18	18	18	15	13	12	12	15	14	12	14	13	13	15	12	15	13	12	12	15	14	12	14	13	13	15	12	15	13	12	12	15	14	12	14	13	13	15	12	54.5	54.5	54.5	48.997
V5B5Y7	V5B5Y7	2	2	2	>tr|V5B5Y7|V5B5Y7_TRYCR Uncharacterized protein OS=Trypanosoma cruzi Dm28c GN=TCDM_02570 PE=4 SV=1	1	2	2	2	1	1	2	2	1	2	2	2	2	2	1	2	1	1	2	2	1	2	2	2	2	2	1	2	1	1	2	2	1	2	2	2	2	2	1	2	6.5	6.5	6.5	34.576
V5B5Z0	V5B5Z0	5	5	5	>tr|V5B5Z0|V5B5Z0_TRYCR Uncharacterized protein OS=Trypanosoma cruzi Dm28c GN=TCDM_02576 PE=4 SV=1	1	5	5	5	0	1	0	0	2	2	5	5	4	4	2	2	0	1	0	0	2	2	5	5	4	4	2	2	0	1	0	0	2	2	5	5	4	4	2	2	34.3	34.3	34.3	24.785
V5B5Z4	V5B5Z4	3	3	3	>tr|V5B5Z4|V5B5Z4_TRYCR Uncharacterized protein OS=Trypanosoma cruzi Dm28c GN=TCDM_02584 PE=4 SV=1	1	3	3	3	2	3	2	3	3	3	2	3	2	1	2	2	2	3	2	3	3	3	2	3	2	1	2	2	2	3	2	3	3	3	2	3	2	1	2	2	13.2	13.2	13.2	36.05
V5B601	V5B601	1	1	1	>tr|V5B601|V5B601_TRYCR Uncharacterized protein OS=Trypanosoma cruzi Dm28c GN=TCDM_02599 PE=4 SV=1	1	1	1	1	0	0	1	0	0	0	0	0	0	0	0	0	0	0	1	0	0	0	0	0	0	0	0	0	0	0	1	0	0	0	0	0	0	0	0	0	2.7	2.7	2.7	81.918
V5B619	V5B619	3	1	1	>tr|V5B619|V5B619_TRYCR Retrotransposon hot spot (RHS) protein OS=Trypanosoma cruzi Dm28c GN=TCDM_10967 PE=4 SV=1	1	3	1	1	2	2	2	1	2	2	3	2	2	2	3	3	1	1	1	0	1	1	1	1	1	1	1	1	1	1	1	0	1	1	1	1	1	1	1	1	17.5	7.9	7.9	26.943
V5B626	V5B626	13	13	13	>tr|V5B626|V5B626_TRYCR Uncharacterized protein OS=Trypanosoma cruzi Dm28c GN=TCDM_09240 PE=4 SV=1	1	13	13	13	9	7	7	5	9	8	11	10	11	11	7	8	9	7	7	5	9	8	11	10	11	11	7	8	9	7	7	5	9	8	11	10	11	11	7	8	33.6	33.6	33.6	52.995
V5B627	V5B627	2	2	2	>tr|V5B627|V5B627_TRYCR Uncharacterized protein OS=Trypanosoma cruzi Dm28c GN=TCDM_14421 PE=4 SV=1	1	2	2	2	2	2	2	2	2	2	2	2	2	2	2	2	2	2	2	2	2	2	2	2	2	2	2	2	2	2	2	2	2	2	2	2	2	2	2	2	11.7	11.7	11.7	19.363
V5B639	V5B639	5	4	4	>tr|V5B639|V5B639_TRYCR Protein kinase OS=Trypanosoma cruzi Dm28c GN=TCDM_09216 PE=4 SV=1	1	5	4	4	1	4	1	2	0	3	1	3	2	4	2	2	1	3	1	1	0	2	1	2	2	4	1	2	1	3	1	1	0	2	1	2	2	4	1	2	9.7	8.6	8.6	77.97
V5B647	V5B647	2	2	2	>tr|V5B647|V5B647_TRYCR Uncharacterized protein OS=Trypanosoma cruzi Dm28c GN=TCDM_10942 PE=4 SV=1	1	2	2	2	1	0	1	0	1	0	2	1	0	0	0	0	1	0	1	0	1	0	2	1	0	0	0	0	1	0	1	0	1	0	2	1	0	0	0	0	3.6	3.6	3.6	70.837
V5B654	V5B654	12	12	12	>tr|V5B654|V5B654_TRYCR 1,2-Dihydroxy-3-keto-5-methylthiopentene dioxygenase OS=Trypanosoma cruzi Dm28c GN=TCDM_02425 PE=4 SV=1	1	12	12	12	9	9	9	9	10	9	12	11	12	9	11	9	9	9	9	9	10	9	12	11	12	9	11	9	9	9	9	9	10	9	12	11	12	9	11	9	43.6	43.6	43.6	33.646
V5B659	V5B659	14	14	14	>tr|V5B659|V5B659_TRYCR Phosphatidylinositol 3-kinase (Tor2) OS=Trypanosoma cruzi Dm28c GN=TCDM_02432 PE=4 SV=1	1	14	14	14	5	5	6	4	8	4	5	6	5	6	5	6	5	5	6	4	8	4	5	6	5	6	5	6	5	5	6	4	8	4	5	6	5	6	5	6	6.7	6.7	6.7	274.56
V5B662	V5B662	10	10	10	>tr|V5B662|V5B662_TRYCR Heat shock protein-like protein OS=Trypanosoma cruzi Dm28c GN=TCDM_10924 PE=4 SV=1	1	10	10	10	8	7	6	5	9	8	10	9	9	8	8	9	8	7	6	5	9	8	10	9	9	8	8	9	8	7	6	5	9	8	10	9	9	8	8	9	47.6	47.6	47.6	35.763
V5B664	V5B664	6	6	6	>tr|V5B664|V5B664_TRYCR Unc104-like kinesin OS=Trypanosoma cruzi Dm28c GN=TCDM_02439 PE=4 SV=1	1	6	6	6	1	2	2	4	3	3	4	4	1	0	1	3	1	2	2	4	3	3	4	4	1	0	1	3	1	2	2	4	3	3	4	4	1	0	1	3	10.9	10.9	10.9	86.261
V5B673	V5B673	32	32	31	>tr|V5B673|V5B673_TRYCR Unspecified product OS=Trypanosoma cruzi Dm28c GN=TCDM_02449 PE=4 SV=1	1	32	32	31	16	20	14	13	21	20	22	20	27	22	17	21	16	20	14	13	21	20	22	20	27	22	17	21	15	20	13	13	20	19	22	20	26	22	16	20	15.3	15.3	15	292.09
V5B677	V5B677	7	7	7	>tr|V5B677|V5B677_TRYCR Uncharacterized protein OS=Trypanosoma cruzi Dm28c GN=TCDM_02454 PE=4 SV=1	1	7	7	7	3	2	4	4	4	5	5	6	2	4	1	2	3	2	4	4	4	5	5	6	2	4	1	2	3	2	4	4	4	5	5	6	2	4	1	2	16.1	16.1	16.1	55.459
V5B684	V5B684	6	4	1	>tr|V5B684|V5B684_TRYCR Retrotransposon hot spot (RHS) protein OS=Trypanosoma cruzi Dm28c GN=TCDM_10892 PE=4 SV=1	1	6	4	1	5	5	5	5	6	5	4	6	3	4	5	5	3	3	3	3	4	3	3	4	2	3	3	3	0	0	0	0	1	0	0	1	0	1	1	1	11.4	8.1	2.9	71.917
V5B685	V5B685	7	7	7	>tr|V5B685|V5B685_TRYCR Uncharacterized protein OS=Trypanosoma cruzi Dm28c GN=TCDM_09142 PE=4 SV=1	1	7	7	7	6	2	5	4	5	2	5	4	2	3	7	5	6	2	5	4	5	2	5	4	2	3	7	5	6	2	5	4	5	2	5	4	2	3	7	5	17.1	17.1	17.1	43.082
V5B695	V5B695	6	6	6	>tr|V5B695|V5B695_TRYCR Uncharacterized protein OS=Trypanosoma cruzi Dm28c GN=TCDM_02479 PE=4 SV=1	1	6	6	6	4	4	4	4	5	5	5	5	6	5	5	4	4	4	4	4	5	5	5	5	6	5	5	4	4	4	4	4	5	5	5	5	6	5	5	4	23.4	23.4	23.4	34.001
V5B6A1	V5B6A1	13	13	13	>tr|V5B6A1|V5B6A1_TRYCR Kinesin-like protein OS=Trypanosoma cruzi Dm28c GN=TCDM_09123 PE=3 SV=1	1	13	13	13	10	7	10	7	9	8	9	8	9	7	7	6	10	7	10	7	9	8	9	8	9	7	7	6	10	7	10	7	9	8	9	8	9	7	7	6	15.7	15.7	15.7	126.03
V5B6A2	V5B6A2	13	13	13	>tr|V5B6A2|V5B6A2_TRYCR Phosphomannomutase-like protein OS=Trypanosoma cruzi Dm28c GN=TCDM_02490 PE=3 SV=1	1	13	13	13	10	10	10	9	10	11	12	9	7	9	12	11	10	10	10	9	10	11	12	9	7	9	12	11	10	10	10	9	10	11	12	9	7	9	12	11	25.3	25.3	25.3	65.126
V5B6A4	V5B6A4	4	4	4	>tr|V5B6A4|V5B6A4_TRYCR Uncharacterized protein OS=Trypanosoma cruzi Dm28c GN=TCDM_09128 PE=4 SV=1	1	4	4	4	1	4	0	1	1	2	2	3	3	3	1	2	1	4	0	1	1	2	2	3	3	3	1	2	1	4	0	1	1	2	2	3	3	3	1	2	8.9	8.9	8.9	59.687
V5B6A6	V5B6A6	7	7	7	>tr|V5B6A6|V5B6A6_TRYCR Uncharacterized protein OS=Trypanosoma cruzi Dm28c GN=TCDM_09133 PE=4 SV=1	1	7	7	7	6	7	7	7	6	7	6	7	6	6	5	5	6	7	7	7	6	7	6	7	6	6	5	5	6	7	7	7	6	7	6	7	6	6	5	5	22.3	22.3	22.3	42.95
V5B6B0	V5B6B0	9	9	9	>tr|V5B6B0|V5B6B0_TRYCR Uncharacterized protein OS=Trypanosoma cruzi Dm28c GN=TCDM_02501 PE=4 SV=1	1	9	9	9	6	5	3	4	7	6	5	6	5	6	7	6	6	5	3	4	7	6	5	6	5	6	7	6	6	5	3	4	7	6	5	6	5	6	7	6	24.5	24.5	24.5	45.432
V5B6C0	V5B6C0	12	12	12	>tr|V5B6C0|V5B6C0_TRYCR Ankyrin OS=Trypanosoma cruzi Dm28c GN=TCDM_02513 PE=4 SV=1	1	12	12	12	7	6	5	8	10	8	10	9	8	6	9	11	7	6	5	8	10	8	10	9	8	6	9	11	7	6	5	8	10	8	10	9	8	6	9	11	44.9	44.9	44.9	39.832
V5B6D3	V5B6D3	4	4	4	>tr|V5B6D3|V5B6D3_TRYCR Uncharacterized protein OS=Trypanosoma cruzi Dm28c GN=TCDM_09078 PE=4 SV=1	1	4	4	4	0	2	1	1	1	3	1	1	0	1	2	1	0	2	1	1	1	3	1	1	0	1	2	1	0	2	1	1	1	3	1	1	0	1	2	1	7.6	7.6	7.6	51.323
V5B6D8	V5B6D8	10	10	10	>tr|V5B6D8|V5B6D8_TRYCR Regulator of nonsense transcripts 1 OS=Trypanosoma cruzi Dm28c GN=TCDM_09086 PE=4 SV=1	1	10	10	10	7	5	6	5	7	7	7	6	7	8	7	8	7	5	6	5	7	7	7	6	7	8	7	8	7	5	6	5	7	7	7	6	7	8	7	8	16.8	16.8	16.8	96.188
V5B6E4	V5B6E4	9	9	9	>tr|V5B6E4|V5B6E4_TRYCR Uncharacterized protein OS=Trypanosoma cruzi Dm28c GN=TCDM_02309 PE=4 SV=1	1	9	9	9	6	4	5	5	6	7	6	5	6	5	8	8	6	4	5	5	6	7	6	5	6	5	8	8	6	4	5	5	6	7	6	5	6	5	8	8	29.5	29.5	29.5	37.475
V5B6E9	V5B6E9	12	12	12	>tr|V5B6E9|V5B6E9_TRYCR Glycogen synthase kinase-3 alpha OS=Trypanosoma cruzi Dm28c GN=TCDM_02318 PE=4 SV=1	1	12	12	12	7	7	7	6	7	7	8	8	10	7	7	6	7	7	7	6	7	7	8	8	10	7	7	6	7	7	7	6	7	7	8	8	10	7	7	6	42.5	42.5	42.5	40.418
V5B6F4	V5B6F4	3	3	3	>tr|V5B6F4|V5B6F4_TRYCR Uncharacterized protein OS=Trypanosoma cruzi Dm28c GN=TCDM_02325 PE=4 SV=1	1	3	3	3	3	2	3	2	2	3	3	1	3	2	1	2	3	2	3	2	2	3	3	1	3	2	1	2	3	2	3	2	2	3	3	1	3	2	1	2	15.4	15.4	15.4	29.773
V5B6F9	V5B6F9	13	13	13	>tr|V5B6F9|V5B6F9_TRYCR Uncharacterized protein OS=Trypanosoma cruzi Dm28c GN=TCDM_02333 PE=4 SV=1	1	13	13	13	9	9	9	8	11	10	9	10	8	8	6	9	9	9	9	8	11	10	9	10	8	8	6	9	9	9	9	8	11	10	9	10	8	8	6	9	16.9	16.9	16.9	96.754
V5B6G4	V5B6G4	6	6	6	>tr|V5B6G4|V5B6G4_TRYCR Uncharacterized protein OS=Trypanosoma cruzi Dm28c GN=TCDM_02338 PE=4 SV=1	1	6	6	6	5	1	3	4	6	4	4	3	5	5	2	1	5	1	3	4	6	4	4	3	5	5	2	1	5	1	3	4	6	4	4	3	5	5	2	1	22.2	22.2	22.2	39.897
V5B6G6	V5B6G6	12	12	12	>tr|V5B6G6|V5B6G6_TRYCR Carboxypeptidase OS=Trypanosoma cruzi Dm28c GN=TCDM_09013 PE=3 SV=1	1	12	12	12	10	9	9	8	11	9	12	12	11	11	11	11	10	9	9	8	11	9	12	12	11	11	11	11	10	9	9	8	11	9	12	12	11	11	11	11	38	38	38	51.759
V5B6G9	V5B6G9	42	42	42	>tr|V5B6G9|V5B6G9_TRYCR Aconitate hydratase OS=Trypanosoma cruzi Dm28c GN=TCDM_02343 PE=3 SV=1	1	42	42	42	35	32	30	32	37	33	35	38	40	39	35	35	35	32	30	32	37	33	35	38	40	39	35	35	35	32	30	32	37	33	35	38	40	39	35	35	58.2	58.2	58.2	105.23
V5B6H0	V5B6H0	5	5	5	>tr|V5B6H0|V5B6H0_TRYCR Dynein arm light chain OS=Trypanosoma cruzi Dm28c GN=TCDM_09024 PE=4 SV=1	1	5	5	5	3	2	2	1	4	3	3	2	4	4	4	5	3	2	2	1	4	3	3	2	4	4	4	5	3	2	2	1	4	3	3	2	4	4	4	5	24.5	24.5	24.5	24.53
V5B6H3	V5B6H3	13	13	13	>tr|V5B6H3|V5B6H3_TRYCR Vacuolar ATP synthase subunit c OS=Trypanosoma cruzi Dm28c GN=TCDM_02348 PE=4 SV=1	1	13	13	13	8	9	8	9	11	10	11	10	9	10	10	9	8	9	8	9	11	10	11	10	9	10	10	9	8	9	8	9	11	10	11	10	9	10	10	9	37.3	37.3	37.3	43.764
V5B6H6	V5B6H6	4	4	4	>tr|V5B6H6|V5B6H6_TRYCR Uncharacterized protein OS=Trypanosoma cruzi Dm28c GN=TCDM_10844 PE=4 SV=1	1	4	4	4	1	0	1	2	0	0	1	1	3	1	0	0	1	0	1	2	0	0	1	1	3	1	0	0	1	0	1	2	0	0	1	1	3	1	0	0	14.2	14.2	14.2	35.079
V5B6H7	V5B6H7	5	5	5	>tr|V5B6H7|V5B6H7_TRYCR Uncharacterized protein OS=Trypanosoma cruzi Dm28c GN=TCDM_02356 PE=4 SV=1	1	5	5	5	1	2	2	3	2	4	1	4	1	2	2	2	1	2	2	3	2	4	1	4	1	2	2	2	1	2	2	3	2	4	1	4	1	2	2	2	12.5	12.5	12.5	59.457
V5B6I0	V5B6I0	7	7	7	>tr|V5B6I0|V5B6I0_TRYCR Uncharacterized protein OS=Trypanosoma cruzi Dm28c GN=TCDM_09036 PE=4 SV=1	1	7	7	7	3	3	3	3	4	3	6	3	3	3	5	5	3	3	3	3	4	3	6	3	3	3	5	5	3	3	3	3	4	3	6	3	3	3	5	5	40.6	40.6	40.6	30.775
V5B6I6	V5B6I6	14	13	11	>tr|V5B6I6|V5B6I6_TRYCR Acetylornithine deacetylase OS=Trypanosoma cruzi Dm28c GN=TCDM_10814 PE=4 SV=1	1	14	13	11	11	11	11	11	11	12	11	11	11	12	14	13	10	10	10	10	10	11	10	10	10	11	13	12	8	8	8	8	8	9	8	8	8	9	11	10	42.6	40	35	44.826
V5B6J2	V5B6J2	2	2	2	>tr|V5B6J2|V5B6J2_TRYCR Amino acid transporter OS=Trypanosoma cruzi Dm28c GN=TCDM_10827 PE=4 SV=1	1	2	2	2	2	2	2	2	2	2	2	2	2	1	2	2	2	2	2	2	2	2	2	2	2	1	2	2	2	2	2	2	2	2	2	2	2	1	2	2	9.5	9.5	9.5	35.207
V5B6J8	V5B6J8	4	4	4	>tr|V5B6J8|V5B6J8_TRYCR Aldo-keto reductase OS=Trypanosoma cruzi Dm28c GN=TCDM_08978 PE=4 SV=1	1	4	4	4	2	4	1	3	2	3	1	1	1	1	1	1	2	4	1	3	2	3	1	1	1	1	1	1	2	4	1	3	2	3	1	1	1	1	1	1	12.1	12.1	12.1	37.784
V5B6K0	V5B6K0	5	5	5	>tr|V5B6K0|V5B6K0_TRYCR Uncharacterized protein OS=Trypanosoma cruzi Dm28c GN=TCDM_02384 PE=4 SV=1	1	5	5	5	4	1	2	2	1	2	3	3	3	1	3	2	4	1	2	2	1	2	3	3	3	1	3	2	4	1	2	2	1	2	3	3	3	1	3	2	6	6	6	103.15
V5B6K3	V5B6K3	6	6	6	>tr|V5B6K3|V5B6K3_TRYCR Uncharacterized protein OS=Trypanosoma cruzi Dm28c GN=TCDM_08983 PE=4 SV=1	1	6	6	6	3	4	3	4	5	5	5	4	4	3	3	3	3	4	3	4	5	5	5	4	4	3	3	3	3	4	3	4	5	5	5	4	4	3	3	3	32.2	32.2	32.2	25.061
V5B6K9	V5B6K9	1	1	1	>tr|V5B6K9|V5B6K9_TRYCR Dolichyl-P-Man:GDP-ManGlcNAc2-PP-dolichyl beta-1,4-mannosyltransferase OS=Trypanosoma cruzi Dm28c GN=TCDM_02399 PE=4 SV=1	1	1	1	1	1	1	1	0	1	1	1	1	1	1	1	1	1	1	1	0	1	1	1	1	1	1	1	1	1	1	1	0	1	1	1	1	1	1	1	1	1.3	1.3	1.3	68.322
V5B6L2	V5B6L2	8	3	1	>tr|V5B6L2|V5B6L2_TRYCR Retrotransposon hot spot (RHS) protein OS=Trypanosoma cruzi Dm28c GN=TCDM_08993 PE=4 SV=1	1	8	3	1	7	6	6	4	7	6	7	7	6	6	8	8	2	2	2	1	2	2	3	3	3	3	3	3	0	0	0	0	0	0	1	1	1	1	1	1	13.2	6	3	83.454
V5B6L5	V5B6L5	3	3	3	>tr|V5B6L5|V5B6L5_TRYCR Uncharacterized protein OS=Trypanosoma cruzi Dm28c GN=TCDM_02404 PE=4 SV=1	1	3	3	3	0	0	0	0	2	0	1	1	1	0	2	3	0	0	0	0	2	0	1	1	1	0	2	3	0	0	0	0	2	0	1	1	1	0	2	3	5	5	5	98.617
V5B6M0	V5B6M0	17	17	17	>tr|V5B6M0|V5B6M0_TRYCR UTP-glucose-1-phosphate uridylyltransferase 2 OS=Trypanosoma cruzi Dm28c GN=TCDM_02411 PE=4 SV=1	1	17	17	17	12	11	12	10	13	11	11	12	12	11	14	15	12	11	12	10	13	11	11	12	12	11	14	15	12	11	12	10	13	11	11	12	12	11	14	15	47.9	47.9	47.9	53.497
V5B6M4	V5B6M4	7	7	7	>tr|V5B6M4|V5B6M4_TRYCR Uncharacterized protein OS=Trypanosoma cruzi Dm28c GN=TCDM_02418 PE=4 SV=1	1	7	7	7	6	4	2	4	5	4	6	5	6	6	4	5	6	4	2	4	5	4	6	5	6	6	4	5	6	4	2	4	5	4	6	5	6	6	4	5	15	15	15	63.762
V5B6M7	V5B6M7	4	4	4	>tr|V5B6M7|V5B6M7_TRYCR Uncharacterized protein OS=Trypanosoma cruzi Dm28c GN=TCDM_08964 PE=4 SV=1	1	4	4	4	2	2	1	2	2	3	3	1	4	3	3	3	2	2	1	2	2	3	3	1	4	3	3	3	2	2	1	2	2	3	3	1	4	3	3	3	12.3	12.3	12.3	50.449
V5B6N1	V5B6N1	2	2	2	>tr|V5B6N1|V5B6N1_TRYCR Uncharacterized protein OS=Trypanosoma cruzi Dm28c GN=TCDM_10759 PE=4 SV=1	1	2	2	2	1	1	1	1	1	1	2	2	0	1	0	0	1	1	1	1	1	1	2	2	0	1	0	0	1	1	1	1	1	1	2	2	0	1	0	0	11	11	11	32.155
V5B6P6	V5B6P6	18	18	18	>tr|V5B6P6|V5B6P6_TRYCR Dihydrolipoamide dehydrogenase OS=Trypanosoma cruzi Dm28c GN=TCDM_10742 PE=4 SV=1	1	18	18	18	13	11	11	10	12	14	11	13	14	10	13	11	13	11	11	10	12	14	11	13	14	10	13	11	13	11	11	10	12	14	11	13	14	10	13	11	42.6	42.6	42.6	60.37
V5B6Q5	V5B6Q5	18	18	18	>tr|V5B6Q5|V5B6Q5_TRYCR Kinesin-like protein OS=Trypanosoma cruzi Dm28c GN=TCDM_02185 PE=3 SV=1	1	18	18	18	12	12	13	10	15	14	14	13	15	15	13	13	12	12	13	10	15	14	14	13	15	15	13	13	12	12	13	10	15	14	14	13	15	15	13	13	32.9	32.9	32.9	70.769
V5B6R2	V5B6R2	6	6	6	>tr|V5B6R2|V5B6R2_TRYCR Alanine racemase OS=Trypanosoma cruzi Dm28c GN=TCDM_08914 PE=3 SV=1	1	6	6	6	6	4	3	3	5	4	6	5	5	5	5	6	6	4	3	3	5	4	6	5	5	5	5	6	6	4	3	3	5	4	6	5	5	5	5	6	40.9	40.9	40.9	27.422
V5B6R7	V5B6R7	2	2	2	>tr|V5B6R7|V5B6R7_TRYCR Uncharacterized protein OS=Trypanosoma cruzi Dm28c GN=TCDM_08919 PE=4 SV=1	1	2	2	2	2	2	0	0	2	0	1	1	2	2	2	1	2	2	0	0	2	0	1	1	2	2	2	1	2	2	0	0	2	0	1	1	2	2	2	1	4.3	4.3	4.3	95.153
V5B6S0	V5B6S0	18	18	18	>tr|V5B6S0|V5B6S0_TRYCR Uncharacterized protein OS=Trypanosoma cruzi Dm28c GN=TCDM_10700 PE=4 SV=1	1	18	18	18	17	15	12	14	18	13	16	15	17	14	15	16	17	15	12	14	18	13	16	15	17	14	15	16	17	15	12	14	18	13	16	15	17	14	15	16	33.5	33.5	33.5	57.954
V5B6S6	V5B6S6	12	12	12	>tr|V5B6S6|V5B6S6_TRYCR Uncharacterized protein OS=Trypanosoma cruzi Dm28c GN=TCDM_14510 PE=4 SV=1	1	12	12	12	10	10	8	9	10	9	10	9	9	10	10	10	10	10	8	9	10	9	10	9	9	10	10	10	10	10	8	9	10	9	10	9	9	10	10	10	33.9	33.9	33.9	34.127
V5B6S7	V5B6S7	1	1	1	>tr|V5B6S7|V5B6S7_TRYCR Uncharacterized protein OS=Trypanosoma cruzi Dm28c GN=TCDM_02208 PE=4 SV=1	1	1	1	1	1	1	1	1	1	1	0	1	1	1	1	1	1	1	1	1	1	1	0	1	1	1	1	1	1	1	1	1	1	1	0	1	1	1	1	1	2.5	2.5	2.5	58.166
V5B6T4	V5B6T4	9	9	9	>tr|V5B6T4|V5B6T4_TRYCR Uncharacterized protein OS=Trypanosoma cruzi Dm28c GN=TCDM_10684 PE=4 SV=1	1	9	9	9	8	6	5	4	7	7	4	6	6	3	7	4	8	6	5	4	7	7	4	6	6	3	7	4	8	6	5	4	7	7	4	6	6	3	7	4	9.2	9.2	9.2	122.75
V5B6T5	V5B6T5	8	8	8	>tr|V5B6T5|V5B6T5_TRYCR Uncharacterized protein OS=Trypanosoma cruzi Dm28c GN=TCDM_08877 PE=3 SV=1	1	8	8	8	5	6	4	2	7	5	6	6	6	7	6	6	5	6	4	2	7	5	6	6	6	7	6	6	5	6	4	2	7	5	6	6	6	7	6	6	37.2	37.2	37.2	36.446
V5B6V7	V5B6V7	2	2	2	>tr|V5B6V7|V5B6V7_TRYCR Uncharacterized protein OS=Trypanosoma cruzi Dm28c GN=TCDM_02250 PE=4 SV=1	1	2	2	2	2	2	1	0	2	2	2	1	1	2	2	2	2	2	1	0	2	2	2	1	1	2	2	2	2	2	1	0	2	2	2	1	1	2	2	2	5.6	5.6	5.6	51.52
V5B6W3	V5B6W3	9	9	9	>tr|V5B6W3|V5B6W3_TRYCR Uncharacterized protein OS=Trypanosoma cruzi Dm28c GN=TCDM_02257 PE=4 SV=1	1	9	9	9	5	5	5	5	5	5	6	5	8	7	5	5	5	5	5	5	5	5	6	5	8	7	5	5	5	5	5	5	5	5	6	5	8	7	5	5	36.4	36.4	36.4	32.536
V5B6W8	V5B6W8	5	5	5	>tr|V5B6W8|V5B6W8_TRYCR Uncharacterized protein OS=Trypanosoma cruzi Dm28c GN=TCDM_02264 PE=4 SV=1	1	5	5	5	5	5	4	3	5	5	5	5	4	5	5	5	5	5	4	3	5	5	5	5	4	5	5	5	5	5	4	3	5	5	5	5	4	5	5	5	23.9	23.9	23.9	30.666
V5B6X3	V5B6X3	13	13	13	>tr|V5B6X3|V5B6X3_TRYCR Uncharacterized protein OS=Trypanosoma cruzi Dm28c GN=TCDM_02271 PE=4 SV=1	1	13	13	13	9	9	7	4	10	10	11	11	13	11	9	11	9	9	7	4	10	10	11	11	13	11	9	11	9	9	7	4	10	10	11	11	13	11	9	11	42.7	42.7	42.7	47.037
V5B6X9	V5B6X9	6	6	6	>tr|V5B6X9|V5B6X9_TRYCR Uncharacterized protein OS=Trypanosoma cruzi Dm28c GN=TCDM_02277 PE=4 SV=1	1	6	6	6	3	3	3	4	5	5	4	4	5	4	4	4	3	3	3	4	5	5	4	4	5	4	4	4	3	3	3	4	5	5	4	4	5	4	4	4	36.3	36.3	36.3	24.784
V5B6Y6	V5B6Y6	3	3	3	>tr|V5B6Y6|V5B6Y6_TRYCR Uncharacterized protein OS=Trypanosoma cruzi Dm28c GN=TCDM_10623 PE=4 SV=1	1	3	3	3	1	2	1	1	1	1	0	0	0	1	2	1	1	2	1	1	1	1	0	0	0	1	2	1	1	2	1	1	1	1	0	0	0	1	2	1	10	10	10	49.171
V5B6Z0	V5B6Z0	4	4	4	>tr|V5B6Z0|V5B6Z0_TRYCR Uncharacterized protein OS=Trypanosoma cruzi Dm28c GN=TCDM_02292 PE=4 SV=1	1	4	4	4	1	3	1	2	1	3	0	3	1	2	2	3	1	3	1	2	1	3	0	3	1	2	2	3	1	3	1	2	1	3	0	3	1	2	2	3	19	19	19	32.48
V5B6Z1	V5B6Z1	5	5	5	>tr|V5B6Z1|V5B6Z1_TRYCR Ubiquitin activating E1 enzyme OS=Trypanosoma cruzi Dm28c GN=TCDM_13871 PE=4 SV=1	1	5	5	5	1	1	0	2	2	2	2	3	2	3	4	4	1	1	0	2	2	2	2	3	2	3	4	4	1	1	0	2	2	2	2	3	2	3	4	4	9.2	9.2	9.2	84.806
V5B718	V5B718	8	8	8	>tr|V5B718|V5B718_TRYCR Uncharacterized protein OS=Trypanosoma cruzi Dm28c GN=TCDM_08770 PE=4 SV=1	1	8	8	8	6	6	4	4	6	7	3	6	3	5	4	4	6	6	4	4	6	7	3	6	3	5	4	4	6	6	4	4	6	7	3	6	3	5	4	4	25.7	25.7	25.7	42.993
V5B747	V5B747	23	23	23	>tr|V5B747|V5B747_TRYCR Uncharacterized protein OS=Trypanosoma cruzi Dm28c GN=TCDM_02058 PE=4 SV=1	1	23	23	23	19	18	17	17	19	19	20	20	22	19	19	19	19	18	17	17	19	19	20	20	22	19	19	19	19	18	17	17	19	19	20	20	22	19	19	19	55.2	55.2	55.2	51.474
V5B752	V5B752	6	6	6	>tr|V5B752|V5B752_TRYCR Protein kinase OS=Trypanosoma cruzi Dm28c GN=TCDM_02063 PE=4 SV=1	1	6	6	6	1	3	2	0	2	2	3	2	1	2	3	4	1	3	2	0	2	2	3	2	1	2	3	4	1	3	2	0	2	2	3	2	1	2	3	4	12.3	12.3	12.3	72.734
V5B755	V5B755	9	9	9	>tr|V5B755|V5B755_TRYCR Uncharacterized protein OS=Trypanosoma cruzi Dm28c GN=TCDM_10532 PE=4 SV=1	1	9	9	9	6	6	5	6	5	6	7	6	7	6	5	6	6	6	5	6	5	6	7	6	7	6	5	6	6	6	5	6	5	6	7	6	7	6	5	6	8.3	8.3	8.3	159.31
V5B756	V5B756	13	13	13	>tr|V5B756|V5B756_TRYCR S-adenosylmethionine synthase OS=Trypanosoma cruzi Dm28c GN=TCDM_02068 PE=3 SV=1	1	13	13	13	13	13	11	12	13	13	13	13	13	13	13	13	13	13	11	12	13	13	13	13	13	13	13	13	13	13	11	12	13	13	13	13	13	13	13	13	41.9	41.9	41.9	43.494
V5B760	V5B760	4	3	3	>tr|V5B760|V5B760_TRYCR Uncharacterized protein OS=Trypanosoma cruzi Dm28c GN=TCDM_02073 PE=4 SV=1	1	4	3	3	3	3	1	1	4	4	3	4	3	3	4	4	2	2	1	0	3	3	3	3	3	2	3	3	2	2	1	0	3	3	3	3	3	2	3	3	25.2	19.4	19.4	23.915
V5B761	V5B761	3	3	3	>tr|V5B761|V5B761_TRYCR Lipase OS=Trypanosoma cruzi Dm28c GN=TCDM_10538 PE=4 SV=1	1	3	3	3	1	2	1	1	1	2	2	3	3	3	1	3	1	2	1	1	1	2	2	3	3	3	1	3	1	2	1	1	1	2	2	3	3	3	1	3	13.6	13.6	13.6	29.622
V5B765	V5B765	12	12	12	>tr|V5B765|V5B765_TRYCR Uncharacterized protein OS=Trypanosoma cruzi Dm28c GN=TCDM_02079 PE=4 SV=1	1	12	12	12	11	10	10	5	9	10	10	10	12	10	10	8	11	10	10	5	9	10	10	10	12	10	10	8	11	10	10	5	9	10	10	10	12	10	10	8	18.5	18.5	18.5	87.075
V5B769	V5B769	2	2	2	>tr|V5B769|V5B769_TRYCR Na/H antiporter-like protein OS=Trypanosoma cruzi Dm28c GN=TCDM_08727 PE=4 SV=1	1	2	2	2	2	1	2	2	2	1	2	1	2	0	1	1	2	1	2	2	2	1	2	1	2	0	1	1	2	1	2	2	2	1	2	1	2	0	1	1	2.7	2.7	2.7	98.795
V5B773	V5B773	15	15	15	>tr|V5B773|V5B773_TRYCR UV excision repair RAD23-like protein OS=Trypanosoma cruzi Dm28c GN=TCDM_02094 PE=4 SV=1	1	15	15	15	13	13	12	12	14	12	10	11	12	10	12	13	13	13	12	12	14	12	10	11	12	10	12	13	13	13	12	12	14	12	10	11	12	10	12	13	69	69	69	39.017
V5B774	V5B774	35	35	35	>tr|V5B774|V5B774_TRYCR Leucyl-tRNA synthetase OS=Trypanosoma cruzi Dm28c GN=TCDM_08673 PE=3 SV=1	1	35	35	35	26	25	22	22	26	21	26	24	23	23	31	28	26	25	22	22	26	21	26	24	23	23	31	28	26	25	22	22	26	21	26	24	23	23	31	28	43.2	43.2	43.2	121.83
V5B779	V5B779	6	6	6	>tr|V5B779|V5B779_TRYCR Uncharacterized protein OS=Trypanosoma cruzi Dm28c GN=TCDM_08683 PE=4 SV=1	1	6	6	6	2	2	2	3	2	3	3	3	2	2	3	4	2	2	2	3	2	3	3	3	2	2	3	4	2	2	2	3	2	3	3	3	2	2	3	4	17.2	17.2	17.2	59.703
V5B780	V5B780	14	14	14	>tr|V5B780|V5B780_TRYCR 3-hydroxy-3-methylglutaryl coenzyme A reductase OS=Trypanosoma cruzi Dm28c GN=TCDM_02105 PE=3 SV=1	1	14	14	14	14	13	11	11	14	13	13	13	13	13	13	14	14	13	11	11	14	13	13	13	13	13	13	14	14	13	11	11	14	13	13	13	13	13	13	14	42.1	42.1	42.1	46.174
V5B788	V5B788	9	9	9	>tr|V5B788|V5B788_TRYCR Uncharacterized protein OS=Trypanosoma cruzi Dm28c GN=TCDM_02120 PE=4 SV=1	1	9	9	9	2	4	2	3	7	3	4	3	0	1	3	3	2	4	2	3	7	3	4	3	0	1	3	3	2	4	2	3	7	3	4	3	0	1	3	3	17.2	17.2	17.2	75.116
V5B791	V5B791	3	3	3	>tr|V5B791|V5B791_TRYCR Uncharacterized protein OS=Trypanosoma cruzi Dm28c GN=TCDM_10494 PE=4 SV=1	1	3	3	3	1	1	1	1	1	1	1	1	1	2	2	2	1	1	1	1	1	1	1	1	1	2	2	2	1	1	1	1	1	1	1	1	1	2	2	2	7.4	7.4	7.4	50.674
V5B793	V5B793	13	13	13	>tr|V5B793|V5B793_TRYCR Eukaryotic translation initiation factor 3 subunit 7-like protein OS=Trypanosoma cruzi Dm28c GN=TCDM_02127 PE=4 SV=1	1	13	13	13	8	6	6	7	8	6	9	8	7	7	11	11	8	6	6	7	8	6	9	8	7	7	11	11	8	6	6	7	8	6	9	8	7	7	11	11	39.8	39.8	39.8	57.383
V5B795	V5B795	1	1	1	>tr|V5B795|V5B795_TRYCR Uncharacterized protein OS=Trypanosoma cruzi Dm28c GN=TCDM_10500 PE=4 SV=1	1	1	1	1	1	0	0	0	0	0	0	0	0	0	0	0	1	0	0	0	0	0	0	0	0	0	0	0	1	0	0	0	0	0	0	0	0	0	0	0	2.5	2.5	2.5	62.963
V5B797	V5B797	18	18	18	>tr|V5B797|V5B797_TRYCR Glyceraldehyde-3-phosphate dehydrogenase OS=Trypanosoma cruzi Dm28c GN=TCDM_02134 PE=3 SV=1	1	18	18	18	17	16	14	14	16	16	14	16	16	16	17	17	17	16	14	14	16	16	14	16	16	16	17	17	17	16	14	14	16	16	14	16	16	16	17	17	55.5	55.5	55.5	39.06
V5B7A9	V5B7A9	2	2	2	>tr|V5B7A9|V5B7A9_TRYCR Uncharacterized protein OS=Trypanosoma cruzi Dm28c GN=TCDM_02154 PE=4 SV=1	1	2	2	2	1	2	1	1	1	2	1	1	2	2	2	2	1	2	1	1	1	2	1	1	2	2	2	2	1	2	1	1	1	2	1	1	2	2	2	2	6	6	6	32.027
V5B7B1	V5B7B1	2	2	2	>tr|V5B7B1|V5B7B1_TRYCR Uncharacterized protein OS=Trypanosoma cruzi Dm28c GN=TCDM_08662 PE=4 SV=1	1	2	2	2	2	2	1	2	2	2	2	2	0	0	2	2	2	2	1	2	2	2	2	2	0	0	2	2	2	2	1	2	2	2	2	2	0	0	2	2	4.7	4.7	4.7	31.924
V5B7B2	V5B7B2	5	5	5	>tr|V5B7B2|V5B7B2_TRYCR Uncharacterized protein OS=Trypanosoma cruzi Dm28c GN=TCDM_02160 PE=4 SV=1	1	5	5	5	4	4	4	5	5	5	4	5	3	4	3	4	4	4	4	5	5	5	4	5	3	4	3	4	4	4	4	5	5	5	4	5	3	4	3	4	9.6	9.6	9.6	74.134
V5B7B8	V5B7B8	9	9	9	>tr|V5B7B8|V5B7B8_TRYCR C-1-tetrahydrofolate synthase OS=Trypanosoma cruzi Dm28c GN=TCDM_02174 PE=3 SV=1	1	9	9	9	4	8	4	7	6	7	6	5	5	6	4	6	4	8	4	7	6	7	6	5	5	6	4	6	4	8	4	7	6	7	6	5	5	6	4	6	17.6	17.6	17.6	67.409
V5B7C1	V5B7C1	6	6	6	>tr|V5B7C1|V5B7C1_TRYCR Uncharacterized protein OS=Trypanosoma cruzi Dm28c GN=TCDM_02180 PE=4 SV=1	1	6	6	6	3	2	3	2	4	3	3	2	4	4	1	2	3	2	3	2	4	3	3	2	4	4	1	2	3	2	3	2	4	3	3	2	4	4	1	2	8.5	8.5	8.5	94.208
V5B7C6	V5B7C6	3	3	3	>tr|V5B7C6|V5B7C6_TRYCR RNA-binding protein OS=Trypanosoma cruzi Dm28c GN=TCDM_13974 PE=4 SV=1	1	3	3	3	3	2	3	2	2	2	2	2	3	2	3	2	3	2	3	2	2	2	2	2	3	2	3	2	3	2	3	2	2	2	2	2	3	2	3	2	19.5	19.5	19.5	24.908
V5B7D0	V5B7D0	6	6	6	>tr|V5B7D0|V5B7D0_TRYCR Uncharacterized protein OS=Trypanosoma cruzi Dm28c GN=TCDM_14105 PE=4 SV=1	1	6	6	6	4	4	4	3	4	3	4	2	4	4	5	4	4	4	4	3	4	3	4	2	4	4	5	4	4	4	4	3	4	3	4	2	4	4	5	4	30	30	30	23.044
V5B7D4	V5B7D4	24	24	24	>tr|V5B7D4|V5B7D4_TRYCR Valyl-tRNA synthetase OS=Trypanosoma cruzi Dm28c GN=TCDM_14317 PE=3 SV=1	1	24	24	24	16	15	17	13	18	14	15	15	14	13	19	19	16	15	17	13	18	14	15	15	14	13	19	19	16	15	17	13	18	14	15	15	14	13	19	19	29.8	29.8	29.8	111.08
V5B7F4;V5CHR9;V5D6Z9	V5B7F4;V5CHR9;V5D6Z9	7;4;4	2;1;1	1;0;0	>tr|V5B7F4|V5B7F4_TRYCR Trans-sialidase OS=Trypanosoma cruzi Dm28c GN=TCDM_12177 PE=4 SV=1;>tr|V5CHR9|V5CHR9_TRYCR Trans-sialidase OS=Trypanosoma cruzi Dm28c GN=TCDM_13648 PE=4 SV=1;>tr|V5D6Z9|V5D6Z9_TRYCR Trans-sialidase OS=Trypanosoma cruzi Dm28c GN=TCDM	3	7	2	1	3	3	4	4	3	3	4	4	7	7	1	1	1	1	2	2	1	1	2	1	2	2	0	0	1	0	1	1	1	1	1	1	1	1	0	0	20.2	6.5	2.2	43.888
V5B7F5	V5B7F5	4	4	4	>tr|V5B7F5|V5B7F5_TRYCR Prefoldin subunit OS=Trypanosoma cruzi Dm28c GN=TCDM_14356 PE=4 SV=1	1	4	4	4	4	4	4	3	4	4	3	3	2	3	4	4	4	4	4	3	4	4	3	3	2	3	4	4	4	4	4	3	4	4	3	3	2	3	4	4	32.6	32.6	32.6	15.931
V5B7G1	V5B7G1	8	8	8	>tr|V5B7G1|V5B7G1_TRYCR CCR4 associated factor OS=Trypanosoma cruzi Dm28c GN=TCDM_08618 PE=4 SV=1	1	8	8	8	3	3	4	3	4	4	6	6	5	6	5	7	3	3	4	3	4	4	6	6	5	6	5	7	3	3	4	3	4	4	6	6	5	6	5	7	38.1	38.1	38.1	37.521
V5B7G2	V5B7G2	31	31	31	>tr|V5B7G2|V5B7G2_TRYCR DNA-directed RNA polymerase OS=Trypanosoma cruzi Dm28c GN=TCDM_10424 PE=3 SV=1	1	31	31	31	21	20	17	15	24	21	23	22	21	23	21	22	21	20	17	15	24	21	23	22	21	23	21	22	21	20	17	15	24	21	23	22	21	23	21	22	22.3	22.3	22.3	189.92
V5B7G6	V5B7G6	5	5	5	>tr|V5B7G6|V5B7G6_TRYCR Uncharacterized protein OS=Trypanosoma cruzi Dm28c GN=TCDM_08623 PE=4 SV=1	1	5	5	5	2	4	2	2	3	3	2	1	1	1	2	2	2	4	2	2	3	3	2	1	1	1	2	2	2	4	2	2	3	3	2	1	1	1	2	2	10	10	10	69.975
V5B7H1	V5B7H1	3	3	3	>tr|V5B7H1|V5B7H1_TRYCR Ribosomal RNA processing protein 45 OS=Trypanosoma cruzi Dm28c GN=TCDM_08632 PE=4 SV=1	1	3	3	3	2	2	2	3	3	2	3	3	3	2	2	2	2	2	2	3	3	2	3	3	3	2	2	2	2	2	2	3	3	2	3	3	3	2	2	2	11.7	11.7	11.7	36.839
V5B7H6	V5B7H6	1	1	1	>tr|V5B7H6|V5B7H6_TRYCR ATP-dependent DEAD/H RNA helicase OS=Trypanosoma cruzi Dm28c GN=TCDM_08641 PE=4 SV=1	1	1	1	1	1	0	0	0	0	0	0	0	0	0	0	0	1	0	0	0	0	0	0	0	0	0	0	0	1	0	0	0	0	0	0	0	0	0	0	0	1	1	1	123.29
V5B7I1	V5B7I1	6	6	6	>tr|V5B7I1|V5B7I1_TRYCR Uncharacterized protein OS=Trypanosoma cruzi Dm28c GN=TCDM_08585 PE=4 SV=1	1	6	6	6	1	2	1	2	2	3	2	2	2	1	2	3	1	2	1	2	2	3	2	2	2	1	2	3	1	2	1	2	2	3	2	2	2	1	2	3	13.7	13.7	13.7	54.556
V5B7I2	V5B7I2	2	2	2	>tr|V5B7I2|V5B7I2_TRYCR Amino acid transporter OS=Trypanosoma cruzi Dm28c GN=TCDM_01955 PE=4 SV=1	1	2	2	2	1	2	2	1	1	2	1	2	1	1	1	1	1	2	2	1	1	2	1	2	1	1	1	1	1	2	2	1	1	2	1	2	1	1	1	1	4.4	4.4	4.4	78.212
V5B7I6	V5B7I6	2	2	2	>tr|V5B7I6|V5B7I6_TRYCR Uncharacterized protein OS=Trypanosoma cruzi Dm28c GN=TCDM_01961 PE=4 SV=1	1	2	2	2	2	2	2	2	2	2	2	2	1	1	2	2	2	2	2	2	2	2	2	2	1	1	2	2	2	2	2	2	2	2	2	2	1	1	2	2	10.1	10.1	10.1	29.263
V5B7J1	V5B7J1	4	4	4	>tr|V5B7J1|V5B7J1_TRYCR Uncharacterized protein OS=Trypanosoma cruzi Dm28c GN=TCDM_01966 PE=4 SV=1	1	4	4	4	3	3	3	3	3	4	4	4	4	4	4	4	3	3	3	3	3	4	4	4	4	4	4	4	3	3	3	3	3	4	4	4	4	4	4	4	56.8	56.8	56.8	8.5819
V5B7J3	V5B7J3	4	2	2	>tr|V5B7J3|V5B7J3_TRYCR Dispersed protein family protein 1 (DGF-1) OS=Trypanosoma cruzi Dm28c GN=TCDM_12136 PE=4 SV=1	1	4	2	2	2	3	2	3	4	3	4	4	1	2	2	3	2	2	2	2	2	1	2	2	1	2	2	2	2	2	2	2	2	1	2	2	1	2	2	2	9.8	6.3	6.3	64.312
V5B7J4	V5B7J4	3	3	3	>tr|V5B7J4|V5B7J4_TRYCR Phopshatase OS=Trypanosoma cruzi Dm28c GN=TCDM_08605 PE=4 SV=1	1	3	3	3	3	2	3	1	2	2	3	2	2	2	2	2	3	2	3	1	2	2	3	2	2	2	2	2	3	2	3	1	2	2	3	2	2	2	2	2	9.3	9.3	9.3	47.729
V5B7K2	V5B7K2	6	6	6	>tr|V5B7K2|V5B7K2_TRYCR Uncharacterized protein OS=Trypanosoma cruzi Dm28c GN=TCDM_10373 PE=4 SV=1	1	6	6	6	5	5	4	4	5	5	4	5	2	3	3	3	5	5	4	4	5	5	4	5	2	3	3	3	5	5	4	4	5	5	4	5	2	3	3	3	25.2	25.2	25.2	35.212
V5B7K8	V5B7K8	4	4	4	>tr|V5B7K8|V5B7K8_TRYCR Uncharacterized protein OS=Trypanosoma cruzi Dm28c GN=TCDM_08554 PE=3 SV=1	1	4	4	4	2	2	2	3	2	4	3	3	1	2	2	3	2	2	2	3	2	4	3	3	1	2	2	3	2	2	2	3	2	4	3	3	1	2	2	3	19.7	19.7	19.7	28.425
V5B7L0	V5B7L0	6	6	6	>tr|V5B7L0|V5B7L0_TRYCR Uncharacterized protein OS=Trypanosoma cruzi Dm28c GN=TCDM_01990 PE=4 SV=1	1	6	6	6	2	2	3	2	4	4	5	3	2	3	3	2	2	2	3	2	4	4	5	3	2	3	3	2	2	2	3	2	4	4	5	3	2	3	3	2	25.5	25.5	25.5	42.366
V5B7L4	V5B7L4	2	2	2	>tr|V5B7L4|V5B7L4_TRYCR DNA-directed RNA polymerase OS=Trypanosoma cruzi Dm28c GN=TCDM_01995 PE=3 SV=1	1	2	2	2	1	2	2	2	2	2	2	2	2	1	2	1	1	2	2	2	2	2	2	2	2	1	2	1	1	2	2	2	2	2	2	2	2	1	2	1	1.6	1.6	1.6	180.4
V5B7M8	V5B7M8	7	7	7	>tr|V5B7M8|V5B7M8_TRYCR Uncharacterized protein OS=Trypanosoma cruzi Dm28c GN=TCDM_08579 PE=4 SV=1	1	7	7	7	4	3	3	2	4	5	5	5	4	3	6	5	4	3	3	2	4	5	5	5	4	3	6	5	4	3	3	2	4	5	5	5	4	3	6	5	10.2	10.2	10.2	93.526
V5B7N1	V5B7N1	10	10	10	>tr|V5B7N1|V5B7N1_TRYCR Uncharacterized protein OS=Trypanosoma cruzi Dm28c GN=TCDM_08527 PE=4 SV=1	1	10	10	10	6	6	6	5	7	7	6	5	1	0	6	5	6	6	6	5	7	7	6	5	1	0	6	5	6	6	6	5	7	7	6	5	1	0	6	5	11.7	11.7	11.7	104.78
V5B7N5	V5B7N5	1	1	1	>tr|V5B7N5|V5B7N5_TRYCR Uncharacterized protein OS=Trypanosoma cruzi Dm28c GN=TCDM_08536 PE=4 SV=1	1	1	1	1	0	0	0	0	0	0	0	0	0	0	1	1	0	0	0	0	0	0	0	0	0	0	1	1	0	0	0	0	0	0	0	0	0	0	1	1	4	4	4	51.491
V5B7N8	V5B7N8	5	5	5	>tr|V5B7N8|V5B7N8_TRYCR Uncharacterized protein OS=Trypanosoma cruzi Dm28c GN=TCDM_02031 PE=4 SV=1	1	5	5	5	3	2	2	3	4	3	3	3	2	2	4	3	3	2	2	3	4	3	3	3	2	2	4	3	3	2	2	3	4	3	3	3	2	2	4	3	20	20	20	50.362
V5B7P2	V5B7P2	10	10	10	>tr|V5B7P2|V5B7P2_TRYCR Uncharacterized protein OS=Trypanosoma cruzi Dm28c GN=TCDM_08494 PE=4 SV=1	1	10	10	10	5	7	4	7	5	7	7	8	6	4	7	7	5	7	4	7	5	7	7	8	6	4	7	7	5	7	4	7	5	7	7	8	6	4	7	7	28.4	28.4	28.4	58.736
V5B7P7	V5B7P7	7	7	7	>tr|V5B7P7|V5B7P7_TRYCR Uncharacterized protein OS=Trypanosoma cruzi Dm28c GN=TCDM_02043 PE=4 SV=1	1	7	7	7	4	4	4	3	4	4	5	4	3	2	1	2	4	4	4	3	4	4	5	4	3	2	1	2	4	4	4	3	4	4	5	4	3	2	1	2	9	9	9	109.7
V5B7Q2	V5B7Q2	17	17	17	>tr|V5B7Q2|V5B7Q2_TRYCR Elongation factor OS=Trypanosoma cruzi Dm28c GN=TCDM_02048 PE=4 SV=1	1	17	17	17	12	11	10	11	10	10	14	12	11	8	15	13	12	11	10	11	10	10	14	12	11	8	15	13	12	11	10	11	10	10	14	12	11	8	15	13	33	33	33	72.436
V5B7Q3;REV__V5DBQ6	V5B7Q3	8;1	8;1	8;1	>tr|V5B7Q3|V5B7Q3_TRYCR Uncharacterized protein OS=Trypanosoma cruzi Dm28c GN=TCDM_08517 PE=4 SV=1	2	8	8	8	1	2	2	1	3	4	4	2	5	3	1	1	1	2	2	1	3	4	4	2	5	3	1	1	1	2	2	1	3	4	4	2	5	3	1	1	10.3	10.3	10.3	105.94
V5B7Q9;V5AP80	V5B7Q9	9;2	2;1	1;1	>tr|V5B7Q9|V5B7Q9_TRYCR Retrotransposon hot spot protein (RHS) OS=Trypanosoma cruzi Dm28c GN=TCDM_12059 PE=4 SV=1	2	9	2	1	8	5	8	7	8	7	7	7	7	7	7	7	1	0	1	1	1	1	1	1	1	1	1	1	0	0	0	0	0	1	0	0	0	0	0	0	15	3.1	1.6	83.203
V5B7R0	V5B7R0	8	8	8	>tr|V5B7R0|V5B7R0_TRYCR Uncharacterized protein OS=Trypanosoma cruzi Dm28c GN=TCDM_08461 PE=4 SV=1	1	8	8	8	2	2	2	3	3	3	5	2	6	4	3	2	2	2	2	3	3	3	5	2	6	4	3	2	2	2	2	3	3	3	5	2	6	4	3	2	40.1	40.1	40.1	31.856
V5B7R1	V5B7R1	12	12	12	>tr|V5B7R1|V5B7R1_TRYCR Uncharacterized protein OS=Trypanosoma cruzi Dm28c GN=TCDM_14161 PE=4 SV=1	1	12	12	12	9	9	8	6	9	9	10	9	11	9	8	7	9	9	8	6	9	9	10	9	11	9	8	7	9	9	8	6	9	9	10	9	11	9	8	7	40.8	40.8	40.8	37.368
V5B7R2	V5B7R2	22	22	22	>tr|V5B7R2|V5B7R2_TRYCR Nitrate reductase OS=Trypanosoma cruzi Dm28c GN=TCDM_08466 PE=3 SV=1	1	22	22	22	13	14	15	15	16	15	16	14	19	17	16	17	13	14	15	15	16	15	16	14	19	17	16	17	13	14	15	15	16	15	16	14	19	17	16	17	58.1	58.1	58.1	52.632
V5B7R6	V5B7R6	7	7	7	>tr|V5B7R6|V5B7R6_TRYCR Spliceosome-associated protein OS=Trypanosoma cruzi Dm28c GN=TCDM_08475 PE=4 SV=1	1	7	7	7	5	4	3	2	6	5	3	4	3	5	4	4	5	4	3	2	6	5	3	4	3	5	4	4	5	4	3	2	6	5	3	4	3	5	4	4	20.6	20.6	20.6	50.603
V5B7R9	V5B7R9	2	2	2	>tr|V5B7R9|V5B7R9_TRYCR Uncharacterized protein OS=Trypanosoma cruzi Dm28c GN=TCDM_08482 PE=4 SV=1	1	2	2	2	0	0	0	0	0	0	1	0	2	0	0	0	0	0	0	0	0	0	1	0	2	0	0	0	0	0	0	0	0	0	1	0	2	0	0	0	4	4	4	71.345
V5B7S2	V5B7S2	3	3	3	>tr|V5B7S2|V5B7S2_TRYCR Uncharacterized protein OS=Trypanosoma cruzi Dm28c GN=TCDM_08489 PE=4 SV=1	1	3	3	3	3	2	3	2	3	2	3	3	1	2	3	3	3	2	3	2	3	2	3	3	1	2	3	3	3	2	3	2	3	2	3	3	1	2	3	3	6.9	6.9	6.9	67.809
V5B7S4	V5B7S4	5	5	5	>tr|V5B7S4|V5B7S4_TRYCR Uncharacterized protein OS=Trypanosoma cruzi Dm28c GN=TCDM_10333 PE=4 SV=1	1	5	5	5	2	3	1	3	3	3	2	3	2	2	4	4	2	3	1	3	3	3	2	3	2	2	4	4	2	3	1	3	3	3	2	3	2	2	4	4	15.5	15.5	15.5	45.628
V5B7S6	V5B7S6	7	7	7	>tr|V5B7S6|V5B7S6_TRYCR Uncharacterized protein OS=Trypanosoma cruzi Dm28c GN=TCDM_08430 PE=4 SV=1	1	7	7	7	6	6	6	6	6	5	7	6	5	6	6	6	6	6	6	6	6	5	7	6	5	6	6	6	6	6	6	6	6	5	7	6	5	6	6	6	24.8	24.8	24.8	33.926
V5B7T1	V5B7T1	8	8	8	>tr|V5B7T1|V5B7T1_TRYCR Peroxisome targeting signal 1 receptor OS=Trypanosoma cruzi Dm28c GN=TCDM_08436 PE=4 SV=1	1	8	8	8	5	4	4	4	6	5	4	4	2	3	6	7	5	4	4	4	6	5	4	4	2	3	6	7	5	4	4	4	6	5	4	4	2	3	6	7	16.8	16.8	16.8	74.203
V5B7T8	V5B7T8	1	1	1	>tr|V5B7T8|V5B7T8_TRYCR Uncharacterized protein OS=Trypanosoma cruzi Dm28c GN=TCDM_08454 PE=4 SV=1	1	1	1	1	1	1	0	0	1	1	1	1	1	1	1	1	1	1	0	0	1	1	1	1	1	1	1	1	1	1	0	0	1	1	1	1	1	1	1	1	4	4	4	40.754
V5B7U6	V5B7U6	3	3	3	>tr|V5B7U6|V5B7U6_TRYCR Uncharacterized protein OS=Trypanosoma cruzi Dm28c GN=TCDM_01816 PE=4 SV=1	1	3	3	3	2	2	1	0	1	3	2	3	2	2	1	1	2	2	1	0	1	3	2	3	2	2	1	1	2	2	1	0	1	3	2	3	2	2	1	1	11.2	11.2	11.2	36.863
V5B7V6	V5B7V6	2	2	2	>tr|V5B7V6|V5B7V6_TRYCR Uncharacterized protein OS=Trypanosoma cruzi Dm28c GN=TCDM_01828 PE=4 SV=1	1	2	2	2	0	0	0	0	0	0	1	0	0	0	1	1	0	0	0	0	0	0	1	0	0	0	1	1	0	0	0	0	0	0	1	0	0	0	1	1	10.2	10.2	10.2	27.139
V5B7W6	V5B7W6	25	25	25	>tr|V5B7W6|V5B7W6_TRYCR Trifunctional enzyme alpha subunit OS=Trypanosoma cruzi Dm28c GN=TCDM_11999 PE=4 SV=1	1	25	25	25	18	17	14	15	20	17	24	19	23	20	21	19	18	17	14	15	20	17	24	19	23	20	21	19	18	17	14	15	20	17	24	19	23	20	21	19	41.1	41.1	41.1	89.602
V5B7W7	V5B7W7	2	2	2	>tr|V5B7W7|V5B7W7_TRYCR Uncharacterized protein OS=Trypanosoma cruzi Dm28c GN=TCDM_08369 PE=4 SV=1	1	2	2	2	0	0	0	0	1	0	1	0	0	0	2	2	0	0	0	0	1	0	1	0	0	0	2	2	0	0	0	0	1	0	1	0	0	0	2	2	7.4	7.4	7.4	47.292
V5B7X1	V5B7X1	6	6	6	>tr|V5B7X1|V5B7X1_TRYCR Small nuclear ribonucleoprotein SmD2 OS=Trypanosoma cruzi Dm28c GN=TCDM_14226 PE=4 SV=1	1	6	6	6	4	5	4	3	5	4	5	4	5	6	4	4	4	5	4	3	5	4	5	4	5	6	4	4	4	5	4	3	5	4	5	4	5	6	4	4	55	55	55	12.498
V5B7X3	V5B7X3	2	2	2	>tr|V5B7X3|V5B7X3_TRYCR Uncharacterized protein OS=Trypanosoma cruzi Dm28c GN=TCDM_08374 PE=4 SV=1	1	2	2	2	0	0	0	0	0	0	1	0	1	0	1	0	0	0	0	0	0	0	1	0	1	0	1	0	0	0	0	0	0	0	1	0	1	0	1	0	3.5	3.5	3.5	78.113
V5B7X9	V5B7X9	1	1	1	>tr|V5B7X9|V5B7X9_TRYCR RNA-binding protein OS=Trypanosoma cruzi Dm28c GN=TCDM_01869 PE=4 SV=1	1	1	1	1	0	0	0	0	0	0	1	0	0	1	1	1	0	0	0	0	0	0	1	0	0	1	1	1	0	0	0	0	0	0	1	0	0	1	1	1	2.4	2.4	2.4	64.755
V5B7Y5	V5B7Y5	2	2	2	>tr|V5B7Y5|V5B7Y5_TRYCR Target SNARE OS=Trypanosoma cruzi Dm28c GN=TCDM_08396 PE=4 SV=1	1	2	2	2	1	0	1	0	0	1	0	1	1	1	1	1	1	0	1	0	0	1	0	1	1	1	1	1	1	0	1	0	0	1	0	1	1	1	1	1	7.6	7.6	7.6	35.625
V5B7Y6	V5B7Y6	1	1	1	>tr|V5B7Y6|V5B7Y6_TRYCR Uncharacterized protein OS=Trypanosoma cruzi Dm28c GN=TCDM_01876 PE=4 SV=1	1	1	1	1	0	0	0	0	1	1	0	0	1	1	0	0	0	0	0	0	1	1	0	0	1	1	0	0	0	0	0	0	1	1	0	0	1	1	0	0	2.2	2.2	2.2	46.695
V5B7Z0	V5B7Z0	8	8	8	>tr|V5B7Z0|V5B7Z0_TRYCR Aldose 1-epimerase OS=Trypanosoma cruzi Dm28c GN=TCDM_08335 PE=3 SV=1	1	8	8	8	4	5	6	5	5	6	6	7	7	6	5	6	4	5	6	5	5	6	6	7	7	6	5	6	4	5	6	5	5	6	6	7	7	6	5	6	25.9	25.9	25.9	42.059
V5B7Z4	V5B7Z4	7	7	7	>tr|V5B7Z4|V5B7Z4_TRYCR Uncharacterized protein OS=Trypanosoma cruzi Dm28c GN=TCDM_08342 PE=4 SV=1	1	7	7	7	3	5	3	3	4	5	1	4	1	2	3	3	3	5	3	3	4	5	1	4	1	2	3	3	3	5	3	3	4	5	1	4	1	2	3	3	6.9	6.9	6.9	131.65
V5B7Z9	V5B7Z9	2	2	2	>tr|V5B7Z9|V5B7Z9_TRYCR Uncharacterized protein OS=Trypanosoma cruzi Dm28c GN=TCDM_08349 PE=4 SV=1	1	2	2	2	1	1	0	0	1	1	0	1	0	0	2	2	1	1	0	0	1	1	0	1	0	0	2	2	1	1	0	0	1	1	0	1	0	0	2	2	8.6	8.6	8.6	27.577
V5B802	V5B802	2	2	2	>tr|V5B802|V5B802_TRYCR Uncharacterized protein OS=Trypanosoma cruzi Dm28c GN=TCDM_01901 PE=4 SV=1	1	2	2	2	2	2	1	1	2	2	1	2	2	2	0	2	2	2	1	1	2	2	1	2	2	2	0	2	2	2	1	1	2	2	1	2	2	2	0	2	6.1	6.1	6.1	39.74
V5B816	V5B816	8	8	8	>tr|V5B816|V5B816_TRYCR Uncharacterized protein OS=Trypanosoma cruzi Dm28c GN=TCDM_01924 PE=4 SV=1	1	8	8	8	7	4	4	4	5	6	7	7	7	7	7	7	7	4	4	4	5	6	7	7	7	7	7	7	7	4	4	4	5	6	7	7	7	7	7	7	29.3	29.3	29.3	33.813
V5B824	V5B824	12	12	12	>tr|V5B824|V5B824_TRYCR Uncharacterized protein OS=Trypanosoma cruzi Dm28c GN=TCDM_08320 PE=4 SV=1	1	12	12	12	8	7	7	8	9	6	8	9	9	9	7	7	8	7	7	8	9	6	8	9	9	9	7	7	8	7	7	8	9	6	8	9	9	9	7	7	45.4	45.4	45.4	34.271
V5B825	V5B825	10	10	10	>tr|V5B825|V5B825_TRYCR Monooxygenase OS=Trypanosoma cruzi Dm28c GN=TCDM_01938 PE=4 SV=1	1	10	10	10	8	6	7	4	9	6	7	5	7	7	9	8	8	6	7	4	9	6	7	5	7	7	9	8	8	6	7	4	9	6	7	5	7	7	9	8	24	24	24	54.038
V5B829	V5B829	11	11	11	>tr|V5B829|V5B829_TRYCR Uncharacterized protein OS=Trypanosoma cruzi Dm28c GN=TCDM_08325 PE=3 SV=1	1	11	11	11	11	11	10	10	11	10	11	11	11	11	11	11	11	11	10	10	11	10	11	11	11	11	11	11	11	11	10	10	11	10	11	11	11	11	11	11	50.7	50.7	50.7	29.733
V5B834	V5B834	4	4	4	>tr|V5B834|V5B834_TRYCR Uncharacterized protein OS=Trypanosoma cruzi Dm28c GN=TCDM_14188 PE=4 SV=1	1	4	4	4	3	3	2	2	1	4	2	4	3	1	3	2	3	3	2	2	1	4	2	4	3	1	3	2	3	3	2	2	1	4	2	4	3	1	3	2	28.8	28.8	28.8	21.987
V5B835	V5B835	1	1	1	>tr|V5B835|V5B835_TRYCR Uncharacterized protein OS=Trypanosoma cruzi Dm28c GN=TCDM_10205 PE=4 SV=1	1	1	1	1	1	1	0	0	0	0	1	0	0	0	1	1	1	1	0	0	0	0	1	0	0	0	1	1	1	1	0	0	0	0	1	0	0	0	1	1	8.2	8.2	8.2	31.003
V5B836	V5B836	15	15	15	>tr|V5B836|V5B836_TRYCR Inositol-3-phosphate synthase OS=Trypanosoma cruzi Dm28c GN=TCDM_08270 PE=4 SV=1	1	15	15	15	10	8	7	9	10	7	8	8	8	7	14	15	10	8	7	9	10	7	8	8	8	7	14	15	10	8	7	9	10	7	8	8	8	7	14	15	39.9	39.9	39.9	58.484
V5B841	V5B841	7	7	7	>tr|V5B841|V5B841_TRYCR Uncharacterized protein OS=Trypanosoma cruzi Dm28c GN=TCDM_10211 PE=4 SV=1	1	7	7	7	5	5	4	2	6	5	5	4	3	1	4	5	5	5	4	2	6	5	5	4	3	1	4	5	5	5	4	2	6	5	5	4	3	1	4	5	24.3	24.3	24.3	44.996
V5B844	V5B844	5	5	5	>tr|V5B844|V5B844_TRYCR Uncharacterized protein OS=Trypanosoma cruzi Dm28c GN=TCDM_08282 PE=4 SV=1	1	5	5	5	1	3	2	3	1	2	1	2	3	3	1	1	1	3	2	3	1	2	1	2	3	3	1	1	1	3	2	3	1	2	1	2	3	3	1	1	15.4	15.4	15.4	37.152
V5B849	V5B849	17	17	17	>tr|V5B849|V5B849_TRYCR Dipeptidyl-peptidase 8-like serine peptidase OS=Trypanosoma cruzi Dm28c GN=TCDM_08288 PE=4 SV=1	1	17	17	17	12	13	10	8	14	12	13	13	12	12	14	13	12	13	10	8	14	12	13	13	12	12	14	13	12	13	10	8	14	12	13	13	12	12	14	13	28.7	28.7	28.7	93.115
V5B853	V5B853	3	3	3	>tr|V5B853|V5B853_TRYCR Uncharacterized protein OS=Trypanosoma cruzi Dm28c GN=TCDM_08233 PE=4 SV=1	1	3	3	3	0	1	0	0	1	2	1	2	1	2	1	1	0	1	0	0	1	2	1	2	1	2	1	1	0	1	0	0	1	2	1	2	1	2	1	1	8.5	8.5	8.5	59.753
V5B854	V5B854	9	4	2	>tr|V5B854|V5B854_TRYCR Uncharacterized protein OS=Trypanosoma cruzi Dm28c GN=TCDM_10175 PE=4 SV=1	1	9	4	2	5	6	4	3	7	6	6	7	6	6	9	7	1	1	1	1	2	1	2	2	2	1	4	2	1	1	1	1	1	1	1	1	1	1	2	1	12.4	6.8	2.8	71.299
V5B860	V5B860	18	18	18	>tr|V5B860|V5B860_TRYCR Oligopeptidase B OS=Trypanosoma cruzi Dm28c GN=TCDM_08245 PE=4 SV=1	1	18	18	18	13	15	13	15	15	15	17	15	12	13	17	16	13	15	13	15	15	15	17	15	12	13	17	16	13	15	13	15	15	15	17	15	12	13	17	16	25.2	25.2	25.2	81.144
V5B864	V5B864	3	3	3	>tr|V5B864|V5B864_TRYCR Uncharacterized protein OS=Trypanosoma cruzi Dm28c GN=TCDM_08254 PE=4 SV=1	1	3	3	3	2	1	1	1	3	2	3	3	3	2	3	2	2	1	1	1	3	2	3	3	3	2	3	2	2	1	1	1	3	2	3	3	3	2	3	2	7.6	7.6	7.6	50.042
V5B868	V5B868	1	1	1	>tr|V5B868|V5B868_TRYCR Uncharacterized protein OS=Trypanosoma cruzi Dm28c GN=TCDM_01706 PE=4 SV=1	1	1	1	1	1	1	0	0	1	1	1	1	1	1	1	1	1	1	0	0	1	1	1	1	1	1	1	1	1	1	0	0	1	1	1	1	1	1	1	1	2.8	2.8	2.8	50.765
V5B873	V5B873	26	26	26	>tr|V5B873|V5B873_TRYCR Calcium-transporting ATPase OS=Trypanosoma cruzi Dm28c GN=TCDM_01713 PE=3 SV=1	1	26	26	26	21	22	22	19	23	23	23	25	26	24	18	20	21	22	22	19	23	23	23	25	26	24	18	20	21	22	22	19	23	23	23	25	26	24	18	20	30.1	30.1	30.1	122.03
V5B876	V5B876	8	8	8	>tr|V5B876|V5B876_TRYCR Uncharacterized protein OS=Trypanosoma cruzi Dm28c GN=TCDM_08220 PE=4 SV=1	1	8	8	8	8	7	6	6	7	7	8	7	7	7	8	7	8	7	6	6	7	7	8	7	7	7	8	7	8	7	6	6	7	7	8	7	7	7	8	7	29.5	29.5	29.5	35.853
V5B877	V5B877	3	3	3	>tr|V5B877|V5B877_TRYCR DNA polymerase sigma OS=Trypanosoma cruzi Dm28c GN=TCDM_01722 PE=4 SV=1	1	3	3	3	2	1	2	0	1	1	1	2	2	1	1	1	2	1	2	0	1	1	1	2	2	1	1	1	2	1	2	0	1	1	1	2	2	1	1	1	5.4	5.4	5.4	87.397
V5B883	V5B883	1	1	1	>tr|V5B883|V5B883_TRYCR Uncharacterized protein OS=Trypanosoma cruzi Dm28c GN=TCDM_01729 PE=4 SV=1	1	1	1	1	0	0	0	0	0	0	1	1	1	1	0	0	0	0	0	0	0	0	1	1	1	1	0	0	0	0	0	0	0	0	1	1	1	1	0	0	1.8	1.8	1.8	78.835
V5B885	V5B885	4	4	4	>tr|V5B885|V5B885_TRYCR Uncharacterized protein OS=Trypanosoma cruzi Dm28c GN=TCDM_10146 PE=4 SV=1	1	4	4	4	2	2	2	3	2	2	3	2	2	2	2	2	2	2	2	3	2	2	3	2	2	2	2	2	2	2	2	3	2	2	3	2	2	2	2	2	6.1	6.1	6.1	87.444
V5B887	V5B887	7	4	4	>tr|V5B887|V5B887_TRYCR Retrotransposon hot spot (RHS) protein OS=Trypanosoma cruzi Dm28c GN=TCDM_08232 PE=4 SV=1	1	7	4	4	6	5	4	4	7	5	5	5	5	5	6	6	4	4	2	2	4	4	4	4	4	4	4	4	4	4	2	2	4	4	4	4	4	4	4	4	25.4	17	17	34.728
V5B891	V5B891	6	6	6	>tr|V5B891|V5B891_TRYCR ADP-ribosylation factor OS=Trypanosoma cruzi Dm28c GN=TCDM_14519 PE=3 SV=1	1	6	6	6	4	4	2	1	3	4	5	5	5	3	4	5	4	4	2	1	3	4	5	5	5	3	4	5	4	4	2	1	3	4	5	5	5	3	4	5	43.2	43.2	43.2	21.127
V5B892	V5B892	8	8	8	>tr|V5B892|V5B892_TRYCR Phosphoacetylglucosamine mutase OS=Trypanosoma cruzi Dm28c GN=TCDM_01746 PE=4 SV=1	1	8	8	8	5	5	4	3	5	5	7	6	7	6	8	7	5	5	4	3	5	5	7	6	7	6	8	7	5	5	4	3	5	5	7	6	7	6	8	7	19.5	19.5	19.5	66.766
V5B893	V5B893	9	9	9	>tr|V5B893|V5B893_TRYCR Uncharacterized protein OS=Trypanosoma cruzi Dm28c GN=TCDM_10131 PE=4 SV=1	1	9	9	9	3	3	3	2	4	2	4	2	5	1	2	5	3	3	3	2	4	2	4	2	5	1	2	5	3	3	3	2	4	2	4	2	5	1	2	5	5.5	5.5	5.5	248.78
V5B895	V5B895	10	10	10	>tr|V5B895|V5B895_TRYCR Uncharacterized protein OS=Trypanosoma cruzi Dm28c GN=TCDM_08186 PE=4 SV=1	1	10	10	10	4	5	5	4	6	4	6	6	9	8	4	4	4	5	5	4	6	4	6	6	9	8	4	4	4	5	5	4	6	4	6	6	9	8	4	4	22	22	22	65.226
V5B896	V5B896	10	10	10	>tr|V5B896|V5B896_TRYCR Splicing factor TSR1 OS=Trypanosoma cruzi Dm28c GN=TCDM_01758 PE=4 SV=1	1	10	10	10	8	8	8	7	8	8	7	7	8	7	7	7	8	8	8	7	8	8	7	7	8	7	7	7	8	8	8	7	8	8	7	7	8	7	7	7	36.6	36.6	36.6	34.669
V5B8A1	V5B8A1	6	6	6	>tr|V5B8A1|V5B8A1_TRYCR Uncharacterized protein OS=Trypanosoma cruzi Dm28c GN=TCDM_10115 PE=4 SV=1	1	6	6	6	4	3	4	2	3	4	4	4	3	3	3	2	4	3	4	2	3	4	4	4	3	3	3	2	4	3	4	2	3	4	4	4	3	3	3	2	28.2	28.2	28.2	31.554
V5B8A9	V5B8A9	4	4	4	>tr|V5B8A9|V5B8A9_TRYCR Target of rapamycin (TOR) kinase 1 OS=Trypanosoma cruzi Dm28c GN=TCDM_08153 PE=4 SV=1	1	4	4	4	0	1	1	1	3	1	1	1	1	1	2	2	0	1	1	1	3	1	1	1	1	1	2	2	0	1	1	1	3	1	1	1	1	1	2	2	2.3	2.3	2.3	235.46
V5B8B1	V5B8B1	9	9	9	>tr|V5B8B1|V5B8B1_TRYCR NADH-cytochrome b5 reductase OS=Trypanosoma cruzi Dm28c GN=TCDM_10092 PE=3 SV=1	1	9	9	9	7	8	8	8	7	8	7	7	8	9	9	8	7	8	8	8	7	8	7	7	8	9	9	8	7	8	8	8	7	8	7	7	8	9	9	8	39.6	39.6	39.6	34.388
V5B8B3	V5B8B3	4	4	4	>tr|V5B8B3|V5B8B3_TRYCR Uncharacterized protein OS=Trypanosoma cruzi Dm28c GN=TCDM_01782 PE=4 SV=1	1	4	4	4	4	4	4	4	4	4	4	4	4	4	4	4	4	4	4	4	4	4	4	4	4	4	4	4	4	4	4	4	4	4	4	4	4	4	4	4	35.8	35.8	35.8	16.612
V5B8B6	V5B8B6	3	3	3	>tr|V5B8B6|V5B8B6_TRYCR Uncharacterized protein OS=Trypanosoma cruzi Dm28c GN=TCDM_10098 PE=4 SV=1	1	3	3	3	2	2	2	3	2	2	1	1	2	3	1	2	2	2	2	3	2	2	1	1	2	3	1	2	2	2	2	3	2	2	1	1	2	3	1	2	7.3	7.3	7.3	51.25
V5B8B7	V5B8B7	6	6	6	>tr|V5B8B7|V5B8B7_TRYCR Uncharacterized protein OS=Trypanosoma cruzi Dm28c GN=TCDM_01789 PE=4 SV=1	1	6	6	6	3	3	3	3	3	4	3	4	4	5	4	3	3	3	3	3	3	4	3	4	4	5	4	3	3	3	3	3	3	4	3	4	4	5	4	3	7.4	7.4	7.4	123.86
V5B8C0	V5B8C0	11	11	11	>tr|V5B8C0|V5B8C0_TRYCR Uncharacterized protein OS=Trypanosoma cruzi Dm28c GN=TCDM_08164 PE=4 SV=1	1	11	11	11	7	6	6	5	6	6	9	6	9	7	8	7	7	6	6	5	6	6	9	6	9	7	8	7	7	6	6	5	6	6	9	6	9	7	8	7	26.5	26.5	26.5	64.602
V5B8C1	V5B8C1	4	4	4	>tr|V5B8C1|V5B8C1_TRYCR Uncharacterized protein OS=Trypanosoma cruzi Dm28c GN=TCDM_10103 PE=4 SV=1	1	4	4	4	1	3	1	1	3	3	1	3	1	1	3	3	1	3	1	1	3	3	1	3	1	1	3	3	1	3	1	1	3	3	1	3	1	1	3	3	15.6	15.6	15.6	37.705
V5B8C6	V5B8C6	10	10	10	>tr|V5B8C6|V5B8C6_TRYCR Obg-like ATPase 1 OS=Trypanosoma cruzi Dm28c GN=TCDM_10080 PE=3 SV=1	1	10	10	10	10	6	8	6	9	7	9	9	9	9	9	9	10	6	8	6	9	7	9	9	9	9	9	9	10	6	8	6	9	7	9	9	9	9	9	9	32.7	32.7	32.7	44.32
V5B8E6	V5B8E6	5	5	5	>tr|V5B8E6|V5B8E6_TRYCR Uncharacterized protein OS=Trypanosoma cruzi Dm28c GN=TCDM_08145 PE=4 SV=1	1	5	5	5	0	1	0	2	1	2	1	1	2	1	0	1	0	1	0	2	1	2	1	1	2	1	0	1	0	1	0	2	1	2	1	1	2	1	0	1	4.8	4.8	4.8	136.88
V5B8F0	V5B8F0	3	3	3	>tr|V5B8F0|V5B8F0_TRYCR Uncharacterized protein OS=Trypanosoma cruzi Dm28c GN=TCDM_10045 PE=4 SV=1	1	3	3	3	1	0	1	0	0	0	2	1	1	0	3	2	1	0	1	0	0	0	2	1	1	0	3	2	1	0	1	0	0	0	2	1	1	0	3	2	13.5	13.5	13.5	38.133
V5B8F1	V5B8F1	5	5	5	>tr|V5B8F1|V5B8F1_TRYCR Zinc-binding phosphatase OS=Trypanosoma cruzi Dm28c GN=TCDM_08150 PE=4 SV=1	1	5	5	5	1	2	2	2	2	1	2	0	3	2	1	2	1	2	2	2	2	1	2	0	3	2	1	2	1	2	2	2	2	1	2	0	3	2	1	2	9.1	9.1	9.1	79.348
V5B8F4	V5B8F4	12	12	12	>tr|V5B8F4|V5B8F4_TRYCR Uncharacterized protein OS=Trypanosoma cruzi Dm28c GN=TCDM_10054 PE=4 SV=1	1	12	12	12	7	8	6	5	8	9	10	8	10	6	8	6	7	8	6	5	8	9	10	8	10	6	8	6	7	8	6	5	8	9	10	8	10	6	8	6	15.5	15.5	15.5	108.71
V5B8F9	V5B8F9	22	22	22	>tr|V5B8F9|V5B8F9_TRYCR ATP synthase subunit beta OS=Trypanosoma cruzi Dm28c GN=TCDM_08090 PE=3 SV=1	1	22	22	22	19	18	17	16	20	16	22	19	21	18	19	21	19	18	17	16	20	16	22	19	21	18	19	21	19	18	17	16	20	16	22	19	21	18	19	21	64.3	64.3	64.3	55.825
V5B8G5	V5B8G5	3	3	3	>tr|V5B8G5|V5B8G5_TRYCR Serine/threonine-protein phosphatase OS=Trypanosoma cruzi Dm28c GN=TCDM_08109 PE=3 SV=1	1	3	3	3	3	1	0	0	2	1	3	2	2	2	2	3	3	1	0	0	2	1	3	2	2	2	2	3	3	1	0	0	2	1	3	2	2	2	2	3	16.5	16.5	16.5	37.864
V5B8G9	V5B8G9	5	5	5	>tr|V5B8G9|V5B8G9_TRYCR Uncharacterized protein OS=Trypanosoma cruzi Dm28c GN=TCDM_08115 PE=4 SV=1	1	5	5	5	4	5	2	2	5	4	4	5	5	5	4	4	4	5	2	2	5	4	4	5	5	5	4	4	4	5	2	2	5	4	4	5	5	5	4	4	7	7	7	108.36
V5B8H7	V5B8H7	4	4	4	>tr|V5B8H7|V5B8H7_TRYCR Uncharacterized protein OS=Trypanosoma cruzi Dm28c GN=TCDM_01810 PE=4 SV=1	1	4	4	4	2	2	2	2	2	3	3	3	3	4	1	3	2	2	2	2	2	3	3	3	3	4	1	3	2	2	2	2	2	3	3	3	3	4	1	3	14.2	14.2	14.2	39.332
V5B8I1	V5B8I1	1	1	1	>tr|V5B8I1|V5B8I1_TRYCR Uncharacterized protein OS=Trypanosoma cruzi Dm28c GN=TCDM_13865 PE=4 SV=1	1	1	1	1	1	1	1	1	1	0	1	0	1	0	1	0	1	1	1	1	1	0	1	0	1	0	1	0	1	1	1	1	1	0	1	0	1	0	1	0	3.3	3.3	3.3	29.969
V5B8I6	V5B8I6	2	2	2	>tr|V5B8I6|V5B8I6_TRYCR Uncharacterized protein OS=Trypanosoma cruzi Dm28c GN=TCDM_14268 PE=4 SV=1	1	2	2	2	2	2	2	2	2	2	2	2	2	2	2	2	2	2	2	2	2	2	2	2	2	2	2	2	2	2	2	2	2	2	2	2	2	2	2	2	24.6	24.6	24.6	14.401
V5B8I8;V5BGW8	V5B8I8	14;1	6;0	4;0	>tr|V5B8I8|V5B8I8_TRYCR Retrotransposon hot spot (RHS) protein OS=Trypanosoma cruzi Dm28c GN=TCDM_10002 PE=4 SV=1	2	14	6	4	10	8	10	7	10	8	10	10	11	11	11	11	4	3	5	2	4	4	5	5	6	6	6	5	2	1	3	1	2	2	3	3	4	4	4	3	16.8	7.9	5.4	86.029
V5B8J0	V5B8J0	1	1	1	>tr|V5B8J0|V5B8J0_TRYCR Uncharacterized protein OS=Trypanosoma cruzi Dm28c GN=TCDM_14490 PE=4 SV=1	1	1	1	1	1	1	1	0	1	1	1	1	0	0	0	0	1	1	1	0	1	1	1	1	0	0	0	0	1	1	1	0	1	1	1	1	0	0	0	0	6	6	6	26.481
V5B8K5	V5B8K5	4	1	1	>tr|V5B8K5|V5B8K5_TRYCR Retrotransposon hot spot (RHS) protein OS=Trypanosoma cruzi Dm28c GN=TCDM_11771 PE=4 SV=1	1	4	1	1	3	3	3	3	4	3	4	3	2	3	4	3	1	1	1	1	1	1	1	1	1	1	1	1	1	1	1	1	1	1	1	1	1	1	1	1	6.6	1.7	1.7	73.903
V5B8K6	V5B8K6	8	8	8	>tr|V5B8K6|V5B8K6_TRYCR Isovaleryl-coA dehydrogenase OS=Trypanosoma cruzi Dm28c GN=TCDM_08009 PE=3 SV=1	1	8	8	8	6	8	5	6	8	7	5	7	6	8	8	8	6	8	5	6	8	7	5	7	6	8	8	8	6	8	5	6	8	7	5	7	6	8	8	8	27	27	27	45.003
V5B8L2	V5B8L2	13	13	13	>tr|V5B8L2|V5B8L2_TRYCR Tubulin tyrosine ligase OS=Trypanosoma cruzi Dm28c GN=TCDM_01538 PE=4 SV=1	1	13	13	13	8	9	8	5	10	9	10	9	9	6	11	11	8	9	8	5	10	9	10	9	9	6	11	11	8	9	8	5	10	9	10	9	9	6	11	11	25.1	25.1	25.1	75.173
V5B8L6	V5B8L6	4	4	4	>tr|V5B8L6|V5B8L6_TRYCR Uncharacterized protein OS=Trypanosoma cruzi Dm28c GN=TCDM_08020 PE=4 SV=1	1	4	4	4	0	2	0	0	3	1	1	0	0	0	2	1	0	2	0	0	3	1	1	0	0	0	2	1	0	2	0	0	3	1	1	0	0	0	2	1	6.6	6.6	6.6	73.695
V5B8L7	V5B8L7	12	12	12	>tr|V5B8L7|V5B8L7_TRYCR Uncharacterized protein OS=Trypanosoma cruzi Dm28c GN=TCDM_01544 PE=4 SV=1	1	12	12	12	8	8	8	6	8	7	5	7	4	4	7	7	8	8	8	6	8	7	5	7	4	4	7	7	8	8	8	6	8	7	5	7	4	4	7	7	25.8	25.8	25.8	71.889
V5B8M0	V5B8M0	15	15	15	>tr|V5B8M0|V5B8M0_TRYCR Cysteine desulfurase OS=Trypanosoma cruzi Dm28c GN=TCDM_08025 PE=3 SV=1	1	15	15	15	10	11	10	10	11	12	13	13	13	11	12	12	10	11	10	10	11	12	13	13	13	11	12	12	10	11	10	10	11	12	13	13	13	11	12	12	46.6	46.6	46.6	48.529
V5B8M1	V5B8M1	5	5	5	>tr|V5B8M1|V5B8M1_TRYCR Kinesin-like protein OS=Trypanosoma cruzi Dm28c GN=TCDM_01552 PE=3 SV=1	1	5	5	5	2	3	4	0	2	4	3	3	4	4	2	1	2	3	4	0	2	4	3	3	4	4	2	1	2	3	4	0	2	4	3	3	4	4	2	1	10.7	10.7	10.7	67.513
V5B8M5	V5B8M5	20	20	20	>tr|V5B8M5|V5B8M5_TRYCR Intraflagellar transport protein IFT88 OS=Trypanosoma cruzi Dm28c GN=TCDM_08032 PE=4 SV=1	1	20	20	20	15	13	12	14	18	18	13	17	16	18	15	16	15	13	12	14	18	18	13	17	16	18	15	16	15	13	12	14	18	18	13	17	16	18	15	16	27.6	27.6	27.6	99.009
V5B8M6	V5B8M6	10	10	10	>tr|V5B8M6|V5B8M6_TRYCR Uncharacterized protein OS=Trypanosoma cruzi Dm28c GN=TCDM_01558 PE=4 SV=1	1	10	10	10	9	7	8	6	9	8	8	9	10	10	8	7	9	7	8	6	9	8	8	9	10	10	8	7	9	7	8	6	9	8	8	9	10	10	8	7	40.1	40.1	40.1	34.04
V5B8N1	V5B8N1	9	9	9	>tr|V5B8N1|V5B8N1_TRYCR Retrotransposon hot spot (RHS) protein OS=Trypanosoma cruzi Dm28c GN=TCDM_01563 PE=4 SV=1	1	9	9	9	7	7	5	6	9	6	8	8	8	6	7	7	7	7	5	6	9	6	8	8	8	6	7	7	7	7	5	6	9	6	8	8	8	6	7	7	27	27	27	42.895
V5B8P6	V5B8P6	3	3	3	>tr|V5B8P6|V5B8P6_TRYCR Uncharacterized protein OS=Trypanosoma cruzi Dm28c GN=TCDM_09955 PE=4 SV=1	1	3	3	3	2	1	0	0	0	0	0	0	0	0	0	0	2	1	0	0	0	0	0	0	0	0	0	0	2	1	0	0	0	0	0	0	0	0	0	0	9	9	9	44.015
V5B8P7	V5B8P7	4	4	4	>tr|V5B8P7|V5B8P7_TRYCR Uncharacterized protein OS=Trypanosoma cruzi Dm28c GN=TCDM_01591 PE=4 SV=1	1	4	4	4	0	1	1	1	2	2	3	1	2	2	1	1	0	1	1	1	2	2	3	1	2	2	1	1	0	1	1	1	2	2	3	1	2	2	1	1	10.7	10.7	10.7	38.72
V5B8Q3	V5B8Q3	1	1	1	>tr|V5B8Q3|V5B8Q3_TRYCR Uncharacterized protein OS=Trypanosoma cruzi Dm28c GN=TCDM_09931 PE=4 SV=1	1	1	1	1	0	1	0	0	1	1	1	1	1	1	1	1	0	1	0	0	1	1	1	1	1	1	1	1	0	1	0	0	1	1	1	1	1	1	1	1	7.3	7.3	7.3	27.768
V5B8Q4	V5B8Q4	3	3	3	>tr|V5B8Q4|V5B8Q4_TRYCR Uncharacterized protein OS=Trypanosoma cruzi Dm28c GN=TCDM_01604 PE=4 SV=1	1	3	3	3	1	1	1	2	3	3	1	1	1	1	2	2	1	1	1	2	3	3	1	1	1	1	2	2	1	1	1	2	3	3	1	1	1	1	2	2	17.7	17.7	17.7	28.18
V5B8Q8	V5B8Q8	2	2	2	>tr|V5B8Q8|V5B8Q8_TRYCR Glycerolphosphate mutase OS=Trypanosoma cruzi Dm28c GN=TCDM_01611 PE=4 SV=1	1	2	2	2	0	0	0	0	0	0	2	0	1	1	1	1	0	0	0	0	0	0	2	0	1	1	1	1	0	0	0	0	0	0	2	0	1	1	1	1	7.6	7.6	7.6	33.79
V5B8Q9	V5B8Q9	3	3	3	>tr|V5B8Q9|V5B8Q9_TRYCR Uncharacterized protein OS=Trypanosoma cruzi Dm28c GN=TCDM_09936 PE=4 SV=1	1	3	3	3	0	0	1	1	2	0	3	1	0	0	1	1	0	0	1	1	2	0	3	1	0	0	1	1	0	0	1	1	2	0	3	1	0	0	1	1	9	9	9	51.221
V5B8R9	V5B8R9	8	8	8	>tr|V5B8R9|V5B8R9_TRYCR Leucine-rich repeat protein OS=Trypanosoma cruzi Dm28c GN=TCDM_01632 PE=4 SV=1	1	8	8	8	2	3	2	2	2	3	5	5	0	0	1	1	2	3	2	2	2	3	5	5	0	0	1	1	2	3	2	2	2	3	5	5	0	0	1	1	5.4	5.4	5.4	187.11
V5B8S3	V5B8S3	1	1	1	>tr|V5B8S3|V5B8S3_TRYCR Serine/threonine protein kinase OS=Trypanosoma cruzi Dm28c GN=TCDM_01637 PE=4 SV=1	1	1	1	1	0	0	0	0	0	1	1	0	1	1	0	0	0	0	0	0	0	1	1	0	1	1	0	0	0	0	0	0	0	1	1	0	1	1	0	0	3.7	3.7	3.7	52.112
V5B8T7	V5B8T7	2	2	2	>tr|V5B8T7|V5B8T7_TRYCR Glutaredoxin-like protein OS=Trypanosoma cruzi Dm28c GN=TCDM_13878 PE=4 SV=1	1	2	2	2	2	2	2	1	2	2	2	2	2	2	2	2	2	2	2	1	2	2	2	2	2	2	2	2	2	2	2	1	2	2	2	2	2	2	2	2	18.1	18.1	18.1	14.394
V5B8T8	V5B8T8	2	2	2	>tr|V5B8T8|V5B8T8_TRYCR Uncharacterized protein OS=Trypanosoma cruzi Dm28c GN=TCDM_01663 PE=4 SV=1	1	2	2	2	0	0	0	0	0	0	0	0	2	0	0	0	0	0	0	0	0	0	0	0	2	0	0	0	0	0	0	0	0	0	0	0	2	0	0	0	4.9	4.9	4.9	42.762
V5B8T9	V5B8T9	2	2	2	>tr|V5B8T9|V5B8T9_TRYCR Uncharacterized protein OS=Trypanosoma cruzi Dm28c GN=TCDM_01668 PE=4 SV=1	1	2	2	2	0	2	0	1	2	1	0	1	0	1	2	0	0	2	0	1	2	1	0	1	0	1	2	0	0	2	0	1	2	1	0	1	0	1	2	0	3.8	3.8	3.8	64.692
V5B8U0	V5B8U0	7	2	2	>tr|V5B8U0|V5B8U0_TRYCR Retrotransposon hot spot (RHS) protein OS=Trypanosoma cruzi Dm28c GN=TCDM_11662 PE=4 SV=1	1	7	2	2	6	7	6	4	7	6	6	6	6	6	7	6	1	2	1	1	2	1	1	1	1	1	2	1	1	2	1	1	2	1	1	1	1	1	2	1	25.5	7.5	7.5	36.82
V5B8U2	V5B8U2	7	7	7	>tr|V5B8U2|V5B8U2_TRYCR Alpha-adaptin OS=Trypanosoma cruzi Dm28c GN=TCDM_07979 PE=4 SV=1	1	7	7	7	3	4	4	4	4	4	5	3	5	5	5	4	3	4	4	4	4	4	5	3	5	5	5	4	3	4	4	4	4	4	5	3	5	5	5	4	11.6	11.6	11.6	72.119
V5B8U4	V5B8U4	3	3	3	>tr|V5B8U4|V5B8U4_TRYCR Synaptobrevin-type transport protein OS=Trypanosoma cruzi Dm28c GN=TCDM_09888 PE=4 SV=1	1	3	3	3	3	3	3	3	3	3	3	3	3	3	2	3	3	3	3	3	3	3	3	3	3	3	2	3	3	3	3	3	3	3	3	3	3	3	2	3	18.7	18.7	18.7	23.116
V5B8U7	V5B8U7	6	6	6	>tr|V5B8U7|V5B8U7_TRYCR Uncharacterized protein OS=Trypanosoma cruzi Dm28c GN=TCDM_07986 PE=4 SV=1	1	6	6	6	1	2	0	2	2	1	3	2	3	5	1	1	1	2	0	2	2	1	3	2	3	5	1	1	1	2	0	2	2	1	3	2	3	5	1	1	14.9	14.9	14.9	53.629
V5B8U8	V5B8U8	2	2	2	>tr|V5B8U8|V5B8U8_TRYCR Mitogen-activated protein kinase OS=Trypanosoma cruzi Dm28c GN=TCDM_09858 PE=3 SV=1	1	2	2	2	1	1	1	1	2	2	0	1	0	1	1	1	1	1	1	1	2	2	0	1	0	1	1	1	1	1	1	1	2	2	0	1	0	1	1	1	8	8	8	41.692
V5B8V0	V5B8V0	1	1	1	>tr|V5B8V0|V5B8V0_TRYCR Ubiquitin ligase OS=Trypanosoma cruzi Dm28c GN=TCDM_07991 PE=4 SV=1	1	1	1	1	0	1	0	1	1	1	0	1	0	0	0	0	0	1	0	1	1	1	0	1	0	0	0	0	0	1	0	1	1	1	0	1	0	0	0	0	5.3	5.3	5.3	36.959
V5B8V4	V5B8V4	15	15	15	>tr|V5B8V4|V5B8V4_TRYCR Uncharacterized protein OS=Trypanosoma cruzi Dm28c GN=TCDM_07998 PE=4 SV=1	1	15	15	15	14	13	14	13	14	14	14	14	12	13	12	13	14	13	14	13	14	14	14	14	12	13	12	13	14	13	14	13	14	14	14	14	12	13	12	13	38	38	38	55.442
V5B8V8	V5B8V8	10	10	10	>tr|V5B8V8|V5B8V8_TRYCR Uncharacterized protein OS=Trypanosoma cruzi Dm28c GN=TCDM_09870 PE=4 SV=1	1	10	10	10	6	8	4	7	7	6	3	4	1	2	7	7	6	8	4	7	7	6	3	4	1	2	7	7	6	8	4	7	7	6	3	4	1	2	7	7	31	31	31	42.068
V5B8W5	V5B8W5	11	11	11	>tr|V5B8W5|V5B8W5_TRYCR Calpain-like cysteine peptidase OS=Trypanosoma cruzi Dm28c GN=TCDM_01392 PE=4 SV=1	1	11	11	11	5	4	3	2	5	3	6	6	10	6	6	5	5	4	3	2	5	3	6	6	10	6	6	5	5	4	3	2	5	3	6	6	10	6	6	5	13.9	13.9	13.9	116.14
V5B8X2	V5B8X2	11	11	11	>tr|V5B8X2|V5B8X2_TRYCR 40S ribosomal protein S6 OS=Trypanosoma cruzi Dm28c GN=TCDM_07959 PE=3 SV=1	1	11	11	11	11	10	10	10	10	10	10	10	10	10	10	10	11	10	10	10	10	10	10	10	10	10	10	10	11	10	10	10	10	10	10	10	10	10	10	10	47.2	47.2	47.2	28.293
V5B8X7	V5B8X7	2	2	2	>tr|V5B8X7|V5B8X7_TRYCR Uncharacterized protein OS=Trypanosoma cruzi Dm28c GN=TCDM_01409 PE=4 SV=1	1	2	2	2	0	0	0	1	1	0	0	0	0	0	1	0	0	0	0	1	1	0	0	0	0	0	1	0	0	0	0	1	1	0	0	0	0	0	1	0	6.2	6.2	6.2	46.639
V5B8X9	V5B8X9	10	10	10	>tr|V5B8X9|V5B8X9_TRYCR Kinesin-like protein OS=Trypanosoma cruzi Dm28c GN=TCDM_07969 PE=3 SV=1	1	10	10	10	5	6	7	6	6	7	7	5	3	5	7	7	5	6	7	6	6	7	7	5	3	5	7	7	5	6	7	6	6	7	7	5	3	5	7	7	18.9	18.9	18.9	77.53
V5B8Y1	V5B8Y1	3	3	3	>tr|V5B8Y1|V5B8Y1_TRYCR Queuine tRNA-ribosyltransferase OS=Trypanosoma cruzi Dm28c GN=TCDM_01415 PE=4 SV=1	1	3	3	3	2	0	2	1	2	1	1	1	2	1	1	0	2	0	2	1	2	1	1	1	2	1	1	0	2	0	2	1	2	1	1	1	2	1	1	0	7.6	7.6	7.6	52.741
V5B8Y3	V5B8Y3	1	1	1	>tr|V5B8Y3|V5B8Y3_TRYCR Uncharacterized protein OS=Trypanosoma cruzi Dm28c GN=TCDM_14404 PE=4 SV=1	1	1	1	1	1	1	1	0	1	1	1	1	0	0	1	1	1	1	1	0	1	1	1	1	0	0	1	1	1	1	1	0	1	1	1	1	0	0	1	1	5.4	5.4	5.4	28.196
V5B8Y5	V5B8Y5	5	5	5	>tr|V5B8Y5|V5B8Y5_TRYCR Uncharacterized protein OS=Trypanosoma cruzi Dm28c GN=TCDM_01423 PE=4 SV=1	1	5	5	5	5	5	5	3	5	5	5	5	5	5	5	5	5	5	5	3	5	5	5	5	5	5	5	5	5	5	5	3	5	5	5	5	5	5	5	5	18.6	18.6	18.6	38.432
V5B8Y7	V5B8Y7	7	7	7	>tr|V5B8Y7|V5B8Y7_TRYCR Uncharacterized protein OS=Trypanosoma cruzi Dm28c GN=TCDM_07912 PE=4 SV=1	1	7	7	7	4	3	2	2	6	3	5	3	5	4	4	5	4	3	2	2	6	3	5	3	5	4	4	5	4	3	2	2	6	3	5	3	5	4	4	5	16	16	16	67.102
V5B8Y8	V5B8Y8	3	3	3	>tr|V5B8Y8|V5B8Y8_TRYCR Uncharacterized protein OS=Trypanosoma cruzi Dm28c GN=TCDM_01428 PE=4 SV=1	1	3	3	3	2	2	1	1	3	1	2	2	3	3	3	2	2	2	1	1	3	1	2	2	3	3	3	2	2	2	1	1	3	1	2	2	3	3	3	2	19	19	19	30.121
V5B8Z3	V5B8Z3	16	16	16	>tr|V5B8Z3|V5B8Z3_TRYCR Uncharacterized protein OS=Trypanosoma cruzi Dm28c GN=TCDM_09813 PE=4 SV=1	1	16	16	16	13	14	13	13	15	15	15	13	15	15	12	13	13	14	13	13	15	15	15	13	15	15	12	13	13	14	13	13	15	15	15	13	15	15	12	13	41.9	41.9	41.9	43.086
V5B8Z6	V5B8Z6	4	4	4	>tr|V5B8Z6|V5B8Z6_TRYCR Uncharacterized protein OS=Trypanosoma cruzi Dm28c GN=TCDM_01440 PE=4 SV=1	1	4	4	4	3	2	3	2	3	3	2	3	3	2	3	2	3	2	3	2	3	3	2	3	3	2	3	2	3	2	3	2	3	3	2	3	3	2	3	2	21.9	21.9	21.9	29.676
V5B8Z7	V5B8Z7	12	12	12	>tr|V5B8Z7|V5B8Z7_TRYCR Nitrilase OS=Trypanosoma cruzi Dm28c GN=TCDM_07931 PE=4 SV=1	1	12	12	12	12	11	11	9	12	11	12	12	12	11	12	12	12	11	11	9	12	11	12	12	12	11	12	12	12	11	11	9	12	11	12	12	12	11	12	12	65.2	65.2	65.2	30.717
V5B8Z9	V5B8Z9	1	1	1	>tr|V5B8Z9|V5B8Z9_TRYCR p1/s1 nuclease OS=Trypanosoma cruzi Dm28c GN=TCDM_01445 PE=4 SV=1	1	1	1	1	1	0	0	0	1	1	1	1	1	0	0	0	1	0	0	0	1	1	1	1	1	0	0	0	1	0	0	0	1	1	1	1	1	0	0	0	2.8	2.8	2.8	44.589
V5B915	V5B915	1	1	1	>tr|V5B915|V5B915_TRYCR Uncharacterized protein OS=Trypanosoma cruzi Dm28c GN=TCDM_13915 PE=4 SV=1	1	1	1	1	1	0	0	0	1	1	1	1	1	1	1	1	1	0	0	0	1	1	1	1	1	1	1	1	1	0	0	0	1	1	1	1	1	1	1	1	9.5	9.5	9.5	22.057
V5B917	V5B917	8	5	5	>tr|V5B917|V5B917_TRYCR NADH-dependent fumarate reductase OS=Trypanosoma cruzi Dm28c GN=TCDM_07892 PE=4 SV=1	1	8	5	5	7	6	5	6	7	5	7	5	6	6	6	6	4	4	3	4	4	3	4	3	3	3	3	3	4	4	3	4	4	3	4	3	3	3	3	3	25.2	14.4	14.4	44.116
V5B920	V5B920	12	12	12	>tr|V5B920|V5B920_TRYCR Ubiquitin hydrolase OS=Trypanosoma cruzi Dm28c GN=TCDM_01477 PE=4 SV=1	1	12	12	12	3	5	4	3	5	5	10	6	12	9	4	6	3	5	4	3	5	5	10	6	12	9	4	6	3	5	4	3	5	5	10	6	12	9	4	6	22.8	22.8	22.8	84.98
V5B924	V5B924	14	14	14	>tr|V5B924|V5B924_TRYCR Importin subunit alpha OS=Trypanosoma cruzi Dm28c GN=TCDM_01484 PE=3 SV=1	1	14	14	14	10	9	8	8	9	10	12	10	12	10	9	12	10	9	8	8	9	10	12	10	12	10	9	12	10	9	8	8	9	10	12	10	12	10	9	12	38.3	38.3	38.3	57.776
V5B925	V5B925	2	2	2	>tr|V5B925|V5B925_TRYCR Uncharacterized protein OS=Trypanosoma cruzi Dm28c GN=TCDM_07836 PE=4 SV=1	1	2	2	2	1	1	0	1	1	1	2	2	2	2	0	1	1	1	0	1	1	1	2	2	2	2	0	1	1	1	0	1	1	1	2	2	2	2	0	1	15.5	15.5	15.5	12.848
V5B929	V5B929	10	10	10	>tr|V5B929|V5B929_TRYCR RNA-binding protein OS=Trypanosoma cruzi Dm28c GN=TCDM_01491 PE=4 SV=1	1	10	10	10	8	5	7	4	6	5	8	7	9	6	9	7	8	5	7	4	6	5	8	7	9	6	9	7	8	5	7	4	6	5	8	7	9	6	9	7	18.4	18.4	18.4	82.083
V5B930	V5B930	10	10	10	>tr|V5B930|V5B930_TRYCR Uncharacterized protein OS=Trypanosoma cruzi Dm28c GN=TCDM_07852 PE=4 SV=1	1	10	10	10	4	4	3	1	3	4	7	7	9	8	5	5	4	4	3	1	3	4	7	7	9	8	5	5	4	4	3	1	3	4	7	7	9	8	5	5	41.9	41.9	41.9	36.542
V5B941	V5B941	12	12	12	>tr|V5B941|V5B941_TRYCR Adenosine kinase OS=Trypanosoma cruzi Dm28c GN=TCDM_01513 PE=4 SV=1	1	12	12	12	12	12	8	10	11	12	12	11	12	12	12	12	12	12	8	10	11	12	12	11	12	12	12	12	12	12	8	10	11	12	12	11	12	12	12	12	48.6	48.6	48.6	37.991
V5B942	V5B942	19	19	19	>tr|V5B942|V5B942_TRYCR Glucose-regulated protein 78 OS=Trypanosoma cruzi Dm28c GN=TCDM_07868 PE=3 SV=1	1	19	19	19	16	15	13	11	15	15	16	15	17	15	17	17	16	15	13	11	15	15	16	15	17	15	17	17	16	15	13	11	15	15	16	15	17	15	17	17	47.8	47.8	47.8	50.416
V5B944	V5B944	5	5	5	>tr|V5B944|V5B944_TRYCR Uncharacterized protein OS=Trypanosoma cruzi Dm28c GN=TCDM_11529 PE=4 SV=1	1	5	5	5	1	1	1	1	1	1	1	1	1	0	4	4	1	1	1	1	1	1	1	1	1	0	4	4	1	1	1	1	1	1	1	1	1	0	4	4	22.5	22.5	22.5	34.996
V5B945	V5B945	6	6	6	>tr|V5B945|V5B945_TRYCR Uncharacterized protein OS=Trypanosoma cruzi Dm28c GN=TCDM_07874 PE=4 SV=1	1	6	6	6	4	3	2	3	2	4	2	3	1	1	4	3	4	3	2	3	2	4	2	3	1	1	4	3	4	3	2	3	2	4	2	3	1	1	4	3	23.9	23.9	23.9	31.777
V5B946	V5B946	6	6	6	>tr|V5B946|V5B946_TRYCR Uncharacterized protein OS=Trypanosoma cruzi Dm28c GN=TCDM_01524 PE=4 SV=1	1	6	6	6	0	4	1	2	3	2	2	1	0	3	4	6	0	4	1	2	3	2	2	1	0	3	4	6	0	4	1	2	3	2	2	1	0	3	4	6	30.4	30.4	30.4	28.503
V5B947	V5B947	6	6	6	>tr|V5B947|V5B947_TRYCR Uncharacterized protein OS=Trypanosoma cruzi Dm28c GN=TCDM_09797 PE=4 SV=1	1	6	6	6	6	6	5	5	6	5	6	6	6	5	6	6	6	6	5	5	6	5	6	6	6	5	6	6	6	6	5	5	6	5	6	6	6	5	6	6	24.3	24.3	24.3	36.048
V5B948	V5B948	4	4	4	>tr|V5B948|V5B948_TRYCR Uncharacterized protein OS=Trypanosoma cruzi Dm28c GN=TCDM_09802 PE=4 SV=1	1	4	4	4	4	3	4	3	2	2	3	2	0	0	2	2	4	3	4	3	2	2	3	2	0	0	2	2	4	3	4	3	2	2	3	2	0	0	2	2	8.3	8.3	8.3	62.562
V5B955	V5B955	12	12	12	>tr|V5B955|V5B955_TRYCR Uncharacterized protein OS=Trypanosoma cruzi Dm28c GN=TCDM_09808 PE=4 SV=1	1	12	12	12	3	4	4	4	5	7	7	9	9	9	4	6	3	4	4	4	5	7	7	9	9	9	4	6	3	4	4	4	5	7	7	9	9	9	4	6	29	29	29	54.133
V5B958	V5B958	4	4	4	>tr|V5B958|V5B958_TRYCR Mitochondrial exoribonuclease DSS-1 OS=Trypanosoma cruzi Dm28c GN=TCDM_07805 PE=4 SV=1	1	4	4	4	2	2	2	3	2	2	1	1	0	1	2	2	2	2	2	3	2	2	1	1	0	1	2	2	2	2	2	3	2	2	1	1	0	1	2	2	6.7	6.7	6.7	82.718
V5B959	V5B959	6	6	6	>tr|V5B959|V5B959_TRYCR Protein tyrosine phosphatase OS=Trypanosoma cruzi Dm28c GN=TCDM_14028 PE=4 SV=1	1	6	6	6	6	6	5	5	4	5	6	6	6	5	6	5	6	6	5	5	4	5	6	6	6	5	6	5	6	6	5	5	4	5	6	6	6	5	6	5	49.4	49.4	49.4	19.678
V5B962;V5D019	V5B962	11;4	2;1	0;0	>tr|V5B962|V5B962_TRYCR Retrotransposon hot spot (RHS) protein OS=Trypanosoma cruzi Dm28c GN=TCDM_11520 PE=4 SV=1	2	11	2	0	9	10	9	9	11	11	9	10	10	11	9	10	1	1	1	1	2	2	1	1	2	2	1	1	0	0	0	0	0	0	0	0	0	0	0	0	20.3	4.6	0	73.382
V5B964	V5B964	9	9	9	>tr|V5B964|V5B964_TRYCR Uncharacterized protein OS=Trypanosoma cruzi Dm28c GN=TCDM_07811 PE=4 SV=1	1	9	9	9	6	7	7	5	9	7	5	7	3	9	5	6	6	7	7	5	9	7	5	7	3	9	5	6	6	7	7	5	9	7	5	7	3	9	5	6	20.7	20.7	20.7	56.384
V5B980	V5B980	14	14	14	>tr|V5B980|V5B980_TRYCR Putative Unc104-like kinesin OS=Trypanosoma cruzi Dm28c GN=TCDM_07834 PE=4 SV=1	1	14	14	14	9	7	7	9	9	9	11	13	3	4	11	12	9	7	7	9	9	9	11	13	3	4	11	12	9	7	7	9	9	9	11	13	3	4	11	12	41.9	41.9	41.9	52.466
V5B983	V5B983	3	3	3	>tr|V5B983|V5B983_TRYCR Uncharacterized protein OS=Trypanosoma cruzi Dm28c GN=TCDM_07769 PE=4 SV=1	1	3	3	3	2	1	1	1	2	2	3	2	1	1	2	2	2	1	1	1	2	2	3	2	1	1	2	2	2	1	1	1	2	2	3	2	1	1	2	2	6.5	6.5	6.5	64.348
V5B985	V5B985	8	8	8	>tr|V5B985|V5B985_TRYCR Uncharacterized protein OS=Trypanosoma cruzi Dm28c GN=TCDM_11490 PE=4 SV=1	1	8	8	8	5	7	4	5	3	4	4	4	5	3	6	6	5	7	4	5	3	4	4	4	5	3	6	6	5	7	4	5	3	4	4	4	5	3	6	6	24.3	24.3	24.3	46.752
V5B988	V5B988	6	6	6	>tr|V5B988|V5B988_TRYCR Uncharacterized protein OS=Trypanosoma cruzi Dm28c GN=TCDM_07774 PE=4 SV=1	1	6	6	6	5	4	4	3	5	4	6	5	5	4	4	5	5	4	4	3	5	4	6	5	5	4	4	5	5	4	4	3	5	4	6	5	5	4	4	5	24.5	24.5	24.5	37.138
V5B992	V5B992	3	2	2	>tr|V5B992|V5B992_TRYCR Uncharacterized protein OS=Trypanosoma cruzi Dm28c GN=TCDM_07782 PE=4 SV=1	1	3	2	2	0	0	0	0	1	1	1	2	1	0	2	2	0	0	0	0	0	0	1	1	1	0	1	2	0	0	0	0	0	0	1	1	1	0	1	2	6	4.6	4.6	82.536
V5B995	V5B995	3	3	3	>tr|V5B995|V5B995_TRYCR Uncharacterized protein OS=Trypanosoma cruzi Dm28c GN=TCDM_01260 PE=4 SV=1	1	3	3	3	3	2	2	3	2	3	3	2	2	1	2	3	3	2	2	3	2	3	3	2	2	1	2	3	3	2	2	3	2	3	3	2	2	1	2	3	7.1	7.1	7.1	60.052
V5B9A3	V5B9A3	25	25	25	>tr|V5B9A3|V5B9A3_TRYCR Coatomer subunit beta OS=Trypanosoma cruzi Dm28c GN=TCDM_09757 PE=4 SV=1	1	25	25	25	20	17	15	15	21	17	24	24	23	23	22	21	20	17	15	15	21	17	24	24	23	23	22	21	20	17	15	15	21	17	24	24	23	23	22	21	35.4	35.4	35.4	107.9
V5B9B0	V5B9B0	4	4	4	>tr|V5B9B0|V5B9B0_TRYCR Uncharacterized protein OS=Trypanosoma cruzi Dm28c GN=TCDM_01281 PE=4 SV=1	1	4	4	4	2	1	2	3	2	3	4	2	1	2	1	2	2	1	2	3	2	3	4	2	1	2	1	2	2	1	2	3	2	3	4	2	1	2	1	2	22.8	22.8	22.8	28.905
V5B9B1	V5B9B1	4	4	4	>tr|V5B9B1|V5B9B1_TRYCR Uncharacterized protein OS=Trypanosoma cruzi Dm28c GN=TCDM_07738 PE=4 SV=1	1	4	4	4	2	3	2	3	3	3	3	3	3	2	2	2	2	3	2	3	3	3	3	3	3	2	2	2	2	3	2	3	3	3	3	3	3	2	2	2	24.3	24.3	24.3	29.027
V5B9B2	V5B9B2	7	7	7	>tr|V5B9B2|V5B9B2_TRYCR Uncharacterized protein OS=Trypanosoma cruzi Dm28c GN=TCDM_09735 PE=4 SV=1	1	7	7	7	2	3	3	3	3	4	2	3	5	7	3	4	2	3	3	3	3	4	2	3	5	7	3	4	2	3	3	3	3	4	2	3	5	7	3	4	16.5	16.5	16.5	71.57
V5B9C2	V5B9C2	14	14	14	>tr|V5B9C2|V5B9C2_TRYCR Chaperone DNAJ protein OS=Trypanosoma cruzi Dm28c GN=TCDM_01293 PE=4 SV=1	1	14	14	14	6	9	7	7	9	9	8	8	10	8	7	8	6	9	7	7	9	9	8	8	10	8	7	8	6	9	7	7	9	9	8	8	10	8	7	8	21	21	21	87.81
V5B9C8	V5B9C8	9	9	9	>tr|V5B9C8|V5B9C8_TRYCR Uncharacterized protein OS=Trypanosoma cruzi Dm28c GN=TCDM_01302 PE=4 SV=1	1	9	9	9	5	7	5	5	7	7	7	5	7	4	7	7	5	7	5	5	7	7	7	5	7	4	7	7	5	7	5	5	7	7	7	5	7	4	7	7	27.4	27.4	27.4	42.712
V5B9D5	V5B9D5	9	9	9	>tr|V5B9D5|V5B9D5_TRYCR Uncharacterized protein OS=Trypanosoma cruzi Dm28c GN=TCDM_07697 PE=4 SV=1	1	9	9	9	4	4	3	2	5	5	4	6	4	5	1	3	4	4	3	2	5	5	4	6	4	5	1	3	4	4	3	2	5	5	4	6	4	5	1	3	6.1	6.1	6.1	213.81
V5B9D8	V5B9D8	4	4	4	>tr|V5B9D8|V5B9D8_TRYCR Uncharacterized protein OS=Trypanosoma cruzi Dm28c GN=TCDM_01317 PE=4 SV=1	1	4	4	4	1	1	1	1	3	1	1	1	1	1	3	2	1	1	1	1	3	1	1	1	1	1	3	2	1	1	1	1	3	1	1	1	1	1	3	2	5.5	5.5	5.5	127.14
V5B9E8	V5B9E8	11	11	11	>tr|V5B9E8|V5B9E8_TRYCR Uncharacterized protein OS=Trypanosoma cruzi Dm28c GN=TCDM_01334 PE=4 SV=1	1	11	11	11	11	10	11	9	10	10	11	10	11	11	9	10	11	10	11	9	10	10	11	10	11	11	9	10	11	10	11	9	10	10	11	10	11	11	9	10	34	34	34	35.617
V5B9F2	V5B9F2	5	5	5	>tr|V5B9F2|V5B9F2_TRYCR Uncharacterized protein OS=Trypanosoma cruzi Dm28c GN=TCDM_01339 PE=4 SV=1	1	5	5	5	5	4	4	5	5	5	5	4	5	5	5	5	5	4	4	5	5	5	5	4	5	5	5	5	5	4	4	5	5	5	5	4	5	5	5	5	20.6	20.6	20.6	32.082
V5B9F9	V5B9F9	1	1	1	>tr|V5B9F9|V5B9F9_TRYCR Folate/pteridine transporter OS=Trypanosoma cruzi Dm28c GN=TCDM_07650 PE=4 SV=1	1	1	1	1	1	1	1	1	1	1	1	1	1	1	0	1	1	1	1	1	1	1	1	1	1	1	0	1	1	1	1	1	1	1	1	1	1	1	0	1	20.5	20.5	20.5	13.594
V5B9G2	V5B9G2	9	9	4	>tr|V5B9G2|V5B9G2_TRYCR Uncharacterized protein OS=Trypanosoma cruzi Dm28c GN=TCDM_09647 PE=4 SV=1	1	9	9	4	5	2	4	4	5	6	6	4	4	3	3	3	5	2	4	4	5	6	6	4	4	3	3	3	2	1	1	1	1	3	2	1	1	1	1	1	15.7	15.7	6.1	80.432
V5B9G3	V5B9G3	20	20	20	>tr|V5B9G3|V5B9G3_TRYCR Isocitrate dehydrogenase [NADP] OS=Trypanosoma cruzi Dm28c GN=TCDM_07659 PE=3 SV=1	1	20	20	20	15	14	13	13	16	15	19	18	17	17	18	17	15	14	13	13	16	15	19	18	17	17	18	17	15	14	13	13	16	15	19	18	17	17	18	17	52.2	52.2	52.2	48.606
V5B9G6	V5B9G6	3	3	3	>tr|V5B9G6|V5B9G6_TRYCR Uncharacterized protein OS=Trypanosoma cruzi Dm28c GN=TCDM_07667 PE=4 SV=1	1	3	3	3	1	2	1	0	2	2	2	0	0	2	1	1	1	2	1	0	2	2	2	0	0	2	1	1	1	2	1	0	2	2	2	0	0	2	1	1	6	6	6	57.274
V5B9G7	V5B9G7	12	12	12	>tr|V5B9G7|V5B9G7_TRYCR Uncharacterized protein OS=Trypanosoma cruzi Dm28c GN=TCDM_09656 PE=4 SV=1	1	12	12	12	7	5	6	5	6	6	7	6	11	10	5	6	7	5	6	5	6	6	7	6	11	10	5	6	7	5	6	5	6	6	7	6	11	10	5	6	33.8	33.8	33.8	60.144
V5B9G8	V5B9G8	10	10	10	>tr|V5B9G8|V5B9G8_TRYCR C-1-tetrahydrofolate synthase OS=Trypanosoma cruzi Dm28c GN=TCDM_01366 PE=3 SV=1	1	10	10	10	5	7	5	5	7	6	10	8	5	4	9	8	5	7	5	5	7	6	10	8	5	4	9	8	5	7	5	5	7	6	10	8	5	4	9	8	43.1	43.1	43.1	31.55
V5B9H0	V5B9H0	3	3	3	>tr|V5B9H0|V5B9H0_TRYCR Nucleoside phosphatase OS=Trypanosoma cruzi Dm28c GN=TCDM_07672 PE=4 SV=1	1	3	3	3	3	2	2	2	2	2	2	1	1	3	2	3	3	2	2	2	2	2	2	1	1	3	2	3	3	2	2	2	2	2	2	1	1	3	2	3	18	18	18	28.733
V5B9H5	V5B9H5	10	10	10	>tr|V5B9H5|V5B9H5_TRYCR Uncharacterized protein OS=Trypanosoma cruzi Dm28c GN=TCDM_07681 PE=4 SV=1	1	10	10	10	7	7	8	7	7	8	8	6	8	8	8	8	7	7	8	7	7	8	8	6	8	8	8	8	7	7	8	7	7	8	8	6	8	8	8	8	18	18	18	75.095
V5B9H7	V5B9H7	1	1	1	>tr|V5B9H7|V5B9H7_TRYCR Protein pelota homolog OS=Trypanosoma cruzi Dm28c GN=TCDM_01376 PE=3 SV=1	1	1	1	1	1	1	1	1	1	1	1	1	1	1	1	1	1	1	1	1	1	1	1	1	1	1	1	1	1	1	1	1	1	1	1	1	1	1	1	1	3.7	3.7	3.7	45.449
V5B9I1	V5B9I1	12	12	12	>tr|V5B9I1|V5B9I1_TRYCR Adenine phosphoribosyltransferase OS=Trypanosoma cruzi Dm28c GN=TCDM_01382 PE=4 SV=1	1	12	12	12	8	8	5	4	9	9	12	12	11	8	11	11	8	8	5	4	9	9	12	12	11	8	11	11	8	8	5	4	9	9	12	12	11	8	11	11	67.1	67.1	67.1	24.337
V5B9I2	V5B9I2	4	4	4	>tr|V5B9I2|V5B9I2_TRYCR Uncharacterized protein OS=Trypanosoma cruzi Dm28c GN=TCDM_07619 PE=4 SV=1	1	4	4	4	4	4	4	3	4	4	4	4	4	3	3	4	4	4	4	3	4	4	4	4	4	3	3	4	4	4	4	3	4	4	4	4	4	3	3	4	7.4	7.4	7.4	67.188
V5B9I5	V5B9I5	5	5	5	>tr|V5B9I5|V5B9I5_TRYCR Uncharacterized protein OS=Trypanosoma cruzi Dm28c GN=TCDM_07625 PE=4 SV=1	1	5	5	5	4	3	3	4	4	4	4	4	3	1	3	4	4	3	3	4	4	4	4	4	3	1	3	4	4	3	3	4	4	4	4	4	3	1	3	4	17.1	17.1	17.1	41.991
V5B9I6	V5B9I6	3	3	3	>tr|V5B9I6|V5B9I6_TRYCR Uncharacterized protein OS=Trypanosoma cruzi Dm28c GN=TCDM_13817 PE=4 SV=1	1	3	3	3	0	1	0	0	1	1	2	1	1	1	1	2	0	1	0	0	1	1	2	1	1	1	1	2	0	1	0	0	1	1	2	1	1	1	1	2	16.2	16.2	16.2	26.282
V5B9I9	V5B9I9	6	6	6	>tr|V5B9I9|V5B9I9_TRYCR Uncharacterized protein OS=Trypanosoma cruzi Dm28c GN=TCDM_07632 PE=4 SV=1	1	6	6	6	0	3	2	1	3	2	2	4	4	3	6	5	0	3	2	1	3	2	2	4	4	3	6	5	0	3	2	1	3	2	2	4	4	3	6	5	20.4	20.4	20.4	41.067
V5B9J0	V5B9J0	9	4	4	>tr|V5B9J0|V5B9J0_TRYCR Glutathione peroxidase OS=Trypanosoma cruzi Dm28c GN=TCDM_14122 PE=3 SV=1	1	9	4	4	6	6	6	5	7	7	9	8	8	7	8	9	2	2	2	2	3	3	4	4	3	3	4	4	2	2	2	2	3	3	4	4	3	3	4	4	71.9	33.7	33.7	19.528
V5B9J3	V5B9J3	4	4	4	>tr|V5B9J3|V5B9J3_TRYCR Uncharacterized protein OS=Trypanosoma cruzi Dm28c GN=TCDM_07637 PE=4 SV=1	1	4	4	4	1	2	1	0	2	2	1	1	2	3	1	1	1	2	1	0	2	2	1	1	2	3	1	1	1	2	1	0	2	2	1	1	2	3	1	1	5	5	5	80.637
V5B9J8	V5B9J8	14	14	11	>tr|V5B9J8|V5B9J8_TRYCR Uncharacterized protein OS=Trypanosoma cruzi Dm28c GN=TCDM_07643 PE=4 SV=1	1	14	14	11	8	9	6	7	10	8	10	10	10	9	9	10	8	9	6	7	10	8	10	10	10	9	9	10	6	6	4	5	7	5	7	7	7	6	6	7	24.2	24.2	19	83.388
V5B9J9	V5B9J9	28	19	19	>tr|V5B9J9|V5B9J9_TRYCR Uncharacterized protein OS=Trypanosoma cruzi Dm28c GN=TCDM_09596 PE=4 SV=1	1	28	19	19	20	21	21	18	22	22	24	18	23	19	23	22	13	15	14	12	15	15	16	12	17	13	15	14	13	15	14	12	15	15	16	12	17	13	15	14	37.7	26.9	26.9	103.54
V5B9K4	V5B9K4	1	1	1	>tr|V5B9K4|V5B9K4_TRYCR Uncharacterized protein OS=Trypanosoma cruzi Dm28c GN=TCDM_09603 PE=4 SV=1	1	1	1	1	1	1	1	1	1	1	1	0	0	0	1	1	1	1	1	1	1	1	1	0	0	0	1	1	1	1	1	1	1	1	1	0	0	0	1	1	5.6	5.6	5.6	27.347
V5B9K7	V5B9K7	2	2	2	>tr|V5B9K7|V5B9K7_TRYCR Uncharacterized protein OS=Trypanosoma cruzi Dm28c GN=TCDM_07568 PE=4 SV=1	1	2	2	2	1	1	0	1	1	0	1	1	1	1	1	1	1	1	0	1	1	0	1	1	1	1	1	1	1	1	0	1	1	0	1	1	1	1	1	1	5.1	5.1	5.1	48.68
V5B9L2	V5B9L2	1	1	1	>tr|V5B9L2|V5B9L2_TRYCR Uncharacterized protein OS=Trypanosoma cruzi Dm28c GN=TCDM_07573 PE=4 SV=1	1	1	1	1	1	0	1	1	1	0	0	0	1	0	1	1	1	0	1	1	1	0	0	0	1	0	1	1	1	0	1	1	1	0	0	0	1	0	1	1	3.4	3.4	3.4	29.496
V5B9L7	V5B9L7	12	12	12	>tr|V5B9L7|V5B9L7_TRYCR 14-3-3 protein OS=Trypanosoma cruzi Dm28c GN=TCDM_07580 PE=4 SV=1	1	12	12	12	11	11	9	11	10	12	11	10	11	11	11	11	11	11	9	11	10	12	11	10	11	11	11	11	11	11	9	11	10	12	11	10	11	11	11	11	42.7	42.7	42.7	29.979
V5B9M2	V5B9M2	22	22	22	>tr|V5B9M2|V5B9M2_TRYCR Adenosylhomocysteinase OS=Trypanosoma cruzi Dm28c GN=TCDM_07587 PE=3 SV=1	1	22	22	22	19	17	17	16	17	17	17	17	18	17	20	19	19	17	17	16	17	17	17	17	18	17	20	19	19	17	17	16	17	17	17	17	18	17	20	19	56.8	56.8	56.8	48.42
V5B9M9	V5B9M9	2	2	2	>tr|V5B9M9|V5B9M9_TRYCR Uncharacterized protein OS=Trypanosoma cruzi Dm28c GN=TCDM_07595 PE=4 SV=1	1	2	2	2	2	1	2	2	2	2	1	1	1	1	2	2	2	1	2	2	2	2	1	1	1	1	2	2	2	1	2	2	2	2	1	1	1	1	2	2	30	30	30	9.8359
V5B9N8	V5B9N8	4	4	4	>tr|V5B9N8|V5B9N8_TRYCR Uncharacterized protein OS=Trypanosoma cruzi Dm28c GN=TCDM_07609 PE=4 SV=1	1	4	4	4	1	2	0	0	0	0	0	0	0	0	3	1	1	2	0	0	0	0	0	0	0	0	3	1	1	2	0	0	0	0	0	0	0	0	3	1	10.8	10.8	10.8	72.49
V5B9P3	V5B9P3	3	3	3	>tr|V5B9P3|V5B9P3_TRYCR NUDIX hydrolase OS=Trypanosoma cruzi Dm28c GN=TCDM_07617 PE=3 SV=1	1	3	3	3	2	2	2	2	2	2	2	2	2	2	3	2	2	2	2	2	2	2	2	2	2	2	3	2	2	2	2	2	2	2	2	2	2	2	3	2	19.1	19.1	19.1	27.097
V5B9P8	V5B9P8	3	3	3	>tr|V5B9P8|V5B9P8_TRYCR Uncharacterized protein OS=Trypanosoma cruzi Dm28c GN=TCDM_07515 PE=3 SV=1	1	3	3	3	1	1	1	1	0	2	1	2	2	1	0	0	1	1	1	1	0	2	1	2	2	1	0	0	1	1	1	1	0	2	1	2	2	1	0	0	6.9	6.9	6.9	64.131
V5B9Q0	V5B9Q0	6	6	6	>tr|V5B9Q0|V5B9Q0_TRYCR 33 kDa inner dynein arm light chain OS=Trypanosoma cruzi Dm28c GN=TCDM_01085 PE=4 SV=1	1	6	6	6	3	3	3	2	3	3	4	3	5	5	2	2	3	3	3	2	3	3	4	3	5	5	2	2	3	3	3	2	3	3	4	3	5	5	2	2	18.4	18.4	18.4	40.757
V5B9Q1	V5B9Q1	20	20	20	>tr|V5B9Q1|V5B9Q1_TRYCR Uncharacterized protein OS=Trypanosoma cruzi Dm28c GN=TCDM_09531 PE=4 SV=1	1	20	20	20	17	16	15	17	19	16	19	19	19	17	20	20	17	16	15	17	19	16	19	19	19	17	20	20	17	16	15	17	19	16	19	19	19	17	20	20	46.7	46.7	46.7	54.754
V5B9Q6	V5B9Q6	20	20	20	>tr|V5B9Q6|V5B9Q6_TRYCR Basal body component OS=Trypanosoma cruzi Dm28c GN=TCDM_09536 PE=4 SV=1	1	20	20	20	16	14	16	14	16	15	15	16	14	14	14	14	16	14	16	14	16	15	15	16	14	14	14	14	16	14	16	14	16	15	15	16	14	14	14	14	16.9	16.9	16.9	169.49
V5B9R0	V5B9R0	3	3	3	>tr|V5B9R0|V5B9R0_TRYCR Uncharacterized protein OS=Trypanosoma cruzi Dm28c GN=TCDM_01104 PE=4 SV=1	1	3	3	3	2	2	2	1	1	1	1	3	1	2	1	1	2	2	2	1	1	1	1	3	1	2	1	1	2	2	2	1	1	1	1	3	1	2	1	1	13.5	13.5	13.5	31.923
V5B9R1	V5B9R1	2	2	2	>tr|V5B9R1|V5B9R1_TRYCR Fatty acid desaturase OS=Trypanosoma cruzi Dm28c GN=TCDM_09542 PE=3 SV=1	1	2	2	2	1	1	0	2	0	1	1	2	0	0	2	2	1	1	0	2	0	1	1	2	0	0	2	2	1	1	0	2	0	1	1	2	0	0	2	2	10.3	10.3	10.3	25.466
V5B9R8	V5B9R8	5	5	5	>tr|V5B9R8|V5B9R8_TRYCR Uncharacterized protein OS=Trypanosoma cruzi Dm28c GN=TCDM_07542 PE=4 SV=1	1	5	5	5	3	4	4	4	5	4	2	3	1	2	4	5	3	4	4	4	5	4	2	3	1	2	4	5	3	4	4	4	5	4	2	3	1	2	4	5	10.8	10.8	10.8	54.844
V5B9S2	V5B9S2	6	6	6	>tr|V5B9S2|V5B9S2_TRYCR Uncharacterized protein OS=Trypanosoma cruzi Dm28c GN=TCDM_07553 PE=4 SV=1	1	6	6	6	4	4	3	3	4	4	4	3	4	4	5	4	4	4	3	3	4	4	4	3	4	4	5	4	4	4	3	3	4	4	4	3	4	4	5	4	25.3	25.3	25.3	39.306
V5B9S5	V5B9S5	14	8	3	>tr|V5B9S5|V5B9S5_TRYCR Retrotransposon hot spot (RHS) protein OS=Trypanosoma cruzi Dm28c GN=TCDM_11312 PE=4 SV=1	1	14	8	3	9	9	6	9	11	9	9	9	8	8	13	13	5	5	3	5	6	5	4	4	4	3	8	8	1	2	1	2	2	2	1	2	1	1	3	3	28.7	17	6.9	65.141
V5B9T4	V5B9T4	2	2	2	>tr|V5B9T4|V5B9T4_TRYCR Uncharacterized protein OS=Trypanosoma cruzi Dm28c GN=TCDM_07479 PE=4 SV=1	1	2	2	2	2	1	2	0	2	1	2	1	2	1	0	1	2	1	2	0	2	1	2	1	2	1	0	1	2	1	2	0	2	1	2	1	2	1	0	1	5.3	5.3	5.3	40.312
V5B9T5	V5B9T5	7	7	7	>tr|V5B9T5|V5B9T5_TRYCR Uncharacterized protein OS=Trypanosoma cruzi Dm28c GN=TCDM_09499 PE=4 SV=1	1	7	7	7	3	3	6	1	5	5	6	5	0	2	2	3	3	3	6	1	5	5	6	5	0	2	2	3	3	3	6	1	5	5	6	5	0	2	2	3	12.1	12.1	12.1	87.691
V5B9T6	V5B9T6	7	7	7	>tr|V5B9T6|V5B9T6_TRYCR Uncharacterized protein OS=Trypanosoma cruzi Dm28c GN=TCDM_01120 PE=4 SV=1	1	7	7	7	5	4	5	3	5	4	5	4	4	5	5	5	5	4	5	3	5	4	5	4	4	5	5	5	5	4	5	3	5	4	5	4	4	5	5	5	19.5	19.5	19.5	58.596
V5B9U0	V5B9U0	3	3	3	>tr|V5B9U0|V5B9U0_TRYCR Uncharacterized protein OS=Trypanosoma cruzi Dm28c GN=TCDM_09507 PE=4 SV=1	1	3	3	3	1	2	1	2	2	2	0	2	1	1	1	0	1	2	1	2	2	2	0	2	1	1	1	0	1	2	1	2	2	2	0	2	1	1	1	0	8.7	8.7	8.7	47.594
V5B9U3	V5B9U3	13	13	13	>tr|V5B9U3|V5B9U3_TRYCR Uncharacterized protein OS=Trypanosoma cruzi Dm28c GN=TCDM_07493 PE=4 SV=1	1	13	13	13	10	11	10	11	12	12	13	12	12	12	11	12	10	11	10	11	12	12	13	12	12	12	11	12	10	11	10	11	12	12	13	12	12	12	11	12	30.4	30.4	30.4	59.945
V5B9U4	V5B9U4	2	2	2	>tr|V5B9U4|V5B9U4_TRYCR Uncharacterized protein OS=Trypanosoma cruzi Dm28c GN=TCDM_13997 PE=4 SV=1	1	2	2	2	2	2	2	2	2	2	1	2	1	2	1	2	2	2	2	2	2	2	1	2	1	2	1	2	2	2	2	2	2	2	1	2	1	2	1	2	9.5	9.5	9.5	28.707
V5B9V5	V5B9V5	5	5	5	>tr|V5B9V5|V5B9V5_TRYCR (H )-ATPase G subunit OS=Trypanosoma cruzi Dm28c GN=TCDM_11273 PE=4 SV=1	1	5	5	5	3	3	4	3	4	4	3	4	4	3	3	3	3	3	4	3	4	4	3	4	4	3	3	3	3	3	4	3	4	4	3	4	4	3	3	3	38.7	38.7	38.7	19.595
V5B9V8	V5B9V8	1	1	1	>tr|V5B9V8|V5B9V8_TRYCR Uncharacterized protein OS=Trypanosoma cruzi Dm28c GN=TCDM_01125 PE=4 SV=1	1	1	1	1	1	1	1	0	1	0	1	0	0	0	0	0	1	1	1	0	1	0	1	0	0	0	0	0	1	1	1	0	1	0	1	0	0	0	0	0	2.8	2.8	2.8	54.413
V5B9W6	V5B9W6	3	3	3	>tr|V5B9W6|V5B9W6_TRYCR Uncharacterized protein OS=Trypanosoma cruzi Dm28c GN=TCDM_09447 PE=4 SV=1	1	3	3	3	0	2	1	1	2	3	1	2	1	2	0	0	0	2	1	1	2	3	1	2	1	2	0	0	0	2	1	1	2	3	1	2	1	2	0	0	5.6	5.6	5.6	82.859
V5B9W8	V5B9W8	3	3	3	>tr|V5B9W8|V5B9W8_TRYCR Uncharacterized protein OS=Trypanosoma cruzi Dm28c GN=TCDM_01136 PE=4 SV=1	1	3	3	3	3	3	3	3	3	2	3	3	3	2	3	3	3	3	3	3	3	2	3	3	3	2	3	3	3	3	3	3	3	2	3	3	3	2	3	3	17.6	17.6	17.6	23.313
V5B9X1	V5B9X1	12	12	12	>tr|V5B9X1|V5B9X1_TRYCR Uncharacterized protein OS=Trypanosoma cruzi Dm28c GN=TCDM_07447 PE=4 SV=1	1	12	12	12	6	6	6	3	7	7	10	8	6	7	9	8	6	6	6	3	7	7	10	8	6	7	9	8	6	6	6	3	7	7	10	8	6	7	9	8	18.2	18.2	18.2	87.211
V5B9X2	V5B9X2	9	9	9	>tr|V5B9X2|V5B9X2_TRYCR Eukaryotic translation initiation factor 6 OS=Trypanosoma cruzi Dm28c GN=EIF6 PE=3 SV=1	1	9	9	9	7	6	5	5	8	6	7	8	7	7	8	8	7	6	5	5	8	6	7	8	7	7	8	8	7	6	5	5	8	6	7	8	7	7	8	8	42.2	42.2	42.2	33.304
V5B9X6	V5B9X6	5	5	5	>tr|V5B9X6|V5B9X6_TRYCR Uncharacterized protein OS=Trypanosoma cruzi Dm28c GN=TCDM_01149 PE=4 SV=1	1	5	5	5	3	2	2	1	3	2	5	3	5	4	3	2	3	2	2	1	3	2	5	3	5	4	3	2	3	2	2	1	3	2	5	3	5	4	3	2	5.5	5.5	5.5	117.81
V5B9Y2	V5B9Y2	4	4	4	>tr|V5B9Y2|V5B9Y2_TRYCR Putative electron-transfer-flavoprotein, alpha polypeptide OS=Trypanosoma cruzi Dm28c GN=TCDM_07462 PE=4 SV=1	1	4	4	4	3	1	2	3	4	2	4	4	4	4	4	3	3	1	2	3	4	2	4	4	4	4	4	3	3	1	2	3	4	2	4	4	4	4	4	3	41.6	41.6	41.6	19.489
V5B9Y6	V5B9Y6	5	5	5	>tr|V5B9Y6|V5B9Y6_TRYCR Cyclophilin OS=Trypanosoma cruzi Dm28c GN=TCDM_09432 PE=4 SV=1	1	5	5	5	4	3	2	2	4	3	5	3	5	4	3	3	4	3	2	2	4	3	5	3	5	4	3	3	4	3	2	2	4	3	5	3	5	4	3	3	24.7	24.7	24.7	35.014
V5B9Y9;V5BB10	V5B9Y9	10;1	10;1	10;1	>tr|V5B9Y9|V5B9Y9_TRYCR Mitogen-activated protein kinase OS=Trypanosoma cruzi Dm28c GN=TCDM_01174 PE=3 SV=1	2	10	10	10	9	8	6	7	9	8	8	8	10	9	9	8	9	8	6	7	9	8	8	8	10	9	9	8	9	8	6	7	9	8	8	8	10	9	9	8	27.4	27.4	27.4	50.953
V5B9Z2	V5B9Z2	10	10	10	>tr|V5B9Z2|V5B9Z2_TRYCR Phosphoadenosine phosphosulfate reductase-like protein OS=Trypanosoma cruzi Dm28c GN=TCDM_14398 PE=4 SV=1	1	10	10	10	4	4	2	4	5	5	5	5	2	2	5	5	4	4	2	4	5	5	5	5	2	2	5	5	4	4	2	4	5	5	5	5	2	2	5	5	36.8	36.8	36.8	35.706
V5B9Z6	V5B9Z6	9	9	9	>tr|V5B9Z6|V5B9Z6_TRYCR Uncharacterized protein OS=Trypanosoma cruzi Dm28c GN=TCDM_14210 PE=4 SV=1	1	9	9	9	5	4	5	4	6	5	8	7	9	8	8	8	5	4	5	4	6	5	8	7	9	8	8	8	5	4	5	4	6	5	8	7	9	8	8	8	78.6	78.6	78.6	19.092
V5B9Z7	V5B9Z7	14	14	14	>tr|V5B9Z7|V5B9Z7_TRYCR Mitochondrial elongation factor G OS=Trypanosoma cruzi Dm28c GN=TCDM_01187 PE=4 SV=1	1	14	14	14	9	8	7	8	9	8	11	9	10	7	10	13	9	8	7	8	9	8	11	9	10	7	10	13	9	8	7	8	9	8	11	9	10	7	10	13	35.9	35.9	35.9	56.678
V5BA03	V5BA03	9	9	9	>tr|V5BA03|V5BA03_TRYCR Protein phosphatase 2C OS=Trypanosoma cruzi Dm28c GN=TCDM_01192 PE=4 SV=1	1	9	9	9	6	6	5	6	8	5	8	7	8	8	6	7	6	6	5	6	8	5	8	7	8	8	6	7	6	6	5	6	8	5	8	7	8	8	6	7	37.6	37.6	37.6	31.872
V5BA04	V5BA04	4	4	4	>tr|V5BA04|V5BA04_TRYCR Uncharacterized protein OS=Trypanosoma cruzi Dm28c GN=TCDM_07395 PE=4 SV=1	1	4	4	4	2	0	1	0	2	2	2	3	2	2	0	1	2	0	1	0	2	2	2	3	2	2	0	1	2	0	1	0	2	2	2	3	2	2	0	1	8.3	8.3	8.3	93.028
V5BA05	V5BA05	27	27	27	>tr|V5BA05|V5BA05_TRYCR Calpain cysteine peptidase OS=Trypanosoma cruzi Dm28c GN=TCDM_09422 PE=4 SV=1	1	27	27	27	20	21	20	14	22	22	26	23	26	26	22	24	20	21	20	14	22	22	26	23	26	26	22	24	20	21	20	14	22	22	26	23	26	26	22	24	54.3	54.3	54.3	75.114
V5BA06	V5BA06	4	4	4	>tr|V5BA06|V5BA06_TRYCR Uncharacterized protein OS=Trypanosoma cruzi Dm28c GN=TCDM_01197 PE=4 SV=1	1	4	4	4	4	4	4	3	4	4	3	2	4	4	4	3	4	4	4	3	4	4	3	2	4	4	4	3	4	4	4	3	4	4	3	2	4	4	4	3	19.7	19.7	19.7	34.152
V5BA13	V5BA13	4	4	4	>tr|V5BA13|V5BA13_TRYCR Phosphatidylinositol-4-phosphate 5-kinase OS=Trypanosoma cruzi Dm28c GN=TCDM_01208 PE=4 SV=1	1	4	4	4	2	3	1	0	4	4	3	3	3	4	2	1	2	3	1	0	4	4	3	3	3	4	2	1	2	3	1	0	4	4	3	3	3	4	2	1	11.2	11.2	11.2	51.271
V5BA15	V5BA15	4	4	4	>tr|V5BA15|V5BA15_TRYCR SUMO1/Ulp2 OS=Trypanosoma cruzi Dm28c GN=TCDM_07409 PE=4 SV=1	1	4	4	4	2	0	1	1	1	1	3	1	3	3	1	1	2	0	1	1	1	1	3	1	3	3	1	1	2	0	1	1	1	1	3	1	3	3	1	1	7	7	7	82.174
V5BA16	V5BA16	3	3	3	>tr|V5BA16|V5BA16_TRYCR Uncharacterized protein OS=Trypanosoma cruzi Dm28c GN=TCDM_11206 PE=4 SV=1	1	3	3	3	1	1	1	0	1	1	0	0	0	0	3	3	1	1	1	0	1	1	0	0	0	0	3	3	1	1	1	0	1	1	0	0	0	0	3	3	7.5	7.5	7.5	64.108
V5BA20	V5BA20	2	2	2	>tr|V5BA20|V5BA20_TRYCR Uncharacterized protein OS=Trypanosoma cruzi Dm28c GN=TCDM_07416 PE=4 SV=1	1	2	2	2	1	1	1	1	1	1	1	1	0	1	2	1	1	1	1	1	1	1	1	1	0	1	2	1	1	1	1	1	1	1	1	1	0	1	2	1	5.3	5.3	5.3	48.742
V5BA25	V5BA25	7	7	7	>tr|V5BA25|V5BA25_TRYCR Electon transport protein SCO1/SCO2 OS=Trypanosoma cruzi Dm28c GN=TCDM_07429 PE=4 SV=1	1	7	7	7	6	5	5	3	6	4	4	5	5	4	7	5	6	5	5	3	6	4	4	5	5	4	7	5	6	5	5	3	6	4	4	5	5	4	7	5	25.1	25.1	25.1	46.746
V5BA33;V5AYE0	V5BA33	7;3	2;0	0;0	>tr|V5BA33|V5BA33_TRYCR Uncharacterized protein OS=Trypanosoma cruzi Dm28c GN=TCDM_11185 PE=4 SV=1	2	7	2	0	6	6	5	5	6	6	7	7	5	1	4	5	2	2	1	1	2	2	2	2	1	0	0	1	0	0	0	0	0	0	0	0	0	0	0	0	3.7	1.2	0	262.93
V5BA34	V5BA34	12	12	12	>tr|V5BA34|V5BA34_TRYCR Stress-inducible protein STI1 OS=Trypanosoma cruzi Dm28c GN=TCDM_01239 PE=4 SV=1	1	12	12	12	10	10	9	8	9	10	9	10	10	9	10	10	10	10	9	8	9	10	9	10	10	9	10	10	10	10	9	8	9	10	9	10	10	9	10	10	59.5	59.5	59.5	29.003
V5BA38	V5BA38	7	7	7	>tr|V5BA38|V5BA38_TRYCR Peptidyl-prolyl cis-trans isomerase OS=Trypanosoma cruzi Dm28c GN=TCDM_13909 PE=4 SV=1	1	7	7	7	6	5	5	5	5	6	6	5	5	6	5	6	6	5	5	5	5	6	6	5	5	6	5	6	6	5	5	5	5	6	6	5	5	6	5	6	56	56	56	12.011
V5BA48	V5BA48	8	8	8	>tr|V5BA48|V5BA48_TRYCR Fatty acid desaturase OS=Trypanosoma cruzi Dm28c GN=TCDM_09345 PE=4 SV=1	1	8	8	8	4	6	4	2	5	4	4	2	3	3	8	8	4	6	4	2	5	4	4	2	3	3	8	8	4	6	4	2	5	4	4	2	3	3	8	8	21.4	21.4	21.4	46.953
V5BA51	V5BA51	5	5	5	>tr|V5BA51|V5BA51_TRYCR Uncharacterized protein OS=Trypanosoma cruzi Dm28c GN=TCDM_09352 PE=4 SV=1	1	5	5	5	1	1	1	0	1	1	2	0	3	3	1	0	1	1	1	0	1	1	2	0	3	3	1	0	1	1	1	0	1	1	2	0	3	3	1	0	14.2	14.2	14.2	46.42
V5BA53	V5BA53	1	1	1	>tr|V5BA53|V5BA53_TRYCR Uncharacterized protein OS=Trypanosoma cruzi Dm28c GN=TCDM_11159 PE=4 SV=1	1	1	1	1	0	1	0	0	0	1	0	1	0	0	1	0	0	1	0	0	0	1	0	1	0	0	1	0	0	1	0	0	0	1	0	1	0	0	1	0	6.8	6.8	6.8	32.585
V5BA55;V5DI95;V5BTM1;V5ANL6;V5ANQ9	V5BA55	9;4;3;2;1	4;2;2;0;1	1;0;0;0;0	>tr|V5BA55|V5BA55_TRYCR Uncharacterized protein OS=Trypanosoma cruzi Dm28c GN=TCDM_11150 PE=4 SV=1	5	9	4	1	8	8	8	8	9	8	8	9	5	7	8	8	3	3	3	3	4	3	3	4	1	3	3	3	0	0	0	0	1	0	0	1	0	1	0	0	25.7	11.5	3.7	51.128
V5BA59	V5BA59	2	2	2	>tr|V5BA59|V5BA59_TRYCR Uncharacterized protein OS=Trypanosoma cruzi Dm28c GN=TCDM_11144 PE=4 SV=1	1	2	2	2	2	2	1	1	2	2	2	2	1	2	2	2	2	2	1	1	2	2	2	2	1	2	2	2	2	2	1	1	2	2	2	2	1	2	2	2	10.1	10.1	10.1	28.942
V5BA65	V5BA65	13	13	13	>tr|V5BA65|V5BA65_TRYCR Mitogen-activated protein kinase OS=Trypanosoma cruzi Dm28c GN=TCDM_09327 PE=3 SV=1	1	13	13	13	11	10	12	11	12	10	12	11	11	11	11	10	11	10	12	11	12	10	12	11	11	11	11	10	11	10	12	11	12	10	12	11	11	11	11	10	45.7	45.7	45.7	42.892
V5BA71	V5BA71	2	2	2	>tr|V5BA71|V5BA71_TRYCR ATP-dependent chaperone OS=Trypanosoma cruzi Dm28c GN=TCDM_09335 PE=3 SV=1	1	2	2	2	1	2	1	1	1	1	0	1	1	1	2	1	1	2	1	1	1	1	0	1	1	1	2	1	1	2	1	1	1	1	0	1	1	1	2	1	5.3	5.3	5.3	52.775
V5BA72	V5BA72	2	2	2	>tr|V5BA72|V5BA72_TRYCR Amino acid transporter OS=Trypanosoma cruzi Dm28c GN=TCDM_07369 PE=4 SV=1	1	2	2	2	2	2	2	1	2	2	2	2	0	0	1	0	2	2	2	1	2	2	2	2	0	0	1	0	2	2	2	1	2	2	2	2	0	0	1	0	4.8	4.8	4.8	50.166
V5BA74	V5BA74	4	4	4	>tr|V5BA74|V5BA74_TRYCR DnaJ chaperone protein OS=Trypanosoma cruzi Dm28c GN=TCDM_00922 PE=4 SV=1	1	4	4	4	1	3	0	3	2	3	0	1	0	1	3	4	1	3	0	3	2	3	0	1	0	1	3	4	1	3	0	3	2	3	0	1	0	1	3	4	14	14	14	49.057
V5BA82	V5BA82	2	2	2	>tr|V5BA82|V5BA82_TRYCR Uncharacterized protein OS=Trypanosoma cruzi Dm28c GN=TCDM_00946 PE=4 SV=1	1	2	2	2	2	2	2	2	2	2	2	2	1	0	2	2	2	2	2	2	2	2	2	2	1	0	2	2	2	2	2	2	2	2	2	2	1	0	2	2	10.4	10.4	10.4	28.311
V5BA86	V5BA86	11	11	11	>tr|V5BA86|V5BA86_TRYCR Uncharacterized protein OS=Trypanosoma cruzi Dm28c GN=TCDM_00954 PE=4 SV=1	1	11	11	11	10	7	7	6	10	7	10	8	8	7	10	9	10	7	7	6	10	7	10	8	8	7	10	9	10	7	7	6	10	7	10	8	8	7	10	9	25.2	25.2	25.2	73.21
V5BA93	V5BA93	8	8	8	>tr|V5BA93|V5BA93_TRYCR Uracil phosphoribosyltransferase OS=Trypanosoma cruzi Dm28c GN=TCDM_07304 PE=4 SV=1	1	8	8	8	7	6	6	6	7	6	8	6	7	6	7	7	7	6	6	6	7	6	8	6	7	6	7	7	7	6	6	6	7	6	8	6	7	6	7	7	48.3	48.3	48.3	26.599
V5BA98	V5BA98	5	5	5	>tr|V5BA98|V5BA98_TRYCR Uncharacterized protein OS=Trypanosoma cruzi Dm28c GN=TCDM_07312 PE=4 SV=1	1	5	5	5	3	2	1	0	2	1	2	1	2	2	4	1	3	2	1	0	2	1	2	1	2	2	4	1	3	2	1	0	2	1	2	1	2	2	4	1	13.5	13.5	13.5	39.227
V5BAA0	V5BAA0	2	2	2	>tr|V5BAA0|V5BAA0_TRYCR Uncharacterized protein OS=Trypanosoma cruzi Dm28c GN=TCDM_09284 PE=4 SV=1	1	2	2	2	1	1	1	0	2	1	2	1	1	1	1	2	1	1	1	0	2	1	2	1	1	1	1	2	1	1	1	0	2	1	2	1	1	1	1	2	6.6	6.6	6.6	41.682
V5BAA2	V5BAA2	17	17	17	>tr|V5BAA2|V5BAA2_TRYCR Uncharacterized protein OS=Trypanosoma cruzi Dm28c GN=TCDM_07317 PE=4 SV=1	1	17	17	17	11	11	11	9	13	13	15	15	15	14	15	14	11	11	11	9	13	13	15	15	15	14	15	14	11	11	11	9	13	13	15	15	15	14	15	14	36.9	36.9	36.9	63.338
V5BAA5	V5BAA5	4	4	4	>tr|V5BAA5|V5BAA5_TRYCR Uncharacterized protein OS=Trypanosoma cruzi Dm28c GN=TCDM_09291 PE=4 SV=1	1	4	4	4	3	3	3	2	4	4	2	2	1	1	3	3	3	3	3	2	4	4	2	2	1	1	3	3	3	3	3	2	4	4	2	2	1	1	3	3	25.6	25.6	25.6	31.243
V5BAA9	V5BAA9	4	4	4	>tr|V5BAA9|V5BAA9_TRYCR Uncharacterized protein OS=Trypanosoma cruzi Dm28c GN=TCDM_11084 PE=4 SV=1	1	4	4	4	0	2	0	1	1	2	0	2	1	1	4	2	0	2	0	1	1	2	0	2	1	1	4	2	0	2	0	1	1	2	0	2	1	1	4	2	16	16	16	35.417
V5DCT1;V5BAB2	V5DCT1;V5BAB2	8;8	8;8	8;8	>tr|V5DCT1|V5DCT1_TRYCR 60S ribosomal protein L13a OS=Trypanosoma cruzi Dm28c GN=TCDM_14423 PE=3 SV=1;>tr|V5BAB2|V5BAB2_TRYCR 60S ribosomal protein L13a OS=Trypanosoma cruzi Dm28c GN=TCDM_07328 PE=3 SV=1	2	8	8	8	8	7	8	8	7	6	7	7	6	6	8	8	8	7	8	8	7	6	7	7	6	6	8	8	8	7	8	8	7	6	7	7	6	6	8	8	32.9	32.9	32.9	25.569
V5BAB3	V5BAB3	1	1	1	>tr|V5BAB3|V5BAB3_TRYCR Uncharacterized protein OS=Trypanosoma cruzi Dm28c GN=TCDM_01011 PE=4 SV=1	1	1	1	1	0	1	1	0	1	1	1	1	1	1	0	1	0	1	1	0	1	1	1	1	1	1	0	1	0	1	1	0	1	1	1	1	1	1	0	1	1.9	1.9	1.9	46.082
V5BAB9	V5BAB9	36	36	36	>tr|V5BAB9|V5BAB9_TRYCR Uncharacterized protein OS=Trypanosoma cruzi Dm28c GN=TCDM_07343 PE=4 SV=1	1	36	36	36	21	23	20	19	27	25	29	28	29	27	21	22	21	23	20	19	27	25	29	28	29	27	21	22	21	23	20	19	27	25	29	28	29	27	21	22	33.4	33.4	33.4	135.77
V5BAC0;V5CKG0	V5BAC0	8;2	2;0	1;0	>tr|V5BAC0|V5BAC0_TRYCR Retrotransposon hot spot (RHS) protein OS=Trypanosoma cruzi Dm28c GN=TCDM_11077 PE=4 SV=1	2	8	2	1	5	6	4	3	7	7	6	6	6	6	7	7	1	1	0	0	1	1	1	1	1	1	2	1	0	0	0	0	0	0	0	0	0	0	1	0	21.4	5.6	2.8	49.386
V5BAC3	V5BAC3	5	5	5	>tr|V5BAC3|V5BAC3_TRYCR Uncharacterized protein OS=Trypanosoma cruzi Dm28c GN=TCDM_07263 PE=4 SV=1	1	5	5	5	4	4	4	1	4	4	5	3	5	4	4	2	4	4	4	1	4	4	5	3	5	4	4	2	4	4	4	1	4	4	5	3	5	4	4	2	6.9	6.9	6.9	97.035
V5BAC7	V5BAC7	19	19	19	>tr|V5BAC7|V5BAC7_TRYCR Serine/threonine-protein phosphatase OS=Trypanosoma cruzi Dm28c GN=TCDM_07271 PE=3 SV=1	1	19	19	19	14	14	12	12	17	12	17	16	17	16	16	15	14	14	12	12	17	12	17	16	17	16	16	15	14	14	12	12	17	12	17	16	17	16	16	15	39.7	39.7	39.7	71.364
V5BAD2	V5BAD2	1	1	1	>tr|V5BAD2|V5BAD2_TRYCR Uncharacterized protein OS=Trypanosoma cruzi Dm28c GN=TCDM_07279 PE=4 SV=1	1	1	1	1	1	1	1	1	1	1	1	1	1	1	1	1	1	1	1	1	1	1	1	1	1	1	1	1	1	1	1	1	1	1	1	1	1	1	1	1	3.9	3.9	3.9	30.31
V5BAD3	V5BAD3	36	36	36	>tr|V5BAD3|V5BAD3_TRYCR Uncharacterized protein OS=Trypanosoma cruzi Dm28c GN=TCDM_01035 PE=4 SV=1	1	36	36	36	22	19	20	16	26	22	30	24	29	28	29	26	22	19	20	16	26	22	30	24	29	28	29	26	22	19	20	16	26	22	30	24	29	28	29	26	38.1	38.1	38.1	125.32
V5BAE3	V5BAE3	3	3	3	>tr|V5BAE3|V5BAE3_TRYCR Pyruvate dehydrogenase (Lipoamide) kinase OS=Trypanosoma cruzi Dm28c GN=TCDM_01046 PE=4 SV=1	1	3	3	3	0	1	0	2	2	1	0	1	0	3	2	2	0	1	0	2	2	1	0	1	0	3	2	2	0	1	0	2	2	1	0	1	0	3	2	2	9	9	9	47.972
V5BAE5	V5BAE5	1	1	1	>tr|V5BAE5|V5BAE5_TRYCR Uncharacterized protein OS=Trypanosoma cruzi Dm28c GN=TCDM_07297 PE=4 SV=1	1	1	1	1	1	1	0	1	1	1	1	1	1	1	1	1	1	1	0	1	1	1	1	1	1	1	1	1	1	1	0	1	1	1	1	1	1	1	1	1	5.2	5.2	5.2	25.163
V5BAE8	V5BAE8	7	7	7	>tr|V5BAE8|V5BAE8_TRYCR Histone H4 OS=Trypanosoma cruzi Dm28c GN=TCDM_13771 PE=3 SV=1	1	7	7	7	6	6	5	5	6	5	7	5	6	5	5	6	6	6	5	5	6	5	7	5	6	5	5	6	6	6	5	5	6	5	7	5	6	5	5	6	43	43	43	11.17
V5BAF0	V5BAF0	3	3	3	>tr|V5BAF0|V5BAF0_TRYCR Uncharacterized protein OS=Trypanosoma cruzi Dm28c GN=TCDM_14209 PE=4 SV=1	1	3	3	3	1	2	1	2	2	3	2	2	1	1	2	2	1	2	1	2	2	3	2	2	1	1	2	2	1	2	1	2	2	3	2	2	1	1	2	2	38.5	38.5	38.5	10.679
V5BAF4	V5BAF4	4	4	4	>tr|V5BAF4|V5BAF4_TRYCR Short chain dehydrogenase/reductase OS=Trypanosoma cruzi Dm28c GN=TCDM_07217 PE=4 SV=1	1	4	4	4	3	3	1	1	3	3	2	3	2	2	3	4	3	3	1	1	3	3	2	3	2	2	3	4	3	3	1	1	3	3	2	3	2	2	3	4	12.4	12.4	12.4	52.507
V5BAF5	V5BAF5	4	4	4	>tr|V5BAF5|V5BAF5_TRYCR Uncharacterized protein OS=Trypanosoma cruzi Dm28c GN=TCDM_01065 PE=4 SV=1	1	4	4	4	3	1	3	1	2	3	2	2	1	1	2	2	3	1	3	1	2	3	2	2	1	1	2	2	3	1	3	1	2	3	2	2	1	1	2	2	8.8	8.8	8.8	61.397
V5BAF7	V5BAF7	3	3	3	>tr|V5BAF7|V5BAF7_TRYCR Uncharacterized protein OS=Trypanosoma cruzi Dm28c GN=TCDM_07222 PE=4 SV=1	1	3	3	3	2	1	1	1	2	3	3	3	0	0	0	0	2	1	1	1	2	3	3	3	0	0	0	0	2	1	1	1	2	3	3	3	0	0	0	0	8.6	8.6	8.6	55.993
V5BAG0	V5BAG0	3	3	3	>tr|V5BAG0|V5BAG0_TRYCR Uncharacterized protein OS=Trypanosoma cruzi Dm28c GN=TCDM_07230 PE=4 SV=1	1	3	3	3	0	1	0	1	1	1	1	2	2	0	2	2	0	1	0	1	1	1	1	2	2	0	2	2	0	1	0	1	1	1	1	2	2	0	2	2	4.8	4.8	4.8	85.452
V5BAG1	V5BAG1	9	1	1	>tr|V5BAG1|V5BAG1_TRYCR Retrotransposon hot spot (RHS) protein OS=Trypanosoma cruzi Dm28c GN=TCDM_11033 PE=4 SV=1	1	9	1	1	7	6	6	6	8	7	8	7	9	8	9	8	0	0	0	0	0	0	0	0	1	0	1	0	0	0	0	0	0	0	0	0	1	0	1	0	11.2	1.1	1.1	105.68
V5BAG3	V5BAG3	2	2	2	>tr|V5BAG3|V5BAG3_TRYCR DNA-directed RNA polymerase OS=Trypanosoma cruzi Dm28c GN=TCDM_01078 PE=3 SV=1	1	2	2	2	2	2	2	1	1	1	1	1	1	1	1	1	2	2	2	1	1	1	1	1	1	1	1	1	2	2	2	1	1	1	1	1	1	1	1	1	1.6	1.6	1.6	126.33
V5BAG5	V5BAG5	7	7	7	>tr|V5BAG5|V5BAG5_TRYCR Uncharacterized protein OS=Trypanosoma cruzi Dm28c GN=TCDM_07242 PE=4 SV=1	1	7	7	7	3	4	2	2	3	4	5	5	7	7	2	6	3	4	2	2	3	4	5	5	7	7	2	6	3	4	2	2	3	4	5	5	7	7	2	6	12.6	12.6	12.6	67.96
V5BAG7	V5BAG7	23	23	23	>tr|V5BAG7|V5BAG7_TRYCR Phosphoglycerate kinase OS=Trypanosoma cruzi Dm28c GN=TCDM_14526 PE=3 SV=1	1	23	23	23	18	18	18	16	21	17	20	20	21	21	22	20	18	18	18	16	21	17	20	20	21	21	22	20	18	18	18	16	21	17	20	20	21	21	22	20	59.1	59.1	59.1	54.811
V5BAG8	V5BAG8	7	7	7	>tr|V5BAG8|V5BAG8_TRYCR Uncharacterized protein OS=Trypanosoma cruzi Dm28c GN=TCDM_07250 PE=4 SV=1	1	7	7	7	3	3	1	2	1	3	1	2	1	2	3	5	3	3	1	2	1	3	1	2	1	2	3	5	3	3	1	2	1	3	1	2	1	2	3	5	20.2	20.2	20.2	58.176
V5BAI0	V5BAI0	17	17	17	>tr|V5BAI0|V5BAI0_TRYCR Uncharacterized protein OS=Trypanosoma cruzi Dm28c GN=TCDM_07183 PE=4 SV=1	1	17	17	17	11	14	11	11	15	14	16	17	13	15	16	16	11	14	11	11	15	14	16	17	13	15	16	16	11	14	11	11	15	14	16	17	13	15	16	16	44.4	44.4	44.4	55.059
V5BAJ1	V5BAJ1	3	3	3	>tr|V5BAJ1|V5BAJ1_TRYCR Uncharacterized protein OS=Trypanosoma cruzi Dm28c GN=TCDM_00738 PE=4 SV=1	1	3	3	3	1	1	0	0	1	0	1	1	0	0	1	0	1	1	0	0	1	0	1	1	0	0	1	0	1	1	0	0	1	0	1	1	0	0	1	0	4.4	4.4	4.4	94.601
V5BAJ7;REV__V5BAJ7	V5BAJ7	11;1	11;1	11;1	>tr|V5BAJ7|V5BAJ7_TRYCR Uncharacterized protein OS=Trypanosoma cruzi Dm28c GN=TCDM_09202 PE=4 SV=1	2	11	11	11	8	9	7	8	10	8	8	8	7	8	9	10	8	9	7	8	10	8	8	8	7	8	9	10	8	9	7	8	10	8	8	8	7	8	9	10	19.9	19.9	19.9	70.155
V5BAK0	V5BAK0	1	1	1	>tr|V5BAK0|V5BAK0_TRYCR Uncharacterized protein OS=Trypanosoma cruzi Dm28c GN=TCDM_00755 PE=4 SV=1	1	1	1	1	1	1	1	1	1	1	1	1	1	1	1	1	1	1	1	1	1	1	1	1	1	1	1	1	1	1	1	1	1	1	1	1	1	1	1	1	3.3	3.3	3.3	32.549
V5BAK2	V5BAK2	11	11	11	>tr|V5BAK2|V5BAK2_TRYCR Uncharacterized protein OS=Trypanosoma cruzi Dm28c GN=TCDM_07129 PE=4 SV=1	1	11	11	11	6	8	7	5	7	8	8	9	8	8	7	7	6	8	7	5	7	8	8	9	8	8	7	7	6	8	7	5	7	8	8	9	8	8	7	7	16	16	16	89.397
V5BAK3	V5BAK3	7	7	7	>tr|V5BAK3|V5BAK3_TRYCR Uncharacterized protein OS=Trypanosoma cruzi Dm28c GN=TCDM_09213 PE=4 SV=1	1	7	7	7	4	3	3	4	5	4	6	5	7	5	6	6	4	3	3	4	5	4	6	5	7	5	6	6	4	3	3	4	5	4	6	5	7	5	6	6	8.8	8.8	8.8	119.41
V5BAK4	V5BAK4	11	11	11	>tr|V5BAK4|V5BAK4_TRYCR Mitochondrial DNA-directed RNA polymerase OS=Trypanosoma cruzi Dm28c GN=TCDM_00763 PE=4 SV=1	1	11	11	11	5	6	3	5	2	2	4	2	0	1	4	4	5	6	3	5	2	2	4	2	0	1	4	4	5	6	3	5	2	2	4	2	0	1	4	4	12	12	12	144.63
V5BAK6	V5BAK6	3	3	3	>tr|V5BAK6|V5BAK6_TRYCR Uncharacterized protein OS=Trypanosoma cruzi Dm28c GN=TCDM_07137 PE=4 SV=1	1	3	3	3	1	3	0	1	3	3	1	2	0	1	3	2	1	3	0	1	3	3	1	2	0	1	3	2	1	3	0	1	3	3	1	2	0	1	3	2	11.1	11.1	11.1	54.369
V5BAL2	V5BAL2	6	6	6	>tr|V5BAL2|V5BAL2_TRYCR Uncharacterized protein OS=Trypanosoma cruzi Dm28c GN=TCDM_00776 PE=4 SV=1	1	6	6	6	4	5	4	4	4	4	4	4	0	1	5	6	4	5	4	4	4	4	4	4	0	1	5	6	4	5	4	4	4	4	4	4	0	1	5	6	17.8	17.8	17.8	53.35
V5BAL9	V5BAL9	2	2	2	>tr|V5BAL9|V5BAL9_TRYCR Uncharacterized protein OS=Trypanosoma cruzi Dm28c GN=TCDM_07157 PE=4 SV=1	1	2	2	2	1	0	1	0	1	0	2	1	2	2	1	0	1	0	1	0	1	0	2	1	2	2	1	0	1	0	1	0	1	0	2	1	2	2	1	0	6.1	6.1	6.1	43.977
V5BAM0	V5BAM0	10	1	1	>tr|V5BAM0|V5BAM0_TRYCR Retrotransposon hot spot protein (RHS) OS=Trypanosoma cruzi Dm28c GN=TCDM_10968 PE=4 SV=1	1	10	1	1	9	9	8	7	9	9	9	8	8	8	9	10	1	1	1	1	1	1	1	1	1	1	1	1	1	1	1	1	1	1	1	1	1	1	1	1	18.4	2.6	2.6	61.806
V5BAM3	V5BAM3	3	3	3	>tr|V5BAM3|V5BAM3_TRYCR Uncharacterized protein OS=Trypanosoma cruzi Dm28c GN=TCDM_07078 PE=4 SV=1	1	3	3	3	1	2	1	2	2	2	2	3	1	3	3	2	1	2	1	2	2	2	2	3	1	3	3	2	1	2	1	2	2	2	2	3	1	3	3	2	9.6	9.6	9.6	41.739
V5BAM4	V5BAM4	5	5	5	>tr|V5BAM4|V5BAM4_TRYCR Uncharacterized protein OS=Trypanosoma cruzi Dm28c GN=TCDM_00787 PE=4 SV=1	1	5	5	5	2	3	2	2	3	3	1	3	2	3	4	3	2	3	2	2	3	3	1	3	2	3	4	3	2	3	2	2	3	3	1	3	2	3	4	3	10.7	10.7	10.7	64.857
V5BAM8	V5BAM8	3	3	3	>tr|V5BAM8|V5BAM8_TRYCR Uncharacterized protein OS=Trypanosoma cruzi Dm28c GN=TCDM_07084 PE=4 SV=1	1	3	3	3	2	2	2	1	2	2	2	2	2	3	1	2	2	2	2	1	2	2	2	2	2	3	1	2	2	2	2	1	2	2	2	2	2	3	1	2	16	16	16	20.245
V5BAN4	V5BAN4	3	3	3	>tr|V5BAN4|V5BAN4_TRYCR Mitochondrial DNA polymerase I protein A OS=Trypanosoma cruzi Dm28c GN=TCDM_00798 PE=3 SV=1	1	3	3	3	1	0	1	0	1	2	0	1	1	1	0	1	1	0	1	0	1	2	0	1	1	1	0	1	1	0	1	0	1	2	0	1	1	1	0	1	3.3	3.3	3.3	96.617
V5BAN6	V5BAN6	1	1	1	>tr|V5BAN6|V5BAN6_TRYCR Uncharacterized protein OS=Trypanosoma cruzi Dm28c GN=TCDM_09165 PE=4 SV=1	1	1	1	1	1	1	1	0	1	1	1	1	1	1	1	1	1	1	1	0	1	1	1	1	1	1	1	1	1	1	1	0	1	1	1	1	1	1	1	1	1.5	1.5	1.5	81.919
V5BAN7	V5BAN7	3	3	3	>tr|V5BAN7|V5BAN7_TRYCR Uncharacterized protein OS=Trypanosoma cruzi Dm28c GN=TCDM_07099 PE=4 SV=1	1	3	3	3	1	2	1	1	1	2	2	2	0	0	1	1	1	2	1	1	1	2	2	2	0	0	1	1	1	2	1	1	1	2	2	2	0	0	1	1	7.6	7.6	7.6	59.102
V5BAP0	V5BAP0	3	3	3	>tr|V5BAP0|V5BAP0_TRYCR Uncharacterized protein OS=Trypanosoma cruzi Dm28c GN=TCDM_07104 PE=4 SV=1	1	3	3	3	0	1	0	1	2	2	1	2	2	3	0	2	0	1	0	1	2	2	1	2	2	3	0	2	0	1	0	1	2	2	1	2	2	3	0	2	6.8	6.8	6.8	47.812
V5BAP2	V5BAP2	3	1	0	>tr|V5BAP2|V5BAP2_TRYCR UDP-Gal or UDP-GlcNAc-dependent glycosyltransferase OS=Trypanosoma cruzi Dm28c GN=TCDM_10938 PE=4 SV=1	1	3	1	0	1	2	2	1	2	2	2	1	1	2	1	2	1	1	1	0	1	1	1	0	0	1	1	1	0	0	0	0	0	0	0	0	0	0	0	0	16.1	6.5	0	23.22
V5BAP4	V5BAP4	8	8	8	>tr|V5BAP4|V5BAP4_TRYCR tRNA exportin OS=Trypanosoma cruzi Dm28c GN=TCDM_09137 PE=4 SV=1	1	8	8	8	4	5	5	3	6	5	3	5	3	3	5	5	4	5	5	3	6	5	3	5	3	3	5	5	4	5	5	3	6	5	3	5	3	3	5	5	9.3	9.3	9.3	128.88
V5BAP6	V5BAP6	14	14	14	>tr|V5BAP6|V5BAP6_TRYCR Malic enzyme OS=Trypanosoma cruzi Dm28c GN=TCDM_00812 PE=3 SV=1	1	14	14	14	13	13	12	10	12	12	12	12	12	12	13	13	13	13	12	10	12	12	12	12	12	12	13	13	13	13	12	10	12	12	12	12	12	12	13	13	32.3	32.3	32.3	54.26
V5BAQ4	V5BAQ4	1	1	1	>tr|V5BAQ4|V5BAQ4_TRYCR Ribosomal RNA processing protein 41B OS=Trypanosoma cruzi Dm28c GN=TCDM_13894 PE=4 SV=1	1	1	1	1	1	1	1	0	1	1	1	1	1	1	1	1	1	1	1	0	1	1	1	1	1	1	1	1	1	1	1	0	1	1	1	1	1	1	1	1	3.8	3.8	3.8	30.441
V5BAR0	V5BAR0	12	12	12	>tr|V5BAR0|V5BAR0_TRYCR Uncharacterized protein OS=Trypanosoma cruzi Dm28c GN=TCDM_10925 PE=4 SV=1	1	12	12	12	5	7	8	8	8	8	9	7	11	11	6	9	5	7	8	8	8	8	9	7	11	11	6	9	5	7	8	8	8	8	9	7	11	11	6	9	22	22	22	85.169
V5BAR1	V5BAR1	3	3	3	>tr|V5BAR1|V5BAR1_TRYCR Uncharacterized protein OS=Trypanosoma cruzi Dm28c GN=TCDM_07033 PE=4 SV=1	1	3	3	3	2	2	2	2	1	2	2	3	1	1	1	1	2	2	2	2	1	2	2	3	1	1	1	1	2	2	2	2	1	2	2	3	1	1	1	1	13.7	13.7	13.7	35.277
V5BAR2	V5BAR2	2	2	2	>tr|V5BAR2|V5BAR2_TRYCR Uncharacterized protein OS=Trypanosoma cruzi Dm28c GN=TCDM_00835 PE=4 SV=1	1	2	2	2	1	1	1	1	1	1	2	2	1	1	1	2	1	1	1	1	1	1	2	2	1	1	1	2	1	1	1	1	1	1	2	2	1	1	1	2	4.4	4.4	4.4	47.835
V5BAR3	V5BAR3	4	4	4	>tr|V5BAR3|V5BAR3_TRYCR Uncharacterized protein OS=Trypanosoma cruzi Dm28c GN=TCDM_09121 PE=4 SV=1	1	4	4	4	3	1	3	1	3	2	3	2	4	1	3	3	3	1	3	1	3	2	3	2	4	1	3	3	3	1	3	1	3	2	3	2	4	1	3	3	7.9	7.9	7.9	56.054
V5BAR8	V5BAR8	2	2	2	>tr|V5BAR8|V5BAR8_TRYCR Uncharacterized protein OS=Trypanosoma cruzi Dm28c GN=TCDM_09126 PE=4 SV=1	1	2	2	2	2	2	2	2	2	2	1	1	2	2	2	2	2	2	2	2	2	2	1	1	2	2	2	2	2	2	2	2	2	2	1	1	2	2	2	2	8.1	8.1	8.1	29.476
V5BAR9	V5BAR9	2	1	1	>tr|V5BAR9|V5BAR9_TRYCR Kinesin-like protein OS=Trypanosoma cruzi Dm28c GN=TCDM_07049 PE=3 SV=1	1	2	1	1	1	2	1	1	2	2	1	1	1	1	2	2	0	1	0	0	1	1	0	0	0	0	1	1	0	1	0	0	1	1	0	0	0	0	1	1	3.9	2.2	2.2	71.63
V5BAS2	V5BAS2	4	4	4	>tr|V5BAS2|V5BAS2_TRYCR RNA helicase OS=Trypanosoma cruzi Dm28c GN=TCDM_09131 PE=4 SV=1	1	4	4	4	1	0	1	0	2	1	2	0	0	0	2	2	1	0	1	0	2	1	2	0	0	0	2	2	1	0	1	0	2	1	2	0	0	0	2	2	8.9	8.9	8.9	62.944
V5BAS3	V5BAS3	8	8	8	>tr|V5BAS3|V5BAS3_TRYCR Uncharacterized protein OS=Trypanosoma cruzi Dm28c GN=TCDM_00847 PE=4 SV=1	1	8	8	8	3	4	3	2	5	4	7	4	5	5	3	4	3	4	3	2	5	4	7	4	5	5	3	4	3	4	3	2	5	4	7	4	5	5	3	4	40.5	40.5	40.5	27.545
V5BAS5	V5BAS5	2	2	2	>tr|V5BAS5|V5BAS5_TRYCR Nitroreductase OS=Trypanosoma cruzi Dm28c GN=TCDM_07055 PE=4 SV=1	1	2	2	2	1	1	1	1	0	1	1	1	1	0	2	2	1	1	1	1	0	1	1	1	1	0	2	2	1	1	1	1	0	1	1	1	1	0	2	2	9.1	9.1	9.1	35.04
V5BAT3	V5BAT3	3	3	3	>tr|V5BAT3|V5BAT3_TRYCR Protein kinase OS=Trypanosoma cruzi Dm28c GN=TCDM_00860 PE=4 SV=1	1	3	3	3	2	3	1	3	3	2	1	3	1	2	1	3	2	3	1	3	3	2	1	3	1	2	1	3	2	3	1	3	3	2	1	3	1	2	1	3	5.8	5.8	5.8	59.762
V5BAT7	V5BAT7	7	7	7	>tr|V5BAT7|V5BAT7_TRYCR Uncharacterized protein OS=Trypanosoma cruzi Dm28c GN=TCDM_13998 PE=4 SV=1	1	7	7	7	4	4	3	4	5	4	5	5	6	5	4	2	4	4	3	4	5	4	5	5	6	5	4	2	4	4	3	4	5	4	5	5	6	5	4	2	11.6	11.6	11.6	80.18
V5BAU0	V5BAU0	5	5	5	>tr|V5BAU0|V5BAU0_TRYCR Uncharacterized protein OS=Trypanosoma cruzi Dm28c GN=TCDM_00866 PE=4 SV=1	1	5	5	5	3	1	2	3	2	2	2	2	1	0	2	3	3	1	2	3	2	2	2	2	1	0	2	3	3	1	2	3	2	2	2	2	1	0	2	3	20.5	20.5	20.5	39.571
V5BAU1	V5BAU1	4	3	3	>tr|V5BAU1|V5BAU1_TRYCR Trans-sialidase OS=Trypanosoma cruzi Dm28c GN=TCDM_09106 PE=4 SV=1	1	4	3	3	2	2	1	2	2	2	3	3	4	4	2	2	2	2	1	2	2	2	3	2	3	3	2	2	2	2	1	2	2	2	3	2	3	3	2	2	6.3	5.5	5.5	85.67
V5BAU4	V5BAU4	9	9	9	>tr|V5BAU4|V5BAU4_TRYCR Uncharacterized protein OS=Trypanosoma cruzi Dm28c GN=TCDM_00873 PE=4 SV=1	1	9	9	9	4	6	3	4	3	5	2	2	2	3	4	6	4	6	3	4	3	5	2	2	2	3	4	6	4	6	3	4	3	5	2	2	2	3	4	6	10.4	10.4	10.4	119.5
V5BAU6	V5BAU6	12	12	12	>tr|V5BAU6|V5BAU6_TRYCR Uncharacterized protein OS=Trypanosoma cruzi Dm28c GN=TCDM_06989 PE=4 SV=1	1	12	12	12	10	8	7	8	9	8	10	10	10	8	10	12	10	8	7	8	9	8	10	10	10	8	10	12	10	8	7	8	9	8	10	10	10	8	10	12	23.8	23.8	23.8	69.596
V5BAV1	V5BAV1	21	21	21	>tr|V5BAV1|V5BAV1_TRYCR Inosine-5-monophosphate dehydrogenase OS=Trypanosoma cruzi Dm28c GN=TCDM_09075 PE=3 SV=1	1	21	21	21	17	18	15	15	16	16	20	16	17	14	18	18	17	18	15	15	16	16	20	16	17	14	18	18	17	18	15	15	16	16	20	16	17	14	18	18	61.3	61.3	61.3	52.348
V5BAV3	V5BAV3	7	7	7	>tr|V5BAV3|V5BAV3_TRYCR Uncharacterized protein OS=Trypanosoma cruzi Dm28c GN=TCDM_07004 PE=4 SV=1	1	7	7	7	1	1	2	0	2	3	3	5	5	1	2	3	1	1	2	0	2	3	3	5	5	1	2	3	1	1	2	0	2	3	3	5	5	1	2	3	7	7	7	156.69
V5BAV4	V5BAV4	2	2	2	>tr|V5BAV4|V5BAV4_TRYCR Uncharacterized protein OS=Trypanosoma cruzi Dm28c GN=TCDM_00886 PE=4 SV=1	1	2	2	2	0	1	0	0	2	1	0	1	0	0	1	0	0	1	0	0	2	1	0	1	0	0	1	0	0	1	0	0	2	1	0	1	0	0	1	0	3.8	3.8	3.8	58.611
V5BAV6	V5BAV6	4	4	4	>tr|V5BAV6|V5BAV6_TRYCR Uncharacterized protein OS=Trypanosoma cruzi Dm28c GN=TCDM_07010 PE=4 SV=1	1	4	4	4	4	4	4	4	3	4	4	4	4	2	2	4	4	4	4	4	3	4	4	4	4	2	2	4	4	4	4	4	3	4	4	4	4	2	2	4	18.6	18.6	18.6	35.693
V5BAV9	V5BAV9	3	3	3	>tr|V5BAV9|V5BAV9_TRYCR Uncharacterized protein OS=Trypanosoma cruzi Dm28c GN=TCDM_00891 PE=4 SV=1	1	3	3	3	1	1	0	0	2	2	2	2	1	2	1	1	1	1	0	0	2	2	2	2	1	2	1	1	1	1	0	0	2	2	2	2	1	2	1	1	15.6	15.6	15.6	28.297
V5BAW3	V5BAW3	12	12	12	>tr|V5BAW3|V5BAW3_TRYCR Uncharacterized protein OS=Trypanosoma cruzi Dm28c GN=TCDM_00896 PE=4 SV=1	1	12	12	12	9	9	9	7	10	9	10	10	9	12	9	9	9	9	9	7	10	9	10	10	9	12	9	9	9	9	9	7	10	9	10	10	9	12	9	9	58	58	58	30.387
V5BAW4	V5BAW4	4	4	4	>tr|V5BAW4|V5BAW4_TRYCR Uncharacterized protein OS=Trypanosoma cruzi Dm28c GN=TCDM_06924 PE=4 SV=1	1	4	4	4	4	2	2	2	2	2	4	3	4	3	2	4	4	2	2	2	2	2	4	3	4	3	2	4	4	2	2	2	2	2	4	3	4	3	2	4	13.1	13.1	13.1	35.639
V5BAW8	V5BAW8	6	6	6	>tr|V5BAW8|V5BAW8_TRYCR Copper homeostasis protein OS=Trypanosoma cruzi Dm28c GN=TCDM_00901 PE=4 SV=1	1	6	6	6	5	5	4	4	5	5	6	5	5	5	6	6	5	5	4	4	5	5	6	5	5	5	6	6	5	5	4	4	5	5	6	5	5	5	6	6	38.7	38.7	38.7	23.312
V5BAX6	V5BAX6	1	1	1	>tr|V5BAX6|V5BAX6_TRYCR Uncharacterized protein OS=Trypanosoma cruzi Dm28c GN=TCDM_06945 PE=4 SV=1	1	1	1	1	1	1	1	1	1	1	1	1	1	1	1	1	1	1	1	1	1	1	1	1	1	1	1	1	1	1	1	1	1	1	1	1	1	1	1	1	5.9	5.9	5.9	23.552
V5BAX9	V5BAX9	7	7	7	>tr|V5BAX9|V5BAX9_TRYCR Kinesin-like protein OS=Trypanosoma cruzi Dm28c GN=TCDM_09020 PE=3 SV=1	1	7	7	7	3	5	3	2	2	2	3	2	0	0	5	3	3	5	3	2	2	2	3	2	0	0	5	3	3	5	3	2	2	2	3	2	0	0	5	3	4.4	4.4	4.4	201.15
V5BAY1	V5BAY1	2	2	2	>tr|V5BAY1|V5BAY1_TRYCR Uncharacterized protein OS=Trypanosoma cruzi Dm28c GN=TCDM_06951 PE=4 SV=1	1	2	2	2	1	1	0	0	1	1	1	2	0	1	1	1	1	1	0	0	1	1	1	2	0	1	1	1	1	1	0	0	1	1	1	2	0	1	1	1	7.5	7.5	7.5	53.027
V5BAY3	V5BAY3	58	58	58	>tr|V5BAY3|V5BAY3_TRYCR Uncharacterized protein OS=Trypanosoma cruzi Dm28c GN=TCDM_09027 PE=4 SV=1	1	58	58	58	42	39	36	33	43	44	47	49	46	47	40	37	42	39	36	33	43	44	47	49	46	47	40	37	42	39	36	33	43	44	47	49	46	47	40	37	41.3	41.3	41.3	197.05
V5BAY8	V5BAY8	15	15	15	>tr|V5BAY8|V5BAY8_TRYCR Katanin p60 ATPase-containing subunit A1 OS=Trypanosoma cruzi Dm28c GN=KATNA1 PE=3 SV=1	1	15	15	15	8	10	6	8	13	11	11	10	14	14	10	11	8	10	6	8	13	11	11	10	14	14	10	11	8	10	6	8	13	11	11	10	14	14	10	11	29.2	29.2	29.2	75.055
V5BAZ0	V5BAZ0	3	3	3	>tr|V5BAZ0|V5BAZ0_TRYCR DNA repair and transcription factor protein OS=Trypanosoma cruzi Dm28c GN=TCDM_06972 PE=4 SV=1	1	3	3	3	1	1	1	0	0	2	2	1	1	1	3	3	1	1	1	0	0	2	2	1	1	1	3	3	1	1	1	0	0	2	2	1	1	1	3	3	9.3	9.3	9.3	43.771
V5BAZ6	V5BAZ6	2	2	2	>tr|V5BAZ6|V5BAZ6_TRYCR Uncharacterized protein OS=Trypanosoma cruzi Dm28c GN=TCDM_14034 PE=4 SV=1	1	2	2	2	0	0	0	1	1	1	2	1	1	0	0	0	0	0	0	1	1	1	2	1	1	0	0	0	0	0	0	1	1	1	2	1	1	0	0	0	14.6	14.6	14.6	24.002
V5BAZ8	V5BAZ8	6	6	6	>tr|V5BAZ8|V5BAZ8_TRYCR Protein kinase OS=Trypanosoma cruzi Dm28c GN=TCDM_09001 PE=4 SV=1	1	6	6	6	3	4	3	2	4	4	4	5	2	4	2	4	3	4	3	2	4	4	4	5	2	4	2	4	3	4	3	2	4	4	4	5	2	4	2	4	21.6	21.6	21.6	43.96
V5BB08	V5BB08	2	2	2	>tr|V5BB08|V5BB08_TRYCR Uncharacterized protein OS=Trypanosoma cruzi Dm28c GN=TCDM_08975 PE=4 SV=1	1	2	2	2	0	0	0	0	1	1	1	1	1	1	2	1	0	0	0	0	1	1	1	1	1	1	2	1	0	0	0	0	1	1	1	1	1	1	2	1	8.2	8.2	8.2	43.519
V5BB11	V5BB11	6	6	6	>tr|V5BB11|V5BB11_TRYCR Uncharacterized protein OS=Trypanosoma cruzi Dm28c GN=TCDM_06882 PE=4 SV=1	1	6	6	6	0	2	3	2	4	2	0	2	1	1	4	1	0	2	3	2	4	2	0	2	1	1	4	1	0	2	3	2	4	2	0	2	1	1	4	1	5.2	5.2	5.2	174.96
V5BB13	V5BB13	2	2	2	>tr|V5BB13|V5BB13_TRYCR Uncharacterized protein OS=Trypanosoma cruzi Dm28c GN=TCDM_08981 PE=4 SV=1	1	2	2	2	0	0	0	0	1	1	2	1	2	2	0	1	0	0	0	0	1	1	2	1	2	2	0	1	0	0	0	0	1	1	2	1	2	2	0	1	8	8	8	39.686
V5BB15	V5BB15	11	11	11	>tr|V5BB15|V5BB15_TRYCR Uncharacterized protein OS=Trypanosoma cruzi Dm28c GN=TCDM_00584 PE=4 SV=1	1	11	11	11	6	5	7	4	6	6	8	5	10	8	2	4	6	5	7	4	6	6	8	5	10	8	2	4	6	5	7	4	6	6	8	5	10	8	2	4	19.5	19.5	19.5	72.443
V5BB16	V5BB16	13	13	13	>tr|V5BB16|V5BB16_TRYCR Mitochondrial processing peptidase alpha subunit OS=Trypanosoma cruzi Dm28c GN=TCDM_06891 PE=3 SV=1	1	13	13	13	10	9	11	8	10	9	10	10	10	9	10	12	10	9	11	8	10	9	10	10	10	9	10	12	10	9	11	8	10	9	10	10	10	9	10	12	29.7	29.7	29.7	62.088
V5BB18	V5BB18	17	17	17	>tr|V5BB18|V5BB18_TRYCR Uncharacterized protein OS=Trypanosoma cruzi Dm28c GN=TCDM_10839 PE=4 SV=1	1	17	17	17	8	8	8	7	11	10	13	14	13	12	5	8	8	8	8	7	11	10	13	14	13	12	5	8	8	8	8	7	11	10	13	14	13	12	5	8	22.6	22.6	22.6	103.29
V5BB20	V5BB20	7	7	7	>tr|V5BB20|V5BB20_TRYCR Cell cycle sequence binding phosphoprotein (RBP45) OS=Trypanosoma cruzi Dm28c GN=TCDM_00590 PE=4 SV=1	1	7	7	7	4	4	3	3	5	3	4	3	3	4	5	4	4	4	3	3	5	3	4	3	3	4	5	4	4	4	3	3	5	3	4	3	3	4	5	4	23.3	23.3	23.3	34.076
V5BB21	V5BB21	3	3	3	>tr|V5BB21|V5BB21_TRYCR Uncharacterized protein OS=Trypanosoma cruzi Dm28c GN=TCDM_06899 PE=4 SV=1	1	3	3	3	1	2	0	2	1	2	1	2	1	1	1	1	1	2	0	2	1	2	1	2	1	1	1	1	1	2	0	2	1	2	1	2	1	1	1	1	10	10	10	36.311
V5BB26	V5BB26	11	11	11	>tr|V5BB26|V5BB26_TRYCR Acidocalcisomal pyrophosphatase OS=Trypanosoma cruzi Dm28c GN=TCDM_00596 PE=4 SV=1	1	11	11	11	4	5	6	5	8	6	8	7	7	6	7	7	4	5	6	5	8	6	8	7	7	6	7	7	4	5	6	5	8	6	8	7	7	6	7	7	31.9	31.9	31.9	47.883
V5BB27	V5BB27	4	4	4	>tr|V5BB27|V5BB27_TRYCR Uncharacterized protein OS=Trypanosoma cruzi Dm28c GN=TCDM_06905 PE=4 SV=1	1	4	4	4	2	1	1	1	1	2	2	2	1	2	1	1	2	1	1	1	1	2	2	2	1	2	1	1	2	1	1	1	1	2	2	2	1	2	1	1	7	7	7	79.309
V5BB28	V5BB28	1	1	1	>tr|V5BB28|V5BB28_TRYCR Uncharacterized protein OS=Trypanosoma cruzi Dm28c GN=TCDM_14418 PE=4 SV=1	1	1	1	1	1	1	1	0	1	1	1	1	1	1	1	1	1	1	1	0	1	1	1	1	1	1	1	1	1	1	1	0	1	1	1	1	1	1	1	1	11.1	11.1	11.1	11.956
V5BB31	V5BB31	5	5	5	>tr|V5BB31|V5BB31_TRYCR Oxidoreductase OS=Trypanosoma cruzi Dm28c GN=TCDM_08955 PE=4 SV=1	1	5	5	5	2	4	1	3	2	4	3	2	2	4	3	3	2	4	1	3	2	4	3	2	2	4	3	3	2	4	1	3	2	4	3	2	2	4	3	3	14.4	14.4	14.4	47.972
V5BB32	V5BB32	8	8	8	>tr|V5BB32|V5BB32_TRYCR Uncharacterized protein OS=Trypanosoma cruzi Dm28c GN=TCDM_00602 PE=4 SV=1	1	8	8	8	5	2	2	2	5	2	3	3	1	3	4	3	5	2	2	2	5	2	3	3	1	3	4	3	5	2	2	2	5	2	3	3	1	3	4	3	19.2	19.2	19.2	57.121
V5BB37	V5BB37	2	2	2	>tr|V5BB37|V5BB37_TRYCR Uncharacterized protein OS=Trypanosoma cruzi Dm28c GN=TCDM_00607 PE=4 SV=1	1	2	2	2	0	0	1	0	1	1	1	2	1	1	1	2	0	0	1	0	1	1	1	2	1	1	1	2	0	0	1	0	1	1	1	2	1	1	1	2	5.9	5.9	5.9	58.077
V5BB40	V5BB40	1	1	1	>tr|V5BB40|V5BB40_TRYCR Putative amino acid transporter PAT1 OS=Trypanosoma cruzi Dm28c GN=TCDM_10828 PE=4 SV=1	1	1	1	1	0	1	1	1	1	1	1	1	0	0	0	0	0	1	1	1	1	1	1	1	0	0	0	0	0	1	1	1	1	1	1	1	0	0	0	0	7	7	7	19.296
V5BB41	V5BB41	25	25	25	>tr|V5BB41|V5BB41_TRYCR Ubiquitin-activating enzyme e1 OS=Trypanosoma cruzi Dm28c GN=TCDM_08968 PE=3 SV=1	1	25	25	25	18	18	13	15	20	14	19	20	20	20	21	21	18	18	13	15	20	14	19	20	20	20	21	21	18	18	13	15	20	14	19	20	20	20	21	21	33.4	33.4	33.4	114.42
V5BB42	V5BB42	7	7	7	>tr|V5BB42|V5BB42_TRYCR Uncharacterized protein OS=Trypanosoma cruzi Dm28c GN=TCDM_06814 PE=4 SV=1	1	7	7	7	3	4	3	2	4	2	4	4	5	5	3	3	3	4	3	2	4	2	4	4	5	5	3	3	3	4	3	2	4	2	4	4	5	5	3	3	14.2	14.2	14.2	69.033
V5BB44	V5BB44	5	5	5	>tr|V5BB44|V5BB44_TRYCR Uncharacterized protein OS=Trypanosoma cruzi Dm28c GN=TCDM_00616 PE=4 SV=1	1	5	5	5	1	1	1	1	1	0	1	0	0	0	1	2	1	1	1	1	1	0	1	0	0	0	1	2	1	1	1	1	1	0	1	0	0	0	1	2	11.4	11.4	11.4	63.501
V5BB49	V5BB49	2	2	2	>tr|V5BB49|V5BB49_TRYCR Chromatin binding protein OS=Trypanosoma cruzi Dm28c GN=TCDM_00622 PE=4 SV=1	1	2	2	2	1	1	1	2	1	1	0	0	0	0	0	0	1	1	1	2	1	1	0	0	0	0	0	0	1	1	1	2	1	1	0	0	0	0	0	0	4.4	4.4	4.4	59.142
V5BB53	V5BB53	5	5	5	>tr|V5BB53|V5BB53_TRYCR Uncharacterized protein OS=Trypanosoma cruzi Dm28c GN=TCDM_06827 PE=4 SV=1	1	5	5	5	2	3	2	1	3	3	2	3	3	1	3	2	2	3	2	1	3	3	2	3	3	1	3	2	2	3	2	1	3	3	2	3	3	1	3	2	7.5	7.5	7.5	73.52
V5BB58	V5BB58	11	11	11	>tr|V5BB58|V5BB58_TRYCR Uncharacterized protein OS=Trypanosoma cruzi Dm28c GN=TCDM_06838 PE=4 SV=1	1	11	11	11	11	11	10	11	11	11	11	11	11	11	7	8	11	11	10	11	11	11	11	11	11	11	7	8	11	11	10	11	11	11	11	11	11	11	7	8	40.8	40.8	40.8	38.752
V5BB69	V5BB69	1	1	1	>tr|V5BB69|V5BB69_TRYCR Methyltransferase OS=Trypanosoma cruzi Dm28c GN=TCDM_06862 PE=4 SV=1	1	1	1	1	1	1	1	1	0	1	0	0	0	0	0	0	1	1	1	1	0	1	0	0	0	0	0	0	1	1	1	1	0	1	0	0	0	0	0	0	1	1	1	117.98
V5BB72	V5BB72	2	2	2	>tr|V5BB72|V5BB72_TRYCR Uncharacterized protein OS=Trypanosoma cruzi Dm28c GN=TCDM_08897 PE=4 SV=1	1	2	2	2	1	1	1	1	1	0	2	2	2	1	1	2	1	1	1	1	1	0	2	2	2	1	1	2	1	1	1	1	1	0	2	2	2	1	1	2	9	9	9	32.648
V5BB76	V5BB76	3	3	3	>tr|V5BB76|V5BB76_TRYCR Uncharacterized protein OS=Trypanosoma cruzi Dm28c GN=TCDM_08912 PE=3 SV=1	1	3	3	3	1	0	1	1	0	0	2	2	3	2	1	1	1	0	1	1	0	0	2	2	3	2	1	1	1	0	1	1	0	0	2	2	3	2	1	1	7.6	7.6	7.6	58.631
V5BB81	V5BB81	4	4	4	>tr|V5BB81|V5BB81_TRYCR Uncharacterized protein OS=Trypanosoma cruzi Dm28c GN=TCDM_10765 PE=4 SV=1	1	4	4	4	0	1	0	2	1	0	0	0	2	0	1	1	0	1	0	2	1	0	0	0	2	0	1	1	0	1	0	2	1	0	0	0	2	0	1	1	5.2	5.2	5.2	86.813
V5BB82	V5BB82	2	2	2	>tr|V5BB82|V5BB82_TRYCR DNA mismatch repair protein MSH2 OS=Trypanosoma cruzi Dm28c GN=TCDM_06769 PE=3 SV=1	1	2	2	2	2	1	2	2	2	2	2	2	2	1	2	2	2	1	2	2	2	2	2	2	2	1	2	2	2	1	2	2	2	2	2	2	2	1	2	2	2.1	2.1	2.1	106.5
V5BB87	V5BB87	35	35	35	>tr|V5BB87|V5BB87_TRYCR Heat shock protein 85 OS=Trypanosoma cruzi Dm28c GN=TCDM_06775 PE=3 SV=1	1	35	35	35	31	28	27	26	27	28	29	28	26	26	33	30	31	28	27	26	27	28	29	28	26	26	33	30	31	28	27	26	27	28	29	28	26	26	33	30	41.6	41.6	41.6	89.007
V5BB88	V5BB88	7	7	7	>tr|V5BB88|V5BB88_TRYCR Uncharacterized protein OS=Trypanosoma cruzi Dm28c GN=TCDM_14397 PE=4 SV=1	1	7	7	7	5	4	2	1	5	5	6	7	5	3	6	6	5	4	2	1	5	5	6	7	5	3	6	6	5	4	2	1	5	5	6	7	5	3	6	6	19.1	19.1	19.1	61.387
V5BB90	V5BB90	4	4	4	>tr|V5BB90|V5BB90_TRYCR Dihydrolipoamide dehydrogenase OS=Trypanosoma cruzi Dm28c GN=TCDM_10743 PE=4 SV=1	1	4	4	4	4	3	3	1	2	2	4	3	3	4	3	3	4	3	3	1	2	2	4	3	3	4	3	3	4	3	3	1	2	2	4	3	3	4	3	3	8.9	8.9	8.9	61.036
V5BB96	V5BB96	27	27	27	>tr|V5BB96|V5BB96_TRYCR Myosin heavy chain OS=Trypanosoma cruzi Dm28c GN=TCDM_08875 PE=4 SV=1	1	27	27	27	12	12	13	10	17	18	20	20	6	4	11	14	12	12	13	10	17	18	20	20	6	4	11	14	12	12	13	10	17	18	20	20	6	4	11	14	20.9	20.9	20.9	169.43
V5BBA4	V5BBA4	8	8	8	>tr|V5BBA4|V5BBA4_TRYCR Uncharacterized protein OS=Trypanosoma cruzi Dm28c GN=TCDM_08886 PE=4 SV=1	1	8	8	8	4	4	4	4	4	4	3	3	1	3	6	6	4	4	4	4	4	4	3	3	1	3	6	6	4	4	4	4	4	4	3	3	1	3	6	6	12.9	12.9	12.9	83.12
V5BBA9	V5BBA9	2	2	2	>tr|V5BBA9|V5BBA9_TRYCR Uncharacterized protein OS=Trypanosoma cruzi Dm28c GN=TCDM_06810 PE=4 SV=1	1	2	2	2	1	1	2	0	2	2	2	2	2	1	2	2	1	1	2	0	2	2	2	2	2	1	2	2	1	1	2	0	2	2	2	2	2	1	2	2	8.4	8.4	8.4	36.602
V5BBB3	V5BBB3	2	2	2	>tr|V5BBB3|V5BBB3_TRYCR Uncharacterized protein OS=Trypanosoma cruzi Dm28c GN=TCDM_13956 PE=4 SV=1	1	2	2	2	1	1	1	1	1	2	2	2	2	2	1	1	1	1	1	1	1	2	2	2	2	2	1	1	1	1	1	1	1	2	2	2	2	2	1	1	11	11	11	32.852
V5BBB5	V5BBB5	5	5	5	>tr|V5BBB5|V5BBB5_TRYCR Uncharacterized protein OS=Trypanosoma cruzi Dm28c GN=TCDM_00665 PE=4 SV=1	1	5	5	5	5	5	4	0	4	4	3	4	1	2	2	2	5	5	4	0	4	4	3	4	1	2	2	2	5	5	4	0	4	4	3	4	1	2	2	2	9.9	9.9	9.9	75.087
V5BBB7;V5A473	V5BBB7	30;1	30;1	20;0	>tr|V5BBB7|V5BBB7_TRYCR Retrotransposon hot spot (RHS) protein OS=Trypanosoma cruzi Dm28c GN=TCDM_06700 PE=4 SV=1	2	30	30	20	20	24	21	22	25	24	25	26	22	23	24	23	20	24	21	22	25	24	25	26	22	23	24	23	14	16	16	15	16	16	17	17	15	15	16	15	35.5	35.5	26.2	108.68
V5BBB8	V5BBB8	2	2	2	>tr|V5BBB8|V5BBB8_TRYCR Uncharacterized protein OS=Trypanosoma cruzi Dm28c GN=TCDM_00670 PE=4 SV=1	1	2	2	2	2	2	2	2	2	2	2	2	2	2	2	2	2	2	2	2	2	2	2	2	2	2	2	2	2	2	2	2	2	2	2	2	2	2	2	2	10.6	10.6	10.6	30.826
V5BBC2	V5BBC2	11	11	11	>tr|V5BBC2|V5BBC2_TRYCR Uncharacterized protein OS=Trypanosoma cruzi Dm28c GN=TCDM_00679 PE=4 SV=1	1	11	11	11	8	6	7	7	10	7	10	11	11	11	11	10	8	6	7	7	10	7	10	11	11	11	11	10	8	6	7	7	10	7	10	11	11	11	11	10	41	41	41	48.252
V5BBC6	V5BBC6	17	17	17	>tr|V5BBC6|V5BBC6_TRYCR Uncharacterized protein OS=Trypanosoma cruzi Dm28c GN=TCDM_06711 PE=4 SV=1	1	17	17	17	7	8	9	7	12	12	13	12	13	13	12	11	7	8	9	7	12	12	13	12	13	13	12	11	7	8	9	7	12	12	13	12	13	13	12	11	23.6	23.6	23.6	109.51
V5BBC9	V5BBC9	8	8	8	>tr|V5BBC9|V5BBC9_TRYCR DNA repair protein RAD2 OS=Trypanosoma cruzi Dm28c GN=TCDM_06722 PE=4 SV=1	1	8	8	8	4	6	3	4	7	5	6	7	6	7	5	6	4	6	3	4	7	5	6	7	6	7	5	6	4	6	3	4	7	5	6	7	6	7	5	6	22.3	22.3	22.3	46.721
V5BBD1	V5BBD1	3	3	3	>tr|V5BBD1|V5BBD1_TRYCR Uncharacterized protein OS=Trypanosoma cruzi Dm28c GN=TCDM_00691 PE=4 SV=1	1	3	3	3	1	2	1	1	2	2	2	2	2	2	3	2	1	2	1	1	2	2	2	2	2	2	3	2	1	2	1	1	2	2	2	2	2	2	3	2	11.2	11.2	11.2	36.37
V5BBD2	V5BBD2	5	5	5	>tr|V5BBD2|V5BBD2_TRYCR Agmatinase OS=Trypanosoma cruzi Dm28c GN=TCDM_10701 PE=4 SV=1	1	5	5	5	4	5	4	4	5	4	4	5	4	5	4	5	4	5	4	4	5	4	4	5	4	5	4	5	4	5	4	4	5	4	4	5	4	5	4	5	24.5	24.5	24.5	36.298
V5BBD4	V5BBD4	42	42	42	>tr|V5BBD4|V5BBD4_TRYCR Pyruvate phosphate dikinase OS=Trypanosoma cruzi Dm28c GN=TCDM_00696 PE=4 SV=1	1	42	42	42	39	39	36	38	38	38	37	37	38	35	41	40	39	39	36	38	38	38	37	37	38	35	41	40	39	39	36	38	38	38	37	37	38	35	41	40	59.4	59.4	59.4	87.845
V5BBD6	V5BBD6	21	21	21	>tr|V5BBD6|V5BBD6_TRYCR Serine hydroxymethyltransferase OS=Trypanosoma cruzi Dm28c GN=TCDM_06729 PE=3 SV=1	1	21	21	21	17	15	15	13	16	16	20	18	16	16	18	17	17	15	15	13	16	16	20	18	16	16	18	17	17	15	15	13	16	16	20	18	16	16	18	17	59.2	59.2	59.2	50.527
V5BBD7	V5BBD7	15	15	15	>tr|V5BBD7|V5BBD7_TRYCR Uncharacterized protein OS=Trypanosoma cruzi Dm28c GN=TCDM_10708 PE=4 SV=1	1	15	15	15	13	13	12	11	15	15	14	12	12	15	14	15	13	13	12	11	15	15	14	12	12	15	14	15	13	13	12	11	15	15	14	12	12	15	14	15	39.3	39.3	39.3	48.769
V5BBD8	V5BBD8	4	4	4	>tr|V5BBD8|V5BBD8_TRYCR Pretranslocation protein OS=Trypanosoma cruzi Dm28c GN=TCDM_00701 PE=3 SV=1	1	4	4	4	3	3	2	3	3	3	3	2	3	3	4	2	3	3	2	3	3	3	3	2	3	3	4	2	3	3	2	3	3	3	3	2	3	3	4	2	5.4	5.4	5.4	53.518
V5BBE1;V5BV44	V5BBE1;V5BV44	4;3	4;3	4;3	>tr|V5BBE1|V5BBE1_TRYCR Ubiquitin/ribosomal protein S27a OS=Trypanosoma cruzi Dm28c GN=TCDM_06736 PE=4 SV=1;>tr|V5BV44|V5BV44_TRYCR Ubiquitin/ribosomal protein S27a OS=Trypanosoma cruzi Dm28c GN=TCDM_01184 PE=4 SV=1	2	4	4	4	4	4	4	4	4	3	4	4	3	2	4	4	4	4	4	4	4	3	4	4	3	2	4	4	4	4	4	4	4	3	4	4	3	2	4	4	47.1	47.1	47.1	10.022
V5BBE3	V5BBE3	18	18	18	>tr|V5BBE3|V5BBE3_TRYCR Unspecified product OS=Trypanosoma cruzi Dm28c GN=TCDM_00709 PE=4 SV=1	1	18	18	18	14	14	12	11	14	14	16	17	17	16	15	16	14	14	12	11	14	14	16	17	17	16	15	16	14	14	12	11	14	14	16	17	17	16	15	16	30.8	30.8	30.8	95.187
V5BBE5	V5BBE5	31	31	31	>tr|V5BBE5|V5BBE5_TRYCR Uncharacterized protein OS=Trypanosoma cruzi Dm28c GN=TCDM_06747 PE=4 SV=1	1	31	31	31	25	26	24	27	29	24	28	26	30	29	27	25	25	26	24	27	29	24	28	26	30	29	27	25	25	26	24	27	29	24	28	26	30	29	27	25	51.3	51.3	51.3	90.909
V5BBE7	V5BBE7	23	23	23	>tr|V5BBE7|V5BBE7_TRYCR Uncharacterized protein OS=Trypanosoma cruzi Dm28c GN=TCDM_08833 PE=4 SV=1	1	23	23	23	17	18	16	17	20	20	18	20	20	21	19	17	17	18	16	17	20	20	18	20	20	21	19	17	17	18	16	17	20	20	18	20	20	21	19	17	44.7	44.7	44.7	72.497
V5BBE8	V5BBE8	2	2	2	>tr|V5BBE8|V5BBE8_TRYCR Uncharacterized protein OS=Trypanosoma cruzi Dm28c GN=TCDM_10685 PE=4 SV=1	1	2	2	2	1	2	1	1	1	2	1	2	1	2	1	1	1	2	1	1	1	2	1	2	1	2	1	1	1	2	1	1	1	2	1	2	1	2	1	1	5.1	5.1	5.1	61.328
V5BBF0	V5BBF0	2	2	2	>tr|V5BBF0|V5BBF0_TRYCR Acyl-CoA thioesterase OS=Trypanosoma cruzi Dm28c GN=TCDM_00720 PE=4 SV=1	1	2	2	2	2	1	1	0	2	1	2	1	1	1	2	1	2	1	1	0	2	1	2	1	1	1	2	1	2	1	1	0	2	1	2	1	1	1	2	1	7.9	7.9	7.9	35.537
V5BBF4	V5BBF4	7	7	7	>tr|V5BBF4|V5BBF4_TRYCR Uncharacterized protein OS=Trypanosoma cruzi Dm28c GN=TCDM_00726 PE=4 SV=1	1	7	7	7	2	2	1	5	3	4	3	3	5	5	5	3	2	2	1	5	3	4	3	3	5	5	5	3	2	2	1	5	3	4	3	3	5	5	5	3	31.9	31.9	31.9	30.612
V5BBF6	V5BBF6	23	23	23	>tr|V5BBF6|V5BBF6_TRYCR Uncharacterized protein OS=Trypanosoma cruzi Dm28c GN=TCDM_08783 PE=4 SV=1	1	23	23	23	19	16	17	14	20	18	21	21	22	20	21	19	19	16	17	14	20	18	21	21	22	20	21	19	19	16	17	14	20	18	21	21	22	20	21	19	42.8	42.8	42.8	81.255
V5BBF7	V5BBF7	2	2	2	>tr|V5BBF7|V5BBF7_TRYCR Uncharacterized protein OS=Trypanosoma cruzi Dm28c GN=TCDM_00731 PE=4 SV=1	1	2	2	2	1	1	1	1	1	1	2	1	1	0	1	1	1	1	1	1	1	1	2	1	1	0	1	1	1	1	1	1	1	1	2	1	1	0	1	1	3.7	3.7	3.7	63.828
V5BBG0	V5BBG0	2	2	2	>tr|V5BBG0|V5BBG0_TRYCR Glutaminyl cyclase OS=Trypanosoma cruzi Dm28c GN=TCDM_08789 PE=4 SV=1	1	2	2	2	0	2	1	1	2	2	2	1	1	1	2	2	0	2	1	1	2	2	2	1	1	1	2	2	0	2	1	1	2	2	2	1	1	1	2	2	5.2	5.2	5.2	46.303
V5BBG1	V5BBG1	7	7	7	>tr|V5BBG1|V5BBG1_TRYCR Uncharacterized protein OS=Trypanosoma cruzi Dm28c GN=TCDM_13857 PE=4 SV=1	1	7	7	7	3	1	2	2	4	5	5	5	3	4	5	4	3	1	2	2	4	5	5	5	3	4	5	4	3	1	2	2	4	5	5	5	3	4	5	4	36.5	36.5	36.5	22.505
V5BBG5	V5BBG5	16	16	16	>tr|V5BBG5|V5BBG5_TRYCR Uncharacterized protein OS=Trypanosoma cruzi Dm28c GN=TCDM_08797 PE=4 SV=1	1	16	16	16	12	10	11	9	13	11	13	11	10	10	11	12	12	10	11	9	13	11	13	11	10	10	11	12	12	10	11	9	13	11	13	11	10	10	11	12	13.4	13.4	13.4	192.53
V5BBG7	V5BBG7	1	1	1	>tr|V5BBG7|V5BBG7_TRYCR Small GTP-binding protein Rab7 OS=Trypanosoma cruzi Dm28c GN=TCDM_06754 PE=4 SV=1	1	1	1	1	0	0	1	0	1	0	0	0	0	0	0	0	0	0	1	0	1	0	0	0	0	0	0	0	0	0	1	0	1	0	0	0	0	0	0	0	2.3	2.3	2.3	67.925
V5BBH0	V5BBH0	4	4	4	>tr|V5BBH0|V5BBH0_TRYCR Uncharacterized protein OS=Trypanosoma cruzi Dm28c GN=TCDM_08806 PE=4 SV=1	1	4	4	4	2	2	1	0	3	1	1	1	1	1	3	3	2	2	1	0	3	1	1	1	1	1	3	3	2	2	1	0	3	1	1	1	1	1	3	3	5.5	5.5	5.5	107.54
V5BBH8	V5BBH8	3	3	3	>tr|V5BBH8|V5BBH8_TRYCR Uncharacterized protein OS=Trypanosoma cruzi Dm28c GN=TCDM_08768 PE=4 SV=1	1	3	3	3	0	2	0	1	2	2	1	1	0	0	2	3	0	2	0	1	2	2	1	1	0	0	2	3	0	2	0	1	2	2	1	1	0	0	2	3	9.3	9.3	9.3	52.412
V5BBI2	V5BBI2	4	4	4	>tr|V5BBI2|V5BBI2_TRYCR Uncharacterized protein OS=Trypanosoma cruzi Dm28c GN=TCDM_08773 PE=4 SV=1	1	4	4	4	3	3	1	3	2	3	3	3	3	3	2	2	3	3	1	3	2	3	3	3	3	3	2	2	3	3	1	3	2	3	3	3	3	3	2	2	14	14	14	28.628
V5BBI5	V5BBI5	3	3	3	>tr|V5BBI5|V5BBI5_TRYCR Mucin-associated surface protein (MASP) OS=Trypanosoma cruzi Dm28c GN=TCDM_06650 PE=4 SV=1	1	3	3	3	0	0	0	0	1	0	2	0	1	0	2	1	0	0	0	0	1	0	2	0	1	0	2	1	0	0	0	0	1	0	2	0	1	0	2	1	10.5	10.5	10.5	55.527
V5BBJ1	V5BBJ1	6	6	6	>tr|V5BBJ1|V5BBJ1_TRYCR Uncharacterized protein OS=Trypanosoma cruzi Dm28c GN=TCDM_10626 PE=4 SV=1	1	6	6	6	3	2	2	2	2	1	4	2	5	3	1	2	3	2	2	2	2	1	4	2	5	3	1	2	3	2	2	2	2	1	4	2	5	3	1	2	4	4	4	197.4
V5BBJ7	V5BBJ7	2	2	2	>tr|V5BBJ7|V5BBJ7_TRYCR Uncharacterized protein OS=Trypanosoma cruzi Dm28c GN=TCDM_14275 PE=4 SV=1	1	2	2	2	1	1	1	1	1	2	1	1	1	1	1	1	1	1	1	1	1	2	1	1	1	1	1	1	1	1	1	1	1	2	1	1	1	1	1	1	24.6	24.6	24.6	13.895
V5BBK5;V5DC93	V5BBK5	12;3	8;1	6;1	>tr|V5BBK5|V5BBK5_TRYCR Uncharacterized protein OS=Trypanosoma cruzi Dm28c GN=TCDM_06674 PE=4 SV=1	2	12	8	6	5	6	5	4	6	5	5	6	12	11	3	6	4	4	4	2	4	4	3	4	8	7	2	4	3	3	3	1	3	3	1	3	6	5	1	3	11.8	7.7	5.6	131.86
V5BBL7	V5BBL7	4	4	4	>tr|V5BBL7|V5BBL7_TRYCR Uncharacterized protein OS=Trypanosoma cruzi Dm28c GN=TCDM_06694 PE=4 SV=1	1	4	4	4	3	2	3	3	3	3	2	3	4	4	3	3	3	2	3	3	3	3	2	3	4	4	3	3	3	2	3	3	3	3	2	3	4	4	3	3	16.6	16.6	16.6	31.901
V5BBM3	V5BBM3	12	12	12	>tr|V5BBM3|V5BBM3_TRYCR Mitochondrial RNA binding protein OS=Trypanosoma cruzi Dm28c GN=TCDM_08720 PE=4 SV=1	1	12	12	12	10	7	10	8	11	9	12	10	12	12	11	12	10	7	10	8	11	9	12	10	12	12	11	12	10	7	10	8	11	9	12	10	12	12	11	12	43.2	43.2	43.2	42.523
V5BBM5	V5BBM5	9	9	9	>tr|V5BBM5|V5BBM5_TRYCR Uncharacterized protein OS=Trypanosoma cruzi Dm28c GN=TCDM_14336 PE=3 SV=1	1	9	9	9	9	8	8	7	9	9	9	9	9	9	9	9	9	8	8	7	9	9	9	9	9	9	9	9	9	8	8	7	9	9	9	9	9	9	9	9	44.4	44.4	44.4	22.866
V5BBM7	V5BBM7	1	1	1	>tr|V5BBM7|V5BBM7_TRYCR Uncharacterized protein OS=Trypanosoma cruzi Dm28c GN=TCDM_08725 PE=4 SV=1	1	1	1	1	1	1	0	0	0	1	0	0	0	1	1	1	1	1	0	0	0	1	0	0	0	1	1	1	1	1	0	0	0	1	0	0	0	1	1	1	3.6	3.6	3.6	44.353
V5BBN7	V5BBN7	9	9	9	>tr|V5BBN7|V5BBN7_TRYCR Protein transport protein Sec13 OS=Trypanosoma cruzi Dm28c GN=TCDM_00420 PE=4 SV=1	1	9	9	9	7	6	6	6	7	7	8	7	8	8	8	8	7	6	6	6	7	7	8	7	8	8	8	8	7	6	6	6	7	7	8	7	8	8	8	8	29	29	29	41.43
V5BBN8	V5BBN8	10	10	10	>tr|V5BBN8|V5BBN8_TRYCR Uncharacterized protein OS=Trypanosoma cruzi Dm28c GN=TCDM_08680 PE=4 SV=1	1	10	10	10	7	6	6	6	9	5	9	5	8	7	7	7	7	6	6	6	9	5	9	5	8	7	7	7	7	6	6	6	9	5	9	5	8	7	7	7	26.9	26.9	26.9	60.208
V5BBN9	V5BBN9	4	4	4	>tr|V5BBN9|V5BBN9_TRYCR Uncharacterized protein OS=Trypanosoma cruzi Dm28c GN=TCDM_06616 PE=4 SV=1	1	4	4	4	2	2	0	2	3	3	2	4	1	1	1	2	2	2	0	2	3	3	2	4	1	1	1	2	2	2	0	2	3	3	2	4	1	1	1	2	23.8	23.8	23.8	28.966
V5BBP4	V5BBP4	25	25	25	>tr|V5BBP4|V5BBP4_TRYCR Adenylosuccinate synthetase OS=Trypanosoma cruzi Dm28c GN=TCDM_08690 PE=3 SV=1	1	25	25	25	17	17	17	15	19	19	19	19	23	23	21	20	17	17	17	15	19	19	19	19	23	23	21	20	17	17	17	15	19	19	19	19	23	23	21	20	55.5	55.5	55.5	68.352
V5BBP6	V5BBP6	1	1	1	>tr|V5BBP6|V5BBP6_TRYCR Protein kinase OS=Trypanosoma cruzi Dm28c GN=TCDM_00436 PE=4 SV=1	1	1	1	1	0	0	0	0	0	1	0	1	0	1	0	0	0	0	0	0	0	1	0	1	0	1	0	0	0	0	0	0	0	1	0	1	0	1	0	0	1.7	1.7	1.7	111.84
V5BBP8	V5BBP8	5	5	5	>tr|V5BBP8|V5BBP8_TRYCR Ankyrin repeat protein OS=Trypanosoma cruzi Dm28c GN=TCDM_06627 PE=4 SV=1	1	5	5	5	3	1	2	2	4	4	4	3	5	5	4	4	3	1	2	2	4	4	4	3	5	5	4	4	3	1	2	2	4	4	4	3	5	5	4	4	22.1	22.1	22.1	26.87
V5BBQ1	V5BBQ1	5	5	5	>tr|V5BBQ1|V5BBQ1_TRYCR Uncharacterized protein OS=Trypanosoma cruzi Dm28c GN=TCDM_00442 PE=4 SV=1	1	5	5	5	2	1	2	0	3	4	2	0	3	5	2	3	2	1	2	0	3	4	2	0	3	5	2	3	2	1	2	0	3	4	2	0	3	5	2	3	9.7	9.7	9.7	71.984
V5BBQ6	V5BBQ6	6	6	6	>tr|V5BBQ6|V5BBQ6_TRYCR Uncharacterized protein OS=Trypanosoma cruzi Dm28c GN=TCDM_00447 PE=4 SV=1	1	6	6	6	4	3	4	4	5	4	5	5	5	5	5	5	4	3	4	4	5	4	5	5	5	5	5	5	4	3	4	4	5	4	5	5	5	5	5	5	18.4	18.4	18.4	42.46
V5BBQ7	V5BBQ7	1	1	1	>tr|V5BBQ7|V5BBQ7_TRYCR Uncharacterized protein OS=Trypanosoma cruzi Dm28c GN=TCDM_06640 PE=4 SV=1	1	1	1	1	0	1	0	0	0	0	1	0	0	0	0	0	0	1	0	0	0	0	1	0	0	0	0	0	0	1	0	0	0	0	1	0	0	0	0	0	3.2	3.2	3.2	61.939
V5BBQ9	V5BBQ9	6	5	3	>tr|V5BBQ9|V5BBQ9_TRYCR Retrotransposon hot spot (RHS) protein OS=Trypanosoma cruzi Dm28c GN=TCDM_10546 PE=4 SV=1	1	6	5	3	4	6	3	5	6	5	4	5	4	6	5	5	3	5	2	4	5	4	3	4	3	5	4	4	2	3	1	3	3	3	2	3	2	3	2	2	22.8	18.9	10.5	31.841
V5BBR4	V5BBR4	24	24	24	>tr|V5BBR4|V5BBR4_TRYCR Uncharacterized protein OS=Trypanosoma cruzi Dm28c GN=TCDM_00461 PE=4 SV=1	1	24	24	24	12	8	10	8	16	13	14	9	16	12	11	10	12	8	10	8	16	13	14	9	16	12	11	10	12	8	10	8	16	13	14	9	16	12	11	10	18.3	18.3	18.3	183.82
V5BBR9	V5BBR9	16	16	16	>tr|V5BBR9|V5BBR9_TRYCR Uncharacterized protein OS=Trypanosoma cruzi Dm28c GN=TCDM_00468 PE=4 SV=1	1	16	16	16	12	13	13	10	14	15	15	13	15	15	13	14	12	13	13	10	14	15	15	13	15	15	13	14	12	13	13	10	14	15	15	13	15	15	13	14	50.9	50.9	50.9	41.494
V5BBS1	V5BBS1	9	9	9	>tr|V5BBS1|V5BBS1_TRYCR Uncharacterized protein OS=Trypanosoma cruzi Dm28c GN=TCDM_08660 PE=4 SV=1	1	9	9	9	5	2	4	3	5	4	7	7	6	4	3	3	5	2	4	3	5	4	7	7	6	4	3	3	5	2	4	3	5	4	7	7	6	4	3	3	7.4	7.4	7.4	163.16
V5BBS3	V5BBS3	2	2	2	>tr|V5BBS3|V5BBS3_TRYCR Serine/threonine-protein phosphatase OS=Trypanosoma cruzi Dm28c GN=TCDM_06549 PE=3 SV=1	1	2	2	2	0	1	1	0	2	1	2	2	2	2	2	1	0	1	1	0	2	1	2	2	2	2	2	1	0	1	1	0	2	1	2	2	2	2	2	1	3.2	3.2	3.2	66.33
V5BBS4	V5BBS4	3	3	3	>tr|V5BBS4|V5BBS4_TRYCR Pterin-4-alpha-carbinolamine dehydratase OS=Trypanosoma cruzi Dm28c GN=TCDM_10533 PE=4 SV=1	1	3	3	3	1	2	1	0	1	3	1	0	1	2	1	2	1	2	1	0	1	3	1	0	1	2	1	2	1	2	1	0	1	3	1	0	1	2	1	2	9	9	9	49.714
V5BBS9	V5BBS9	15	15	15	>tr|V5BBS9|V5BBS9_TRYCR Aldo-keto reductase OS=Trypanosoma cruzi Dm28c GN=TCDM_00490 PE=4 SV=1	1	15	15	15	14	12	14	12	15	13	15	15	15	15	15	15	14	12	14	12	15	13	15	15	15	15	15	15	14	12	14	12	15	13	15	15	15	15	15	15	62.8	62.8	62.8	32.457
V5BBT3	V5BBT3	8	8	8	>tr|V5BBT3|V5BBT3_TRYCR Uncharacterized protein OS=Trypanosoma cruzi Dm28c GN=TCDM_00495 PE=4 SV=1	1	8	8	8	6	8	6	7	7	8	7	8	5	8	6	7	6	8	6	7	7	8	7	8	5	8	6	7	6	8	6	7	7	8	7	8	5	8	6	7	32.9	32.9	32.9	37.63
V5BBT5	V5BBT5	5	5	5	>tr|V5BBT5|V5BBT5_TRYCR COP-coated vesicle membrane protein OS=Trypanosoma cruzi Dm28c GN=TCDM_06571 PE=4 SV=1	1	5	5	5	4	4	4	3	5	5	5	5	5	5	5	5	4	4	4	3	5	5	5	5	5	5	5	5	4	4	4	3	5	5	5	5	5	5	5	5	25.6	25.6	25.6	28.507
V5BBT6	V5BBT6	6	6	6	>tr|V5BBT6|V5BBT6_TRYCR Uncharacterized protein OS=Trypanosoma cruzi Dm28c GN=TCDM_00500 PE=4 SV=1	1	6	6	6	6	6	5	5	6	5	6	4	4	4	5	6	6	6	5	5	6	5	6	4	4	4	5	6	6	6	5	5	6	5	6	4	4	4	5	6	32.5	32.5	32.5	26.186
V5BBT9	V5BBT9	5	5	5	>tr|V5BBT9|V5BBT9_TRYCR Uncharacterized protein OS=Trypanosoma cruzi Dm28c GN=TCDM_00506 PE=4 SV=1	1	5	5	5	0	3	0	2	2	2	2	3	1	1	1	1	0	3	0	2	2	2	2	3	1	1	1	1	0	3	0	2	2	2	2	3	1	1	1	1	3.9	3.9	3.9	159.97
V5BBU2	V5BBU2	1	1	1	>tr|V5BBU2|V5BBU2_TRYCR Guanylate kinase OS=Trypanosoma cruzi Dm28c GN=TCDM_06585 PE=4 SV=1	1	1	1	1	1	1	0	1	1	1	1	1	1	1	1	1	1	1	0	1	1	1	1	1	1	1	1	1	1	1	0	1	1	1	1	1	1	1	1	1	3.3	3.3	3.3	26.81
V5BBU4	V5BBU4	2	2	2	>tr|V5BBU4|V5BBU4_TRYCR Uncharacterized protein OS=Trypanosoma cruzi Dm28c GN=TCDM_00511 PE=4 SV=1	1	2	2	2	1	1	1	0	1	1	0	1	1	1	2	1	1	1	1	0	1	1	0	1	1	1	2	1	1	1	1	0	1	1	0	1	1	1	2	1	7.4	7.4	7.4	57.101
V5BBU5	V5BBU5	9	9	9	>tr|V5BBU5|V5BBU5_TRYCR SPFH domain protein OS=Trypanosoma cruzi Dm28c GN=TCDM_08667 PE=4 SV=1	1	9	9	9	7	6	7	7	8	7	6	7	7	7	7	5	7	6	7	7	8	7	6	7	7	7	7	5	7	6	7	7	8	7	6	7	7	7	7	5	24.4	24.4	24.4	44.318
V5BBU8	V5BBU8	12	12	12	>tr|V5BBU8|V5BBU8_TRYCR Glucokinase OS=Trypanosoma cruzi Dm28c GN=TCDM_06590 PE=4 SV=1	1	12	12	12	9	9	9	7	7	8	10	8	10	11	12	12	9	9	9	7	7	8	10	8	10	11	12	12	9	9	9	7	7	8	10	8	10	11	12	12	41.2	41.2	41.2	41.54
V5BBV3	V5BBV3	5	5	5	>tr|V5BBV3|V5BBV3_TRYCR Uncharacterized protein OS=Trypanosoma cruzi Dm28c GN=TCDM_06490 PE=4 SV=1	1	5	5	5	3	3	2	4	4	2	3	2	3	2	4	4	3	3	2	4	4	2	3	2	3	2	4	4	3	3	2	4	4	2	3	2	3	2	4	4	34.7	34.7	34.7	28.615
V5BBV8	V5BBV8	2	2	2	>tr|V5BBV8|V5BBV8_TRYCR Synaptobrevin-type transport protein OS=Trypanosoma cruzi Dm28c GN=TCDM_00541 PE=4 SV=1	1	2	2	2	1	1	1	0	1	2	1	2	2	2	0	1	1	1	1	0	1	2	1	2	2	2	0	1	1	1	1	0	1	2	1	2	2	2	0	1	6.9	6.9	6.9	29.885
V5BBW3	V5BBW3	4	4	4	>tr|V5BBW3|V5BBW3_TRYCR Nuclear cap binding complex subunit CBP30 OS=Trypanosoma cruzi Dm28c GN=TCDM_00550 PE=4 SV=1	1	4	4	4	2	2	2	1	3	3	4	4	3	4	3	4	2	2	2	1	3	3	4	4	3	4	3	4	2	2	2	1	3	3	4	4	3	4	3	4	23.4	23.4	23.4	30.163
V5BBX1	V5BBX1	6	6	6	>tr|V5BBX1|V5BBX1_TRYCR Uncharacterized protein OS=Trypanosoma cruzi Dm28c GN=TCDM_08621 PE=4 SV=1	1	6	6	6	5	5	4	4	5	5	6	6	5	6	5	4	5	5	4	4	5	5	6	6	5	6	5	4	5	5	4	4	5	5	6	6	5	6	5	4	15.1	15.1	15.1	51.731
V5BBX7	V5BBX7	6	6	6	>tr|V5BBX7|V5BBX7_TRYCR DNA-directed RNA polymerase OS=Trypanosoma cruzi Dm28c GN=TCDM_00574 PE=4 SV=1	1	6	6	6	2	1	1	0	2	4	3	3	3	3	4	5	2	1	1	0	2	4	3	3	3	3	4	5	2	1	1	0	2	4	3	3	3	3	4	5	23.9	23.9	23.9	43.185
V5BBY0	V5BBY0	22	22	22	>tr|V5BBY0|V5BBY0_TRYCR Alanyl-tRNA synthetase OS=Trypanosoma cruzi Dm28c GN=TCDM_08637 PE=3 SV=1	1	22	22	22	19	17	17	13	17	18	20	16	17	17	19	18	19	17	17	13	17	18	20	16	17	17	19	18	19	17	17	13	17	18	20	16	17	17	19	18	31.4	31.4	31.4	101.01
V5BBZ0	V5BBZ0	3	3	3	>tr|V5BBZ0|V5BBZ0_TRYCR Uncharacterized protein OS=Trypanosoma cruzi Dm28c GN=TCDM_08588 PE=4 SV=1	1	3	3	3	2	1	2	1	3	1	2	1	2	2	2	2	2	1	2	1	3	1	2	1	2	2	2	2	2	1	2	1	3	1	2	1	2	2	2	2	3.4	3.4	3.4	105.18
V5BBZ4	V5BBZ4	7	7	7	>tr|V5BBZ4|V5BBZ4_TRYCR Uncharacterized protein OS=Trypanosoma cruzi Dm28c GN=TCDM_08595 PE=4 SV=1	1	7	7	7	2	3	2	2	1	2	4	3	4	1	3	4	2	3	2	2	1	2	4	3	4	1	3	4	2	3	2	2	1	2	4	3	4	1	3	4	44	44	44	27.067
V5BBZ8	V5BBZ8	3	3	3	>tr|V5BBZ8|V5BBZ8_TRYCR Uncharacterized protein OS=Trypanosoma cruzi Dm28c GN=TCDM_08602 PE=4 SV=1	1	3	3	3	2	2	2	2	3	3	3	3	1	2	2	2	2	2	2	2	3	3	3	3	1	2	2	2	2	2	2	2	3	3	3	3	1	2	2	2	6.1	6.1	6.1	55.62
V5BC07	V5BC07	3	3	3	>tr|V5BC07|V5BC07_TRYCR Uncharacterized protein OS=Trypanosoma cruzi Dm28c GN=TCDM_06467 PE=4 SV=1	1	3	3	3	1	0	1	0	0	0	2	0	3	2	0	0	1	0	1	0	0	0	2	0	3	2	0	0	1	0	1	0	0	0	2	0	3	2	0	0	15.7	15.7	15.7	30.343
V5BC20	V5BC20	3	3	3	>tr|V5BC20|V5BC20_TRYCR Uncharacterized protein OS=Trypanosoma cruzi Dm28c GN=TCDM_08564 PE=4 SV=1	1	3	3	3	3	3	3	3	3	3	3	3	3	2	3	3	3	3	3	3	3	3	3	3	3	2	3	3	3	3	3	3	3	3	3	3	3	2	3	3	16.5	16.5	16.5	29.915
V5BC22	V5BC22	2	2	2	>tr|V5BC22|V5BC22_TRYCR Uncharacterized protein OS=Trypanosoma cruzi Dm28c GN=TCDM_00252 PE=4 SV=1	1	2	2	2	0	0	0	1	1	1	0	0	0	0	0	0	0	0	0	1	1	1	0	0	0	0	0	0	0	0	0	1	1	1	0	0	0	0	0	0	3.8	3.8	3.8	75.304
V5BC23	V5BC23	18	18	18	>tr|V5BC23|V5BC23_TRYCR Uncharacterized protein OS=Trypanosoma cruzi Dm28c GN=TCDM_10416 PE=4 SV=1	1	18	18	18	14	15	14	11	17	16	17	16	15	15	17	17	14	15	14	11	17	16	17	16	15	15	17	17	14	15	14	11	17	16	17	16	15	15	17	17	44.3	44.3	44.3	65.513
V5BC24	V5BC24	2	2	2	>tr|V5BC24|V5BC24_TRYCR Uncharacterized protein OS=Trypanosoma cruzi Dm28c GN=TCDM_08569 PE=4 SV=1	1	2	2	2	2	2	1	2	2	2	1	2	0	0	0	0	2	2	1	2	2	2	1	2	0	0	0	0	2	2	1	2	2	2	1	2	0	0	0	0	6.3	6.3	6.3	45.048
V5BC26	V5BC26	10	10	10	>tr|V5BC26|V5BC26_TRYCR Threonylcarbamoyl-AMP synthase OS=Trypanosoma cruzi Dm28c GN=TCDM_06372 PE=3 SV=1	1	10	10	10	7	7	6	4	8	9	9	9	6	9	9	9	7	7	6	4	8	9	9	9	6	9	9	9	7	7	6	4	8	9	9	9	6	9	9	9	38.3	38.3	38.3	41.208
V5BC27	V5BC27	12	12	12	>tr|V5BC27|V5BC27_TRYCR Ubiquitin hydrolase OS=Trypanosoma cruzi Dm28c GN=TCDM_00258 PE=4 SV=1	1	12	12	12	7	7	7	7	7	7	10	8	10	8	9	9	7	7	7	7	7	7	10	8	10	8	9	9	7	7	7	7	7	7	10	8	10	8	9	9	26	26	26	81.261
V5BC28;V5BR65	V5BC28	11;1	11;1	11;1	>tr|V5BC28|V5BC28_TRYCR Serine/threonine-protein kinase a OS=Trypanosoma cruzi Dm28c GN=TCDM_08577 PE=4 SV=1	2	11	11	11	9	9	9	7	10	9	10	10	10	11	9	10	9	9	9	7	10	9	10	10	10	11	9	10	9	9	9	7	10	9	10	10	10	11	9	10	30.3	30.3	30.3	56.471
V5BC30	V5BC30	20	20	20	>tr|V5BC30|V5BC30_TRYCR Uncharacterized protein OS=Trypanosoma cruzi Dm28c GN=TCDM_06378 PE=4 SV=1	1	20	20	20	15	14	13	13	15	15	18	15	18	19	17	16	15	14	13	13	15	15	18	15	18	19	17	16	15	14	13	13	15	15	18	15	18	19	17	16	40.7	40.7	40.7	76.089
V5BC31	V5BC31	9	9	9	>tr|V5BC31|V5BC31_TRYCR Aspartyl aminopeptidase OS=Trypanosoma cruzi Dm28c GN=TCDM_00265 PE=3 SV=1	1	9	9	9	8	6	8	6	7	7	7	7	7	8	9	7	8	6	8	6	7	7	7	7	7	8	9	7	8	6	8	6	7	7	7	7	7	8	9	7	26.7	26.7	26.7	49.525
V5BC34	V5BC34	3	3	3	>tr|V5BC34|V5BC34_TRYCR Cation transporter OS=Trypanosoma cruzi Dm28c GN=TCDM_06385 PE=4 SV=1	1	3	3	3	3	2	1	2	3	2	2	3	2	1	2	2	3	2	1	2	3	2	2	3	2	1	2	2	3	2	1	2	3	2	2	3	2	1	2	2	9.5	9.5	9.5	38.752
V5BC36	V5BC36	9	9	9	>tr|V5BC36|V5BC36_TRYCR Uncharacterized protein OS=Trypanosoma cruzi Dm28c GN=TCDM_08533 PE=4 SV=1	1	9	9	9	7	7	6	4	9	8	8	8	6	7	8	8	7	7	6	4	9	8	8	8	6	7	8	8	7	7	6	4	9	8	8	8	6	7	8	8	18.9	18.9	18.9	67.264
V5BC37	V5BC37	2	2	2	>tr|V5BC37|V5BC37_TRYCR Uncharacterized protein OS=Trypanosoma cruzi Dm28c GN=TCDM_00271 PE=4 SV=1	1	2	2	2	1	2	2	2	2	2	2	2	2	1	1	2	1	2	2	2	2	2	2	2	2	1	1	2	1	2	2	2	2	2	2	2	2	1	1	2	3.6	3.6	3.6	76.491
V5BC41	V5BC41	9	9	9	>tr|V5BC41|V5BC41_TRYCR Vacuolar protein sorting-associated protein 4 OS=Trypanosoma cruzi Dm28c GN=TCDM_00277 PE=3 SV=1	1	9	9	9	7	6	5	7	9	9	5	6	6	7	8	7	7	6	5	7	9	9	5	6	6	7	8	7	7	6	5	7	9	9	5	6	6	7	8	7	21.2	21.2	21.2	49.925
V5BC43	V5BC43	3	3	3	>tr|V5BC43|V5BC43_TRYCR Uncharacterized protein OS=Trypanosoma cruzi Dm28c GN=TCDM_06396 PE=4 SV=1	1	3	3	3	1	1	2	1	2	1	2	1	2	1	1	1	1	1	2	1	2	1	2	1	2	1	1	1	1	1	2	1	2	1	2	1	2	1	1	1	7.1	7.1	7.1	59.236
V5BC45	V5BC45	11	11	11	>tr|V5BC45|V5BC45_TRYCR Uncharacterized protein OS=Trypanosoma cruzi Dm28c GN=TCDM_08547 PE=4 SV=1	1	11	11	11	8	8	7	8	9	9	8	8	8	4	9	9	8	8	7	8	9	9	8	8	8	4	9	9	8	8	7	8	9	9	8	8	8	4	9	9	22.6	22.6	22.6	71.584
V5BC46	V5BC46	7	7	7	>tr|V5BC46|V5BC46_TRYCR Uncharacterized protein OS=Trypanosoma cruzi Dm28c GN=TCDM_00282 PE=4 SV=1	1	7	7	7	4	4	3	2	3	5	4	3	4	4	4	5	4	4	3	2	3	5	4	3	4	4	4	5	4	4	3	2	3	5	4	3	4	4	4	5	9.4	9.4	9.4	102.52
V5BC49	V5BC49	11	11	11	>tr|V5BC49|V5BC49_TRYCR Uncharacterized protein OS=Trypanosoma cruzi Dm28c GN=TCDM_08498 PE=4 SV=1	1	11	11	11	10	10	11	10	10	8	10	9	8	9	10	11	10	10	11	10	10	8	10	9	8	9	10	11	10	10	11	10	10	8	10	9	8	9	10	11	38.3	38.3	38.3	42.902
V5BC50	V5BC50	2	2	2	>tr|V5BC50|V5BC50_TRYCR Uncharacterized protein OS=Trypanosoma cruzi Dm28c GN=TCDM_00288 PE=4 SV=1	1	2	2	2	1	1	1	0	2	2	2	2	2	2	1	2	1	1	1	0	2	2	2	2	2	2	1	2	1	1	1	0	2	2	2	2	2	2	1	2	3.9	3.9	3.9	53.277
V5BC53	V5BC53	10	10	10	>tr|V5BC53|V5BC53_TRYCR Uncharacterized protein OS=Trypanosoma cruzi Dm28c GN=TCDM_08505 PE=4 SV=1	1	10	10	10	8	4	7	5	8	8	9	8	7	5	5	5	8	4	7	5	8	8	9	8	7	5	5	5	8	4	7	5	8	8	9	8	7	5	5	5	17.1	17.1	17.1	86.841
V5BC58	V5BC58	3	3	3	>tr|V5BC58|V5BC58_TRYCR Uncharacterized protein OS=Trypanosoma cruzi Dm28c GN=TCDM_06426 PE=4 SV=1	1	3	3	3	3	2	2	3	3	3	3	3	3	1	3	3	3	2	2	3	3	3	3	3	3	1	3	3	3	2	2	3	3	3	3	3	3	1	3	3	7.3	7.3	7.3	44.198
V5BC62	V5BC62	5	5	5	>tr|V5BC62|V5BC62_TRYCR Uncharacterized protein OS=Trypanosoma cruzi Dm28c GN=TCDM_00306 PE=4 SV=1	1	5	5	5	2	3	2	3	3	4	3	3	3	3	4	4	2	3	2	3	3	4	3	3	3	3	4	4	2	3	2	3	3	4	3	3	3	3	4	4	16.2	16.2	16.2	41.455
V5BC63	V5BC63	4	4	4	>tr|V5BC63|V5BC63_TRYCR Uncharacterized protein OS=Trypanosoma cruzi Dm28c GN=TCDM_14087 PE=4 SV=1	1	4	4	4	2	1	2	1	2	2	2	2	2	1	1	1	2	1	2	1	2	2	2	2	2	1	1	1	2	1	2	1	2	2	2	2	2	1	1	1	21.5	21.5	21.5	23.239
V5BC65	V5BC65	5	5	5	>tr|V5BC65|V5BC65_TRYCR Uncharacterized protein OS=Trypanosoma cruzi Dm28c GN=TCDM_08459 PE=4 SV=1	1	5	5	5	3	3	2	2	3	3	4	3	3	3	4	3	3	3	2	2	3	3	4	3	3	3	4	3	3	3	2	2	3	3	4	3	3	3	4	3	20.6	20.6	20.6	28.988
V5BC66	V5BC66	19	19	19	>tr|V5BC66|V5BC66_TRYCR Uncharacterized protein OS=Trypanosoma cruzi Dm28c GN=TCDM_00314 PE=4 SV=1	1	19	19	19	12	13	13	11	14	13	14	12	16	15	9	11	12	13	13	11	14	13	14	12	16	15	9	11	12	13	13	11	14	13	14	12	16	15	9	11	37.6	37.6	37.6	72.539
V5BC74	V5BC74	9	9	9	>tr|V5BC74|V5BC74_TRYCR Uncharacterized protein OS=Trypanosoma cruzi Dm28c GN=TCDM_08472 PE=4 SV=1	1	9	9	9	3	3	3	0	9	3	5	7	4	5	9	9	3	3	3	0	9	3	5	7	4	5	9	9	3	3	3	0	9	3	5	7	4	5	9	9	26.2	26.2	26.2	58.223
V5BC77	V5BC77	4	4	4	>tr|V5BC77|V5BC77_TRYCR Glycosyltransferase family 28 protein OS=Trypanosoma cruzi Dm28c GN=TCDM_08479 PE=4 SV=1	1	4	4	4	2	2	2	1	3	2	3	4	3	1	0	2	2	2	2	1	3	2	3	4	3	1	0	2	2	2	2	1	3	2	3	4	3	1	0	2	11.7	11.7	11.7	46.177
V5BC79	V5BC79	9	9	9	>tr|V5BC79|V5BC79_TRYCR Putative endosomal trafficking protein RME-8 OS=Trypanosoma cruzi Dm28c GN=TCDM_06339 PE=4 SV=1	1	9	9	9	1	1	0	3	6	4	4	6	3	1	2	3	1	1	0	3	6	4	4	6	3	1	2	3	1	1	0	3	6	4	4	6	3	1	2	3	10.4	10.4	10.4	120.25
V5BC84	V5BC84	2	2	2	>tr|V5BC84|V5BC84_TRYCR Uncharacterized protein OS=Trypanosoma cruzi Dm28c GN=TCDM_06345 PE=4 SV=1	1	2	2	2	1	1	0	0	1	0	0	0	1	0	2	2	1	1	0	0	1	0	0	0	1	0	2	2	1	1	0	0	1	0	0	0	1	0	2	2	6.3	6.3	6.3	41.635
V5BC85	V5BC85	8	8	8	>tr|V5BC85|V5BC85_TRYCR Choline ethanolamine kinase OS=Trypanosoma cruzi Dm28c GN=TCDM_08425 PE=4 SV=1	1	8	8	8	3	3	4	1	3	4	7	4	4	2	2	4	3	3	4	1	3	4	7	4	4	2	2	4	3	3	4	1	3	4	7	4	4	2	2	4	19.3	19.3	19.3	56.323
V5BC86	V5BC86	2	2	2	>tr|V5BC86|V5BC86_TRYCR Uncharacterized protein OS=Trypanosoma cruzi Dm28c GN=TCDM_00344 PE=4 SV=1	1	2	2	2	0	1	1	1	2	1	1	1	1	1	2	2	0	1	1	1	2	1	1	1	1	1	2	2	0	1	1	1	2	1	1	1	1	1	2	2	2.9	2.9	2.9	93.193
V5BC89	V5BC89	1	1	1	>tr|V5BC89|V5BC89_TRYCR Uncharacterized protein OS=Trypanosoma cruzi Dm28c GN=TCDM_00349 PE=4 SV=1	1	1	1	1	1	0	0	0	0	0	0	0	0	0	0	0	1	0	0	0	0	0	0	0	0	0	0	0	1	0	0	0	0	0	0	0	0	0	0	0	2	2	2	61.886
V5BC94	V5BC94	8	8	8	>tr|V5BC94|V5BC94_TRYCR Uncharacterized protein OS=Trypanosoma cruzi Dm28c GN=TCDM_00356 PE=4 SV=1	1	8	8	8	5	5	5	3	7	6	6	7	6	5	7	8	5	5	5	3	7	6	6	7	6	5	7	8	5	5	5	3	7	6	6	7	6	5	7	8	35.7	35.7	35.7	29.393
V5BC96	V5BC96	8	8	8	>tr|V5BC96|V5BC96_TRYCR Alanine racemase 2 OS=Trypanosoma cruzi Dm28c GN=TCDM_08452 PE=3 SV=1	1	8	8	8	6	2	4	2	5	6	6	4	2	1	2	4	6	2	4	2	5	6	6	4	2	1	2	4	6	2	4	2	5	6	6	4	2	1	2	4	22.9	22.9	22.9	42.808
V5BC97	V5BC97	2	2	2	>tr|V5BC97|V5BC97_TRYCR Uncharacterized protein OS=Trypanosoma cruzi Dm28c GN=TCDM_00362 PE=4 SV=1	1	2	2	2	1	2	0	0	1	1	1	2	2	0	1	1	1	2	0	0	1	1	1	2	2	0	1	1	1	2	0	0	1	1	1	2	2	0	1	1	3.9	3.9	3.9	89.762
V5BC99	V5BC99	3	3	3	>tr|V5BC99|V5BC99_TRYCR Uncharacterized protein OS=Trypanosoma cruzi Dm28c GN=TCDM_06368 PE=4 SV=1	1	3	3	3	3	2	3	1	3	3	2	1	2	1	1	2	3	2	3	1	3	3	2	1	2	1	1	2	3	2	3	1	3	3	2	1	2	1	1	2	6.7	6.7	6.7	72.389
V5BCA5	V5BCA5	6	6	6	>tr|V5BCA5|V5BCA5_TRYCR Uncharacterized protein OS=Trypanosoma cruzi Dm28c GN=TCDM_00373 PE=4 SV=1	1	6	6	6	3	1	1	0	3	2	5	4	6	6	2	1	3	1	1	0	3	2	5	4	6	6	2	1	3	1	1	0	3	2	5	4	6	6	2	1	15.4	15.4	15.4	53.161
V5BCA8	V5BCA8	3	3	3	>tr|V5BCA8|V5BCA8_TRYCR Uncharacterized protein OS=Trypanosoma cruzi Dm28c GN=TCDM_06256 PE=4 SV=1	1	3	3	3	2	2	2	1	2	3	3	3	2	3	3	3	2	2	2	1	2	3	3	3	2	3	3	3	2	2	2	1	2	3	3	3	2	3	3	3	13.2	13.2	13.2	29.092
V5BCA9	V5BCA9	4	4	4	>tr|V5BCA9|V5BCA9_TRYCR Uncharacterized protein OS=Trypanosoma cruzi Dm28c GN=TCDM_00380 PE=4 SV=1	1	4	4	4	1	0	1	2	3	0	1	0	0	1	1	0	1	0	1	2	3	0	1	0	0	1	1	0	1	0	1	2	3	0	1	0	0	1	1	0	3.9	3.9	3.9	173.71
V5BCB2	V5BCB2	16	16	16	>tr|V5BCB2|V5BCB2_TRYCR Alkyl-dihydroxyacetone phosphate synthase OS=Trypanosoma cruzi Dm28c GN=TCDM_06263 PE=4 SV=1	1	16	16	16	11	13	8	7	11	11	12	13	9	10	16	15	11	13	8	7	11	11	12	13	9	10	16	15	11	13	8	7	11	11	12	13	9	10	16	15	30.7	30.7	30.7	69.33
V5BCB3	V5BCB3	3	3	3	>tr|V5BCB3|V5BCB3_TRYCR Uncharacterized protein OS=Trypanosoma cruzi Dm28c GN=TCDM_00387 PE=4 SV=1	1	3	3	3	2	3	1	0	2	3	2	2	2	3	3	3	2	3	1	0	2	3	2	2	2	3	3	3	2	3	1	0	2	3	2	2	2	3	3	3	6.6	6.6	6.6	69.201
V5BCB6	V5BCB6	9	9	9	>tr|V5BCB6|V5BCB6_TRYCR Leucine-rich repeat protein OS=Trypanosoma cruzi Dm28c GN=TCDM_06270 PE=4 SV=1	1	9	9	9	6	6	7	5	8	7	8	8	8	8	8	8	6	6	7	5	8	7	8	8	8	8	8	8	6	6	7	5	8	7	8	8	8	8	8	8	35	35	35	38.543
V5BCB7	V5BCB7	1	1	1	>tr|V5BCB7|V5BCB7_TRYCR MFS transporter OS=Trypanosoma cruzi Dm28c GN=TCDM_00396 PE=4 SV=1	1	1	1	1	1	1	1	0	1	1	1	1	0	1	1	1	1	1	1	0	1	1	1	1	0	1	1	1	1	1	1	0	1	1	1	1	0	1	1	1	2.5	2.5	2.5	58.851
V5BCB8	V5BCB8	35	35	35	>tr|V5BCB8|V5BCB8_TRYCR Glucose-regulated protein 78 OS=Trypanosoma cruzi Dm28c GN=TCDM_08367 PE=3 SV=1	1	35	35	35	33	33	33	28	34	31	32	31	31	33	35	34	33	33	33	28	34	31	32	31	31	33	35	34	33	33	33	28	34	31	32	31	31	33	35	34	63.7	63.7	63.7	71.345
V5BCC5	V5BCC5	7	7	7	>tr|V5BCC5|V5BCC5_TRYCR Ubiquitin hydrolase OS=Trypanosoma cruzi Dm28c GN=TCDM_06283 PE=4 SV=1	1	7	7	7	1	1	0	3	2	2	2	2	0	2	2	4	1	1	0	3	2	2	2	2	0	2	2	4	1	1	0	3	2	2	2	2	0	2	2	4	9.7	9.7	9.7	120.85
V5BCD0	V5BCD0	15	15	15	>tr|V5BCD0|V5BCD0_TRYCR Uncharacterized protein OS=Trypanosoma cruzi Dm28c GN=TCDM_06290 PE=4 SV=1	1	15	15	15	7	6	5	7	10	8	8	9	7	7	4	5	7	6	5	7	10	8	8	9	7	7	4	5	7	6	5	7	10	8	8	9	7	7	4	5	15.3	15.3	15.3	125.09
V5BCD1	V5BCD1	14	14	14	>tr|V5BCD1|V5BCD1_TRYCR Uncharacterized protein OS=Trypanosoma cruzi Dm28c GN=TCDM_00414 PE=4 SV=1	1	14	14	14	4	8	5	5	8	8	8	6	9	10	7	7	4	8	5	5	8	8	8	6	9	10	7	7	4	8	5	5	8	8	8	6	9	10	7	7	15.3	15.3	15.3	121.69
V5BCD5	V5BCD5	3	3	3	>tr|V5BCD5|V5BCD5_TRYCR Endosomal integral membrane protein OS=Trypanosoma cruzi Dm28c GN=TCDM_06297 PE=4 SV=1	1	3	3	3	2	1	1	1	2	3	2	3	2	2	1	1	2	1	1	1	2	3	2	3	2	2	1	1	2	1	1	1	2	3	2	3	2	2	1	1	7.6	7.6	7.6	71.831
V5BCE0	V5BCE0	2	2	2	>tr|V5BCE0|V5BCE0_TRYCR Uncharacterized protein OS=Trypanosoma cruzi Dm28c GN=TCDM_06305 PE=4 SV=1	1	2	2	2	1	1	1	1	1	1	1	1	1	1	1	2	1	1	1	1	1	1	1	1	1	1	1	2	1	1	1	1	1	1	1	1	1	1	1	2	6.2	6.2	6.2	44.67
V5BCE1	V5BCE1	17	17	17	>tr|V5BCE1|V5BCE1_TRYCR ABC transporter OS=Trypanosoma cruzi Dm28c GN=TCDM_08331 PE=4 SV=1	1	17	17	17	9	12	6	8	14	13	12	14	11	12	11	12	9	12	6	8	14	13	12	14	11	12	11	12	9	12	6	8	14	13	12	14	11	12	11	12	22.1	22.1	22.1	110.98
V5BCE7	V5BCE7	4	4	4	>tr|V5BCE7|V5BCE7_TRYCR Uncharacterized protein OS=Trypanosoma cruzi Dm28c GN=TCDM_14521 PE=4 SV=1	1	4	4	4	2	2	2	2	4	4	4	4	0	0	2	3	2	2	2	2	4	4	4	4	0	0	2	3	2	2	2	2	4	4	4	4	0	0	2	3	17.3	17.3	17.3	38.821
V5BCF3	V5BCF3	3	3	3	>tr|V5BCF3|V5BCF3_TRYCR Uncharacterized protein OS=Trypanosoma cruzi Dm28c GN=TCDM_08347 PE=4 SV=1	1	3	3	3	2	3	2	1	2	2	2	2	2	2	2	2	2	3	2	1	2	2	2	2	2	2	2	2	2	3	2	1	2	2	2	2	2	2	2	2	13.5	13.5	13.5	35.604
V5BCF5	V5BCF5	16	15	15	>tr|V5BCF5|V5BCF5_TRYCR Fatty acyl CoA synthetase 2 OS=Trypanosoma cruzi Dm28c GN=TCDM_06208 PE=4 SV=1	1	16	15	15	13	11	11	8	12	10	13	13	11	13	14	13	12	10	10	7	11	9	12	12	10	12	13	12	12	10	10	7	11	9	12	12	10	12	13	12	35.2	33.3	33.3	79.756
V5BCF8	V5BCF8	4	4	4	>tr|V5BCF8|V5BCF8_TRYCR 5-3 exonuclease XRNC OS=Trypanosoma cruzi Dm28c GN=TCDM_08355 PE=4 SV=1	1	4	4	4	1	1	2	0	1	1	0	0	1	1	2	0	1	1	2	0	1	1	0	0	1	1	2	0	1	1	2	0	1	1	0	0	1	1	2	0	5.1	5.1	5.1	97.032
V5BCG0	V5BCG0	8	8	8	>tr|V5BCG0|V5BCG0_TRYCR Tricarboxylate carrier OS=Trypanosoma cruzi Dm28c GN=TCDM_06214 PE=4 SV=1	1	8	8	8	8	7	6	8	8	6	8	8	8	8	7	7	8	7	6	8	8	6	8	8	8	8	7	7	8	7	6	8	8	6	8	8	8	8	7	7	20.5	20.5	20.5	35.909
V5BCG2	V5BCG2	9	9	9	>tr|V5BCG2|V5BCG2_TRYCR Poly(A)-specific ribonuclease PARN OS=Trypanosoma cruzi Dm28c GN=TCDM_08362 PE=4 SV=1	1	9	9	9	6	4	3	2	5	3	8	6	6	3	7	7	6	4	3	2	5	3	8	6	6	3	7	7	6	4	3	2	5	3	8	6	6	3	7	7	27	27	27	49.988
V5BCG5	V5BCG5	12	12	12	>tr|V5BCG5|V5BCG5_TRYCR Uncharacterized protein OS=Trypanosoma cruzi Dm28c GN=TCDM_06221 PE=4 SV=1	1	12	12	12	9	8	5	7	8	9	12	10	11	10	8	8	9	8	5	7	8	9	12	10	11	10	8	8	9	8	5	7	8	9	12	10	11	10	8	8	41.6	41.6	41.6	48.793
V5BCG7	V5BCG7	4	4	4	>tr|V5BCG7|V5BCG7_TRYCR Uncharacterized protein OS=Trypanosoma cruzi Dm28c GN=TCDM_14286 PE=4 SV=1	1	4	4	4	1	0	1	2	2	0	1	0	2	1	0	1	1	0	1	2	2	0	1	0	2	1	0	1	1	0	1	2	2	0	1	0	2	1	0	1	14.8	14.8	14.8	26.797
V5BCH0	V5BCH0	10	10	10	>tr|V5BCH0|V5BCH0_TRYCR Sedoheptulose-1,7-bisphosphatase OS=Trypanosoma cruzi Dm28c GN=TCDM_10292 PE=4 SV=1	1	10	10	10	8	10	6	7	9	9	7	6	8	8	10	10	8	10	6	7	9	9	7	6	8	8	10	10	8	10	6	7	9	9	7	6	8	8	10	10	38.1	38.1	38.1	34.782
V5BCH2	V5BCH2	12	12	12	>tr|V5BCH2|V5BCH2_TRYCR Rac serine-threonine kinase OS=Trypanosoma cruzi Dm28c GN=TCDM_08305 PE=4 SV=1	1	12	12	12	5	8	3	5	9	9	8	8	9	9	8	10	5	8	3	5	9	9	8	8	9	9	8	10	5	8	3	5	9	9	8	8	9	9	8	10	37.5	37.5	37.5	44.942
V5BCH4	V5BCH4	2	2	2	>tr|V5BCH4|V5BCH4_TRYCR Ras-related protein Rab21 OS=Trypanosoma cruzi Dm28c GN=TCDM_14323 PE=3 SV=1	1	2	2	2	0	0	0	1	0	0	1	0	0	0	1	0	0	0	0	1	0	0	1	0	0	0	1	0	0	0	0	1	0	0	1	0	0	0	1	0	10.3	10.3	10.3	25.989
V5BCI1	V5BCI1	2	2	2	>tr|V5BCI1|V5BCI1_TRYCR Uncharacterized protein OS=Trypanosoma cruzi Dm28c GN=TCDM_06243 PE=4 SV=1	1	2	2	2	1	1	1	1	1	1	0	1	0	1	1	1	1	1	1	1	1	1	0	1	0	1	1	1	1	1	1	1	1	1	0	1	0	1	1	1	5.3	5.3	5.3	44.726
V5BCI2	V5BCI2	3	3	3	>tr|V5BCI2|V5BCI2_TRYCR Membrane-bound acid phosphatase 2 OS=Trypanosoma cruzi Dm28c GN=TCDM_08318 PE=4 SV=1	1	3	3	3	0	1	1	1	2	1	0	1	0	0	0	1	0	1	1	1	2	1	0	1	0	0	0	1	0	1	1	1	2	1	0	1	0	0	0	1	8.7	8.7	8.7	52.623
V5BCI8	V5BCI8	1	1	1	>tr|V5BCI8|V5BCI8_TRYCR Uncharacterized protein OS=Trypanosoma cruzi Dm28c GN=TCDM_08323 PE=4 SV=1	1	1	1	1	1	1	1	1	1	1	1	1	1	1	1	1	1	1	1	1	1	1	1	1	1	1	1	1	1	1	1	1	1	1	1	1	1	1	1	1	2.5	2.5	2.5	47.803
V5BCI9	V5BCI9	5	5	5	>tr|V5BCI9|V5BCI9_TRYCR Uncharacterized protein OS=Trypanosoma cruzi Dm28c GN=TCDM_06127 PE=4 SV=1	1	5	5	5	2	0	2	0	2	1	3	1	2	1	1	0	2	0	2	0	2	1	3	1	2	1	1	0	2	0	2	0	2	1	3	1	2	1	1	0	24	24	24	30.653
V5BCJ8	V5BCJ8	5	5	5	>tr|V5BCJ8|V5BCJ8_TRYCR Uncharacterized protein OS=Trypanosoma cruzi Dm28c GN=TCDM_08267 PE=4 SV=1	1	5	5	5	3	3	2	2	5	3	2	4	3	4	4	4	3	3	2	2	5	3	2	4	3	4	4	4	3	3	2	2	5	3	2	4	3	4	4	4	7.4	7.4	7.4	94.054
V5BCK1	V5BCK1	14	14	14	>tr|V5BCK1|V5BCK1_TRYCR Nucleoporin interacting component (NUP93) OS=Trypanosoma cruzi Dm28c GN=TCDM_08273 PE=4 SV=1	1	14	14	14	9	9	6	8	12	10	13	11	14	10	9	11	9	9	6	8	12	10	13	11	14	10	9	11	9	9	6	8	12	10	13	11	14	10	9	11	22.3	22.3	22.3	95.121
V5BCK4	V5BCK4	5	5	5	>tr|V5BCK4|V5BCK4_TRYCR Putative delta-adaptin, putative,adaptor complex protein AP-3 delta subunit 1 OS=Trypanosoma cruzi Dm28c GN=TCDM_06151 PE=4 SV=1	1	5	5	5	2	2	2	1	3	1	2	2	3	1	2	1	2	2	2	1	3	1	2	2	3	1	2	1	2	2	2	1	3	1	2	2	3	1	2	1	19.9	19.9	19.9	45.342
V5BCK5	V5BCK5	10	10	10	>tr|V5BCK5|V5BCK5_TRYCR Acid phosphatase OS=Trypanosoma cruzi Dm28c GN=TCDM_08279 PE=4 SV=1	1	10	10	10	7	7	5	5	9	8	6	9	6	8	6	6	7	7	5	5	9	8	6	9	6	8	6	6	7	7	5	5	9	8	6	9	6	8	6	6	28	28	28	52.311
V5BCK8	V5BCK8	4	4	4	>tr|V5BCK8|V5BCK8_TRYCR Uncharacterized protein OS=Trypanosoma cruzi Dm28c GN=TCDM_06158 PE=4 SV=1	1	4	4	4	2	3	1	2	2	0	1	1	0	0	2	3	2	3	1	2	2	0	1	1	0	0	2	3	2	3	1	2	2	0	1	1	0	0	2	3	12.4	12.4	12.4	48.177
V5BCL2	V5BCL2	3	3	3	>tr|V5BCL2|V5BCL2_TRYCR Uncharacterized protein OS=Trypanosoma cruzi Dm28c GN=TCDM_06165 PE=4 SV=1	1	3	3	3	2	1	2	2	1	2	1	1	1	2	0	0	2	1	2	2	1	2	1	1	1	2	0	0	2	1	2	2	1	2	1	1	1	2	0	0	11	11	11	37.848
V5BCL4	V5BCL4	15	13	12	>tr|V5BCL4|V5BCL4_TRYCR Retrotransposon hot spot (RHS) protein OS=Trypanosoma cruzi Dm28c GN=TCDM_10230 PE=4 SV=1	1	15	13	12	9	12	8	6	11	11	11	12	10	11	15	12	7	10	6	4	9	9	9	10	8	9	13	10	6	9	5	3	8	8	8	9	7	8	12	9	32.7	30	28.3	69.326
V5BCM0	V5BCM0	6	6	6	>tr|V5BCM0|V5BCM0_TRYCR Uncharacterized protein OS=Trypanosoma cruzi Dm28c GN=TCDM_06177 PE=4 SV=1	1	6	6	6	2	3	2	0	3	3	3	3	2	2	4	2	2	3	2	0	3	3	3	3	2	2	4	2	2	3	2	0	3	3	3	3	2	2	4	2	23.4	23.4	23.4	42.192
V5BCM3	V5BCM3	11	11	11	>tr|V5BCM3|V5BCM3_TRYCR Acyl-CoA binding protein OS=Trypanosoma cruzi Dm28c GN=TCDM_08242 PE=4 SV=1	1	11	11	11	5	6	4	7	6	8	6	8	6	6	6	7	5	6	4	7	6	8	6	8	6	6	6	7	5	6	4	7	6	8	6	8	6	6	6	7	20.9	20.9	20.9	83.386
V5BCM4	V5BCM4	11	11	11	>tr|V5BCM4|V5BCM4_TRYCR Uncharacterized protein OS=Trypanosoma cruzi Dm28c GN=TCDM_00017 PE=4 SV=1	1	11	11	11	5	5	5	4	8	4	2	5	1	5	7	9	5	5	5	4	8	4	2	5	1	5	7	9	5	5	5	4	8	4	2	5	1	5	7	9	9.1	9.1	9.1	159.67
V5BCM5	V5BCM5	3	3	3	>tr|V5BCM5|V5BCM5_TRYCR Uncharacterized protein OS=Trypanosoma cruzi Dm28c GN=TCDM_06184 PE=4 SV=1	1	3	3	3	3	3	2	3	3	3	3	3	3	3	3	3	3	3	2	3	3	3	3	3	3	3	3	3	3	3	2	3	3	3	3	3	3	3	3	3	15.5	15.5	15.5	31.067
V5BCN4	V5BCN4	12	12	12	>tr|V5BCN4|V5BCN4_TRYCR Protein kinase OS=Trypanosoma cruzi Dm28c GN=TCDM_06063 PE=4 SV=1	1	12	12	12	6	8	5	7	9	7	7	9	7	9	9	8	6	8	5	7	9	7	7	9	7	9	9	8	6	8	5	7	9	7	7	9	7	9	9	8	19.7	19.7	19.7	70.457
V5BCN5	V5BCN5	13	13	13	>tr|V5BCN5|V5BCN5_TRYCR Uncharacterized protein OS=Trypanosoma cruzi Dm28c GN=TCDM_08209 PE=4 SV=1	1	13	13	13	7	10	7	7	10	11	10	9	10	11	5	7	7	10	7	7	10	11	10	9	10	11	5	7	7	10	7	7	10	11	10	9	10	11	5	7	38.3	38.3	38.3	62.008
V5BCN8	V5BCN8	11	11	11	>tr|V5BCN8|V5BCN8_TRYCR Uncharacterized protein OS=Trypanosoma cruzi Dm28c GN=TCDM_06071 PE=4 SV=1	1	11	11	11	8	7	7	3	9	7	8	7	5	7	10	6	8	7	7	3	9	7	8	7	5	7	10	6	8	7	7	3	9	7	8	7	5	7	10	6	42.8	42.8	42.8	35.999
V5BCN9	V5BCN9	12	12	12	>tr|V5BCN9|V5BCN9_TRYCR Kinesin-like protein OS=Trypanosoma cruzi Dm28c GN=TCDM_08216 PE=3 SV=1	1	12	12	12	9	7	7	10	9	9	9	9	10	9	9	9	9	7	7	10	9	9	9	9	10	9	9	9	9	7	7	10	9	9	9	9	10	9	9	9	23.8	23.8	23.8	77.349
V5BCP2	V5BCP2	22	22	22	>tr|V5BCP2|V5BCP2_TRYCR Uncharacterized protein OS=Trypanosoma cruzi Dm28c GN=TCDM_06077 PE=4 SV=1	1	22	22	22	15	13	15	14	14	14	15	15	11	13	12	13	15	13	15	14	14	14	15	15	11	13	12	13	15	13	15	14	14	14	15	15	11	13	12	13	35.1	35.1	35.1	83.139
V5BCP3	V5BCP3	3	3	3	>tr|V5BCP3|V5BCP3_TRYCR Uncharacterized protein OS=Trypanosoma cruzi Dm28c GN=TCDM_08223 PE=4 SV=1	1	3	3	3	2	2	3	1	2	2	2	2	3	2	2	2	2	2	3	1	2	2	2	2	3	2	2	2	2	2	3	1	2	2	2	2	3	2	2	2	6.3	6.3	6.3	55.797
V5BCP6	V5BCP6	4	4	4	>tr|V5BCP6|V5BCP6_TRYCR Uncharacterized protein OS=Trypanosoma cruzi Dm28c GN=TCDM_00022 PE=4 SV=1	1	4	4	4	3	2	3	2	2	2	3	2	2	2	2	2	3	2	3	2	2	2	3	2	2	2	2	2	3	2	3	2	2	2	3	2	2	2	2	2	27.5	27.5	27.5	18.606
V5BCQ1	V5BCQ1	1	1	1	>tr|V5BCQ1|V5BCQ1_TRYCR Amino acid transporter OS=Trypanosoma cruzi Dm28c GN=TCDM_00032 PE=4 SV=1	1	1	1	1	1	1	0	0	1	1	0	1	0	0	0	1	1	1	0	0	1	1	0	1	0	0	0	1	1	1	0	0	1	1	0	1	0	0	0	1	4	4	4	40.385
V5BCQ7	V5BCQ7	6	6	6	>tr|V5BCQ7|V5BCQ7_TRYCR Uncharacterized protein OS=Trypanosoma cruzi Dm28c GN=TCDM_06099 PE=4 SV=1	1	6	6	6	5	5	5	3	6	5	5	5	5	5	4	5	5	5	5	3	6	5	5	5	5	5	4	5	5	5	5	3	6	5	5	5	5	5	4	5	29.2	29.2	29.2	33.556
V5BCQ8	V5BCQ8	47	47	47	>tr|V5BCQ8|V5BCQ8_TRYCR Ubiquitin-protein ligase OS=Trypanosoma cruzi Dm28c GN=TCDM_08181 PE=4 SV=1	1	47	47	47	29	25	24	17	25	25	29	26	27	27	30	31	29	25	24	17	25	25	29	26	27	27	30	31	29	25	24	17	25	25	29	26	27	27	30	31	14.9	14.9	14.9	457.34
V5BCR1	V5BCR1	9	9	9	>tr|V5BCR1|V5BCR1_TRYCR Uncharacterized protein OS=Trypanosoma cruzi Dm28c GN=TCDM_00044 PE=4 SV=1	1	9	9	9	3	5	3	4	4	3	6	5	5	4	4	6	3	5	3	4	4	3	6	5	5	4	4	6	3	5	3	4	4	3	6	5	5	4	4	6	22.7	22.7	22.7	59.939
V5BCR5	V5BCR5	5	5	5	>tr|V5BCR5|V5BCR5_TRYCR Uncharacterized protein OS=Trypanosoma cruzi Dm28c GN=TCDM_00053 PE=4 SV=1	1	5	5	5	4	3	4	3	5	3	4	4	1	2	2	3	4	3	4	3	5	3	4	4	1	2	2	3	4	3	4	3	5	3	4	4	1	2	2	3	36.5	36.5	36.5	24.765
V5BCR8	V5BCR8	5	5	5	>tr|V5BCR8|V5BCR8_TRYCR Uncharacterized protein OS=Trypanosoma cruzi Dm28c GN=TCDM_00060 PE=4 SV=1	1	5	5	5	3	3	2	1	3	5	3	4	3	3	3	4	3	3	2	1	3	5	3	4	3	3	3	4	3	3	2	1	3	5	3	4	3	3	3	4	6.6	6.6	6.6	80.603
V5BCS0	V5BCS0	10	10	10	>tr|V5BCS0|V5BCS0_TRYCR ABC transporter OS=Trypanosoma cruzi Dm28c GN=TCDM_06112 PE=4 SV=1	1	10	10	10	7	7	7	5	7	6	7	7	5	5	7	5	7	7	7	5	7	6	7	7	5	5	7	5	7	7	7	5	7	6	7	7	5	5	7	5	21	21	21	72.625
V5BCS4	V5BCS4	13	13	13	>tr|V5BCS4|V5BCS4_TRYCR Acyl-CoA dehydrogenase OS=Trypanosoma cruzi Dm28c GN=TCDM_08205 PE=4 SV=1	1	13	13	13	9	7	5	6	8	8	9	8	7	6	9	11	9	7	5	6	8	8	9	8	7	6	9	11	9	7	5	6	8	8	9	8	7	6	9	11	36.7	36.7	36.7	57.388
V5BCS5	V5BCS5	1	1	1	>tr|V5BCS5|V5BCS5_TRYCR Uncharacterized protein OS=Trypanosoma cruzi Dm28c GN=TCDM_06120 PE=4 SV=1	1	1	1	1	0	0	0	0	0	0	1	0	0	0	1	0	0	0	0	0	0	0	1	0	0	0	1	0	0	0	0	0	0	0	1	0	0	0	1	0	4.6	4.6	4.6	41.277
V5BCT5	V5BCT5	5	5	5	>tr|V5BCT5|V5BCT5_TRYCR Uncharacterized protein OS=Trypanosoma cruzi Dm28c GN=TCDM_10140 PE=4 SV=1	1	5	5	5	2	1	2	2	1	1	4	3	4	2	1	2	2	1	2	2	1	1	4	3	4	2	1	2	2	1	2	2	1	1	4	3	4	2	1	2	27.4	27.4	27.4	23.1
V5BCU0	V5BCU0	13	13	13	>tr|V5BCU0|V5BCU0_TRYCR Uncharacterized protein OS=Trypanosoma cruzi Dm28c GN=TCDM_00103 PE=4 SV=1	1	13	13	13	9	8	6	8	11	11	10	12	10	10	10	13	9	8	6	8	11	11	10	12	10	10	10	13	9	8	6	8	11	11	10	12	10	10	10	13	43.1	43.1	43.1	41.913
V5BCU3	V5BCU3	7	7	7	>tr|V5BCU3|V5BCU3_TRYCR Proteasome subunit beta type OS=Trypanosoma cruzi Dm28c GN=TCDM_00108 PE=3 SV=1	1	7	7	7	5	6	4	5	5	6	6	5	6	6	7	6	5	6	4	5	5	6	6	5	6	6	7	6	5	6	4	5	5	6	6	5	6	6	7	6	28.4	28.4	28.4	32.04
V5BCV1	V5BCV1	3	1	1	>tr|V5BCV1|V5BCV1_TRYCR Aminoacylase OS=Trypanosoma cruzi Dm28c GN=TCDM_08131 PE=4 SV=1	1	3	1	1	1	1	1	1	2	1	3	2	2	3	3	3	1	1	1	1	1	1	1	1	1	1	1	1	1	1	1	1	1	1	1	1	1	1	1	1	23.6	5.3	5.3	25.706
V5BCV3	V5BCV3	2	2	2	>tr|V5BCV3|V5BCV3_TRYCR Mannosyl-oligosaccharide glucosidase OS=Trypanosoma cruzi Dm28c GN=TCDM_10111 PE=4 SV=1	1	2	2	2	0	0	0	1	1	1	2	2	2	1	2	1	0	0	0	1	1	1	2	2	2	1	2	1	0	0	0	1	1	1	2	2	2	1	2	1	22.9	22.9	22.9	12.161
V5BCV5	V5BCV5	9	9	9	>tr|V5BCV5|V5BCV5_TRYCR Soluble N-ethylmaleimide sensitive factor (NSF) attachment protein OS=Trypanosoma cruzi Dm28c GN=TCDM_08138 PE=4 SV=1	1	9	9	9	7	8	6	5	9	8	8	8	7	6	9	9	7	8	6	5	9	8	8	8	7	6	9	9	7	8	6	5	9	8	8	8	7	6	9	9	39.5	39.5	39.5	31.996
V5BCV7	V5BCV7	28	28	28	>tr|V5BCV7|V5BCV7_TRYCR Uncharacterized protein OS=Trypanosoma cruzi Dm28c GN=TCDM_10116 PE=4 SV=1	1	28	28	28	20	20	19	21	25	19	22	22	18	20	26	24	20	20	19	21	25	19	22	22	18	20	26	24	20	20	19	21	25	19	22	22	18	20	26	24	54.9	54.9	54.9	70.059
V5BCV8	V5BCV8	11	11	11	>tr|V5BCV8|V5BCV8_TRYCR Uncharacterized protein OS=Trypanosoma cruzi Dm28c GN=TCDM_00135 PE=4 SV=1	1	11	11	11	6	8	7	6	8	8	8	9	6	8	6	5	6	8	7	6	8	8	8	9	6	8	6	5	6	8	7	6	8	8	8	9	6	8	6	5	37.5	37.5	37.5	35.065
V5BCW1	V5BCW1	1	1	1	>tr|V5BCW1|V5BCW1_TRYCR Uncharacterized protein OS=Trypanosoma cruzi Dm28c GN=TCDM_00143 PE=4 SV=1	1	1	1	1	1	1	1	1	1	1	1	1	0	1	1	1	1	1	1	1	1	1	1	1	0	1	1	1	1	1	1	1	1	1	1	1	0	1	1	1	1.9	1.9	1.9	73.905
V5BCW4	V5BCW4	6	6	6	>tr|V5BCW4|V5BCW4_TRYCR Uncharacterized protein OS=Trypanosoma cruzi Dm28c GN=TCDM_10094 PE=4 SV=1	1	6	6	6	2	3	2	2	3	4	5	3	5	5	3	4	2	3	2	2	3	4	5	3	5	5	3	4	2	3	2	2	3	4	5	3	5	5	3	4	18.7	18.7	18.7	32.547
V5BCW8	V5BCW8	6	6	6	>tr|V5BCW8|V5BCW8_TRYCR Uncharacterized protein OS=Trypanosoma cruzi Dm28c GN=TCDM_10099 PE=4 SV=1	1	6	6	6	3	3	3	2	4	4	3	4	2	2	3	5	3	3	3	2	4	4	3	4	2	2	3	5	3	3	3	2	4	4	3	4	2	2	3	5	29.9	29.9	29.9	30.435
V5BCW9	V5BCW9	16	16	16	>tr|V5BCW9|V5BCW9_TRYCR Uncharacterized protein OS=Trypanosoma cruzi Dm28c GN=TCDM_00155 PE=4 SV=1	1	16	16	16	9	9	9	9	9	7	13	10	10	9	11	10	9	9	9	9	9	7	13	10	10	9	11	10	9	9	9	9	9	7	13	10	10	9	11	10	21.5	21.5	21.5	110.46
V5BCX0	V5BCX0	4	4	4	>tr|V5BCX0|V5BCX0_TRYCR Phosphatase-like protein OS=Trypanosoma cruzi Dm28c GN=TCDM_13819 PE=4 SV=1	1	4	4	4	4	3	2	3	4	3	4	4	4	3	4	4	4	3	2	3	4	3	4	4	4	3	4	4	4	3	2	3	4	3	4	4	4	3	4	4	31.9	31.9	31.9	24.218
V5BCX1	V5BCX1	10	10	10	>tr|V5BCX1|V5BCX1_TRYCR Uncharacterized protein OS=Trypanosoma cruzi Dm28c GN=TCDM_10104 PE=4 SV=1	1	10	10	10	8	6	7	5	7	7	9	8	8	7	8	8	8	6	7	5	7	7	9	8	8	7	8	8	8	6	7	5	7	7	9	8	8	7	8	8	32.4	32.4	32.4	44.344
V5BCX2	V5BCX2	3	3	3	>tr|V5BCX2|V5BCX2_TRYCR Uncharacterized protein OS=Trypanosoma cruzi Dm28c GN=TCDM_00160 PE=4 SV=1	1	3	3	3	3	3	3	3	3	3	2	2	3	3	3	3	3	3	3	3	3	3	2	2	3	3	3	3	3	3	3	3	3	3	2	2	3	3	3	3	8.5	8.5	8.5	45.822
V5BCX4	V5BCX4	1	1	1	>tr|V5BCX4|V5BCX4_TRYCR Alpha-tubulin N-acetyltransferase OS=Trypanosoma cruzi Dm28c GN=TCDM_08085 PE=3 SV=1	1	1	1	1	0	1	1	1	1	1	1	1	1	1	1	1	0	1	1	1	1	1	1	1	1	1	1	1	0	1	1	1	1	1	1	1	1	1	1	1	6.4	6.4	6.4	37.017
V5BCX5	V5BCX5	4	4	4	>tr|V5BCX5|V5BCX5_TRYCR Casein kinase II OS=Trypanosoma cruzi Dm28c GN=TCDM_06012 PE=4 SV=1	1	4	4	4	1	3	0	1	2	3	2	1	1	1	3	2	1	3	0	1	2	3	2	1	1	1	3	2	1	3	0	1	2	3	2	1	1	1	3	2	11.6	11.6	11.6	47.435
V5BCX6	V5BCX6	4	4	4	>tr|V5BCX6|V5BCX6_TRYCR Protein phosphatase 2C OS=Trypanosoma cruzi Dm28c GN=TCDM_10081 PE=4 SV=1	1	4	4	4	2	4	1	4	4	4	1	4	2	3	3	4	2	4	1	4	4	4	1	4	2	3	3	4	2	4	1	4	4	4	1	4	2	3	3	4	17.9	17.9	17.9	32.752
V5BTF2;V5BCX8	V5BTF2;V5BCX8	2;2	2;2	2;2	>tr|V5BTF2|V5BTF2_TRYCR Uncharacterized protein OS=Trypanosoma cruzi Dm28c GN=TCDM_00167 PE=4 SV=1;>tr|V5BCX8|V5BCX8_TRYCR Uncharacterized protein OS=Trypanosoma cruzi Dm28c GN=TCDM_00168 PE=4 SV=1	2	2	2	2	2	2	1	1	1	2	2	0	1	1	1	0	2	2	1	1	1	2	2	0	1	1	1	0	2	2	1	1	1	2	2	0	1	1	1	0	20	20	20	12.544
V5BCY2	V5BCY2	14	14	14	>tr|V5BCY2|V5BCY2_TRYCR Uncharacterized protein OS=Trypanosoma cruzi Dm28c GN=TCDM_06028 PE=4 SV=1	1	14	14	14	12	13	11	11	12	12	12	11	13	12	13	13	12	13	11	11	12	12	12	11	13	12	13	13	12	13	11	11	12	12	12	11	13	12	13	13	31.2	31.2	31.2	56.451
V5BCY4	V5BCY4	9	9	9	>tr|V5BCY4|V5BCY4_TRYCR Uncharacterized protein OS=Trypanosoma cruzi Dm28c GN=TCDM_08105 PE=4 SV=1	1	9	9	9	7	5	5	4	7	8	8	7	6	8	6	7	7	5	5	4	7	8	8	7	6	8	6	7	7	5	5	4	7	8	8	7	6	8	6	7	30	30	30	45.243
V5BCY7	V5BCY7	3	3	3	>tr|V5BCY7|V5BCY7_TRYCR Uncharacterized protein OS=Trypanosoma cruzi Dm28c GN=TCDM_00182 PE=4 SV=1	1	3	3	3	2	0	1	1	0	0	1	0	2	1	1	2	2	0	1	1	0	0	1	0	2	1	1	2	2	0	1	1	0	0	1	0	2	1	1	2	3.2	3.2	3.2	149.52
V5BCY8	V5BCY8	2	2	2	>tr|V5BCY8|V5BCY8_TRYCR Uncharacterized protein OS=Trypanosoma cruzi Dm28c GN=TCDM_14352 PE=4 SV=1	1	2	2	2	1	1	0	1	2	1	1	1	1	1	1	2	1	1	0	1	2	1	1	1	1	1	1	2	1	1	0	1	2	1	1	1	1	1	1	2	21.1	21.1	21.1	19.421
V5BCY9	V5BCY9	1	1	1	>tr|V5BCY9|V5BCY9_TRYCR Uncharacterized protein OS=Trypanosoma cruzi Dm28c GN=TCDM_08113 PE=4 SV=1	1	1	1	1	1	1	0	0	1	1	1	0	1	1	1	1	1	1	0	0	1	1	1	0	1	1	1	1	1	1	0	0	1	1	1	0	1	1	1	1	10.6	10.6	10.6	17.364
V5BCZ2;V5CZW7	V5BCZ2	12;1	12;1	11;0	>tr|V5BCZ2|V5BCZ2_TRYCR ATP-dependent RNA helicase DED1 OS=Trypanosoma cruzi Dm28c GN=DED1 PE=3 SV=1	2	12	12	11	11	10	8	8	12	12	11	12	11	9	12	12	11	10	8	8	12	12	11	12	11	9	12	12	10	9	7	7	11	11	10	11	10	8	11	11	34.4	34.4	32.3	48.233
V5BCZ7	V5BCZ7	12	12	12	>tr|V5BCZ7|V5BCZ7_TRYCR Putative ubiquitin-activating enzyme e1 OS=Trypanosoma cruzi Dm28c GN=TCDM_00193 PE=4 SV=1	1	12	12	12	10	8	8	8	9	8	10	10	10	11	10	12	10	8	8	8	9	8	10	10	10	11	10	12	10	8	8	8	9	8	10	10	10	11	10	12	27.5	27.5	27.5	74.259
V5BD01	V5BD01	1	1	1	>tr|V5BD01|V5BD01_TRYCR Phospholipase A1 OS=Trypanosoma cruzi Dm28c GN=TCDM_00198 PE=4 SV=1	1	1	1	1	0	0	0	0	0	0	1	0	1	0	0	0	0	0	0	0	0	0	1	0	1	0	0	0	0	0	0	0	0	0	1	0	1	0	0	0	3.9	3.9	3.9	49.728
V5BD03	V5BD03	3	3	3	>tr|V5BD03|V5BD03_TRYCR Uncharacterized protein OS=Trypanosoma cruzi Dm28c GN=TCDM_05944 PE=4 SV=1	1	3	3	3	1	1	1	1	2	2	1	2	1	1	3	3	1	1	1	1	2	2	1	2	1	1	3	3	1	1	1	1	2	2	1	2	1	1	3	3	11.9	11.9	11.9	42.053
V5BD06	V5BD06	5	5	5	>tr|V5BD06|V5BD06_TRYCR Uncharacterized protein OS=Trypanosoma cruzi Dm28c GN=TCDM_00204 PE=4 SV=1	1	5	5	5	4	3	5	1	3	2	4	4	4	4	3	3	4	3	5	1	3	2	4	4	4	4	3	3	4	3	5	1	3	2	4	4	4	4	3	3	16.9	16.9	16.9	40.133
V5BD07	V5BD07	9	9	9	>tr|V5BD07|V5BD07_TRYCR Uncharacterized protein OS=Trypanosoma cruzi Dm28c GN=TCDM_05949 PE=4 SV=1	1	9	9	9	4	4	4	3	5	5	4	4	6	6	5	5	4	4	4	3	5	5	4	4	6	6	5	5	4	4	4	3	5	5	4	4	6	6	5	5	15.6	15.6	15.6	66.049
V5BD08	V5BD08	3	3	3	>tr|V5BD08|V5BD08_TRYCR Uncharacterized protein OS=Trypanosoma cruzi Dm28c GN=TCDM_10048 PE=4 SV=1	1	3	3	3	1	2	1	2	2	2	2	3	2	2	2	3	1	2	1	2	2	2	2	3	2	2	2	3	1	2	1	2	2	2	2	3	2	2	2	3	10.1	10.1	10.1	46.481
V5BD10	V5BD10	4	4	4	>tr|V5BD10|V5BD10_TRYCR Methyltransferase OS=Trypanosoma cruzi Dm28c GN=TCDM_05956 PE=4 SV=1	1	4	4	4	2	1	1	1	1	3	2	2	3	3	1	2	2	1	1	1	1	3	2	2	3	3	1	2	2	1	1	1	1	3	2	2	3	3	1	2	12.2	12.2	12.2	40.843
V5BD12	V5BD12	4	4	4	>tr|V5BD12|V5BD12_TRYCR Uncharacterized protein OS=Trypanosoma cruzi Dm28c GN=TCDM_00210 PE=4 SV=1	1	4	4	4	1	1	2	2	2	1	2	0	2	2	1	0	1	1	2	2	2	1	2	0	2	2	1	0	1	1	2	2	2	1	2	0	2	2	1	0	5.2	5.2	5.2	115.83
V5BD17	V5BD17	3	3	3	>tr|V5BD17|V5BD17_TRYCR Uncharacterized protein OS=Trypanosoma cruzi Dm28c GN=TCDM_00217 PE=4 SV=1	1	3	3	3	3	3	2	3	3	2	2	2	3	2	1	2	3	3	2	3	3	2	2	2	3	2	1	2	3	3	2	3	3	2	2	2	3	2	1	2	7.3	7.3	7.3	67.962
V5BD20	V5BD20	17	17	17	>tr|V5BD20|V5BD20_TRYCR Histidine ammonia-lyase OS=Trypanosoma cruzi Dm28c GN=TCDM_05967 PE=3 SV=1	1	17	17	17	17	15	16	16	16	17	16	16	17	14	17	16	17	15	16	16	16	17	16	16	17	14	17	16	17	15	16	16	16	17	16	16	17	14	17	16	43.1	43.1	43.1	47.345
V5BD21	V5BD21	3	3	3	>tr|V5BD21|V5BD21_TRYCR Uncharacterized protein OS=Trypanosoma cruzi Dm28c GN=TCDM_00223 PE=4 SV=1	1	3	3	3	2	3	3	3	3	3	3	3	2	2	3	3	2	3	3	3	3	3	3	3	2	2	3	3	2	3	3	3	3	3	3	3	2	2	3	3	9.6	9.6	9.6	44.714
V5BD23	V5BD23	2	2	2	>tr|V5BD23|V5BD23_TRYCR Uncharacterized protein OS=Trypanosoma cruzi Dm28c GN=TCDM_08077 PE=4 SV=1	1	2	2	2	0	0	0	0	1	0	0	0	0	0	2	2	0	0	0	0	1	0	0	0	0	0	2	2	0	0	0	0	1	0	0	0	0	0	2	2	7.1	7.1	7.1	74.954
V5BD26	V5BD26	13	13	13	>tr|V5BD26|V5BD26_TRYCR Galactokinase-like protein OS=Trypanosoma cruzi Dm28c GN=TCDM_00228 PE=3 SV=1	1	13	13	13	8	9	8	8	11	11	10	11	9	11	12	13	8	9	8	8	11	11	10	11	9	11	12	13	8	9	8	8	11	11	10	11	9	11	12	13	42.7	42.7	42.7	51.987
V5BD32	V5BD32	28	28	28	>tr|V5BD32|V5BD32_TRYCR Chaperonin OS=Trypanosoma cruzi Dm28c GN=TCDM_05987 PE=3 SV=1	1	28	28	28	27	25	23	20	27	25	23	22	22	23	26	27	27	25	23	20	27	25	23	22	22	23	26	27	27	25	23	20	27	25	23	22	22	23	26	27	59.8	59.8	59.8	58.288
V5BD37	V5BD37	6	6	6	>tr|V5BD37|V5BD37_TRYCR Uncharacterized protein OS=Trypanosoma cruzi Dm28c GN=TCDM_05992 PE=4 SV=1	1	6	6	6	2	2	3	5	3	4	4	2	1	1	4	3	2	2	3	5	3	4	4	2	1	1	4	3	2	2	3	5	3	4	4	2	1	1	4	3	17.7	17.7	17.7	42.8
V5BD45	V5BD45	3	3	3	>tr|V5BD45|V5BD45_TRYCR Vesicular transport protein OS=Trypanosoma cruzi Dm28c GN=TCDM_08023 PE=3 SV=1	1	3	3	3	2	1	1	0	1	1	1	1	1	1	1	2	2	1	1	0	1	1	1	1	1	1	1	2	2	1	1	0	1	1	1	1	1	1	1	2	5.3	5.3	5.3	73.14
V5BD50	V5BD50	15	15	15	>tr|V5BD50|V5BD50_TRYCR Uncharacterized protein OS=Trypanosoma cruzi Dm28c GN=TCDM_08028 PE=4 SV=1	1	15	15	15	12	13	10	10	13	12	10	13	10	11	11	13	12	13	10	10	13	12	10	13	10	11	11	13	12	13	10	10	13	12	10	13	10	11	11	13	41.7	41.7	41.7	56.391
V5BD69	V5BD69	14	14	14	>tr|V5BD69|V5BD69_TRYCR Threonine synthase OS=Trypanosoma cruzi Dm28c GN=TCDM_05925 PE=4 SV=1	1	14	14	14	6	6	6	4	7	5	13	10	10	8	8	12	6	6	6	4	7	5	13	10	10	8	8	12	6	6	6	4	7	5	13	10	10	8	8	12	27.2	27.2	27.2	73.578
V5BD72	V5BD72	7	7	7	>tr|V5BD72|V5BD72_TRYCR Uncharacterized protein OS=Trypanosoma cruzi Dm28c GN=TCDM_05930 PE=4 SV=1	1	7	7	7	3	4	3	3	5	4	2	4	5	5	3	4	3	4	3	3	5	4	2	4	5	5	3	4	3	4	3	3	5	4	2	4	5	5	3	4	31.3	31.3	31.3	36.3
V5BD91	V5BD91	2	2	2	>tr|V5BD91|V5BD91_TRYCR Uncharacterized protein OS=Trypanosoma cruzi Dm28c GN=TCDM_05836 PE=4 SV=1	1	2	2	2	1	0	1	1	2	1	2	1	1	1	1	1	1	0	1	1	2	1	2	1	1	1	1	1	1	0	1	1	2	1	2	1	1	1	1	1	9.1	9.1	9.1	31.627
V5BD93	V5BD93	12	12	12	>tr|V5BD93|V5BD93_TRYCR ABC transporter OS=Trypanosoma cruzi Dm28c GN=TCDM_09943 PE=3 SV=1	1	12	12	12	5	8	7	6	10	5	4	6	3	5	8	7	5	8	7	6	10	5	4	6	3	5	8	7	5	8	7	6	10	5	4	6	3	5	8	7	20.8	20.8	20.8	73.53
V5BD98	V5BD98	2	2	2	>tr|V5BD98|V5BD98_TRYCR Uncharacterized protein OS=Trypanosoma cruzi Dm28c GN=TCDM_05848 PE=4 SV=1	1	2	2	2	2	1	2	2	1	2	2	1	1	1	2	1	2	1	2	2	1	2	2	1	1	1	2	1	2	1	2	2	1	2	2	1	1	1	2	1	3.7	3.7	3.7	58.512
V5BDA2	V5BDA2	2	2	2	>tr|V5BDA2|V5BDA2_TRYCR Ubiquitin hydrolase OS=Trypanosoma cruzi Dm28c GN=TCDM_05860 PE=4 SV=1	1	2	2	2	0	0	0	1	1	1	0	0	0	1	2	2	0	0	0	1	1	1	0	0	0	1	2	2	0	0	0	1	1	1	0	0	0	1	2	2	1.6	1.6	1.6	126.27
V5BDA4	V5BDA4	4	4	4	>tr|V5BDA4|V5BDA4_TRYCR Uncharacterized protein OS=Trypanosoma cruzi Dm28c GN=TCDM_05865 PE=4 SV=1	1	4	4	4	1	2	2	2	2	2	0	0	0	1	1	0	1	2	2	2	2	2	0	0	0	1	1	0	1	2	2	2	2	2	0	0	0	1	1	0	9.6	9.6	9.6	43.835
V5BDA5	V5BDA5	10	10	10	>tr|V5BDA5|V5BDA5_TRYCR Farnesyl pyrophosphate synthase OS=Trypanosoma cruzi Dm28c GN=TCDM_09927 PE=3 SV=1	1	10	10	10	6	6	5	5	8	5	9	7	9	6	8	9	6	6	5	5	8	5	9	7	9	6	8	9	6	6	5	5	8	5	9	7	9	6	8	9	42.8	42.8	42.8	41.188
V5BDA8	V5BDA8	10	10	10	>tr|V5BDA8|V5BDA8_TRYCR Uncharacterized protein OS=Trypanosoma cruzi Dm28c GN=TCDM_05872 PE=4 SV=1	1	10	10	10	2	4	2	1	5	2	9	4	4	1	6	5	2	4	2	1	5	2	9	4	4	1	6	5	2	4	2	1	5	2	9	4	4	1	6	5	32.2	32.2	32.2	51.001
V5BDA9	V5BDA9	6	6	6	>tr|V5BDA9|V5BDA9_TRYCR Centrin OS=Trypanosoma cruzi Dm28c GN=TCDM_09932 PE=4 SV=1	1	6	6	6	5	4	4	4	5	5	5	4	4	3	5	5	5	4	4	4	5	5	5	4	4	3	5	5	5	4	4	4	5	5	5	4	4	3	5	5	47.4	47.4	47.4	8.5246
V5BDB2	V5BDB2	13	13	13	>tr|V5BDB2|V5BDB2_TRYCR Uncharacterized protein OS=Trypanosoma cruzi Dm28c GN=TCDM_05879 PE=4 SV=1	1	13	13	13	9	9	8	8	10	9	6	10	7	6	10	7	9	9	8	8	10	9	6	10	7	6	10	7	9	9	8	8	10	9	6	10	7	6	10	7	21.3	21.3	21.3	78.442
V5BDC2	V5BDC2	2	2	2	>tr|V5BDC2|V5BDC2_TRYCR RNA-binding protein OS=Trypanosoma cruzi Dm28c GN=TCDM_05792 PE=4 SV=1	1	2	2	2	1	0	0	1	2	1	0	0	1	0	2	2	1	0	0	1	2	1	0	0	1	0	2	2	1	0	0	1	2	1	0	0	1	0	2	2	3.5	3.5	3.5	55.756
V5BDC9	V5BDC9	6	6	6	>tr|V5BDC9|V5BDC9_TRYCR Uncharacterized protein OS=Trypanosoma cruzi Dm28c GN=TCDM_05803 PE=4 SV=1	1	6	6	6	3	3	3	3	4	4	3	2	2	1	3	4	3	3	3	3	4	4	3	2	2	1	3	4	3	3	3	3	4	4	3	2	2	1	3	4	6	6	6	122.94
V5BDD3	V5BDD3	6	6	6	>tr|V5BDD3|V5BDD3_TRYCR Cyclic nucleotide-binding protein OS=Trypanosoma cruzi Dm28c GN=TCDM_05810 PE=4 SV=1	1	6	6	6	2	0	3	1	0	1	4	3	5	3	2	2	2	0	3	1	0	1	4	3	5	3	2	2	2	0	3	1	0	1	4	3	5	3	2	2	11.4	11.4	11.4	80.675
V5BDD7	V5BDD7	3	3	3	>tr|V5BDD7|V5BDD7_TRYCR DNA repair helicase and transcription factor protein OS=Trypanosoma cruzi Dm28c GN=TCDM_05816 PE=4 SV=1	1	3	3	3	1	1	2	3	2	1	1	1	2	1	2	1	1	1	2	3	2	1	1	1	2	1	2	1	1	1	2	3	2	1	1	1	2	1	2	1	3.3	3.3	3.3	86.898
V5BDE1	V5BDE1	18	18	18	>tr|V5BDE1|V5BDE1_TRYCR Golgi/lysosome glycoprotein OS=Trypanosoma cruzi Dm28c GN=TCDM_07983 PE=4 SV=1	1	18	18	18	14	13	11	13	16	16	16	16	15	13	15	15	14	13	11	13	16	16	16	16	15	13	15	15	14	13	11	13	16	16	16	16	15	13	15	15	35.1	35.1	35.1	68.262
V5BDE2	V5BDE2	5	1	1	>tr|V5BDE2|V5BDE2_TRYCR Retrotransposon hot spot protein (RHS) OS=Trypanosoma cruzi Dm28c GN=TCDM_05702 PE=4 SV=1	1	5	1	1	5	4	3	3	4	4	4	4	4	4	4	5	1	0	0	0	1	1	1	1	1	1	1	1	1	0	0	0	1	1	1	1	1	1	1	1	12.8	4.1	4.1	50.253
V5BDE4	V5BDE4	17	17	17	>tr|V5BDE4|V5BDE4_TRYCR Uncharacterized protein OS=Trypanosoma cruzi Dm28c GN=TCDM_09878 PE=4 SV=1	1	17	17	17	13	14	11	11	14	14	14	16	14	16	14	14	13	14	11	11	14	14	14	16	14	16	14	14	13	14	11	11	14	14	14	16	14	16	14	14	34.3	34.3	34.3	68.348
V5BDE5	V5BDE5	3	3	3	>tr|V5BDE5|V5BDE5_TRYCR Uncharacterized protein OS=Trypanosoma cruzi Dm28c GN=TCDM_05709 PE=4 SV=1	1	3	3	3	2	1	1	1	2	1	1	1	2	2	2	1	2	1	1	1	2	1	1	1	2	2	2	1	2	1	1	1	2	1	1	1	2	2	2	1	15.4	15.4	15.4	37.796
V5BDF0	V5BDF0	2	2	2	>tr|V5BDF0|V5BDF0_TRYCR Uncharacterized protein OS=Trypanosoma cruzi Dm28c GN=TCDM_05718 PE=4 SV=1	1	2	2	2	1	2	1	1	2	1	2	2	1	1	0	2	1	2	1	1	2	1	2	2	1	1	0	2	1	2	1	1	2	1	2	2	1	1	0	2	14.7	14.7	14.7	15.213
V5BDF9	V5BDF9	22	22	22	>tr|V5BDF9|V5BDF9_TRYCR Paraflagellar rod component OS=Trypanosoma cruzi Dm28c GN=TCDM_05730 PE=4 SV=1	1	22	22	22	14	12	14	12	15	16	17	16	20	19	16	15	14	12	14	12	15	16	17	16	20	19	16	15	14	12	14	12	15	16	17	16	20	19	16	15	40.4	40.4	40.4	68.948
V5BDG4	V5BDG4	3	3	3	>tr|V5BDG4|V5BDG4_TRYCR Uncharacterized protein OS=Trypanosoma cruzi Dm28c GN=TCDM_05736 PE=4 SV=1	1	3	3	3	0	0	0	0	0	0	0	0	3	2	0	0	0	0	0	0	0	0	0	0	3	2	0	0	0	0	0	0	0	0	0	0	3	2	0	0	18.2	18.2	18.2	29.803
V5BDG8	V5BDG8	17	17	17	>tr|V5BDG8|V5BDG8_TRYCR Inosine-5-monophosphate dehydrogenase OS=Trypanosoma cruzi Dm28c GN=TCDM_09871 PE=3 SV=1	1	17	17	17	17	14	12	10	15	13	13	15	15	13	17	17	17	14	12	10	15	13	13	15	15	13	17	17	17	14	12	10	15	13	13	15	15	13	17	17	47.9	47.9	47.9	52.403
V5BDH3	V5BDH3	2	2	2	>tr|V5BDH3|V5BDH3_TRYCR Uncharacterized protein OS=Trypanosoma cruzi Dm28c GN=TCDM_05750 PE=4 SV=1	1	2	2	2	2	1	2	2	2	1	2	1	2	1	2	1	2	1	2	2	2	1	2	1	2	1	2	1	2	1	2	2	2	1	2	1	2	1	2	1	2	2	2	117.02
V5BDH6	V5BDH6	4	4	4	>tr|V5BDH6|V5BDH6_TRYCR Uncharacterized protein OS=Trypanosoma cruzi Dm28c GN=TCDM_07957 PE=4 SV=1	1	4	4	4	1	2	2	1	1	3	2	1	1	1	1	2	1	2	2	1	1	3	2	1	1	1	1	2	1	2	2	1	1	3	2	1	1	1	1	2	6.2	6.2	6.2	89.473
V5BDI6	V5BDI6	2	2	2	>tr|V5BDI6|V5BDI6_TRYCR Phospholipid:diacylglycerol acyltransferase OS=Trypanosoma cruzi Dm28c GN=TCDM_05768 PE=4 SV=1	1	2	2	2	1	2	1	2	2	2	1	1	1	1	0	1	1	2	1	2	2	2	1	1	1	1	0	1	1	2	1	2	2	2	1	1	1	1	0	1	3.2	3.2	3.2	73.592
V5BDI9	V5BDI9	5	5	5	>tr|V5BDI9|V5BDI9_TRYCR Uncharacterized protein OS=Trypanosoma cruzi Dm28c GN=TCDM_14108 PE=4 SV=1	1	5	5	5	4	5	4	4	5	5	4	4	4	3	5	5	4	5	4	4	5	5	4	4	4	3	5	5	4	5	4	4	5	5	4	4	4	3	5	5	23.6	23.6	23.6	35.27
V5BDJ2;V5DEN6	V5BDJ2	3;1	3;1	3;1	>tr|V5BDJ2|V5BDJ2_TRYCR Ribosomal protein L36 OS=Trypanosoma cruzi Dm28c GN=TCDM_14524 PE=4 SV=1	2	3	3	3	3	2	3	2	2	2	2	2	2	2	3	3	3	2	3	2	2	2	2	2	2	2	3	3	3	2	3	2	2	2	2	2	2	2	3	3	26.3	26.3	26.3	12.989
V5BDJ5	V5BDJ5	5	5	5	>tr|V5BDJ5|V5BDJ5_TRYCR Mitochondrial import inner membrane translocase subunit TIM17 OS=Trypanosoma cruzi Dm28c GN=TCDM_14283 PE=4 SV=1	1	5	5	5	3	3	2	3	3	3	3	3	3	2	3	3	3	3	2	3	3	3	3	3	3	2	3	3	3	3	2	3	3	3	3	3	3	2	3	3	38.2	38.2	38.2	16.138
V5BDJ7	V5BDJ7	61	61	61	>tr|V5BDJ7|V5BDJ7_TRYCR Uncharacterized protein OS=Trypanosoma cruzi Dm28c GN=TCDM_07917 PE=4 SV=1	1	61	61	61	28	29	24	22	31	33	44	39	54	46	31	30	28	29	24	22	31	33	44	39	54	46	31	30	28	29	24	22	31	33	44	39	54	46	31	30	18.3	18.3	18.3	500.95
V5BDK0	V5BDK0	5	5	5	>tr|V5BDK0|V5BDK0_TRYCR Cytochrome b5-like protein OS=Trypanosoma cruzi Dm28c GN=TCDM_14504 PE=4 SV=1	1	5	5	5	5	4	4	3	4	3	4	4	4	3	4	4	5	4	4	3	4	3	4	4	4	3	4	4	5	4	4	3	4	3	4	4	4	3	4	4	59.5	59.5	59.5	12.59
V5BDK6	V5BDK6	5	5	5	>tr|V5BDK6|V5BDK6_TRYCR Uncharacterized protein OS=Trypanosoma cruzi Dm28c GN=TCDM_07929 PE=4 SV=1	1	5	5	5	2	2	1	1	2	2	2	2	0	2	1	1	2	2	1	1	2	2	2	2	0	2	1	1	2	2	1	1	2	2	2	2	0	2	1	1	5.1	5.1	5.1	111.76
V5BDK8	V5BDK8	8	8	8	>tr|V5BDK8|V5BDK8_TRYCR Methylthioribose-1-phosphate isomerase OS=Trypanosoma cruzi Dm28c GN=TCDM_09816 PE=3 SV=1	1	8	8	8	4	4	4	4	6	6	5	6	5	5	6	6	4	4	4	4	6	6	5	6	5	5	6	6	4	4	4	4	6	6	5	6	5	5	6	6	26.7	26.7	26.7	45.299
V5BDL0	V5BDL0	20	20	20	>tr|V5BDL0|V5BDL0_TRYCR Actin OS=Trypanosoma cruzi Dm28c GN=TCDM_05641 PE=3 SV=1	1	20	20	20	17	15	16	17	19	16	18	18	18	16	18	18	17	15	16	17	19	16	18	18	18	16	18	18	17	15	16	17	19	16	18	18	18	16	18	18	66.5	66.5	66.5	41.968
V5BDL5	V5BDL5	6	6	6	>tr|V5BDL5|V5BDL5_TRYCR RNA-binding protein OS=Trypanosoma cruzi Dm28c GN=TCDM_05647 PE=4 SV=1	1	6	6	6	5	5	6	6	5	5	5	5	5	4	5	5	5	5	6	6	5	5	5	5	5	4	5	5	5	5	6	6	5	5	5	5	5	4	5	5	21.3	21.3	21.3	35.06
V5BDL7	V5BDL7	27	27	27	>tr|V5BDL7|V5BDL7_TRYCR Plasma membrane ATPase OS=Trypanosoma cruzi Dm28c GN=TCDM_05654 PE=3 SV=1	1	27	27	27	22	21	20	20	25	20	25	26	25	24	22	22	22	21	20	20	25	20	25	26	25	24	22	22	22	21	20	20	25	20	25	26	25	24	22	22	42	42	42	99.581
V5BDM6	V5BDM6	6	6	6	>tr|V5BDM6|V5BDM6_TRYCR Oligosaccharyl transferase subunit OS=Trypanosoma cruzi Dm28c GN=TCDM_07896 PE=4 SV=1	1	6	6	6	4	4	4	4	4	5	5	6	5	4	5	6	4	4	4	4	4	5	5	6	5	4	5	6	4	4	4	4	4	5	5	6	5	4	5	6	8.3	8.3	8.3	92.815
V5BDM9	V5BDM9	12	12	12	>tr|V5BDM9|V5BDM9_TRYCR Uncharacterized protein OS=Trypanosoma cruzi Dm28c GN=TCDM_05677 PE=4 SV=1	1	12	12	12	7	7	7	7	9	7	7	8	10	10	8	8	7	7	7	7	9	7	7	8	10	10	8	8	7	7	7	7	9	7	7	8	10	10	8	8	25.2	25.2	25.2	67.445
V5BDN2	V5BDN2	2	2	2	>tr|V5BDN2|V5BDN2_TRYCR Peptide deformylase OS=Trypanosoma cruzi Dm28c GN=TCDM_05682 PE=3 SV=1	1	2	2	2	1	1	2	1	1	2	1	0	0	0	2	2	1	1	2	1	1	2	1	0	0	0	2	2	1	1	2	1	1	2	1	0	0	0	2	2	7.5	7.5	7.5	39.498
V5BDN5	V5BDN5	1	1	1	>tr|V5BDN5|V5BDN5_TRYCR U5 snRNP-specific 40 kDa protein OS=Trypanosoma cruzi Dm28c GN=TCDM_07842 PE=4 SV=1	1	1	1	1	1	1	0	0	1	0	1	1	1	0	1	0	1	1	0	0	1	0	1	1	1	0	1	0	1	1	0	0	1	0	1	1	1	0	1	0	4.6	4.6	4.6	34.42
V5BDN6	V5BDN6	6	6	6	>tr|V5BDN6|V5BDN6_TRYCR Nascent polypeptide associated complex subunit OS=Trypanosoma cruzi Dm28c GN=TCDM_05688 PE=4 SV=1	1	6	6	6	5	5	5	6	6	5	5	6	5	6	6	6	5	5	5	6	6	5	5	6	5	6	6	6	5	5	5	6	6	5	5	6	5	6	6	6	52.5	52.5	52.5	19.58
V5BDP2	V5BDP2	30	30	30	>tr|V5BDP2|V5BDP2_TRYCR Dynein heavy chain OS=Trypanosoma cruzi Dm28c GN=TCDM_07856 PE=4 SV=1	1	30	30	30	14	18	12	12	17	18	23	24	25	21	17	17	14	18	12	12	17	18	23	24	25	21	17	17	14	18	12	12	17	18	23	24	25	21	17	17	21.5	21.5	21.5	191.5
V5BDP3	V5BDP3	6	6	6	>tr|V5BDP3|V5BDP3_TRYCR Ubiquitin-conjugating enzyme e2 OS=Trypanosoma cruzi Dm28c GN=TCDM_14074 PE=3 SV=1	1	6	6	6	4	5	4	3	4	5	5	5	5	4	5	6	4	5	4	3	4	5	5	5	5	4	5	6	4	5	4	3	4	5	5	5	5	4	5	6	19.9	19.9	19.9	17.474
V5BDP5	V5BDP5	8	8	8	>tr|V5BDP5|V5BDP5_TRYCR Uncharacterized protein OS=Trypanosoma cruzi Dm28c GN=TCDM_07861 PE=4 SV=1	1	8	8	8	4	4	4	4	4	3	3	3	6	8	5	4	4	4	4	4	4	3	3	3	6	8	5	4	4	4	4	4	4	3	3	3	6	8	5	4	11.2	11.2	11.2	116.91
V5BDP8	V5BDP8	12	12	12	>tr|V5BDP8|V5BDP8_TRYCR Uncharacterized protein OS=Trypanosoma cruzi Dm28c GN=TCDM_07866 PE=4 SV=1	1	12	12	12	5	8	6	8	10	10	9	11	8	4	5	8	5	8	6	8	10	10	9	11	8	4	5	8	5	8	6	8	10	10	9	11	8	4	5	8	30	30	30	67.597
V5BDQ1	V5BDQ1	5	5	5	>tr|V5BDQ1|V5BDQ1_TRYCR Uncharacterized protein OS=Trypanosoma cruzi Dm28c GN=TCDM_05576 PE=4 SV=1	1	5	5	5	2	3	1	1	4	3	2	3	0	0	5	5	2	3	1	1	4	3	2	3	0	0	5	5	2	3	1	1	4	3	2	3	0	0	5	5	6.8	6.8	6.8	101.37
V5BDQ2	V5BDQ2	20	20	20	>tr|V5BDQ2|V5BDQ2_TRYCR Uncharacterized protein OS=Trypanosoma cruzi Dm28c GN=TCDM_07871 PE=4 SV=1	1	20	20	20	17	18	15	16	17	18	17	18	17	18	18	20	17	18	15	16	17	18	17	18	17	18	18	20	17	18	15	16	17	18	17	18	17	18	18	20	74.5	74.5	74.5	35.045
V5BDQ3	V5BDQ3	6	6	6	>tr|V5BDQ3|V5BDQ3_TRYCR Uncharacterized protein OS=Trypanosoma cruzi Dm28c GN=TCDM_09798 PE=4 SV=1	1	6	6	6	2	1	2	1	1	3	4	4	6	3	1	3	2	1	2	1	1	3	4	4	6	3	1	3	2	1	2	1	1	3	4	4	6	3	1	3	7.7	7.7	7.7	94.904
V5BDQ9	V5BDQ9	2	2	2	>tr|V5BDQ9|V5BDQ9_TRYCR Uncharacterized protein OS=Trypanosoma cruzi Dm28c GN=TCDM_14506 PE=4 SV=1	1	2	2	2	0	0	0	0	0	0	1	1	0	0	0	1	0	0	0	0	0	0	1	1	0	0	0	1	0	0	0	0	0	0	1	1	0	0	0	1	10.1	10.1	10.1	25.885
V5BDR4	V5BDR4	9	9	9	>tr|V5BDR4|V5BDR4_TRYCR Uncharacterized protein OS=Trypanosoma cruzi Dm28c GN=TCDM_05593 PE=4 SV=1	1	9	9	9	6	5	6	5	5	7	7	5	8	9	6	6	6	5	6	5	5	7	7	5	8	9	6	6	6	5	6	5	5	7	7	5	8	9	6	6	30.7	30.7	30.7	28.79
V5BDR5	V5BDR5	5	5	5	>tr|V5BDR5|V5BDR5_TRYCR Protein tyrosine phosphatase-like protein OS=Trypanosoma cruzi Dm28c GN=TCDM_14140 PE=4 SV=1	1	5	5	5	3	2	2	4	2	3	4	4	3	4	2	2	3	2	2	4	2	3	4	4	3	4	2	2	3	2	2	4	2	3	4	4	3	4	2	2	38.1	38.1	38.1	19.542
V5BDR7	V5BDR7	17	17	17	>tr|V5BDR7|V5BDR7_TRYCR Adenosine monophosphate deaminase OS=Trypanosoma cruzi Dm28c GN=TCDM_07809 PE=4 SV=1	1	17	17	17	7	7	3	4	10	7	8	10	10	14	11	9	7	7	3	4	10	7	8	10	10	14	11	9	7	7	3	4	10	7	8	10	10	14	11	9	18.9	18.9	18.9	117.61
V5BDR9	V5BDR9	17	17	17	>tr|V5BDR9|V5BDR9_TRYCR Uncharacterized protein OS=Trypanosoma cruzi Dm28c GN=TCDM_09783 PE=4 SV=1	1	17	17	17	14	13	11	11	16	14	12	14	16	12	14	14	14	13	11	11	16	14	12	14	16	12	14	14	14	13	11	11	16	14	12	14	16	12	14	14	27.7	27.7	27.7	77.519
V5BDS3	V5BDS3	43	43	43	>tr|V5BDS3|V5BDS3_TRYCR Uncharacterized protein OS=Trypanosoma cruzi Dm28c GN=TCDM_05609 PE=4 SV=1	1	43	43	43	31	30	30	26	36	31	39	34	37	32	39	38	31	30	30	26	36	31	39	34	37	32	39	38	31	30	30	26	36	31	39	34	37	32	39	38	41.1	41.1	41.1	153.49
V5BDS8	V5BDS8	18	18	18	>tr|V5BDS8|V5BDS8_TRYCR Uncharacterized protein OS=Trypanosoma cruzi Dm28c GN=TCDM_05619 PE=4 SV=1	1	18	18	18	17	14	12	13	16	14	16	15	15	16	15	15	17	14	12	13	16	14	16	15	15	16	15	15	17	14	12	13	16	14	16	15	15	16	15	15	46.2	46.2	46.2	80.283
V5BDS9	V5BDS9	12	12	12	>tr|V5BDS9|V5BDS9_TRYCR Uncharacterized protein OS=Trypanosoma cruzi Dm28c GN=TCDM_07831 PE=4 SV=1	1	12	12	12	7	8	6	6	7	9	8	6	7	10	7	6	7	8	6	6	7	9	8	6	7	10	7	6	7	8	6	6	7	9	8	6	7	10	7	6	21.9	21.9	21.9	73.487
V5BDT2	V5BDT2	19	19	19	>tr|V5BDT2|V5BDT2_TRYCR Ribonuclease L inhibitor OS=Trypanosoma cruzi Dm28c GN=TCDM_05627 PE=3 SV=1	1	19	19	19	14	16	13	15	15	15	13	14	10	15	16	17	14	16	13	15	15	15	13	14	10	15	16	17	14	16	13	15	15	15	13	14	10	15	16	17	31.4	31.4	31.4	72.86
V5BDU9	V5BDU9	4	4	4	>tr|V5BDU9|V5BDU9_TRYCR Uncharacterized protein OS=Trypanosoma cruzi Dm28c GN=TCDM_09747 PE=4 SV=1	1	4	4	4	2	1	1	1	2	1	1	1	0	0	3	3	2	1	1	1	2	1	1	1	0	0	3	3	2	1	1	1	2	1	1	1	0	0	3	3	13.4	13.4	13.4	37.917
V5BDV9	V5BDV9	8	8	8	>tr|V5BDV9|V5BDV9_TRYCR Peptidase OS=Trypanosoma cruzi Dm28c GN=TCDM_09728 PE=3 SV=1	1	8	8	8	7	5	5	5	6	4	6	7	4	5	5	7	7	5	5	5	6	4	6	7	4	5	5	7	7	5	5	5	6	4	6	7	4	5	5	7	11.4	11.4	11.4	100.85
V5BDW2	V5BDW2	14	14	14	>tr|V5BDW2|V5BDW2_TRYCR 3-methylcrotonyl-CoA carboxylase OS=Trypanosoma cruzi Dm28c GN=TCDM_09736 PE=4 SV=1	1	14	14	14	10	9	9	5	8	9	10	7	6	6	9	10	10	9	9	5	8	9	10	7	6	6	9	10	10	9	9	5	8	9	10	7	6	6	9	10	25.4	25.4	25.4	78.108
V5BDW4	V5BDW4	2	2	2	>tr|V5BDW4|V5BDW4_TRYCR Uncharacterized protein OS=Trypanosoma cruzi Dm28c GN=TCDM_05537 PE=4 SV=1	1	2	2	2	2	2	1	2	2	2	1	1	0	1	2	1	2	2	1	2	2	2	1	1	0	1	2	1	2	2	1	2	2	2	1	1	0	1	2	1	4.4	4.4	4.4	53.961
V5BDW8	V5BDW8	27	27	27	>tr|V5BDW8|V5BDW8_TRYCR Paraflagellar rod protein 3 OS=Trypanosoma cruzi Dm28c GN=TCDM_07792 PE=4 SV=1	1	27	27	27	20	23	19	21	26	22	23	24	27	25	25	24	20	23	19	21	26	22	23	24	27	25	25	24	20	23	19	21	26	22	23	24	27	25	25	24	55.9	55.9	55.9	68.719
V5BDX2	V5BDX2	11	11	11	>tr|V5BDX2|V5BDX2_TRYCR Dihydrolipoamide dehydrogenase OS=Trypanosoma cruzi Dm28c GN=TCDM_07797 PE=4 SV=1	1	11	11	11	6	7	5	5	7	6	8	6	9	11	8	9	6	7	5	5	7	6	8	6	9	11	8	9	6	7	5	5	7	6	8	6	9	11	8	9	27.6	27.6	27.6	56.635
V5BDX7	V5BDX7	14	14	14	>tr|V5BDX7|V5BDX7_TRYCR Mitochondrial DNA polymerase I protein B OS=Trypanosoma cruzi Dm28c GN=TCDM_07733 PE=4 SV=1	1	14	14	14	6	4	5	3	8	7	10	10	8	6	6	9	6	4	5	3	8	7	10	10	8	6	6	9	6	4	5	3	8	7	10	10	8	6	6	9	13.3	13.3	13.3	166.38
V5BDX9	V5BDX9	16	16	16	>tr|V5BDX9|V5BDX9_TRYCR ATP-dependent RNA helicase OS=Trypanosoma cruzi Dm28c GN=TCDM_05557 PE=4 SV=1	1	16	16	16	10	13	10	11	12	11	13	11	12	11	13	15	10	13	10	11	12	11	13	11	12	11	13	15	10	13	10	11	12	11	13	11	12	11	13	15	18.9	18.9	18.9	131.06
V5BDY2	V5BDY2	1	1	1	>tr|V5BDY2|V5BDY2_TRYCR 40S ribosomal protein S8 OS=Trypanosoma cruzi Dm28c GN=TCDM_07741 PE=4 SV=1	1	1	1	1	0	0	1	0	0	0	1	1	1	0	1	1	0	0	1	0	0	0	1	1	1	0	1	1	0	0	1	0	0	0	1	1	1	0	1	1	3	3	3	49.763
V5BDY9	V5BDY9	2	2	2	>tr|V5BDY9|V5BDY9_TRYCR Uncharacterized protein OS=Trypanosoma cruzi Dm28c GN=TCDM_05568 PE=4 SV=1	1	2	2	2	0	1	1	2	1	2	1	1	0	1	0	1	0	1	1	2	1	2	1	1	0	1	0	1	0	1	1	2	1	2	1	1	0	1	0	1	8.9	8.9	8.9	29.388
V5BDZ0	V5BDZ0	7	7	7	>tr|V5BDZ0|V5BDZ0_TRYCR N-acetyltransferase complex ARD1 subunit OS=Trypanosoma cruzi Dm28c GN=TCDM_07758 PE=4 SV=1	1	7	7	7	5	5	3	4	5	5	5	6	5	5	7	6	5	5	3	4	5	5	5	6	5	5	7	6	5	5	3	4	5	5	5	6	5	5	7	6	38.8	38.8	38.8	29.415
V5BDZ5	V5BDZ5	13	13	13	>tr|V5BDZ5|V5BDZ5_TRYCR Flagellar radial spoke component OS=Trypanosoma cruzi Dm28c GN=TCDM_07764 PE=4 SV=1	1	13	13	13	10	9	9	7	11	9	11	10	12	12	10	10	10	9	9	7	11	9	11	10	12	12	10	10	10	9	9	7	11	9	11	10	12	12	10	10	25.4	25.4	25.4	73.704
V5BDZ8	V5BDZ8	11	11	11	>tr|V5BDZ8|V5BDZ8_TRYCR Uncharacterized protein OS=Trypanosoma cruzi Dm28c GN=TCDM_07695 PE=4 SV=1	1	11	11	11	5	6	4	4	8	6	11	7	8	5	6	6	5	6	4	4	8	6	11	7	8	5	6	6	5	6	4	4	8	6	11	7	8	5	6	6	16.2	16.2	16.2	96.72
V5BE01	V5BE01	14	14	14	>tr|V5BE01|V5BE01_TRYCR Adenylosuccinate lyase OS=Trypanosoma cruzi Dm28c GN=TCDM_07701 PE=3 SV=1	1	14	14	14	12	13	11	12	11	10	11	12	10	14	11	11	12	13	11	12	11	10	11	12	10	14	11	11	12	13	11	12	11	10	11	12	10	14	11	11	31.6	31.6	31.6	52.478
V5BE04	V5BE04	1	1	1	>tr|V5BE04|V5BE04_TRYCR Uncharacterized protein OS=Trypanosoma cruzi Dm28c GN=TCDM_07708 PE=4 SV=1	1	1	1	1	1	1	0	0	1	1	1	1	1	1	1	1	1	1	0	0	1	1	1	1	1	1	1	1	1	1	0	0	1	1	1	1	1	1	1	1	6.2	6.2	6.2	24.484
V5BE07	V5BE07	12	8	6	>tr|V5BE07|V5BE07_TRYCR Retrotransposon hot spot (RHS) protein OS=Trypanosoma cruzi Dm28c GN=TCDM_09676 PE=4 SV=1	1	12	8	6	11	12	10	9	10	12	11	11	10	12	12	11	7	8	6	6	6	8	7	7	6	8	8	7	5	6	4	4	4	6	5	5	4	6	6	5	16.7	12.5	10.1	84.846
V5BE10	V5BE10	7	2	2	>tr|V5BE10|V5BE10_TRYCR Uncharacterized protein OS=Trypanosoma cruzi Dm28c GN=TCDM_09648 PE=4 SV=1	1	7	2	2	4	2	4	4	5	4	6	4	5	3	3	3	1	1	1	1	1	1	2	1	2	1	1	1	1	1	1	1	1	1	2	1	2	1	1	1	27	7.6	7.6	39.511
V5BE12	V5BE12	4	4	4	>tr|V5BE12|V5BE12_TRYCR Mitochondrial carrier protein OS=Trypanosoma cruzi Dm28c GN=TCDM_07721 PE=3 SV=1	1	4	4	4	2	2	2	2	3	3	2	2	2	2	2	3	2	2	2	2	3	3	2	2	2	2	2	3	2	2	2	2	3	3	2	2	2	2	2	3	13.2	13.2	13.2	31.706
V5BE13	V5BE13	14	14	14	>tr|V5BE13|V5BE13_TRYCR NUP-1 protein OS=Trypanosoma cruzi Dm28c GN=TCDM_05455 PE=4 SV=1	1	14	14	14	7	9	7	7	11	9	9	8	10	9	9	6	7	9	7	7	11	9	9	8	10	9	9	6	7	9	7	7	11	9	9	8	10	9	9	6	17.6	17.6	17.6	115.71
V5BE16	V5BE16	7	7	7	>tr|V5BE16|V5BE16_TRYCR Uncharacterized protein OS=Trypanosoma cruzi Dm28c GN=TCDM_14382 PE=4 SV=1	1	7	7	7	6	6	6	7	7	5	5	6	6	6	6	7	6	6	6	7	7	5	5	6	6	6	6	7	6	6	6	7	7	5	5	6	6	6	6	7	78.4	78.4	78.4	10.952
V5BE24	V5BE24	5	5	5	>tr|V5BE24|V5BE24_TRYCR FtsJ cell division protein OS=Trypanosoma cruzi Dm28c GN=TCDM_05479 PE=4 SV=1	1	5	5	5	3	2	2	2	2	3	2	3	2	1	2	3	3	2	2	2	2	3	2	3	2	1	2	3	3	2	2	2	2	3	2	3	2	1	2	3	10.3	10.3	10.3	87.176
V5BE31	V5BE31	17	17	17	>tr|V5BE31|V5BE31_TRYCR Uncharacterized protein OS=Trypanosoma cruzi Dm28c GN=TCDM_07670 PE=4 SV=1	1	17	17	17	10	11	10	9	16	11	14	12	6	1	11	13	10	11	10	9	16	11	14	12	6	1	11	13	10	11	10	9	16	11	14	12	6	1	11	13	37.9	37.9	37.9	59.466
V5BE41	V5BE41	1	1	1	>tr|V5BE41|V5BE41_TRYCR Probable cytosolic iron-sulfur protein assembly protein CIAO1 homolog OS=Trypanosoma cruzi Dm28c GN=TCDM_07685 PE=3 SV=1	1	1	1	1	1	1	1	0	1	1	1	0	1	1	1	0	1	1	1	0	1	1	1	0	1	1	1	0	1	1	1	0	1	1	1	0	1	1	1	0	4.7	4.7	4.7	46.58
V5BE45	V5BE45	11	11	11	>tr|V5BE45|V5BE45_TRYCR Calpain-like cysteine peptidase OS=Trypanosoma cruzi Dm28c GN=TCDM_09597 PE=4 SV=1	1	11	11	11	9	9	7	7	9	8	11	9	9	8	9	10	9	9	7	7	9	8	11	9	9	8	9	10	9	9	7	7	9	8	11	9	9	8	9	10	50.9	50.9	50.9	38.084
V5BE46	V5BE46	6	6	6	>tr|V5BE46|V5BE46_TRYCR Uncharacterized protein OS=Trypanosoma cruzi Dm28c GN=TCDM_07690 PE=4 SV=1	1	6	6	6	2	1	1	2	2	3	3	3	3	1	2	4	2	1	1	2	2	3	3	3	3	1	2	4	2	1	1	2	2	3	3	3	3	1	2	4	9.9	9.9	9.9	102.75
V5BE49	V5BE49	3	3	3	>tr|V5BE49|V5BE49_TRYCR Uncharacterized protein OS=Trypanosoma cruzi Dm28c GN=TCDM_09604 PE=4 SV=1	1	3	3	3	1	1	2	2	1	1	1	1	1	2	1	0	1	1	2	2	1	1	1	1	1	2	1	0	1	1	2	2	1	1	1	1	1	2	1	0	5.7	5.7	5.7	91.384
V5BE56	V5BE56	5	1	0	>tr|V5BE56|V5BE56_TRYCR Uncharacterized protein OS=Trypanosoma cruzi Dm28c GN=TCDM_09589 PE=4 SV=1	1	5	1	0	4	3	4	4	5	5	4	4	3	3	3	3	0	0	0	1	1	1	1	1	0	0	0	0	0	0	0	0	0	0	0	0	0	0	0	0	5	1	0	136.44
V5BE59	V5BE59	4	4	4	>tr|V5BE59|V5BE59_TRYCR Uncharacterized protein OS=Trypanosoma cruzi Dm28c GN=TCDM_07635 PE=4 SV=1	1	4	4	4	3	3	2	3	3	3	2	2	0	2	2	1	3	3	2	3	3	3	2	2	0	2	2	1	3	3	2	3	3	3	2	2	0	2	2	1	6.1	6.1	6.1	90.287
V5BE61	V5BE61	26	26	26	>tr|V5BE61|V5BE61_TRYCR Uncharacterized protein OS=Trypanosoma cruzi Dm28c GN=TCDM_05509 PE=4 SV=1	1	26	26	26	12	21	17	14	22	19	22	22	22	23	17	20	12	21	17	14	22	19	22	22	22	23	17	20	12	21	17	14	22	19	22	22	22	23	17	20	28.8	28.8	28.8	151.56
V5BE63	V5BE63	18	18	18	>tr|V5BE63|V5BE63_TRYCR Uncharacterized protein OS=Trypanosoma cruzi Dm28c GN=TCDM_07641 PE=4 SV=1	1	18	18	18	13	11	11	8	11	11	12	12	11	10	8	10	13	11	11	8	11	11	12	12	11	10	8	10	13	11	11	8	11	11	12	12	11	10	8	10	24.5	24.5	24.5	94.005
V5BE65	V5BE65	7	7	7	>tr|V5BE65|V5BE65_TRYCR Uncharacterized protein OS=Trypanosoma cruzi Dm28c GN=TCDM_09571 PE=4 SV=1	1	7	7	7	1	2	2	2	3	2	5	4	7	4	2	2	1	2	2	2	3	2	5	4	7	4	2	2	1	2	2	2	3	2	5	4	7	4	2	2	5.5	5.5	5.5	180.11
V5BE67	V5BE67	3	3	3	>tr|V5BE67|V5BE67_TRYCR Uncharacterized protein OS=Trypanosoma cruzi Dm28c GN=TCDM_07646 PE=4 SV=1	1	3	3	3	2	2	1	0	1	1	2	2	3	2	3	2	2	2	1	0	1	1	2	2	3	2	3	2	2	2	1	0	1	1	2	2	3	2	3	2	10.7	10.7	10.7	36.885
V5BE82	V5BE82	5	5	5	>tr|V5BE82|V5BE82_TRYCR Oxidoreductase OS=Trypanosoma cruzi Dm28c GN=TCDM_07585 PE=3 SV=1	1	5	5	5	2	2	1	0	2	2	5	3	5	3	3	2	2	2	1	0	2	2	5	3	5	3	3	2	2	2	1	0	2	2	5	3	5	3	3	2	11.5	11.5	11.5	68.605
V5BE86	V5BE86	8	8	8	>tr|V5BE86|V5BE86_TRYCR Eukaryotic translation initiation factor 3 subunit I OS=Trypanosoma cruzi Dm28c GN=TCDM_07590 PE=3 SV=1	1	8	8	8	8	6	6	4	7	8	7	7	8	7	8	8	8	6	6	4	7	8	7	7	8	7	8	8	8	6	6	4	7	8	7	7	8	7	8	8	36.5	36.5	36.5	37.661
V5BE97	V5BE97	4	4	4	>tr|V5BE97|V5BE97_TRYCR Nascent polypeptide-associated complex subunit beta OS=Trypanosoma cruzi Dm28c GN=TCDM_07607 PE=3 SV=1	1	4	4	4	4	4	3	3	4	4	4	4	4	4	4	4	4	4	3	3	4	4	4	4	4	4	4	4	4	4	3	3	4	4	4	4	4	4	4	4	55.4	55.4	55.4	11.466
V5BEA1	V5BEA1	11	11	11	>tr|V5BEA1|V5BEA1_TRYCR Uncharacterized protein OS=Trypanosoma cruzi Dm28c GN=TCDM_07615 PE=4 SV=1	1	11	11	11	4	4	3	2	4	4	6	5	9	7	7	6	4	4	3	2	4	4	6	5	9	7	7	6	4	4	3	2	4	4	6	5	9	7	7	6	12.2	12.2	12.2	119.67
V5BEA4	V5BEA4	8	8	8	>tr|V5BEA4|V5BEA4_TRYCR Uncharacterized protein OS=Trypanosoma cruzi Dm28c GN=TCDM_05405 PE=4 SV=1	1	8	8	8	5	6	5	7	7	5	7	7	8	6	5	6	5	6	5	7	7	5	7	7	8	6	5	6	5	6	5	7	7	5	7	7	8	6	5	6	16.2	16.2	16.2	56.43
V5BEA8	V5BEA8	15	15	15	>tr|V5BEA8|V5BEA8_TRYCR 2-amino-3-ketobutyrate coenzyme A ligase OS=Trypanosoma cruzi Dm28c GN=TCDM_09537 PE=3 SV=1	1	15	15	15	15	14	14	12	14	13	15	15	13	14	14	15	15	14	14	12	14	13	15	15	13	14	14	15	15	14	14	12	14	13	15	15	13	14	14	15	50	50	50	43.614
V5BEB2	V5BEB2	1	1	1	>tr|V5BEB2|V5BEB2_TRYCR Uncharacterized protein OS=Trypanosoma cruzi Dm28c GN=TCDM_09543 PE=4 SV=1	1	1	1	1	0	0	0	0	0	0	1	1	1	1	0	0	0	0	0	0	0	0	1	1	1	1	0	0	0	0	0	0	0	0	1	1	1	1	0	0	3.1	3.1	3.1	61.449
V5BEB4	V5BEB4	23	23	23	>tr|V5BEB4|V5BEB4_TRYCR Mitochondrial DNA polymerase I protein C OS=Trypanosoma cruzi Dm28c GN=TCDM_05423 PE=4 SV=1	1	23	23	23	11	14	12	12	18	17	17	16	11	14	15	14	11	14	12	12	18	17	17	16	11	14	15	14	11	14	12	12	18	17	17	16	11	14	15	14	19.9	19.9	19.9	167.11
V5BEB6	V5BEB6	6	6	6	>tr|V5BEB6|V5BEB6_TRYCR ADP/ATP translocase OS=Trypanosoma cruzi Dm28c GN=TCDM_05432 PE=4 SV=1	1	6	6	6	5	3	3	3	4	3	5	5	5	3	3	3	5	3	3	3	4	3	5	5	5	3	3	3	5	3	3	3	4	3	5	5	5	3	3	3	24.9	24.9	24.9	30.261
V5BEB7	V5BEB7	3	3	3	>tr|V5BEB7|V5BEB7_TRYCR Uncharacterized protein OS=Trypanosoma cruzi Dm28c GN=TCDM_09548 PE=4 SV=1	1	3	3	3	1	2	0	1	1	2	0	0	3	3	2	1	1	2	0	1	1	2	0	0	3	3	2	1	1	2	0	1	1	2	0	0	3	3	2	1	15.1	15.1	15.1	35.892
V5BEB9	V5BEB9	2	2	2	>tr|V5BEB9|V5BEB9_TRYCR Uncharacterized protein OS=Trypanosoma cruzi Dm28c GN=TCDM_07534 PE=4 SV=1	1	2	2	2	1	2	0	2	1	2	0	1	0	1	1	1	1	2	0	2	1	2	0	1	0	1	1	1	1	2	0	2	1	2	0	1	0	1	1	1	4.8	4.8	4.8	55.444
V5BEC0	V5BEC0	2	2	2	>tr|V5BEC0|V5BEC0_TRYCR Dynein heavy chain OS=Trypanosoma cruzi Dm28c GN=TCDM_05439 PE=4 SV=1	1	2	2	2	2	1	2	1	1	1	2	2	1	1	1	1	2	1	2	1	1	1	2	2	1	1	1	1	2	1	2	1	1	1	2	2	1	1	1	1	7.9	7.9	7.9	31.464
V5BED1	V5BED1	5	5	5	>tr|V5BED1|V5BED1_TRYCR Peroxisome assembly protein OS=Trypanosoma cruzi Dm28c GN=TCDM_05315 PE=4 SV=1	1	5	5	5	4	4	2	3	4	4	2	4	2	4	5	5	4	4	2	3	4	4	2	4	2	4	5	5	4	4	2	3	4	4	2	4	2	4	5	5	20.5	20.5	20.5	45.186
V5BED6	V5BED6	2	2	2	>tr|V5BED6|V5BED6_TRYCR RNA-binding protein 4 OS=Trypanosoma cruzi Dm28c GN=TCDM_05326 PE=4 SV=1	1	2	2	2	2	2	1	1	2	2	2	2	0	1	2	2	2	2	1	1	2	2	2	2	0	1	2	2	2	2	1	1	2	2	2	2	0	1	2	2	3.5	3.5	3.5	52.287
V5BEE1	V5BEE1	12	12	12	>tr|V5BEE1|V5BEE1_TRYCR Eukaryotic translation initiation factor 3 subunit E OS=Trypanosoma cruzi Dm28c GN=TCDM_09509 PE=3 SV=1	1	12	12	12	8	9	5	6	9	7	8	8	7	6	9	12	8	9	5	6	9	7	8	8	7	6	9	12	8	9	5	6	9	7	8	8	7	6	9	12	35.4	35.4	35.4	46.319
V5BEE5	V5BEE5	4	4	4	>tr|V5BEE5|V5BEE5_TRYCR Uncharacterized protein OS=Trypanosoma cruzi Dm28c GN=TCDM_05337 PE=4 SV=1	1	4	4	4	1	1	0	2	1	2	1	1	1	2	1	1	1	1	0	2	1	2	1	1	1	2	1	1	1	1	0	2	1	2	1	1	1	2	1	1	10.1	10.1	10.1	60.904
V5BEE7	V5BEE7	7	7	7	>tr|V5BEE7|V5BEE7_TRYCR Glycosomal membrane protein OS=Trypanosoma cruzi Dm28c GN=TCDM_14211 PE=4 SV=1	1	7	7	7	7	7	6	6	7	7	7	7	7	7	7	7	7	7	6	6	7	7	7	7	7	7	7	7	7	7	6	6	7	7	7	7	7	7	7	7	30.7	30.7	30.7	24.015
V5BEE8	V5BEE8	8	8	8	>tr|V5BEE8|V5BEE8_TRYCR Uncharacterized protein OS=Trypanosoma cruzi Dm28c GN=TCDM_05344 PE=4 SV=1	1	8	8	8	4	4	2	1	4	4	4	5	4	5	2	2	4	4	2	1	4	4	4	5	4	5	2	2	4	4	2	1	4	4	4	5	4	5	2	2	3.7	3.7	3.7	263.78
V5BEF0	V5BEF0	8	8	8	>tr|V5BEF0|V5BEF0_TRYCR Uncharacterized protein OS=Trypanosoma cruzi Dm28c GN=TCDM_07483 PE=4 SV=1	1	8	8	8	5	4	4	4	4	5	6	6	2	2	4	6	5	4	4	4	4	5	6	6	2	2	4	6	5	4	4	4	4	5	6	6	2	2	4	6	18.4	18.4	18.4	58.042
V5BEF5	V5BEF5	8	8	8	>tr|V5BEF5|V5BEF5_TRYCR Phosphoribosylpyrophosphate synthetase OS=Trypanosoma cruzi Dm28c GN=TCDM_07491 PE=4 SV=1	1	8	8	8	3	4	2	2	3	3	4	4	4	6	6	4	3	4	2	2	3	3	4	4	4	6	6	4	3	4	2	2	3	3	4	4	4	6	6	4	32.7	32.7	32.7	43.442
V5BEF6	V5BEF6	4	4	4	>tr|V5BEF6|V5BEF6_TRYCR Uncharacterized protein OS=Trypanosoma cruzi Dm28c GN=TCDM_05357 PE=4 SV=1	1	4	4	4	2	4	2	1	3	2	3	4	3	4	4	4	2	4	2	1	3	2	3	4	3	4	4	4	2	4	2	1	3	2	3	4	3	4	4	4	6.7	6.7	6.7	72.016
V5BEH5;V5B3J7;V5AP04;V5CYY8;V5CJU2	V5BEH5	11;5;4;3;2	11;5;4;3;2	1;0;0;1;0	>tr|V5BEH5|V5BEH5_TRYCR Uncharacterized protein OS=Trypanosoma cruzi Dm28c GN=TCDM_07431 PE=4 SV=1	5	11	11	1	10	10	11	9	11	11	11	11	9	9	11	11	10	10	11	9	11	11	11	11	9	9	11	11	1	1	1	0	1	1	1	1	1	1	1	1	37.9	37.9	6.3	49.728
V5BEI4	V5BEI4	6	6	6	>tr|V5BEI4|V5BEI4_TRYCR Mevalonate-diphosphate decarboxylase OS=Trypanosoma cruzi Dm28c GN=TCDM_09463 PE=4 SV=1	1	6	6	6	5	3	3	3	4	3	3	3	3	3	5	4	5	3	3	3	4	3	3	3	3	3	5	4	5	3	3	3	4	3	3	3	3	3	5	4	28.6	28.6	28.6	29.665
V5BEI8	V5BEI8	6	6	6	>tr|V5BEI8|V5BEI8_TRYCR Ethanolamine-phosphate cytidylyltransferase OS=Trypanosoma cruzi Dm28c GN=TCDM_05278 PE=4 SV=1	1	6	6	6	2	6	3	4	5	3	4	4	3	3	4	5	2	6	3	4	5	3	4	4	3	3	4	5	2	6	3	4	5	3	4	4	3	3	4	5	17.4	17.4	17.4	51.217
V5BEJ0	V5BEJ0	21	21	21	>tr|V5BEJ0|V5BEJ0_TRYCR Uncharacterized protein OS=Trypanosoma cruzi Dm28c GN=TCDM_07450 PE=4 SV=1	1	21	21	21	14	16	16	16	19	16	18	19	7	2	11	10	14	16	16	16	19	16	18	19	7	2	11	10	14	16	16	16	19	16	18	19	7	2	11	10	31.3	31.3	31.3	94.278
V5BEJ2	V5BEJ2	2	2	2	>tr|V5BEJ2|V5BEJ2_TRYCR Uncharacterized protein OS=Trypanosoma cruzi Dm28c GN=TCDM_05287 PE=4 SV=1	1	2	2	2	1	2	1	2	2	1	1	2	1	2	1	2	1	2	1	2	2	1	1	2	1	2	1	2	1	2	1	2	2	1	1	2	1	2	1	2	10	10	10	28.308
V5BEJ3	V5BEJ3	14	14	14	>tr|V5BEJ3|V5BEJ3_TRYCR Endo-beta-N-acetylglucosaminidase OS=Trypanosoma cruzi Dm28c GN=TCDM_09433 PE=4 SV=1	1	14	14	14	6	6	5	4	9	7	9	9	9	10	11	7	6	6	5	4	9	7	9	9	9	10	11	7	6	6	5	4	9	7	9	9	9	10	11	7	17.4	17.4	17.4	111.24
V5BEJ5	V5BEJ5	3	3	3	>tr|V5BEJ5|V5BEJ5_TRYCR Uncharacterized protein OS=Trypanosoma cruzi Dm28c GN=TCDM_07457 PE=4 SV=1	1	3	3	3	2	1	1	0	2	2	2	2	3	2	2	2	2	1	1	0	2	2	2	2	3	2	2	2	2	1	1	0	2	2	2	2	3	2	2	2	4.5	4.5	4.5	94.379
V5BEJ7	V5BEJ7	4	4	4	>tr|V5BEJ7|V5BEJ7_TRYCR Uncharacterized protein OS=Trypanosoma cruzi Dm28c GN=TCDM_09439 PE=4 SV=1	1	4	4	4	1	3	0	1	1	3	1	1	1	2	3	4	1	3	0	1	1	3	1	1	1	2	3	4	1	3	0	1	1	3	1	1	1	2	3	4	17.2	17.2	17.2	33.239
V5BEK2	V5BEK2	6	6	6	>tr|V5BEK2|V5BEK2_TRYCR Uncharacterized protein OS=Trypanosoma cruzi Dm28c GN=TCDM_05300 PE=4 SV=1	1	6	6	6	3	0	2	1	3	3	2	3	1	1	1	2	3	0	2	1	3	3	2	3	1	1	1	2	3	0	2	1	3	3	2	3	1	1	1	2	6.2	6.2	6.2	113.81
V5BEK5	V5BEK5	5	5	5	>tr|V5BEK5|V5BEK5_TRYCR Protein kinase A catalytic subunit OS=Trypanosoma cruzi Dm28c GN=TCDM_05306 PE=4 SV=1	1	5	5	5	2	3	1	1	3	3	2	3	5	3	3	3	2	3	1	1	3	3	2	3	5	3	3	3	2	3	1	1	3	3	2	3	5	3	3	3	17.5	17.5	17.5	38.827
V5BEK7	V5BEK7	3	3	3	>tr|V5BEK7|V5BEK7_TRYCR Uncharacterized protein OS=Trypanosoma cruzi Dm28c GN=TCDM_14032 PE=4 SV=1	1	3	3	3	1	2	1	1	3	2	2	3	3	3	3	3	1	2	1	1	3	2	2	3	3	3	3	3	1	2	1	1	3	2	2	3	3	3	3	3	37.5	37.5	37.5	15.369
V5BEL3	V5BEL3	15	15	15	>tr|V5BEL3|V5BEL3_TRYCR Calpain-like cysteine peptidase OS=Trypanosoma cruzi Dm28c GN=TCDM_09423 PE=4 SV=1	1	15	15	15	11	10	12	7	11	11	13	13	8	9	13	13	11	10	12	7	11	11	13	13	8	9	13	13	11	10	12	7	11	11	13	13	8	9	13	13	28.9	28.9	28.9	78.268
V5BEM5	V5BEM5	3	3	3	>tr|V5BEM5|V5BEM5_TRYCR Uncharacterized protein OS=Trypanosoma cruzi Dm28c GN=TCDM_05197 PE=4 SV=1	1	3	3	3	2	1	2	2	1	2	1	2	0	0	1	2	2	1	2	2	1	2	1	2	0	0	1	2	2	1	2	2	1	2	1	2	0	0	1	2	5.6	5.6	5.6	59.341
V5BEN2	V5BEN2	3	3	3	>tr|V5BEN2|V5BEN2_TRYCR Uncharacterized protein OS=Trypanosoma cruzi Dm28c GN=TCDM_07414 PE=4 SV=1	1	3	3	3	2	2	2	2	2	2	3	2	2	2	2	2	2	2	2	2	2	2	3	2	2	2	2	2	2	2	2	2	2	2	3	2	2	2	2	2	15	15	15	29.452
V5BEP2	V5BEP2	4	4	4	>tr|V5BEP2|V5BEP2_TRYCR Uncharacterized protein OS=Trypanosoma cruzi Dm28c GN=TCDM_05227 PE=4 SV=1	1	4	4	4	1	1	1	2	1	2	0	2	2	2	1	2	1	1	1	2	1	2	0	2	2	2	1	2	1	1	1	2	1	2	0	2	2	2	1	2	10.2	10.2	10.2	61.52
V5BEP6	V5BEP6	5	5	5	>tr|V5BEP6|V5BEP6_TRYCR Uncharacterized protein OS=Trypanosoma cruzi Dm28c GN=TCDM_05237 PE=4 SV=1	1	5	5	5	2	2	0	1	2	3	4	2	0	0	1	2	2	2	0	1	2	3	4	2	0	0	1	2	2	2	0	1	2	3	4	2	0	0	1	2	12	12	12	77.312
V5BEQ8	V5BEQ8	1	1	1	>tr|V5BEQ8|V5BEQ8_TRYCR Uncharacterized protein OS=Trypanosoma cruzi Dm28c GN=TCDM_09354 PE=4 SV=1	1	1	1	1	1	0	1	0	0	1	1	0	1	0	1	0	1	0	1	0	0	1	1	0	1	0	1	0	1	0	1	0	0	1	1	0	1	0	1	0	2.2	2.2	2.2	59.229
V5BER0	V5BER0	5	5	5	>tr|V5BER0|V5BER0_TRYCR Hydrolase OS=Trypanosoma cruzi Dm28c GN=TCDM_05110 PE=4 SV=1	1	5	5	5	3	4	4	4	5	4	4	5	4	4	4	5	3	4	4	4	5	4	4	5	4	4	4	5	3	4	4	4	5	4	4	5	4	4	4	5	21.2	21.2	21.2	34.589
V5BES7	V5BES7	8	8	8	>tr|V5BES7|V5BES7_TRYCR Uncharacterized protein OS=Trypanosoma cruzi Dm28c GN=TCDM_05149 PE=4 SV=1	1	8	8	8	3	4	3	3	6	4	4	4	5	5	4	2	3	4	3	3	6	4	4	4	5	5	4	2	3	4	3	3	6	4	4	4	5	5	4	2	6.7	6.7	6.7	156.07
V5BEU1	V5BEU1	11	11	11	>tr|V5BEU1|V5BEU1_TRYCR Uncharacterized protein OS=Trypanosoma cruzi Dm28c GN=TCDM_05168 PE=4 SV=1	1	11	11	11	10	8	6	7	10	7	9	8	7	7	9	9	10	8	6	7	10	7	9	8	7	7	9	9	10	8	6	7	10	7	9	8	7	7	9	9	25.5	25.5	25.5	62.424
V5BEU5	V5BEU5	14	14	14	>tr|V5BEU5|V5BEU5_TRYCR Uncharacterized protein OS=Trypanosoma cruzi Dm28c GN=TCDM_05174 PE=4 SV=1	1	14	14	14	7	11	5	9	11	11	5	6	3	5	8	10	7	11	5	9	11	11	5	6	3	5	8	10	7	11	5	9	11	11	5	6	3	5	8	10	19.3	19.3	19.3	108.08
V5BEU6	V5BEU6	15	15	15	>tr|V5BEU6|V5BEU6_TRYCR NAD(P)-dependent steroid dehydrogenase protein OS=Trypanosoma cruzi Dm28c GN=TCDM_09280 PE=3 SV=1	1	15	15	15	11	12	10	9	14	13	13	14	14	13	14	15	11	12	10	9	14	13	13	14	14	13	14	15	11	12	10	9	14	13	13	14	14	13	14	15	51	51	51	46.051
V5BEU9	V5BEU9	3	3	3	>tr|V5BEU9|V5BEU9_TRYCR Uncharacterized protein OS=Trypanosoma cruzi Dm28c GN=TCDM_05179 PE=4 SV=1	1	3	3	3	2	3	3	3	3	3	3	3	2	2	2	3	2	3	3	3	3	3	3	3	2	2	2	3	2	3	3	3	3	3	3	3	2	2	2	3	6.4	6.4	6.4	57.121
V5BEV2	V5BEV2	3	3	3	>tr|V5BEV2|V5BEV2_TRYCR Uncharacterized protein OS=Trypanosoma cruzi Dm28c GN=TCDM_07372 PE=4 SV=1	1	3	3	3	1	1	1	3	1	1	1	1	1	0	1	1	1	1	1	3	1	1	1	1	1	0	1	1	1	1	1	3	1	1	1	1	1	0	1	1	2.9	2.9	2.9	112.29
V5BEV3	V5BEV3	2	2	2	>tr|V5BEV3|V5BEV3_TRYCR Uncharacterized protein OS=Trypanosoma cruzi Dm28c GN=TCDM_14489 PE=4 SV=1	1	2	2	2	0	0	0	1	0	1	1	1	1	1	1	0	0	0	0	1	0	1	1	1	1	1	1	0	0	0	0	1	0	1	1	1	1	1	1	0	4.5	4.5	4.5	54.068
V5BEV5	V5BEV5	11	11	11	>tr|V5BEV5|V5BEV5_TRYCR Uncharacterized protein OS=Trypanosoma cruzi Dm28c GN=TCDM_07377 PE=4 SV=1	1	11	11	11	8	7	7	7	9	8	10	9	9	9	7	8	8	7	7	7	9	8	10	9	9	9	7	8	8	7	7	7	9	8	10	9	9	9	7	8	41.4	41.4	41.4	47.057
V5BEV7	V5BEV7	2	2	2	>tr|V5BEV7|V5BEV7_TRYCR Uncharacterized protein OS=Trypanosoma cruzi Dm28c GN=TCDM_09292 PE=4 SV=1	1	2	2	2	1	1	0	0	2	1	1	2	1	1	1	2	1	1	0	0	2	1	1	2	1	1	1	2	1	1	0	0	2	1	1	2	1	1	1	2	3	3	3	90.045
V5BEV9	V5BEV9	11	11	11	>tr|V5BEV9|V5BEV9_TRYCR Mitochondrial ATP-dependent zinc metallopeptidase OS=Trypanosoma cruzi Dm28c GN=TCDM_07302 PE=4 SV=1	1	11	11	11	10	8	7	6	7	7	8	6	7	7	8	8	10	8	7	6	7	7	8	6	7	7	8	8	10	8	7	6	7	7	8	6	7	7	8	8	16.7	16.7	16.7	79.321
V5BEW0	V5BEW0	6	6	6	>tr|V5BEW0|V5BEW0_TRYCR Histone H3 OS=Trypanosoma cruzi Dm28c GN=TCDM_14033 PE=4 SV=1	1	6	6	6	4	3	3	3	4	4	5	4	4	5	4	4	4	3	3	3	4	4	5	4	4	5	4	4	4	3	3	3	4	4	5	4	4	5	4	4	51.1	51.1	51.1	14.762
V5BEW2	V5BEW2	3	3	3	>tr|V5BEW2|V5BEW2_TRYCR Uncharacterized protein OS=Trypanosoma cruzi Dm28c GN=TCDM_07308 PE=4 SV=1	1	3	3	3	3	2	2	2	2	2	3	2	2	2	3	3	3	2	2	2	2	2	3	2	2	2	3	3	3	2	2	2	2	2	3	2	2	2	3	3	11	11	11	49.098
V5BEY0	V5BEY0	10	10	10	>tr|V5BEY0|V5BEY0_TRYCR Uncharacterized protein OS=Trypanosoma cruzi Dm28c GN=TCDM_07341 PE=4 SV=1	1	10	10	10	5	7	5	3	7	7	6	8	3	5	6	6	5	7	5	3	7	7	6	8	3	5	6	6	5	7	5	3	7	7	6	8	3	5	6	6	13.7	13.7	13.7	93.374
V5BEY7	V5BEY7	11	11	11	>tr|V5BEY7|V5BEY7_TRYCR Nucleolar RNA helicase II OS=Trypanosoma cruzi Dm28c GN=TCDM_07268 PE=4 SV=1	1	11	11	11	6	5	5	4	5	5	5	5	4	5	11	7	6	5	5	4	5	5	5	5	4	5	11	7	6	5	5	4	5	5	5	5	4	5	11	7	21.6	21.6	21.6	67.001
V5BF06	V5BF06	5	5	5	>tr|V5BF06|V5BF06_TRYCR Uncharacterized protein OS=Trypanosoma cruzi Dm28c GN=TCDM_07300 PE=4 SV=1	1	5	5	5	3	3	3	2	4	3	2	3	2	3	4	4	3	3	3	2	4	3	2	3	2	3	4	4	3	3	3	2	4	3	2	3	2	3	4	4	9.9	9.9	9.9	79.793
V5BF15	V5BF15	2	2	2	>tr|V5BF15|V5BF15_TRYCR Fatty acid transporter protein OS=Trypanosoma cruzi Dm28c GN=TCDM_07213 PE=4 SV=1	1	2	2	2	1	0	0	1	1	0	1	1	1	1	1	1	1	0	0	1	1	0	1	1	1	1	1	1	1	0	0	1	1	0	1	1	1	1	1	1	4.8	4.8	4.8	83.574
V5BF17	V5BF17	8	8	8	>tr|V5BF17|V5BF17_TRYCR Uncharacterized protein OS=Trypanosoma cruzi Dm28c GN=TCDM_07220 PE=4 SV=1	1	8	8	8	6	6	7	7	8	7	7	6	6	6	6	7	6	6	7	7	8	7	7	6	6	6	6	7	6	6	7	7	8	7	7	6	6	6	6	7	27	27	27	46.958
V5BF20	V5BF20	8	8	8	>tr|V5BF20|V5BF20_TRYCR Uncharacterized protein OS=Trypanosoma cruzi Dm28c GN=TCDM_07225 PE=4 SV=1	1	8	8	8	6	1	5	2	4	3	5	4	7	6	4	4	6	1	5	2	4	3	5	4	7	6	4	4	6	1	5	2	4	3	5	4	7	6	4	4	10.2	10.2	10.2	100.88
V5BF29	V5BF29	11	11	11	>tr|V5BF29|V5BF29_TRYCR Uncharacterized protein OS=Trypanosoma cruzi Dm28c GN=TCDM_07246 PE=4 SV=1	1	11	11	11	10	9	9	9	11	10	10	10	10	10	10	10	10	9	9	9	11	10	10	10	10	10	10	10	10	9	9	9	11	10	10	10	10	10	10	10	44.6	44.6	44.6	33.252
V5BF33	V5BF33	21	21	21	>tr|V5BF33|V5BF33_TRYCR Transketolase OS=Trypanosoma cruzi Dm28c GN=TCDM_07253 PE=3 SV=1	1	21	21	21	17	16	11	14	16	15	16	16	17	17	21	18	17	16	11	14	16	15	16	16	17	17	21	18	17	16	11	14	16	15	16	16	17	17	21	18	40.5	40.5	40.5	72.731
V5BF34	V5BF34	6	6	6	>tr|V5BF34|V5BF34_TRYCR Uncharacterized protein OS=Trypanosoma cruzi Dm28c GN=TCDM_04969 PE=4 SV=1	1	6	6	6	3	3	3	3	3	5	3	5	3	3	3	4	3	3	3	3	3	5	3	5	3	3	3	4	3	3	3	3	3	5	3	5	3	3	3	4	8.4	8.4	8.4	112.1
V5BF36	V5BF36	5	5	5	>tr|V5BF36|V5BF36_TRYCR Uncharacterized protein OS=Trypanosoma cruzi Dm28c GN=TCDM_07163 PE=4 SV=1	1	5	5	5	5	5	2	3	5	5	5	5	5	5	5	4	5	5	2	3	5	5	5	5	5	5	5	4	5	5	2	3	5	5	5	5	5	5	5	4	16.8	16.8	16.8	33.988
V5BF38	V5BF38	6	6	6	>tr|V5BF38|V5BF38_TRYCR Arginine N-methyltransferase OS=Trypanosoma cruzi Dm28c GN=TCDM_04976 PE=4 SV=1	1	6	6	6	4	4	1	5	5	6	4	5	3	4	5	6	4	4	1	5	5	6	4	5	3	4	5	6	4	4	1	5	5	6	4	5	3	4	5	6	22.1	22.1	22.1	38.934
V5BF44	V5BF44	8	8	8	>tr|V5BF44|V5BF44_TRYCR Heterogeneous nuclear ribonucleoprotein H/F OS=Trypanosoma cruzi Dm28c GN=TCDM_07178 PE=4 SV=1	1	8	8	8	8	7	7	8	8	7	8	7	8	7	8	8	8	7	7	8	8	7	8	7	8	7	8	8	8	7	7	8	8	7	8	7	8	7	8	8	25.5	25.5	25.5	47.201
V5BF50	V5BF50	6	6	6	>tr|V5BF50|V5BF50_TRYCR Uncharacterized protein OS=Trypanosoma cruzi Dm28c GN=TCDM_04996 PE=4 SV=1	1	6	6	6	3	3	2	1	3	2	4	3	2	1	6	3	3	3	2	1	3	2	4	3	2	1	6	3	3	3	2	1	3	2	4	3	2	1	6	3	12.2	12.2	12.2	69.388
V5BF52	V5BF52	10	10	10	>tr|V5BF52|V5BF52_TRYCR GTP-binding elongation factor Tu family OS=Trypanosoma cruzi Dm28c GN=TCDM_07197 PE=4 SV=1	1	10	10	10	6	8	5	4	6	6	3	6	2	5	9	6	6	8	5	4	6	6	3	6	2	5	9	6	6	8	5	4	6	6	3	6	2	5	9	6	14	14	14	92.225
V5BF54	V5BF54	4	4	4	>tr|V5BF54|V5BF54_TRYCR Uncharacterized protein OS=Trypanosoma cruzi Dm28c GN=TCDM_09208 PE=4 SV=1	1	4	4	4	1	0	1	0	0	1	2	1	3	3	1	1	1	0	1	0	0	1	2	1	3	3	1	1	1	0	1	0	0	1	2	1	3	3	1	1	9.1	9.1	9.1	53.877
V5BF57	V5BF57	3	3	3	>tr|V5BF57|V5BF57_TRYCR Uncharacterized protein OS=Trypanosoma cruzi Dm28c GN=TCDM_07205 PE=4 SV=1	1	3	3	3	0	1	0	1	1	1	0	3	0	1	1	1	0	1	0	1	1	1	0	3	0	1	1	1	0	1	0	1	1	1	0	3	0	1	1	1	12.4	12.4	12.4	37.672
V5BF59	V5BF59	21	21	21	>tr|V5BF59|V5BF59_TRYCR Uncharacterized protein OS=Trypanosoma cruzi Dm28c GN=TCDM_09214 PE=4 SV=1	1	21	21	21	9	7	8	6	12	9	14	9	10	14	9	9	9	7	8	6	12	9	14	9	10	14	9	9	9	7	8	6	12	9	14	9	10	14	9	9	17.3	17.3	17.3	186.73
V5BF65	V5BF65	19	19	19	>tr|V5BF65|V5BF65_TRYCR Cytochrome c oxidase subunit IV OS=Trypanosoma cruzi Dm28c GN=TCDM_05015 PE=4 SV=1	1	19	19	19	18	16	16	17	18	17	18	17	17	17	19	17	18	16	16	17	18	17	18	17	17	17	19	17	18	16	16	17	18	17	18	17	17	17	19	17	59.9	59.9	59.9	38.945
V5BF70	V5BF70	8	8	8	>tr|V5BF70|V5BF70_TRYCR Deoxyhypusine hydroxylase OS=Trypanosoma cruzi Dm28c GN=TCDM_07127 PE=3 SV=1	1	8	8	8	5	8	7	4	4	6	3	5	3	4	8	8	5	8	7	4	4	6	3	5	3	4	8	8	5	8	7	4	4	6	3	5	3	4	8	8	30.8	30.8	30.8	35.439
V5BF71	V5BF71	2	2	2	>tr|V5BF71|V5BF71_TRYCR Uncharacterized protein OS=Trypanosoma cruzi Dm28c GN=TCDM_05022 PE=4 SV=1	1	2	2	2	2	2	2	1	2	2	1	2	1	2	2	2	2	2	2	1	2	2	1	2	1	2	2	2	2	2	2	1	2	2	1	2	1	2	2	2	4	4	4	65.468
V5BF76	V5BF76	2	2	2	>tr|V5BF76|V5BF76_TRYCR CDC16 OS=Trypanosoma cruzi Dm28c GN=TCDM_05029 PE=4 SV=1	1	2	2	2	1	2	1	1	1	1	0	1	0	1	0	1	1	2	1	1	1	1	0	1	0	1	0	1	1	2	1	1	1	1	0	1	0	1	0	1	2.8	2.8	2.8	91.123
V5BF86	V5BF86	13	13	13	>tr|V5BF86|V5BF86_TRYCR Uncharacterized protein OS=Trypanosoma cruzi Dm28c GN=TCDM_07148 PE=4 SV=1	1	13	13	13	7	5	5	3	7	4	8	7	5	1	11	12	7	5	5	3	7	4	8	7	5	1	11	12	7	5	5	3	7	4	8	7	5	1	11	12	6.3	6.3	6.3	269.21
V5BF88	V5BF88	5	5	5	>tr|V5BF88|V5BF88_TRYCR Uncharacterized protein OS=Trypanosoma cruzi Dm28c GN=TCDM_04893 PE=4 SV=1	1	5	5	5	1	2	2	1	3	3	2	3	1	1	1	0	1	2	2	1	3	3	2	3	1	1	1	0	1	2	2	1	3	3	2	3	1	1	1	0	8.7	8.7	8.7	82.861
V5BF96	V5BF96	4	4	4	>tr|V5BF96|V5BF96_TRYCR Uncharacterized protein OS=Trypanosoma cruzi Dm28c GN=TCDM_04906 PE=4 SV=1	1	4	4	4	1	1	1	1	2	2	1	2	2	2	2	1	1	1	1	1	2	2	1	2	2	2	2	1	1	1	1	1	2	2	1	2	2	2	2	1	6.4	6.4	6.4	69.556
V5BFA2	V5BFA2	2	2	2	>tr|V5BFA2|V5BFA2_TRYCR Uncharacterized protein OS=Trypanosoma cruzi Dm28c GN=TCDM_07089 PE=4 SV=1	1	2	2	2	2	1	2	1	2	1	2	2	1	2	2	2	2	1	2	1	2	1	2	2	1	2	2	2	2	1	2	1	2	1	2	2	1	2	2	2	14.4	14.4	14.4	35.711
V5BFA7	V5BFA7	4	4	4	>tr|V5BFA7|V5BFA7_TRYCR Uncharacterized protein OS=Trypanosoma cruzi Dm28c GN=TCDM_14316 PE=4 SV=1	1	4	4	4	3	4	2	2	4	4	3	3	3	2	4	4	3	4	2	2	4	4	3	3	3	2	4	4	3	4	2	2	4	4	3	3	3	2	4	4	28.9	28.9	28.9	20.629
V5BFB2	V5BFB2	1	1	1	>tr|V5BFB2|V5BFB2_TRYCR Uncharacterized protein OS=Trypanosoma cruzi Dm28c GN=TCDM_07102 PE=4 SV=1	1	1	1	1	0	1	0	0	0	1	1	1	1	1	0	1	0	1	0	0	0	1	1	1	1	1	0	1	0	1	0	0	0	1	1	1	1	1	0	1	0.9	0.9	0.9	101.07
V5BFB5	V5BFB5	2	2	2	>tr|V5BFB5|V5BFB5_TRYCR Protein kinase OS=Trypanosoma cruzi Dm28c GN=TCDM_07107 PE=4 SV=1	1	2	2	2	0	0	0	0	0	1	1	0	2	0	0	0	0	0	0	0	0	1	1	0	2	0	0	0	0	0	0	0	0	1	1	0	2	0	0	0	3	3	3	97.928
V5BFC1	V5BFC1	2	2	2	>tr|V5BFC1|V5BFC1_TRYCR Serine/threonine-protein phosphatase 2A 55 kDa regulatory subunit B OS=Trypanosoma cruzi Dm28c GN=TCDM_04952 PE=3 SV=1	1	2	2	2	2	2	2	1	2	2	2	2	2	1	2	2	2	2	2	1	2	2	2	2	2	1	2	2	2	2	2	1	2	2	2	2	2	1	2	2	3.8	3.8	3.8	75.824
V5BFC2	V5BFC2	3	3	3	>tr|V5BFC2|V5BFC2_TRYCR Prenyltransferase OS=Trypanosoma cruzi Dm28c GN=TCDM_07118 PE=3 SV=1	1	3	3	3	2	1	2	3	2	2	2	2	1	1	1	2	2	1	2	3	2	2	2	2	1	1	1	2	2	1	2	3	2	2	2	2	1	1	1	2	6.9	6.9	6.9	55.534
V5BFC3	V5BFC3	1	1	1	>tr|V5BFC3|V5BFC3_TRYCR Uncharacterized protein OS=Trypanosoma cruzi Dm28c GN=TCDM_09132 PE=4 SV=1	1	1	1	1	0	0	0	1	1	0	0	1	0	1	0	1	0	0	0	1	1	0	0	1	0	1	0	1	0	0	0	1	1	0	0	1	0	1	0	1	3.4	3.4	3.4	50.904
V5BFD6	V5BFD6	1	1	1	>tr|V5BFD6|V5BFD6_TRYCR Uncharacterized protein OS=Trypanosoma cruzi Dm28c GN=TCDM_07044 PE=4 SV=1	1	1	1	1	0	0	0	0	1	0	1	1	1	0	0	0	0	0	0	0	1	0	1	1	1	0	0	0	0	0	0	0	1	0	1	1	1	0	0	0	2.2	2.2	2.2	43.581
V5BFE1	V5BFE1	4	4	4	>tr|V5BFE1|V5BFE1_TRYCR Uncharacterized protein OS=Trypanosoma cruzi Dm28c GN=TCDM_07052 PE=4 SV=1	1	4	4	4	0	2	1	1	2	3	2	2	3	2	2	3	0	2	1	1	2	3	2	2	3	2	2	3	0	2	1	1	2	3	2	2	3	2	2	3	6.8	6.8	6.8	96.419
V5BFE6	V5BFE6	8	8	8	>tr|V5BFE6|V5BFE6_TRYCR Uncharacterized protein OS=Trypanosoma cruzi Dm28c GN=TCDM_07058 PE=4 SV=1	1	8	8	8	6	5	4	5	6	6	6	7	6	5	5	4	6	5	4	5	6	6	6	7	6	5	5	4	6	5	4	5	6	6	6	7	6	5	5	4	35.2	35.2	35.2	35.012
V5BFE8	V5BFE8	14	14	14	>tr|V5BFE8|V5BFE8_TRYCR Uncharacterized protein OS=Trypanosoma cruzi Dm28c GN=TCDM_04830 PE=4 SV=1	1	14	14	14	7	10	7	5	10	10	9	10	10	11	8	7	7	10	7	5	10	10	9	10	10	11	8	7	7	10	7	5	10	10	9	10	10	11	8	7	35.7	35.7	35.7	60.437
V5BFF1	V5BFF1	14	13	13	>tr|V5BFF1|V5BFF1_TRYCR Kinesin-like protein OS=Trypanosoma cruzi Dm28c GN=TCDM_09077 PE=3 SV=1	1	14	13	13	5	6	4	2	6	6	6	8	11	11	5	7	4	5	3	1	5	5	5	7	10	10	4	6	4	5	3	1	5	5	5	7	10	10	4	6	15.4	14.4	14.4	124.94
V5BFF5	V5BFF5	2	2	2	>tr|V5BFF5|V5BFF5_TRYCR Uncharacterized protein OS=Trypanosoma cruzi Dm28c GN=TCDM_09085 PE=4 SV=1	1	2	2	2	1	0	1	1	0	0	2	1	1	0	0	0	1	0	1	1	0	0	2	1	1	0	0	0	1	0	1	1	0	0	2	1	1	0	0	0	4.4	4.4	4.4	45.291
V5BFF6	V5BFF6	13	13	13	>tr|V5BFF6|V5BFF6_TRYCR Vacuolar-type proton translocating pyrophosphatase 1 OS=Trypanosoma cruzi Dm28c GN=TCDM_04844 PE=3 SV=1	1	13	13	13	12	13	13	13	12	13	12	12	13	12	13	12	12	13	13	13	12	13	12	12	13	12	13	12	12	13	13	13	12	13	12	12	13	12	13	12	19.7	19.7	19.7	85.422
V5BFG0	V5BFG0	4	4	4	>tr|V5BFG0|V5BFG0_TRYCR Uncharacterized protein OS=Trypanosoma cruzi Dm28c GN=TCDM_04853 PE=4 SV=1	1	4	4	4	0	2	1	2	3	2	2	1	1	1	1	3	0	2	1	2	3	2	2	1	1	1	1	3	0	2	1	2	3	2	2	1	1	1	1	3	5.4	5.4	5.4	100.15
V5BFG1	V5BFG1	7	7	7	>tr|V5BFG1|V5BFG1_TRYCR Uncharacterized protein OS=Trypanosoma cruzi Dm28c GN=TCDM_06984 PE=4 SV=1	1	7	7	7	3	5	3	2	5	3	3	3	2	4	6	6	3	5	3	2	5	3	3	3	2	4	6	6	3	5	3	2	5	3	3	3	2	4	6	6	16.6	16.6	16.6	57.641
V5BFG6	V5BFG6	4	4	4	>tr|V5BFG6|V5BFG6_TRYCR Uncharacterized protein OS=Trypanosoma cruzi Dm28c GN=TCDM_04859 PE=4 SV=1	1	4	4	4	0	0	0	0	0	1	1	2	3	4	0	0	0	0	0	0	0	1	1	2	3	4	0	0	0	0	0	0	0	1	1	2	3	4	0	0	19.8	19.8	19.8	30.725
V5BFG9	V5BFG9	2	2	2	>tr|V5BFG9|V5BFG9_TRYCR Uncharacterized protein OS=Trypanosoma cruzi Dm28c GN=TCDM_07000 PE=4 SV=1	1	2	2	2	1	1	1	1	1	1	1	1	1	1	0	1	1	1	1	1	1	1	1	1	1	1	0	1	1	1	1	1	1	1	1	1	1	1	0	1	4.2	4.2	4.2	55.931
V5BFH1	V5BFH1	4	4	4	>tr|V5BFH1|V5BFH1_TRYCR Uncharacterized protein OS=Trypanosoma cruzi Dm28c GN=TCDM_04866 PE=4 SV=1	1	4	4	4	3	2	1	0	0	1	3	1	4	4	0	0	3	2	1	0	0	1	3	1	4	4	0	0	3	2	1	0	0	1	3	1	4	4	0	0	17	17	17	49.227
V5BFI2	V5BFI2	4	4	4	>tr|V5BFI2|V5BFI2_TRYCR Ferric reductase OS=Trypanosoma cruzi Dm28c GN=TCDM_07020 PE=4 SV=1	1	4	4	4	3	3	4	1	3	3	4	3	1	0	1	2	3	3	4	1	3	3	4	3	1	0	1	2	3	3	4	1	3	3	4	3	1	0	1	2	15.9	15.9	15.9	35.635
V5BFI6	V5BFI6	12	12	12	>tr|V5BFI6|V5BFI6_TRYCR Uncharacterized protein OS=Trypanosoma cruzi Dm28c GN=TCDM_06928 PE=4 SV=1	1	12	12	12	9	10	8	6	12	10	9	10	8	7	6	6	9	10	8	6	12	10	9	10	8	7	6	6	9	10	8	6	12	10	9	10	8	7	6	6	20.5	20.5	20.5	83.231
V5BFI8	V5BFI8	3	3	3	>tr|V5BFI8|V5BFI8_TRYCR Protein kinase OS=Trypanosoma cruzi Dm28c GN=TCDM_06936 PE=4 SV=1	1	3	3	3	1	0	1	1	2	2	1	2	1	1	0	2	1	0	1	1	2	2	1	2	1	1	0	2	1	0	1	1	2	2	1	2	1	1	0	2	7.9	7.9	7.9	48.091
V5BFJ0	V5BFJ0	7	7	7	>tr|V5BFJ0|V5BFJ0_TRYCR Uncharacterized protein OS=Trypanosoma cruzi Dm28c GN=TCDM_09034 PE=4 SV=1	1	7	7	7	7	7	5	4	7	7	5	6	6	7	7	7	7	7	5	4	7	7	5	6	6	7	7	7	7	7	5	4	7	7	5	6	6	7	7	7	28.6	28.6	28.6	37.648
V5BFJ2	V5BFJ2	4	4	4	>tr|V5BFJ2|V5BFJ2_TRYCR Uncharacterized protein OS=Trypanosoma cruzi Dm28c GN=TCDM_06942 PE=4 SV=1	1	4	4	4	2	2	3	2	4	2	1	2	1	1	3	2	2	2	3	2	4	2	1	2	1	1	3	2	2	2	3	2	4	2	1	2	1	1	3	2	12.6	12.6	12.6	46.058
V5BFJ5	V5BFJ5	3	3	3	>tr|V5BFJ5|V5BFJ5_TRYCR Uncharacterized protein OS=Trypanosoma cruzi Dm28c GN=TCDM_06948 PE=4 SV=1	1	3	3	3	2	1	2	2	2	1	1	1	2	1	0	0	2	1	2	2	2	1	1	1	2	1	0	0	2	1	2	2	2	1	1	1	2	1	0	0	8.3	8.3	8.3	49.338
V5BFJ9	V5BFJ9	25	25	25	>tr|V5BFJ9|V5BFJ9_TRYCR Succinate dehydrogenase [ubiquinone] flavoprotein subunit, mitochondrial OS=Trypanosoma cruzi Dm28c GN=TCDM_06962 PE=3 SV=1	1	25	25	25	17	17	14	14	19	18	22	19	20	17	21	18	17	17	14	14	19	18	22	19	20	17	21	18	17	17	14	14	19	18	22	19	20	17	21	18	60.3	60.3	60.3	66.876
V5BFK5	V5BFK5	15	15	15	>tr|V5BFK5|V5BFK5_TRYCR Heat shock protein DNAJ OS=Trypanosoma cruzi Dm28c GN=TCDM_08977 PE=3 SV=1	1	15	15	15	12	11	12	12	13	10	12	11	11	10	13	12	12	11	12	12	13	10	12	11	11	10	13	12	12	11	12	12	13	10	12	11	11	10	13	12	43.6	43.6	43.6	44.19
V5BFL3	V5BFL3	78	77	76	>tr|V5BFL3|V5BFL3_TRYCR Dynein heavy chain OS=Trypanosoma cruzi Dm28c GN=TCDM_08987 PE=4 SV=1	1	78	77	76	41	47	37	43	53	53	55	53	60	63	48	49	40	46	36	42	52	52	54	52	59	62	47	48	40	46	36	42	52	52	53	52	58	62	47	48	22.8	22.6	22.4	485.31
V5BFM1	V5BFM1	4	4	4	>tr|V5BFM1|V5BFM1_TRYCR Vesicle-associated membrane protein OS=Trypanosoma cruzi Dm28c GN=TCDM_14444 PE=4 SV=1	1	4	4	4	4	4	4	4	4	4	4	4	4	3	4	4	4	4	4	4	4	4	4	4	4	3	4	4	4	4	4	4	4	4	4	4	4	3	4	4	21.6	21.6	21.6	25.257
V5BFM2	V5BFM2	12	12	12	>tr|V5BFM2|V5BFM2_TRYCR Uncharacterized protein OS=Trypanosoma cruzi Dm28c GN=TCDM_06888 PE=4 SV=1	1	12	12	12	7	7	6	8	7	7	8	7	11	9	6	7	7	7	6	8	7	7	8	7	11	9	6	7	7	7	6	8	7	7	8	7	11	9	6	7	30.4	30.4	30.4	62.625
V5BFM4	V5BFM4	12	12	12	>tr|V5BFM4|V5BFM4_TRYCR Uncharacterized protein OS=Trypanosoma cruzi Dm28c GN=TCDM_08956 PE=4 SV=1	1	12	12	12	10	10	9	9	11	11	11	10	11	11	11	12	10	10	9	9	11	11	11	10	11	11	11	12	10	10	9	9	11	11	11	10	11	11	11	12	32.2	32.2	32.2	50.116
V5BFM7	V5BFM7	9	9	9	>tr|V5BFM7|V5BFM7_TRYCR Uncharacterized protein OS=Trypanosoma cruzi Dm28c GN=TCDM_06897 PE=4 SV=1	1	9	9	9	6	7	4	4	6	6	6	5	5	5	8	9	6	7	4	4	6	6	6	5	5	5	8	9	6	7	4	4	6	6	6	5	5	5	8	9	32.1	32.1	32.1	50.275
V5BFN1	V5BFN1	11	11	11	>tr|V5BFN1|V5BFN1_TRYCR Uncharacterized protein OS=Trypanosoma cruzi Dm28c GN=TCDM_06903 PE=4 SV=1	1	11	11	11	3	4	4	2	5	8	5	5	10	7	3	4	3	4	4	2	5	8	5	5	10	7	3	4	3	4	4	2	5	8	5	5	10	7	3	4	13.3	13.3	13.3	123.82
V5BFN7	V5BFN7	7	7	7	>tr|V5BFN7|V5BFN7_TRYCR Uncharacterized protein OS=Trypanosoma cruzi Dm28c GN=TCDM_06910 PE=4 SV=1	1	7	7	7	3	3	2	3	3	3	4	3	4	2	6	5	3	3	2	3	3	3	4	3	4	2	6	5	3	3	2	3	3	3	4	3	4	2	6	5	19.9	19.9	19.9	54.001
V5BFP7	V5BFP7	10	10	10	>tr|V5BFP7|V5BFP7_TRYCR Uncharacterized protein OS=Trypanosoma cruzi Dm28c GN=TCDM_04759 PE=4 SV=1	1	10	10	10	6	4	3	4	5	6	4	5	6	8	3	4	6	4	3	4	5	6	4	5	6	8	3	4	6	4	3	4	5	6	4	5	6	8	3	4	17.1	17.1	17.1	92.073
V5BFP9	V5BFP9	18	18	18	>tr|V5BFP9|V5BFP9_TRYCR Dihydrolipoamide acetyltransferase OS=Trypanosoma cruzi Dm28c GN=TCDM_04768 PE=3 SV=1	1	18	18	18	14	12	12	12	15	13	16	16	16	15	15	14	14	12	12	12	15	13	16	16	16	15	15	14	14	12	12	12	15	13	16	16	16	15	15	14	56.5	56.5	56.5	49.718
V5BFQ6	V5BFQ6	12	12	11	>tr|V5BFQ6|V5BFQ6_TRYCR Uncharacterized protein OS=Trypanosoma cruzi Dm28c GN=TCDM_06825 PE=4 SV=1	1	12	12	11	11	8	8	9	12	10	12	12	12	12	11	11	11	8	8	9	12	10	12	12	12	12	11	11	10	7	7	8	11	9	11	11	11	11	10	10	27	27	25.8	61.089
V5BFQ9	V5BFQ9	9	9	9	>tr|V5BFQ9|V5BFQ9_TRYCR Fibrillarin OS=Trypanosoma cruzi Dm28c GN=TCDM_04780 PE=3 SV=1	1	9	9	9	7	6	6	6	8	4	6	5	8	6	6	6	7	6	6	6	8	4	6	5	8	6	6	6	7	6	6	6	8	4	6	5	8	6	6	6	35.1	35.1	35.1	33.12
V5BFR7	V5BFR7	4	4	4	>tr|V5BFR7|V5BFR7_TRYCR Uncharacterized protein OS=Trypanosoma cruzi Dm28c GN=TCDM_08902 PE=4 SV=1	1	4	4	4	3	3	3	4	3	4	3	4	3	3	3	1	3	3	3	4	3	4	3	4	3	3	3	1	3	3	3	4	3	4	3	4	3	3	3	1	21.5	21.5	21.5	29.619
V5BFS2	V5BFS2	4	4	4	>tr|V5BFS2|V5BFS2_TRYCR Uncharacterized protein OS=Trypanosoma cruzi Dm28c GN=TCDM_08913 PE=4 SV=1	1	4	4	4	3	2	3	2	4	3	4	4	4	3	4	4	3	2	3	2	4	3	4	4	4	3	4	4	3	2	3	2	4	3	4	4	4	3	4	4	30.4	30.4	30.4	29.873
V5BFS6	V5BFS6	1	1	1	>tr|V5BFS6|V5BFS6_TRYCR Uncharacterized protein OS=Trypanosoma cruzi Dm28c GN=TCDM_04808 PE=4 SV=1	1	1	1	1	1	1	1	1	1	1	1	1	1	1	1	1	1	1	1	1	1	1	1	1	1	1	1	1	1	1	1	1	1	1	1	1	1	1	1	1	15.1	15.1	15.1	10.664
V5BFS7	V5BFS7	2	2	2	>tr|V5BFS7|V5BFS7_TRYCR Uncharacterized protein OS=Trypanosoma cruzi Dm28c GN=TCDM_06865 PE=4 SV=1	1	2	2	2	0	1	0	0	0	0	0	1	1	0	1	1	0	1	0	0	0	0	0	1	1	0	1	1	0	1	0	0	0	0	0	1	1	0	1	1	3.5	3.5	3.5	90.236
V5BFT5	V5BFT5	7	7	7	>tr|V5BFT5|V5BFT5_TRYCR Uncharacterized protein OS=Trypanosoma cruzi Dm28c GN=TCDM_04821 PE=4 SV=1	1	7	7	7	5	5	4	5	5	5	6	6	7	5	6	6	5	5	4	5	5	5	6	6	7	5	6	6	5	5	4	5	5	5	6	6	7	5	6	6	41.9	41.9	41.9	27.64
V5BFT8	V5BFT8	3	3	3	>tr|V5BFT8|V5BFT8_TRYCR Uncharacterized protein OS=Trypanosoma cruzi Dm28c GN=TCDM_14410 PE=4 SV=1	1	3	3	3	3	3	3	3	3	3	3	3	1	3	3	3	3	3	3	3	3	3	3	3	1	3	3	3	3	3	3	3	3	3	3	3	1	3	3	3	26.9	26.9	26.9	17.535
V5BFU8	V5BFU8	10	10	10	>tr|V5BFU8|V5BFU8_TRYCR Uncharacterized protein OS=Trypanosoma cruzi Dm28c GN=TCDM_08876 PE=3 SV=1	1	10	10	10	6	7	5	7	7	7	7	7	6	7	5	6	6	7	5	7	7	7	7	7	6	7	5	6	6	7	5	7	7	7	7	7	6	7	5	6	29.1	29.1	29.1	43.46
V5BFV8	V5BFV8	8	8	8	>tr|V5BFV8|V5BFV8_TRYCR Uncharacterized protein OS=Trypanosoma cruzi Dm28c GN=TCDM_08887 PE=4 SV=1	1	8	8	8	6	8	7	6	8	8	7	8	3	3	6	5	6	8	7	6	8	8	7	8	3	3	6	5	6	8	7	6	8	8	7	8	3	3	6	5	11.9	11.9	11.9	74.36
V5BFV9	V5BFV9	2	2	2	>tr|V5BFV9|V5BFV9_TRYCR Putative dolichyl-P-Man:GDP-Man1GlcNAc2-PP-dolichyl alpha-1,3-mannosyltransferase OS=Trypanosoma cruzi Dm28c GN=TCDM_04703 PE=4 SV=1	1	2	2	2	2	1	2	0	1	1	2	2	2	1	1	1	2	1	2	0	1	1	2	2	2	1	1	1	2	1	2	0	1	1	2	2	2	1	1	1	9.9	9.9	9.9	18.596
V5BFW1	V5BFW1	20	20	20	>tr|V5BFW1|V5BFW1_TRYCR Uncharacterized protein OS=Trypanosoma cruzi Dm28c GN=TCDM_08893 PE=4 SV=1	1	20	20	20	14	12	15	10	13	14	15	17	12	14	15	18	14	12	15	10	13	14	15	17	12	14	15	18	14	12	15	10	13	14	15	17	12	14	15	18	29.7	29.7	29.7	94.553
V5BFW3	V5BFW3	3	3	3	>tr|V5BFW3|V5BFW3_TRYCR Trans-splicing factor OS=Trypanosoma cruzi Dm28c GN=TCDM_06801 PE=4 SV=1	1	3	3	3	0	0	0	0	0	1	1	1	2	0	0	1	0	0	0	0	0	1	1	1	2	0	0	1	0	0	0	0	0	1	1	1	2	0	0	1	10.5	10.5	10.5	39.683
V5BFW4	V5BFW4	6	6	6	>tr|V5BFW4|V5BFW4_TRYCR Uncharacterized protein OS=Trypanosoma cruzi Dm28c GN=TCDM_04709 PE=4 SV=1	1	6	6	6	2	3	2	2	5	4	1	4	1	4	2	4	2	3	2	2	5	4	1	4	1	4	2	4	2	3	2	2	5	4	1	4	1	4	2	4	20.2	20.2	20.2	40.581
V5BFW6	V5BFW6	5	5	4	>tr|V5BFW6|V5BFW6_TRYCR Uncharacterized protein OS=Trypanosoma cruzi Dm28c GN=TCDM_04717 PE=4 SV=1	1	5	5	4	3	3	3	2	3	3	2	3	1	1	4	4	3	3	3	2	3	3	2	3	1	1	4	4	3	3	3	2	3	3	2	3	1	1	4	4	20.2	20.2	15.7	34.317
V5BFW9	V5BFW9	6	6	6	>tr|V5BFW9|V5BFW9_TRYCR Uncharacterized protein OS=Trypanosoma cruzi Dm28c GN=TCDM_04722 PE=4 SV=1	1	6	6	6	3	2	3	2	4	3	5	5	3	4	4	2	3	2	3	2	4	3	5	5	3	4	4	2	3	2	3	2	4	3	5	5	3	4	4	2	10.2	10.2	10.2	80.773
V5BFX1	V5BFX1	16	16	16	>tr|V5BFX1|V5BFX1_TRYCR Thioredoxin OS=Trypanosoma cruzi Dm28c GN=TCDM_04728 PE=4 SV=1	1	16	16	16	14	15	14	13	15	14	16	14	15	13	15	15	14	15	14	13	15	14	16	14	15	13	15	15	14	15	14	13	15	14	16	14	15	13	15	15	49.4	49.4	49.4	48.578
V5BFY9	V5BFY9	2	2	2	>tr|V5BFY9|V5BFY9_TRYCR Ubiquitin OS=Trypanosoma cruzi Dm28c GN=TCDM_14369 PE=4 SV=1	1	2	2	2	2	2	2	2	2	2	2	1	2	2	2	2	2	2	2	2	2	2	2	1	2	2	2	2	2	2	2	2	2	2	2	1	2	2	2	2	37.2	37.2	37.2	8.579
V5BFZ5	V5BFZ5	13	13	13	>tr|V5BFZ5|V5BFZ5_TRYCR Uncharacterized protein OS=Trypanosoma cruzi Dm28c GN=TCDM_06703 PE=4 SV=1	1	13	13	13	7	7	5	4	7	7	9	10	3	1	5	6	7	7	5	4	7	7	9	10	3	1	5	6	7	7	5	4	7	7	9	10	3	1	5	6	20.9	20.9	20.9	90.484
V5BG00	V5BG00	35	35	35	>tr|V5BG00|V5BG00_TRYCR Uncharacterized protein OS=Trypanosoma cruzi Dm28c GN=TCDM_06709 PE=4 SV=1	1	35	35	35	28	28	26	23	29	30	32	32	33	34	29	30	28	28	26	23	29	30	32	32	33	34	29	30	28	28	26	23	29	30	32	32	33	34	29	30	50.2	50.2	50.2	105.36
V5BG02	V5BG02	29	29	29	>tr|V5BG02|V5BG02_TRYCR Uncharacterized protein OS=Trypanosoma cruzi Dm28c GN=TCDM_08842 PE=4 SV=1	1	29	29	29	25	26	23	23	27	27	27	26	26	20	27	27	25	26	23	23	27	27	27	26	26	20	27	27	25	26	23	23	27	27	27	26	26	20	27	27	49.8	49.8	49.8	69.959
V5BG04	V5BG04	20	20	20	>tr|V5BG04|V5BG04_TRYCR DNA topoisomerase OS=Trypanosoma cruzi Dm28c GN=TCDM_04626 PE=3 SV=1	1	20	20	20	14	12	12	11	16	12	16	13	11	9	16	15	14	12	12	11	16	12	16	13	11	9	16	15	14	12	12	11	16	12	16	13	11	9	16	15	31.1	31.1	31.1	91.062
V5BG05	V5BG05	3	3	3	>tr|V5BG05|V5BG05_TRYCR Uncharacterized protein OS=Trypanosoma cruzi Dm28c GN=TCDM_06720 PE=4 SV=1	1	3	3	3	2	2	2	2	2	2	2	2	3	2	2	2	2	2	2	2	2	2	2	2	3	2	2	2	2	2	2	2	2	2	2	2	3	2	2	2	25.8	25.8	25.8	16.95
V5BG10	V5BG10	2	2	2	>tr|V5BG10|V5BG10_TRYCR Uncharacterized protein OS=Trypanosoma cruzi Dm28c GN=TCDM_06726 PE=4 SV=1	1	2	2	2	0	0	1	0	0	0	1	0	1	2	0	0	0	0	1	0	0	0	1	0	1	2	0	0	0	0	1	0	0	0	1	0	1	2	0	0	6	6	6	40.502
V5BG11	V5BG11	5	5	5	>tr|V5BG11|V5BG11_TRYCR Uncharacterized protein OS=Trypanosoma cruzi Dm28c GN=TCDM_08790 PE=4 SV=1	1	5	5	5	1	3	1	3	3	3	3	4	3	3	3	3	1	3	1	3	3	3	3	4	3	3	3	3	1	3	1	3	3	3	3	4	3	3	3	3	7.9	7.9	7.9	87.46
V5BG13	V5BG13	8	8	8	>tr|V5BG13|V5BG13_TRYCR Uncharacterized protein OS=Trypanosoma cruzi Dm28c GN=TCDM_04638 PE=4 SV=1	1	8	8	8	5	4	3	3	5	6	4	4	4	6	4	5	5	4	3	3	5	6	4	4	4	6	4	5	5	4	3	3	5	6	4	4	4	6	4	5	17.9	17.9	17.9	64.803
V5BG20	V5BG20	5	5	5	>tr|V5BG20|V5BG20_TRYCR Uncharacterized protein OS=Trypanosoma cruzi Dm28c GN=TCDM_08807 PE=4 SV=1	1	5	5	5	3	3	4	4	3	2	3	4	2	1	4	4	3	3	4	4	3	2	3	4	2	1	4	4	3	3	4	4	3	2	3	4	2	1	4	4	12	12	12	49.287
V5BG29	V5BG29	7	7	7	>tr|V5BG29|V5BG29_TRYCR Uncharacterized protein OS=Trypanosoma cruzi Dm28c GN=TCDM_08769 PE=4 SV=1	1	7	7	7	4	4	3	3	5	4	6	5	4	4	3	5	4	4	3	3	5	4	6	5	4	4	3	5	4	4	3	3	5	4	6	5	4	4	3	5	30.7	30.7	30.7	37.396
V5BG30	V5BG30	9	9	9	>tr|V5BG30|V5BG30_TRYCR Uncharacterized protein OS=Trypanosoma cruzi Dm28c GN=TCDM_04668 PE=4 SV=1	1	9	9	9	8	8	8	9	9	9	8	8	7	7	8	9	8	8	8	9	9	9	8	8	7	7	8	9	8	8	8	9	9	9	8	8	7	7	8	9	31.1	31.1	31.1	40.661
[truncated: 2,442 more rows]
[truncated: 83 more columns]
