# Supplementary material for: Quantitative proteome and phosphoproteome analyses highlight the adherent population during Trypanosoma cruzi metacyclogenesis
Source: Sci Rep. 2017 Aug 29;7:9899. doi: 10.1038/s41598-017-10292-3 (PMC5574995; doi:10.1038/s41598-017-10292-3)
Supplement: Supplementary file 5 — Table S4. [file 41598_2017_10292_MOESM5_ESM.xls]

## Sheet: blast2go_fisher' test_4060
Table S4. GO enriched terms after applying Fischer’s exact test (p < 0.01, q < 0.01) for all identified proteins during T. cruzi metacyclogenesis versus all protein-coding genes.
GO-ID	Term	Category	FDR	P-Value	#Test	#Ref	#notAnnotTest	#notAnnotRef	Fold	Over/Under	TestSeqs	RefSeqs
GO:0016798	hydrolase activity, acting on glycosyl bonds	F	1.03288e-123	2.11511e-125	38	641	2960	3098		UNDER	tr|V5ANJ2|V5ANJ2_TRYCR, tr|V5D0I2|V5D0I2_TRYCR, tr|V5AYL7|V5AYL7_TRYCR, tr|V5BCV3|V5BCV3_TRYCR, tr|V5BR07|V5BR07_TRYCR, tr|V5CYT3|V5CYT3_TRYCR, tr|V5AK98|V5AK98_TRYCR, tr|V5DDY4|V5DDY4_TRYCR, tr|V5BEJ3|V5BEJ3_TRYCR, tr|V5AMP1|V5AMP1_TRYCR, tr|V5AZA4|V5AZA4_TRYCR, tr|V5CI93|V5CI93_TRYCR, tr|V5AJX6|V5AJX6_TRYCR, tr|V5AIS8|V5AIS8_TRYCR, tr|V5B4F5|V5B4F5_TRYCR, tr|V5BSM6|V5BSM6_TRYCR, tr|V5B7F4|V5B7F…	tr|V5D6S1|V5D6S1_TRYCR, tr|V5AJK9|V5AJK9_TRYCR, tr|V5AK83|V5AK83_TRYCR, tr|V5CHR9|V5CHR9_TRYCR, tr|V5B8J8|V5B8J8_TRYCR, tr|V5ANH9|V5ANH9_TRYCR, tr|V5AFP2|V5AFP2_TRYCR, tr|V5B4E0|V5B4E0_TRYCR, tr|V5CWD8|V5CWD8_TRYCR, tr|V5BAB6|V5BAB6_TRYCR, tr|V5A469|V5A469_TRYCR, tr|V5B3J0|V5B3J0_TRYCR, tr|V5B987|V5B987_TRYCR, tr|V5B609|V5B609_TRYCR, tr|V5D220|V5D220_TRYCR, tr|V5BD04|V5BD04_TRYCR, tr|V5AM82|V5AM8…
GO:0006629	lipid metabolic process	P	2.117e-66	9.39281e-68	150	692	2848	3047	-2.10837	UNDER	tr|V5ANJ2|V5ANJ2_TRYCR, tr|V5BRL1|V5BRL1_TRYCR, tr|V5D0I2|V5D0I2_TRYCR, tr|V5AXK4|V5AXK4_TRYCR, tr|V5B9Q1|V5B9Q1_TRYCR, tr|V5C0L2|V5C0L2_TRYCR, tr|V5ATR8|V5ATR8_TRYCR, tr|V5BY79|V5BY79_TRYCR, tr|V5BBS9|V5BBS9_TRYCR, tr|V5BCM3|V5BCM3_TRYCR, tr|V5BJH0|V5BJH0_TRYCR, tr|V5BGP0|V5BGP0_TRYCR, tr|V5AK98|V5AK98_TRYCR, tr|V5BI97|V5BI97_TRYCR, tr|V5B6J8|V5B6J8_TRYCR, tr|V5C1C6|V5C1C6_TRYCR, tr|V5DT49|V5DT4…	tr|V5D6S1|V5D6S1_TRYCR, tr|V5AJK9|V5AJK9_TRYCR, tr|V5AK83|V5AK83_TRYCR, tr|V5CHR9|V5CHR9_TRYCR, tr|V5B8J8|V5B8J8_TRYCR, tr|V5BBW4|V5BBW4_TRYCR, tr|V5ANH9|V5ANH9_TRYCR, tr|V5AFP2|V5AFP2_TRYCR, tr|V5B4E0|V5B4E0_TRYCR, tr|V5CWD8|V5CWD8_TRYCR, tr|V5BAB6|V5BAB6_TRYCR, tr|V5A469|V5A469_TRYCR, tr|V5B3J0|V5B3J0_TRYCR, tr|V5B987|V5B987_TRYCR, tr|V5B609|V5B609_TRYCR, tr|V5D220|V5D220_TRYCR, tr|V5DJN2|V5DJN…
GO:0005975	carbohydrate metabolic process	P	8.86628e-62	4.23645e-63	139	646	2859	3093	-2.10295	UNDER	tr|V5C2S4|V5C2S4_TRYCR, tr|V5ANJ2|V5ANJ2_TRYCR, tr|V5DRT6|V5DRT6_TRYCR, tr|V5D0I2|V5D0I2_TRYCR, tr|V5C0L2|V5C0L2_TRYCR, tr|V5B6P6|V5B6P6_TRYCR, tr|V5ASG2|V5ASG2_TRYCR, tr|V5D050|V5D050_TRYCR, tr|V5BXE5|V5BXE5_TRYCR, tr|V5AK98|V5AK98_TRYCR, tr|V5DS84|V5DS84_TRYCR, tr|V5DG44|V5DG44_TRYCR, tr|V5DFU6|V5DFU6_TRYCR, tr|V5B6J8|V5B6J8_TRYCR, tr|V5AIS8|V5AIS8_TRYCR, tr|V5B4F5|V5B4F5_TRYCR, tr|V5BDK0|V5BDK…	tr|V5D6S1|V5D6S1_TRYCR, tr|V5AJK9|V5AJK9_TRYCR, tr|V5AK83|V5AK83_TRYCR, tr|V5CHR9|V5CHR9_TRYCR, tr|V5B8J8|V5B8J8_TRYCR, tr|V5ANH9|V5ANH9_TRYCR, tr|V5AFP2|V5AFP2_TRYCR, tr|V5B4E0|V5B4E0_TRYCR, tr|V5CWD8|V5CWD8_TRYCR, tr|V5BAB6|V5BAB6_TRYCR, tr|V5A469|V5A469_TRYCR, tr|V5B3J0|V5B3J0_TRYCR, tr|V5B987|V5B987_TRYCR, tr|V5B609|V5B609_TRYCR, tr|V5D220|V5D220_TRYCR, tr|V5BD04|V5BD04_TRYCR, tr|V5AM82|V5AM8…
GO:0005739	mitochondrion	C	6.42157e-46	3.94499e-47	432	165	2566	3574		OVER	tr|V5BQS4|V5BQS4_TRYCR, tr|V5AMS7|V5AMS7_TRYCR, tr|V5B330|V5B330_TRYCR, tr|V5BY79|V5BY79_TRYCR, tr|V5DCP7|V5DCP7_TRYCR, tr|V5BPH7|V5BPH7_TRYCR, tr|V5BRA3|V5BRA3_TRYCR, tr|V5D9R3|V5D9R3_TRYCR, tr|V5DUK9|V5DUK9_TRYCR, tr|V5DSX9|V5DSX9_TRYCR, tr|V5B6W8|V5B6W8_TRYCR, tr|V5DGM7|V5DGM7_TRYCR, tr|V5BCV7|V5BCV7_TRYCR, tr|V5BDA8|V5BDA8_TRYCR, tr|V5BEB4|V5BEB4_TRYCR, tr|V5B1R9|V5B1R9_TRYCR, tr|V5BIB2|V5BIB…	tr|V5BEE3|V5BEE3_TRYCR, tr|V5BTE7|V5BTE7_TRYCR, tr|V5AX50|V5AX50_TRYCR, tr|V5BXZ4|V5BXZ4_TRYCR, tr|V5C0N4|V5C0N4_TRYCR, tr|V5B2X6|V5B2X6_TRYCR, tr|V5DT78|V5DT78_TRYCR, tr|V5AM19|V5AM19_TRYCR, tr|V5DHE8|V5DHE8_TRYCR, tr|V5BNE0|V5BNE0_TRYCR, tr|V5DMF2|V5DMF2_TRYCR, tr|V5BII5|V5BII5_TRYCR, tr|V5BLK6|V5BLK6_TRYCR, tr|V5AUB9|V5AUB9_TRYCR, tr|V5BY28|V5BY28_TRYCR, tr|V5B709|V5B709_TRYCR, tr|V5BA91|V5BA9…
GO:0043234	protein complex	C	6.82141e-38	5.5875e-39	442	200	2556	3539		OVER	tr|V5BQS4|V5BQS4_TRYCR, tr|V5C2S4|V5C2S4_TRYCR, tr|V5B9A3|V5B9A3_TRYCR, tr|V5DMS2|V5DMS2_TRYCR, tr|V5DQ92|V5DQ92_TRYCR, tr|V5BCK1|V5BCK1_TRYCR, tr|V5BMB2|V5BMB2_TRYCR, tr|V5AXN2|V5AXN2_TRYCR, tr|V5BR59|V5BR59_TRYCR, tr|V5DGM7|V5DGM7_TRYCR, tr|V5BCX0|V5BCX0_TRYCR, tr|V5BPA4|V5BPA4_TRYCR, tr|V5B4P6|V5B4P6_TRYCR, tr|V5BND3|V5BND3_TRYCR, tr|V5BEB4|V5BEB4_TRYCR, tr|V5BDP2|V5BDP2_TRYCR, tr|V5BLH7|V5BLH…	tr|V5BE99|V5BE99_TRYCR, tr|V5AKB4|V5AKB4_TRYCR, tr|V5AU95|V5AU95_TRYCR, tr|V5AP02|V5AP02_TRYCR, tr|V5BP16|V5BP16_TRYCR, tr|V5BTA3|V5BTA3_TRYCR, tr|V5DD01|V5DD01_TRYCR, tr|V5BHX7|V5BHX7_TRYCR, tr|V5BRE7|V5BRE7_TRYCR, tr|V5DSP1|V5DSP1_TRYCR, tr|V5BII5|V5BII5_TRYCR, tr|V5DH15|V5DH15_TRYCR, tr|V5D1U4|V5D1U4_TRYCR, tr|V5BG98|V5BG98_TRYCR, tr|V5DSG5|V5DSG5_TRYCR, tr|V5AI54|V5AI54_TRYCR, tr|V5DJ58|V5DJ5…
GO:0005829	cytosol	C	3.20293e-35	2.73288e-36	159	20	2839	3719		OVER	tr|V5C2S4|V5C2S4_TRYCR, tr|V5BHG4|V5BHG4_TRYCR, tr|V5C0L2|V5C0L2_TRYCR, tr|V5BVQ0|V5BVQ0_TRYCR, tr|V5C1F5|V5C1F5_TRYCR, tr|V5B7G1|V5B7G1_TRYCR, tr|V5BW71|V5BW71_TRYCR, tr|V5BMB2|V5BMB2_TRYCR, tr|V5B4S5|V5B4S5_TRYCR, tr|V5DG44|V5DG44_TRYCR, tr|V5DQA0|V5DQA0_TRYCR, tr|V5BPT0|V5BPT0_TRYCR, tr|V5BH60|V5BH60_TRYCR, tr|V5B4P6|V5B4P6_TRYCR, tr|V5BWH4|V5BWH4_TRYCR, tr|V5BQH6|V5BQH6_TRYCR, tr|V5AR01|V5AR0…	tr|V5BLS0|V5BLS0_TRYCR, tr|V5B0X0|V5B0X0_TRYCR, tr|V5BCD6|V5BCD6_TRYCR, tr|V5BLL8|V5BLL8_TRYCR, tr|V5DTU9|V5DTU9_TRYCR, tr|V5B3T3|V5B3T3_TRYCR, tr|V5B9X2|V5B9X2_TRYCR, tr|V5B596|V5B596_TRYCR, tr|V5DMW0|V5DMW0_TRYCR, tr|V5B4Z8|V5B4Z8_TRYCR, tr|V5BJT8|V5BJT8_TRYCR, tr|V5BGK2|V5BGK2_TRYCR, tr|V5DH15|V5DH15_TRYCR, tr|V5BZA8|V5BZA8_TRYCR, tr|V5B4Y8|V5B4Y8_TRYCR, tr|V5BNK8|V5BNK8_TRYCR, tr|V5BL40|V5BL4…
GO:0016491	oxidoreductase activity	F	2.32306e-32	2.1407e-33	195	43	2803	3696		OVER	tr|V5BQS4|V5BQS4_TRYCR, tr|V5BEU1|V5BEU1_TRYCR, tr|V5AND5|V5AND5_TRYCR, tr|V5BY79|V5BY79_TRYCR, tr|V5BUZ5|V5BUZ5_TRYCR, tr|V5DCP7|V5DCP7_TRYCR, tr|V5AXX4|V5AXX4_TRYCR, tr|V5B6P6|V5B6P6_TRYCR, tr|V5BGR2|V5BGR2_TRYCR, tr|V5D9R3|V5D9R3_TRYCR, tr|V5B6J8|V5B6J8_TRYCR, tr|V5AVK6|V5AVK6_TRYCR, tr|V5D5L9|V5D5L9_TRYCR, tr|V5DIT8|V5DIT8_TRYCR, tr|V5B7B8|V5B7B8_TRYCR, tr|V5BB90|V5BB90_TRYCR, tr|V5BKB3|V5BKB…	tr|V5DJT2|V5DJT2_TRYCR, tr|V5DHD0|V5DHD0_TRYCR, tr|V5BVH7|V5BVH7_TRYCR, tr|V5DK85|V5DK85_TRYCR, tr|V5BZD6|V5BZD6_TRYCR, tr|V5AYQ1|V5AYQ1_TRYCR, tr|V5BL90|V5BL90_TRYCR, tr|V5AJS6|V5AJS6_TRYCR, tr|V5ANN4|V5ANN4_TRYCR, tr|V5DCK9|V5DCK9_TRYCR, tr|V5AYW7|V5AYW7_TRYCR, tr|V5BNY6|V5BNY6_TRYCR, tr|V5AQT6|V5AQT6_TRYCR, tr|V5BJI0|V5BJI0_TRYCR, tr|V5B8I4|V5B8I4_TRYCR, tr|V5BKN3|V5BKN3_TRYCR, tr|V5BA67|V5BA6…
GO:0007155	cell adhesion	P	3.99259e-13	1.00837e-13	6	77	2992	3662	-3.3903	UNDER	tr|V5AXZ0|V5AXZ0_TRYCR, tr|V5ALW5|V5ALW5_TRYCR, tr|V5B554|V5B554_TRYCR, tr|V5B5E7|V5B5E7_TRYCR, tr|V5BAX9|V5BAX9_TRYCR, tr|V5DMN4|V5DMN4_TRYCR	tr|V5B972|V5B972_TRYCR, tr|V5AX72|V5AX72_TRYCR, tr|V5D358|V5D358_TRYCR, tr|V5D3P8|V5D3P8_TRYCR, tr|V5A303|V5A303_TRYCR, tr|V5AFJ0|V5AFJ0_TRYCR, tr|V5AI66|V5AI66_TRYCR, tr|V5BCG1|V5BCG1_TRYCR, tr|V5A2X8|V5A2X8_TRYCR, tr|V5ALP9|V5ALP9_TRYCR, tr|V5AYE7|V5AYE7_TRYCR, tr|V5B556|V5B556_TRYCR, tr|V5AZ76|V5AZ76_TRYCR, tr|V5APQ4|V5APQ4_TRYCR, tr|V5ABN5|V5ABN5_TRYCR, tr|V5AII7|V5AII7_TRYCR, tr|V5CKF0|V5CKF…
GO:0009056	catabolic process	P	4.29775e-27	4.69379e-28	190	52	2808	3687	2.26232	OVER	tr|V5C2S4|V5C2S4_TRYCR, tr|V5BEA8|V5BEA8_TRYCR, tr|V5DRT6|V5DRT6_TRYCR, tr|V5B9Q1|V5B9Q1_TRYCR, tr|V5BC27|V5BC27_TRYCR, tr|V5C0L2|V5C0L2_TRYCR, tr|V5BY79|V5BY79_TRYCR, tr|V5BV36|V5BV36_TRYCR, tr|V5B773|V5B773_TRYCR, tr|V5B6P6|V5B6P6_TRYCR, tr|V5C1F5|V5C1F5_TRYCR, tr|V5ASG2|V5ASG2_TRYCR, tr|V5B7G1|V5B7G1_TRYCR, tr|V5BW71|V5BW71_TRYCR, tr|V5BIY4|V5BIY4_TRYCR, tr|V5BMB2|V5BMB2_TRYCR, tr|V5DQS1|V5DQS…	tr|V5B396|V5B396_TRYCR, tr|V5AZ87|V5AZ87_TRYCR, tr|V5AYW7|V5AYW7_TRYCR, tr|V5DF80|V5DF80_TRYCR, tr|V5BZW9|V5BZW9_TRYCR, tr|V5DH15|V5DH15_TRYCR, tr|V5BM17|V5BM17_TRYCR, tr|V5B445|V5B445_TRYCR, tr|V5BW64|V5BW64_TRYCR, tr|V5D973|V5D973_TRYCR, tr|V5BR83|V5BR83_TRYCR, tr|V5DSG5|V5DSG5_TRYCR, tr|V5BRW2|V5BRW2_TRYCR, tr|V5B5D9|V5B5D9_TRYCR, tr|V5B5R5|V5B5R5_TRYCR, tr|V5DHM6|V5DHM6_TRYCR, tr|V5BLA0|V5BLA…
GO:0006520	cellular amino acid metabolic process	P	7.9707e-27	9.79334e-28	114	12	2884	3727	3.61787	OVER	tr|V5BQK5|V5BQK5_TRYCR, tr|V5BEA8|V5BEA8_TRYCR, tr|V5BHW2|V5BHW2_TRYCR, tr|V5AND5|V5AND5_TRYCR, tr|V5AXK4|V5AXK4_TRYCR, tr|V5B9Q1|V5B9Q1_TRYCR, tr|V5B6P6|V5B6P6_TRYCR, tr|V5B4S5|V5B4S5_TRYCR, tr|V5B4P6|V5B4P6_TRYCR, tr|V5BWB7|V5BWB7_TRYCR, tr|V5DHA5|V5DHA5_TRYCR, tr|V5BMT3|V5BMT3_TRYCR, tr|V5DIT8|V5DIT8_TRYCR, tr|V5BMG1|V5BMG1_TRYCR, tr|V5B7B8|V5B7B8_TRYCR, tr|V5AW43|V5AW43_TRYCR, tr|V5BB90|V5BB9…	tr|V5BT39|V5BT39_TRYCR, tr|V5BC16|V5BC16_TRYCR, tr|V5BQH8|V5BQH8_TRYCR, tr|V5B3I0|V5B3I0_TRYCR, tr|V5AW68|V5AW68_TRYCR, tr|V5B784|V5B784_TRYCR, tr|V5B7P8|V5B7P8_TRYCR, tr|V5BV11|V5BV11_TRYCR, tr|V5ANN4|V5ANN4_TRYCR, tr|V5BUU3|V5BUU3_TRYCR, tr|V5ARQ1|V5ARQ1_TRYCR, tr|V5BH50|V5BH50_TRYCR
GO:0006412	translation	P	4.25688e-21	7.2643e-22	101	15	2897	3724	3.11361	OVER	tr|V5BHG4|V5BHG4_TRYCR, tr|V5BQK5|V5BQK5_TRYCR, tr|V5DN42|V5DN42_TRYCR, tr|V5C1F5|V5C1F5_TRYCR, tr|V5B7G1|V5B7G1_TRYCR, tr|V5B4S5|V5B4S5_TRYCR, tr|V5BRW7|V5BRW7_TRYCR, tr|V5BH60|V5BH60_TRYCR, tr|V5DNB7|V5DNB7_TRYCR, tr|V5B4P6|V5B4P6_TRYCR, tr|V5BWH4|V5BWH4_TRYCR, tr|V5BTB8|V5BTB8_TRYCR, tr|V5DHA5|V5DHA5_TRYCR, tr|V5DSI7|V5DSI7_TRYCR, tr|V5DL88|V5DL88_TRYCR, tr|V5B774|V5B774_TRYCR, tr|V5BLQ5|V5BLQ…	tr|V5BBL2|V5BBL2_TRYCR, tr|V5B7J6|V5B7J6_TRYCR, tr|V5BCX7|V5BCX7_TRYCR, tr|V5BCD6|V5BCD6_TRYCR, tr|V5AW68|V5AW68_TRYCR, tr|V5B4H2|V5B4H2_TRYCR, tr|V5BV44|V5BV44_TRYCR, tr|V5B968|V5B968_TRYCR, tr|V5DEN6|V5DEN6_TRYCR, tr|V5BPX3|V5BPX3_TRYCR, tr|V5BCZ2|V5BCZ2_TRYCR, tr|V5BNL1|V5BNL1_TRYCR, tr|V5B1H0|V5B1H0_TRYCR, tr|V5BFB6|V5BFB6_TRYCR, tr|V5BAB2|V5BAB2_TRYCR
GO:0006091	generation of precursor metabolites and energy	P	2.5246e-19	4.65284e-20	97	16	2901	3723	2.95983	OVER	tr|V5BQS4|V5BQS4_TRYCR, tr|V5C2S4|V5C2S4_TRYCR, tr|V5C0L2|V5C0L2_TRYCR, tr|V5AVB0|V5AVB0_TRYCR, tr|V5B6P6|V5B6P6_TRYCR, tr|V5ASG2|V5ASG2_TRYCR, tr|V5BA06|V5BA06_TRYCR, tr|V5DS84|V5DS84_TRYCR, tr|V5DG44|V5DG44_TRYCR, tr|V5BXU3|V5BXU3_TRYCR, tr|V5B0M9|V5B0M9_TRYCR, tr|V5BFP9|V5BFP9_TRYCR, tr|V5AR01|V5AR01_TRYCR, tr|V5ASI5|V5ASI5_TRYCR, tr|V5DRF2|V5DRF2_TRYCR, tr|V5DIT8|V5DIT8_TRYCR, tr|V5DSN1|V5DSN…	tr|V5BS71|V5BS71_TRYCR, tr|V5C0N4|V5C0N4_TRYCR, tr|V5BIQ8|V5BIQ8_TRYCR, tr|V5DTU9|V5DTU9_TRYCR, tr|V5BL90|V5BL90_TRYCR, tr|V5AJS6|V5AJS6_TRYCR, tr|V5D8N1|V5D8N1_TRYCR, tr|V5AYW7|V5AYW7_TRYCR, tr|V5AUD5|V5AUD5_TRYCR, tr|V5AK19|V5AK19_TRYCR, tr|V5B9K0|V5B9K0_TRYCR, tr|V5BR38|V5BR38_TRYCR, tr|V5BQH8|V5BQH8_TRYCR, tr|V5BY53|V5BY53_TRYCR, tr|V5BE71|V5BE71_TRYCR, tr|V5BA67|V5BA67_TRYCR
GO:0005840	ribosome	C	6.11536e-15	1.41926e-15	108	31	2890	3708		OVER	tr|V5BHG4|V5BHG4_TRYCR, tr|V5BLJ1|V5BLJ1_TRYCR, tr|V5DN42|V5DN42_TRYCR, tr|V5C0H7|V5C0H7_TRYCR, tr|V5C1F5|V5C1F5_TRYCR, tr|V5BSN3|V5BSN3_TRYCR, tr|V5BT94|V5BT94_TRYCR, tr|V5B0X7|V5B0X7_TRYCR, tr|V5B7Q2|V5B7Q2_TRYCR, tr|V5BR94|V5BR94_TRYCR, tr|V5BRW7|V5BRW7_TRYCR, tr|V5BH60|V5BH60_TRYCR, tr|V5BWH4|V5BWH4_TRYCR, tr|V5BTB8|V5BTB8_TRYCR, tr|V5DE18|V5DE18_TRYCR, tr|V5DRF2|V5DRF2_TRYCR, tr|V5BMP6|V5BMP…	tr|V5DAP1|V5DAP1_TRYCR, tr|V5B8I7|V5B8I7_TRYCR, tr|V5BVZ7|V5BVZ7_TRYCR, tr|V5BQE1|V5BQE1_TRYCR, tr|V5B0W8|V5B0W8_TRYCR, tr|V5B7J6|V5B7J6_TRYCR, tr|V5B879|V5B879_TRYCR, tr|V5AP07|V5AP07_TRYCR, tr|V5AM19|V5AM19_TRYCR, tr|V5BRM0|V5BRM0_TRYCR, tr|V5DSP1|V5DSP1_TRYCR, tr|V5DEN6|V5DEN6_TRYCR, tr|V5BT32|V5BT32_TRYCR, tr|V5D6K4|V5D6K4_TRYCR, tr|V5B584|V5B584_TRYCR, tr|V5BGQ2|V5BGQ2_TRYCR, tr|V5A3S8|V5A3S…
GO:0051186	cofactor metabolic process	P	8.02382e-16	1.72526e-16	103	26	2895	3713	2.34508	OVER	tr|V5C2S4|V5C2S4_TRYCR, tr|V5B9Q1|V5B9Q1_TRYCR, tr|V5C0L2|V5C0L2_TRYCR, tr|V5B6P6|V5B6P6_TRYCR, tr|V5ASG2|V5ASG2_TRYCR, tr|V5ARR9|V5ARR9_TRYCR, tr|V5D050|V5D050_TRYCR, tr|V5BXE5|V5BXE5_TRYCR, tr|V5BQZ6|V5BQZ6_TRYCR, tr|V5DS84|V5DS84_TRYCR, tr|V5DG44|V5DG44_TRYCR, tr|V5BSM6|V5BSM6_TRYCR, tr|V5B0M9|V5B0M9_TRYCR, tr|V5BFP9|V5BFP9_TRYCR, tr|V5B4P6|V5B4P6_TRYCR, tr|V5BTL0|V5BTL0_TRYCR, tr|V5BBF0|V5BBF…	tr|V5B2F6|V5B2F6_TRYCR, tr|V5AW68|V5AW68_TRYCR, tr|V5BLL8|V5BLL8_TRYCR, tr|V5DTU9|V5DTU9_TRYCR, tr|V5DR48|V5DR48_TRYCR, tr|V5BL90|V5BL90_TRYCR, tr|V5AJS6|V5AJS6_TRYCR, tr|V5DRN0|V5DRN0_TRYCR, tr|V5AYW7|V5AYW7_TRYCR, tr|V5BSB6|V5BSB6_TRYCR, tr|V5BK26|V5BK26_TRYCR, tr|V5BA67|V5BA67_TRYCR, tr|V5BH03|V5BH03_TRYCR, tr|V5BDG5|V5BDG5_TRYCR, tr|V5BCV0|V5BCV0_TRYCR, tr|V5BNX9|V5BNX9_TRYCR, tr|V5BS71|V5BS7…
GO:0016192	vesicle-mediated transport	P	8.67235e-13	2.30868e-13	92	27	2906	3712	2.12184	OVER	tr|V5B9A3|V5B9A3_TRYCR, tr|V5B9K4|V5B9K4_TRYCR, tr|V5C116|V5C116_TRYCR, tr|V5BBV8|V5BBV8_TRYCR, tr|V5D828|V5D828_TRYCR, tr|V5BFR7|V5BFR7_TRYCR, tr|V5AVZ2|V5AVZ2_TRYCR, tr|V5BSX4|V5BSX4_TRYCR, tr|V5DKP0|V5DKP0_TRYCR, tr|V5AWT4|V5AWT4_TRYCR, tr|V5DA02|V5DA02_TRYCR, tr|V5BKQ8|V5BKQ8_TRYCR, tr|V5DCV8|V5DCV8_TRYCR, tr|V5BFM1|V5BFM1_TRYCR, tr|V5DGM7|V5DGM7_TRYCR, tr|V5BW53|V5BW53_TRYCR, tr|V5BPJ4|V5BPJ…	tr|V5BNX1|V5BNX1_TRYCR, tr|V5D8E2|V5D8E2_TRYCR, tr|V5BD40|V5BD40_TRYCR, tr|V5BAY6|V5BAY6_TRYCR, tr|V5BI18|V5BI18_TRYCR, tr|V5BRE7|V5BRE7_TRYCR, tr|V5B6M2|V5B6M2_TRYCR, tr|V5B8P9|V5B8P9_TRYCR, tr|V5AXF3|V5AXF3_TRYCR, tr|V5B4W6|V5B4W6_TRYCR, tr|V5B912|V5B912_TRYCR, tr|V5BLU5|V5BLU5_TRYCR, tr|V5BNV7|V5BNV7_TRYCR, tr|V5ATC3|V5ATC3_TRYCR, tr|V5BHN3|V5BHN3_TRYCR, tr|V5BAR5|V5BAR5_TRYCR, tr|V5BU99|V5BU9…
GO:0005886	plasma membrane	C	4.7917e-12	1.32467e-12	67	14	2931	3725		OVER	tr|V5BXE1|V5BXE1_TRYCR, tr|V5B8G5|V5B8G5_TRYCR, tr|V5DM82|V5DM82_TRYCR, tr|V5BFI2|V5BFI2_TRYCR, tr|V5B0Y8|V5B0Y8_TRYCR, tr|V5AVV7|V5AVV7_TRYCR, tr|V5BTT8|V5BTT8_TRYCR, tr|V5DCV8|V5DCV8_TRYCR, tr|V5AP17|V5AP17_TRYCR, tr|V5BQ22|V5BQ22_TRYCR, tr|V5DGM7|V5DGM7_TRYCR, tr|V5BJM9|V5BJM9_TRYCR, tr|V5B7Y5|V5B7Y5_TRYCR, tr|V5BSX5|V5BSX5_TRYCR, tr|V5B891|V5B891_TRYCR, tr|V5B5K9|V5B5K9_TRYCR, tr|V5AXZ0|V5AXZ…	tr|V5BEK8|V5BEK8_TRYCR, tr|V5C1S9|V5C1S9_TRYCR, tr|V5BRM5|V5BRM5_TRYCR, tr|V5BJT8|V5BJT8_TRYCR, tr|V5DDZ5|V5DDZ5_TRYCR, tr|V5BGK2|V5BGK2_TRYCR, tr|V5BR38|V5BR38_TRYCR, tr|V5BIF3|V5BIF3_TRYCR, tr|V5ATU7|V5ATU7_TRYCR, tr|V5BPC6|V5BPC6_TRYCR, tr|V5BE71|V5BE71_TRYCR, tr|V5AUT5|V5AUT5_TRYCR, tr|V5BQF4|V5BQF4_TRYCR, tr|V5B9A6|V5B9A6_TRYCR
GO:0043167	ion binding	F	1.2579e-11	3.64919e-12	341	245	2657	3494		OVER	tr|V5BQS4|V5BQS4_TRYCR, tr|V5BKY3|V5BKY3_TRYCR, tr|V5DPA1|V5DPA1_TRYCR, tr|V5BHW2|V5BHW2_TRYCR, tr|V5B9K4|V5B9K4_TRYCR, tr|V5BC84|V5BC84_TRYCR, tr|V5BC27|V5BC27_TRYCR, tr|V5BIH0|V5BIH0_TRYCR, tr|V5BUZ5|V5BUZ5_TRYCR, tr|V5DQ35|V5DQ35_TRYCR, tr|V5BM68|V5BM68_TRYCR, tr|V5BQZ6|V5BQZ6_TRYCR, tr|V5D9R3|V5D9R3_TRYCR, tr|V5BXU3|V5BXU3_TRYCR, tr|V5DFU6|V5DFU6_TRYCR, tr|V5BSI2|V5BSI2_TRYCR, tr|V5BMY2|V5BMY…	tr|V5B2F6|V5B2F6_TRYCR, tr|V5D9Y6|V5D9Y6_TRYCR, tr|V5BCE4|V5BCE4_TRYCR, tr|V5BFK9|V5BFK9_TRYCR, tr|V5B822|V5B822_TRYCR, tr|V5DRN0|V5DRN0_TRYCR, tr|V5BMV4|V5BMV4_TRYCR, tr|V5B866|V5B866_TRYCR, tr|V5AUB0|V5AUB0_TRYCR, tr|V5DSP1|V5DSP1_TRYCR, tr|V5DH15|V5DH15_TRYCR, tr|V5BIY3|V5BIY3_TRYCR, tr|V5BDG5|V5BDG5_TRYCR, tr|V5CI23|V5CI23_TRYCR, tr|V5B9K3|V5B9K3_TRYCR, tr|V5BJD6|V5BJD6_TRYCR, tr|V5DLD2|V5DLD…
GO:0006461	protein complex assembly	P	3.74885e-11	1.13873e-11	60	12	2938	3727	2.66511	OVER	tr|V5BQS4|V5BQS4_TRYCR, tr|V5DLM1|V5DLM1_TRYCR, tr|V5BQC6|V5BQC6_TRYCR, tr|V5D9V3|V5D9V3_TRYCR, tr|V5BHV1|V5BHV1_TRYCR, tr|V5BMI0|V5BMI0_TRYCR, tr|V5D5V0|V5D5V0_TRYCR, tr|V5DKP0|V5DKP0_TRYCR, tr|V5BPY6|V5BPY6_TRYCR, tr|V5B213|V5B213_TRYCR, tr|V5AZ19|V5AZ19_TRYCR, tr|V5BKV4|V5BKV4_TRYCR, tr|V5AP17|V5AP17_TRYCR, tr|V5BFG9|V5BFG9_TRYCR, tr|V5BJM9|V5BJM9_TRYCR, tr|V5DSI7|V5DSI7_TRYCR, tr|V5ASE8|V5ASE…	tr|V5BAN9|V5BAN9_TRYCR, tr|V5DI55|V5DI55_TRYCR, tr|V5B937|V5B937_TRYCR, tr|V5BBY5|V5BBY5_TRYCR, tr|V5DH58|V5DH58_TRYCR, tr|V5BR38|V5BR38_TRYCR, tr|V5B8F5|V5B8F5_TRYCR, tr|V5BAJ3|V5BAJ3_TRYCR, tr|V5BM17|V5BM17_TRYCR, tr|V5ARQ1|V5ARQ1_TRYCR, tr|V5BGG1|V5BGG1_TRYCR, tr|V5DUU9|V5DUU9_TRYCR
GO:0016874	ligase activity	F	9.59739e-11	2.948e-11	94	34	2904	3705		OVER	tr|V5BTG9|V5BTG9_TRYCR, tr|V5BQK5|V5BQK5_TRYCR, tr|V5BEA8|V5BEA8_TRYCR, tr|V5D9X5|V5D9X5_TRYCR, tr|V5CHQ8|V5CHQ8_TRYCR, tr|V5BHW2|V5BHW2_TRYCR, tr|V5BF15|V5BF15_TRYCR, tr|V5BL68|V5BL68_TRYCR, tr|V5BCF5|V5BCF5_TRYCR, tr|V5ASG2|V5ASG2_TRYCR, tr|V5B6Y6|V5B6Y6_TRYCR, tr|V5BZ13|V5BZ13_TRYCR, tr|V5BCZ7|V5BCZ7_TRYCR, tr|V5BGP0|V5BGP0_TRYCR, tr|V5B4S5|V5B4S5_TRYCR, tr|V5ASZ3|V5ASZ3_TRYCR, tr|V5ASA0|V5ASA…	tr|V5BCE6|V5BCE6_TRYCR, tr|V5BVF5|V5BVF5_TRYCR, tr|V5B0X0|V5B0X0_TRYCR, tr|V5AV29|V5AV29_TRYCR, tr|V5D429|V5D429_TRYCR, tr|V5B7P8|V5B7P8_TRYCR, tr|V5BSB6|V5BSB6_TRYCR, tr|V5B4M5|V5B4M5_TRYCR, tr|V5ARK1|V5ARK1_TRYCR, tr|V5AUB9|V5AUB9_TRYCR, tr|V5DH15|V5DH15_TRYCR, tr|V5AP79|V5AP79_TRYCR, tr|V5BRM1|V5BRM1_TRYCR, tr|V5B8E4|V5B8E4_TRYCR, tr|V5BI04|V5BI04_TRYCR, tr|V5BLZ7|V5BLZ7_TRYCR, tr|V5BLC0|V5BLC…
GO:0030154	cell differentiation	P	2.62403e-10	8.23926e-11	64	16	2934	3723	2.3436	OVER	tr|V5B673|V5B673_TRYCR, tr|V5C089|V5C089_TRYCR, tr|V5DJG5|V5DJG5_TRYCR, tr|V5BPF5|V5BPF5_TRYCR, tr|V5C1F5|V5C1F5_TRYCR, tr|V5B7G1|V5B7G1_TRYCR, tr|V5B0X7|V5B0X7_TRYCR, tr|V5AZ19|V5AZ19_TRYCR, tr|V5BGE7|V5BGE7_TRYCR, tr|V5BPT0|V5BPT0_TRYCR, tr|V5DGM7|V5DGM7_TRYCR, tr|V5BWH4|V5BWH4_TRYCR, tr|V5BWS6|V5BWS6_TRYCR, tr|V5BMW9|V5BMW9_TRYCR, tr|V5BU03|V5BU03_TRYCR, tr|V5BGL9|V5BGL9_TRYCR, tr|V5BSX5|V5BSX…	tr|V5BC61|V5BC61_TRYCR, tr|V5BSU3|V5BSU3_TRYCR, tr|V5B0U7|V5B0U7_TRYCR, tr|V5BBW9|V5BBW9_TRYCR, tr|V5BNN7|V5BNN7_TRYCR, tr|V5BPU2|V5BPU2_TRYCR, tr|V5ARQ1|V5ARQ1_TRYCR, tr|V5BCC9|V5BCC9_TRYCR, tr|V5BS18|V5BS18_TRYCR, tr|V5B459|V5B459_TRYCR, tr|V5BR38|V5BR38_TRYCR, tr|V5AZE5|V5AZE5_TRYCR, tr|V5AR19|V5AR19_TRYCR, tr|V5AYF4|V5AYF4_TRYCR, tr|V5DRP5|V5DRP5_TRYCR, tr|V5BNT1|V5BNT1_TRYCR
GO:0005929	cilium	C	3.21782e-10	1.04332e-10	75	23	2923	3716		OVER	tr|V5B4W9|V5B4W9_TRYCR, tr|V5BDF9|V5BDF9_TRYCR, tr|V5BQC6|V5BQC6_TRYCR, tr|V5BTX8|V5BTX8_TRYCR, tr|V5BDW8|V5BDW8_TRYCR, tr|V5B673|V5B673_TRYCR, tr|V5DSJ9|V5DSJ9_TRYCR, tr|V5BPF5|V5BPF5_TRYCR, tr|V5BMI0|V5BMI0_TRYCR, tr|V5B1C8|V5B1C8_TRYCR, tr|V5B213|V5B213_TRYCR, tr|V5BTT8|V5BTT8_TRYCR, tr|V5AUE3|V5AUE3_TRYCR, tr|V5BR59|V5BR59_TRYCR, tr|V5BBK5|V5BBK5_TRYCR, tr|V5BV18|V5BV18_TRYCR, tr|V5D873|V5D87…	tr|V5BEK8|V5BEK8_TRYCR, tr|V5BAN9|V5BAN9_TRYCR, tr|V5DC93|V5DC93_TRYCR, tr|V5DQX0|V5DQX0_TRYCR, tr|V5B1N8|V5B1N8_TRYCR, tr|V5BN48|V5BN48_TRYCR, tr|V5BYU0|V5BYU0_TRYCR, tr|V5B4Y2|V5B4Y2_TRYCR, tr|V5BTK9|V5BTK9_TRYCR, tr|V5ARK1|V5ARK1_TRYCR, tr|V5BPE2|V5BPE2_TRYCR, tr|V5AYH7|V5AYH7_TRYCR, tr|V5D311|V5D311_TRYCR, tr|V5BCH5|V5BCH5_TRYCR, tr|V5CJA3|V5CJA3_TRYCR, tr|V5BIF3|V5BIF3_TRYCR, tr|V5AX80|V5AX8…
GO:0016023	cytoplasmic, membrane-bounded vesicle	C	3.89551e-10	1.32953e-10	28	0	2970	3739		OVER	tr|V5BL70|V5BL70_TRYCR, tr|V5DRR4|V5DRR4_TRYCR, tr|V5B9A3|V5B9A3_TRYCR, tr|V5BG96|V5BG96_TRYCR, tr|V5DMR8|V5DMR8_TRYCR, tr|V5C2R1|V5C2R1_TRYCR, tr|V5DBK5|V5DBK5_TRYCR, tr|V5D2K6|V5D2K6_TRYCR, tr|V5BSX4|V5BSX4_TRYCR, tr|V5ATL9|V5ATL9_TRYCR, tr|V5DA02|V5DA02_TRYCR, tr|V5DCV8|V5DCV8_TRYCR, tr|V5DKQ7|V5DKQ7_TRYCR, tr|V5DGM7|V5DGM7_TRYCR, tr|V5BJL5|V5BJL5_TRYCR, tr|V5D902|V5D902_TRYCR, tr|V5BRU9|V5BRU…
GO:0042254	ribosome biogenesis	P	6.71567e-10	2.33788e-10	97	39	2901	3700	1.66549	OVER	tr|V5AMS7|V5AMS7_TRYCR, tr|V5BHG4|V5BHG4_TRYCR, tr|V5DN42|V5DN42_TRYCR, tr|V5C1F5|V5C1F5_TRYCR, tr|V5AY93|V5AY93_TRYCR, tr|V5BRW7|V5BRW7_TRYCR, tr|V5BYY7|V5BYY7_TRYCR, tr|V5BH60|V5BH60_TRYCR, tr|V5BWH4|V5BWH4_TRYCR, tr|V5BTB8|V5BTB8_TRYCR, tr|V5BT95|V5BT95_TRYCR, tr|V5D2J8|V5D2J8_TRYCR, tr|V5BHC1|V5BHC1_TRYCR, tr|V5DFD4|V5DFD4_TRYCR, tr|V5BS01|V5BS01_TRYCR, tr|V5ASE8|V5ASE8_TRYCR, tr|V5BPB2|V5BPB…	tr|V5DAP1|V5DAP1_TRYCR, tr|V5DS01|V5DS01_TRYCR, tr|V5B7J6|V5B7J6_TRYCR, tr|V5B879|V5B879_TRYCR, tr|V5AZA5|V5AZA5_TRYCR, tr|V5BGZ8|V5BGZ8_TRYCR, tr|V5AM19|V5AM19_TRYCR, tr|V5BIT1|V5BIT1_TRYCR, tr|V5DBA6|V5DBA6_TRYCR, tr|V5BJH6|V5BJH6_TRYCR, tr|V5DEN6|V5DEN6_TRYCR, tr|V5BEE0|V5BEE0_TRYCR, tr|V5BEP9|V5BEP9_TRYCR, tr|V5D6K4|V5D6K4_TRYCR, tr|V5B584|V5B584_TRYCR, tr|V5D893|V5D893_TRYCR, tr|V5BFB6|V5BFB…
GO:0000902	cell morphogenesis	P	2.05658e-09	7.4402e-10	54	12	2944	3727	2.51016	OVER	tr|V5BQC6|V5BQC6_TRYCR, tr|V5B673|V5B673_TRYCR, tr|V5BPF5|V5BPF5_TRYCR, tr|V5BMI0|V5BMI0_TRYCR, tr|V5B213|V5B213_TRYCR, tr|V5AZ19|V5AZ19_TRYCR, tr|V5BXK2|V5BXK2_TRYCR, tr|V5AUE3|V5AUE3_TRYCR, tr|V5BPT0|V5BPT0_TRYCR, tr|V5D873|V5D873_TRYCR, tr|V5BYH8|V5BYH8_TRYCR, tr|V5BW18|V5BW18_TRYCR, tr|V5BR15|V5BR15_TRYCR, tr|V5D3X6|V5D3X6_TRYCR, tr|V5B6A1|V5B6A1_TRYCR, tr|V5BRP2|V5BRP2_TRYCR, tr|V5B464|V5B46…	tr|V5BEK8|V5BEK8_TRYCR, tr|V5BAN9|V5BAN9_TRYCR, tr|V5BTK9|V5BTK9_TRYCR, tr|V5BCC9|V5BCC9_TRYCR, tr|V5B459|V5B459_TRYCR, tr|V5BR38|V5BR38_TRYCR, tr|V5DQX0|V5DQX0_TRYCR, tr|V5BIF3|V5BIF3_TRYCR, tr|V5AX80|V5AX80_TRYCR, tr|V5B0U7|V5B0U7_TRYCR, tr|V5B1N8|V5B1N8_TRYCR, tr|V5DE56|V5DE56_TRYCR
GO:0007010	cytoskeleton organization	P	2.11728e-09	7.73205e-10	57	14	2941	3725	2.36647	OVER	tr|V5DLM1|V5DLM1_TRYCR, tr|V5BQC6|V5BQC6_TRYCR, tr|V5BMI0|V5BMI0_TRYCR, tr|V5DKP0|V5DKP0_TRYCR, tr|V5BPY6|V5BPY6_TRYCR, tr|V5B213|V5B213_TRYCR, tr|V5AZ19|V5AZ19_TRYCR, tr|V5BIE1|V5BIE1_TRYCR, tr|V5BPT0|V5BPT0_TRYCR, tr|V5BFG9|V5BFG9_TRYCR, tr|V5BWS6|V5BWS6_TRYCR, tr|V5AR01|V5AR01_TRYCR, tr|V5D3X6|V5D3X6_TRYCR, tr|V5BCX4|V5BCX4_TRYCR, tr|V5AW65|V5AW65_TRYCR, tr|V5BRP2|V5BRP2_TRYCR, tr|V5ASW8|V5ASW…	tr|V5BAN9|V5BAN9_TRYCR, tr|V5BC61|V5BC61_TRYCR, tr|V5B937|V5B937_TRYCR, tr|V5B0U7|V5B0U7_TRYCR, tr|V5BGG1|V5BGG1_TRYCR, tr|V5BTF4|V5BTF4_TRYCR, tr|V5C0Q2|V5C0Q2_TRYCR, tr|V5DMS5|V5DMS5_TRYCR, tr|V5B7W5|V5B7W5_TRYCR, tr|V5AX80|V5AX80_TRYCR, tr|V5DFK6|V5DFK6_TRYCR, tr|V5BG98|V5BG98_TRYCR, tr|V5AZE5|V5AZE5_TRYCR, tr|V5BTV0|V5BTV0_TRYCR
GO:0006457	protein folding	P	2.12524e-09	7.83364e-10	59	15	2939	3724	2.31728	OVER	tr|V5C2S4|V5C2S4_TRYCR, tr|V5B662|V5B662_TRYCR, tr|V5BA74|V5BA74_TRYCR, tr|V5BN28|V5BN28_TRYCR, tr|V5BGE7|V5BGE7_TRYCR, tr|V5C2Y5|V5C2Y5_TRYCR, tr|V5BI75|V5BI75_TRYCR, tr|V5DRZ7|V5DRZ7_TRYCR, tr|V5ASJ0|V5ASJ0_TRYCR, tr|V5BJM9|V5BJM9_TRYCR, tr|V5AR01|V5AR01_TRYCR, tr|V5BNS0|V5BNS0_TRYCR, tr|V5BI61|V5BI61_TRYCR, tr|V5BD32|V5BD32_TRYCR, tr|V5DDE8|V5DDE8_TRYCR, tr|V5B2A0|V5B2A0_TRYCR, tr|V5AVT4|V5AVT…	tr|V5BTE7|V5BTE7_TRYCR, tr|V5AN72|V5AN72_TRYCR, tr|V5BZ05|V5BZ05_TRYCR, tr|V5BM49|V5BM49_TRYCR, tr|V5BAB8|V5BAB8_TRYCR, tr|V5BPN3|V5BPN3_TRYCR, tr|V5DQR0|V5DQR0_TRYCR, tr|V5BWE5|V5BWE5_TRYCR, tr|V5DFC9|V5DFC9_TRYCR, tr|V5BD52|V5BD52_TRYCR, tr|V5DII6|V5DII6_TRYCR, tr|V5B235|V5B235_TRYCR, tr|V5BX14|V5BX14_TRYCR, tr|V5AWW0|V5AWW0_TRYCR, tr|V5BL40|V5BL40_TRYCR
GO:0005777	peroxisome	C	2.46397e-09	9.33448e-10	32	2	2966	3737		OVER	tr|V5BGD8|V5BGD8_TRYCR, tr|V5C0L2|V5C0L2_TRYCR, tr|V5ANG8|V5ANG8_TRYCR, tr|V5DEL0|V5DEL0_TRYCR, tr|V5BAV1|V5BAV1_TRYCR, tr|V5BDG8|V5BDG8_TRYCR, tr|V5BY33|V5BY33_TRYCR, tr|V5D050|V5D050_TRYCR, tr|V5BPB7|V5BPB7_TRYCR, tr|V5BEE7|V5BEE7_TRYCR, tr|V5BHE6|V5BHE6_TRYCR, tr|V5D8I1|V5D8I1_TRYCR, tr|V5DG44|V5DG44_TRYCR, tr|V5DLJ9|V5DLJ9_TRYCR, tr|V5BY50|V5BY50_TRYCR, tr|V5B2S3|V5B2S3_TRYCR, tr|V5BI73|V5BI7…	tr|V5B459|V5B459_TRYCR, tr|V5DTU9|V5DTU9_TRYCR
GO:0005576	extracellular region	C	2.46397e-09	9.33448e-10	32	2	2966	3737		OVER	tr|V5DBV2|V5DBV2_TRYCR, tr|V5B829|V5B829_TRYCR, tr|V5BMZ6|V5BMZ6_TRYCR, tr|V5C1F5|V5C1F5_TRYCR, tr|V5BHX1|V5BHX1_TRYCR, tr|V5BW71|V5BW71_TRYCR, tr|V5BRX2|V5BRX2_TRYCR, tr|V5DTW1|V5DTW1_TRYCR, tr|V5BPL8|V5BPL8_TRYCR, tr|V5B4G8|V5B4G8_TRYCR, tr|V5DGM7|V5DGM7_TRYCR, tr|V5BHF5|V5BHF5_TRYCR, tr|V5BKY5|V5BKY5_TRYCR, tr|V5BL37|V5BL37_TRYCR, tr|V5B7Y5|V5B7Y5_TRYCR, tr|V5BW59|V5BW59_TRYCR, tr|V5BUA6|V5BUA…	tr|V5B7W5|V5B7W5_TRYCR, tr|V5BL40|V5BL40_TRYCR
GO:0048646	anatomical structure formation involved in morphogenesis	P	4.00579e-09	1.53122e-09	45	8	2953	3731	2.82923	OVER	tr|V5BQC6|V5BQC6_TRYCR, tr|V5B673|V5B673_TRYCR, tr|V5BPF5|V5BPF5_TRYCR, tr|V5B372|V5B372_TRYCR, tr|V5BMI0|V5BMI0_TRYCR, tr|V5BM72|V5BM72_TRYCR, tr|V5B213|V5B213_TRYCR, tr|V5AUE3|V5AUE3_TRYCR, tr|V5BIE1|V5BIE1_TRYCR, tr|V5BKA3|V5BKA3_TRYCR, tr|V5D873|V5D873_TRYCR, tr|V5DGM7|V5DGM7_TRYCR, tr|V5BW18|V5BW18_TRYCR, tr|V5BU78|V5BU78_TRYCR, tr|V5BWS6|V5BWS6_TRYCR, tr|V5BR15|V5BR15_TRYCR, tr|V5B9Q0|V5B9Q…	tr|V5BEK8|V5BEK8_TRYCR, tr|V5BAN9|V5BAN9_TRYCR, tr|V5BC61|V5BC61_TRYCR, tr|V5BN25|V5BN25_TRYCR, tr|V5BSU3|V5BSU3_TRYCR, tr|V5DQX0|V5DQX0_TRYCR, tr|V5AX80|V5AX80_TRYCR, tr|V5B1N8|V5B1N8_TRYCR
GO:0048870	cell motility	P	4.44552e-09	1.76e-09	34	3	2964	3736	3.83645	OVER	tr|V5BQC6|V5BQC6_TRYCR, tr|V5BFL3|V5BFL3_TRYCR, tr|V5BTX8|V5BTX8_TRYCR, tr|V5BGF1|V5BGF1_TRYCR, tr|V5AS08|V5AS08_TRYCR, tr|V5DMN4|V5DMN4_TRYCR, tr|V5DJ68|V5DJ68_TRYCR, tr|V5AZ19|V5AZ19_TRYCR, tr|V5AU55|V5AU55_TRYCR, tr|V5BBC6|V5BBC6_TRYCR, tr|V5BUI1|V5BUI1_TRYCR, tr|V5DKQ7|V5DKQ7_TRYCR, tr|V5DNR7|V5DNR7_TRYCR, tr|V5BE61|V5BE61_TRYCR, tr|V5BMW9|V5BMW9_TRYCR, tr|V5B9Q0|V5B9Q0_TRYCR, tr|V5D614|V5D61…	tr|V5BAN9|V5BAN9_TRYCR, tr|V5DQX0|V5DQX0_TRYCR, tr|V5AYF4|V5AYF4_TRYCR
GO:0007005	mitochondrion organization	P	4.44552e-09	1.76e-09	34	3	2964	3736	3.83645	OVER	tr|V5DE32|V5DE32_TRYCR, tr|V5DNH2|V5DNH2_TRYCR, tr|V5BDX7|V5BDX7_TRYCR, tr|V5AUI1|V5AUI1_TRYCR, tr|V5BKN8|V5BKN8_TRYCR, tr|V5BEV9|V5BEV9_TRYCR, tr|V5BVS4|V5BVS4_TRYCR, tr|V5BA25|V5BA25_TRYCR, tr|V5BA71|V5BA71_TRYCR, tr|V5BTK1|V5BTK1_TRYCR, tr|V5BH27|V5BH27_TRYCR, tr|V5BYH8|V5BYH8_TRYCR, tr|V5DBK9|V5DBK9_TRYCR, tr|V5BIZ9|V5BIZ9_TRYCR, tr|V5BU78|V5BU78_TRYCR, tr|V5B9X1|V5B9X1_TRYCR, tr|V5B9Y2|V5B9Y…	tr|V5BW80|V5BW80_TRYCR, tr|V5B5P4|V5B5P4_TRYCR, tr|V5DSX3|V5DSX3_TRYCR
GO:0003735	structural constituent of ribosome	F	6.62006e-09	2.64351e-09	53	13	2945	3726		OVER	tr|V5BHG4|V5BHG4_TRYCR, tr|V5C333|V5C333_TRYCR, tr|V5DN42|V5DN42_TRYCR, tr|V5B029|V5B029_TRYCR, tr|V5C1F5|V5C1F5_TRYCR, tr|V5BJK3|V5BJK3_TRYCR, tr|V5BRW7|V5BRW7_TRYCR, tr|V5BH60|V5BH60_TRYCR, tr|V5BGN2|V5BGN2_TRYCR, tr|V5BPV7|V5BPV7_TRYCR, tr|V5BWH4|V5BWH4_TRYCR, tr|V5BR61|V5BR61_TRYCR, tr|V5BTB8|V5BTB8_TRYCR, tr|V5BKK2|V5BKK2_TRYCR, tr|V5BWK7|V5BWK7_TRYCR, tr|V5BHT7|V5BHT7_TRYCR, tr|V5D9P7|V5D9P…	tr|V5DAP1|V5DAP1_TRYCR, tr|V5D1F2|V5D1F2_TRYCR, tr|V5B7J6|V5B7J6_TRYCR, tr|V5BCD6|V5BCD6_TRYCR, tr|V5B879|V5B879_TRYCR, tr|V5BV44|V5BV44_TRYCR, tr|V5AM19|V5AM19_TRYCR, tr|V5DEN6|V5DEN6_TRYCR, tr|V5B7V5|V5B7V5_TRYCR, tr|V5D6K4|V5D6K4_TRYCR, tr|V5BNL1|V5BNL1_TRYCR, tr|V5B584|V5B584_TRYCR, tr|V5BAB2|V5BAB2_TRYCR
GO:0009536	plastid	C	4.59386e-08	1.89712e-08	28	2	2970	3737		OVER	tr|V5BH98|V5BH98_TRYCR, tr|V5BFF6|V5BFF6_TRYCR, tr|V5ASK8|V5ASK8_TRYCR, tr|V5BMZ6|V5BMZ6_TRYCR, tr|V5BCH0|V5BCH0_TRYCR, tr|V5B092|V5B092_TRYCR, tr|V5DCV8|V5DCV8_TRYCR, tr|V5BQJ1|V5BQJ1_TRYCR, tr|V5BKG0|V5BKG0_TRYCR, tr|V5BHF5|V5BHF5_TRYCR, tr|V5B6T5|V5B6T5_TRYCR, tr|V5BBM5|V5BBM5_TRYCR, tr|V5DL03|V5DL03_TRYCR, tr|V5BDK0|V5BDK0_TRYCR, tr|V5BWX9|V5BWX9_TRYCR, tr|V5BJM9|V5BJM9_TRYCR, tr|V5BW59|V5BW5…	tr|V5BBY5|V5BBY5_TRYCR, tr|V5B7L8|V5B7L8_TRYCR
GO:0006950	response to stress	P	6.2568e-08	2.60522e-08	157	98	2841	3641	1.03785	OVER	tr|V5C2S4|V5C2S4_TRYCR, tr|V5DCR9|V5DCR9_TRYCR, tr|V5C116|V5C116_TRYCR, tr|V5BV36|V5BV36_TRYCR, tr|V5B773|V5B773_TRYCR, tr|V5BSN3|V5BSN3_TRYCR, tr|V5B7G1|V5B7G1_TRYCR, tr|V5BMB2|V5BMB2_TRYCR, tr|V5BX20|V5BX20_TRYCR, tr|V5BDD7|V5BDD7_TRYCR, tr|V5BKV4|V5BKV4_TRYCR, tr|V5BQ22|V5BQ22_TRYCR, tr|V5BJM9|V5BJM9_TRYCR, tr|V5BWH4|V5BWH4_TRYCR, tr|V5B1F6|V5B1F6_TRYCR, tr|V5AR01|V5AR01_TRYCR, tr|V5BSX5|V5BSX…	tr|V5B2X6|V5B2X6_TRYCR, tr|V5BVI1|V5BVI1_TRYCR, tr|V5BLN5|V5BLN5_TRYCR, tr|V5AZ87|V5AZ87_TRYCR, tr|V5DJV1|V5DJV1_TRYCR, tr|V5BV86|V5BV86_TRYCR, tr|V5AUB9|V5AUB9_TRYCR, tr|V5BM17|V5BM17_TRYCR, tr|V5BQF4|V5BQF4_TRYCR, tr|V5BNT1|V5BNT1_TRYCR, tr|V5BJD6|V5BJD6_TRYCR, tr|V5BE78|V5BE78_TRYCR, tr|V5DUN9|V5DUN9_TRYCR, tr|V5BXG9|V5BXG9_TRYCR, tr|V5BT73|V5BT73_TRYCR, tr|V5BMU8|V5BMU8_TRYCR, tr|V5DKA1|V5DKA…
GO:0005783	endoplasmic reticulum	C	9.22317e-08	4.06071e-08	49	13	2949	3726		OVER	tr|V5BXV9|V5BXV9_TRYCR, tr|V5B7S4|V5B7S4_TRYCR, tr|V5BEE7|V5BEE7_TRYCR, tr|V5BI75|V5BI75_TRYCR, tr|V5BKW5|V5BKW5_TRYCR, tr|V5DGT0|V5DGT0_TRYCR, tr|V5DTG5|V5DTG5_TRYCR, tr|V5BM56|V5BM56_TRYCR, tr|V5BND3|V5BND3_TRYCR, tr|V5BDA5|V5BDA5_TRYCR, tr|V5BLV3|V5BLV3_TRYCR, tr|V5DF68|V5DF68_TRYCR, tr|V5BHZ2|V5BHZ2_TRYCR, tr|V5D5S5|V5D5S5_TRYCR, tr|V5BLM1|V5BLM1_TRYCR, tr|V5D532|V5D532_TRYCR, tr|V5BDM6|V5BDM…	tr|V5DID2|V5DID2_TRYCR, tr|V5BJD6|V5BJD6_TRYCR, tr|V5DDJ3|V5DDJ3_TRYCR, tr|V5BE99|V5BE99_TRYCR, tr|V5DME5|V5DME5_TRYCR, tr|V5C2X9|V5C2X9_TRYCR, tr|V5BU34|V5BU34_TRYCR, tr|V5BTH9|V5BTH9_TRYCR, tr|V5AWN8|V5AWN8_TRYCR, tr|V5DCY3|V5DCY3_TRYCR, tr|V5AUX1|V5AUX1_TRYCR, tr|V5B1H0|V5B1H0_TRYCR, tr|V5AR19|V5AR19_TRYCR
GO:0006790	sulfur compound metabolic process	P	1.27587e-07	5.66084e-08	38	7	2960	3732	2.77492	OVER	tr|V5B9Q1|V5B9Q1_TRYCR, tr|V5ANG8|V5ANG8_TRYCR, tr|V5DUT3|V5DUT3_TRYCR, tr|V5B829|V5B829_TRYCR, tr|V5B8M0|V5B8M0_TRYCR, tr|V5ASG2|V5ASG2_TRYCR, tr|V5ARR9|V5ARR9_TRYCR, tr|V5BRX2|V5BRX2_TRYCR, tr|V5D8Q0|V5D8Q0_TRYCR, tr|V5B7J1|V5B7J1_TRYCR, tr|V5BE41|V5BE41_TRYCR, tr|V5BPT7|V5BPT7_TRYCR, tr|V5BDK0|V5BDK0_TRYCR, tr|V5BTL0|V5BTL0_TRYCR, tr|V5BBF0|V5BBF0_TRYCR, tr|V5BFX1|V5BFX1_TRYCR, tr|V5DIT8|V5DIT…	tr|V5BCE6|V5BCE6_TRYCR, tr|V5B2F6|V5B2F6_TRYCR, tr|V5DK85|V5DK85_TRYCR, tr|V5BHL1|V5BHL1_TRYCR, tr|V5DR48|V5DR48_TRYCR, tr|V5BDG5|V5BDG5_TRYCR, tr|V5DRN0|V5DRN0_TRYCR
GO:0006605	protein targeting	P	1.56959e-07	7.4462e-08	33	5	2965	3734	3.05516	OVER	tr|V5BRX4|V5BRX4_TRYCR, tr|V5D2K6|V5D2K6_TRYCR, tr|V5C1F5|V5C1F5_TRYCR, tr|V5ATH5|V5ATH5_TRYCR, tr|V5B924|V5B924_TRYCR, tr|V5BQ16|V5BQ16_TRYCR, tr|V5BGE7|V5BGE7_TRYCR, tr|V5BHE6|V5BHE6_TRYCR, tr|V5D8I1|V5D8I1_TRYCR, tr|V5BH27|V5BH27_TRYCR, tr|V5BQJ1|V5BQJ1_TRYCR, tr|V5AWD8|V5AWD8_TRYCR, tr|V5BW53|V5BW53_TRYCR, tr|V5DBK9|V5DBK9_TRYCR, tr|V5BBM5|V5BBM5_TRYCR, tr|V5BJ44|V5BJ44_TRYCR, tr|V5DA09|V5DA0…	tr|V5BR38|V5BR38_TRYCR, tr|V5ARC8|V5ARC8_TRYCR, tr|V5B1H0|V5B1H0_TRYCR, tr|V5BD78|V5BD78_TRYCR, tr|V5DF80|V5DF80_TRYCR
GO:0030705	cytoskeleton-dependent intracellular transport	P	1.60402e-07	7.66425e-08	27	2	2971	3737	4.08582	OVER	tr|V5B673|V5B673_TRYCR, tr|V5BYI0|V5BYI0_TRYCR, tr|V5BP62|V5BP62_TRYCR, tr|V5DQ92|V5DQ92_TRYCR, tr|V5BPF5|V5BPF5_TRYCR, tr|V5BM72|V5BM72_TRYCR, tr|V5BXK2|V5BXK2_TRYCR, tr|V5AUE3|V5AUE3_TRYCR, tr|V5BKA3|V5BKA3_TRYCR, tr|V5DTI3|V5DTI3_TRYCR, tr|V5BLH1|V5BLH1_TRYCR, tr|V5BW18|V5BW18_TRYCR, tr|V5BU25|V5BU25_TRYCR, tr|V5D3X6|V5D3X6_TRYCR, tr|V5DML3|V5DML3_TRYCR, tr|V5BLR8|V5BLR8_TRYCR, tr|V5DTK4|V5DTK…	tr|V5BTK9|V5BTK9_TRYCR, tr|V5BR84|V5BR84_TRYCR
GO:0003924	GTPase activity	F	2.56595e-07	1.24356e-07	38	8	2960	3731		OVER	tr|V5D1K6|V5D1K6_TRYCR, tr|V5AC55|V5AC55_TRYCR, tr|V5C080|V5C080_TRYCR, tr|V5DEC0|V5DEC0_TRYCR, tr|V5C2R1|V5C2R1_TRYCR, tr|V5BT94|V5BT94_TRYCR, tr|V5B7Q2|V5B7Q2_TRYCR, tr|V5BR94|V5BR94_TRYCR, tr|V5AW74|V5AW74_TRYCR, tr|V5DAZ6|V5DAZ6_TRYCR, tr|V5DKQ7|V5DKQ7_TRYCR, tr|V5DTG5|V5DTG5_TRYCR, tr|V5BI00|V5BI00_TRYCR, tr|V5A2Y8|V5A2Y8_TRYCR, tr|V5AN49|V5AN49_TRYCR, tr|V5BKY5|V5BKY5_TRYCR, tr|V5BBM5|V5BBM…	tr|V5BGQ2|V5BGQ2_TRYCR, tr|V5BVX1|V5BVX1_TRYCR, tr|V5BAC4|V5BAC4_TRYCR, tr|V5BQE1|V5BQE1_TRYCR, tr|V5B8N5|V5B8N5_TRYCR, tr|V5BFR3|V5BFR3_TRYCR, tr|V5BFL2|V5BFL2_TRYCR, tr|V5AP72|V5AP72_TRYCR
GO:0007165	signal transduction	P	3.88923e-07	1.9895e-07	107	59	2891	3680	1.20696	OVER	tr|V5B673|V5B673_TRYCR, tr|V5C089|V5C089_TRYCR, tr|V5BCH2|V5BCH2_TRYCR, tr|V5B3T2|V5B3T2_TRYCR, tr|V5BPF5|V5BPF5_TRYCR, tr|V5B1C8|V5B1C8_TRYCR, tr|V5BLE0|V5BLE0_TRYCR, tr|V5BTT8|V5BTT8_TRYCR, tr|V5BIC8|V5BIC8_TRYCR, tr|V5BCT5|V5BCT5_TRYCR, tr|V5DGM7|V5DGM7_TRYCR, tr|V5B0K7|V5B0K7_TRYCR, tr|V5DT49|V5DT49_TRYCR, tr|V5BWH4|V5BWH4_TRYCR, tr|V5BR15|V5BR15_TRYCR, tr|V5DQG8|V5DQG8_TRYCR, tr|V5BSX5|V5BSX…	tr|V5DCI0|V5DCI0_TRYCR, tr|V5BBR8|V5BBR8_TRYCR, tr|V5BU21|V5BU21_TRYCR, tr|V5B4Y2|V5B4Y2_TRYCR, tr|V5BQS8|V5BQS8_TRYCR, tr|V5BBR3|V5BBR3_TRYCR, tr|V5B9R6|V5B9R6_TRYCR, tr|V5B141|V5B141_TRYCR, tr|V5AYC9|V5AYC9_TRYCR, tr|V5BGE2|V5BGE2_TRYCR, tr|V5DE56|V5DE56_TRYCR, tr|V5BXI0|V5BXI0_TRYCR, tr|V5BH47|V5BH47_TRYCR, tr|V5BAI8|V5BAI8_TRYCR, tr|V5BLS0|V5BLS0_TRYCR, tr|V5BC59|V5BC59_TRYCR, tr|V5D9V9|V5D9V…
GO:0016853	isomerase activity	F	3.88923e-07	1.99107e-07	65	26	2933	3713		OVER	tr|V5BNA5|V5BNA5_TRYCR, tr|V5C0L2|V5C0L2_TRYCR, tr|V5BG04|V5BG04_TRYCR, tr|V5BVI6|V5BVI6_TRYCR, tr|V5BCA9|V5BCA9_TRYCR, tr|V5BN63|V5BN63_TRYCR, tr|V5BP22|V5BP22_TRYCR, tr|V5BI75|V5BI75_TRYCR, tr|V5DG44|V5DG44_TRYCR, tr|V5DRZ7|V5DRZ7_TRYCR, tr|V5DFU6|V5DFU6_TRYCR, tr|V5AV88|V5AV88_TRYCR, tr|V5BW97|V5BW97_TRYCR, tr|V5B2G2|V5B2G2_TRYCR, tr|V5BT95|V5BT95_TRYCR, tr|V5BQI4|V5BQI4_TRYCR, tr|V5BLY6|V5BLY…	tr|V5ATQ7|V5ATQ7_TRYCR, tr|V5BLS1|V5BLS1_TRYCR, tr|V5B9Z1|V5B9Z1_TRYCR, tr|V5DFC9|V5DFC9_TRYCR, tr|V5B235|V5B235_TRYCR, tr|V5BD35|V5BD35_TRYCR, tr|V5DQK8|V5DQK8_TRYCR, tr|V5D964|V5D964_TRYCR, tr|V5BFB8|V5BFB8_TRYCR, tr|V5BNI6|V5BNI6_TRYCR, tr|V5BYX6|V5BYX6_TRYCR, tr|V5BK92|V5BK92_TRYCR, tr|V5BCV0|V5BCV0_TRYCR, tr|V5B271|V5B271_TRYCR, tr|V5BE78|V5BE78_TRYCR, tr|V5BM49|V5BM49_TRYCR, tr|V5D9S6|V5D9S…
GO:0006397	mRNA processing	P	1.34427e-06	7.20309e-07	36	8	2962	3731	2.50292	OVER	tr|V5BSW5|V5BSW5_TRYCR, tr|V5BTK6|V5BTK6_TRYCR, tr|V5C134|V5C134_TRYCR, tr|V5BTE5|V5BTE5_TRYCR, tr|V5BLJ6|V5BLJ6_TRYCR, tr|V5BCI8|V5BCI8_TRYCR, tr|V5DQL3|V5DQL3_TRYCR, tr|V5BFW3|V5BFW3_TRYCR, tr|V5BPV3|V5BPV3_TRYCR, tr|V5D8L4|V5D8L4_TRYCR, tr|V5BG78|V5BG78_TRYCR, tr|V5B1V6|V5B1V6_TRYCR, tr|V5BTA9|V5BTA9_TRYCR, tr|V5BVX9|V5BVX9_TRYCR, tr|V5BSA7|V5BSA7_TRYCR, tr|V5BB69|V5BB69_TRYCR, tr|V5C2R5|V5C2R…	tr|V5DD01|V5DD01_TRYCR, tr|V5AME3|V5AME3_TRYCR, tr|V5DDC5|V5DDC5_TRYCR, tr|V5B4Z8|V5B4Z8_TRYCR, tr|V5BRZ9|V5BRZ9_TRYCR, tr|V5C0I9|V5C0I9_TRYCR, tr|V5BCT6|V5BCT6_TRYCR, tr|V5BPR0|V5BPR0_TRYCR
GO:0005730	nucleolus	C	1.98596e-06	1.07093e-06	55	21	2943	3718		OVER	tr|V5B8G5|V5B8G5_TRYCR, tr|V5BUI6|V5BUI6_TRYCR, tr|V5BRK9|V5BRK9_TRYCR, tr|V5BKV4|V5BKV4_TRYCR, tr|V5BUN6|V5BUN6_TRYCR, tr|V5AY93|V5AY93_TRYCR, tr|V5BY96|V5BY96_TRYCR, tr|V5BYY7|V5BYY7_TRYCR, tr|V5DKG4|V5DKG4_TRYCR, tr|V5BWK7|V5BWK7_TRYCR, tr|V5AYL6|V5AYL6_TRYCR, tr|V5D2J8|V5D2J8_TRYCR, tr|V5BQI4|V5BQI4_TRYCR, tr|V5BHC1|V5BHC1_TRYCR, tr|V5DSI7|V5DSI7_TRYCR, tr|V5DIT8|V5DIT8_TRYCR, tr|V5DL99|V5DL9…	tr|V5B5L2|V5B5L2_TRYCR, tr|V5BBW4|V5BBW4_TRYCR, tr|V5B6J4|V5B6J4_TRYCR, tr|V5D9S6|V5D9S6_TRYCR, tr|V5C0A6|V5C0A6_TRYCR, tr|V5DB07|V5DB07_TRYCR, tr|V5BWP7|V5BWP7_TRYCR, tr|V5DF80|V5DF80_TRYCR, tr|V5B9X2|V5B9X2_TRYCR, tr|V5C1W2|V5C1W2_TRYCR, tr|V5BEE0|V5BEE0_TRYCR, tr|V5B2M9|V5B2M9_TRYCR, tr|V5B8P2|V5B8P2_TRYCR, tr|V5BNQ5|V5BNQ5_TRYCR, tr|V5BDM1|V5BDM1_TRYCR, tr|V5D0F9|V5D0F9_TRYCR, tr|V5BAQ6|V5BAQ…
GO:0051082	unfolded protein binding	F	2.00581e-06	1.08848e-06	31	6	2967	3733		OVER	tr|V5C2S4|V5C2S4_TRYCR, tr|V5B662|V5B662_TRYCR, tr|V5DQB4|V5DQB4_TRYCR, tr|V5B5Q0|V5B5Q0_TRYCR, tr|V5B209|V5B209_TRYCR, tr|V5BB87|V5BB87_TRYCR, tr|V5BA74|V5BA74_TRYCR, tr|V5C2Y5|V5C2Y5_TRYCR, tr|V5AMP1|V5AMP1_TRYCR, tr|V5BKG0|V5BKG0_TRYCR, tr|V5ASJ0|V5ASJ0_TRYCR, tr|V5D6J3|V5D6J3_TRYCR, tr|V5BQX2|V5BQX2_TRYCR, tr|V5BL37|V5BL37_TRYCR, tr|V5BJM9|V5BJM9_TRYCR, tr|V5AR01|V5AR01_TRYCR, tr|V5BNS0|V5BNS…	tr|V5AWW0|V5AWW0_TRYCR, tr|V5BAB8|V5BAB8_TRYCR, tr|V5BPN3|V5BPN3_TRYCR, tr|V5DQR0|V5DQR0_TRYCR, tr|V5BL40|V5BL40_TRYCR, tr|V5BD52|V5BD52_TRYCR
GO:0005654	nucleoplasm	C	6.45686e-06	3.52593e-06	38	11	2960	3728		OVER	tr|V5BSW5|V5BSW5_TRYCR, tr|V5DQF8|V5DQF8_TRYCR, tr|V5BRK9|V5BRK9_TRYCR, tr|V5B587|V5B587_TRYCR, tr|V5D2K6|V5D2K6_TRYCR, tr|V5BHX1|V5BHX1_TRYCR, tr|V5AWB7|V5AWB7_TRYCR, tr|V5BS24|V5BS24_TRYCR, tr|V5BDD7|V5BDD7_TRYCR, tr|V5BKV4|V5BKV4_TRYCR, tr|V5BHW6|V5BHW6_TRYCR, tr|V5BPL8|V5BPL8_TRYCR, tr|V5D8L4|V5D8L4_TRYCR, tr|V5BZF3|V5BZF3_TRYCR, tr|V5AY93|V5AY93_TRYCR, tr|V5BH49|V5BH49_TRYCR, tr|V5BLK4|V5BLK…	tr|V5B714|V5B714_TRYCR, tr|V5B5L2|V5B5L2_TRYCR, tr|V5BHQ1|V5BHQ1_TRYCR, tr|V5BNQ5|V5BNQ5_TRYCR, tr|V5BED8|V5BED8_TRYCR, tr|V5BR24|V5BR24_TRYCR, tr|V5BHR3|V5BHR3_TRYCR, tr|V5B9B5|V5B9B5_TRYCR, tr|V5AP72|V5AP72_TRYCR, tr|V5B1R1|V5B1R1_TRYCR, tr|V5DTT2|V5DTT2_TRYCR
GO:0008135	translation factor activity, RNA binding	F	7.25882e-06	4.05198e-06	44	15	2954	3724		OVER	tr|V5DEC0|V5DEC0_TRYCR, tr|V5BLJ1|V5BLJ1_TRYCR, tr|V5BGW0|V5BGW0_TRYCR, tr|V5C0H7|V5C0H7_TRYCR, tr|V5BEE1|V5BEE1_TRYCR, tr|V5BV76|V5BV76_TRYCR, tr|V5BSN3|V5BSN3_TRYCR, tr|V5B372|V5B372_TRYCR, tr|V5BE86|V5BE86_TRYCR, tr|V5BT94|V5BT94_TRYCR, tr|V5B0X7|V5B0X7_TRYCR, tr|V5B7Q2|V5B7Q2_TRYCR, tr|V5BLU1|V5BLU1_TRYCR, tr|V5BGE7|V5BGE7_TRYCR, tr|V5BR94|V5BR94_TRYCR, tr|V5BZH5|V5BZH5_TRYCR, tr|V5AUW3|V5AUW…	tr|V5BGQ2|V5BGQ2_TRYCR, tr|V5A3S8|V5A3S8_TRYCR, tr|V5AN72|V5AN72_TRYCR, tr|V5AI54|V5AI54_TRYCR, tr|V5B8I7|V5B8I7_TRYCR, tr|V5BZ05|V5BZ05_TRYCR, tr|V5BVZ7|V5BVZ7_TRYCR, tr|V5BQE1|V5BQE1_TRYCR, tr|V5B0W8|V5B0W8_TRYCR, tr|V5AP07|V5AP07_TRYCR, tr|V5BFL2|V5BFL2_TRYCR, tr|V5B9X2|V5B9X2_TRYCR, tr|V5BX14|V5BX14_TRYCR, tr|V5BVX1|V5BVX1_TRYCR, tr|V5DSP1|V5DSP1_TRYCR
GO:0009790	embryo development	P	7.25882e-06	4.08773e-06	23	3	2975	3736	3.2672	OVER	tr|V5AYL6|V5AYL6_TRYCR, tr|V5D3X6|V5D3X6_TRYCR, tr|V5B673|V5B673_TRYCR, tr|V5BAY3|V5BAY3_TRYCR, tr|V5D027|V5D027_TRYCR, tr|V5B7B8|V5B7B8_TRYCR, tr|V5B5L8|V5B5L8_TRYCR, tr|V5C1F5|V5C1F5_TRYCR, tr|V5BC46|V5BC46_TRYCR, tr|V5ASE8|V5ASE8_TRYCR, tr|V5BPV3|V5BPV3_TRYCR, tr|V5DJR8|V5DJR8_TRYCR, tr|V5DMN4|V5DMN4_TRYCR, tr|V5DTW1|V5DTW1_TRYCR, tr|V5BA25|V5BA25_TRYCR, tr|V5BI86|V5BI86_TRYCR, tr|V5BQL3|V5BQL…	tr|V5BJT8|V5BJT8_TRYCR, tr|V5BK58|V5BK58_TRYCR, tr|V5AYF4|V5AYF4_TRYCR
GO:0019899	enzyme binding	F	1.00995e-05	5.72188e-06	39	12	2959	3727		OVER	tr|V5ANE6|V5ANE6_TRYCR, tr|V5BDP3|V5BDP3_TRYCR, tr|V5BB82|V5BB82_TRYCR, tr|V5D8Z5|V5D8Z5_TRYCR, tr|V5BSD2|V5BSD2_TRYCR, tr|V5BLD2|V5BLD2_TRYCR, tr|V5BI45|V5BI45_TRYCR, tr|V5APS6|V5APS6_TRYCR, tr|V5BRX2|V5BRX2_TRYCR, tr|V5B213|V5B213_TRYCR, tr|V5BDQ2|V5BDQ2_TRYCR, tr|V5BS24|V5BS24_TRYCR, tr|V5BWD5|V5BWD5_TRYCR, tr|V5BKV4|V5BKV4_TRYCR, tr|V5BB49|V5BB49_TRYCR, tr|V5BTC2|V5BTC2_TRYCR, tr|V5BX61|V5BX6…	tr|V5BFE9|V5BFE9_TRYCR, tr|V5BLA1|V5BLA1_TRYCR, tr|V5BGK2|V5BGK2_TRYCR, tr|V5B459|V5B459_TRYCR, tr|V5AV11|V5AV11_TRYCR, tr|V5BR38|V5BR38_TRYCR, tr|V5BU99|V5BU99_TRYCR, tr|V5BAJ3|V5BAJ3_TRYCR, tr|V5BFB0|V5BFB0_TRYCR, tr|V5BSB4|V5BSB4_TRYCR, tr|V5B445|V5B445_TRYCR, tr|V5ARQ1|V5ARQ1_TRYCR
GO:0016887	ATPase activity	F	1.09951e-05	6.26686e-06	117	76	2881	3663		OVER	tr|V5BQC6|V5BQC6_TRYCR, tr|V5B673|V5B673_TRYCR, tr|V5DA31|V5DA31_TRYCR, tr|V5AVB0|V5AVB0_TRYCR, tr|V5BRM7|V5BRM7_TRYCR, tr|V5BPV3|V5BPV3_TRYCR, tr|V5BDD7|V5BDD7_TRYCR, tr|V5BKV4|V5BKV4_TRYCR, tr|V5AXN2|V5AXN2_TRYCR, tr|V5BRU5|V5BRU5_TRYCR, tr|V5B7H6|V5B7H6_TRYCR, tr|V5DUK0|V5DUK0_TRYCR, tr|V5DHX4|V5DHX4_TRYCR, tr|V5BDP2|V5BDP2_TRYCR, tr|V5BQI4|V5BQI4_TRYCR, tr|V5DFD4|V5DFD4_TRYCR, tr|V5BC41|V5BC4…	tr|V5AWU1|V5AWU1_TRYCR, tr|V5DCA1|V5DCA1_TRYCR, tr|V5BKI5|V5BKI5_TRYCR, tr|V5DS01|V5DS01_TRYCR, tr|V5BL35|V5BL35_TRYCR, tr|V5BL79|V5BL79_TRYCR, tr|V5C0N4|V5C0N4_TRYCR, tr|V5DAZ9|V5DAZ9_TRYCR, tr|V5DF80|V5DF80_TRYCR, tr|V5C100|V5C100_TRYCR, tr|V5BUZ0|V5BUZ0_TRYCR, tr|V5BC88|V5BC88_TRYCR, tr|V5BSN2|V5BSN2_TRYCR, tr|V5BSE7|V5BSE7_TRYCR, tr|V5BCZ2|V5BCZ2_TRYCR, tr|V5BVL4|V5BVL4_TRYCR, tr|V5AUT5|V5AUT…
GO:0005768	endosome	C	1.60712e-05	9.21488e-06	20	2	2978	3737		OVER	tr|V5BFF6|V5BFF6_TRYCR, tr|V5BHS7|V5BHS7_TRYCR, tr|V5BRX4|V5BRX4_TRYCR, tr|V5BC41|V5BC41_TRYCR, tr|V5C2R1|V5C2R1_TRYCR, tr|V5D6P4|V5D6P4_TRYCR, tr|V5BQ61|V5BQ61_TRYCR, tr|V5DSC8|V5DSC8_TRYCR, tr|V5BXH3|V5BXH3_TRYCR, tr|V5D8I9|V5D8I9_TRYCR, tr|V5BHA3|V5BHA3_TRYCR, tr|V5DKQ7|V5DKQ7_TRYCR, tr|V5BKY5|V5BKY5_TRYCR, tr|V5AYA0|V5AYA0_TRYCR, tr|V5AX75|V5AX75_TRYCR, tr|V5DCF0|V5DCF0_TRYCR, tr|V5D9W7|V5D9W…	tr|V5BLV8|V5BLV8_TRYCR, tr|V5DF80|V5DF80_TRYCR
GO:0061024	membrane organization	P	2.10335e-05	1.2132e-05	31	8	2967	3731	2.28475	OVER	tr|V5BWE8|V5BWE8_TRYCR, tr|V5AT58|V5AT58_TRYCR, tr|V5C2R1|V5C2R1_TRYCR, tr|V5C1F5|V5C1F5_TRYCR, tr|V5ATH5|V5ATH5_TRYCR, tr|V5BEV9|V5BEV9_TRYCR, tr|V5DKQ7|V5DKQ7_TRYCR, tr|V5BFM1|V5BFM1_TRYCR, tr|V5C306|V5C306_TRYCR, tr|V5DGM7|V5DGM7_TRYCR, tr|V5BKY5|V5BKY5_TRYCR, tr|V5BV40|V5BV40_TRYCR, tr|V5B7Y5|V5B7Y5_TRYCR, tr|V5BJ44|V5BJ44_TRYCR, tr|V5C1D0|V5C1D0_TRYCR, tr|V5DNM6|V5DNM6_TRYCR, tr|V5BSX5|V5BSX…	tr|V5AWU1|V5AWU1_TRYCR, tr|V5B867|V5B867_TRYCR, tr|V5BUZ0|V5BUZ0_TRYCR, tr|V5BQC7|V5BQC7_TRYCR, tr|V5B1H0|V5B1H0_TRYCR, tr|V5BLU5|V5BLU5_TRYCR, tr|V5DCY9|V5DCY9_TRYCR, tr|V5BD78|V5BD78_TRYCR
GO:0000003	reproduction	P	3.38493e-05	1.96396e-05	57	27	2941	3712	1.41389	OVER	tr|V5C089|V5C089_TRYCR, tr|V5BSX4|V5BSX4_TRYCR, tr|V5B0X7|V5B0X7_TRYCR, tr|V5BDQ2|V5BDQ2_TRYCR, tr|V5AZ19|V5AZ19_TRYCR, tr|V5BKV4|V5BKV4_TRYCR, tr|V5BI86|V5BI86_TRYCR, tr|V5BIE1|V5BIE1_TRYCR, tr|V5DGM7|V5DGM7_TRYCR, tr|V5B4P6|V5B4P6_TRYCR, tr|V5BWS6|V5BWS6_TRYCR, tr|V5AW65|V5AW65_TRYCR, tr|V5ASE8|V5ASE8_TRYCR, tr|V5DAI2|V5DAI2_TRYCR, tr|V5DJR8|V5DJR8_TRYCR, tr|V5DAL2|V5DAL2_TRYCR, tr|V5ALW5|V5ALW…	tr|V5BQD7|V5BQD7_TRYCR, tr|V5BAW9|V5BAW9_TRYCR, tr|V5BSU3|V5BSU3_TRYCR, tr|V5C0K6|V5C0K6_TRYCR, tr|V5DLE9|V5DLE9_TRYCR, tr|V5BU21|V5BU21_TRYCR, tr|V5ARK1|V5ARK1_TRYCR, tr|V5BEY9|V5BEY9_TRYCR, tr|V5BTS0|V5BTS0_TRYCR, tr|V5D6N7|V5D6N7_TRYCR, tr|V5B6C5|V5B6C5_TRYCR, tr|V5BC61|V5BC61_TRYCR, tr|V5BBY5|V5BBY5_TRYCR, tr|V5BE78|V5BE78_TRYCR, tr|V5B692|V5B692_TRYCR, tr|V5BGN6|V5BGN6_TRYCR, tr|V5BHF2|V5BHF…
GO:0008565	protein transporter activity	F	3.90113e-05	2.29008e-05	16	1	2982	3738		OVER	tr|V5BJL5|V5BJL5_TRYCR, tr|V5BW37|V5BW37_TRYCR, tr|V5BG96|V5BG96_TRYCR, tr|V5B8U2|V5B8U2_TRYCR, tr|V5BRU9|V5BRU9_TRYCR, tr|V5BCK4|V5BCK4_TRYCR, tr|V5DBK5|V5DBK5_TRYCR, tr|V5BQ61|V5BQ61_TRYCR, tr|V5BI09|V5BI09_TRYCR, tr|V5B924|V5B924_TRYCR, tr|V5BBD8|V5BBD8_TRYCR, tr|V5DGM7|V5DGM7_TRYCR, tr|V5DJR3|V5DJR3_TRYCR, tr|V5AX75|V5AX75_TRYCR, tr|V5DDV1|V5DDV1_TRYCR, tr|V5BTB0|V5BTB0_TRYCR	tr|V5ATC3|V5ATC3_TRYCR
GO:0042592	homeostatic process	P	5.15542e-05	3.06158e-05	58	29	2940	3710	1.3356	OVER	tr|V5DRR4|V5DRR4_TRYCR, tr|V5BKL8|V5BKL8_TRYCR, tr|V5DD63|V5DD63_TRYCR, tr|V5BHS7|V5BHS7_TRYCR, tr|V5BY79|V5BY79_TRYCR, tr|V5B6P6|V5B6P6_TRYCR, tr|V5BPF5|V5BPF5_TRYCR, tr|V5BGP0|V5BGP0_TRYCR, tr|V5DQS1|V5DQS1_TRYCR, tr|V5BIC8|V5BIC8_TRYCR, tr|V5BM56|V5BM56_TRYCR, tr|V5BWH4|V5BWH4_TRYCR, tr|V5BTL0|V5BTL0_TRYCR, tr|V5DC17|V5DC17_TRYCR, tr|V5BH00|V5BH00_TRYCR, tr|V5BVJ1|V5BVJ1_TRYCR, tr|V5DLV2|V5DLV…	tr|V5B7P3|V5B7P3_TRYCR, tr|V5AV29|V5AV29_TRYCR, tr|V5BL79|V5BL79_TRYCR, tr|V5BJK5|V5BJK5_TRYCR, tr|V5DPD4|V5DPD4_TRYCR, tr|V5BB93|V5BB93_TRYCR, tr|V5BH85|V5BH85_TRYCR, tr|V5B5P4|V5B5P4_TRYCR, tr|V5BG94|V5BG94_TRYCR, tr|V5DSX3|V5DSX3_TRYCR, tr|V5BES3|V5BES3_TRYCR, tr|V5BLV8|V5BLV8_TRYCR, tr|V5B8I4|V5B8I4_TRYCR, tr|V5BES1|V5BES1_TRYCR, tr|V5BD44|V5BD44_TRYCR, tr|V5BE68|V5BE68_TRYCR, tr|V5BS30|V5BS3…
GO:0005635	nuclear envelope	C	8.06155e-05	4.86995e-05	15	1	2983	3738		OVER	tr|V5BHP4|V5BHP4_TRYCR, tr|V5BYM3|V5BYM3_TRYCR, tr|V5BSV5|V5BSV5_TRYCR, tr|V5BCK1|V5BCK1_TRYCR, tr|V5BCW4|V5BCW4_TRYCR, tr|V5BGN7|V5BGN7_TRYCR, tr|V5BBN7|V5BBN7_TRYCR, tr|V5B4G8|V5B4G8_TRYCR, tr|V5BGQ7|V5BGQ7_TRYCR, tr|V5B0S9|V5B0S9_TRYCR, tr|V5D9X2|V5D9X2_TRYCR, tr|V5AXX8|V5AXX8_TRYCR, tr|V5BPA4|V5BPA4_TRYCR, tr|V5B3W9|V5B3W9_TRYCR, tr|V5DP62|V5DP62_TRYCR	tr|V5BKN3|V5BKN3_TRYCR
GO:0005794	Golgi apparatus	C	0.000198596	0.00012336	51	26	2947	3713		OVER	tr|V5DRR4|V5DRR4_TRYCR, tr|V5B9A3|V5B9A3_TRYCR, tr|V5BHS7|V5BHS7_TRYCR, tr|V5BSX4|V5BSX4_TRYCR, tr|V5BAP2|V5BAP2_TRYCR, tr|V5BKW5|V5BKW5_TRYCR, tr|V5DCV8|V5DCV8_TRYCR, tr|V5BYH8|V5BYH8_TRYCR, tr|V5B891|V5B891_TRYCR, tr|V5BGP1|V5BGP1_TRYCR, tr|V5BVJ1|V5BVJ1_TRYCR, tr|V5BPX6|V5BPX6_TRYCR, tr|V5B9P8|V5B9P8_TRYCR, tr|V5BMF0|V5BMF0_TRYCR, tr|V5BHI7|V5BHI7_TRYCR, tr|V5D6P4|V5D6P4_TRYCR, tr|V5B2A0|V5B2A…	tr|V5AU95|V5AU95_TRYCR, tr|V5BRN3|V5BRN3_TRYCR, tr|V5BU12|V5BU12_TRYCR, tr|V5BDE8|V5BDE8_TRYCR, tr|V5DLW9|V5DLW9_TRYCR, tr|V5BWF7|V5BWF7_TRYCR, tr|V5BC11|V5BC11_TRYCR, tr|V5B4K3|V5B4K3_TRYCR, tr|V5B1M6|V5B1M6_TRYCR, tr|V5AMW8|V5AMW8_TRYCR, tr|V5BLV8|V5BLV8_TRYCR, tr|V5BC29|V5BC29_TRYCR, tr|V5AR19|V5AR19_TRYCR, tr|V5ATB5|V5ATB5_TRYCR, tr|V5B2Y4|V5B2Y4_TRYCR, tr|V5B0Q8|V5B0Q8_TRYCR, tr|V5BLB8|V5BLB…
GO:0006913	nucleocytoplasmic transport	P	0.000565846	0.000359206	17	3	2981	3736	2.8282	OVER	tr|V5D1K6|V5D1K6_TRYCR, tr|V5BHR5|V5BHR5_TRYCR, tr|V5BHP4|V5BHP4_TRYCR, tr|V5DFD4|V5DFD4_TRYCR, tr|V5BJM4|V5BJM4_TRYCR, tr|V5C2R1|V5C2R1_TRYCR, tr|V5D2K6|V5D2K6_TRYCR, tr|V5D6P4|V5D6P4_TRYCR, tr|V5B924|V5B924_TRYCR, tr|V5AVV7|V5AVV7_TRYCR, tr|V5B1V6|V5B1V6_TRYCR, tr|V5DKQ7|V5DKQ7_TRYCR, tr|V5BKU4|V5BKU4_TRYCR, tr|V5BQJ1|V5BQJ1_TRYCR, tr|V5BQR0|V5BQR0_TRYCR, tr|V5BBM5|V5BBM5_TRYCR, tr|V5DA09|V5DA0…	tr|V5B9X2|V5B9X2_TRYCR, tr|V5BR38|V5BR38_TRYCR, tr|V5AZE5|V5AZE5_TRYCR
GO:0005815	microtubule organizing center	C	0.00058182	0.000375304	29	11	2969	3728		OVER	tr|V5DLM1|V5DLM1_TRYCR, tr|V5BHC2|V5BHC2_TRYCR, tr|V5D2K6|V5D2K6_TRYCR, tr|V5DJL3|V5DJL3_TRYCR, tr|V5B213|V5B213_TRYCR, tr|V5AUE3|V5AUE3_TRYCR, tr|V5BKA3|V5BKA3_TRYCR, tr|V5BYH8|V5BYH8_TRYCR, tr|V5BKY5|V5BKY5_TRYCR, tr|V5BW18|V5BW18_TRYCR, tr|V5BNS7|V5BNS7_TRYCR, tr|V5BV49|V5BV49_TRYCR, tr|V5D3X9|V5D3X9_TRYCR, tr|V5BSX5|V5BSX5_TRYCR, tr|V5D3X6|V5D3X6_TRYCR, tr|V5B167|V5B167_TRYCR, tr|V5DTK4|V5DTK…	tr|V5DBR1|V5DBR1_TRYCR, tr|V5BC61|V5BC61_TRYCR, tr|V5DI55|V5DI55_TRYCR, tr|V5B937|V5B937_TRYCR, tr|V5BR38|V5BR38_TRYCR, tr|V5B871|V5B871_TRYCR, tr|V5BIF3|V5BIF3_TRYCR, tr|V5B0U7|V5B0U7_TRYCR, tr|V5BAY8|V5BAY8_TRYCR, tr|V5DR48|V5DR48_TRYCR, tr|V5BGG1|V5BGG1_TRYCR
GO:0040007	growth	P	0.000838537	0.000549485	33	14	2965	3725	1.56625	OVER	tr|V5BE97|V5BE97_TRYCR, tr|V5B8X2|V5B8X2_TRYCR, tr|V5AZ19|V5AZ19_TRYCR, tr|V5BTT8|V5BTT8_TRYCR, tr|V5DF31|V5DF31_TRYCR, tr|V5B4G8|V5B4G8_TRYCR, tr|V5BIE1|V5BIE1_TRYCR, tr|V5BPT0|V5BPT0_TRYCR, tr|V5DLJ9|V5DLJ9_TRYCR, tr|V5BBM5|V5BBM5_TRYCR, tr|V5BLL5|V5BLL5_TRYCR, tr|V5DMJ4|V5DMJ4_TRYCR, tr|V5BK24|V5BK24_TRYCR, tr|V5BW59|V5BW59_TRYCR, tr|V5B9R1|V5B9R1_TRYCR, tr|V5DQ49|V5DQ49_TRYCR, tr|V5D7U6|V5D7U…	tr|V5BC61|V5BC61_TRYCR, tr|V5DAW8|V5DAW8_TRYCR, tr|V5BH88|V5BH88_TRYCR, tr|V5B871|V5B871_TRYCR, tr|V5B0U7|V5B0U7_TRYCR, tr|V5BTI4|V5BTI4_TRYCR, tr|V5B903|V5B903_TRYCR, tr|V5BEY9|V5BEY9_TRYCR, tr|V5B141|V5B141_TRYCR, tr|V5BUJ3|V5BUJ3_TRYCR, tr|V5B459|V5B459_TRYCR, tr|V5ATU7|V5ATU7_TRYCR, tr|V5AYF4|V5AYF4_TRYCR, tr|V5AP72|V5AP72_TRYCR
GO:0008283	cell proliferation	P	0.000992996	0.000654089	21	6	2977	3733	2.13383	OVER	tr|V5BNA6|V5BNA6_TRYCR, tr|V5BRH3|V5BRH3_TRYCR, tr|V5C1F5|V5C1F5_TRYCR, tr|V5B9H7|V5B9H7_TRYCR, tr|V5B8X2|V5B8X2_TRYCR, tr|V5ATF4|V5ATF4_TRYCR, tr|V5BKN8|V5BKN8_TRYCR, tr|V5BAX9|V5BAX9_TRYCR, tr|V5BDA9|V5BDA9_TRYCR, tr|V5DQ66|V5DQ66_TRYCR, tr|V5DA92|V5DA92_TRYCR, tr|V5BPL8|V5BPL8_TRYCR, tr|V5BIE1|V5BIE1_TRYCR, tr|V5B0H0|V5B0H0_TRYCR, tr|V5B554|V5B554_TRYCR, tr|V5C1Q5|V5C1Q5_TRYCR, tr|V5DRY4|V5DRY…	tr|V5BSU3|V5BSU3_TRYCR, tr|V5BJT8|V5BJT8_TRYCR, tr|V5BL40|V5BL40_TRYCR, tr|V5BN23|V5BN23_TRYCR, tr|V5BTA3|V5BTA3_TRYCR, tr|V5AYF4|V5AYF4_TRYCR
GO:0005618	cell wall	C	0.00102146	0.00067981	9	0	2989	3739		OVER	tr|V5BW59|V5BW59_TRYCR, tr|V5C333|V5C333_TRYCR, tr|V5B4G8|V5B4G8_TRYCR, tr|V5BSS5|V5BSS5_TRYCR, tr|V5B258|V5B258_TRYCR, tr|V5BHV6|V5BHV6_TRYCR, tr|V5BL37|V5BL37_TRYCR, tr|V5BND7|V5BND7_TRYCR, tr|V5BFJ9|V5BFJ9_TRYCR
GO:0002376	immune system process	P	0.00117423	0.000785492	25	9	2973	3730	1.80119	OVER	tr|V5ALW0|V5ALW0_TRYCR, tr|V5BLT9|V5BLT9_TRYCR, tr|V5BB82|V5BB82_TRYCR, tr|V5BB87|V5BB87_TRYCR, tr|V5B372|V5B372_TRYCR, tr|V5BPV3|V5BPV3_TRYCR, tr|V5BQL3|V5BQL3_TRYCR, tr|V5BQJ1|V5BQJ1_TRYCR, tr|V5BX61|V5BX61_TRYCR, tr|V5BKY5|V5BKY5_TRYCR, tr|V5BWX9|V5BWX9_TRYCR, tr|V5BWH4|V5BWH4_TRYCR, tr|V5BMW9|V5BMW9_TRYCR, tr|V5BSX5|V5BSX5_TRYCR, tr|V5BL56|V5BL56_TRYCR, tr|V5AX03|V5AX03_TRYCR, tr|V5BGW3|V5BGW…	tr|V5BQV3|V5BQV3_TRYCR, tr|V5DKA1|V5DKA1_TRYCR, tr|V5BNN7|V5BNN7_TRYCR, tr|V5BQF4|V5BQF4_TRYCR, tr|V5AR19|V5AR19_TRYCR, tr|V5AYF4|V5AYF4_TRYCR, tr|V5BPU2|V5BPU2_TRYCR, tr|V5DLW9|V5DLW9_TRYCR, tr|V5BNT1|V5BNT1_TRYCR
GO:0006464	cellular protein modification process	P	0.0012365	0.000839805	271	255	2727	3484	0.441226	OVER	tr|V5AMS7|V5AMS7_TRYCR, tr|V5BC27|V5BC27_TRYCR, tr|V5B959|V5B959_TRYCR, tr|V5BCH2|V5BCH2_TRYCR, tr|V5BPJ0|V5BPJ0_TRYCR, tr|V5BZ13|V5BZ13_TRYCR, tr|V5BMB2|V5BMB2_TRYCR, tr|V5DQS1|V5DQS1_TRYCR, tr|V5BGF8|V5BGF8_TRYCR, tr|V5BKV4|V5BKV4_TRYCR, tr|V5BIE1|V5BIE1_TRYCR, tr|V5BIC8|V5BIC8_TRYCR, tr|V5DDT1|V5DDT1_TRYCR, tr|V5B9Y9|V5B9Y9_TRYCR, tr|V5BMI4|V5BMI4_TRYCR, tr|V5BK24|V5BK24_TRYCR, tr|V5BHJ2|V5BHJ…	tr|V5BBW4|V5BBW4_TRYCR, tr|V5BP16|V5BP16_TRYCR, tr|V5BLN5|V5BLN5_TRYCR, tr|V5BCE4|V5BCE4_TRYCR, tr|V5BFA8|V5BFA8_TRYCR, tr|V5BFK9|V5BFK9_TRYCR, tr|V5BTA3|V5BTA3_TRYCR, tr|V5DTI8|V5DTI8_TRYCR, tr|V5BC11|V5BC11_TRYCR, tr|V5B9R6|V5B9R6_TRYCR, tr|V5BP88|V5BP88_TRYCR, tr|V5DH15|V5DH15_TRYCR, tr|V5BFK8|V5BFK8_TRYCR, tr|V5BG98|V5BG98_TRYCR, tr|V5BQF4|V5BQF4_TRYCR, tr|V5BKB2|V5BKB2_TRYCR, tr|V5BNT1|V5BNT…
GO:0016829	lyase activity	F	0.00167833	0.00114562	46	26	2952	3713		OVER	tr|V5DJU3|V5DJU3_TRYCR, tr|V5BMH1|V5BMH1_TRYCR, tr|V5B0J4|V5B0J4_TRYCR, tr|V5BD20|V5BD20_TRYCR, tr|V5BT28|V5BT28_TRYCR, tr|V5BRU1|V5BRU1_TRYCR, tr|V5DUT3|V5DUT3_TRYCR, tr|V5BB32|V5BB32_TRYCR, tr|V5BGH8|V5BGH8_TRYCR, tr|V5BHY9|V5BHY9_TRYCR, tr|V5B7W6|V5B7W6_TRYCR, tr|V5B8M0|V5B8M0_TRYCR, tr|V5B4N0|V5B4N0_TRYCR, tr|V5BPS0|V5BPS0_TRYCR, tr|V5B1C8|V5B1C8_TRYCR, tr|V5DTT7|V5DTT7_TRYCR, tr|V5BBK5|V5BBK…	tr|V5BEL1|V5BEL1_TRYCR, tr|V5BT39|V5BT39_TRYCR, tr|V5B2X6|V5B2X6_TRYCR, tr|V5B784|V5B784_TRYCR, tr|V5ANN4|V5ANN4_TRYCR, tr|V5B4Y2|V5B4Y2_TRYCR, tr|V5BCY3|V5BCY3_TRYCR, tr|V5AYH7|V5AYH7_TRYCR, tr|V5BK26|V5BK26_TRYCR, tr|V5BFB8|V5BFB8_TRYCR, tr|V5BNI6|V5BNI6_TRYCR, tr|V5BT10|V5BT10_TRYCR, tr|V5BBY5|V5BBY5_TRYCR, tr|V5DC93|V5DC93_TRYCR, tr|V5D508|V5D508_TRYCR, tr|V5AP76|V5AP76_TRYCR, tr|V5BKI1|V5BKI…
GO:0006399	tRNA metabolic process	P	0.00179012	0.00123415	49	29	2949	3710	1.08792	OVER	tr|V5AMS7|V5AMS7_TRYCR, tr|V5BQK5|V5BQK5_TRYCR, tr|V5BCL2|V5BCL2_TRYCR, tr|V5B4S5|V5B4S5_TRYCR, tr|V5DCJ5|V5DCJ5_TRYCR, tr|V5BBE8|V5BBE8_TRYCR, tr|V5C0L6|V5C0L6_TRYCR, tr|V5ASA0|V5ASA0_TRYCR, tr|V5B4P6|V5B4P6_TRYCR, tr|V5BTL0|V5BTL0_TRYCR, tr|V5DEM3|V5DEM3_TRYCR, tr|V5BB27|V5BB27_TRYCR, tr|V5BC26|V5BC26_TRYCR, tr|V5DHA5|V5DHA5_TRYCR, tr|V5BI79|V5BI79_TRYCR, tr|V5AUY0|V5AUY0_TRYCR, tr|V5B8P6|V5B8P…	tr|V5B0X0|V5B0X0_TRYCR, tr|V5DJT2|V5DJT2_TRYCR, tr|V5BR90|V5BR90_TRYCR, tr|V5BDF2|V5BDF2_TRYCR, tr|V5B1N3|V5B1N3_TRYCR, tr|V5BCX7|V5BCX7_TRYCR, tr|V5AW68|V5AW68_TRYCR, tr|V5BXG1|V5BXG1_TRYCR, tr|V5DD01|V5DD01_TRYCR, tr|V5B8T4|V5B8T4_TRYCR, tr|V5DHW5|V5DHW5_TRYCR, tr|V5B3L2|V5B3L2_TRYCR, tr|V5BFB8|V5BFB8_TRYCR, tr|V5BNK8|V5BNK8_TRYCR, tr|V5DKK8|V5DKK8_TRYCR, tr|V5BII3|V5BII3_TRYCR, tr|V5ANC5|V5ANC…
GO:0022618	ribonucleoprotein complex assembly	P	0.00192783	0.00134882	17	4	2981	3735	2.41277	OVER	tr|V5DEC0|V5DEC0_TRYCR, tr|V5BEE1|V5BEE1_TRYCR, tr|V5BV76|V5BV76_TRYCR, tr|V5B372|V5B372_TRYCR, tr|V5BFW3|V5BFW3_TRYCR, tr|V5BE86|V5BE86_TRYCR, tr|V5B599|V5B599_TRYCR, tr|V5BVJ5|V5BVJ5_TRYCR, tr|V5DAL2|V5DAL2_TRYCR, tr|V5BVX9|V5BVX9_TRYCR, tr|V5BHY0|V5BHY0_TRYCR, tr|V5BSA7|V5BSA7_TRYCR, tr|V5BI00|V5BI00_TRYCR, tr|V5DJP1|V5DJP1_TRYCR, tr|V5BWH4|V5BWH4_TRYCR, tr|V5BRX6|V5BRX6_TRYCR, tr|V5BWK7|V5BWK…	tr|V5B9X2|V5B9X2_TRYCR, tr|V5DD01|V5DD01_TRYCR, tr|V5BRZ9|V5BRZ9_TRYCR, tr|V5BIT1|V5BIT1_TRYCR
GO:0016791	phosphatase activity	F	0.00287051	0.00202797	52	33	2946	3706		OVER	tr|V5B8G5|V5B8G5_TRYCR, tr|V5B959|V5B959_TRYCR, tr|V5BXV9|V5BXV9_TRYCR, tr|V5BP95|V5BP95_TRYCR, tr|V5B0G8|V5B0G8_TRYCR, tr|V5BJH0|V5BJH0_TRYCR, tr|V5AVZ2|V5AVZ2_TRYCR, tr|V5B7J4|V5B7J4_TRYCR, tr|V5BMY7|V5BMY7_TRYCR, tr|V5BAC7|V5BAC7_TRYCR, tr|V5BGF8|V5BGF8_TRYCR, tr|V5DAX7|V5DAX7_TRYCR, tr|V5BL63|V5BL63_TRYCR, tr|V5AUW3|V5AUW3_TRYCR, tr|V5BCK5|V5BCK5_TRYCR, tr|V5DT49|V5DT49_TRYCR, tr|V5BT19|V5BT1…	tr|V5BQD7|V5BQD7_TRYCR, tr|V5BD75|V5BD75_TRYCR, tr|V5B7P3|V5B7P3_TRYCR, tr|V5B007|V5B007_TRYCR, tr|V5BLN5|V5BLN5_TRYCR, tr|V5BIA0|V5BIA0_TRYCR, tr|V5BN39|V5BN39_TRYCR, tr|V5BDA1|V5BDA1_TRYCR, tr|V5BBR3|V5BBR3_TRYCR, tr|V5BMP4|V5BMP4_TRYCR, tr|V5BQE5|V5BQE5_TRYCR, tr|V5BB07|V5BB07_TRYCR, tr|V5DE23|V5DE23_TRYCR, tr|V5C0R8|V5C0R8_TRYCR, tr|V5BK35|V5BK35_TRYCR, tr|V5ARZ9|V5ARZ9_TRYCR, tr|V5BEB1|V5BEB…
GO:0008219	cell death	P	0.00311019	0.00220792	17	5	2981	3734	2.09046	OVER	tr|V5BSX5|V5BSX5_TRYCR, tr|V5DE32|V5DE32_TRYCR, tr|V5DUQ3|V5DUQ3_TRYCR, tr|V5D2K6|V5D2K6_TRYCR, tr|V5B945|V5B945_TRYCR, tr|V5AX03|V5AX03_TRYCR, tr|V5BAX9|V5BAX9_TRYCR, tr|V5BDQ2|V5BDQ2_TRYCR, tr|V5BGE7|V5BGE7_TRYCR, tr|V5BTK1|V5BTK1_TRYCR, tr|V5ALW5|V5ALW5_TRYCR, tr|V5BM56|V5BM56_TRYCR, tr|V5BXL9|V5BXL9_TRYCR, tr|V5B7T8|V5B7T8_TRYCR, tr|V5BWH4|V5BWH4_TRYCR, tr|V5DC27|V5DC27_TRYCR, tr|V5B8M5|V5B8M…	tr|V5BR38|V5BR38_TRYCR, tr|V5D6N7|V5D6N7_TRYCR, tr|V5BBR1|V5BBR1_TRYCR, tr|V5DRP5|V5DRP5_TRYCR, tr|V5BNZ6|V5BNZ6_TRYCR
GO:0030234	enzyme regulator activity	F	0.00426578	0.00305739	29	14	2969	3725		OVER	tr|V5DLC9|V5DLC9_TRYCR, tr|V5DBV2|V5DBV2_TRYCR, tr|V5B0Y8|V5B0Y8_TRYCR, tr|V5BWD5|V5BWD5_TRYCR, tr|V5B380|V5B380_TRYCR, tr|V5BDI9|V5BDI9_TRYCR, tr|V5BIC8|V5BIC8_TRYCR, tr|V5BLD6|V5BLD6_TRYCR, tr|V5BWH4|V5BWH4_TRYCR, tr|V5BYR2|V5BYR2_TRYCR, tr|V5AV92|V5AV92_TRYCR, tr|V5B891|V5B891_TRYCR, tr|V5BGP1|V5BGP1_TRYCR, tr|V5DL99|V5DL99_TRYCR, tr|V5BM38|V5BM38_TRYCR, tr|V5BKB8|V5BKB8_TRYCR, tr|V5DIJ0|V5DIJ…	tr|V5BP16|V5BP16_TRYCR, tr|V5BE75|V5BE75_TRYCR, tr|V5B5P4|V5B5P4_TRYCR, tr|V5B4F1|V5B4F1_TRYCR, tr|V5B2B1|V5B2B1_TRYCR, tr|V5BGS3|V5BGS3_TRYCR, tr|V5BFE9|V5BFE9_TRYCR, tr|V5BIF3|V5BIF3_TRYCR, tr|V5BFK8|V5BFK8_TRYCR, tr|V5BSB4|V5BSB4_TRYCR, tr|V5AZI0|V5AZI0_TRYCR, tr|V5BKB2|V5BKB2_TRYCR, tr|V5DBB3|V5DBB3_TRYCR, tr|V5BGE3|V5BGE3_TRYCR
GO:0050877	neurological system process	P	0.00478025	0.00344243	7	0	2991	3739	#DIV/0!	OVER	tr|V5BRU9|V5BRU9_TRYCR, tr|V5BXL9|V5BXL9_TRYCR, tr|V5BV22|V5BV22_TRYCR, tr|V5DQN8|V5DQN8_TRYCR, tr|V5D2K6|V5D2K6_TRYCR, tr|V5B372|V5B372_TRYCR, tr|V5AZ19|V5AZ19_TRYCR
GO:0016779	nucleotidyltransferase activity	F	0.00510452	0.00369337	44	27	2954	3712		OVER	tr|V5ALW0|V5ALW0_TRYCR, tr|V5BQ07|V5BQ07_TRYCR, tr|V5BUI6|V5BUI6_TRYCR, tr|V5BGT6|V5BGT6_TRYCR, tr|V5DHH9|V5DHH9_TRYCR, tr|V5BH96|V5BH96_TRYCR, tr|V5BDX7|V5BDX7_TRYCR, tr|V5B877|V5B877_TRYCR, tr|V5BG78|V5BG78_TRYCR, tr|V5BYI4|V5BYI4_TRYCR, tr|V5D5P9|V5D5P9_TRYCR, tr|V5BB69|V5BB69_TRYCR, tr|V5B6M0|V5B6M0_TRYCR, tr|V5BQT7|V5BQT7_TRYCR, tr|V5BM32|V5BM32_TRYCR, tr|V5BAN4|V5BAN4_TRYCR, tr|V5B1F6|V5B1F…	tr|V5BIU2|V5BIU2_TRYCR, tr|V5B0X0|V5B0X0_TRYCR, tr|V5BBW4|V5BBW4_TRYCR, tr|V5BGY2|V5BGY2_TRYCR, tr|V5B6J4|V5B6J4_TRYCR, tr|V5AXY5|V5AXY5_TRYCR, tr|V5DB07|V5DB07_TRYCR, tr|V5BHX7|V5BHX7_TRYCR, tr|V5B8P2|V5B8P2_TRYCR, tr|V5BNK8|V5BNK8_TRYCR, tr|V5BS30|V5BS30_TRYCR, tr|V5DTV7|V5DTV7_TRYCR, tr|V5ATX7|V5ATX7_TRYCR, tr|V5BNX9|V5BNX9_TRYCR, tr|V5DFJ6|V5DFJ6_TRYCR, tr|V5DNH8|V5DNH8_TRYCR, tr|V5BWP7|V5BWP…
GO:0016301	kinase activity	F	0.00731787	0.00531982	171	158	2827	3581		OVER	tr|V5BH98|V5BH98_TRYCR, tr|V5DHW8|V5DHW8_TRYCR, tr|V5DRT6|V5DRT6_TRYCR, tr|V5AXK4|V5AXK4_TRYCR, tr|V5BBU2|V5BBU2_TRYCR, tr|V5BRZ6|V5BRZ6_TRYCR, tr|V5BCH2|V5BCH2_TRYCR, tr|V5BPJ0|V5BPJ0_TRYCR, tr|V5DJX4|V5DJX4_TRYCR, tr|V5BW58|V5BW58_TRYCR, tr|V5AVM7|V5AVM7_TRYCR, tr|V5BXE5|V5BXE5_TRYCR, tr|V5BQZ6|V5BQZ6_TRYCR, tr|V5BTT8|V5BTT8_TRYCR, tr|V5DS84|V5DS84_TRYCR, tr|V5BQR7|V5BQR7_TRYCR, tr|V5BIE1|V5BIE…	tr|V5DKY9|V5DKY9_TRYCR, tr|V5DCD4|V5DCD4_TRYCR, tr|V5DFW9|V5DFW9_TRYCR, tr|V5BFA8|V5BFA8_TRYCR, tr|V5BLW1|V5BLW1_TRYCR, tr|V5BFK9|V5BFK9_TRYCR, tr|V5BTA3|V5BTA3_TRYCR, tr|V5BTG0|V5BTG0_TRYCR, tr|V5DTI8|V5DTI8_TRYCR, tr|V5DD01|V5DD01_TRYCR, tr|V5B9R6|V5B9R6_TRYCR, tr|V5DJN2|V5DJN2_TRYCR, tr|V5BP88|V5BP88_TRYCR, tr|V5DML8|V5DML8_TRYCR, tr|V5BG98|V5BG98_TRYCR, tr|V5BN23|V5BN23_TRYCR, tr|V5BQF4|V5BQF…
GO:0022857	transmembrane transporter activity	F	0.0078591	0.00574009	78	61	2920	3678		OVER	tr|V5BQS4|V5BQS4_TRYCR, tr|V5BL70|V5BL70_TRYCR, tr|V5BXE1|V5BXE1_TRYCR, tr|V5D763|V5D763_TRYCR, tr|V5DM82|V5DM82_TRYCR, tr|V5DA31|V5DA31_TRYCR, tr|V5AVB0|V5AVB0_TRYCR, tr|V5ASF1|V5ASF1_TRYCR, tr|V5B7S4|V5B7S4_TRYCR, tr|V5BA06|V5BA06_TRYCR, tr|V5BE59|V5BE59_TRYCR, tr|V5BF65|V5BF65_TRYCR, tr|V5AXN2|V5AXN2_TRYCR, tr|V5DIN7|V5DIN7_TRYCR, tr|V5AP17|V5AP17_TRYCR, tr|V5BM56|V5BM56_TRYCR, tr|V5BM96|V5BM9…	tr|V5AWN3|V5AWN3_TRYCR, tr|V5BKI5|V5BKI5_TRYCR, tr|V5B257|V5B257_TRYCR, tr|V5C0N4|V5C0N4_TRYCR, tr|V5BEI7|V5BEI7_TRYCR, tr|V5BRN3|V5BRN3_TRYCR, tr|V5BPC2|V5BPC2_TRYCR, tr|V5BT04|V5BT04_TRYCR, tr|V5BG94|V5BG94_TRYCR, tr|V5BAE0|V5BAE0_TRYCR, tr|V5BDE8|V5BDE8_TRYCR, tr|V5BES3|V5BES3_TRYCR, tr|V5C2T9|V5C2T9_TRYCR, tr|V5AUT5|V5AUT5_TRYCR, tr|V5BVK3|V5BVK3_TRYCR, tr|V5DSF4|V5DSF4_TRYCR, tr|V5BQN9|V5BQN…
GO:0044403	symbiosis, encompassing mutualism through parasitism	P	0.00930702	0.00689291	22	10	2976	3729	1.46292	OVER	tr|V5AYL6|V5AYL6_TRYCR, tr|V5BH00|V5BH00_TRYCR, tr|V5BL56|V5BL56_TRYCR, tr|V5B8A1|V5B8A1_TRYCR, tr|V5DD63|V5DD63_TRYCR, tr|V5BC41|V5BC41_TRYCR, tr|V5DLV2|V5DLV2_TRYCR, tr|V5BK52|V5BK52_TRYCR, tr|V5C1F5|V5C1F5_TRYCR, tr|V5B372|V5B372_TRYCR, tr|V5ATH5|V5ATH5_TRYCR, tr|V5BSS7|V5BSS7_TRYCR, tr|V5D532|V5D532_TRYCR, tr|V5BTT8|V5BTT8_TRYCR, tr|V5BKV4|V5BKV4_TRYCR, tr|V5BRF7|V5BRF7_TRYCR, tr|V5BIC8|V5BIC…	tr|V5BQX8|V5BQX8_TRYCR, tr|V5B7P3|V5B7P3_TRYCR, tr|V5AV29|V5AV29_TRYCR, tr|V5DPD4|V5DPD4_TRYCR, tr|V5BB93|V5BB93_TRYCR, tr|V5DDS8|V5DDS8_TRYCR, tr|V5ATU7|V5ATU7_TRYCR, tr|V5BJV8|V5BJV8_TRYCR, tr|V5BXG9|V5BXG9_TRYCR, tr|V5DLW9|V5DLW9_TRYCR
