# Supplementary material for: Quantitative proteome and phosphoproteome analyses highlight the adherent population during Trypanosoma cruzi metacyclogenesis
Source: Sci Rep. 2017 Aug 29;7:9899. doi: 10.1038/s41598-017-10292-3 (PMC5574995; doi:10.1038/s41598-017-10292-3)
Supplement: Supplementary file 6 — Table S5. [file 41598_2017_10292_MOESM6_ESM.xls]

## Sheet: ProteinsGroups_DEPs
Table S5. Description of each DEP during T. cruzi metacyclogenesis proteome dataset acquisition after applying multiple sample test (ANOVA one way and FDR) with p < 0.01 and q < 0.01.
Protein Uniprot Ids	Cluster	StR1	StR2	AdhMR1	AdhMR2	AdlMR1	AdlMR2	MtR1	MtR2	GOBP name	GOMF name	GOCC name	KEGG name	Interpro name	SMART name	Pfam	ANOVA Significant	Peptides	Razor + unique peptides	Unique peptides	Sequence coverage [%]	Unique + razor sequence coverage [%]	Unique sequence coverage [%]	Mol. weight [kDa]	Q-value	Score	Intensity	MS/MS Count	ANOVA p value		Majority protein IDs	Fasta headers
V5A2T1;V5D3V3	Cluster 5	8.90742	8.91968	8.97983	8.98836	8.67258	8.77218	8.37891	8.40197					Trypano_RHS		RHSP	+	13	9	8	21	14.7	13.4	67.451	0	45.374	5856300000	539	0.000156928	0.000993378	V5A2T1	>tr|V5A2T1|V5A2T1_TRYCR Retrotransposon hot spot (RHS) protein OS=Trypanosoma cruzi Dm28c GN=TCDM_13464 PE=4 SV=1
V5AJB0	Cluster 1	8.51398	8.66521	8.75823	8.84875	8.90471	8.98979	9.24746	9.24507								+	11	11	11	53.2	53.2	53.2	30.535	0	323.31	7564400000	1253	8.70915e-05	0.000662826	V5AJB0	>tr|V5AJB0|V5AJB0_TRYCR Uncharacterized protein OS=Trypanosoma cruzi Dm28c GN=TCDM_11736 PE=4 SV=1
V5AJF7	Cluster 1	8.91605	8.86172	8.69864	8.79499	8.80101	8.80028	9.48669	9.41439	alcohol catabolic process;alcohol metabolic process;carbohydrate catabolic process;carbohydrate metabolic process;catabolic process;cellular carbohydrate catabolic process;cellular carbohydrate metabolic process;cellular metabolic process;cellular nitrogen compound metabolic process;cellular process;coenzyme metabolic process;cofactor metabolic process;glucose catabolic process;glucose metabolic …	binding;catalytic activity;coenzyme binding;cofactor binding;glucose-6-phosphate dehydrogenase activity;NADP binding;nucleotide binding;oxidoreductase activity;oxidoreductase activity, acting on CH-OH group of donors;oxidoreductase activity, acting on the CH-OH group of donors, NAD or NADP as acceptor			G6P_DH;G6P_DH_AS;G6P_DH_C;G6P_DH_NAD-bd;NAD(P)-bd_dom		G6PD_C;G6PD_N	+	15	15	15	41.9	41.9	41.9	42.905	0	95.147	9320600000	1479	1.90929e-05	0.000235007	V5AJF7	>tr|V5AJF7|V5AJF7_TRYCR Glucose-6-phosphate dehydrogenase OS=Trypanosoma cruzi Dm28c GN=TCDM_11676 PE=4 SV=1
V5AJG2	Cluster 1	9.58909	9.55872	9.43467	9.53689	9.34187	9.33989	9.58162	9.53691	biological regulation;cell redox homeostasis;cellular homeostasis;cellular process;homeostatic process;regulation of biological process;regulation of biological quality;regulation of cellular process	binding;catalytic activity;coenzyme binding;cofactor binding;disulfide oxidoreductase activity;flavin adenine dinucleotide binding;oxidoreductase activity;oxidoreductase activity, acting on a sulfur group of donors;oxidoreductase activity, acting on a sulfur group of donors, NAD or NADP as acceptor;oxidoreductase activity, acting on NADH or NADPH			FAD/NAD-linked_Rdtase_dimer;Pyr_nucl-diS_OxRdtase_dimer;Pyr_nucl-diS_OxRdtase_FAD/NAD;Pyr_OxRdtase_I_AS;Pyr_OxRdtase_NAD-bd_dom;Trypnth_redctse		Pyr_redox;Pyr_redox_2;Pyr_redox_dim	+	17	17	17	46.5	46.5	46.5	53.887	0	275.63	27574000000	2809	0.00190638	0.00577708	V5AJG2	>tr|V5AJG2|V5AJG2_TRYCR Trypanothione reductase OS=Trypanosoma cruzi Dm28c GN=TCDM_11669 PE=3 SV=1
V5AK98;V5BL24	Cluster 2	7.13014	7.4588	7.50674	7.32354	8.05807	7.45914	9.11783	8.99193	multi-organism process;pathogenesis	alpha-sialidase activity;catalytic activity;exo-alpha-sialidase activity;hydrolase activity;hydrolase activity, acting on glycosyl bonds;hydrolase activity, hydrolyzing O-glycosyl compounds			ConA-like_dom;Sialidase_fam;Sialidase_trypan;Sialidases			+	12	8	6	22.7	14.8	11.8	65.057	0	103.94	2470900000	256	0.000369822	0.00180299	V5AK98	>tr|V5AK98|V5AK98_TRYCR Trans-sialidase OS=Trypanosoma cruzi Dm28c GN=TCDM_11342 PE=4 SV=1
V5AKQ9	Cluster 5	8.55497	8.55593	8.3216	8.23846	8.51315	8.58639	8.73918	8.70403					Trypano_RHS		RHSP	+	7	4	4	21.2	9.5	9.5	33.557	0	45.977	3018100000	345	0.00103197	0.00378264	V5AKQ9	>tr|V5AKQ9|V5AKQ9_TRYCR Retrotransposon hot spot protein (RHS) OS=Trypanosoma cruzi Dm28c GN=TCDM_12670 PE=4 SV=1
V5AKR4;V5AUU5;V5CVU4	Cluster 5	8.54657	8.56594	8.94408	8.96447	9.017	9.07232	7.19016	7.15027					PbH1;Pectin_lyas_fold;Pectin_lyase_fold/virulence	PbH1		+	12	10	1	8.1	6.8	0.7	207.49	0	42.579	5722500000	931	1.0197e-06	4.14957e-05	V5AKR4	>tr|V5AKR4|V5AKR4_TRYCR Uncharacterized protein OS=Trypanosoma cruzi Dm28c GN=TCDM_12663 PE=4 SV=1
V5AL06	Cluster 3	7.43794	7.54117	7.70557	7.61416	8.03304	7.72522	7.03286	6.84989					Dispersed_gene_fam_prot1_C;Dispersed_gene_fam_prot1_dom4;Dispersed_gene_fam_prot1_dom5;PbH1;Pectin_lyas_fold;Pectin_lyase_fold/virulence	PbH1	DGF-1_4;DGF-1_5;DGF-1_C	+	11	3	0	4.1	1	0	348.74	0	12.544	346680000	83	0.00371919	0.00945928	V5AL06	>tr|V5AL06|V5AL06_TRYCR Uncharacterized protein OS=Trypanosoma cruzi Dm28c GN=TCDM_11058 PE=4 SV=1
V5ALW0	Cluster 5	8.4839	8.45076	8.5223	8.50197	8.34907	8.29545	8.04941	8.00958	biosynthetic process;metabolic process	catalytic activity;nucleotidyltransferase activity;transferase activity;transferase activity, transferring phosphorus-containing groups			Hexapep_transf;NTP_transferase;Nucleotide-diphossugar_trans		Hexapep;NTP_transferase	+	12	12	12	44.1	44.1	44.1	42.117	0	70.205	2218800000	654	0.000105751	0.000737298	V5ALW0	>tr|V5ALW0|V5ALW0_TRYCR GDP-mannose pyrophosphorylase OS=Trypanosoma cruzi Dm28c GN=TCDM_10698 PE=4 SV=1
V5ALW5	Cluster 1	9.49758	9.59449	9.65115	9.57037	9.42562	9.42145	9.34114	9.27351		antioxidant activity;catalytic activity;oxidoreductase activity;oxidoreductase activity, acting on paired donors, with incorporation or reduction of molecular oxygen;oxidoreductase activity, acting on peroxide as acceptor;peroxidase activity;peroxiredoxin activity			AhpC/TSA;Peroxiredoxin_C;Thioredoxin-like_fold		1-cysPrx_C;AhpC-TSA	+	12	12	12	43.5	43.5	43.5	37.663	0	171.02	27887000000	1916	0.000360795	0.00176763	V5ALW5	>tr|V5ALW5|V5ALW5_TRYCR Tryparedoxin peroxidase OS=Trypanosoma cruzi Dm28c GN=TCDM_10705 PE=4 SV=1
V5AME8	Cluster 2	7.93361	7.86988	7.52031	7.63856	7.91144	7.96917	8.39051	8.34758					BSD		BSD	+	12	12	12	29.5	29.5	29.5	60.893	0	72.592	887100000	384	0.00346391	0.00897019	V5AME8	>tr|V5AME8|V5AME8_TRYCR Uncharacterized protein OS=Trypanosoma cruzi Dm28c GN=TCDM_10498 PE=4 SV=1
V5AMR3	Cluster 1	8.93079	9.02873	9.02439	9.08405	8.85661	8.94926	8.69541	8.79287		catalytic activity;oxidoreductase activity			Saccharopine_DH/HSpermid_syn		Saccharop_dh	+	12	12	2	53.3	53.3	6.5	33.21	0	165.71	7671200000	1124	0.00308715	0.00819677	V5AMR3	>tr|V5AMR3|V5AMR3_TRYCR Uncharacterized protein OS=Trypanosoma cruzi Dm28c GN=TCDM_13603 PE=4 SV=1
V5AMS7	Cluster 3	7.77635	7.9194	7.8398	7.99146	7.51615	7.52134	6.58259	6.9293		catalytic activity;methyltransferase activity;transferase activity;transferase activity, transferring one-carbon groups			Methyltransf_11;SAM-dependent_MTases		Methyltransf_11	+	3	3	3	9.7	9.7	9.7	44.528	0	72.932	416350000	214	0.000386541	0.00183953	V5AMS7	>tr|V5AMS7|V5AMS7_TRYCR Uncharacterized protein OS=Trypanosoma cruzi Dm28c GN=TCDM_10377 PE=4 SV=1
V5AN49	Cluster 1	10.223	10.3667	10.2981	10.4735	10.4904	10.468	10.7859	10.7768	cellular component assembly;cellular component assembly at cellular level;cellular component organization;cellular component organization at cellular level;cellular component organization or biogenesis;cellular component organization or biogenesis at cellular level;cellular macromolecular complex assembly;cellular macromolecular complex subunit organization;cellular process;cellular protein compl…	binding;catalytic activity;GTP binding;GTPase activity;guanyl nucleotide binding;guanyl ribonucleotide binding;hydrolase activity;hydrolase activity, acting on acid anhydrides;hydrolase activity, acting on acid anhydrides, in phosphorus-containing anhydrides;nucleoside-triphosphatase activity;nucleotide binding;purine nucleotide binding;purine ribonucleoside triphosphate binding;purine ribonucleo…	cell part;cytoskeletal part;intracellular organelle part;intracellular part;macromolecular complex;microtubule;organelle part;protein complex		Beta_tubulin;Tub_FtsZ_C;Tubulin;Tubulin/FtsZ_2-layer-sand-dom;Tubulin_C	Tubulin_C	Tubulin_C	+	8	8	8	54	54	54	17.578	0	323.31	315980000000	14728	0.00199145	0.00594453	V5AN49	>tr|V5AN49|V5AN49_TRYCR Beta-tubulin OS=Trypanosoma cruzi Dm28c GN=TCDM_13503 PE=4 SV=1
V5AND5	Cluster 1	10.206	10.2725	10.3274	10.4556	10.1236	10.1973	9.81648	9.94917	amine metabolic process;carboxylic acid metabolic process;cellular amine metabolic process;cellular amino acid metabolic process;cellular ketone metabolic process;cellular metabolic process;cellular nitrogen compound metabolic process;cellular process;metabolic process;nitrogen compound metabolic process;organic acid metabolic process;oxoacid metabolic process;primary metabolic process;small mole…	catalytic activity;oxidoreductase activity			Glu/Leu/Phe/Val_DH;Glu/Leu/Phe/Val_DH_C;NAD(P)-bd_dom	ELFV_dehydrog	ELFV_dehydrog	+	12	12	12	50.9	50.9	50.9	29.299	0	323.31	141630000000	6209	0.000392852	0.00185627	V5AND5	>tr|V5AND5|V5AND5_TRYCR Glutamate dehydrogenase OS=Trypanosoma cruzi Dm28c GN=TCDM_10134 PE=3 SV=1
V5ANS4	Cluster 1	9.71623	9.76831	9.70988	9.82587	9.57908	9.6548	9.21128	9.33343	amine biosynthetic process;amine metabolic process;biosynthetic process;carboxylic acid biosynthetic process;carboxylic acid metabolic process;cellular amine metabolic process;cellular amino acid biosynthetic process;cellular amino acid metabolic process;cellular biosynthetic process;cellular ketone metabolic process;cellular metabolic process;cellular nitrogen compound biosynthetic process;cellu…	1-pyrroline-5-carboxylate dehydrogenase activity;catalytic activity;oxidoreductase activity;oxidoreductase activity, acting on the aldehyde or oxo group of donors;oxidoreductase activity, acting on the aldehyde or oxo group of donors, NAD or NADP as acceptor;oxidoreductase activity, acting on the CH-NH group of donors;oxidoreductase activity, acting on the CH-NH group of donors, NAD or NADP as ac…			Ald_DH/histidinol_DH;Ald_DH_C;Ald_DH_CS_CYS;Ald_DH_CS_GLU;Ald_DH_N;Aldehyde_DH_dom;P5CDH/ALDH4A1		Aldedh	+	21	21	21	50.1	50.1	50.1	62.428	0	323.31	37826000000	4426	0.000869012	0.00334519	V5ANS4	>tr|V5ANS4|V5ANS4_TRYCR Delta-1-pyrroline-5-carboxylate dehydrogenase OS=Trypanosoma cruzi Dm28c GN=TCDM_09940 PE=3 SV=1
V5AP12	Cluster 1	9.16997	9.22945	9.22263	9.228	9.03462	9.09162	8.66531	8.73871	cellular macromolecule metabolic process;cellular metabolic process;cellular process;cellular protein metabolic process;macromolecule metabolic process;metabolic process;primary metabolic process;protein folding;protein metabolic process	catalytic activity;isomerase activity			PPIase_FKBP;PPIase_FKBP_dom;TPR_2;TPR_repeat;TPR-contain_dom;TPR-like_helical_dom	TPR	FKBP_C;TPR_2	+	13	13	13	34.2	34.2	34.2	54.562	0	323.31	11572000000	1533	0.000166209	0.00102607	V5AP12	>tr|V5AP12|V5AP12_TRYCR Peptidylprolyl isomerase OS=Trypanosoma cruzi Dm28c GN=TCDM_09867 PE=4 SV=1
V5AP55	Cluster 3	8.25662	8.22552	8.26121	8.16355	7.78532	7.78926	7.29367	7.34598		catalytic activity;oxidoreductase activity;oxidoreductase activity, acting on paired donors, with incorporation or reduction of molecular oxygen;oxidoreductase activity, acting on paired donors, with incorporation or reduction of molecular oxygen, 2-oxoglutarate as one donor, and incorporation of one atom each of oxygen into both donors			AlkB-like;Oxoglu/Fe-dep_dioxygenase		2OG-FeII_Oxy_2	+	7	7	7	18.8	18.8	18.8	65.453	0	103.47	1064600000	400	6.07669e-05	0.000496595	V5AP55	>tr|V5AP55|V5AP55_TRYCR Uncharacterized protein OS=Trypanosoma cruzi Dm28c GN=TCDM_09818 PE=4 SV=1
V5APA0;V5AMQ4;V5ASQ0	Cluster 5	8.79182	8.91442	8.88891	8.88303	8.79019	8.82433	8.46633	8.47936					Trypano_RHS		RHSP	+	9	7	7	32.4	27.1	27.1	33.801	0	16.174	5174800000	705	0.000663795	0.00271231	V5APA0	>tr|V5APA0|V5APA0_TRYCR Retrotransposon hot spot (RHS) protein OS=Trypanosoma cruzi Dm28c GN=TCDM_13051 PE=4 SV=1
V5APD7	Cluster 4	8.12775	8.17269	8.41321	8.43089	8.36249	8.38539	8.66108	8.59303					WD40/YVTN_repeat-like_dom;WD40_repeat;WD40_repeat_dom	WD40		+	29	29	29	26.7	26.7	26.7	166.47	0	114.6	2383900000	783	0.00126945	0.00435677	V5APD7	>tr|V5APD7|V5APD7_TRYCR Uncharacterized protein OS=Trypanosoma cruzi Dm28c GN=TCDM_09738 PE=4 SV=1
V5APL8	Cluster 1	9.30655	9.39236	9.24113	9.28306	9.30546	9.2848	8.81243	8.84724		calcium-dependent cysteine-type endopeptidase activity;catalytic activity;cysteine-type endopeptidase activity;cysteine-type peptidase activity;endopeptidase activity;hydrolase activity;peptidase activity;peptidase activity, acting on L-amino acid peptides	cell part;intracellular		Peptidase_C2_calpain_cat	CysPc	Peptidase_C2	+	64	64	55	38.1	38.1	33.5	244.67	0	323.31	15564000000	4733	2.58468e-05	0.000283179	V5APL8	>tr|V5APL8|V5APL8_TRYCR Uncharacterized protein OS=Trypanosoma cruzi Dm28c GN=TCDM_09599 PE=4 SV=1
V5APZ1	Cluster 4	8.10302	8.00281	7.87792	8.05979	8.34515	8.29057	7.92788	7.92021	lipid metabolic process;metabolic process;primary metabolic process	catalytic activity;hydrolase activity			AB_hydrolase;Fungal_lipase-like		Lipase_3	+	7	7	7	10.9	10.9	10.9	77.671	0	38.158	1123200000	253	0.00343209	0.00891093	V5APZ1	>tr|V5APZ1|V5APZ1_TRYCR Uncharacterized protein OS=Trypanosoma cruzi Dm28c GN=TCDM_09444 PE=4 SV=1
V5AQS8	Cluster 4	7.99968	8.11922	8.1608	8.08288	7.78026	7.99732	8.90322	8.92913	establishment of localization;establishment of localization in cell;establishment of protein localization;intracellular protein transport;intracellular transport;protein transport;transport				NSF_attach;TPR-like_helical_dom			+	15	15	15	43.6	43.6	43.6	43.93	0	163.84	2254700000	628	4.99118e-05	0.000442329	V5AQS8	>tr|V5AQS8|V5AQS8_TRYCR Uncharacterized protein OS=Trypanosoma cruzi Dm28c GN=TCDM_09151 PE=4 SV=1
V5AR01	Cluster 1	9.56688	9.51815	9.50666	9.48631	9.40421	9.36239	9.10462	9.04281	cellular macromolecule metabolic process;cellular metabolic process;cellular process;cellular protein metabolic process;macromolecule metabolic process;metabolic process;primary metabolic process;protein folding;protein metabolic process	adenyl nucleotide binding;adenyl ribonucleotide binding;ATP binding;binding;nucleotide binding;purine nucleotide binding;purine ribonucleoside triphosphate binding;purine ribonucleotide binding;ribonucleotide binding	cell part;cytoplasm;intracellular part		Chap_CCT_delta;Chaperone_TCP-1;Chaperonin_TCP-1_CS;Cpn60/TCP-1;GroEL-like_apical_dom;GROEL-like_equatorial;TCP-1-like_intermed		Cpn60_TCP1	+	28	28	28	63.7	63.7	63.7	58.73	0	323.31	23503000000	3525	1.22472e-05	0.000179566	V5AR01	>tr|V5AR01|V5AR01_TRYCR T-complex protein 1 subunit delta OS=Trypanosoma cruzi Dm28c GN=TCDM_09015 PE=3 SV=1
V5AR59	Cluster 2	7.08045	7.12496	6.75548	6.67098	7.32103	7.20673	7.9056	7.77881								+	8	8	8	33.2	33.2	33.2	41.424	0	133.38	229090000	192	0.000893196	0.00340542	V5AR59	>tr|V5AR59|V5AR59_TRYCR Uncharacterized protein OS=Trypanosoma cruzi Dm28c GN=TCDM_08965 PE=4 SV=1
V5ARI9	Cluster 5	8.45906	8.48564	8.51465	8.65221	8.40292	8.36134	7.78825	7.7659			cell part;membrane		ConA-like_dom;Lectin_leg		Lectin_leg-like	+	13	13	13	24.9	24.9	24.9	67.285	0	36.215	2205400000	621	6.31965e-06	0.000131264	V5ARI9	>tr|V5ARI9|V5ARI9_TRYCR Uncharacterized protein OS=Trypanosoma cruzi Dm28c GN=TCDM_08786 PE=4 SV=1
V5ARL4	Cluster 5	8.54959	8.49947	8.74037	8.67908	8.56915	8.56884	8.42749	8.44795		adenyl nucleotide binding;adenyl ribonucleotide binding;ATP binding;binding;nucleotide binding;purine nucleotide binding;purine ribonucleoside triphosphate binding;purine ribonucleotide binding;ribonucleotide binding			Hsp_70_fam;HSP70_C;HSP70_peptide-bd		HSP70	+	16	16	16	29.1	29.1	29.1	80.587	0	183.73	3504400000	1205	0.000663105	0.00271505	V5ARL4	>tr|V5ARL4|V5ARL4_TRYCR Uncharacterized protein OS=Trypanosoma cruzi Dm28c GN=TCDM_08776 PE=3 SV=1
V5ARP0	Cluster 1	9.17768	9.30391	9.25662	9.40846	9.08198	9.16057	8.81389	8.80236		catalytic activity;transferase activity;transferase activity, transferring acyl groups;transferase activity, transferring acyl groups other than amino-acyl groups			Thiolase;Thiolase_C;Thiolase_CS;Thiolase_N;Thiolase-like;Thiolase-like_subgr		Thiolase_C;Thiolase_N	+	17	17	17	52.6	52.6	52.6	46.421	0	323.31	14384000000	2279	0.000604218	0.00259099	V5ARP0	>tr|V5ARP0|V5ARP0_TRYCR 3-ketoacyl-CoA thiolase OS=Trypanosoma cruzi Dm28c GN=TCDM_08701 PE=3 SV=1
V5AS37	Cluster 4	8.27344	8.36412	8.16786	8.09278	7.93516	7.96651	8.29686	8.24851	cellular lipid metabolic process;cellular metabolic process;cellular process;glycerolipid metabolic process;glycerophospholipid metabolic process;lipid metabolic process;lipid modification;lipid phosphorylation;metabolic process;organophosphate metabolic process;phosphate-containing compound metabolic process;phosphatidylinositol metabolic process;phosphatidylinositol phosphorylation;phospholipid…				Inositol_monophosphatase		Inositol_P	+	9	9	9	32.4	32.4	32.4	42.221	0	54.181	1315500000	446	0.00054709	0.00241349	V5AS37	>tr|V5AS37|V5AS37_TRYCR Inositol polyphosphate 1-phosphatase OS=Trypanosoma cruzi Dm28c GN=TCDM_08573 PE=4 SV=1
V5AS86	Cluster 5	8.53395	8.60453	8.53089	8.62572	8.32265	8.26503	8.16289	8.12979								+	8	8	8	30.3	30.3	30.3	37.84	0	146.02	2386800000	716	0.000179407	0.00108078	V5AS86	>tr|V5AS86|V5AS86_TRYCR Uncharacterized protein OS=Trypanosoma cruzi Dm28c GN=TCDM_08476 PE=4 SV=1
V5AS93	Cluster 1	9.18943	9.25568	9.24988	9.27449	9.16426	9.12922	8.96437	8.87733	amine metabolic process;amino acid activation;aspartyl-tRNA aminoacylation;carboxylic acid metabolic process;cellular amine metabolic process;cellular amino acid metabolic process;cellular ketone metabolic process;cellular macromolecule metabolic process;cellular metabolic process;cellular nitrogen compound metabolic process;cellular process;macromolecule metabolic process;metabolic process;ncRNA…	adenyl nucleotide binding;adenyl ribonucleotide binding;aminoacyl-tRNA ligase activity;aspartate-tRNA ligase activity;ATP binding;binding;catalytic activity;ligase activity;ligase activity, forming aminoacyl-tRNA and related compounds;ligase activity, forming carbon-oxygen bonds;nucleic acid binding;nucleotide binding;purine nucleotide binding;purine ribonucleoside triphosphate binding;purine rib…	cell part;cytoplasm;intracellular part		aa-tRNA-synt_II;aa-tRNA-synt_II-like;aa-tRNA-synth_II;Asp/Asn-tRNA-synth_IIb;Asp-tRNA_synthase_arc;NA-bd_OB_tRNA;NA-bd_OB-fold		tRNA_anti-codon;tRNA-synt_2	+	22	22	22	47	47	47	63.542	0	323.31	13021000000	2292	3.27883e-05	0.000328542	V5AS93	>tr|V5AS93|V5AS93_TRYCR Aspartyl-tRNA synthetase OS=Trypanosoma cruzi Dm28c GN=TCDM_08491 PE=3 SV=1
V5AS97	Cluster 3	8.02235	8.00548	8.38728	8.37174	8.34251	8.41041	6.8064	6.31247								+	13	13	13	31.5	31.5	31.5	68.871	0	109.41	1379800000	641	7.38921e-06	0.000137702	V5AS97	>tr|V5AS97|V5AS97_TRYCR Uncharacterized protein OS=Trypanosoma cruzi Dm28c GN=TCDM_08432 PE=4 SV=1
V5ASD3	Cluster 3	8.47953	8.42846	8.36805	8.29386	7.84316	7.77663	7.29086	7.09937		binding;catalytic activity;cation binding;coenzyme binding;cofactor binding;FMN binding;ion binding;iron ion binding;metal ion binding;nucleotide binding;oxidoreductase activity;transition metal ion binding			FAD-binding_1;Flavdoxin;Flavodoxin/NO_synth;Flavoprotein-like;NADPH_Cyt_P450_Rdtase_dom3;Riboflavin_synthase-like_b-brl		FAD_binding_1;Flavodoxin_1	+	11	11	11	29.9	29.9	29.9	47.71	0	43.667	1586100000	375	2.6964e-07	2.06793e-05	V5ASD3	>tr|V5ASD3|V5ASD3_TRYCR P450 reductase OS=Trypanosoma cruzi Dm28c GN=TCDM_08370 PE=4 SV=1
V5ASD7	Cluster 5	8.92786	8.92976	9.19018	9.21745	9.1465	9.2124	7.73486	7.69259								+	12	12	12	58.8	58.8	58.8	28.429	0	165.47	8584000000	1588	3.17106e-08	4.86391e-06	V5ASD7	>tr|V5ASD7|V5ASD7_TRYCR Uncharacterized protein OS=Trypanosoma cruzi Dm28c GN=TCDM_08375 PE=4 SV=1
V5ASI1	Cluster 3	8.35946	8.44545	8.62073	8.7092	8.79106	8.89684	7.20836	7.40262		binding;calcium ion binding;cation binding;ion binding;metal ion binding			EF_Hand_1_Ca_BS;EF_hand_dom;EF-hand-dom_pair;Leu-rich_rpt	EFh	EF-hand_6;LRR_8	+	12	12	12	24.3	24.3	24.3	83.046	0	151.01	3229300000	742	7.51011e-08	8.80892e-06	V5ASI1	>tr|V5ASI1|V5ASI1_TRYCR Structural maintenance of chromosome (SMC) family protein OS=Trypanosoma cruzi Dm28c GN=TCDM_08308 PE=4 SV=1
V5ASN2	Cluster 1	9.61706	9.59993	9.36801	9.30229	9.2794	9.15717	8.86299	8.68184	cellular metabolic process;cellular nitrogen compound metabolic process;cellular process;deoxyribonucleoside diphosphate metabolic process;deoxyribonucleotide metabolic process;metabolic process;nitrogen compound metabolic process;nucleobase-containing compound metabolic process;nucleobase-containing small molecule metabolic process;nucleoside diphosphate metabolic process;nucleoside phosphate me…	catalytic activity;oxidoreductase activity			Ferritin-like_SF;RNR_small;RNR_small_AS;RNR-rel		Ribonuc_red_sm	+	13	13	13	49	49	49	38.952	0	153.31	19024000000	2137	0.000294727	0.00152646	V5ASN2	>tr|V5ASN2|V5ASN2_TRYCR Ribonucleoside-diphosphate reductase small chain OS=Trypanosoma cruzi Dm28c GN=TCDM_08240 PE=4 SV=1
V5ASS1	Cluster 1	9.09051	9.02259	9.07016	9.01815	8.86533	8.86191	8.73367	8.70596	amine metabolic process;amino acid activation;carboxylic acid metabolic process;cellular amine metabolic process;cellular amino acid metabolic process;cellular ketone metabolic process;cellular macromolecule metabolic process;cellular metabolic process;cellular nitrogen compound metabolic process;cellular process;lysyl-tRNA aminoacylation;macromolecule metabolic process;metabolic process;ncRNA me…	adenyl nucleotide binding;adenyl ribonucleotide binding;aminoacyl-tRNA ligase activity;ATP binding;binding;catalytic activity;ligase activity;ligase activity, forming aminoacyl-tRNA and related compounds;ligase activity, forming carbon-oxygen bonds;lysine-tRNA ligase activity;nucleic acid binding;nucleotide binding;purine nucleotide binding;purine ribonucleoside triphosphate binding;purine ribonu…	cell part;cytoplasm;intracellular part		aa-tRNA-synt_II;aa-tRNA-synt_II-like;aa-tRNA-synth_II;Lys-tRNA-ligase_II;Lys-tRNA-synth_II_C;NA-bd_OB_tRNA;NA-bd_OB-fold		tRNA_anti-codon;tRNA-synt_2	+	16	16	16	30.5	30.5	30.5	66.021	0	246.76	8389600000	1710	0.00333788	0.00872312	V5ASS1	>tr|V5ASS1|V5ASS1_TRYCR Lysine--tRNA ligase OS=Trypanosoma cruzi Dm28c GN=TCDM_08178 PE=3 SV=1
V5ASS7	Cluster 5	8.56864	8.61243	8.47944	8.57134	8.53102	8.51135	9.37763	9.28242			cell part;cell projection;cilium;motile cilium		Flagellar_rod		Flagellar_rod	+	24	24	24	36.1	36.1	36.1	90.712	0	231.07	6234300000	1144	1.50287e-06	5.76294e-05	V5ASS7	>tr|V5ASS7|V5ASS7_TRYCR Uncharacterized protein OS=Trypanosoma cruzi Dm28c GN=TCDM_08188 PE=4 SV=1
V5ASV2	Cluster 5	8.27573	8.27669	8.45865	8.47911	8.5508	8.5942	8.77664	8.84677		binding;calcium ion binding;cation binding;ion binding;metal ion binding			DUF1126;EF_Hand_1_Ca_BS;EF_hand_dom;EF-hand-dom_pair;Uncharacterised_DM10	DM10	DUF1126	+	22	22	22	42.4	42.4	42.4	82.757	0	158.56	3048700000	1022	3.72768e-05	0.000360824	V5ASV2	>tr|V5ASV2|V5ASV2_TRYCR Uncharacterized protein OS=Trypanosoma cruzi Dm28c GN=TCDM_08165 PE=4 SV=1
V5ASY8	Cluster 5	8.25295	8.28981	8.49409	8.42075	8.52964	8.48264	8.57215	8.60311								+	8	8	8	49	49	49	23.065	0	66.184	2780700000	906	0.00322562	0.00847417	V5ASY8	>tr|V5ASY8|V5ASY8_TRYCR Uncharacterized protein OS=Trypanosoma cruzi Dm28c GN=TCDM_08151 PE=4 SV=1
V5AT73	Cluster 1	9.23787	9.27529	9.36612	9.33442	9.49704	9.41657	9.6449	9.56592					4_helix_cytokine_core			+	23	23	23	52.7	52.7	52.7	46.892	0	323.31	25175000000	3147	0.0037101	0.00944821	V5AT73	>tr|V5AT73|V5AT73_TRYCR Uncharacterized protein OS=Trypanosoma cruzi Dm28c GN=TCDM_08046 PE=4 SV=1
V5ATM3	Cluster 5	8.35342	8.3994	8.53795	8.55214	8.51023	8.56774	8.83161	8.82526	cellular component movement;cellular process;microtubule-based movement;microtubule-based process	adenyl nucleotide binding;adenyl ribonucleotide binding;ATP binding;ATPase activity;binding;catalytic activity;hydrolase activity;hydrolase activity, acting on acid anhydrides;hydrolase activity, acting on acid anhydrides, in phosphorus-containing anhydrides;microtubule motor activity;motor activity;nucleoside-triphosphatase activity;nucleotide binding;purine nucleotide binding;purine ribonucleos…			ATPase_dyneun-rel_AAA;DHC_fam;Dynein_heavy_dom-2;P-loop_NTPase		AAA_5;DHC_N2	+	40	39	39	24.3	23.9	23.9	231.44	0	243.59	3492300000	1213	0.00210286	0.00614825	V5ATM3	>tr|V5ATM3|V5ATM3_TRYCR Dynein heavy chain OS=Trypanosoma cruzi Dm28c GN=TCDM_07854 PE=4 SV=1
V5ATR8	Cluster 5	8.84714	8.84427	8.94542	8.95748	8.98777	8.99599	7.50326	7.60508								+	23	23	23	26.9	26.9	26.9	116.78	0	147.32	5806700000	1723	1.02032e-10	2.03451e-07	V5ATR8	>tr|V5ATR8|V5ATR8_TRYCR Putative Unc104-like kinesin OS=Trypanosoma cruzi Dm28c GN=TCDM_07835 PE=4 SV=1
V5AU75;V5BB67	Cluster 5	8.84816	8.7072	8.79085	8.63074	8.78742	8.87609	7.23093	7.20604		binding;cation binding;ion binding;metal ion binding;nucleic acid binding;transition metal ion binding;zinc ion binding			Znf_CCHC	ZnF_C2HC		+	8	2	0	24.4	6.7	0	49.566	0	144.9	4356900000	417	1.27973e-07	1.21513e-05	V5AU75;V5BB67	>tr|V5AU75|V5AU75_TRYCR Uncharacterized protein OS=Trypanosoma cruzi Dm28c GN=TCDM_12875 PE=4 SV=1;>tr|V5BB67|V5BB67_TRYCR Uncharacterized protein OS=Trypanosoma cruzi Dm28c GN=TCDM_00639 PE=4 SV=1
V5AU76	Cluster 5	8.34384	8.41399	8.38993	8.46775	8.1894	8.18715	8.00792	8.09279	amine metabolic process;amino acid activation;carboxylic acid metabolic process;cellular amine metabolic process;cellular amino acid metabolic process;cellular ketone metabolic process;cellular macromolecule metabolic process;cellular metabolic process;cellular nitrogen compound metabolic process;cellular process;glycyl-tRNA aminoacylation;macromolecule metabolic process;metabolic process;ncRNA m…	adenyl nucleotide binding;adenyl ribonucleotide binding;aminoacyl-tRNA ligase activity;ATP binding;binding;catalytic activity;glycine-tRNA ligase activity;ligase activity;ligase activity, forming aminoacyl-tRNA and related compounds;ligase activity, forming carbon-oxygen bonds;nucleotide binding;purine nucleotide binding;purine ribonucleoside triphosphate binding;purine ribonucleotide binding;rib…	cell part;cytoplasm;intracellular part		aa-tRNA-synt_IIb_cons-dom;aa-tRNA-synth_II;Anticodon-bd;Gly-tRNA_synthase/POLG2;tRNA-synt_gly		HGTP_anticodon;tRNA-synt_2b	+	17	17	17	36	36	36	70.041	0	194.84	1788200000	1050	0.00233274	0.00666402	V5AU76	>tr|V5AU76|V5AU76_TRYCR Glycyl-tRNA synthetase OS=Trypanosoma cruzi Dm28c GN=TCDM_07596 PE=3 SV=1
V5AUA2	Cluster 3	7.59375	7.62937	7.78029	7.65388	7.73045	7.6982	6.97134	6.72722		binding;cation binding;ion binding;metal ion binding			Znf_C2H2;Znf_C2H2-like	ZnF_C2H2		+	10	10	10	12.4	12.4	12.4	113.14	0	17.267	373930000	212	7.91877e-05	0.000607309	V5AUA2	>tr|V5AUA2|V5AUA2_TRYCR Uncharacterized protein OS=Trypanosoma cruzi Dm28c GN=TCDM_07522 PE=4 SV=1
V5AUE3	Cluster 4	7.92658	7.96992	8.19543	8.16632	8.16059	8.17463	8.27124	8.34819					Quinonprotein_ADH-like_supfam;TPR-like_helical_dom;WD_repeat_p35;WD40/YVTN_repeat-like_dom;WD40_repeat;WD40_repeat_dom	WD40	WD40	+	22	22	22	19	19	19	140.86	0	110.46	1318900000	609	4.81473e-05	0.000432458	V5AUE3	>tr|V5AUE3|V5AUE3_TRYCR Uncharacterized protein OS=Trypanosoma cruzi Dm28c GN=TCDM_07480 PE=4 SV=1
V5AUF3	Cluster 1	9.31614	9.38117	9.31781	9.35873	9.03236	9.02935	8.60365	8.68277					STI1_HS-bd;TPR_1;TPR_repeat;TPR-contain_dom;TPR-like_helical_dom	STI1;TPR	TPR_1	+	29	29	29	55.2	55.2	55.2	63.195	0	323.31	13690000000	2014	8.94653e-05	0.000668141	V5AUF3	>tr|V5AUF3|V5AUF3_TRYCR Stress-induced protein sti1 OS=Trypanosoma cruzi Dm28c GN=TCDM_07494 PE=4 SV=1
V5AUL7	Cluster 2	7.6893	7.61184	7.82631	7.87667	7.97613	7.89962	8.1873	8.16086		adenyl nucleotide binding;adenyl ribonucleotide binding;ATP binding;binding;catalytic activity;kinase activity;nucleotide binding;phosphotransferase activity, alcohol group as acceptor;protein kinase activity;purine nucleotide binding;purine ribonucleoside triphosphate binding;purine ribonucleotide binding;ribonucleotide binding;transferase activity;transferase activity, transferring phosphorus-c…			Kinase-like_dom;Prot_kinase_dom;Tyr_kinase_AS		Pkinase	+	14	14	14	23.2	23.2	23.2	91.092	0	56.598	690450000	358	2.83298e-05	0.000300476	V5AUL7	>tr|V5AUL7|V5AUL7_TRYCR Uncharacterized protein OS=Trypanosoma cruzi Dm28c GN=TCDM_07411 PE=4 SV=1
V5AUW3	Cluster 3	7.69953	7.75304	6.78108	6.94965	7.18859	6.96537	7.40322	7.05173		catalytic activity;hydrolase activity;hydrolase activity, acting on ester bonds;phosphatase activity;phosphoprotein phosphatase activity;phosphoric ester hydrolase activity			Calcineurin-like_PHP_apaH;Metallo-depent_PP-like;Ser/Thr-sp_prot-phosphatase	PP2Ac	Metallophos	+	4	4	3	11.8	11.8	8.8	37.503	0	5.6503	209220000	79	0.00153188	0.00487173	V5AUW3	>tr|V5AUW3|V5AUW3_TRYCR Serine/threonine-protein phosphatase OS=Trypanosoma cruzi Dm28c GN=TCDM_07329 PE=3 SV=1
V5AUX6	Cluster 1	8.95853	8.97874	9.09452	9.13637	9.07575	9.10456	8.70903	8.76111					MVP_shoulder;Vault_N		MVP_shoulder;Vault	+	30	30	30	53.9	53.9	53.9	94.634	0	323.31	9022100000	2502	0.000177772	0.00107417	V5AUX6	>tr|V5AUX6|V5AUX6_TRYCR Major vault protein OS=Trypanosoma cruzi Dm28c GN=TCDM_07264 PE=4 SV=1
V5AUZ7	Cluster 5	8.38231	8.43919	8.46638	8.50733	8.40411	8.42124	9.08945	9.16101								+	4	4	4	34.9	34.9	34.9	16.426	0	179.41	4210400000	538	2.84649e-05	0.000300312	V5AUZ7	>tr|V5AUZ7|V5AUZ7_TRYCR Uncharacterized protein OS=Trypanosoma cruzi Dm28c GN=TCDM_13774 PE=4 SV=1
V5AV05	Cluster 5	8.52721	8.51919	8.71902	8.67131	8.54697	8.57267	8.38634	8.238		catalytic activity;hydrolase activity			AB_hydrolase;PLipase/COase/thioEstase		Abhydrolase_2	+	12	12	12	57.7	57.7	57.7	30.223	0	114.07	3537600000	850	0.000115568	0.000789184	V5AV05	>tr|V5AV05|V5AV05_TRYCR Lysophospholipase OS=Trypanosoma cruzi Dm28c GN=TCDM_07218 PE=4 SV=1
V5AV36	Cluster 5	8.67648	8.60803	8.57988	8.56043	8.38837	8.45214	8.0249	8.15527		binding;catalytic activity;GTP binding;GTPase activity;guanyl nucleotide binding;guanyl ribonucleotide binding;hydrolase activity;hydrolase activity, acting on acid anhydrides;hydrolase activity, acting on acid anhydrides, in phosphorus-containing anhydrides;nucleic acid binding;nucleoside-triphosphatase activity;nucleotide binding;purine nucleotide binding;purine ribonucleoside triphosphate bind…			EF_GTP-bd_dom;P-loop_NTPase;Small_GTP-bd_dom;TIF_IF2_dom3;Transl_B-barrel;Transl_elong_EFTu/EF1A_2		GTP_EFTU;GTP_EFTU_D2;IF-2	+	17	17	17	25.5	25.5	25.5	100.38	0	105.83	3126200000	490	0.00147931	0.00476535	V5AV36	>tr|V5AV36|V5AV36_TRYCR Translation initiation factor IF-2 OS=Trypanosoma cruzi Dm28c GN=TCDM_07185 PE=4 SV=1
V5AVB0	Cluster 1	9.76521	9.80922	9.90643	9.88272	9.92548	9.94547	10.0745	10.0164	ATP biosynthetic process;ATP hydrolysis coupled proton transport;ATP metabolic process;ATP synthesis coupled proton transport;biosynthetic process;cation transport;cellular biosynthetic process;cellular metabolic process;cellular nitrogen compound biosynthetic process;cellular nitrogen compound metabolic process;cellular process;energy coupled proton transport, against electrochemical gradient;en…	active transmembrane transporter activity;adenyl nucleotide binding;adenyl ribonucleotide binding;ATP binding;ATPase activity;ATPase activity, coupled;ATPase activity, coupled to movement of substances;ATPase activity, coupled to transmembrane movement of ions;ATPase activity, coupled to transmembrane movement of substances;binding;catalytic activity;cation transmembrane transporter activity;cati…	cell part;intracellular part;macromolecular complex;membrane part;protein complex;proton-transporting ATP synthase complex, catalytic core F(1);proton-transporting two-sector ATPase complex, catalytic domain		ATPase_a/bsu_AS;ATPase_asu-like;ATPase_F1/V1/A1_a/bsu_nucl-bd;ATPase_F1/V1/A1-cplx_a/bsu_C;ATPase_F1-cplx_asu;P-loop_NTPase		ATP-synt_ab	+	22	22	22	45.3	45.3	45.3	62.927	0	281	75701000000	5364	0.000377593	0.00182748	V5AVB0	>tr|V5AVB0|V5AVB0_TRYCR ATP synthase subunit alpha OS=Trypanosoma cruzi Dm28c GN=TCDM_07023 PE=4 SV=1
V5AVH4	Cluster 2	7.85486	7.85321	8.2318	7.99736	8.06492	8.01668	8.52047	8.57984					C2_dom			+	11	11	11	29.7	29.7	29.7	43.146	0	65.832	1469200000	435	0.00252278	0.00705528	V5AVH4	>tr|V5AVH4|V5AVH4_TRYCR Uncharacterized protein OS=Trypanosoma cruzi Dm28c GN=TCDM_07018 PE=4 SV=1
V5AVL7	Cluster 3	7.67368	7.61441	7.98369	8.09055	8.00052	8.10018	6.8937	7.16185					PH_domain;PH_like_dom	PH	PH	+	6	6	6	32.5	32.5	32.5	25.644	0	28.468	567030000	156	1.35678e-05	0.000191873	V5AVL7	>tr|V5AVL7|V5AVL7_TRYCR Uncharacterized protein OS=Trypanosoma cruzi Dm28c GN=TCDM_14292 PE=4 SV=1
V5AVT4	Cluster 5	8.5527	8.50971	8.41784	8.46336	8.2925	8.34266	8.16723	8.24662	cellular macromolecule metabolic process;cellular metabolic process;cellular process;cellular protein metabolic process;macromolecule metabolic process;metabolic process;primary metabolic process;protein folding;protein metabolic process	binding;cation binding;ion binding;metal ion binding			DnaJ_C;HSP_DnaJ_Cys-rich_dom;HSP40/DnaJ_pept-bd		CTDII;DnaJ_CXXCXGXG	+	10	10	10	33	33	33	39.554	0	41.662	2106500000	643	0.00251601	0.00704624	V5AVT4	>tr|V5AVT4|V5AVT4_TRYCR Heat shock protein DNAJ OS=Trypanosoma cruzi Dm28c GN=TCDM_06863 PE=4 SV=1
V5AVW1	Cluster 1	8.93992	8.95137	9.16524	9.07417	8.95635	8.86699	8.56936	8.4115		binding;nucleic acid binding;nucleotide binding			Nucleotide-bd_a/b_plait;RRM_dom	RRM	RRM_1	+	9	9	9	31.9	31.9	31.9	35.872	0	214.68	7539600000	737	0.00120524	0.00419416	V5AVW1	>tr|V5AVW1|V5AVW1_TRYCR HNRNPA OS=Trypanosoma cruzi Dm28c GN=TCDM_06782 PE=4 SV=1
V5AW96	Cluster 5	8.75101	8.74497	8.6895	8.82907	8.49983	8.54606	8.22053	8.30064	biological regulation;posttranscriptional regulation of gene expression;regulation of biological process;regulation of biosynthetic process;regulation of cellular biosynthetic process;regulation of cellular macromolecule biosynthetic process;regulation of cellular metabolic process;regulation of cellular process;regulation of cellular protein metabolic process;regulation of gene expression;regula…	binding;nucleic acid binding;ribonucleoprotein binding;ribosome binding;RNA binding;translation factor activity, nucleic acid binding;translation initiation factor activity	cell part;cytoplasmic part;eukaryotic translation initiation factor 3 complex;intracellular part;macromolecular complex;protein complex		ARM-type_fold;eIF3k;Transl_init_fac_sub12_N_euk			+	8	8	8	49.8	49.8	49.8	22.399	0	106.07	3341700000	624	0.000790781	0.00309787	V5AW96	>tr|V5AW96|V5AW96_TRYCR Uncharacterized protein OS=Trypanosoma cruzi Dm28c GN=TCDM_14207 PE=4 SV=1
V5AWA4	Cluster 3	9.14085	9.23223	8.52444	8.47843	7.82824	7.85335	7.09715	6.82117		binding;catalytic activity;cation binding;heme binding;ion binding;iron ion binding;metal ion binding;monooxygenase activity;oxidoreductase activity;oxidoreductase activity, acting on paired donors, with incorporation or reduction of molecular oxygen;tetrapyrrole binding;transition metal ion binding			Cyt_P450;Cyt_P450_E_grp-I		p450	+	21	21	21	44.7	44.7	44.7	65.642	0	171.07	4546000000	854	4.31405e-05	0.000396416	V5AWA4	>tr|V5AWA4|V5AWA4_TRYCR Cytochrome P450 OS=Trypanosoma cruzi Dm28c GN=TCDM_06603 PE=3 SV=1
V5AWB3	Cluster 5	8.61206	8.66147	8.89132	8.96323	8.79591	8.88833	8.76009	8.87084	catabolic process;cellular catabolic process;cellular macromolecule catabolic process;cellular macromolecule metabolic process;cellular metabolic process;cellular process;macromolecule catabolic process;macromolecule metabolic process;metabolic process;modification-dependent macromolecule catabolic process;modification-dependent protein catabolic process;primary metabolic process;protein metaboli…	catalytic activity;endopeptidase activity;hydrolase activity;peptidase activity;peptidase activity, acting on L-amino acid peptides;threonine-type endopeptidase activity;threonine-type peptidase activity	cell part;intracellular membrane-bounded organelle;intracellular organelle;intracellular part;macromolecular complex;membrane-bounded organelle;nucleus;organelle;proteasome core complex, alpha-subunit complex;protein complex		Ntn_hydrolases_N;Proteasome_asu_N;Proteasome_sua/b;Proteasome_suA-type	Proteasome_A_N	Proteasome;Proteasome_A_N	+	8	8	8	49.2	49.2	49.2	25.754	0	130.09	5555700000	1075	0.0032031	0.00843723	V5AWB3	>tr|V5AWB3|V5AWB3_TRYCR Proteasome alpha 7 subunit OS=Trypanosoma cruzi Dm28c GN=TCDM_06617 PE=4 SV=1
V5AWC6	Cluster 1	9.54311	9.53969	9.67146	9.65784	9.71438	9.7032	9.98882	9.98262	biological regulation;cellular component movement;cellular process;cellular response to stimulus;microtubule-based movement;microtubule-based process;regulation of biological process;regulation of cellular process;response to stimulus;signal transduction	adenyl nucleotide binding;adenyl ribonucleotide binding;ATP binding;binding;catalytic activity;hydrolase activity;hydrolase activity, acting on acid anhydrides;hydrolase activity, acting on acid anhydrides, in phosphorus-containing anhydrides;microtubule motor activity;motor activity;nucleoside-triphosphatase activity;nucleotide binding;purine nucleotide binding;purine ribonucleoside triphosphate…	cell part;cytoskeletal part;dynein complex;intracellular organelle part;intracellular part;macromolecular complex;microtubule associated complex;organelle part;protein complex		AAA+_ATPase;Death_domain;DHC_fam;Dynein_HC_stalk;Dynein_heavy_chain_D4_dom;Dynein_heavy_dom;Dynein_heavy_dom-1;Dynein_heavy_dom-2;P-loop_NTPase	AAA	AAA_8;DHC_N1;DHC_N2;Dynein_heavy;MT	+	127	127	126	32	32	31.8	531.54	0	323.31	47724000000	11186	1.44826e-05	0.000199161	V5AWC6	>tr|V5AWC6|V5AWC6_TRYCR Dynein heavy chain OS=Trypanosoma cruzi Dm28c GN=TCDM_06634 PE=4 SV=1
V5AX22	Cluster 1	8.56213	8.63852	8.91784	8.85473	8.87564	8.8588	9.14771	9.12195		catalytic activity			AMP-binding_CS;AMP-dep_Synth/Lig		AMP-binding	+	21	21	19	39.4	39.4	34.1	78.486	0	302.9	6681400000	1597	0.000379093	0.00182587	V5AX22	>tr|V5AX22|V5AX22_TRYCR Fatty acyl CoA synthetase 2 OS=Trypanosoma cruzi Dm28c GN=TCDM_06209 PE=4 SV=1
V5AXB1	Cluster 3	7.62228	7.58721	7.77933	7.67063	7.30956	7.35504	6.97581	6.79114								+	9	9	9	12.2	12.2	12.2	97.192	0	37.101	309320000	152	0.000939622	0.00351521	V5AXB1	>tr|V5AXB1|V5AXB1_TRYCR Uncharacterized protein OS=Trypanosoma cruzi Dm28c GN=TCDM_06066 PE=4 SV=1
V5AXK4	Cluster 1	9.38918	9.28981	9.10301	9.09463	8.81393	8.7341	8.62548	8.62959	cellular metabolic process;cellular process;metabolic process;organic acid metabolic process;organic acid phosphorylation;phosphate-containing compound metabolic process;phosphorus metabolic process;phosphorylation;small molecule metabolic process	catalytic activity;glycerate kinase activity;kinase activity;phosphotransferase activity, alcohol group as acceptor;transferase activity;transferase activity, transferring phosphorus-containing groups			Glyc_kinase_flavodox-like-dom;Glycerate_kinase		Gly_kinase	+	17	17	17	42.9	42.9	42.9	56.029	0	219.93	10707000000	1517	1.57345e-05	0.000211991	V5AXK4	>tr|V5AXK4|V5AXK4_TRYCR Glycerate kinase OS=Trypanosoma cruzi Dm28c GN=TCDM_06036 PE=4 SV=1
V5AXR7	Cluster 5	8.5496	8.57122	8.68321	8.69754	8.7041	8.78755	9.03068	8.99435								+	26	26	26	44.3	44.3	44.3	91.669	0	323.31	5147300000	2032	0.000231144	0.00127321	V5AXR7	>tr|V5AXR7|V5AXR7_TRYCR Uncharacterized protein OS=Trypanosoma cruzi Dm28c GN=TCDM_05909 PE=4 SV=1
V5AY06	Cluster 5	8.45465	8.39632	8.51469	8.5041	8.52484	8.56392	8.90624	8.91035					ConA-like_dom			+	38	38	38	29.1	29.1	29.1	185.71	0	225.01	3742000000	1233	4.05407e-06	0.000101048	V5AY06	>tr|V5AY06|V5AY06_TRYCR Uncharacterized protein OS=Trypanosoma cruzi Dm28c GN=TCDM_05710 PE=4 SV=1
V5AY62	Cluster 3	8.03683	8.07184	8.00204	7.85749	7.76308	7.64501	7.35374	7.3769								+	13	13	13	16.2	16.2	16.2	119.11	0	54.243	675110000	397	0.00138693	0.00457115	V5AY62	>tr|V5AY62|V5AY62_TRYCR Uncharacterized protein OS=Trypanosoma cruzi Dm28c GN=TCDM_05642 PE=4 SV=1
V5AY81	Cluster 5	8.67839	8.65594	8.7434	8.79711	8.34857	8.36267	7.82238	7.85484	cellular macromolecule metabolic process;cellular metabolic process;cellular process;cellular protein metabolic process;macromolecule metabolic process;metabolic process;primary metabolic process;protein folding;protein metabolic process;response to abiotic stimulus;response to heat;response to stimulus;response to stress;response to temperature stimulus	adenyl nucleotide binding;adenyl ribonucleotide binding;ATP binding;binding;cation binding;ion binding;metal ion binding;nucleotide binding;purine nucleotide binding;purine ribonucleoside triphosphate binding;purine ribonucleotide binding;ribonucleotide binding			DnaJ;DnaJ_C;DnaJ_domain;DnaJ_domain_CS;HSP_DnaJ_Cys-rich_dom;HSP40/DnaJ_pept-bd	DnaJ	CTDII;DnaJ;DnaJ_CXXCXGXG	+	10	10	10	26.9	26.9	26.9	50.296	0	61.315	2889200000	546	2.24693e-08	4.48039e-06	V5AY81	>tr|V5AY81|V5AY81_TRYCR Chaperone DNAJ protein OS=Trypanosoma cruzi Dm28c GN=TCDM_05671 PE=3 SV=1
V5AY93	Cluster 3	8.62558	8.49976	8.50191	8.48728	7.8719	7.95331	7.81626	7.76653	cellular macromolecule metabolic process;cellular metabolic process;cellular nitrogen compound metabolic process;cellular process;macromolecule metabolic process;metabolic process;ncRNA metabolic process;ncRNA processing;nitrogen compound metabolic process;nucleic acid metabolic process;nucleobase-containing compound metabolic process;primary metabolic process;RNA metabolic process;RNA processing…		cell part;intracellular non-membrane-bounded organelle;intracellular organelle;intracellular organelle part;intracellular part;non-membrane-bounded organelle;nuclear part;nucleolus;organelle;organelle part		BRCT_dom;PES	BRCT	BRCT;Pescadillo_N	+	6	6	6	11.6	11.6	11.6	73.66	0	27.353	2312400000	102	9.72694e-05	0.000700199	V5AY93	>tr|V5AY93|V5AY93_TRYCR Uncharacterized protein OS=Trypanosoma cruzi Dm28c GN=TCDM_05684 PE=4 SV=1
V5AYG0	Cluster 3	8.0758	8.20634	8.27992	8.24376	8.12954	8.14814	7.76503	7.67976								+	7	7	7	33	33	33	31.183	0	62.797	1213300000	458	1.14651e-05	0.000174515	V5AYG0	>tr|V5AYG0|V5AYG0_TRYCR Uncharacterized protein OS=Trypanosoma cruzi Dm28c GN=TCDM_05635 PE=4 SV=1
V5AYJ4	Cluster 1	9.58336	9.6057	9.64966	9.65175	9.53493	9.50802	9.33682	9.32736		adenyl nucleotide binding;adenyl ribonucleotide binding;ATP binding;binding;catalytic activity;hydrolase activity;nucleotide binding;peptidase activity;purine nucleotide binding;purine ribonucleoside triphosphate binding;purine ribonucleotide binding;ribonucleotide binding			AAA+_ATPase;ATPase_AAA_core;Clp_ATPase_C;Clp_N;ClpA/B;ClpA/B_CS1;ClpA/B_CS2;Dbl_Clp-N;P-loop_NTPase	AAA;ClpB_D2-small	AAA;AAA_2;Clp_N;ClpB_D2-small	+	32	32	31	43.5	43.5	42	98.588	0	323.31	31535000000	4280	0.000101946	0.000726005	V5AYJ4	>tr|V5AYJ4|V5AYJ4_TRYCR ATP-dependent Clp protease subunit OS=Trypanosoma cruzi Dm28c GN=TCDM_12171 PE=3 SV=1
V5AYJ7	Cluster 3	7.74808	7.67656	8.52545	8.46382	8.71039	8.737	6.87895	6.81377								+	17	17	17	34.1	34.1	34.1	69.42	0	55.582	2073400000	500	7.3826e-06	0.000138876	V5AYJ7	>tr|V5AYJ7|V5AYJ7_TRYCR Uncharacterized protein OS=Trypanosoma cruzi Dm28c GN=TCDM_05547 PE=4 SV=1
V5AYL6	Cluster 4	8.17208	8.18724	8.33683	8.2605	8.29196	8.28049	8.45446	8.42865	biosynthetic process;cellular biosynthetic process;cellular macromolecule biosynthetic process;cellular macromolecule metabolic process;cellular metabolic process;cellular nitrogen compound metabolic process;cellular process;macromolecule biosynthetic process;macromolecule metabolic process;metabolic process;nitrogen compound metabolic process;nucleic acid metabolic process;nucleobase-containing …	binding;catalytic activity;DNA binding;DNA-directed RNA polymerase activity;nucleic acid binding;nucleoside binding;nucleotidyltransferase activity;ribonucleoside binding;RNA polymerase activity;transferase activity;transferase activity, transferring phosphorus-containing groups			DNA-dir_RNA_pol_su2;DNA-dir_RNA_pol_su2_6;RNA_pol_bsu_CS;RNA_pol_bsu_protrusion;RNA_pol_Rpb2_2;RNA_pol_Rpb2_3;RNA_pol_Rpb2_4;RNA_pol_Rpb2_5;RNA_pol_Rpb2_7;RNA_pol_RPB2_OB-fold		RNA_pol_Rpb2_1;RNA_pol_Rpb2_2;RNA_pol_Rpb2_3;RNA_pol_Rpb2_4;RNA_pol_Rpb2_5;RNA_pol_Rpb2_6;RNA_pol_Rpb2_7	+	26	26	26	27.2	27.2	27.2	134.31	0	146.89	1778500000	936	0.00103813	0.00379821	V5AYL6	>tr|V5AYL6|V5AYL6_TRYCR DNA-directed RNA polymerase OS=Trypanosoma cruzi Dm28c GN=TCDM_05569 PE=3 SV=1
V5AYP7	Cluster 1	9.38709	9.38842	9.17596	9.20832	9.08228	9.07988	9.19313	9.14345					CHAP_dom;GSPS_pre-ATP-grasp-like_dom;PreATP-grasp_dom		CHAP;GSP_synth	+	24	24	24	44.4	44.4	44.4	73.534	0	323.31	13633000000	2617	0.00138957	0.00457229	V5AYP7	>tr|V5AYP7|V5AYP7_TRYCR Trypanothione synthetase OS=Trypanosoma cruzi Dm28c GN=TCDM_05464 PE=4 SV=1
V5AZ01	Cluster 5	8.31685	8.33037	8.51089	8.47988	8.56886	8.57074	8.22523	8.2333		adenyl nucleotide binding;adenyl ribonucleotide binding;ATP binding;binding;catalytic activity;kinase activity;nucleotide binding;phosphotransferase activity, alcohol group as acceptor;protein kinase activity;purine nucleotide binding;purine ribonucleoside triphosphate binding;purine ribonucleotide binding;ribonucleotide binding;transferase activity;transferase activity, transferring phosphorus-c…			Kinase-like_dom;Prot_kinase_dom;Ser/Thr_kinase_AS		Pkinase	+	23	23	23	36.3	36.3	36.3	88.781	0	191.99	2358600000	1014	3.17737e-05	0.000324907	V5AZ01	>tr|V5AZ01|V5AZ01_TRYCR Protein kinase OS=Trypanosoma cruzi Dm28c GN=TCDM_05440 PE=4 SV=1
V5AZ02	Cluster 5	8.55572	8.62569	8.74009	8.77805	8.79598	8.88198	9.07412	9.19965		catalytic activity			AMP-binding;AMP-binding_CS;AMP-dep_Synth/Lig		AMP-binding	+	17	17	17	34	34	34	78.69	0	323.31	6134100000	1665	0.00219062	0.00633977	V5AZ02	>tr|V5AZ02|V5AZ02_TRYCR Fatty acyl CoA synthetase OS=Trypanosoma cruzi Dm28c GN=TCDM_11993 PE=4 SV=1
V5AZ80	Cluster 5	8.42477	8.46307	8.38864	8.45672	8.47016	8.44988	7.92653	7.98889					Thioredoxin-like_fold			+	9	9	9	32.6	32.6	32.6	43.864	0	62.399	2022300000	608	0.000477483	0.00218874	V5AZ80	>tr|V5AZ80|V5AZ80_TRYCR Uncharacterized protein OS=Trypanosoma cruzi Dm28c GN=TCDM_05191 PE=4 SV=1
V5AZA4;V5AIM0;V5D3Z5	Cluster 4	7.6938	7.82154	8.14773	8.41508	8.53752	8.57637	9.88647	9.95621	multi-organism process;pathogenesis	alpha-sialidase activity;catalytic activity;exo-alpha-sialidase activity;hydrolase activity;hydrolase activity, acting on glycosyl bonds;hydrolase activity, hydrolyzing O-glycosyl compounds			ConA-like_dom;Sialidase_fam;Sialidase_trypan;Sialidases;Trans-sialidase_CS		Tr-sialidase_C	+	9	8	3	17.5	16.5	5.3	70.46	0	169.9	15431000000	1086	1.04555e-05	0.000168131	V5AZA4	>tr|V5AZA4|V5AZA4_TRYCR Trans-sialidase OS=Trypanosoma cruzi Dm28c GN=TCDM_11909 PE=4 SV=1
V5AZB4	Cluster 5	8.73308	8.70054	8.58003	8.61607	8.31305	8.35289	7.9815	8.15229					Glycosyltransferase;Nucleotide-diphossugar_trans		GlcNAc	+	11	11	11	28.3	28.3	28.3	55.619	0	92.17	2986000000	683	0.000870696	0.00334522	V5AZB4	>tr|V5AZB4|V5AZB4_TRYCR Uncharacterized protein OS=Trypanosoma cruzi Dm28c GN=TCDM_05104 PE=4 SV=1
V5AZD0	Cluster 5	8.99948	9.08955	8.78034	8.75212	8.40597	8.46832	8.28583	8.55219					P-loop_NTPase			+	11	11	11	56.8	56.8	56.8	27.508	0	149.46	5304600000	1129	0.000926852	0.00348706	V5AZD0	>tr|V5AZD0|V5AZD0_TRYCR Uncharacterized protein OS=Trypanosoma cruzi Dm28c GN=TCDM_05145 PE=4 SV=1
V5AZD7	Cluster 1	9.06371	9.05626	9.04336	9.14273	8.81371	8.91657	8.45923	8.65744		binding;nucleic acid binding;RNA binding;translation factor activity, nucleic acid binding;translation initiation factor activity	cell part;cytoplasmic part;eukaryotic translation initiation factor 3 complex;intracellular part;macromolecular complex;protein complex		EIF3B;TIF_beta_prop-like;WD40/YVTN_repeat-like_dom		eIF2A	+	21	21	21	37.4	37.4	37.4	79.915	0	190.53	7876600000	1766	0.000636669	0.00264483	V5AZD7	>tr|V5AZD7|V5AZD7_TRYCR Translation initiation factor OS=Trypanosoma cruzi Dm28c GN=TCDM_05157 PE=4 SV=1
V5AZM2	Cluster 4	8.09712	8.38767	8.28636	8.41625	8.35454	8.44614	8.876	8.90091								+	8	8	8	34.1	34.1	34.1	31.778	0	110.99	2573900000	662	0.000844294	0.00325633	V5AZM2	>tr|V5AZM2|V5AZM2_TRYCR Uncharacterized protein OS=Trypanosoma cruzi Dm28c GN=TCDM_11735 PE=4 SV=1
V5AZQ0	Cluster 1	9.07577	9.04657	9.22525	9.25113	9.26495	9.24251	9.42455	9.53207								+	39	39	39	33.3	33.3	33.3	156.03	0	323.31	16032000000	3925	0.000605848	0.00258685	V5AZQ0	>tr|V5AZQ0|V5AZQ0_TRYCR Uncharacterized protein OS=Trypanosoma cruzi Dm28c GN=TCDM_05004 PE=4 SV=1
V5AZQ5	Cluster 4	7.85427	7.90611	7.93989	8.03851	8.17967	8.12374	8.45466	8.37598								+	13	13	13	23.2	23.2	23.2	80.208	0	108.79	1253200000	407	7.65879e-05	0.000591923	V5AZQ5	>tr|V5AZQ5|V5AZQ5_TRYCR Uncharacterized protein OS=Trypanosoma cruzi Dm28c GN=TCDM_05011 PE=4 SV=1
V5B0F3	Cluster 1	9.80178	9.79354	9.72849	9.76143	9.65646	9.67447	9.46962	9.48161		catalytic activity			Aminotrans_IV		Aminotran_4	+	23	23	23	57.8	57.8	57.8	53.578	0	323.31	45020000000	5246	1.61198e-05	0.000215724	V5B0F3	>tr|V5B0F3|V5B0F3_TRYCR Uncharacterized protein OS=Trypanosoma cruzi Dm28c GN=TCDM_04704 PE=4 SV=1
V5B0F8	Cluster 2	7.66053	7.50492	7.87177	7.66517	7.74235	7.72585	8.30918	8.28378								+	18	18	18	36.8	36.8	36.8	74.732	0	84.578	742300000	287	0.000993329	0.00367477	V5B0F8	>tr|V5B0F8|V5B0F8_TRYCR Uncharacterized protein OS=Trypanosoma cruzi Dm28c GN=TCDM_04711 PE=4 SV=1
V5B0K2	Cluster 5	8.72272	8.68917	8.73979	8.65777	8.82364	8.82705	8.50477	8.48084					MVP_shoulder;Vault_N		MVP_shoulder;Vault	+	25	25	25	40.5	40.5	40.5	95.975	0	249.78	4554500000	1501	0.00234946	0.00670217	V5B0K2	>tr|V5B0K2|V5B0K2_TRYCR Major vault protein OS=Trypanosoma cruzi Dm28c GN=TCDM_04639 PE=4 SV=1
V5B123	Cluster 5	8.69289	8.7058	8.65216	8.75233	8.53269	8.4594	8.27082	8.21315	amine metabolic process;amino acid activation;carboxylic acid metabolic process;cellular amine metabolic process;cellular amino acid metabolic process;cellular ketone metabolic process;cellular macromolecule metabolic process;cellular metabolic process;cellular nitrogen compound metabolic process;cellular process;macromolecule metabolic process;metabolic process;ncRNA metabolic process;nitrogen c…	adenyl nucleotide binding;adenyl ribonucleotide binding;aminoacyl-tRNA ligase activity;ATP binding;binding;catalytic activity;ligase activity;ligase activity, forming aminoacyl-tRNA and related compounds;ligase activity, forming carbon-oxygen bonds;nucleic acid binding;nucleotide binding;phenylalanine-tRNA ligase activity;purine nucleotide binding;purine ribonucleoside triphosphate binding;purine…	cell part;cytoplasm;intracellular part		aa-tRNA-synth_II;Phenylalanyl-tRNA_Synthase;Phe-tRNA-synth_IIc_asu;WHTH_DNA-bd_dom		tRNA-synt_2d	+	9	9	9	20.4	20.4	20.4	57.026	0	26.242	3019900000	667	0.00016282	0.00100827	V5B123	>tr|V5B123|V5B123_TRYCR Phenylalanyl-tRNA synthetase alpha chain OS=Trypanosoma cruzi Dm28c GN=TCDM_04396 PE=3 SV=1
V5B145	Cluster 1	8.76016	8.79005	8.91647	9.0097	8.97484	9.04185	9.19893	9.31992					WD40/YVTN_repeat-like_dom;WD40_repeat;WD40_repeat_CS;WD40_repeat_dom	WD40	WD40	+	19	19	19	42	42	42	68.568	0	323.31	8835400000	1803	0.000692902	0.00280823	V5B145	>tr|V5B145|V5B145_TRYCR Dynein OS=Trypanosoma cruzi Dm28c GN=TCDM_04424 PE=4 SV=1
V5B1C8;V5CJA3	Cluster 2	6.97748	6.80986	7.39465	6.84322	7.47494	7.3072	9.24386	9.14706	biological regulation;biosynthetic process;cellular biosynthetic process;cellular metabolic process;cellular nitrogen compound biosynthetic process;cellular nitrogen compound metabolic process;cellular process;cellular response to stimulus;cyclic nucleotide biosynthetic process;cyclic nucleotide metabolic process;intracellular signal transduction;metabolic process;nitrogen compound metabolic proc…	catalytic activity;lyase activity;phosphorus-oxygen lyase activity			A/G_cyclase;Nucleotide_cyclase;Peripla_BP_I	CYCc	Guanylate_cyc	+	24	24	19	32.7	32.7	26.2	103.11	0	168.53	2911800000	477	3.7056e-05	0.000360437	V5B1C8	>tr|V5B1C8|V5B1C8_TRYCR Receptor-type adenylate cyclase OS=Trypanosoma cruzi Dm28c GN=TCDM_11064 PE=4 SV=1
V5B1E9	Cluster 3	7.73637	7.84509	8.09107	8.16815	7.87652	7.93402	7.55796	7.6003								+	7	7	7	41.7	41.7	41.7	24.928	0	38.82	727570000	309	0.00110614	0.00395278	V5B1E9	>tr|V5B1E9|V5B1E9_TRYCR Uncharacterized protein OS=Trypanosoma cruzi Dm28c GN=TCDM_04359 PE=4 SV=1
V5B1F6	Cluster 3	8.16788	7.99816	8.38806	8.3807	8.30775	8.31731	7.33312	7.53904	cellular macromolecule metabolic process;cellular metabolic process;cellular nitrogen compound metabolic process;cellular process;cellular response to stimulus;cellular response to stress;DNA metabolic process;DNA repair;macromolecule metabolic process;metabolic process;nitrogen compound metabolic process;nucleic acid metabolic process;nucleobase-containing compound metabolic process;primary meta…	binding;catalytic activity;DNA binding;DNA polymerase activity;DNA-directed DNA polymerase activity;nucleic acid binding;nucleotidyltransferase activity;transferase activity;transferase activity, transferring phosphorus-containing groups			DNA_pol_B_palm_palm;DNA_pol_b-like_N;DNA_pol_X_beta-like;DNA_pol_X_lyase_dom;DNA-dir_DNA_pol_X;PolB_thumb	POLXc	DNA_pol_B_palm;DNA_pol_B_thumb	+	13	13	13	27.5	27.5	27.5	69.031	0	90.429	1452300000	442	2.02509e-05	0.000238936	V5B1F6	>tr|V5B1F6|V5B1F6_TRYCR Mitochondrial DNA polymerase beta-PAK OS=Trypanosoma cruzi Dm28c GN=TCDM_04368 PE=4 SV=1
V5B1P9	Cluster 4	8.093	8.1687	8.0259	8.13918	8.21296	8.26674	8.45468	8.46015					Ankyrin_rpt;Ankyrin_rpt-contain_dom	ANK	Ank_2	+	6	6	6	23.5	23.5	23.5	28.184	0	44.114	1318600000	426	0.000878535	0.00336238	V5B1P9	>tr|V5B1P9|V5B1P9_TRYCR Uncharacterized protein OS=Trypanosoma cruzi Dm28c GN=TCDM_04281 PE=4 SV=1
V5B1R9	Cluster 3	8.18486	8.37767	8.2805	8.36777	8.08683	8.09605	7.7345	7.73082								+	18	18	18	19.4	19.4	19.4	138.23	0	120	1315100000	500	0.00146664	0.00473983	V5B1R9	>tr|V5B1R9|V5B1R9_TRYCR Uncharacterized protein OS=Trypanosoma cruzi Dm28c GN=TCDM_04320 PE=4 SV=1
V5B1V6	Cluster 1	9.26745	9.26769	9.30862	9.28859	9.32974	9.35855	9.4848	9.49991		adenyl nucleotide binding;adenyl ribonucleotide binding;ATP binding;binding;catalytic activity;helicase activity;hydrolase activity;hydrolase activity, acting on acid anhydrides;hydrolase activity, acting on acid anhydrides, in phosphorus-containing anhydrides;nucleic acid binding;nucleoside-triphosphatase activity;nucleotide binding;purine nucleotide binding;purine ribonucleoside triphosphate bi…			DEAD/DEAH_box_helicase_dom;Helicase_ATP-bd;Helicase_C;P-loop_NTPase;RNA_helicase_DEAD_Q_motif	DEXDc;HELICc	DEAD;Helicase_C	+	19	19	19	53	53	53	49.348	0	323.31	19176000000	2286	5.6395e-05	0.000478517	V5B1V6	>tr|V5B1V6|V5B1V6_TRYCR RNA helicase OS=Trypanosoma cruzi Dm28c GN=TCDM_04204 PE=4 SV=1
V5B1X4	Cluster 1	9.04505	9.08228	9.17567	9.14657	9.06938	9.03425	9.18876	9.19585	catabolic process;cellular catabolic process;cellular macromolecule catabolic process;cellular macromolecule metabolic process;cellular metabolic process;cellular process;macromolecule catabolic process;macromolecule metabolic process;metabolic process;modification-dependent macromolecule catabolic process;modification-dependent protein catabolic process;primary metabolic process;protein metaboli…	catalytic activity;endopeptidase activity;hydrolase activity;peptidase activity;peptidase activity, acting on L-amino acid peptides;threonine-type endopeptidase activity;threonine-type peptidase activity	cell part;cytoplasm;intracellular membrane-bounded organelle;intracellular organelle;intracellular part;macromolecular complex;membrane-bounded organelle;nucleus;organelle;proteasome core complex, alpha-subunit complex;protein complex		Ntn_hydrolases_N;Proteasome_asu_N;Proteasome_sua/b;Proteasome_suA-type	Proteasome_A_N	Proteasome;Proteasome_A_N	+	12	12	12	58.4	58.4	58.4	27.134	0	252.28	11710000000	1442	0.00133528	0.00447486	V5B1X4	>tr|V5B1X4|V5B1X4_TRYCR Proteasome subunit alpha type OS=Trypanosoma cruzi Dm28c GN=TCDM_04248 PE=3 SV=1
V5B216	Cluster 5	8.23972	8.18007	8.40862	8.40625	8.33148	8.36367	8.62505	8.6067		adenyl nucleotide binding;adenyl ribonucleotide binding;ATP binding;binding;nucleotide binding;purine nucleotide binding;purine ribonucleoside triphosphate binding;purine ribonucleotide binding;ribonucleotide binding			AAA+_ATPase;ATPase_AAA_core;IQ_motif_EF-hand-BS;P-loop_NTPase	AAA;IQ	AAA	+	20	20	20	21.2	21.2	21.2	135.87	0	122.45	2179200000	886	0.000115266	0.000789826	V5B216	>tr|V5B216|V5B216_TRYCR Uncharacterized protein OS=Trypanosoma cruzi Dm28c GN=TCDM_04123 PE=4 SV=1
V5B239	Cluster 1	8.77105	8.79726	8.95258	8.94999	9.0171	9.00393	9.13316	9.14582								+	46	46	46	44.7	44.7	44.7	151.69	0	323.31	8432700000	2588	0.00113834	0.00401745	V5B239	>tr|V5B239|V5B239_TRYCR Uncharacterized protein OS=Trypanosoma cruzi Dm28c GN=TCDM_14196 PE=4 SV=1
V5B262	Cluster 5	8.40143	8.34311	8.48663	8.4894	8.58419	8.62566	8.73638	8.82057					DUF1935;Glyco_hydro_13_b		DUF1935	+	13	13	13	27.7	27.7	27.7	55.344	0	18.941	3123500000	683	0.000633251	0.00263612	V5B262	>tr|V5B262|V5B262_TRYCR Uncharacterized protein OS=Trypanosoma cruzi Dm28c GN=TCDM_04034 PE=4 SV=1
V5B266	Cluster 5	8.50488	8.39578	8.86723	8.80582	8.94708	8.84265	8.28849	8.35017								+	9	9	9	27.6	27.6	27.6	42.7	0	60.326	4304300000	913	0.000180623	0.00108157	V5B266	>tr|V5B266|V5B266_TRYCR Uncharacterized protein OS=Trypanosoma cruzi Dm28c GN=TCDM_04041 PE=4 SV=1
V5B283	Cluster 4	8.16752	8.1364	8.2371	8.399	8.39754	8.47508	8.63524	8.6827		channel activity;gated channel activity;ion channel activity;ion transmembrane transporter activity;passive transmembrane transporter activity;substrate-specific channel activity;substrate-specific transmembrane transporter activity;substrate-specific transporter activity;transmembrane transporter activity;transporter activity;voltage-gated channel activity;voltage-gated ion channel activity	cell part;integral to membrane;intrinsic to membrane;membrane part		Channel_four-helix_dom;Ion_trans_dom		Ion_trans	+	18	18	18	14.4	14.4	14.4	186.57	0	126.27	2167800000	850	0.000800331	0.00312914	V5B283	>tr|V5B283|V5B283_TRYCR Putative calcium channel protein OS=Trypanosoma cruzi Dm28c GN=TCDM_04064 PE=4 SV=1
V5B2A2	Cluster 3	7.80413	7.84874	8.00922	8.01459	7.72586	7.73708	7.11624	7.27207					CS_dom;HSP20-like_chaperone		CS	+	5	5	5	36.7	36.7	36.7	22.122	0	13.18	521490000	201	0.000652108	0.00267552	V5B2A2	>tr|V5B2A2|V5B2A2_TRYCR Uncharacterized protein OS=Trypanosoma cruzi Dm28c GN=TCDM_14062 PE=4 SV=1
V5B2B3	Cluster 2	7.73142	7.75083	8.12075	8.14774	7.99169	8.00039	8.24423	8.17435								+	4	4	4	12.6	12.6	12.6	45.227	0	68.382	985290000	290	0.000199086	0.00114733	V5B2B3	>tr|V5B2B3|V5B2B3_TRYCR Uncharacterized protein OS=Trypanosoma cruzi Dm28c GN=TCDM_10686 PE=4 SV=1
V5B2E8	Cluster 4	7.91748	7.92957	7.9496	7.90194	8.14807	8.16673	8.41642	8.40192			cell part;cell projection;cilium;motile cilium		TPR_repeat;TPR-like_helical_dom		TPR_7	+	14	14	14	34.1	34.1	34.1	53.964	0	91.375	1103100000	290	0.000699223	0.00282237	V5B2E8	>tr|V5B2E8|V5B2E8_TRYCR Intraflagellar transport protein IFT88 OS=Trypanosoma cruzi Dm28c GN=TCDM_03982 PE=4 SV=1
V5B2L9	Cluster 1	9.19078	9.1623	9.25402	9.12714	9.00804	9.02585	8.9447	8.94276		catalytic activity;isomerase activity			ClpP/crotonase-like_dom;Crotonase_core_superfam;Enoyl-CoA_hyd/isom_CS		ECH	+	9	9	9	27.4	27.4	27.4	43.956	0	297.08	12652000000	1366	0.0011355	0.00401451	V5B2L9	>tr|V5B2L9|V5B2L9_TRYCR 3,2-trans-enoyl-CoA isomerase OS=Trypanosoma cruzi Dm28c GN=TCDM_10529 PE=3 SV=1
V5B2P0	Cluster 4	8.1695	8.21378	8.36185	8.31257	8.21585	8.19065	8.87504	8.94151								+	31	31	31	25	25	25	188.63	0	85.563	2779100000	929	5.43786e-05	0.000471439	V5B2P0	>tr|V5B2P0|V5B2P0_TRYCR Uncharacterized protein OS=Trypanosoma cruzi Dm28c GN=TCDM_03911 PE=4 SV=1
V5B2T8	Cluster 5	8.96239	8.90022	9.04304	8.91423	8.6241	8.67784	8.50596	8.55551		adenyl nucleotide binding;adenyl ribonucleotide binding;ATP binding;ATPase activity;binding;catalytic activity;hydrolase activity;hydrolase activity, acting on acid anhydrides;hydrolase activity, acting on acid anhydrides, in phosphorus-containing anhydrides;nucleoside-triphosphatase activity;nucleotide binding;peptidase activity;peptidase activity, acting on L-amino acid peptides;purine nucleoti…	cell part;cytoplasmic part;HslUV protease complex;intracellular part;macromolecular complex;protein complex		AAA+_ATPase;ATPase_AAA_core;Clp_ATPase_C;HslU;P-loop_NTPase	AAA;ClpB_D2-small	AAA_2;ClpB_D2-small	+	24	24	24	51	51	51	54.647	0	323.31	6316600000	1521	0.00038736	0.00183904	V5B2T8	>tr|V5B2T8|V5B2T8_TRYCR Heat shock protein OS=Trypanosoma cruzi Dm28c GN=TCDM_03754 PE=4 SV=1
V5B314	Cluster 3	7.82783	7.72777	8.07007	7.88444	7.7611	7.83623	7.49503	7.33574					PRKCSH_N		PRKCSH-like	+	6	6	6	10.4	10.4	10.4	91.554	0	36.099	567000000	211	0.00319291	0.00843267	V5B314	>tr|V5B314|V5B314_TRYCR Uncharacterized protein OS=Trypanosoma cruzi Dm28c GN=TCDM_03823 PE=4 SV=1
V5B320	Cluster 3	7.53471	7.74046	7.81746	7.65514	7.36318	7.28677	7.11982	7.20186					Ankyrin_rpt;Ankyrin_rpt-contain_dom	ANK	Ank_2	+	7	7	7	14.5	14.5	14.5	59.39	0	36.172	316100000	101	0.000283698	0.00148087	V5B320	>tr|V5B320|V5B320_TRYCR Uncharacterized protein OS=Trypanosoma cruzi Dm28c GN=TCDM_10376 PE=4 SV=1
V5B346	Cluster 2	7.57825	7.74811	7.82862	7.97907	7.98283	8.14616	8.23032	8.55794								+	2	2	2	10.6	10.6	10.6	32.648	0	10.327	851250000	274	0.00281666	0.00767271	V5B346	>tr|V5B346|V5B346_TRYCR Uncharacterized protein OS=Trypanosoma cruzi Dm28c GN=TCDM_03630 PE=4 SV=1
V5B376	Cluster 3	7.92935	7.99032	8.21412	8.19674	8.21561	8.20662	7.74117	7.74189		catalytic activity;oxidoreductase activity			DH_sc/Rdtase_SDR;Glc/ribitol_DH;NAD(P)-bd_dom		adh_short	+	7	7	7	25.4	25.4	25.4	36.674	0	70.974	1086900000	411	1.2212e-07	1.21753e-05	V5B376	>tr|V5B376|V5B376_TRYCR 3-keto-dihydrosphingosine reductase OS=Trypanosoma cruzi Dm28c GN=TCDM_03694 PE=3 SV=1
V5B3D2	Cluster 2	7.17903	7.09068	7.55972	7.39478	7.41954	7.3837	7.85103	7.71189	biological regulation;cellular metabolic process;cellular nitrogen compound metabolic process;cellular process;metabolic process;nitrogen compound metabolic process;nucleobase-containing compound metabolic process;primary metabolic process;regulation of biological process;regulation of biosynthetic process;regulation of cellular biosynthetic process;regulation of cellular macromolecule biosynthet…	binding;nucleic acid binding			RNaseH-like_dom;SH2;Spt6_YqgF;TF_Spt6;YqgF/RNaseH-like_dom		SH2_2;YqgF	+	11	11	11	10	10	10	168.12	0	37.775	278150000	140	0.000387679	0.00183618	V5B3D2	>tr|V5B3D2|V5B3D2_TRYCR Uncharacterized protein OS=Trypanosoma cruzi Dm28c GN=TCDM_10294 PE=4 SV=1
V5B3E2	Cluster 1	10.2172	10.1951	10.0491	10.0675	9.81619	9.76245	9.41997	9.38979	metabolic process;oxidation-reduction process	binding;coenzyme binding;cofactor binding;NAD binding;nucleotide binding			D-isomer_DH_NAD-bd;NAD(P)-bd_dom		2-Hacid_dh_C	+	17	17	8	53.9	53.9	29.7	36.175	0	323.31	77843000000	4518	4.19272e-05	0.000392502	V5B3E2	>tr|V5B3E2|V5B3E2_TRYCR D-isomer specific 2-hydroxyacid dehydrogenase-protein OS=Trypanosoma cruzi Dm28c GN=TCDM_03590 PE=4 SV=1
V5B3K3	Cluster 5	8.40821	8.39716	8.48552	8.63012	8.70453	8.65605	8.96667	8.90744	lipid metabolic process;metabolic process;primary metabolic process	catalytic activity;oxidoreductase activity;oxidoreductase activity, acting on the CH-CH group of donors	cell part;cytoplasm;integral to membrane;intracellular part;intrinsic to membrane;membrane part		3-oxo-5_a-steroid_4-DH_C;DUF1295		DUF1295	+	5	5	5	14.6	14.6	14.6	33.082	0	10.691	4151500000	598	0.00152995	0.00487337	V5B3K3	>tr|V5B3K3|V5B3K3_TRYCR Uncharacterized protein OS=Trypanosoma cruzi Dm28c GN=TCDM_10214 PE=4 SV=1
V5B3K7	Cluster 1	9.90165	9.94192	10.0862	10.0944	10.1229	10.0666	10.2201	10.2128								+	21	21	21	66.2	66.2	66.2	44.226	0	323.31	104910000000	7304	0.000955577	0.00355489	V5B3K7	>tr|V5B3K7|V5B3K7_TRYCR Uncharacterized protein OS=Trypanosoma cruzi Dm28c GN=TCDM_03483 PE=4 SV=1
V5B3P6	Cluster 3	6.90226	7.12421	7.63147	7.8438	8.26638	8.35137	6.62012	6.79443					Dispersed_gene_fam_prot1_C;Dispersed_gene_fam_prot1_dom5		DGF-1_5;DGF-1_C	+	3	3	2	14.4	14.4	11.9	35.584	0	59.782	648750000	179	0.00214588	0.00623743	V5B3P6	>tr|V5B3P6|V5B3P6_TRYCR Dispersed protein family protein 1 (DGF-1) OS=Trypanosoma cruzi Dm28c GN=TCDM_12313 PE=4 SV=1
V5B409	Cluster 5	8.41355	8.41348	8.38327	8.35527	8.6583	8.56627	8.96191	8.89386					6-blade_b-propeller_TolB-like			+	13	13	13	27.4	27.4	27.4	79.774	0	293.08	3978600000	1243	0.00123874	0.00428828	V5B409	>tr|V5B409|V5B409_TRYCR Uncharacterized protein OS=Trypanosoma cruzi Dm28c GN=TCDM_03241 PE=4 SV=1
V5B4K2	Cluster 2	7.73833	7.8031	7.8557	7.88955	7.94433	7.91731	8.19128	8.22269								+	14	14	14	25.1	25.1	25.1	86.858	0	193.31	772100000	366	0.0013703	0.00453132	V5B4K2	>tr|V5B4K2|V5B4K2_TRYCR Uncharacterized protein OS=Trypanosoma cruzi Dm28c GN=TCDM_03072 PE=4 SV=1
V5B4K6	Cluster 3	7.50615	7.49907	7.59306	7.54124	7.11936	7.19283	6.77587	6.72551								+	5	5	5	16.3	16.3	16.3	37.073	0	31.29	238430000	104	2.29106e-05	0.000262551	V5B4K6	>tr|V5B4K6|V5B4K6_TRYCR Uncharacterized protein OS=Trypanosoma cruzi Dm28c GN=TCDM_11535 PE=4 SV=1
V5B4M0	Cluster 1	9.8348	9.8337	9.85006	9.84802	9.64818	9.64724	9.55944	9.4847	2-oxoglutarate metabolic process;amine catabolic process;amine metabolic process;carboxylic acid catabolic process;carboxylic acid metabolic process;catabolic process;cellular amine metabolic process;cellular amino acid catabolic process;cellular amino acid metabolic process;cellular catabolic process;cellular ketone metabolic process;cellular metabolic process;cellular nitrogen compound metaboli…	catalytic activity;glutamate dehydrogenase (NAD+) activity;oxidoreductase activity;oxidoreductase activity, acting on the CH-NH2 group of donors;oxidoreductase activity, acting on the CH-NH2 group of donors, NAD or NADP as acceptor			Glu/Leu/Phe/Val_DH_C;NAD(P)-bd_dom;NAD-GDH	ELFV_dehydrog	Bac_GDH;ELFV_dehydrog	+	41	41	41	50	50	50	113.17	0	323.31	49233000000	5616	5.47794e-06	0.000117452	V5B4M0	>tr|V5B4M0|V5B4M0_TRYCR Glutamate dehydrogenase OS=Trypanosoma cruzi Dm28c GN=TCDM_03103 PE=4 SV=1
V5B4N0	Cluster 4	7.83234	7.92106	8.21521	8.16249	8.02505	8.18258	8.48181	8.31492					6-blade_b-propeller_TolB-like;SGL		SGL	+	5	5	5	20.4	20.4	20.4	33.319	0	73.775	1323900000	343	0.00248164	0.00696958	V5B4N0	>tr|V5B4N0|V5B4N0_TRYCR Uncharacterized protein OS=Trypanosoma cruzi Dm28c GN=TCDM_13772 PE=4 SV=1
V5B4P6	Cluster 1	8.89288	8.95899	9.00199	8.95139	8.80565	8.80885	8.72267	8.63429	amine metabolic process;amino acid activation;carboxylic acid metabolic process;cellular amine metabolic process;cellular amino acid metabolic process;cellular ketone metabolic process;cellular macromolecule metabolic process;cellular metabolic process;cellular nitrogen compound metabolic process;cellular process;glutaminyl-tRNA aminoacylation;macromolecule metabolic process;metabolic process;ncR…	adenyl nucleotide binding;adenyl ribonucleotide binding;aminoacyl-tRNA ligase activity;ATP binding;binding;catalytic activity;glutamine-tRNA ligase activity;ligase activity;ligase activity, forming aminoacyl-tRNA and related compounds;ligase activity, forming carbon-oxygen bonds;nucleotide binding;purine nucleotide binding;purine ribonucleoside triphosphate binding;purine ribonucleotide binding;r…	cell part;cytoplasm;intracellular part		Gln-tRNA-synth;Glu/Gln-tRNA-synth;Glu/Gln-tRNA-synth_Ib_a-bdl;Glu/Gln-tRNA-synth_Ib_cat-dom;Glu/Gln-tRNA-synth_Ib_codon-bd;Rbsml_L25/Gln-tRNA_synth_b-brl;Ribosomal_L25/Gln-tRNA_synth;Rossmann-like_a/b/a_fold		tRNA-synt_1c;tRNA-synt_1c_C	+	19	19	19	42	42	42	58.539	0	86.459	6840300000	1528	0.00299938	0.00802788	V5B4P6	>tr|V5B4P6|V5B4P6_TRYCR Glutaminyl-tRNA synthetase OS=Trypanosoma cruzi Dm28c GN=TCDM_03150 PE=4 SV=1
V5B4W9	Cluster 5	8.51636	8.59737	8.60191	8.76487	8.78213	8.84576	9.07004	9.09135			cell part;cell projection;cilium;motile cilium		Radial_spoke		Radial_spoke	+	16	16	16	35.9	35.9	35.9	60.433	0	70.401	5232500000	977	0.0019998	0.00596055	V5B4W9	>tr|V5B4W9|V5B4W9_TRYCR Flagellar radial spoke protein OS=Trypanosoma cruzi Dm28c GN=TCDM_03024 PE=4 SV=1
V5B4X4	Cluster 5	8.75597	8.71302	8.87997	8.80892	8.57041	8.49863	7.94838	8.08311		binding;nucleic acid binding;RNA binding;translation elongation factor activity;translation factor activity, nucleic acid binding	cell part;cytoplasmic part;intracellular membrane-bounded organelle;intracellular organelle;intracellular part;membrane-bounded organelle;mitochondrion;organelle		Transl_elong_EFTs/EF1B;Transl_elong_EFTs/EF1B_dimer;UBA-like		EF_TS	+	8	8	8	40.5	40.5	40.5	28.139	0	101.47	3967100000	667	0.000111373	0.000768436	V5B4X4	>tr|V5B4X4|V5B4X4_TRYCR Uncharacterized protein OS=Trypanosoma cruzi Dm28c GN=TCDM_03030 PE=3 SV=1
V5B510	Cluster 3	8.26098	8.31336	8.45518	8.45393	8.18656	8.1006	7.85884	7.71022								+	16	16	16	17.9	17.9	17.9	109.79	0	107	1846700000	573	2.41617e-05	0.000272194	V5B510	>tr|V5B510|V5B510_TRYCR Uncharacterized protein OS=Trypanosoma cruzi Dm28c GN=TCDM_02875 PE=4 SV=1
V5B525	Cluster 1	9.38998	9.39203	9.29726	9.23232	9.33614	9.27105	8.77818	8.76011					Calpain_domain_III			+	71	71	71	32	32	32	298.19	0	323.31	16431000000	5133	4.13706e-06	0.000100601	V5B525	>tr|V5B525|V5B525_TRYCR Uncharacterized protein OS=Trypanosoma cruzi Dm28c GN=TCDM_09598 PE=4 SV=1
V5B579	Cluster 1	9.24135	9.19772	9.17746	9.19868	9.08431	9.02736	8.88977	8.86159		5'-3' DNA helicase activity;adenyl nucleotide binding;adenyl ribonucleotide binding;ATP binding;ATPase activity;ATPase activity, coupled;ATP-dependent 5'-3' DNA helicase activity;ATP-dependent DNA helicase activity;ATP-dependent helicase activity;binding;catalytic activity;DNA helicase activity;DNA-dependent ATPase activity;helicase activity;hydrolase activity;hydrolase activity, acting on acid a…			AAA+_ATPase;P-loop_NTPase;RuvB-like;TIP49_C	AAA	TIP49	+	15	15	15	43.2	43.2	43.2	52.667	0	110.32	10792000000	1466	2.103e-05	0.000245227	V5B579	>tr|V5B579|V5B579_TRYCR DNA helicase OS=Trypanosoma cruzi Dm28c GN=TCDM_02750 PE=4 SV=1
V5B599	Cluster 1	9.64062	9.54244	9.59722	9.57604	9.36548	9.3218	9.05915	9.10534	biosynthetic process;cellular biosynthetic process;cellular macromolecule biosynthetic process;cellular macromolecule metabolic process;cellular metabolic process;cellular process;cellular protein metabolic process;macromolecule biosynthetic process;macromolecule metabolic process;metabolic process;primary metabolic process;protein metabolic process;translation	structural constituent of ribosome;structural molecule activity	cell part;cytoplasmic part;intracellular non-membrane-bounded organelle;intracellular organelle;intracellular part;macromolecular complex;non-membrane-bounded organelle;organelle;ribonucleoprotein complex;ribosome		Ribosomal_L3;Ribosomal_L3_CS;Transl_B-barrel		Ribosomal_L3	+	22	22	22	51.8	51.8	51.8	52.533	0	323.31	26854000000	2839	1.43187e-05	0.000198275	V5B599	>tr|V5B599|V5B599_TRYCR Ribosomal protein L13 OS=Trypanosoma cruzi Dm28c GN=TCDM_02783 PE=3 SV=1
V5B5A3	Cluster 4	8.08429	8.05396	8.04419	8.22423	8.33628	8.29538	8.66911	8.68417		binding;calcium ion binding;cation binding;ion binding;metal ion binding			EF_hand_dom;EF-hand-dom_pair		EF-hand_7	+	16	16	16	44.2	44.2	44.2	47.172	0	132.39	1812300000	648	0.000166734	0.00102613	V5B5A3	>tr|V5B5A3|V5B5A3_TRYCR Uncharacterized protein OS=Trypanosoma cruzi Dm28c GN=TCDM_02790 PE=4 SV=1
V5B5B0	Cluster 3	7.89589	7.89173	8.1362	8.07793	7.89802	7.89117	7.30984	7.11856								+	4	4	4	14.3	14.3	14.3	33.342	0	9.4963	736030000	179	8.29671e-07	3.67637e-05	V5B5B0	>tr|V5B5B0|V5B5B0_TRYCR Uncharacterized protein OS=Trypanosoma cruzi Dm28c GN=TCDM_13922 PE=4 SV=1
V5B5F7	Cluster 4	8.05011	7.9634	7.83069	7.82663	8.02743	8.10548	8.51813	8.57674					Pectin_lyas_fold;Pectin_lyase_fold/virulence			+	8	8	8	27.8	27.8	27.8	53.897	0	178.49	1212000000	497	0.000518573	0.00230811	V5B5F7	>tr|V5B5F7|V5B5F7_TRYCR Uncharacterized protein OS=Trypanosoma cruzi Dm28c GN=TCDM_14447 PE=4 SV=1
V5B5L8	Cluster 1	9.60936	9.62233	9.65576	9.63055	9.5594	9.51787	9.3184	9.25633	amine biosynthetic process;amine metabolic process;biosynthetic process;carboxylic acid biosynthetic process;carboxylic acid metabolic process;cellular amine metabolic process;cellular amino acid biosynthetic process;cellular amino acid metabolic process;cellular biosynthetic process;cellular ketone metabolic process;cellular metabolic process;cellular nitrogen compound biosynthetic process;cellu…	amino acid kinase activity;binding;catalytic activity;coenzyme binding;cofactor binding;glutamate 5-kinase activity;glutamate-5-semialdehyde dehydrogenase activity;kinase activity;NADP binding;nucleotide binding;oxidoreductase activity;oxidoreductase activity, acting on the aldehyde or oxo group of donors;oxidoreductase activity, acting on the aldehyde or oxo group of donors, NAD or NADP as accep…	cell part;cytoplasm;intracellular part		Ald_DH/histidinol_DH;Ald_DH_C;Ald_DH_N;Aldehyde_DH_dom;Asp/Glu/Uridylate_kinase;G-glutamylP_reductase_CS;Glu/AcGlu_kinase;Glu_5kinase/COase_Synthase;Glutamate_5-kinase_CS;GPR_dom;P5_carboxy_syn		AA_kinase;Aldedh	+	33	33	33	57.7	57.7	57.7	81.181	0	323.31	32967000000	4142	2.35125e-06	7.21292e-05	V5B5L8	>tr|V5B5L8|V5B5L8_TRYCR Pyrroline-5-carboxylate synthetase-like protein OS=Trypanosoma cruzi Dm28c GN=TCDM_02659 PE=3 SV=1
V5B5N3	Cluster 3	8.3886	8.48737	8.43451	8.40142	8.05214	7.99845	7.20044	7.57296	establishment of localization;transport		cell part;integral to membrane;intrinsic to membrane;membrane part		Mitochondrial_sb/sol_carrier;Mt_carrier_dom		Mito_carr	+	6	6	6	21.9	21.9	21.9	36.239	0	48.301	1498500000	265	0.000131607	0.000863239	V5B5N3	>tr|V5B5N3|V5B5N3_TRYCR Mitochondrial carrier protein OS=Trypanosoma cruzi Dm28c GN=TCDM_09355 PE=3 SV=1
V5B5Q0	Cluster 1	9.51018	9.49552	9.60722	9.56599	9.38473	9.36691	9.10561	9.0821	cellular macromolecule metabolic process;cellular metabolic process;cellular process;cellular protein metabolic process;macromolecule metabolic process;metabolic process;primary metabolic process;protein folding;protein metabolic process	adenyl nucleotide binding;adenyl ribonucleotide binding;ATP binding;binding;nucleotide binding;purine nucleotide binding;purine ribonucleoside triphosphate binding;purine ribonucleotide binding;ribonucleotide binding	cell part;cytoplasm;intracellular part		Chap_CCT_alpha;Chaperone_TCP-1;Chaperonin_TCP-1_CS;Cpn60/TCP-1;GroEL-like_apical_dom;GROEL-like_equatorial;TCP-1-like_intermed		Cpn60_TCP1	+	28	28	28	66.4	66.4	66.4	59.363	0	323.31	25241000000	3395	1.96207e-06	6.52063e-05	V5B5Q0	>tr|V5B5Q0|V5B5Q0_TRYCR Chaperonin alpha subunit OS=Trypanosoma cruzi Dm28c GN=TCDM_02683 PE=3 SV=1
V5B5S3	Cluster 3	7.31971	7.12972	7.56005	7.47012	7.34192	7.44799	6.8298	6.82046		catalytic activity;endopeptidase activity;exopeptidase activity;hydrolase activity;peptidase activity;peptidase activity, acting on L-amino acid peptides;serine hydrolase activity;serine-type endopeptidase activity;serine-type exopeptidase activity;serine-type peptidase activity			AB_hydrolase;Pept_S9A_N;Peptidase_S9;Peptidase_S9A		Peptidase_S9;Peptidase_S9_N	+	9	9	9	14.2	14.2	14.2	99.273	0	19.037	183280000	85	2.86433e-05	0.000300604	V5B5S3	>tr|V5B5S3|V5B5S3_TRYCR Oligopeptidase B-like protein OS=Trypanosoma cruzi Dm28c GN=TCDM_09281 PE=4 SV=1
V5B5S8	Cluster 1	8.94753	9.00299	9.13199	9.14422	8.9795	8.97065	9.10116	9.15637	cellular macromolecule metabolic process;cellular metabolic process;cellular process;cellular protein metabolic process;macromolecule metabolic process;metabolic process;primary metabolic process;protein folding;protein metabolic process				DnaJ_C;DnaJ_domain;DnaJ_domain_CS;HSP40/DnaJ_pept-bd	DnaJ	CTDII;DnaJ	+	12	12	12	46.2	46.2	46.2	36.505	0	189.33	9297500000	1221	2.18245e-05	0.00025155	V5B5S8	>tr|V5B5S8|V5B5S8_TRYCR Chaperone DNAJ protein OS=Trypanosoma cruzi Dm28c GN=TCDM_11062 PE=4 SV=1
V5B5T8	Cluster 4	7.98973	8.0003	8.12251	8.12124	8.16496	8.15017	8.61841	8.58011								+	8	8	8	34.2	34.2	34.2	28.943	0	42.173	1407600000	260	0.000317434	0.00160244	V5B5T8	>tr|V5B5T8|V5B5T8_TRYCR Uncharacterized protein OS=Trypanosoma cruzi Dm28c GN=TCDM_14193 PE=4 SV=1
V5B626	Cluster 2	7.83293	7.69126	8.0466	7.97486	7.97463	7.96825	8.26616	8.39566								+	13	13	13	33.6	33.6	33.6	52.995	0	166.22	1054800000	681	0.000765403	0.00303422	V5B626	>tr|V5B626|V5B626_TRYCR Uncharacterized protein OS=Trypanosoma cruzi Dm28c GN=TCDM_09240 PE=4 SV=1
V5B654	Cluster 5	8.21059	8.25178	8.41155	8.35869	8.45441	8.48794	8.72863	8.82507		acireductone dioxygenase [iron(II)-requiring] activity;catalytic activity;dioxygenase activity;oxidoreductase activity;oxidoreductase activity, acting on single donors with incorporation of molecular oxygen;oxidoreductase activity, acting on single donors with incorporation of molecular oxygen, incorporation of two atoms of oxygen			Acireductn_dOase_family;RmlC_Cupin;RmlC-like_jellyroll		ARD	+	12	12	12	43.6	43.6	43.6	33.646	0	63.037	2608800000	691	0.00171397	0.00529048	V5B654	>tr|V5B654|V5B654_TRYCR 1,2-Dihydroxy-3-keto-5-methylthiopentene dioxygenase OS=Trypanosoma cruzi Dm28c GN=TCDM_02425 PE=4 SV=1
V5B6A2	Cluster 5	8.73268	8.65737	8.79058	8.75873	8.6085	8.58098	8.20235	8.30116	carbohydrate metabolic process;metabolic process;primary metabolic process	binding;catalytic activity;cation binding;intramolecular transferase activity;intramolecular transferase activity, phosphotransferases;ion binding;isomerase activity;magnesium ion binding;metal ion binding			A-D-PHexomutase_a/b/a-I;A-D-PHexomutase_a/b/a-I/II/III;A-D-PHexomutase_a/b/a-II;A-D-PHexomutase_a/b/a-III;A-D-PHexomutase_C;A-D-PHexomutase_CS;Alpha-D-phosphohexomutase_SF		PGM_PMM_I;PGM_PMM_II;PGM_PMM_III	+	13	13	13	25.3	25.3	25.3	65.126	0	76.201	3899400000	768	0.000103912	0.00073216	V5B6A2	>tr|V5B6A2|V5B6A2_TRYCR Phosphomannomutase-like protein OS=Trypanosoma cruzi Dm28c GN=TCDM_02490 PE=3 SV=1
V5B6A6	Cluster 2	7.72591	7.60991	7.98693	8.07748	8.10431	8.12944	7.87046	8.02804			cell part;membrane		CDC50/LEM3_fam		CDC50	+	7	7	7	22.3	22.3	22.3	42.95	0	115.96	728580000	325	0.00370981	0.00945954	V5B6A6	>tr|V5B6A6|V5B6A6_TRYCR Uncharacterized protein OS=Trypanosoma cruzi Dm28c GN=TCDM_09133 PE=4 SV=1
V5B6C0	Cluster 3	8.11116	8.14774	8.25496	8.31184	8.16527	8.08481	7.60693	7.70785					Ankyrin_rpt;Ankyrin_rpt-contain_dom	ANK	Ank_2	+	12	12	12	44.9	44.9	44.9	39.832	0	57.853	1243200000	578	0.000117676	0.000800838	V5B6C0	>tr|V5B6C0|V5B6C0_TRYCR Ankyrin OS=Trypanosoma cruzi Dm28c GN=TCDM_02513 PE=4 SV=1
V5B6D8	Cluster 3	8.02131	7.92648	8.02409	7.98818	7.85678	7.80258	7.38039	7.58734	catabolic process;cellular catabolic process;cellular macromolecule catabolic process;cellular macromolecule metabolic process;cellular metabolic process;cellular nitrogen compound metabolic process;cellular process;macromolecule catabolic process;macromolecule metabolic process;metabolic process;mRNA catabolic process;mRNA metabolic process;nitrogen compound metabolic process;nuclear-transcribed…	adenyl nucleotide binding;adenyl ribonucleotide binding;ATP binding;binding;catalytic activity;cation binding;DNA binding;helicase activity;hydrolase activity;hydrolase activity, acting on acid anhydrides;hydrolase activity, acting on acid anhydrides, in phosphorus-containing anhydrides;ion binding;metal ion binding;nucleic acid binding;nucleoside-triphosphatase activity;nucleotide binding;purine…	cell part;cytoplasm;intracellular part		AAA+_ATPase;Helicase_ATP-bd;P-loop_NTPase;RNA-helicase_UPF1_UPF2-interct	AAA;DEXDc	UPF1_Zn_bind	+	10	10	10	16.8	16.8	16.8	96.188	0	103.2	639540000	354	0.00375933	0.00948874	V5B6D8	>tr|V5B6D8|V5B6D8_TRYCR Regulator of nonsense transcripts 1 OS=Trypanosoma cruzi Dm28c GN=TCDM_09086 PE=4 SV=1
V5B6G6	Cluster 1	9.64842	9.70165	9.73728	9.8717	10.0386	10.0835	9.63235	9.69913		carboxypeptidase activity;catalytic activity;exopeptidase activity;hydrolase activity;peptidase activity;peptidase activity, acting on L-amino acid peptides;serine hydrolase activity;serine-type carboxypeptidase activity;serine-type exopeptidase activity;serine-type peptidase activity			AB_hydrolase;Peptidase_S10;Peptidase_S10_AS		Peptidase_S10	+	12	12	12	38	38	38	51.759	0	235.31	61453000000	3350	0.000229549	0.00126793	V5B6G6	>tr|V5B6G6|V5B6G6_TRYCR Carboxypeptidase OS=Trypanosoma cruzi Dm28c GN=TCDM_09013 PE=3 SV=1
V5B6G9	Cluster 1	9.73762	9.72477	9.85248	9.79936	9.73627	9.69032	9.99537	10.0041		4 iron, 4 sulfur cluster binding;aconitate hydratase activity;binding;carbon-oxygen lyase activity;catalytic activity;hydro-lyase activity;iron-sulfur cluster binding;lyase activity;metal cluster binding			Acnase/IPM_dHydase_lsu_aba_1/3;Acoase/IPM_deHydtase;Acoase/IPM_deHydtase_lsu_aba;Aconitase/3IPM_dehydase_swvl;Aconitase/AcnD;Aconitase/Fe_reg_2;Aconitase/IPMdHydase_lsu_aba_2;Aconitase_4Fe-4S_BS;AconitaseA/IPMdHydase_ssu_swvl		Aconitase;Aconitase_C	+	42	42	42	58.2	58.2	58.2	105.23	0	323.31	60450000000	7298	2.67863e-05	0.000288713	V5B6G9	>tr|V5B6G9|V5B6G9_TRYCR Aconitate hydratase OS=Trypanosoma cruzi Dm28c GN=TCDM_02343 PE=3 SV=1
V5B6I6	Cluster 1	9.96888	9.91827	9.82066	9.79392	9.68231	9.69117	9.27156	9.26713		catalytic activity;hydrolase activity			Peptidase_M20;Peptidase_M20_dimer		M20_dimer;Peptidase_M20	+	14	13	11	42.6	40	35	44.826	0	289.07	52371000000	2871	0.000183298	0.00109104	V5B6I6	>tr|V5B6I6|V5B6I6_TRYCR Acetylornithine deacetylase OS=Trypanosoma cruzi Dm28c GN=TCDM_10814 PE=4 SV=1
V5B6M0	Cluster 5	8.667	8.59103	8.63898	8.51465	8.52775	8.465	8.91951	8.88814	alcohol metabolic process;carbohydrate metabolic process;cellular carbohydrate metabolic process;cellular metabolic process;cellular nitrogen compound metabolic process;cellular process;glucose metabolic process;hexose metabolic process;metabolic process;monosaccharide metabolic process;nitrogen compound metabolic process;nucleobase-containing compound metabolic process;nucleotide-sugar metabolic…	catalytic activity;nucleotidyltransferase activity;transferase activity;transferase activity, transferring phosphorus-containing groups;uridylyltransferase activity;UTP:glucose-1-phosphate uridylyltransferase activity;UTP-monosaccharide-1-phosphate uridylyltransferase activity			Nucleotide-diphossugar_trans;UDPGP_trans;UDPGP_trans_fam		UDPGP	+	17	17	17	47.9	47.9	47.9	53.497	0	222.96	4170700000	1047	0.00318832	0.00844292	V5B6M0	>tr|V5B6M0|V5B6M0_TRYCR UTP-glucose-1-phosphate uridylyltransferase 2 OS=Trypanosoma cruzi Dm28c GN=TCDM_02411 PE=4 SV=1
V5B6Q5	Cluster 1	8.65451	8.67732	8.88245	8.90494	8.80663	8.83143	9.10144	9.14461	cellular component movement;cellular process;microtubule-based movement;microtubule-based process	adenyl nucleotide binding;adenyl ribonucleotide binding;ATP binding;binding;catalytic activity;hydrolase activity;hydrolase activity, acting on acid anhydrides;hydrolase activity, acting on acid anhydrides, in phosphorus-containing anhydrides;microtubule motor activity;motor activity;nucleoside-triphosphatase activity;nucleotide binding;purine nucleotide binding;purine ribonucleoside triphosphate…	cell part;cytoskeletal part;intracellular organelle part;intracellular part;kinesin complex;macromolecular complex;microtubule;microtubule associated complex;organelle part;protein complex		Kinesin_motor_dom;Kinesin-like_fam;P-loop_NTPase	KISc	Kinesin	+	18	18	18	32.9	32.9	32.9	70.769	0	283.54	7183700000	1606	0.00184244	0.00563469	V5B6Q5	>tr|V5B6Q5|V5B6Q5_TRYCR Kinesin-like protein OS=Trypanosoma cruzi Dm28c GN=TCDM_02185 PE=3 SV=1
V5B6T5	Cluster 4	8.21224	8.10544	7.70278	8.0318	8.29814	8.30398	8.64224	8.63246		adenyl nucleotide binding;adenyl ribonucleotide binding;adenylate kinase activity;ATP binding;binding;catalytic activity;kinase activity;nucleobase-containing compound kinase activity;nucleotide binding;nucleotide kinase activity;phosphotransferase activity, phosphate group as acceptor;purine nucleotide binding;purine ribonucleoside triphosphate binding;purine ribonucleotide binding;ribonucleotid…			Adenylat/UMP-CMP_kin;Adenylate_kinase_lid-dom;P-loop_NTPase			+	8	8	8	37.2	37.2	37.2	36.446	0	73.792	1817500000	742	0.00169917	0.00525293	V5B6T5	>tr|V5B6T5|V5B6T5_TRYCR Uncharacterized protein OS=Trypanosoma cruzi Dm28c GN=TCDM_08877 PE=3 SV=1
V5B6W8	Cluster 5	8.38989	8.45436	8.31629	8.35317	8.21582	8.25528	7.67614	7.89183								+	5	5	5	23.9	23.9	23.9	30.666	0	94.381	1669000000	489	0.000349709	0.00172604	V5B6W8	>tr|V5B6W8|V5B6W8_TRYCR Uncharacterized protein OS=Trypanosoma cruzi Dm28c GN=TCDM_02264 PE=4 SV=1
V5B6X3	Cluster 4	8.02653	8.1395	8.23795	8.09231	8.308	8.34419	8.74788	8.74059								+	13	13	13	42.7	42.7	42.7	47.037	0	151.04	2046000000	777	0.000186775	0.00109538	V5B6X3	>tr|V5B6X3|V5B6X3_TRYCR Uncharacterized protein OS=Trypanosoma cruzi Dm28c GN=TCDM_02271 PE=4 SV=1
V5B765	Cluster 4	8.11783	8.0077	7.96857	8.13494	8.1588	8.14756	8.67552	8.62665					Tcp11		Tcp11	+	12	12	12	18.5	18.5	18.5	87.075	0	141.19	1719100000	823	0.000356471	0.00175507	V5B765	>tr|V5B765|V5B765_TRYCR Uncharacterized protein OS=Trypanosoma cruzi Dm28c GN=TCDM_02079 PE=4 SV=1
V5B774	Cluster 1	9.24954	9.29279	9.30353	9.30036	9.06382	9.10581	8.94728	8.9619	amine metabolic process;amino acid activation;carboxylic acid metabolic process;cellular amine metabolic process;cellular amino acid metabolic process;cellular ketone metabolic process;cellular macromolecule metabolic process;cellular metabolic process;cellular nitrogen compound metabolic process;cellular process;leucyl-tRNA aminoacylation;macromolecule metabolic process;metabolic process;ncRNA m…	adenyl nucleotide binding;adenyl ribonucleotide binding;aminoacyl-tRNA editing activity;aminoacyl-tRNA ligase activity;ATP binding;binding;carboxylic ester hydrolase activity;catalytic activity;hydrolase activity;hydrolase activity, acting on ester bonds;leucine-tRNA ligase activity;ligase activity;ligase activity, forming aminoacyl-tRNA and related compounds;ligase activity, forming carbon-oxyge…	cell part;cytoplasm;intracellular part		aa-tRNA-synth_I_CS;aa-tRNA-synth_Ia;Leu-tRNA-synth_Ia_arc/euk;M/V/L/I-tRNA-synth_anticd-bd;Rossmann-like_a/b/a_fold;tRNAsynth_1a_anticodon-bd;Val/Leu/Ile-tRNA-synth_edit		Anticodon_1;tRNA-synt_1	+	35	35	35	43.2	43.2	43.2	121.83	0	322.7	13769000000	2193	0.0029915	0.00802833	V5B774	>tr|V5B774|V5B774_TRYCR Leucyl-tRNA synthetase OS=Trypanosoma cruzi Dm28c GN=TCDM_08673 PE=3 SV=1
V5B780	Cluster 1	9.07485	9.07423	9.16279	9.10456	8.80846	8.72747	8.56828	8.69029	biosynthetic process;cellular biosynthetic process;cellular lipid metabolic process;cellular metabolic process;cellular nitrogen compound metabolic process;cellular process;coenzyme A metabolic process;coenzyme metabolic process;cofactor metabolic process;heterocycle metabolic process;isoprenoid biosynthetic process;isoprenoid metabolic process;lipid biosynthetic process;lipid metabolic process;m…	binding;catalytic activity;coenzyme binding;cofactor binding;hydroxymethylglutaryl-CoA reductase (NADPH) activity;NADP binding;nucleotide binding;oxidoreductase activity;oxidoreductase activity, acting on CH-OH group of donors;oxidoreductase activity, acting on the CH-OH group of donors, NAD or NADP as acceptor	cell part;cytoplasmic part;endoplasmic reticulum membrane;endoplasmic reticulum part;integral to membrane;intracellular organelle part;intracellular part;intrinsic to membrane;membrane;membrane part;organelle membrane;organelle part		HMG_CoA_Rdtase;HMG_CoA_Rdtase_cat;HMG_CoA_Rdtase_CS;HMG_CoA_Rdtase_eu_arc;HMG_CoA_Rdtase_N;HMG_CoA_Rdtase_NAD(P)-bd_dom;HMG_CoA_Rdtase_sub-bd_dom		HMG-CoA_red	+	14	14	14	42.1	42.1	42.1	46.174	0	323.31	8579400000	1592	0.000575571	0.00251135	V5B780	>tr|V5B780|V5B780_TRYCR 3-hydroxy-3-methylglutaryl coenzyme A reductase OS=Trypanosoma cruzi Dm28c GN=TCDM_02105 PE=3 SV=1
V5B793	Cluster 5	8.79847	8.78447	8.84597	8.73601	8.70836	8.54547	8.3063	8.331		binding;nucleic acid binding;RNA binding;translation factor activity, nucleic acid binding;translation initiation factor activity	cell part;cytoplasmic part;eukaryotic translation initiation factor 3 complex;intracellular part;macromolecular complex;protein complex		eIF3d		eIF-3_zeta	+	13	13	13	39.8	39.8	39.8	57.383	0	238.35	4493100000	666	0.00151647	0.00485368	V5B793	>tr|V5B793|V5B793_TRYCR Eukaryotic translation initiation factor 3 subunit 7-like protein OS=Trypanosoma cruzi Dm28c GN=TCDM_02127 PE=4 SV=1
V5B797	Cluster 1	9.92013	9.91721	9.89352	9.8784	9.63581	9.49983	9.90016	9.88061	alcohol catabolic process;alcohol metabolic process;carbohydrate catabolic process;carbohydrate metabolic process;catabolic process;cellular carbohydrate catabolic process;cellular carbohydrate metabolic process;cellular metabolic process;cellular process;generation of precursor metabolites and energy;glucose catabolic process;glucose metabolic process;glycolysis;hexose catabolic process;hexose m…	binding;catalytic activity;coenzyme binding;cofactor binding;glyceraldehyde-3-phosphate dehydrogenase (NAD+) (phosphorylating) activity;NAD binding;NADP binding;nucleotide binding;oxidoreductase activity;oxidoreductase activity, acting on the aldehyde or oxo group of donors;oxidoreductase activity, acting on the aldehyde or oxo group of donors, NAD or NADP as acceptor			GlycerAld/Erythrose_P_DH;GlycerAld_3-P_DH_AS;GlycerAld_3-P_DH_cat;GlycerAld_3-P_DH_NAD(P)-bd;Glyceraldehyde-3-P_DH_1;NAD(P)-bd_dom	Gp_dh_N	Gp_dh_C;Gp_dh_N	+	18	18	18	55.5	55.5	55.5	39.06	0	312.41	61183000000	3418	0.000569213	0.00250002	V5B797	>tr|V5B797|V5B797_TRYCR Glyceraldehyde-3-phosphate dehydrogenase OS=Trypanosoma cruzi Dm28c GN=TCDM_02134 PE=3 SV=1
V5B7B2	Cluster 3	7.47797	7.41164	7.81123	7.69384	7.71738	7.74879	7.29741	7.49079					GRAM	GRAM	GRAM	+	5	5	5	9.6	9.6	9.6	74.134	0	49.513	325660000	195	0.000643969	0.00266405	V5B7B2	>tr|V5B7B2|V5B7B2_TRYCR Uncharacterized protein OS=Trypanosoma cruzi Dm28c GN=TCDM_02160 PE=4 SV=1
V5B7B8	Cluster 3	7.67591	7.7	7.81659	7.70491	7.81027	7.82329	7.3853	7.54927	aromatic compound biosynthetic process;biosynthetic process;cellular aromatic compound metabolic process;cellular biosynthetic process;cellular metabolic process;cellular nitrogen compound biosynthetic process;cellular nitrogen compound metabolic process;cellular process;coenzyme biosynthetic process;coenzyme metabolic process;cofactor biosynthetic process;cofactor metabolic process;folic acid-co…	adenyl nucleotide binding;adenyl ribonucleotide binding;ATP binding;binding;catalytic activity;formate-tetrahydrofolate ligase activity;ligase activity;ligase activity, forming carbon-nitrogen bonds;nucleotide binding;purine nucleotide binding;purine ribonucleoside triphosphate binding;purine ribonucleotide binding;ribonucleotide binding			Formate_THF_ligase;Formate_THF_ligase_CS;P-loop_NTPase		FTHFS	+	9	9	9	17.6	17.6	17.6	67.409	0	39.633	441060000	248	0.00128385	0.00439109	V5B7B8	>tr|V5B7B8|V5B7B8_TRYCR C-1-tetrahydrofolate synthase OS=Trypanosoma cruzi Dm28c GN=TCDM_02174 PE=3 SV=1
V5B7D4	Cluster 5	8.78866	8.9262	8.76412	8.86986	8.59579	8.6566	8.39081	8.386	amine metabolic process;amino acid activation;carboxylic acid metabolic process;cellular amine metabolic process;cellular amino acid metabolic process;cellular ketone metabolic process;cellular macromolecule metabolic process;cellular metabolic process;cellular nitrogen compound metabolic process;cellular process;macromolecule metabolic process;metabolic process;ncRNA metabolic process;nitrogen c…	adenyl nucleotide binding;adenyl ribonucleotide binding;aminoacyl-tRNA editing activity;aminoacyl-tRNA ligase activity;ATP binding;binding;carboxylic ester hydrolase activity;catalytic activity;hydrolase activity;hydrolase activity, acting on ester bonds;ligase activity;ligase activity, forming aminoacyl-tRNA and related compounds;ligase activity, forming carbon-oxygen bonds;nucleotide binding;pu…	cell part;cytoplasm;intracellular part		aa-tRNA-synth_I_CS;aa-tRNA-synth_Ia;M/V/L/I-tRNA-synth_anticd-bd;Rossmann-like_a/b/a_fold;tRNA-bd_arm;tRNAsynth_1a_anticodon-bd;Val/Leu/Ile-tRNA-synth_edit;Val-tRNA_synth_tRNA-bd;Valyl-tRNA_ligase		Anticodon_1;tRNA-synt_1;Val_tRNA-synt_C	+	24	24	24	29.8	29.8	29.8	111.08	0	72.463	4161800000	788	0.00186601	0.00568064	V5B7D4	>tr|V5B7D4|V5B7D4_TRYCR Valyl-tRNA synthetase OS=Trypanosoma cruzi Dm28c GN=TCDM_14317 PE=3 SV=1
V5B7F5	Cluster 3	8.12444	8.27793	8.19077	8.13053	8.00506	7.96095	7.74392	7.68894	cellular macromolecule metabolic process;cellular metabolic process;cellular process;cellular protein metabolic process;macromolecule metabolic process;metabolic process;primary metabolic process;protein folding;protein metabolic process		cell part;cytoplasmic part;cytosolic part;intracellular part;macromolecular complex;prefoldin complex;protein complex		PFD_beta-like;Prefoldin		Prefoldin_2	+	4	4	4	32.6	32.6	32.6	15.931	0	39.029	1199900000	358	0.000210865	0.00119112	V5B7F5	>tr|V5B7F5|V5B7F5_TRYCR Prefoldin subunit OS=Trypanosoma cruzi Dm28c GN=TCDM_14356 PE=4 SV=1
V5B7G2	Cluster 5	8.57603	8.60693	8.55401	8.57784	8.64819	8.6342	8.87788	8.80469	biosynthetic process;cellular biosynthetic process;cellular macromolecule biosynthetic process;cellular macromolecule metabolic process;cellular metabolic process;cellular nitrogen compound metabolic process;cellular process;macromolecule biosynthetic process;macromolecule metabolic process;metabolic process;nitrogen compound metabolic process;nucleic acid metabolic process;nucleobase-containing …	binding;catalytic activity;DNA binding;DNA-directed RNA polymerase activity;nucleic acid binding;nucleotidyltransferase activity;RNA polymerase activity;transferase activity;transferase activity, transferring phosphorus-containing groups			RNA_pol_asu;RNA_pol_N;RNA_pol_Rpb1_1;RNA_pol_Rpb1_3;RNA_pol_Rpb1_4;RNA_pol_Rpb1_5;RNA_pol_Rpb1_6;RNA_pol_Rpb1_7	RPOLA_N	RNA_pol_Rpb1_1;RNA_pol_Rpb1_2;RNA_pol_Rpb1_3;RNA_pol_Rpb1_4;RNA_pol_Rpb1_5;RNA_pol_Rpb1_6;RNA_pol_Rpb1_7	+	31	31	31	22.3	22.3	22.3	189.92	0	132.54	3716200000	895	0.00024432	0.00132745	V5B7G2	>tr|V5B7G2|V5B7G2_TRYCR DNA-directed RNA polymerase OS=Trypanosoma cruzi Dm28c GN=TCDM_10424 PE=3 SV=1
V5B7K2	Cluster 3	7.33078	7.39164	8.01436	7.8997	8.32367	8.04419	7.2159	7.16125								+	6	6	6	25.2	25.2	25.2	35.212	0	177.99	755240000	317	3.23487e-05	0.000325774	V5B7K2	>tr|V5B7K2|V5B7K2_TRYCR Uncharacterized protein OS=Trypanosoma cruzi Dm28c GN=TCDM_10373 PE=4 SV=1
V5B7N8	Cluster 3	7.60966	7.64575	7.59049	7.78329	7.44587	7.52726	6.99201	7.05607		binding;nucleic acid binding;nucleotide binding			Nucleotide-bd_a/b_plait;RRM_dom		RRM_1	+	5	5	5	20	20	20	50.362	0	55.329	276910000	156	0.00140569	0.0046101	V5B7N8	>tr|V5B7N8|V5B7N8_TRYCR Uncharacterized protein OS=Trypanosoma cruzi Dm28c GN=TCDM_02031 PE=4 SV=1
V5B7P2	Cluster 3	8.20629	8.13925	8.31186	8.25099	8.09829	8.08821	7.46337	7.37407		acid-amino acid ligase activity;catalytic activity;ligase activity;ligase activity, forming carbon-nitrogen bonds;small conjugating protein ligase activity;ubiquitin-protein ligase activity			HECT		HECT	+	10	10	10	28.4	28.4	28.4	58.736	0	133.11	1143200000	463	7.27428e-06	0.00013947	V5B7P2	>tr|V5B7P2|V5B7P2_TRYCR Uncharacterized protein OS=Trypanosoma cruzi Dm28c GN=TCDM_08494 PE=4 SV=1
V5B7Q2	Cluster 5	8.61937	8.552	8.67194	8.54622	8.45298	8.46961	8.26792	8.27524		binding;catalytic activity;GTP binding;GTPase activity;guanyl nucleotide binding;guanyl ribonucleotide binding;hydrolase activity;hydrolase activity, acting on acid anhydrides;hydrolase activity, acting on acid anhydrides, in phosphorus-containing anhydrides;nucleic acid binding;nucleoside-triphosphatase activity;nucleotide binding;purine nucleotide binding;purine ribonucleoside triphosphate bind…			EF_GTP-bd_dom;EFG_III-V;EFG_V;P-loop_NTPase;Small_GTP-bd_dom;Transl_B-barrel;TypA_GTP-bd		EFG_C;GTP_EFTU	+	17	17	17	33	33	33	72.436	0	83.924	2911600000	902	0.00135027	0.00449488	V5B7Q2	>tr|V5B7Q2|V5B7Q2_TRYCR Elongation factor OS=Trypanosoma cruzi Dm28c GN=TCDM_02048 PE=4 SV=1
V5B7R1	Cluster 4	8.20831	8.22876	8.08707	8.15103	8.30631	8.31357	8.7491	8.65954					UPF0573/UPF0605		DUF2475	+	12	12	12	40.8	40.8	40.8	37.368	0	54.354	1909900000	640	0.000308549	0.00156551	V5B7R1	>tr|V5B7R1|V5B7R1_TRYCR Uncharacterized protein OS=Trypanosoma cruzi Dm28c GN=TCDM_14161 PE=4 SV=1
V5B7R2	Cluster 1	8.95441	9.07864	9.05032	9.03543	8.91462	8.91379	9.24839	9.26956		binding;catalytic activity;cation binding;heme binding;ion binding;iron ion binding;metal ion binding;oxidoreductase activity;tetrapyrrole binding;transition metal ion binding			Cyt_B5_heme-BS;Cyt_B5-like_heme/steroid-bd;Fd_Rdtase_FAD-bd;Flavoprot_Pyr_Nucl_cyt_Rdtase;NADH-Cyt_B5_reductase;OxRdtase_FAD/NAD-bd;OxRdtase_FAD-bd_dom;Riboflavin_synthase-like_b-brl		Cyt-b5;FAD_binding_6;NAD_binding_1	+	22	22	22	58.1	58.1	58.1	52.632	0	289.09	9490400000	1695	0.000822081	0.00318916	V5B7R2	>tr|V5B7R2|V5B7R2_TRYCR Nitrate reductase OS=Trypanosoma cruzi Dm28c GN=TCDM_08466 PE=3 SV=1
V5B7S6	Cluster 5	8.57115	8.49464	8.62863	8.61548	8.30796	8.38022	7.87268	7.99199								+	7	7	7	24.8	24.8	24.8	33.926	0	33.323	2309700000	474	0.00115567	0.00405705	V5B7S6	>tr|V5B7S6|V5B7S6_TRYCR Uncharacterized protein OS=Trypanosoma cruzi Dm28c GN=TCDM_08430 PE=4 SV=1
V5B7T1	Cluster 3	8.30829	8.40666	8.18356	8.17342	7.92235	7.94391	7.58577	7.30557					PTS1R_family;TPR_repeat;TPR-contain_dom;TPR-like_helical_dom	TPR		+	8	8	8	16.8	16.8	16.8	74.203	0	129.28	1197200000	389	0.000569329	0.00249504	V5B7T1	>tr|V5B7T1|V5B7T1_TRYCR Peroxisome targeting signal 1 receptor OS=Trypanosoma cruzi Dm28c GN=TCDM_08436 PE=4 SV=1
V5B7W6	Cluster 1	8.80818	8.743	8.69165	8.82204	8.84334	8.7962	9.14336	9.05308	carboxylic acid metabolic process;cellular ketone metabolic process;cellular lipid metabolic process;cellular metabolic process;cellular process;fatty acid metabolic process;lipid metabolic process;metabolic process;monocarboxylic acid metabolic process;organic acid metabolic process;oxoacid metabolic process;primary metabolic process;small molecule metabolic process	3-hydroxyacyl-CoA dehydrogenase activity;binding;catalytic activity;coenzyme binding;cofactor binding;oxidoreductase activity;oxidoreductase activity, acting on CH-OH group of donors;oxidoreductase activity, acting on the CH-OH group of donors, NAD or NADP as acceptor			3HC_DH_C;3-OHacyl-CoA_DH_NAD-bd;6PGD_dom_2;6-PGluconate_DH_C-like;ClpP/crotonase-like_dom;Crotonase_core_superfam;NAD(P)-bd_dom		3HCDH;3HCDH_N;ECH	+	25	25	25	41.1	41.1	41.1	89.602	0	323.31	6620100000	1822	0.000935626	0.00350684	V5B7W6	>tr|V5B7W6|V5B7W6_TRYCR Trifunctional enzyme alpha subunit OS=Trypanosoma cruzi Dm28c GN=TCDM_11999 PE=4 SV=1
V5B816	Cluster 5	8.52965	8.53382	8.75188	8.75826	8.64503	8.64958	8.75995	8.82075								+	8	8	8	29.3	29.3	29.3	33.813	0	139.93	4325800000	915	0.000287732	0.00149801	V5B816	>tr|V5B816|V5B816_TRYCR Uncharacterized protein OS=Trypanosoma cruzi Dm28c GN=TCDM_01924 PE=4 SV=1
V5B829	Cluster 1	9.57056	9.63145	9.63582	9.66467	9.475	9.4408	9.50169	9.4765		acid-thiol ligase activity;ATP citrate synthase activity;binding;catalytic activity;CoA-ligase activity;cofactor binding;ligase activity;ligase activity, forming carbon-sulfur bonds;succinate-CoA ligase (ADP-forming) activity;succinate-CoA ligase activity;transferase activity;transferase activity, transferring acyl groups;transferase activity, transferring acyl groups, acyl groups converted into …			Cit_synth/succinyl-CoA_lig_AS;CoA_lig_alpha;CoA_ligase;CoA-bd;NAD(P)-bd_dom;Succinyl-CoA_synth-like	CoA_binding	CoA_binding;Ligase_CoA	+	11	11	11	50.7	50.7	50.7	29.733	0	323.31	31040000000	2739	0.00240493	0.00682139	V5B829	>tr|V5B829|V5B829_TRYCR Uncharacterized protein OS=Trypanosoma cruzi Dm28c GN=TCDM_08325 PE=3 SV=1
V5B836	Cluster 5	9.23083	9.09608	8.91587	8.93267	8.49664	8.39206	7.11544	7.22914	alcohol biosynthetic process;alcohol metabolic process;biosynthetic process;carbohydrate biosynthetic process;carbohydrate metabolic process;cellular biosynthetic process;cellular carbohydrate biosynthetic process;cellular carbohydrate metabolic process;cellular lipid metabolic process;cellular metabolic process;cellular process;inositol biosynthetic process;inositol metabolic process;lipid biosy…	catalytic activity;inositol-3-phosphate synthase activity;intramolecular lyase activity;isomerase activity			Myo-inos-1-P_Synthase;Myo-inos-1-P_Synthase_GAPDH;NAD(P)-bd_dom		Inos-1-P_synth;NAD_binding_5	+	15	15	15	39.9	39.9	39.9	58.484	0	191.96	6217500000	1062	3.18054e-07	2.1869e-05	V5B836	>tr|V5B836|V5B836_TRYCR Inositol-3-phosphate synthase OS=Trypanosoma cruzi Dm28c GN=TCDM_08270 PE=4 SV=1
V5B849	Cluster 4	8.14696	8.15461	8.27026	8.25439	8.11628	8.14549	7.98513	8.02918		catalytic activity;hydrolase activity;peptidase activity;peptidase activity, acting on L-amino acid peptides;serine hydrolase activity;serine-type peptidase activity	cell part;membrane		AB_hydrolase;Peptidase_S9;Peptidase_S9B		DPPIV_N;Peptidase_S9	+	17	17	17	28.7	28.7	28.7	93.115	0	110.11	1276800000	685	0.000493178	0.00222488	V5B849	>tr|V5B849|V5B849_TRYCR Dipeptidyl-peptidase 8-like serine peptidase OS=Trypanosoma cruzi Dm28c GN=TCDM_08288 PE=4 SV=1
V5B860	Cluster 5	8.86455	8.88085	8.85882	8.94209	8.70428	8.77894	8.41878	8.49297		catalytic activity;endopeptidase activity;exopeptidase activity;hydrolase activity;peptidase activity;peptidase activity, acting on L-amino acid peptides;serine hydrolase activity;serine-type endopeptidase activity;serine-type exopeptidase activity;serine-type peptidase activity			AB_hydrolase;Pept_S9A_N;Peptidase_S9;Peptidase_S9A		Peptidase_S9;Peptidase_S9_N	+	18	18	18	25.2	25.2	25.2	81.144	0	93.786	5063200000	1317	0.000532358	0.00235371	V5B860	>tr|V5B860|V5B860_TRYCR Oligopeptidase B OS=Trypanosoma cruzi Dm28c GN=TCDM_08245 PE=4 SV=1
V5B8C6	Cluster 5	8.74788	8.64591	8.6993	8.67867	8.49963	8.48245	8.46114	8.47239		adenyl nucleotide binding;adenyl ribonucleotide binding;ATP binding;ATPase activity;binding;catalytic activity;GTP binding;guanyl nucleotide binding;guanyl ribonucleotide binding;hydrolase activity;hydrolase activity, acting on acid anhydrides;hydrolase activity, acting on acid anhydrides, in phosphorus-containing anhydrides;nucleoside-triphosphatase activity;nucleotide binding;purine nucleotide …	cell part;cytoplasm;intracellular part		ATPase_YchF/OLA1;Beta-grasp_dom;DUF933;GTP_binding_domain;P-loop_NTPase;TGS-like;TGS-like_dom		MMR_HSR1;YchF-GTPase_C	+	10	10	10	32.7	32.7	32.7	44.32	0	141.5	3861600000	1019	0.000125013	0.000842147	V5B8C6	>tr|V5B8C6|V5B8C6_TRYCR Obg-like ATPase 1 OS=Trypanosoma cruzi Dm28c GN=TCDM_10080 PE=3 SV=1
V5B8F9	Cluster 1	9.81429	9.85524	9.96028	9.94806	9.99523	9.95114	10.0934	10.1252	ATP biosynthetic process;ATP hydrolysis coupled proton transport;ATP metabolic process;ATP synthesis coupled proton transport;biosynthetic process;cation transport;cellular biosynthetic process;cellular metabolic process;cellular nitrogen compound biosynthetic process;cellular nitrogen compound metabolic process;cellular process;energy coupled proton transport, against electrochemical gradient;en…	adenyl nucleotide binding;adenyl ribonucleotide binding;ATP binding;binding;cation transmembrane transporter activity;hydrogen ion transmembrane transporter activity;hydrogen ion transporting ATP synthase activity, rotational mechanism;inorganic cation transmembrane transporter activity;ion transmembrane transporter activity;monovalent inorganic cation transmembrane transporter activity;nucleotid…	cell part;intracellular part;macromolecular complex;membrane part;protein complex;proton-transporting ATP synthase complex, catalytic core F(1);proton-transporting two-sector ATPase complex, catalytic domain		AAA+_ATPase;ATPase_F1/V1/A1_a/bsu_nucl-bd;ATPase_F1/V1/A1-cplx_a/bsu_C;ATPase_F1_a/bsu_N;ATPase_F1_bsu/V1_C;ATPase_F1-cplx_bsu;P-loop_NTPase	AAA	ATP-synt_ab;ATP-synt_ab_C;ATP-synt_ab_N	+	22	22	22	64.3	64.3	64.3	55.825	0	323.31	83790000000	5670	0.00292533	0.00790395	V5B8F9	>tr|V5B8F9|V5B8F9_TRYCR ATP synthase subunit beta OS=Trypanosoma cruzi Dm28c GN=TCDM_08090 PE=3 SV=1
V5B8G9	Cluster 2	7.12895	6.94047	6.92883	7.06957	7.33494	7.37989	7.71761	7.79915								+	5	5	5	7	7	7	108.36	0	37.512	190600000	157	0.000160518	0.00100336	V5B8G9	>tr|V5B8G9|V5B8G9_TRYCR Uncharacterized protein OS=Trypanosoma cruzi Dm28c GN=TCDM_08115 PE=4 SV=1
V5B8K6	Cluster 5	8.67191	8.56164	8.55869	8.54841	8.271	8.30422	8.25585	8.28753		acyl-CoA dehydrogenase activity;binding;catalytic activity;coenzyme binding;cofactor binding;flavin adenine dinucleotide binding;oxidoreductase activity;oxidoreductase activity, acting on the CH-CH group of donors			AcylCo_DH/oxidase_C;AcylCoA_DH/ox_N;AcylCoA_DH/oxidase_NM_dom;Acyl-CoA_DH_CS;Acyl-CoA_Oxase/DH_cen-dom		Acyl-CoA_dh_1;Acyl-CoA_dh_M;Acyl-CoA_dh_N	+	8	8	8	27	27	27	45.003	0	150.51	2570700000	474	0.000645564	0.00265962	V5B8K6	>tr|V5B8K6|V5B8K6_TRYCR Isovaleryl-coA dehydrogenase OS=Trypanosoma cruzi Dm28c GN=TCDM_08009 PE=3 SV=1
V5B8L2	Cluster 3	7.85521	7.84393	7.89279	7.80555	7.76411	7.77096	7.3264	7.08436	cellular macromolecule metabolic process;cellular metabolic process;cellular process;cellular protein metabolic process;macromolecule metabolic process;macromolecule modification;metabolic process;primary metabolic process;protein metabolic process;protein modification process	catalytic activity;ligase activity			TTL/TTLL_fam;TTLL12		TTL	+	13	13	13	25.1	25.1	25.1	75.173	0	55.425	564460000	281	5.86178e-05	0.000489054	V5B8L2	>tr|V5B8L2|V5B8L2_TRYCR Tubulin tyrosine ligase OS=Trypanosoma cruzi Dm28c GN=TCDM_01538 PE=4 SV=1
V5B8L7	Cluster 3	8.25125	8.35847	8.09907	8.20337	8.17664	8.12372	7.10133	7.46079					Endo/exonuclease/phosphatase;PGAP2IP			+	12	12	12	25.8	25.8	25.8	71.889	0	71.968	1109200000	323	0.000494127	0.00221912	V5B8L7	>tr|V5B8L7|V5B8L7_TRYCR Uncharacterized protein OS=Trypanosoma cruzi Dm28c GN=TCDM_01544 PE=4 SV=1
V5B8N1	Cluster 4	8.169	8.02776	8.31764	8.26935	8.28129	8.30601	8.34756	8.41931								+	9	9	9	27	27	27	42.895	0	69.563	1565900000	581	0.0038976	0.00978817	V5B8N1	>tr|V5B8N1|V5B8N1_TRYCR Retrotransposon hot spot (RHS) protein OS=Trypanosoma cruzi Dm28c GN=TCDM_01563 PE=4 SV=1
V5B8W5	Cluster 2	7.05181	7.1586	7.16975	7.44237	7.35265	7.38852	7.93461	7.91373		calcium-dependent cysteine-type endopeptidase activity;catalytic activity;cysteine-type endopeptidase activity;cysteine-type peptidase activity;endopeptidase activity;hydrolase activity;peptidase activity;peptidase activity, acting on L-amino acid peptides	cell part;intracellular		Calpain_cysteine_protease;Calpain_domain_III;Peptidase_C2_calpain_cat	CysPc	Calpain_III;Peptidase_C2	+	11	11	11	13.9	13.9	13.9	116.14	0	44.059	296850000	146	0.00221766	0.00640871	V5B8W5	>tr|V5B8W5|V5B8W5_TRYCR Calpain-like cysteine peptidase OS=Trypanosoma cruzi Dm28c GN=TCDM_01392 PE=4 SV=1
V5B8X2	Cluster 1	9.64069	9.60765	9.62917	9.59809	9.48427	9.45149	9.19576	9.21537	biosynthetic process;cellular biosynthetic process;cellular macromolecule biosynthetic process;cellular macromolecule metabolic process;cellular metabolic process;cellular process;cellular protein metabolic process;macromolecule biosynthetic process;macromolecule metabolic process;metabolic process;primary metabolic process;protein metabolic process;translation	structural constituent of ribosome;structural molecule activity	cell part;cytoplasmic part;intracellular non-membrane-bounded organelle;intracellular organelle;intracellular part;macromolecular complex;non-membrane-bounded organelle;organelle;ribonucleoprotein complex;ribosome		Ribosomal_S6_euk;Ribosomal_S6e		Ribosomal_S6e	+	11	11	11	47.2	47.2	47.2	28.293	0	159.32	29332000000	2532	5.20323e-05	0.000457059	V5B8X2	>tr|V5B8X2|V5B8X2_TRYCR 40S ribosomal protein S6 OS=Trypanosoma cruzi Dm28c GN=TCDM_07959 PE=3 SV=1
V5B8Z3	Cluster 1	9.02723	9.04155	9.28722	9.26909	9.28124	9.2767	9.5861	9.61548								+	16	16	16	41.9	41.9	41.9	43.086	0	154.54	18762000000	1471	0.000150614	0.000968789	V5B8Z3	>tr|V5B8Z3|V5B8Z3_TRYCR Uncharacterized protein OS=Trypanosoma cruzi Dm28c GN=TCDM_09813 PE=4 SV=1
V5B917	Cluster 3	7.76076	7.88542	8.02461	8.05839	7.68353	7.8051	7.39394	7.35495		catalytic activity;oxidoreductase activity			FAD_bind_dom;OxRdtase_FAD/NAD-bd;Riboflavin_synthase-like_b-brl;Succ_DH/fumarate_Rdtase_cat		FAD_binding_2;NAD_binding_1	+	8	5	5	25.2	14.4	14.4	44.116	0	18.1	567430000	187	0.000618676	0.0026192	V5B917	>tr|V5B917|V5B917_TRYCR NADH-dependent fumarate reductase OS=Trypanosoma cruzi Dm28c GN=TCDM_07892 PE=4 SV=1
V5B920	Cluster 2	7.93136	7.74096	7.59807	7.52315	7.82885	7.72825	8.46537	8.29433	catabolic process;cellular catabolic process;cellular macromolecule catabolic process;cellular macromolecule metabolic process;cellular metabolic process;cellular process;macromolecule catabolic process;macromolecule metabolic process;metabolic process;modification-dependent macromolecule catabolic process;modification-dependent protein catabolic process;primary metabolic process;protein metaboli…				Peptidase_C19_UCH;USP_dom		UCH	+	12	12	12	22.8	22.8	22.8	84.98	0	36.411	1031000000	318	7.22353e-05	0.000569317	V5B920	>tr|V5B920|V5B920_TRYCR Ubiquitin hydrolase OS=Trypanosoma cruzi Dm28c GN=TCDM_01477 PE=4 SV=1
V5B941	Cluster 1	8.9468	9.06138	8.95873	8.9573	8.75407	8.71298	8.67501	8.73898	biosynthetic process;cellular biosynthetic process;cellular metabolic compound salvage;cellular metabolic process;cellular nitrogen compound biosynthetic process;cellular nitrogen compound metabolic process;cellular process;heterocycle biosynthetic process;heterocycle metabolic process;metabolic process;nitrogen compound metabolic process;nucleobase-containing compound biosynthetic process;nucleo…	adenosine kinase activity;catalytic activity;kinase activity;nucleobase-containing compound kinase activity;nucleoside kinase activity;transferase activity;transferase activity, transferring phosphorus-containing groups			Adenokinase;PfkB_dom;Ribokinase-like		PfkB	+	12	12	12	48.6	48.6	48.6	37.991	0	170.52	6770700000	1172	2.35228e-05	0.000268025	V5B941	>tr|V5B941|V5B941_TRYCR Adenosine kinase OS=Trypanosoma cruzi Dm28c GN=TCDM_01513 PE=4 SV=1
V5B980	Cluster 3	7.90127	7.78657	8.10847	8.11519	8.29653	8.19493	6.64743	6.89554								+	14	14	14	41.9	41.9	41.9	52.466	0	54.12	921510000	343	3.12722e-06	8.78264e-05	V5B980	>tr|V5B980|V5B980_TRYCR Putative Unc104-like kinesin OS=Trypanosoma cruzi Dm28c GN=TCDM_07834 PE=4 SV=1
V5B985	Cluster 3	8.10961	7.9936	7.94171	8.02284	7.76894	7.69947	7.63484	7.63633								+	8	8	8	24.3	24.3	24.3	46.752	0	94.28	708480000	248	0.00280034	0.00765965	V5B985	>tr|V5B985|V5B985_TRYCR Uncharacterized protein OS=Trypanosoma cruzi Dm28c GN=TCDM_11490 PE=4 SV=1
V5B9G3	Cluster 1	9.31792	9.3362	9.35775	9.41194	9.20693	9.19184	9.46292	9.49269	acetyl-CoA catabolic process;acetyl-CoA metabolic process;carboxylic acid metabolic process;catabolic process;cellular catabolic process;cellular ketone metabolic process;cellular metabolic process;cellular process;coenzyme catabolic process;coenzyme metabolic process;cofactor catabolic process;cofactor metabolic process;isocitrate metabolic process;metabolic process;organic acid metabolic proces…	binding;catalytic activity;cation binding;coenzyme binding;cofactor binding;ion binding;isocitrate dehydrogenase (NADP+) activity;isocitrate dehydrogenase activity;magnesium ion binding;metal ion binding;NAD binding;nucleotide binding;oxidoreductase activity;oxidoreductase activity, acting on CH-OH group of donors;oxidoreductase activity, acting on the CH-OH group of donors, NAD or NADP as accept…			IsoCit/isopropylmalate_DH_CS;Isocitrate_DH_NADP;IsoPropMal-DH-like_dom		Iso_dh	+	20	20	20	52.2	52.2	52.2	48.606	0	209.07	20286000000	2563	0.00105242	0.00384345	V5B9G3	>tr|V5B9G3|V5B9G3_TRYCR Isocitrate dehydrogenase [NADP] OS=Trypanosoma cruzi Dm28c GN=TCDM_07659 PE=3 SV=1
V5B9G7	Cluster 5	8.22914	8.32393	8.65638	8.69739	8.58267	8.62738	9.09205	9.18147								+	12	12	12	33.8	33.8	33.8	60.144	0	174.88	4404000000	833	1.17815e-05	0.000176633	V5B9G7	>tr|V5B9G7|V5B9G7_TRYCR Uncharacterized protein OS=Trypanosoma cruzi Dm28c GN=TCDM_09656 PE=4 SV=1
V5B9H5	Cluster 2	7.94679	7.97706	8.11461	8.05799	8.02458	8.04253	8.29466	8.29502								+	10	10	10	18	18	18	75.095	0	120.95	1154500000	488	0.000780152	0.00307435	V5B9H5	>tr|V5B9H5|V5B9H5_TRYCR Uncharacterized protein OS=Trypanosoma cruzi Dm28c GN=TCDM_07681 PE=4 SV=1
V5B9M2	Cluster 1	9.88856	9.92933	9.92268	9.87449	9.76376	9.78503	9.61058	9.62203	cellular metabolic process;cellular process;metabolic process;one-carbon metabolic process;small molecule metabolic process	adenosylhomocysteinase activity;catalytic activity;hydrolase activity;hydrolase activity, acting on ether bonds;trialkylsulfonium hydrolase activity			Adenosylhomocysteinase;Ado_hCys_hydrolase_NAD-bd;NAD(P)-bd_dom;S-Ado-L-homoCys_hydrolase_CS	AdoHcyase;AdoHcyase_NAD	AdoHcyase;AdoHcyase_NAD	+	22	22	22	56.8	56.8	56.8	48.42	0	323.31	57661000000	5586	0.00017202	0.00104575	V5B9M2	>tr|V5B9M2|V5B9M2_TRYCR Adenosylhomocysteinase OS=Trypanosoma cruzi Dm28c GN=TCDM_07587 PE=3 SV=1
V5B9Q0	Cluster 2	7.43685	7.15415	7.25989	7.22195	7.40242	7.23449	7.8351	8.09778					Axonemal_dynein_light_chain		Ax_dynein_light	+	6	6	6	18.4	18.4	18.4	40.757	0	15.947	310580000	164	0.000667126	0.0027148	V5B9Q0	>tr|V5B9Q0|V5B9Q0_TRYCR 33 kDa inner dynein arm light chain OS=Trypanosoma cruzi Dm28c GN=TCDM_01085 PE=4 SV=1
V5B9Q1	Cluster 1	9.85167	9.82315	9.8698	9.80268	9.71492	9.66882	9.35054	9.43207	biosynthetic process;cellular biosynthetic process;cellular lipid metabolic process;cellular metabolic process;cellular process;isoprenoid biosynthetic process;isoprenoid metabolic process;lipid biosynthetic process;lipid metabolic process;metabolic process;primary metabolic process	catalytic activity;hydroxymethylglutaryl-CoA synthase activity;transferase activity;transferase activity, transferring acyl groups;transferase activity, transferring acyl groups, acyl groups converted into alkyl on transfer			HMG_CoA_synth_N;Thiolase-like;Thiolase-like_subgr		HMG_CoA_synt_N	+	20	20	20	46.7	46.7	46.7	54.754	0	323.31	50544000000	3902	2.9223e-05	0.000303493	V5B9Q1	>tr|V5B9Q1|V5B9Q1_TRYCR Uncharacterized protein OS=Trypanosoma cruzi Dm28c GN=TCDM_09531 PE=4 SV=1
V5B9Q6	Cluster 4	7.8929	7.92534	8.25861	8.29547	8.17588	8.18462	8.07983	8.13284								+	20	20	20	16.9	16.9	16.9	169.49	0	178.88	1229700000	484	0.00200206	0.00595838	V5B9Q6	>tr|V5B9Q6|V5B9Q6_TRYCR Basal body component OS=Trypanosoma cruzi Dm28c GN=TCDM_09536 PE=4 SV=1
V5B9S5	Cluster 5	8.48574	8.65616	8.56044	8.54057	8.16247	8.00582	7.64781	7.83788					Trypano_RHS		RHSP	+	14	8	3	28.7	17	6.9	65.141	0	65.74	2032400000	365	0.00245856	0.00693405	V5B9S5	>tr|V5B9S5|V5B9S5_TRYCR Retrotransposon hot spot (RHS) protein OS=Trypanosoma cruzi Dm28c GN=TCDM_11312 PE=4 SV=1
V5B9T6	Cluster 3	7.74649	7.81243	7.65902	7.67592	7.30202	7.44546	7.03407	7.1803								+	7	7	7	19.5	19.5	19.5	58.596	0	56.211	327450000	160	0.001071	0.0038758	V5B9T6	>tr|V5B9T6|V5B9T6_TRYCR Uncharacterized protein OS=Trypanosoma cruzi Dm28c GN=TCDM_01120 PE=4 SV=1
V5B9U3	Cluster 5	8.3689	8.43634	8.40941	8.58325	8.5581	8.642	8.83285	8.95559					DUF1126;Uncharacterised_DM10	DM10	DUF1126	+	13	13	13	30.4	30.4	30.4	59.945	0	103.4	3298600000	850	0.00342617	0.00890714	V5B9U3	>tr|V5B9U3|V5B9U3_TRYCR Uncharacterized protein OS=Trypanosoma cruzi Dm28c GN=TCDM_07493 PE=4 SV=1
V5B9Z6	Cluster 4	8.22773	8.135	8.29289	8.35865	8.35093	8.24517	9.07368	9.07225								+	9	9	9	78.6	78.6	78.6	19.092	0	54.886	3182400000	729	1.28339e-05	0.000182792	V5B9Z6	>tr|V5B9Z6|V5B9Z6_TRYCR Uncharacterized protein OS=Trypanosoma cruzi Dm28c GN=TCDM_14210 PE=4 SV=1
V5BA05	Cluster 1	9.27907	9.24716	9.21309	9.24152	9.38104	9.43285	9.76527	9.68248		calcium-dependent cysteine-type endopeptidase activity;catalytic activity;cysteine-type endopeptidase activity;cysteine-type peptidase activity;endopeptidase activity;hydrolase activity;peptidase activity;peptidase activity, acting on L-amino acid peptides	cell part;intracellular		Calpain_cysteine_protease;DUF1935;Glyco_hydro_13_b;Peptidase_C2_calpain_cat	CysPc	DUF1935;Peptidase_C2	+	27	27	27	54.3	54.3	54.3	75.114	0	323.31	23065000000	3177	5.10874e-06	0.000113187	V5BA05	>tr|V5BA05|V5BA05_TRYCR Calpain cysteine peptidase OS=Trypanosoma cruzi Dm28c GN=TCDM_09422 PE=4 SV=1
V5BA48	Cluster 3	8.88934	8.76516	7.34799	7.20701	6.72781	6.45561	6.56799	6.48762	lipid metabolic process;metabolic process;primary metabolic process				Fatty_acid_desaturase-1		FA_desaturase	+	8	8	8	21.4	21.4	21.4	46.953	0	69.353	1515900000	186	9.48829e-05	0.000693028	V5BA48	>tr|V5BA48|V5BA48_TRYCR Fatty acid desaturase OS=Trypanosoma cruzi Dm28c GN=TCDM_09345 PE=4 SV=1
V5BA86	Cluster 3	8.41599	8.38634	8.3147	8.34396	8.44035	8.2968	7.55535	7.55066					DUF4379		DUF4379	+	11	11	11	25.2	25.2	25.2	73.21	0	115.74	1725900000	626	4.06353e-06	0.000100033	V5BA86	>tr|V5BA86|V5BA86_TRYCR Uncharacterized protein OS=Trypanosoma cruzi Dm28c GN=TCDM_00954 PE=4 SV=1
V5BAB9	Cluster 5	8.52016	8.47041	8.71454	8.75464	8.73928	8.73804	8.95104	8.90365								+	36	36	36	33.4	33.4	33.4	135.77	0	242.76	4864700000	2003	0.00102963	0.00378102	V5BAB9	>tr|V5BAB9|V5BAB9_TRYCR Uncharacterized protein OS=Trypanosoma cruzi Dm28c GN=TCDM_07343 PE=4 SV=1
V5BAC7	Cluster 5	8.39813	8.46694	8.57602	8.57867	8.67878	8.69974	8.88225	8.99201		catalytic activity;hydrolase activity;hydrolase activity, acting on ester bonds;phosphatase activity;phosphoprotein phosphatase activity;phosphoric ester hydrolase activity			Calcineurin-like_PHP_apaH;Metallo-depent_PP-like;Ser/Thr-sp_prot-phosphatase	PP2Ac	Metallophos	+	19	19	19	39.7	39.7	39.7	71.364	0	172.9	4095900000	1243	0.000513555	0.00229603	V5BAC7	>tr|V5BAC7|V5BAC7_TRYCR Serine/threonine-protein phosphatase OS=Trypanosoma cruzi Dm28c GN=TCDM_07271 PE=3 SV=1
V5BAD3	Cluster 1	9.10629	9.0177	9.05686	9.01655	9.11718	9.08403	9.25885	9.21346					ARM-type_fold			+	36	36	36	38.1	38.1	38.1	125.32	0	323.31	11497000000	2695	0.00278108	0.00762788	V5BAD3	>tr|V5BAD3|V5BAD3_TRYCR Uncharacterized protein OS=Trypanosoma cruzi Dm28c GN=TCDM_01035 PE=4 SV=1
V5BAE8	Cluster 1	10.0992	10.0707	10.3286	10.2897	10.2585	10.2803	10.4275	10.3733		binding;DNA binding;nucleic acid binding	cell part;chromosomal part;intracellular membrane-bounded organelle;intracellular organelle;intracellular organelle part;intracellular part;macromolecular complex;membrane-bounded organelle;nucleosome;nucleus;organelle;organelle part;protein-DNA complex		Histone_core_D;Histone_H4;Histone-fold	H4	Histone	+	7	7	7	43	43	43	11.17	0	117.31	163690000000	3390	0.00271424	0.0075065	V5BAE8	>tr|V5BAE8|V5BAE8_TRYCR Histone H4 OS=Trypanosoma cruzi Dm28c GN=TCDM_13771 PE=3 SV=1
V5BAG5	Cluster 2	6.80144	6.86719	7.10753	6.86561	7.12667	7.02197	7.84855	7.78926								+	7	7	7	12.6	12.6	12.6	67.96	0	18.206	181780000	119	0.00149375	0.00480408	V5BAG5	>tr|V5BAG5|V5BAG5_TRYCR Uncharacterized protein OS=Trypanosoma cruzi Dm28c GN=TCDM_07242 PE=4 SV=1
V5BAI0	Cluster 1	9.20935	9.22971	9.23817	9.20603	9.14887	9.19405	8.54983	8.55825								+	17	17	17	44.4	44.4	44.4	55.059	0	323.31	11499000000	1631	4.40699e-08	5.85836e-06	V5BAI0	>tr|V5BAI0|V5BAI0_TRYCR Uncharacterized protein OS=Trypanosoma cruzi Dm28c GN=TCDM_07183 PE=4 SV=1
V5BAJ7;REV__V5BAJ7	Cluster 5	8.36614	8.43214	8.37954	8.33962	8.07619	8.1056	8.1605	8.28818					N6_adenine_Mtase-rel_euk;SAM-dependent_MTases		N6-adenineMlase	+	11	11	11	19.9	19.9	19.9	70.155	0	67.884	1651000000	503	0.00183363	0.00561638	V5BAJ7	>tr|V5BAJ7|V5BAJ7_TRYCR Uncharacterized protein OS=Trypanosoma cruzi Dm28c GN=TCDM_09202 PE=4 SV=1
V5BAP6	Cluster 1	8.9627	8.88472	8.9474	8.97678	8.69098	8.66472	8.71466	8.78437	carboxylic acid metabolic process;cellular ketone metabolic process;cellular metabolic process;cellular process;dicarboxylic acid metabolic process;malate metabolic process;metabolic process;organic acid metabolic process;oxoacid metabolic process;small molecule metabolic process	binding;catalytic activity;cation binding;coenzyme binding;cofactor binding;ion binding;malate dehydrogenase (decarboxylating) activity;malate dehydrogenase activity;malic enzyme activity;metal ion binding;NAD binding;nucleotide binding;oxidoreductase activity;oxidoreductase activity, acting on CH-OH group of donors;oxidoreductase activity, acting on the CH-OH group of donors, NAD or NADP as acce…			Malic_enzyme_CS;Malic_N_dom;Malic_NAD-bd;Malic_OxRdtase;NAD(P)-bd_dom	Malic_M	malic;Malic_M	+	14	14	14	32.3	32.3	32.3	54.26	0	141.59	6251700000	1318	0.00242634	0.00685286	V5BAP6	>tr|V5BAP6|V5BAP6_TRYCR Malic enzyme OS=Trypanosoma cruzi Dm28c GN=TCDM_00812 PE=3 SV=1
V5BAS3	Cluster 2	7.5822	7.68076	7.63398	7.60221	7.85215	7.78724	7.92476	8.07842								+	8	8	8	40.5	40.5	40.5	27.545	0	43.048	497810000	286	0.00248081	0.00697705	V5BAS3	>tr|V5BAS3|V5BAS3_TRYCR Uncharacterized protein OS=Trypanosoma cruzi Dm28c GN=TCDM_00847 PE=4 SV=1
V5BAV1	Cluster 1	9.09902	9.08275	9.0599	9.04219	8.87702	8.84879	8.95597	8.92382	biosynthetic process;cellular biosynthetic process;cellular metabolic process;cellular nitrogen compound biosynthetic process;cellular nitrogen compound metabolic process;cellular process;GMP biosynthetic process;GMP metabolic process;heterocycle biosynthetic process;heterocycle metabolic process;metabolic process;nitrogen compound metabolic process;nucleobase-containing compound biosynthetic pro…	binding;catalytic activity;cation binding;IMP dehydrogenase activity;ion binding;metal ion binding;nucleotide binding;oxidoreductase activity;oxidoreductase activity, acting on CH-OH group of donors;oxidoreductase activity, acting on the CH-OH group of donors, NAD or NADP as acceptor	cell part;cytoplasm;intracellular part		Aldolase_TIM;CBS_dom;IMP_DH;IMP_DH/GMP_Rdtase_CS;IMP_DH_GMPRt	CBS	CBS;IMPDH	+	21	21	21	61.3	61.3	61.3	52.348	0	309.56	8568600000	1761	5.61905e-05	0.00047882	V5BAV1	>tr|V5BAV1|V5BAV1_TRYCR Inosine-5-monophosphate dehydrogenase OS=Trypanosoma cruzi Dm28c GN=TCDM_09075 PE=3 SV=1
V5BAW3	Cluster 5	8.51063	8.39718	8.52423	8.5436	8.56469	8.51537	8.83297	8.78258					Enkurin_dom		Enkurin	+	12	12	12	58	58	58	30.387	0	102.13	3533200000	1091	0.00129416	0.00441121	V5BAW3	>tr|V5BAW3|V5BAW3_TRYCR Uncharacterized protein OS=Trypanosoma cruzi Dm28c GN=TCDM_00896 PE=4 SV=1
V5BAW8	Cluster 4	8.16684	8.24388	8.2777	8.34948	8.01101	8.0029	8.09677	7.90395	biological regulation;cation homeostasis;chemical homeostasis;copper ion homeostasis;homeostatic process;ion homeostasis;regulation of biological quality	binding;cation binding;copper ion binding;ion binding;metal ion binding;transition metal ion binding			Cu_homeostasis_CutC;Cu_homeostasis_CutC_dom		CutC	+	6	6	6	38.7	38.7	38.7	23.312	0	34.29	1358200000	473	0.00276846	0.00761421	V5BAW8	>tr|V5BAW8|V5BAW8_TRYCR Copper homeostasis protein OS=Trypanosoma cruzi Dm28c GN=TCDM_00901 PE=4 SV=1
V5BAY3	Cluster 1	8.79537	8.83149	8.95386	8.94904	8.96697	9.00235	9.14737	9.17522					WD40/YVTN_repeat-like_dom;WD40_repeat;WD40_repeat_dom	WD40		+	58	58	58	41.3	41.3	41.3	197.05	0	323.31	8321900000	2469	0.000130463	0.000864262	V5BAY3	>tr|V5BAY3|V5BAY3_TRYCR Uncharacterized protein OS=Trypanosoma cruzi Dm28c GN=TCDM_09027 PE=4 SV=1
V5BAY8	Cluster 2	8.001	7.89632	7.90297	7.951	8.05781	7.96608	8.52994	8.42679	cellular process;microtubule severing;microtubule-based process	adenyl nucleotide binding;adenyl ribonucleotide binding;ATP binding;ATPase activity;ATPase activity, coupled;binding;catalytic activity;hydrolase activity;hydrolase activity, acting on acid anhydrides;hydrolase activity, acting on acid anhydrides, in phosphorus-containing anhydrides;microtubule-severing ATPase activity;nucleoside-triphosphatase activity;nucleotide binding;purine nucleotide bindin…	cell part;cytoplasm;cytoskeletal part;intracellular organelle part;intracellular part;macromolecular complex;microtubule;organelle part;protein complex		AAA+_ATPase;ATPase_AAA_core;KATNA1;P-loop_NTPase;Vps4_C	AAA	AAA;Vps4_C	+	15	15	15	29.2	29.2	29.2	75.055	0	58.616	1226300000	520	0.00176401	0.00541977	V5BAY8	>tr|V5BAY8|V5BAY8_TRYCR Katanin p60 ATPase-containing subunit A1 OS=Trypanosoma cruzi Dm28c GN=KATNA1 PE=3 SV=1
V5BB15	Cluster 2	7.33488	7.56111	7.79433	7.79712	7.81386	7.84511	8.1967	8.16271					MORN	MORN	MORN	+	11	11	11	19.5	19.5	19.5	72.443	0	49.514	635290000	203	0.00302002	0.00806146	V5BB15	>tr|V5BB15|V5BB15_TRYCR Uncharacterized protein OS=Trypanosoma cruzi Dm28c GN=TCDM_00584 PE=4 SV=1
V5BB20	Cluster 3	7.85778	7.93128	7.9136	7.79098	7.69736	7.65804	7.09674	7.02173					PSP1_C		PSP1	+	7	7	7	23.3	23.3	23.3	34.076	0	84.221	522110000	191	1.85704e-06	6.49638e-05	V5BB20	>tr|V5BB20|V5BB20_TRYCR Cell cycle sequence binding phosphoprotein (RBP45) OS=Trypanosoma cruzi Dm28c GN=TCDM_00590 PE=4 SV=1
V5BB26	Cluster 4	8.12581	7.94705	8.07078	7.97379	8.28254	8.3159	8.11381	8.26124	cellular metabolic process;cellular process;metabolic process;phosphate-containing compound metabolic process;phosphorus metabolic process	binding;catalytic activity;cation binding;hydrolase activity;hydrolase activity, acting on acid anhydrides;hydrolase activity, acting on acid anhydrides, in phosphorus-containing anhydrides;inorganic diphosphatase activity;ion binding;magnesium ion binding;metal ion binding;pyrophosphatase activity	cell part;cytoplasm;intracellular part		EF-hand-dom_pair;Pyrophosphatase		Pyrophosphatase	+	11	11	11	31.9	31.9	31.9	47.883	0	48.809	1248100000	520	0.00276932	0.00760608	V5BB26	>tr|V5BB26|V5BB26_TRYCR Acidocalcisomal pyrophosphatase OS=Trypanosoma cruzi Dm28c GN=TCDM_00596 PE=4 SV=1
V5BB41	Cluster 1	9.04607	9.03375	9.06719	9.1289	8.91422	8.99622	8.78774	8.88162	cellular macromolecule metabolic process;cellular metabolic process;cellular process;cellular protein metabolic process;macromolecule metabolic process;macromolecule modification;metabolic process;primary metabolic process;protein metabolic process;protein modification process	adenyl nucleotide binding;adenyl ribonucleotide binding;ATP binding;binding;catalytic activity;nucleotide binding;purine nucleotide binding;purine ribonucleoside triphosphate binding;purine ribonucleotide binding;ribonucleotide binding;small protein activating enzyme activity			Molybdenum_cofac_synth_MoeB;NAD(P)-bd_dom;ThiF_NAD_FAD-bd;UBact_repeat;Ub-activating_enz_e1_C;Ubiquitin-activating_enzyme;Ub-like_act_enz_cat_cys_dom;UBQ/SUMO-activ_enz_E1-like;UBQ-activ_enz_E1;UBQ-activ_enz_E1_AS	UBA_e1_C	ThiF;UBA_e1_C;UBA_e1_thiolCys;UBACT	+	25	25	25	33.4	33.4	33.4	114.42	0	212.3	8334900000	1811	0.003331	0.00871655	V5BB41	>tr|V5BB41|V5BB41_TRYCR Ubiquitin-activating enzyme e1 OS=Trypanosoma cruzi Dm28c GN=TCDM_08968 PE=3 SV=1
V5BB58	Cluster 1	8.4003	8.45431	9.01274	9.09219	9.11616	9.23494	9.07478	9.24559								+	11	11	11	40.8	40.8	40.8	38.752	0	168.81	9014000000	1694	0.00124787	0.00430493	V5BB58	>tr|V5BB58|V5BB58_TRYCR Uncharacterized protein OS=Trypanosoma cruzi Dm28c GN=TCDM_06838 PE=4 SV=1
V5BB87	Cluster 1	10.5594	10.5867	10.5614	10.5883	10.3424	10.319	10.0005	9.97246	cellular macromolecule metabolic process;cellular metabolic process;cellular process;cellular protein metabolic process;macromolecule metabolic process;metabolic process;primary metabolic process;protein folding;protein metabolic process;response to stimulus;response to stress	adenyl nucleotide binding;adenyl ribonucleotide binding;ATP binding;binding;nucleotide binding;purine nucleotide binding;purine ribonucleoside triphosphate binding;purine ribonucleotide binding;ribonucleotide binding			HATPase_C;Heat_shock_protein_90_CS;Hsp90_fam;Hsp90_N;Ribosomal_S5_D2-typ_fold	HATPase_c	HSP90	+	35	35	35	41.6	41.6	41.6	89.007	0	323.31	240920000000	9997	3.84537e-06	9.83035e-05	V5BB87	>tr|V5BB87|V5BB87_TRYCR Heat shock protein 85 OS=Trypanosoma cruzi Dm28c GN=TCDM_06775 PE=3 SV=1
V5BB96	Cluster 3	7.79262	7.62846	8.1228	8.06364	8.39662	8.34976	6.65966	6.4615		adenyl nucleotide binding;adenyl ribonucleotide binding;ATP binding;binding;catalytic activity;hydrolase activity;hydrolase activity, acting on acid anhydrides;hydrolase activity, acting on acid anhydrides, in phosphorus-containing anhydrides;motor activity;nucleoside-triphosphatase activity;nucleotide binding;purine nucleotide binding;purine ribonucleoside triphosphate binding;purine ribonucleot…	cell part;cytoskeletal part;intracellular organelle part;intracellular part;macromolecular complex;myosin complex;organelle part;protein complex		Myosin_head_motor_dom;P-loop_NTPase	MYSc	Myosin_head	+	27	27	27	20.9	20.9	20.9	169.43	0	103.05	983190000	497	2.51056e-05	0.000278114	V5BB96	>tr|V5BB96|V5BB96_TRYCR Myosin heavy chain OS=Trypanosoma cruzi Dm28c GN=TCDM_08875 PE=4 SV=1
V5BBC6	Cluster 4	8.09809	8.09649	8.22455	8.22129	8.24057	8.33219	8.5918	8.47537					WD40/YVTN_repeat-like_dom;WD40_repeat;WD40_repeat_dom	WD40	WD40	+	17	17	17	23.6	23.6	23.6	109.51	0	98.223	1745300000	694	0.00140044	0.00460045	V5BBC6	>tr|V5BBC6|V5BBC6_TRYCR Uncharacterized protein OS=Trypanosoma cruzi Dm28c GN=TCDM_06711 PE=4 SV=1
V5BBD4	Cluster 1	10.6097	10.6245	10.4396	10.4565	10.1564	10.1205	9.93728	9.92822	carboxylic acid metabolic process;cellular ketone metabolic process;cellular metabolic process;cellular process;metabolic process;monocarboxylic acid metabolic process;organic acid metabolic process;oxoacid metabolic process;pyruvate metabolic process;small molecule metabolic process	adenyl nucleotide binding;adenyl ribonucleotide binding;ATP binding;binding;catalytic activity;cation binding;ion binding;kinase activity;metal ion binding;nucleotide binding;phosphotransferase activity, paired acceptors;purine nucleotide binding;purine ribonucleoside triphosphate binding;purine ribonucleotide binding;pyruvate, phosphate dikinase activity;ribonucleotide binding;transferase activi…			ATP_grasp_subdomain_1;ATP_grasp_subdomain_2;PEP_util_AS;PEP_util_C;PEP-util_enz_mobile_dom;PPDK_PEP-bd;Pyruvate_phosphate_dikinase;Pyrv/PenolPyrv_Kinase-like_dom		PEP-utilizers;PEP-utilizers_C;PPDK_N	+	42	42	42	59.4	59.4	59.4	87.845	0	323.31	218560000000	12739	2.907e-05	0.000303484	V5BBD4	>tr|V5BBD4|V5BBD4_TRYCR Pyruvate phosphate dikinase OS=Trypanosoma cruzi Dm28c GN=TCDM_00696 PE=4 SV=1
V5BBD6	Cluster 1	8.94664	8.89076	8.87899	8.94387	8.89904	8.90167	8.56552	8.50763	amine metabolic process;carboxylic acid metabolic process;cellular amine metabolic process;cellular amino acid metabolic process;cellular aromatic compound metabolic process;cellular ketone metabolic process;cellular metabolic process;cellular nitrogen compound metabolic process;cellular process;coenzyme metabolic process;cofactor metabolic process;folic acid-containing compound metabolic process…	binding;catalytic activity;cofactor binding;glycine hydroxymethyltransferase activity;hydroxymethyl-, formyl- and related transferase activity;pyridoxal phosphate binding;transferase activity;transferase activity, transferring one-carbon groups;vitamin B6 binding;vitamin binding			PyrdxlP-dep_Trfase;PyrdxlP-dep_Trfase_major_sub1;PyrdxlP-dep_Trfase_major_sub2;Ser_HO-MeTrfase;Ser_HO-MeTrfase_PLP_BS		SHMT	+	21	21	21	59.2	59.2	59.2	50.527	0	197.25	6493500000	1507	0.000621178	0.00262422	V5BBD6	>tr|V5BBD6|V5BBD6_TRYCR Serine hydroxymethyltransferase OS=Trypanosoma cruzi Dm28c GN=TCDM_06729 PE=3 SV=1
V5BBE3	Cluster 5	8.65073	8.72954	8.84674	8.77074	8.82408	8.78459	8.97132	8.98484					ACE1_Sec16_Sec31;WD40/YVTN_repeat-like_dom;WD40_repeat;WD40_repeat_CS;WD40_repeat_dom	WD40	Sec16_C;WD40	+	18	18	18	30.8	30.8	30.8	95.187	0	323.31	5713000000	1767	0.00360854	0.00926053	V5BBE3	>tr|V5BBE3|V5BBE3_TRYCR Unspecified product OS=Trypanosoma cruzi Dm28c GN=TCDM_00709 PE=4 SV=1
V5BBE7	Cluster 5	8.63597	8.68459	8.82168	8.8146	8.7882	8.76753	8.98813	8.97628								+	23	23	23	44.7	44.7	44.7	72.497	0	323.31	5598000000	1622	0.00124148	0.00429031	V5BBE7	>tr|V5BBE7|V5BBE7_TRYCR Uncharacterized protein OS=Trypanosoma cruzi Dm28c GN=TCDM_08833 PE=4 SV=1
V5BBF6	Cluster 1	8.87804	8.89237	8.9617	8.97569	9.04468	8.99876	9.27983	9.405					MORN	MORN	MORN	+	23	23	23	42.8	42.8	42.8	81.255	0	323.31	10173000000	2013	1.70848e-05	0.000219787	V5BBF6	>tr|V5BBF6|V5BBF6_TRYCR Uncharacterized protein OS=Trypanosoma cruzi Dm28c GN=TCDM_08783 PE=4 SV=1
V5BBG5	Cluster 2	8.0228	8.03535	8.25627	8.16859	8.00225	8.05452	7.85564	7.86176		binding;nucleic acid binding	cell part;intracellular membrane-bounded organelle;intracellular organelle;intracellular part;membrane-bounded organelle;nucleus;organelle		Cleavage/polyA-sp_fac_asu_C		CPSF_A	+	16	16	16	13.4	13.4	13.4	192.53	0	142.97	1017200000	395	8.83262e-05	0.000669667	V5BBG5	>tr|V5BBG5|V5BBG5_TRYCR Uncharacterized protein OS=Trypanosoma cruzi Dm28c GN=TCDM_08797 PE=4 SV=1
V5BBK5;V5DC93	Cluster 2	6.99602	6.97436	7.26017	7.3161	7.29065	7.36754	8.36998	8.49718	biological regulation;biosynthetic process;cellular biosynthetic process;cellular metabolic process;cellular nitrogen compound biosynthetic process;cellular nitrogen compound metabolic process;cellular process;cellular response to stimulus;cyclic nucleotide biosynthetic process;cyclic nucleotide metabolic process;intracellular signal transduction;metabolic process;nitrogen compound metabolic proc…	catalytic activity;lyase activity;phosphorus-oxygen lyase activity			A/G_cyclase;Leu-bd;Nucleotide_cyclase;Peripla_BP_I	CYCc	Guanylate_cyc;Peripla_BP_6	+	12	8	6	11.8	7.7	5.6	131.86	0	27.872	530670000	145	1.70334e-05	0.00022199	V5BBK5	>tr|V5BBK5|V5BBK5_TRYCR Uncharacterized protein OS=Trypanosoma cruzi Dm28c GN=TCDM_06674 PE=4 SV=1
V5BBN8	Cluster 4	8.05614	8.02358	8.2557	8.10885	8.18014	8.23916	8.52184	8.56878								+	10	10	10	26.9	26.9	26.9	60.208	0	132.42	1637300000	440	0.00114123	0.00402051	V5BBN8	>tr|V5BBN8|V5BBN8_TRYCR Uncharacterized protein OS=Trypanosoma cruzi Dm28c GN=TCDM_08680 PE=4 SV=1
V5BBP4	Cluster 1	9.21814	9.15467	9.14316	9.14824	9.11709	9.0493	9.48603	9.50372	AMP biosynthetic process;AMP metabolic process;biosynthetic process;cellular biosynthetic process;cellular metabolic process;cellular nitrogen compound biosynthetic process;cellular nitrogen compound metabolic process;cellular process;'de novo' AMP biosynthetic process;heterocycle biosynthetic process;heterocycle metabolic process;metabolic process;nitrogen compound metabolic process;nucleobase-c…	adenylosuccinate synthase activity;binding;catalytic activity;cation binding;GTP binding;guanyl nucleotide binding;guanyl ribonucleotide binding;ion binding;ligase activity;ligase activity, forming carbon-nitrogen bonds;magnesium ion binding;metal ion binding;nucleotide binding;purine nucleotide binding;purine ribonucleoside triphosphate binding;purine ribonucleotide binding;ribonucleotide binding	cell part;cytoplasm;intracellular part		Adenylosuccinate_synthase_AS;Adenylosuccinate_synthetase;P-loop_NTPase	Adenylsucc_synt	Adenylsucc_synt	+	25	25	25	55.5	55.5	55.5	68.352	0	287.77	15141000000	2754	8.96539e-06	0.000152795	V5BBP4	>tr|V5BBP4|V5BBP4_TRYCR Adenylosuccinate synthetase OS=Trypanosoma cruzi Dm28c GN=TCDM_08690 PE=3 SV=1
V5BBR9	Cluster 1	8.92815	8.90303	9.16485	9.19718	9.17967	9.13509	9.32469	9.4019								+	16	16	16	50.9	50.9	50.9	41.494	0	317.57	12624000000	2046	0.000665841	0.00271511	V5BBR9	>tr|V5BBR9|V5BBR9_TRYCR Uncharacterized protein OS=Trypanosoma cruzi Dm28c GN=TCDM_00468 PE=4 SV=1
V5BBT3	Cluster 5	8.89221	9.00078	8.97046	8.97374	8.73242	8.8122	8.46731	8.61825								+	8	8	8	32.9	32.9	32.9	37.63	0	70.529	5824700000	923	0.000182864	0.00109171	V5BBT3	>tr|V5BBT3|V5BBT3_TRYCR Uncharacterized protein OS=Trypanosoma cruzi Dm28c GN=TCDM_00495 PE=4 SV=1
V5BBT5	Cluster 5	8.38139	8.34353	8.20717	8.24994	8.42939	8.45838	8.53609	8.58957	establishment of localization;transport		cell part;integral to membrane;intrinsic to membrane;membrane part		GOLD;TMP21-related		EMP24_GP25L	+	5	5	5	25.6	25.6	25.6	28.507	0	33.477	2249300000	859	0.0009036	0.00343196	V5BBT5	>tr|V5BBT5|V5BBT5_TRYCR COP-coated vesicle membrane protein OS=Trypanosoma cruzi Dm28c GN=TCDM_06571 PE=4 SV=1
V5BBY0	Cluster 5	8.73276	8.76958	8.75753	8.78017	8.58662	8.52493	8.34305	8.36188	alanyl-tRNA aminoacylation;amine metabolic process;amino acid activation;carboxylic acid metabolic process;cellular amine metabolic process;cellular amino acid metabolic process;cellular ketone metabolic process;cellular macromolecule metabolic process;cellular metabolic process;cellular nitrogen compound metabolic process;cellular process;macromolecule metabolic process;metabolic process;mitocho…	adenyl nucleotide binding;adenyl ribonucleotide binding;alanine-tRNA ligase activity;aminoacyl-tRNA ligase activity;ATP binding;binding;catalytic activity;cation binding;ion binding;ligase activity;ligase activity, forming aminoacyl-tRNA and related compounds;ligase activity, forming carbon-oxygen bonds;metal ion binding;nucleic acid binding;nucleotide binding;purine nucleotide binding;purine rib…	cell part;cytoplasmic part;intracellular membrane-bounded organelle;intracellular organelle;intracellular part;membrane-bounded organelle;mitochondrion;organelle		Ala_tRNA_ligase_euk/bac;Ala-tRNA-lgiase_IIc;Ala-tRNA-ligase_IIc_anticod-bd;Ala-tRNA-synth_IIc_core;Ala-tRNA-synth_IIc_N;Thr/Ala-tRNA-synth_IIc_edit;Transl_B-barrel;tRNA_SAD	tRNA_SAD	tRNA_SAD;tRNA-synt_2c	+	22	22	22	31.4	31.4	31.4	101.01	0	215.41	4185900000	1272	3.23384e-05	0.000327324	V5BBY0	>tr|V5BBY0|V5BBY0_TRYCR Alanyl-tRNA synthetase OS=Trypanosoma cruzi Dm28c GN=TCDM_08637 PE=3 SV=1
V5BC28;V5BR65	Cluster 5	8.55893	8.5513	8.64886	8.59296	8.63998	8.68578	9.0849	9.00868		adenyl nucleotide binding;adenyl ribonucleotide binding;ATP binding;binding;catalytic activity;kinase activity;nucleotide binding;phosphotransferase activity, alcohol group as acceptor;protein kinase activity;protein serine/threonine kinase activity;purine nucleotide binding;purine ribonucleoside triphosphate binding;purine ribonucleotide binding;ribonucleotide binding;transferase activity;transf…			Kinase-like_dom;PH_domain;PH_like_dom;Prot_kinase_dom;Protein_kinase_ATP_BS;Ser/Thr_dual-sp_kinase;Ser/Thr_kinase_AS	S_TKc	Pkinase	+	11	11	11	30.3	30.3	30.3	56.471	0	190.3	5331100000	1114	7.42014e-05	0.000580226	V5BC28	>tr|V5BC28|V5BC28_TRYCR Serine/threonine-protein kinase a OS=Trypanosoma cruzi Dm28c GN=TCDM_08577 PE=4 SV=1
V5BC36	Cluster 3	8.16649	8.13975	8.25772	8.16192	8.29716	8.23187	7.37192	7.17696					P-loop_NTPase			+	9	9	9	18.9	18.9	18.9	67.264	0	123.08	1335900000	413	3.65267e-06	9.58345e-05	V5BC36	>tr|V5BC36|V5BC36_TRYCR Uncharacterized protein OS=Trypanosoma cruzi Dm28c GN=TCDM_08533 PE=4 SV=1
V5BC45	Cluster 3	8.44107	8.30237	8.38213	8.466	8.33874	8.43584	7.10897	7.17426					P-loop_NTPase			+	11	11	11	22.6	22.6	22.6	71.584	0	76.298	1758000000	405	8.65489e-07	3.7517e-05	V5BC45	>tr|V5BC45|V5BC45_TRYCR Uncharacterized protein OS=Trypanosoma cruzi Dm28c GN=TCDM_08547 PE=4 SV=1
V5BC49	Cluster 5	8.65384	8.6769	8.87763	8.89776	8.52712	8.64606	8.2163	8.30952					Ubiquitin-rel_dom			+	11	11	11	38.3	38.3	38.3	42.902	0	238.8	4015000000	1120	0.00075959	0.00302924	V5BC49	>tr|V5BC49|V5BC49_TRYCR Uncharacterized protein OS=Trypanosoma cruzi Dm28c GN=TCDM_08498 PE=4 SV=1
V5BC53	Cluster 2	7.70842	7.66863	7.80963	7.91322	8.13854	8.11909	7.74663	7.73931					PqiA		PqiA	+	10	10	10	17.1	17.1	17.1	86.841	0	51.82	707950000	391	0.00119333	0.00415997	V5BC53	>tr|V5BC53|V5BC53_TRYCR Uncharacterized protein OS=Trypanosoma cruzi Dm28c GN=TCDM_08505 PE=4 SV=1
V5BC66	Cluster 4	8.14161	8.09691	8.28607	8.1932	8.19688	8.21183	8.57596	8.63899								+	19	19	19	37.6	37.6	37.6	72.539	0	225.67	1781300000	677	0.00173763	0.00535522	V5BC66	>tr|V5BC66|V5BC66_TRYCR Uncharacterized protein OS=Trypanosoma cruzi Dm28c GN=TCDM_00314 PE=4 SV=1
V5BCB2	Cluster 5	8.95217	8.94479	8.73146	8.75348	8.58693	8.56967	8.42308	8.36979	biosynthetic process;lipid biosynthetic process;lipid metabolic process;metabolic process;primary metabolic process	alkylglycerone-phosphate synthase activity;binding;catalytic activity;coenzyme binding;cofactor binding;flavin adenine dinucleotide binding;oxidoreductase activity;oxidoreductase activity, acting on CH-OH group of donors;oxidoreductase activity, acting on the CH-OH group of donors, NAD or NADP as acceptor;transferase activity;transferase activity, transferring alkyl or aryl (other than methyl) gr…			Alkyl-DHAP_Synthase;CO_DH_flavot_FAD-bd_sub2;FAD-bd_2;FAD-bd_2_sub1;FAD-linked_Oxase-like_C;FAD-linked_oxidase_C;Oxid_FAD_bind_N;Vanillyl_alc_oxidase_C-sub2		FAD_binding_4;FAD-oxidase_C	+	16	16	16	30.7	30.7	30.7	69.33	0	100.94	4467400000	944	0.000299937	0.00154143	V5BCB2	>tr|V5BCB2|V5BCB2_TRYCR Alkyl-dihydroxyacetone phosphate synthase OS=Trypanosoma cruzi Dm28c GN=TCDM_06263 PE=4 SV=1
V5BCB8	Cluster 1	10.0758	10.0622	10.1966	10.1992	10.1046	10.0431	9.92933	9.91496		adenyl nucleotide binding;adenyl ribonucleotide binding;ATP binding;binding;nucleotide binding;purine nucleotide binding;purine ribonucleoside triphosphate binding;purine ribonucleotide binding;ribonucleotide binding			Heat_shock_70_CS;Hsp_70_fam;HSP70_C;HSP70_peptide-bd		HSP70	+	35	35	35	63.7	63.7	63.7	71.345	0	323.31	105230000000	8328	1.43141e-05	0.000199597	V5BCB8	>tr|V5BCB8|V5BCB8_TRYCR Glucose-regulated protein 78 OS=Trypanosoma cruzi Dm28c GN=TCDM_08367 PE=3 SV=1
V5BCD0	Cluster 3	7.31086	7.36186	7.99277	7.72518	7.77138	7.77053	7.13978	7.29883								+	15	15	15	15.3	15.3	15.3	125.09	0	56.041	434370000	138	0.000451894	0.00210041	V5BCD0	>tr|V5BCD0|V5BCD0_TRYCR Uncharacterized protein OS=Trypanosoma cruzi Dm28c GN=TCDM_06290 PE=4 SV=1
V5BCF5	Cluster 5	8.69056	8.62035	8.50809	8.59958	8.57905	8.5537	8.29281	8.28339		catalytic activity			AMP-binding_CS;AMP-dep_Synth/Lig		AMP-binding	+	16	15	15	35.2	33.3	33.3	79.756	0	143.69	3012400000	892	0.00352283	0.00907562	V5BCF5	>tr|V5BCF5|V5BCF5_TRYCR Fatty acyl CoA synthetase 2 OS=Trypanosoma cruzi Dm28c GN=TCDM_06208 PE=4 SV=1
V5BCG2	Cluster 3	8.10697	8.10168	8.18979	8.01634	7.78963	8.06694	7.21019	7.41682		binding;nucleic acid binding	cell part;intracellular membrane-bounded organelle;intracellular organelle;intracellular part;membrane-bounded organelle;nucleus;organelle		RNase_CAF1;RNaseH-like_dom		CAF1	+	9	9	9	27	27	27	49.988	0	26.787	941950000	260	0.00202575	0.0059931	V5BCG2	>tr|V5BCG2|V5BCG2_TRYCR Poly(A)-specific ribonuclease PARN OS=Trypanosoma cruzi Dm28c GN=TCDM_08362 PE=4 SV=1
V5BCH0	Cluster 4	8.38846	8.38819	8.25336	8.01503	7.90205	7.81151	8.32445	8.33046	carbohydrate metabolic process;metabolic process;primary metabolic process	carbohydrate phosphatase activity;catalytic activity;fructose 1,6-bisphosphate 1-phosphatase activity;hydrolase activity;hydrolase activity, acting on ester bonds;phosphatase activity;phosphoric ester hydrolase activity;sugar-phosphatase activity			FBPase_class-1/SBPase;FBPtase;SBPase		FBPase	+	10	10	10	38.1	38.1	38.1	34.782	0	114.71	1519200000	452	0.00375553	0.00949116	V5BCH0	>tr|V5BCH0|V5BCH0_TRYCR Sedoheptulose-1,7-bisphosphatase OS=Trypanosoma cruzi Dm28c GN=TCDM_10292 PE=4 SV=1
V5BCH2	Cluster 4	8.13577	8.15881	8.40194	8.35385	8.28929	8.28805	8.68893	8.65878		adenyl nucleotide binding;adenyl ribonucleotide binding;ATP binding;binding;catalytic activity;kinase activity;nucleotide binding;phosphotransferase activity, alcohol group as acceptor;protein kinase activity;purine nucleotide binding;purine ribonucleoside triphosphate binding;purine ribonucleotide binding;ribonucleotide binding;transferase activity;transferase activity, transferring phosphorus-c…			Kinase-like_dom;Prot_kinase_dom;Protein_kinase_ATP_BS;Ser/Thr_dual-sp_kinase;Ser/Thr_kinase_AS	S_TKc	Pkinase	+	12	12	12	37.5	37.5	37.5	44.942	0	217.44	2140500000	716	9.8372e-05	0.00070306	V5BCH2	>tr|V5BCH2|V5BCH2_TRYCR Rac serine-threonine kinase OS=Trypanosoma cruzi Dm28c GN=TCDM_08305 PE=4 SV=1
V5BCM5	Cluster 5	8.32183	8.29543	8.70836	8.75911	8.91312	8.85753	7.8715	7.84159			cell part;integral to membrane;intrinsic to membrane;membrane part		Tetraspanin/Peripherin		Tetraspannin	+	3	3	3	15.5	15.5	15.5	31.067	0	30.066	3609800000	582	2.36625e-05	0.000268085	V5BCM5	>tr|V5BCM5|V5BCM5_TRYCR Uncharacterized protein OS=Trypanosoma cruzi Dm28c GN=TCDM_06184 PE=4 SV=1
V5BCN5	Cluster 2	7.93261	7.85916	7.95911	7.97332	8.05219	8.03074	8.34885	8.44748								+	13	13	13	38.3	38.3	38.3	62.008	0	107.1	1057100000	479	0.0010756	0.00388541	V5BCN5	>tr|V5BCN5|V5BCN5_TRYCR Uncharacterized protein OS=Trypanosoma cruzi Dm28c GN=TCDM_08209 PE=4 SV=1
V5BCN9	Cluster 4	8.10432	8.0993	8.32625	8.40095	8.29733	8.30734	8.57172	8.65709	cellular component movement;cellular process;microtubule-based movement;microtubule-based process	adenyl nucleotide binding;adenyl ribonucleotide binding;ATP binding;binding;catalytic activity;hydrolase activity;hydrolase activity, acting on acid anhydrides;hydrolase activity, acting on acid anhydrides, in phosphorus-containing anhydrides;microtubule motor activity;motor activity;nucleoside-triphosphatase activity;nucleotide binding;purine nucleotide binding;purine ribonucleoside triphosphate…	cell part;cytoskeletal part;intracellular organelle part;intracellular part;kinesin complex;macromolecular complex;microtubule;microtubule associated complex;organelle part;protein complex		Kinesin_motor_dom;Kinesin-like_fam;P-loop_NTPase	KISc	Kinesin	+	12	12	12	23.8	23.8	23.8	77.349	0	218.12	1906300000	605	9.35932e-05	0.000686121	V5BCN9	>tr|V5BCN9|V5BCN9_TRYCR Kinesin-like protein OS=Trypanosoma cruzi Dm28c GN=TCDM_08216 PE=3 SV=1
V5BCS0	Cluster 3	8.27193	8.1829	8.27402	8.26556	8.12755	7.95222	7.80807	7.75834		catalytic activity;transferase activity;transferase activity, transferring phosphorus-containing groups			Kinase-like_dom;UbiB_dom		ABC1	+	10	10	10	21	21	21	72.625	0	82.885	1150100000	404	0.00147246	0.00475094	V5BCS0	>tr|V5BCS0|V5BCS0_TRYCR ABC transporter OS=Trypanosoma cruzi Dm28c GN=TCDM_06112 PE=4 SV=1
V5BCV7	Cluster 1	9.06588	9.20131	9.20175	9.2763	9.10305	9.15933	8.58174	8.66029					CS_dom;HSP20-like_chaperone;Sel1-like;TPR-like_helical_dom	SEL1		+	28	28	28	54.9	54.9	54.9	70.059	0	323.31	10583000000	2242	3.91157e-05	0.000369653	V5BCV7	>tr|V5BCV7|V5BCV7_TRYCR Uncharacterized protein OS=Trypanosoma cruzi Dm28c GN=TCDM_10116 PE=4 SV=1
V5BCX0	Cluster 5	8.56814	8.64304	8.60978	8.66046	8.33292	8.35969	8.32265	8.50098					CS_dom;HSP20-like_chaperone;SGS		CS;SGS	+	4	4	4	31.9	31.9	31.9	24.218	0	45.031	2878500000	416	0.000471676	0.00217211	V5BCX0	>tr|V5BCX0|V5BCX0_TRYCR Phosphatase-like protein OS=Trypanosoma cruzi Dm28c GN=TCDM_13819 PE=4 SV=1
V5BCX2	Cluster 3	7.42899	7.53413	7.85446	7.86921	7.49601	7.59109	7.087	7.02222								+	3	3	3	8.5	8.5	8.5	45.822	0	31.815	348690000	159	0.000502158	0.00225012	V5BCX2	>tr|V5BCX2|V5BCX2_TRYCR Uncharacterized protein OS=Trypanosoma cruzi Dm28c GN=TCDM_00160 PE=4 SV=1
V5BCZ2;V5CZW7	Cluster 5	8.72872	8.71427	8.792	8.75255	8.61299	8.54454	8.04933	8.00255		adenyl nucleotide binding;adenyl ribonucleotide binding;ATP binding;binding;catalytic activity;helicase activity;hydrolase activity;hydrolase activity, acting on acid anhydrides;hydrolase activity, acting on acid anhydrides, in phosphorus-containing anhydrides;nucleic acid binding;nucleoside-triphosphatase activity;nucleotide binding;purine nucleotide binding;purine ribonucleoside triphosphate bi…			DEAD/DEAH_box_helicase_dom;Helicase_ATP-bd;Helicase_C;P-loop_NTPase;RNA_helicase_DEAD_Q_motif;RNA-helicase_DEAD-box_CS	DEXDc;HELICc	DEAD;Helicase_C	+	12	12	11	34.4	34.4	32.3	48.233	0	168.28	3900300000	1175	2.70801e-05	0.000288758	V5BCZ2	>tr|V5BCZ2|V5BCZ2_TRYCR ATP-dependent RNA helicase DED1 OS=Trypanosoma cruzi Dm28c GN=DED1 PE=3 SV=1
V5BD20	Cluster 1	9.73266	9.75101	9.79874	9.80327	9.66018	9.61159	9.20526	9.20276	amine catabolic process;amine metabolic process;biosynthetic process;carboxylic acid catabolic process;carboxylic acid metabolic process;catabolic process;cellular amine metabolic process;cellular amino acid catabolic process;cellular amino acid metabolic process;cellular catabolic process;cellular ketone metabolic process;cellular metabolic process;cellular nitrogen compound metabolic process;ce…	ammonia-lyase activity;carbon-nitrogen lyase activity;catalytic activity;histidine ammonia-lyase activity;lyase activity	cell part;cytoplasm;intracellular part		Aromatic_Lyase;Fumarase/histidase_N;HutH;L-Aspartase-like;Phe/His_NH3-lyase_AS		Lyase_aromatic	+	17	17	17	43.1	43.1	43.1	47.345	0	212.82	40831000000	3753	9.52147e-06	0.000158215	V5BD20	>tr|V5BD20|V5BD20_TRYCR Histidine ammonia-lyase OS=Trypanosoma cruzi Dm28c GN=TCDM_05967 PE=3 SV=1
V5BD26	Cluster 5	9.09325	9.01628	8.83559	8.72194	8.55467	8.58895	8.53251	8.41079	alcohol metabolic process;carbohydrate metabolic process;cellular carbohydrate metabolic process;cellular metabolic process;cellular process;galactose metabolic process;hexose metabolic process;metabolic process;monosaccharide metabolic process;primary metabolic process;small molecule metabolic process	adenyl nucleotide binding;adenyl ribonucleotide binding;ATP binding;binding;carbohydrate kinase activity;catalytic activity;galactokinase activity;kinase activity;nucleotide binding;phosphotransferase activity, alcohol group as acceptor;purine nucleotide binding;purine ribonucleoside triphosphate binding;purine ribonucleotide binding;ribonucleotide binding;transferase activity;transferase activit…	cell part;cytoplasm;intracellular part		Galactokinase;GalKase_gal-bd;GHMP_kinase_C_dom;Mevalonate/galactokinase;Ribosomal_S5_D2-typ_fold;Ribosomal_S5_D2-typ_fold_subgr		GalKase_gal_bdg;GHMP_kinases_C	+	13	13	13	42.7	42.7	42.7	51.987	0	231.11	5196000000	1023	0.00166933	0.00519289	V5BD26	>tr|V5BD26|V5BD26_TRYCR Galactokinase-like protein OS=Trypanosoma cruzi Dm28c GN=TCDM_00228 PE=3 SV=1
V5BD32	Cluster 1	9.66176	9.67679	9.64303	9.70757	9.4644	9.47399	9.174	9.16014	cellular macromolecule metabolic process;cellular metabolic process;cellular process;cellular protein metabolic process;macromolecule metabolic process;metabolic process;primary metabolic process;protein folding;protein metabolic process	adenyl nucleotide binding;adenyl ribonucleotide binding;ATP binding;binding;nucleotide binding;purine nucleotide binding;purine ribonucleoside triphosphate binding;purine ribonucleotide binding;ribonucleotide binding	cell part;cytoplasm;intracellular part		Chap_CCT_theta;Chaperone_TCP-1;Chaperonin_TCP-1_CS;Cpn60/TCP-1;GroEL-like_apical_dom;GROEL-like_equatorial;TCP-1-like_intermed		Cpn60_TCP1	+	28	28	28	59.8	59.8	59.8	58.288	0	323.31	30150000000	4001	1.84933e-05	0.000229041	V5BD32	>tr|V5BD32|V5BD32_TRYCR Chaperonin OS=Trypanosoma cruzi Dm28c GN=TCDM_05987 PE=3 SV=1
V5BD50	Cluster 5	8.79784	8.82939	8.79235	9.00353	8.87891	8.94343	8.48858	8.397								+	15	15	15	41.7	41.7	41.7	56.391	0	220.56	5862400000	1375	0.00155274	0.0049302	V5BD50	>tr|V5BD50|V5BD50_TRYCR Uncharacterized protein OS=Trypanosoma cruzi Dm28c GN=TCDM_08028 PE=4 SV=1
V5BDF9	Cluster 1	8.82573	8.81433	8.76001	8.87322	8.76569	8.75045	9.49679	9.51009			cell part;cell projection;cilium;motile cilium		Flagellar_rod		Flagellar_rod	+	22	22	22	40.4	40.4	40.4	68.948	0	323.31	9925600000	1936	3.13821e-06	8.69109e-05	V5BDF9	>tr|V5BDF9|V5BDF9_TRYCR Paraflagellar rod component OS=Trypanosoma cruzi Dm28c GN=TCDM_05730 PE=4 SV=1
V5BDG8	Cluster 1	9.16655	9.19117	9.10656	9.00385	8.75166	8.70081	8.56626	8.4723	biosynthetic process;cellular biosynthetic process;cellular metabolic process;cellular nitrogen compound biosynthetic process;cellular nitrogen compound metabolic process;cellular process;GMP biosynthetic process;GMP metabolic process;heterocycle biosynthetic process;heterocycle metabolic process;metabolic process;nitrogen compound metabolic process;nucleobase-containing compound biosynthetic pro…	binding;catalytic activity;cation binding;IMP dehydrogenase activity;ion binding;metal ion binding;nucleotide binding;oxidoreductase activity;oxidoreductase activity, acting on CH-OH group of donors;oxidoreductase activity, acting on the CH-OH group of donors, NAD or NADP as acceptor	cell part;cytoplasm;intracellular part		Aldolase_TIM;CBS_dom;IMP_DH;IMP_DH/GMP_Rdtase_CS;IMP_DH_GMPRt	CBS	CBS;IMPDH	+	17	17	17	47.9	47.9	47.9	52.403	0	323.31	8521100000	1893	1.41303e-05	0.000198422	V5BDG8	>tr|V5BDG8|V5BDG8_TRYCR Inosine-5-monophosphate dehydrogenase OS=Trypanosoma cruzi Dm28c GN=TCDM_09871 PE=3 SV=1
V5BDJ7	Cluster 5	8.41612	8.38243	8.57052	8.59193	8.57489	8.6462	8.88802	8.97671					FN3_dom;Ig-like_fold	FN3	fn3	+	61	61	61	18.3	18.3	18.3	500.95	0	323.31	3887800000	1371	0.000558824	0.00245981	V5BDJ7	>tr|V5BDJ7|V5BDJ7_TRYCR Uncharacterized protein OS=Trypanosoma cruzi Dm28c GN=TCDM_07917 PE=4 SV=1
V5BDK0	Cluster 1	9.05131	9.10037	9.1159	9.04851	8.91237	8.83847	8.69223	8.7956		binding;cation binding;heme binding;ion binding;iron ion binding;metal ion binding;tetrapyrrole binding;transition metal ion binding			Cyt_B5-like_heme/steroid-bd		Cyt-b5	+	5	5	5	59.5	59.5	59.5	12.59	0	88.114	7155500000	722	0.0020259	0.00598464	V5BDK0	>tr|V5BDK0|V5BDK0_TRYCR Cytochrome b5-like protein OS=Trypanosoma cruzi Dm28c GN=TCDM_14504 PE=4 SV=1
V5BDL5	Cluster 5	8.63156	8.73716	8.83763	8.81206	8.6104	8.67788	8.22583	8.21339		binding;nucleic acid binding;nucleotide binding			Nucleotide-bd_a/b_plait;RRM_dom	RRM		+	6	6	6	21.3	21.3	21.3	35.06	0	99.959	4201900000	1413	0.000231378	0.00127099	V5BDL5	>tr|V5BDL5|V5BDL5_TRYCR RNA-binding protein OS=Trypanosoma cruzi Dm28c GN=TCDM_05647 PE=4 SV=1
V5BDL7	Cluster 1	9.19457	9.07831	9.29766	9.23914	9.54776	9.50111	8.96219	8.96554	ATP biosynthetic process;ATP metabolic process;biosynthetic process;cellular biosynthetic process;cellular metabolic process;cellular nitrogen compound biosynthetic process;cellular nitrogen compound metabolic process;cellular process;heterocycle biosynthetic process;heterocycle metabolic process;metabolic process;nitrogen compound metabolic process;nucleobase-containing compound biosynthetic pro…	adenyl nucleotide binding;adenyl ribonucleotide binding;ATP binding;ATPase activity;binding;catalytic activity;cation binding;hydrolase activity;hydrolase activity, acting on acid anhydrides;hydrolase activity, acting on acid anhydrides, in phosphorus-containing anhydrides;ion binding;metal ion binding;nucleoside-triphosphatase activity;nucleotide binding;purine nucleotide binding;purine ribonucl…	cell part;integral to membrane;intrinsic to membrane;membrane part		ATPase_P-typ_cation-transptr_N;ATPase_P-typ_cyto_domN;ATPase_P-typ_P_site;ATPase_P-typ_TM_dom;ATPase_P-typ_transduc_dom_A;HAD-like_dom;P_typ_ATPase;P-type_ATPase_IIIA	Cation_ATPase_N	Cation_ATPase_N;E1-E2_ATPase;Hydrolase	+	27	27	27	42	42	42	99.581	0	323.31	17156000000	3299	4.62054e-05	0.000418789	V5BDL7	>tr|V5BDL7|V5BDL7_TRYCR Plasma membrane ATPase OS=Trypanosoma cruzi Dm28c GN=TCDM_05654 PE=3 SV=1
V5BDN6	Cluster 1	9.2442	9.28972	9.35139	9.43169	9.13281	9.03521	8.83002	8.82282					EGD2/NACA;Nas_poly-pep-assoc_cplx_dom		NAC	+	6	6	6	52.5	52.5	52.5	19.58	0	125.08	12961000000	1179	8.93947e-05	0.000670124	V5BDN6	>tr|V5BDN6|V5BDN6_TRYCR Nascent polypeptide associated complex subunit OS=Trypanosoma cruzi Dm28c GN=TCDM_05688 PE=4 SV=1
V5BDP2	Cluster 4	8.25525	8.14962	8.43419	8.31399	8.34798	8.34514	8.63687	8.64325	cellular component movement;cellular process;microtubule-based movement;microtubule-based process	catalytic activity;hydrolase activity;hydrolase activity, acting on acid anhydrides;hydrolase activity, acting on acid anhydrides, in phosphorus-containing anhydrides;microtubule motor activity;motor activity;nucleoside-triphosphatase activity;pyrophosphatase activity	cell part;cytoskeletal part;dynein complex;intracellular organelle part;intracellular part;macromolecular complex;microtubule associated complex;organelle part;protein complex		DHC_fam;Dynein_HC_stalk;Dynein_heavy_chain_D4_dom;Dynein_heavy_dom;P-loop_NTPase		AAA_8;Dynein_heavy;MT	+	30	30	30	21.5	21.5	21.5	191.5	0	235.01	2401500000	799	0.000321981	0.00161314	V5BDP2	>tr|V5BDP2|V5BDP2_TRYCR Dynein heavy chain OS=Trypanosoma cruzi Dm28c GN=TCDM_07856 PE=4 SV=1
V5BDP5	Cluster 4	8.00514	8.21769	8.37242	8.26187	7.92167	7.96766	8.58542	8.95903								+	8	8	8	11.2	11.2	11.2	116.91	0	40.705	2088500000	75	0.00197066	0.00591791	V5BDP5	>tr|V5BDP5|V5BDP5_TRYCR Uncharacterized protein OS=Trypanosoma cruzi Dm28c GN=TCDM_07861 PE=4 SV=1
V5BDP8	Cluster 3	7.27372	7.71825	8.00797	8.03014	7.98142	8.02694	7.12642	7.17441								+	12	12	12	30	30	30	67.597	0	126.68	543000000	351	5.87591e-05	0.00048819	V5BDP8	>tr|V5BDP8|V5BDP8_TRYCR Uncharacterized protein OS=Trypanosoma cruzi Dm28c GN=TCDM_07866 PE=4 SV=1
V5BDQ2	Cluster 1	9.81572	9.89173	9.77003	9.82442	9.58869	9.66618	9.17785	9.24082					G-protein_beta_WD-40_rep;WD40/YVTN_repeat-like_dom;WD40_repeat;WD40_repeat_CS;WD40_repeat_dom	WD40	WD40	+	20	20	20	74.5	74.5	74.5	35.045	0	323.31	41874000000	3815	6.37052e-06	0.000130957	V5BDQ2	>tr|V5BDQ2|V5BDQ2_TRYCR Uncharacterized protein OS=Trypanosoma cruzi Dm28c GN=TCDM_07871 PE=4 SV=1
V5BDR4	Cluster 4	7.98013	8.08232	8.20664	8.15142	8.12213	8.12123	8.61715	8.61989								+	9	9	9	30.7	30.7	30.7	28.79	0	51.415	1638400000	458	0.000125936	0.000842669	V5BDR4	>tr|V5BDR4|V5BDR4_TRYCR Uncharacterized protein OS=Trypanosoma cruzi Dm28c GN=TCDM_05593 PE=4 SV=1
V5BDT2	Cluster 5	8.57764	8.51753	8.63782	8.49431	8.47494	8.37881	8.23081	8.11664		adenyl nucleotide binding;adenyl ribonucleotide binding;ATP binding;ATPase activity;binding;catalytic activity;hydrolase activity;hydrolase activity, acting on acid anhydrides;hydrolase activity, acting on acid anhydrides, in phosphorus-containing anhydrides;iron-sulfur cluster binding;metal cluster binding;nucleoside-triphosphatase activity;nucleotide binding;purine nucleotide binding;purine rib…			4Fe4S_Fe_S_CS;4Fe4S_Fe-S-bd;4Fe4S-bd_dom;AAA+_ATPase;ABC_transporter_CS;ABC_transporter-like;ABCE;P-loop_NTPase;RNaseL-inhib_metal-bd_dom	AAA	ABC_tran;Fer4;RLI	+	19	19	19	31.4	31.4	31.4	72.86	0	146.4	2840000000	968	0.00276555	0.00761671	V5BDT2	>tr|V5BDT2|V5BDT2_TRYCR Ribonuclease L inhibitor OS=Trypanosoma cruzi Dm28c GN=TCDM_05627 PE=3 SV=1
V5BDW8	Cluster 1	9.61906	9.65721	9.65868	9.65251	9.65714	9.6458	10.1763	10.216			cell part;cell projection;cilium;motile cilium		Flagellar_rod		Flagellar_rod	+	27	27	27	55.9	55.9	55.9	68.719	0	323.31	60271000000	5278	2.7e-05	0.000289452	V5BDW8	>tr|V5BDW8|V5BDW8_TRYCR Paraflagellar rod protein 3 OS=Trypanosoma cruzi Dm28c GN=TCDM_07792 PE=4 SV=1
V5BDX9	Cluster 5	8.26883	8.29314	8.36807	8.31069	8.25633	8.25299	8.09195	8.03209		adenyl nucleotide binding;adenyl ribonucleotide binding;ATP binding;binding;catalytic activity;helicase activity;hydrolase activity;hydrolase activity, acting on acid anhydrides;hydrolase activity, acting on acid anhydrides, in phosphorus-containing anhydrides;nucleic acid binding;nucleoside-triphosphatase activity;nucleotide binding;purine nucleotide binding;purine ribonucleoside triphosphate bi…			DEAD/DEAH_box_helicase_dom;Helicase_ATP-bd;Helicase_C;P-loop_NTPase	DEXDc	DEAD;Helicase_C	+	16	16	16	18.9	18.9	18.9	131.06	0	95.22	1534900000	576	0.000581936	0.00253358	V5BDX9	>tr|V5BDX9|V5BDX9_TRYCR ATP-dependent RNA helicase OS=Trypanosoma cruzi Dm28c GN=TCDM_05557 PE=4 SV=1
V5BDZ5	Cluster 1	8.64232	8.73678	8.82034	8.75356	8.87848	8.85393	9.19075	9.17687			cell part;cell projection;cilium;motile cilium		Radial_spoke		Radial_spoke	+	13	13	13	25.4	25.4	25.4	73.704	0	240.91	6812300000	1395	4.61557e-05	0.000420249	V5BDZ5	>tr|V5BDZ5|V5BDZ5_TRYCR Flagellar radial spoke component OS=Trypanosoma cruzi Dm28c GN=TCDM_07764 PE=4 SV=1
V5BDZ8	Cluster 3	7.11398	7.34698	7.64811	7.58976	7.71324	7.81974	7.21269	7.34455								+	11	11	11	16.2	16.2	16.2	96.72	0	25.981	306250000	179	0.000269581	0.00141832	V5BDZ8	>tr|V5BDZ8|V5BDZ8_TRYCR Uncharacterized protein OS=Trypanosoma cruzi Dm28c GN=TCDM_07695 PE=4 SV=1
V5BE16	Cluster 1	9.02202	9.19819	9.20585	9.26052	8.97976	9.08986	8.60195	8.81825		binding;carboxylic acid binding;coenzyme binding;cofactor binding;fatty acid binding;fatty-acyl-CoA binding;lipid binding;monocarboxylic acid binding			Acyl-CoA-binding_prot_CS;Acyl-CoA-binding_protein;FERM/acyl-CoA-bd_prot_3-hlx		ACBP	+	7	7	7	78.4	78.4	78.4	10.952	0	95.317	9936600000	949	0.001528	0.00488276	V5BE16	>tr|V5BE16|V5BE16_TRYCR Uncharacterized protein OS=Trypanosoma cruzi Dm28c GN=TCDM_14382 PE=4 SV=1
V5BE61	Cluster 5	8.38048	8.24991	8.48721	8.51131	8.49847	8.53179	8.77087	8.74802					Quinonprotein_ADH-like_supfam;WD40/YVTN_repeat-like_dom;WD40_repeat;WD40_repeat_CS;WD40_repeat_dom	WD40	WD40	+	26	26	26	28.8	28.8	28.8	151.56	0	323.31	3076400000	1418	0.000193826	0.00112026	V5BE61	>tr|V5BE61|V5BE61_TRYCR Uncharacterized protein OS=Trypanosoma cruzi Dm28c GN=TCDM_05509 PE=4 SV=1
V5BE86	Cluster 5	8.6192	8.58379	8.53386	8.50558	8.27108	8.27309	8.19706	7.99003	biological regulation;cellular component assembly;cellular component assembly at cellular level;cellular component organization;cellular component organization at cellular level;cellular component organization or biogenesis;cellular component organization or biogenesis at cellular level;cellular macromolecular complex assembly;cellular macromolecular complex subunit organization;cellular process;…	binding;nucleic acid binding;RNA binding;translation factor activity, nucleic acid binding;translation initiation factor activity	cell part;cytoplasmic part;eukaryotic 43S preinitiation complex;eukaryotic 48S preinitiation complex;eukaryotic translation initiation factor 3 complex;intracellular part;macromolecular complex;protein complex;ribonucleoprotein complex;translation preinitiation complex		eIF3i;WD40/YVTN_repeat-like_dom;WD40_repeat;WD40_repeat_dom	WD40	WD40	+	8	8	8	36.5	36.5	36.5	37.661	0	99.705	2400200000	764	0.000155289	0.000986135	V5BE86	>tr|V5BE86|V5BE86_TRYCR Eukaryotic translation initiation factor 3 subunit I OS=Trypanosoma cruzi Dm28c GN=TCDM_07590 PE=3 SV=1
V5BE97	Cluster 1	9.29363	9.28432	9.13108	9.23228	8.95183	8.90495	8.66759	8.66568	biological regulation;biosynthetic process;cellular biosynthetic process;cellular macromolecule biosynthetic process;cellular macromolecule metabolic process;cellular metabolic process;cellular nitrogen compound metabolic process;cellular process;macromolecule biosynthetic process;macromolecule metabolic process;metabolic process;nitrogen compound metabolic process;nucleic acid metabolic process;…				Nas_poly-pep-assoc_cplx_dom		NAC	+	4	4	4	55.4	55.4	55.4	11.466	0	121.5	11058000000	661	3.38669e-05	0.000337653	V5BE97	>tr|V5BE97|V5BE97_TRYCR Nascent polypeptide-associated complex subunit beta OS=Trypanosoma cruzi Dm28c GN=TCDM_07607 PE=3 SV=1
V5BEA8	Cluster 1	9.71219	9.65599	9.68938	9.67596	9.47299	9.43691	9.40355	9.28147	biosynthetic process;metabolic process	acetyltransferase activity;binding;C-acetyltransferase activity;C-acyltransferase activity;catalytic activity;cofactor binding;glycine C-acetyltransferase activity;ligase activity;pyridoxal phosphate binding;transferase activity;transferase activity, transferring acyl groups;transferase activity, transferring acyl groups other than amino-acyl groups;vitamin B6 binding;vitamin binding			2am3keto_CoA_ligase;Aminotrans_II_pyridoxalP_BS;Aminotransferase_I/II;PyrdxlP-dep_Trfase;PyrdxlP-dep_Trfase_major_sub1;PyrdxlP-dep_Trfase_major_sub2		Aminotran_1_2	+	15	15	15	50	50	50	43.614	0	323.31	34052000000	3834	0.00206624	0.00607683	V5BEA8	>tr|V5BEA8|V5BEA8_TRYCR 2-amino-3-ketobutyrate coenzyme A ligase OS=Trypanosoma cruzi Dm28c GN=TCDM_09537 PE=3 SV=1
V5BEB4	Cluster 5	8.25431	8.2014	8.46939	8.48404	8.40784	8.3798	8.02338	7.96758	biosynthetic process;cellular biosynthetic process;cellular macromolecule biosynthetic process;cellular macromolecule metabolic process;cellular metabolic process;cellular nitrogen compound metabolic process;cellular process;DNA metabolic process;DNA replication;DNA-dependent DNA replication;macromolecule biosynthetic process;macromolecule metabolic process;metabolic process;nitrogen compound met…	binding;catalytic activity;DNA binding;DNA polymerase activity;DNA-directed DNA polymerase activity;nucleic acid binding;nucleotidyltransferase activity;transferase activity;transferase activity, transferring phosphorus-containing groups			DNA_polymerase_A;DNA-dir_DNA_pol_A_palm_dom		DNA_pol_A	+	23	23	23	19.9	19.9	19.9	167.11	0	149.68	1701800000	813	0.000113132	0.000777878	V5BEB4	>tr|V5BEB4|V5BEB4_TRYCR Mitochondrial DNA polymerase I protein C OS=Trypanosoma cruzi Dm28c GN=TCDM_05423 PE=4 SV=1
V5BEE7	Cluster 1	9.47666	9.46277	9.58919	9.51423	9.3118	9.3102	8.96159	8.97275	cellular component organization;cellular component organization at cellular level;cellular component organization or biogenesis;cellular component organization or biogenesis at cellular level;cellular process;organelle fission;organelle organization;peroxisome fission		cell part;cytoplasmic part;integral to membrane;integral to organelle membrane;integral to peroxisomal membrane;intracellular organelle part;intracellular part;intrinsic to membrane;intrinsic to organelle membrane;intrinsic to peroxisomal membrane;membrane part;microbody part;organelle part;peroxisomal part		PEX11		PEX11	+	7	7	7	30.7	30.7	30.7	24.015	0	39.176	23303000000	2219	6.75477e-06	0.000133357	V5BEE7	>tr|V5BEE7|V5BEE7_TRYCR Glycosomal membrane protein OS=Trypanosoma cruzi Dm28c GN=TCDM_14211 PE=4 SV=1
V5BEF0	Cluster 3	7.8761	7.89124	7.86779	7.78093	7.80118	7.78038	5.97235	6.25169								+	8	8	8	18.4	18.4	18.4	58.042	0	67.474	504810000	231	2.96965e-07	2.11481e-05	V5BEF0	>tr|V5BEF0|V5BEF0_TRYCR Uncharacterized protein OS=Trypanosoma cruzi Dm28c GN=TCDM_07483 PE=4 SV=1
V5BEH5;V5B3J7;V5AP04;V5CYY8;V5CJU2	Cluster 1	9.25472	9.28364	9.24248	9.23082	9.39989	9.32212	7.97097	8.00809		binding;catalytic activity;cation binding;helicase activity;hydrolase activity;hydrolase activity, acting on acid anhydrides;hydrolase activity, acting on acid anhydrides, in phosphorus-containing anhydrides;ion binding;metal ion binding;nucleic acid binding;nucleoside-triphosphatase activity;pyrophosphatase activity;transition metal ion binding;zinc ion binding			Znf_CCHC	ZnF_C2HC		+	11	11	1	37.9	37.9	6.3	49.728	0	323.31	13036000000	1692	1.79067e-07	1.48775e-05	V5BEH5	>tr|V5BEH5|V5BEH5_TRYCR Uncharacterized protein OS=Trypanosoma cruzi Dm28c GN=TCDM_07431 PE=4 SV=1
V5BEJ0	Cluster 3	7.85716	7.84009	8.83038	8.65892	9.00798	9.01287	7.15091	6.70743								+	21	21	21	31.3	31.3	31.3	94.278	0	174.52	3863900000	1153	1.29527e-06	5.16555e-05	V5BEJ0	>tr|V5BEJ0|V5BEJ0_TRYCR Uncharacterized protein OS=Trypanosoma cruzi Dm28c GN=TCDM_07450 PE=4 SV=1
V5BEJ3	Cluster 4	8.06822	8.08138	8.04338	8.17345	7.91865	7.95789	8.37057	8.43087		catalytic activity;hydrolase activity;hydrolase activity, acting on glycosyl bonds;hydrolase activity, hydrolyzing O-glycosyl compounds;mannosyl-glycoprotein endo-beta-N-acetylglucosaminidase activity	cell part;cytoplasm;intracellular part		Glyco_hydro_85;PPPDE_dom;PUB_domain		Glyco_hydro_85;Peptidase_C97;PUB	+	14	14	14	17.4	17.4	17.4	111.24	0	89.348	1183300000	320	0.000840048	0.00324623	V5BEJ3	>tr|V5BEJ3|V5BEJ3_TRYCR Endo-beta-N-acetylglucosaminidase OS=Trypanosoma cruzi Dm28c GN=TCDM_09433 PE=4 SV=1
V5BEL3	Cluster 5	8.74659	8.92286	8.73691	8.93407	8.85099	8.92241	7.4036	7.60841		calcium-dependent cysteine-type endopeptidase activity;catalytic activity;cysteine-type endopeptidase activity;cysteine-type peptidase activity;endopeptidase activity;hydrolase activity;peptidase activity;peptidase activity, acting on L-amino acid peptides	cell part;intracellular		Calpain_cysteine_protease;DUF1935;Glyco_hydro_13_b;Peptidase_C2_calpain_cat	CysPc	DUF1935;Peptidase_C2	+	15	15	15	28.9	28.9	28.9	78.268	0	93.626	4772500000	1002	4.34695e-06	0.000104432	V5BEL3	>tr|V5BEL3|V5BEL3_TRYCR Calpain-like cysteine peptidase OS=Trypanosoma cruzi Dm28c GN=TCDM_09423 PE=4 SV=1
V5BER0	Cluster 4	8.03027	8.1283	8.29504	8.35659	8.31694	8.41407	8.07151	8.13239		catalytic activity;hydrolase activity			AB_hydrolase;AB_hydrolase_1		Abhydrolase_6	+	5	5	5	21.2	21.2	21.2	34.589	0	38.802	1442500000	505	0.00196013	0.00590406	V5BER0	>tr|V5BER0|V5BER0_TRYCR Hydrolase OS=Trypanosoma cruzi Dm28c GN=TCDM_05110 PE=4 SV=1
V5BEU1	Cluster 5	8.63749	8.66507	8.66144	8.64859	8.49333	8.58201	8.07019	8.10914		binding;catalytic activity;coenzyme binding;cofactor binding;D-arabinono-1,4-lactone oxidase activity;flavin adenine dinucleotide binding;oxidoreductase activity;oxidoreductase activity, acting on CH-OH group of donors;oxidoreductase activity, acting on the CH-OH group of donors, NAD or NADP as acceptor;oxidoreductase activity, acting on the CH-OH group of donors, oxygen as acceptor;UDP-N-acetylm…	cell part;membrane		ALO;CO_DH_flavot_FAD-bd_sub2;FAD-bd_2;FAD-bd_2_sub1;Oxid_FAD_bind_N		ALO;FAD_binding_4	+	11	11	11	25.5	25.5	25.5	62.424	0	96.335	2956800000	556	6.02355e-05	0.000494278	V5BEU1	>tr|V5BEU1|V5BEU1_TRYCR Uncharacterized protein OS=Trypanosoma cruzi Dm28c GN=TCDM_05168 PE=4 SV=1
V5BEV5	Cluster 5	8.34667	8.41127	8.62735	8.63265	8.64981	8.62768	8.21875	8.20151								+	11	11	11	41.4	41.4	41.4	47.057	0	164.48	2909500000	758	0.000378516	0.00182751	V5BEV5	>tr|V5BEV5|V5BEV5_TRYCR Uncharacterized protein OS=Trypanosoma cruzi Dm28c GN=TCDM_07377 PE=4 SV=1
V5BEY0	Cluster 3	7.64276	7.40649	7.64712	7.51321	7.47833	7.46979	6.98586	6.87231								+	10	10	10	13.7	13.7	13.7	93.374	0	22.54	271550000	150	0.000809454	0.00315244	V5BEY0	>tr|V5BEY0|V5BEY0_TRYCR Uncharacterized protein OS=Trypanosoma cruzi Dm28c GN=TCDM_07341 PE=4 SV=1
V5BF17	Cluster 3	8.07922	7.97113	8.27366	8.34231	8.08287	8.18158	7.52012	7.62204								+	8	8	8	27	27	27	46.958	0	58.376	911840000	365	5.19657e-05	0.000458494	V5BF17	>tr|V5BF17|V5BF17_TRYCR Uncharacterized protein OS=Trypanosoma cruzi Dm28c GN=TCDM_07220 PE=4 SV=1
V5BF33	Cluster 1	9.39641	9.42292	9.44806	9.42145	9.28981	9.29659	9.54022	9.53547		binding;catalytic activity;cation binding;ion binding;metal ion binding;transferase activity;transferase activity, transferring aldehyde or ketonic groups;transketolase activity			THDP-binding;Transketo_C/Pyr-ferredox_oxred;Transketolase_bac-like;Transketolase_BS;Transketolase_C;Transketolase_N;Transketolase-like_Pyr-bd	Transket_pyr	Transket_pyr;Transketolase_C;Transketolase_N	+	21	21	21	40.5	40.5	40.5	72.731	0	199.7	22629000000	2336	0.00325286	0.00853448	V5BF33	>tr|V5BF33|V5BF33_TRYCR Transketolase OS=Trypanosoma cruzi Dm28c GN=TCDM_07253 PE=3 SV=1
V5BF52	Cluster 3	7.82045	7.86016	7.93352	7.92964	7.57501	7.61335	7.26397	7.17676		binding;catalytic activity;GTP binding;GTPase activity;guanyl nucleotide binding;guanyl ribonucleotide binding;hydrolase activity;hydrolase activity, acting on acid anhydrides;hydrolase activity, acting on acid anhydrides, in phosphorus-containing anhydrides;nucleic acid binding;nucleoside-triphosphatase activity;nucleotide binding;purine nucleotide binding;purine ribonucleoside triphosphate bind…			EF_GTP-bd_dom;P-loop_NTPase;Transl_B-barrel;Transl_elong_EF1A/Init_IF2_C;Transl_elong_EFTu/EF1A_2;Transl_elong_EFTu/EF1A_C		GTP_EFTU;GTP_EFTU_D2;GTP_EFTU_D3	+	10	10	10	14	14	14	92.225	0	81.119	515110000	228	5.77055e-05	0.000485506	V5BF52	>tr|V5BF52|V5BF52_TRYCR GTP-binding elongation factor Tu family OS=Trypanosoma cruzi Dm28c GN=TCDM_07197 PE=4 SV=1
V5BF70	Cluster 3	8.05219	7.9354	7.75939	7.80526	7.16515	7.45089	7.22791	7.22339	amine biosynthetic process;amine metabolic process;biosynthetic process;carboxylic acid biosynthetic process;carboxylic acid metabolic process;cellular amine metabolic process;cellular amino acid biosynthetic process;cellular amino acid metabolic process;cellular biosynthetic process;cellular ketone metabolic process;cellular macromolecule metabolic process;cellular metabolic process;cellular mod…	binding;catalytic activity;cation binding;deoxyhypusine monooxygenase activity;ion binding;metal ion binding;monooxygenase activity;oxidoreductase activity;oxidoreductase activity, acting on paired donors, with incorporation or reduction of molecular oxygen			ARM-like;ARM-type_fold;Deoxyhypusine_hydroxylase;PBS_lyase_HEAT	EZ_HEAT	HEAT_PBS	+	8	8	8	30.8	30.8	30.8	35.439	0	35.988	446460000	157	0.00109799	0.00395198	V5BF70	>tr|V5BF70|V5BF70_TRYCR Deoxyhypusine hydroxylase OS=Trypanosoma cruzi Dm28c GN=TCDM_07127 PE=3 SV=1
V5BFF6	Cluster 1	9.4579	9.45611	9.66182	9.72528	9.70457	9.66076	9.60941	9.63043	cation transport;establishment of localization;hydrogen transport;ion transport;monovalent inorganic cation transport;proton transport;transport	active transmembrane transporter activity;catalytic activity;hydrogen-translocating pyrophosphatase activity;hydrolase activity;hydrolase activity, acting on acid anhydrides;hydrolase activity, acting on acid anhydrides, in phosphorus-containing anhydrides;inorganic diphosphatase activity;P-P-bond-hydrolysis-driven transmembrane transporter activity;primary active transmembrane transporter activi…	cell part;membrane		PPase-energised_H-pump		H_PPase	+	13	13	13	19.7	19.7	19.7	85.422	0	323.31	38225000000	3127	0.00110949	0.00395764	V5BFF6	>tr|V5BFF6|V5BFF6_TRYCR Vacuolar-type proton translocating pyrophosphatase 1 OS=Trypanosoma cruzi Dm28c GN=TCDM_04844 PE=3 SV=1
V5BFL3	Cluster 5	8.65379	8.66788	8.77642	8.78813	8.7988	8.81803	9.10435	9.14517	cellular component movement;cellular process;microtubule-based movement;microtubule-based process	adenyl nucleotide binding;adenyl ribonucleotide binding;ATP binding;binding;catalytic activity;hydrolase activity;hydrolase activity, acting on acid anhydrides;hydrolase activity, acting on acid anhydrides, in phosphorus-containing anhydrides;microtubule motor activity;motor activity;nucleoside-triphosphatase activity;nucleotide binding;purine nucleotide binding;purine ribonucleoside triphosphate…	cell part;cytoskeletal part;dynein complex;intracellular organelle part;intracellular part;macromolecular complex;microtubule associated complex;organelle part;protein complex		AAA+_ATPase;DHC_fam;Dynein_HC_stalk;Dynein_heavy_chain_D4_dom;Dynein_heavy_dom;Dynein_heavy_dom-2;P-loop_NTPase;Sigma_54_int_dom_ATP-bd_1	AAA	AAA_8;DHC_N2;Dynein_heavy;MT	+	78	77	76	22.8	22.6	22.4	485.31	0	323.31	6165200000	2735	0.000248058	0.00134045	V5BFL3	>tr|V5BFL3|V5BFL3_TRYCR Dynein heavy chain OS=Trypanosoma cruzi Dm28c GN=TCDM_08987 PE=4 SV=1
V5BFM2	Cluster 4	8.04442	7.97261	8.20634	8.15795	8.19948	8.26158	8.57335	8.59066								+	12	12	12	30.4	30.4	30.4	62.625	0	46.184	1623000000	515	0.000700991	0.00282379	V5BFM2	>tr|V5BFM2|V5BFM2_TRYCR Uncharacterized protein OS=Trypanosoma cruzi Dm28c GN=TCDM_06888 PE=4 SV=1
V5BFM7	Cluster 3	8.13306	8.21717	8.12319	8.16256	7.62012	7.85318	6.49122	7.09802	cellular component assembly;cellular component organization;cellular component organization or biogenesis;macromolecular complex assembly;macromolecular complex subunit organization;protein complex assembly;protein complex subunit organization;protein homooligomerization;protein oligomerization				BTB/POZ_fold;Kelch-typ_b-propeller;T1-type_BTB		BTB_2	+	9	9	9	32.1	32.1	32.1	50.275	0	85.415	759180000	237	0.000693022	0.00280301	V5BFM7	>tr|V5BFM7|V5BFM7_TRYCR Uncharacterized protein OS=Trypanosoma cruzi Dm28c GN=TCDM_06897 PE=4 SV=1
V5BFT5	Cluster 4	8.04801	8.08099	8.17014	8.26123	8.32409	8.28464	8.6711	8.75253								+	7	7	7	41.9	41.9	41.9	27.64	0	104.53	2025200000	728	5.8587e-05	0.000490851	V5BFT5	>tr|V5BFT5|V5BFT5_TRYCR Uncharacterized protein OS=Trypanosoma cruzi Dm28c GN=TCDM_04821 PE=4 SV=1
V5BFU8	Cluster 3	7.79172	7.9998	8.16747	8.22545	8.03836	8.14757	7.64813	7.65806	biosynthetic process;cellular biosynthetic process;cellular macromolecule biosynthetic process;cellular macromolecule metabolic process;cellular metabolic process;cellular process;cellular protein metabolic process;macromolecule biosynthetic process;macromolecule metabolic process;metabolic process;primary metabolic process;protein metabolic process;translation	structural constituent of ribosome;structural molecule activity	cell part;intracellular organelle part;intracellular part;large ribosomal subunit;macromolecular complex;organelle part;ribonucleoprotein complex		Ribosomal_L15_bac-type;Ribosomal_L18e/L15P			+	10	10	10	29.1	29.1	29.1	43.46	0	32.394	820100000	289	0.00134211	0.00448269	V5BFU8	>tr|V5BFU8|V5BFU8_TRYCR Uncharacterized protein OS=Trypanosoma cruzi Dm28c GN=TCDM_08876 PE=3 SV=1
V5BFV8	Cluster 3	7.75572	8.01874	8.3333	8.45341	8.27521	8.35622	6.47371	6.83233					MFS_dom			+	8	8	8	11.9	11.9	11.9	74.36	0	36.512	1235900000	460	2.10184e-05	0.000246534	V5BFV8	>tr|V5BFV8|V5BFV8_TRYCR Uncharacterized protein OS=Trypanosoma cruzi Dm28c GN=TCDM_08887 PE=4 SV=1
V5BFW1	Cluster 5	8.80768	8.84975	8.68837	8.77711	8.58774	8.58417	8.42177	8.50529		catalytic activity;transferase activity;transferase activity, transferring phosphorus-containing groups			Aminoglycoside_PTrfase;HAD-like_dom;Kinase-like_dom		APH	+	20	20	20	29.7	29.7	29.7	94.553	0	124.38	4257000000	1231	0.000298283	0.00153689	V5BFW1	>tr|V5BFW1|V5BFW1_TRYCR Uncharacterized protein OS=Trypanosoma cruzi Dm28c GN=TCDM_08893 PE=4 SV=1
V5BFW9	Cluster 1	8.97394	8.97928	9.31111	9.28651	9.19994	9.22542	8.72612	8.81661	carbohydrate metabolic process;metabolic process;primary metabolic process	catalytic activity			6-hairpin_glycosidase-like;6hp_glycosidase;Glyco_hydro_65_M;Glyco_hydro_65_N		Glyco_hydro_65m	+	6	6	6	10.2	10.2	10.2	80.773	0	15.305	11254000000	116	0.000172718	0.00104681	V5BFW9	>tr|V5BFW9|V5BFW9_TRYCR Uncharacterized protein OS=Trypanosoma cruzi Dm28c GN=TCDM_04722 PE=4 SV=1
V5BFX1	Cluster 1	9.17829	9.17693	9.27209	9.25947	9.2074	9.18153	8.86165	8.92439	biological regulation;cell redox homeostasis;cellular homeostasis;cellular process;homeostatic process;regulation of biological process;regulation of biological quality;regulation of cellular process				Thioredoxin_domain;Thioredoxin-like_fold		Thioredoxin	+	16	16	16	49.4	49.4	49.4	48.578	0	321.69	13368000000	2506	2.06377e-06	6.74615e-05	V5BFX1	>tr|V5BFX1|V5BFX1_TRYCR Thioredoxin OS=Trypanosoma cruzi Dm28c GN=TCDM_04728 PE=4 SV=1
V5BG00	Cluster 1	9.66865	9.68004	9.69271	9.72292	9.82827	9.76663	9.93689	9.90334					C2_dom	C2		+	35	35	35	50.2	50.2	50.2	105.36	0	323.31	49988000000	5698	6.86959e-05	0.000550119	V5BG00	>tr|V5BG00|V5BG00_TRYCR Uncharacterized protein OS=Trypanosoma cruzi Dm28c GN=TCDM_06709 PE=4 SV=1
V5BG02	Cluster 1	9.32102	9.37328	9.35816	9.35126	9.35266	9.32381	8.23915	8.31561								+	29	29	29	49.8	49.8	49.8	69.959	0	323.31	16393000000	3918	4.35169e-06	0.000103301	V5BG02	>tr|V5BG02|V5BG02_TRYCR Uncharacterized protein OS=Trypanosoma cruzi Dm28c GN=TCDM_08842 PE=4 SV=1
V5BG04	Cluster 5	8.58913	8.60023	8.60937	8.56137	8.47728	8.293	7.79209	7.80391	cellular macromolecule metabolic process;cellular metabolic process;cellular nitrogen compound metabolic process;cellular process;DNA conformation change;DNA metabolic process;DNA topological change;macromolecule metabolic process;metabolic process;nitrogen compound metabolic process;nucleic acid metabolic process;nucleobase-containing compound metabolic process;primary metabolic process	binding;catalytic activity;DNA binding;DNA topoisomerase activity;DNA topoisomerase type I activity;isomerase activity;nucleic acid binding			Topo_IA;Topo_IA_2;Topo_IA_cen;Topo_IA_cen_sub1;Topo_IA_cen_sub3;Topo_IA_core_domain;Topo_IA_DNA-bd_dom;Toprim_domain	TOP1Ac;TOP1Bc;TOPRIM	Topoisom_bac;Toprim	+	20	20	20	31.1	31.1	31.1	91.062	0	112.51	2517800000	772	1.80129e-05	0.000225897	V5BG04	>tr|V5BG04|V5BG04_TRYCR DNA topoisomerase OS=Trypanosoma cruzi Dm28c GN=TCDM_04626 PE=3 SV=1
V5BG30	Cluster 1	9.15503	9.08938	9.20017	9.166	8.96777	8.95834	8.56369	8.60763								+	9	9	9	31.1	31.1	31.1	40.661	0	131.46	10005000000	1217	6.73906e-05	0.000541842	V5BG30	>tr|V5BG30|V5BG30_TRYCR Uncharacterized protein OS=Trypanosoma cruzi Dm28c GN=TCDM_04668 PE=4 SV=1
V5BG34	Cluster 5	8.3007	8.36103	8.50747	8.44786	8.41937	8.41712	8.8451	8.94998		catalytic activity;oxidoreductase activity;oxidoreductase activity, acting on the aldehyde or oxo group of donors;oxidoreductase activity, acting on the aldehyde or oxo group of donors, NAD or NADP as acceptor			GlycerAld/Erythrose_P_DH;GlycerAld_3-P_DH_cat;GlycerAld_3-P_DH_NAD(P)-bd;NAD(P)-bd_dom	Gp_dh_N	Gp_dh_C;Gp_dh_N	+	12	12	12	42.4	42.4	42.4	37.284	0	193.78	3209800000	881	0.00102269	0.00376243	V5BG34	>tr|V5BG34|V5BG34_TRYCR Glyceraldehyde-3-phosphate dehydrogenase OS=Trypanosoma cruzi Dm28c GN=TCDM_08774 PE=3 SV=1
V5BG77	Cluster 5	8.70908	8.71317	8.78342	8.76796	8.58122	8.58434	8.57409	8.52149					ARM-like;ARM-type_fold			+	23	23	23	30.7	30.7	30.7	118.26	0	219.09	4218500000	1305	0.000269251	0.00142034	V5BG77	>tr|V5BG77|V5BG77_TRYCR Uncharacterized protein OS=Trypanosoma cruzi Dm28c GN=TCDM_06677 PE=4 SV=1
V5BG78	Cluster 3	8.09778	8.13821	8.21312	8.25583	8.13881	8.19807	7.5788	7.631					PAP_assoc		PAP_assoc	+	13	13	13	32.2	32.2	32.2	59.944	0	67.536	1094400000	372	5.37597e-06	0.000116518	V5BG78	>tr|V5BG78|V5BG78_TRYCR RNA polymerase I OS=Trypanosoma cruzi Dm28c GN=TCDM_04562 PE=4 SV=1
V5BGF3	Cluster 2	7.70702	7.87084	7.69187	7.83437	7.88403	8.00076	8.4187	8.46773								+	12	12	12	16.1	16.1	16.1	112.47	0	132.25	1014400000	426	0.00184247	0.00562616	V5BGF3	>tr|V5BGF3|V5BGF3_TRYCR Uncharacterized protein OS=Trypanosoma cruzi Dm28c GN=TCDM_08668 PE=4 SV=1
V5BGG8	Cluster 1	9.20328	9.19271	8.99784	9.00951	9.04133	9.03863	8.26333	8.38428	amine metabolic process;biosynthetic process;carboxylic acid metabolic process;cellular amine metabolic process;cellular amino acid metabolic process;cellular ketone metabolic process;cellular metabolic process;cellular nitrogen compound metabolic process;cellular process;metabolic process;nitrogen compound metabolic process;organic acid metabolic process;oxoacid metabolic process;primary metabol…	binding;catalytic activity;cofactor binding;pyridoxal phosphate binding;transaminase activity;transferase activity;transferase activity, transferring nitrogenous groups;vitamin B6 binding;vitamin binding			Aminotransferase_I/II;PyrdxlP-dep_Trfase;PyrdxlP-dep_Trfase_major_sub1;PyrdxlP-dep_Trfase_major_sub2;TyrNic_aminoTrfase		Aminotran_1_2	+	15	15	12	35.7	35.7	27.2	45.63	0	192.19	8292200000	1497	9.61856e-06	0.000158508	V5BGG8	>tr|V5BGG8|V5BGG8_TRYCR Tyrosine aminotransferase OS=Trypanosoma cruzi Dm28c GN=TCDM_06595 PE=4 SV=1
V5BGH6	Cluster 1	9.23613	9.26881	9.28825	9.34853	9.1945	9.22693	8.97704	8.99633		binding;cation binding;ion binding;metal ion binding			Helicase_C;P-loop_NTPase;Znf_CCCH			+	19	19	19	44.1	44.1	44.1	59.225	0	209.71	13597000000	2007	9.7709e-05	0.000700834	V5BGH6	>tr|V5BGH6|V5BGH6_TRYCR Uncharacterized protein OS=Trypanosoma cruzi Dm28c GN=TCDM_04530 PE=4 SV=1
V5BGH8	Cluster 5	8.5252	8.6256	8.6763	8.7888	8.4408	8.53706	9.31536	9.3307	cellular metabolic process;cellular process;generation of precursor metabolites and energy;metabolic process	carbon-oxygen lyase activity;catalytic activity;fumarate hydratase activity;hydro-lyase activity;lyase activity			Fe_dep_fumarate_hydratase;Fe-S_hydro-lyase_TtdA-typ_cat;Fe-S_hydro-lyase_TtdB-typ_cat		Fumerase;Fumerase_C	+	21	21	21	45	45	45	62.24	0	271.26	6266900000	1237	5.56082e-05	0.000477943	V5BGH8	>tr|V5BGH8|V5BGH8_TRYCR Fumarate hydratase OS=Trypanosoma cruzi Dm28c GN=TCDM_06503 PE=4 SV=1
V5BGI4	Cluster 4	7.89555	7.93405	8.11839	8.12665	8.11947	8.20051	8.4531	8.53442								+	31	31	31	16.9	16.9	16.9	296.02	0	87.188	1280000000	476	0.000688806	0.00279731	V5BGI4	>tr|V5BGI4|V5BGI4_TRYCR Uncharacterized protein OS=Trypanosoma cruzi Dm28c GN=TCDM_08622 PE=4 SV=1
V5BGJ6	Cluster 1	8.89756	8.92003	8.94378	8.94943	9.00671	9.06868	9.23955	9.36354	establishment of localization;establishment of protein localization;protein transport;transport	enzyme regulator activity;GDP-dissociation inhibitor activity;GTPase regulator activity;nucleoside-triphosphatase regulator activity;Rab GDP-dissociation inhibitor activity;small GTPase regulator activity			GDP_dissociation_inhibitor;RabGDI		GDI	+	13	13	13	38.2	38.2	38.2	49.595	0	323.31	9784500000	1574	0.000348775	0.0017257	V5BGJ6	>tr|V5BGJ6|V5BGJ6_TRYCR RAB GDP dissociation inhibitor alpha OS=Trypanosoma cruzi Dm28c GN=TCDM_06527 PE=4 SV=1
V5BGK9	Cluster 3	7.88986	7.76742	8.07369	8.05504	7.73141	7.76321	7.04914	7.13114		catalytic activity;ligase activity			UBQ-conjugat_E2;UBQ-conjugating_AS;UBQ-conjugating_enzyme/RWD		UQ_con	+	7	7	7	35.2	35.2	35.2	27.901	0	27.039	584530000	235	9.69992e-05	0.000703332	V5BGK9	>tr|V5BGK9|V5BGK9_TRYCR Ubiquitin-conjugating enzyme protein OS=Trypanosoma cruzi Dm28c GN=TCDM_04407 PE=3 SV=1
V5BGP0	Cluster 5	8.76989	8.73709	8.75537	8.65337	8.56572	8.58639	7.92218	7.92142	biosynthetic process;carboxylic acid biosynthetic process;carboxylic acid metabolic process;cellular biosynthetic process;cellular ketone metabolic process;cellular lipid metabolic process;cellular metabolic process;cellular process;fatty acid biosynthetic process;fatty acid metabolic process;lipid biosynthetic process;lipid metabolic process;metabolic process;monocarboxylic acid metabolic proces…	acetyl-CoA carboxylase activity;adenyl nucleotide binding;adenyl ribonucleotide binding;ATP binding;binding;biotin carboxylase activity;catalytic activity;cation binding;CoA carboxylase activity;ion binding;ligase activity;ligase activity, forming carbon-carbon bonds;ligase activity, forming carbon-nitrogen bonds;metal ion binding;nucleotide binding;purine nucleotide binding;purine ribonucleoside…			AcCoA_COase_cen;ATP_grasp_subdomain_1;ATP_grasp_subdomain_2;ATP-grasp;Biotin_carboxylation_dom;Biotin_COase_C;Biotin_lipoyl;CarbamoylP_synth_lsu_N;Carboxyl_trans;CbamoylP_synth_lsu-like_ATP-bd;ClpP/crotonase-like_dom;COA_CT_C;PreATP-grasp_dom;Rudment_hybrid_motif;Single_hybrid_motif	Biotin_carb_C	ACC_central;Biotin_carb_C;Biotin_lipoyl;Carboxyl_trans;CPSase_L_chain;CPSase_L_D2	+	44	44	44	25.6	25.6	25.6	245.77	0	323.31	3759600000	1354	1.28835e-07	1.16771e-05	V5BGP0	>tr|V5BGP0|V5BGP0_TRYCR Acetyl-CoA carboxylase OS=Trypanosoma cruzi Dm28c GN=TCDM_08578 PE=4 SV=1
V5BGP9	Cluster 1	9.07697	9.14054	9.17383	8.96743	9.17518	9.16137	8.32595	8.17728					P-loop_NTPase			+	11	11	11	22.5	22.5	22.5	67.425	0	154.08	13316000000	845	1.22855e-05	0.000178812	V5BGP9	>tr|V5BGP9|V5BGP9_TRYCR Uncharacterized protein OS=Trypanosoma cruzi Dm28c GN=TCDM_08534 PE=4 SV=1
V5BGQ4	Cluster 3	8.48976	8.55834	8.55191	8.63463	8.62343	8.68206	7.27891	7.11163					P-loop_NTPase			+	8	8	8	38.6	38.6	38.6	30.606	0	163.18	2930200000	981	3.31378e-07	2.13151e-05	V5BGQ4	>tr|V5BGQ4|V5BGQ4_TRYCR Uncharacterized protein OS=Trypanosoma cruzi Dm28c GN=TCDM_08541 PE=4 SV=1
V5BGQ7	Cluster 3	7.6816	7.6693	7.66943	7.62078	6.81603	7.05419	6.80247	6.84968					BRCT_dom			+	6	6	6	8.4	8.4	8.4	93.282	0	34.691	276440000	114	0.001054	0.00383517	V5BGQ7	>tr|V5BGQ7|V5BGQ7_TRYCR Uncharacterized protein OS=Trypanosoma cruzi Dm28c GN=TCDM_08492 PE=4 SV=1
V5BGT0	Cluster 1	8.8892	9.04293	9.03149	9.05396	8.81835	8.91449	8.69382	8.66251	amine metabolic process;amino acid activation;carboxylic acid metabolic process;cellular amine metabolic process;cellular amino acid metabolic process;cellular ketone metabolic process;cellular macromolecule metabolic process;cellular metabolic process;cellular nitrogen compound metabolic process;cellular process;histidyl-tRNA aminoacylation;macromolecule metabolic process;metabolic process;ncRNA…	adenyl nucleotide binding;adenyl ribonucleotide binding;aminoacyl-tRNA ligase activity;ATP binding;binding;catalytic activity;histidine-tRNA ligase activity;ligase activity;ligase activity, forming aminoacyl-tRNA and related compounds;ligase activity, forming carbon-oxygen bonds;nucleotide binding;purine nucleotide binding;purine ribonucleoside triphosphate binding;purine ribonucleotide binding;r…	cell part;cytoplasm;intracellular part		aa-tRNA-synth_II;Anticodon-bd;HisRS/HisZ;His-tRNA-ligase		HGTP_anticodon	+	15	15	15	36	36	36	53.42	0	205.01	6505000000	1210	0.000822552	0.00318479	V5BGT0	>tr|V5BGT0|V5BGT0_TRYCR Histidyl-tRNA synthetase OS=Trypanosoma cruzi Dm28c GN=TCDM_08465 PE=3 SV=1
V5BGT2	Cluster 5	8.93298	9.12937	8.79731	8.9933	8.5771	8.64349	7.7987	8.07943	biosynthetic process;cellular biosynthetic process;cellular macromolecule biosynthetic process;cellular macromolecule metabolic process;cellular metabolic process;cellular process;cellular protein metabolic process;macromolecule biosynthetic process;macromolecule metabolic process;metabolic process;primary metabolic process;protein metabolic process;translation	structural constituent of ribosome;structural molecule activity	cell part;cytoplasmic part;intracellular non-membrane-bounded organelle;intracellular organelle;intracellular part;macromolecular complex;non-membrane-bounded organelle;organelle;ribonucleoprotein complex;ribosome		Ribosomal_S14		Ribosomal_S14	+	5	5	5	59.6	59.6	59.6	6.6377	0	10.06	4996300000	416	0.000591247	0.00256851	V5BGT2	>tr|V5BGT2|V5BGT2_TRYCR Ribosomal protein S29 OS=Trypanosoma cruzi Dm28c GN=TCDM_13852 PE=4 SV=1
V5BGW0	Cluster 5	8.62803	8.82863	8.69644	8.70062	8.4382	8.52161	8.24519	8.41868		binding;nucleic acid binding;RNA binding;translation factor activity, nucleic acid binding;translation initiation factor activity			Transl_init_fac_IF2/IF5;Transl_init_fac_IF2/IF5_N;Transl_init_fac_IF2/IF5_Zn-bd		eIF-5_eIF-2B	+	8	8	8	27.1	27.1	27.1	38.283	0	242.83	3363800000	788	0.00117799	0.00411369	V5BGW0	>tr|V5BGW0|V5BGW0_TRYCR Translation initiation factor OS=Trypanosoma cruzi Dm28c GN=TCDM_04357 PE=4 SV=1
V5BGW3	Cluster 1	9.3043	9.36374	9.4524	9.43051	9.34991	9.31602	9.18932	9.16492	cellular macromolecule metabolic process;cellular metabolic process;cellular nitrogen compound metabolic process;cellular process;cellular response to stimulus;cellular response to stress;DNA metabolic process;DNA repair;macromolecule metabolic process;metabolic process;nitrogen compound metabolic process;nucleic acid metabolic process;nucleobase-containing compound metabolic process;primary meta…	binding;catalytic activity;DNA binding;DNA polymerase activity;DNA-directed DNA polymerase activity;nucleic acid binding;nucleotidyltransferase activity;transferase activity;transferase activity, transferring phosphorus-containing groups	cell part;intracellular membrane-bounded organelle;intracellular organelle;intracellular part;membrane-bounded organelle;nucleus;organelle		DNA_pol_B_palm_palm;DNA_pol_b-like_N;DNA_pol_lambd_fingers_domain;DNA_pol_X_beta-like;DNA_pol_X_lyase_dom;DNA-dir_DNA_pol_X;Hlx-hairpin-Hlx_DNA-bd_motif;PolB_thumb	HhH1;POLXc	DNA_pol_B_palm;DNA_pol_B_thumb;DNA_pol_lambd_f	+	20	20	20	55.8	55.8	55.8	45.627	0	312.13	19553000000	3269	0.000246044	0.00133319	V5BGW3	>tr|V5BGW3|V5BGW3_TRYCR Mitochondrial DNA polymerase beta OS=Trypanosoma cruzi Dm28c GN=TCDM_04366 PE=4 SV=1
V5BH13	Cluster 5	8.48769	8.46552	8.68392	8.61612	8.70091	8.67321	8.79489	8.80103		catalytic activity			AMP-dep_Synth/Lig		AMP-binding	+	18	18	18	31	31	31	77.83	0	95.263	4137800000	972	0.00130716	0.00443277	V5BH13	>tr|V5BH13|V5BH13_TRYCR Fatty acyl CoA synthetase 2 OS=Trypanosoma cruzi Dm28c GN=TCDM_06202 PE=4 SV=1
V5BH27	Cluster 5	8.38268	8.42544	8.34536	8.36987	8.19382	8.16011	7.99939	8.01937		binding;catalytic activity;cation binding;endopeptidase activity;hydrolase activity;ion binding;metal ion binding;metalloendopeptidase activity;metallopeptidase activity;peptidase activity;peptidase activity, acting on L-amino acid peptides			Metalloenz_LuxS/M16;Pept_M16_dom;Pept_M16_N;Pept_M16_Zn_BS;Peptidase_M16_C		Peptidase_M16;Peptidase_M16_C	+	9	9	9	24.6	24.6	24.6	54.298	0	31.251	1546000000	674	6.10532e-06	0.000128147	V5BH27	>tr|V5BH27|V5BH27_TRYCR Mitochondrial processing peptide beta subunit OS=Trypanosoma cruzi Dm28c GN=TCDM_06224 PE=3 SV=1
V5BH56	Cluster 5	8.40126	8.45547	8.56081	8.67319	8.6173	8.63549	9.07258	9.14054								+	23	23	23	55.7	55.7	55.7	64.883	0	323.31	4652400000	1394	0.000415828	0.00195097	V5BH56	>tr|V5BH56|V5BH56_TRYCR Uncharacterized protein OS=Trypanosoma cruzi Dm28c GN=TCDM_04273 PE=4 SV=1
V5BH60	Cluster 1	9.48605	9.55665	9.52366	9.47267	9.30982	9.28833	9.07181	8.96941	biosynthetic process;cellular biosynthetic process;cellular macromolecule biosynthetic process;cellular macromolecule metabolic process;cellular metabolic process;cellular process;cellular protein metabolic process;macromolecule biosynthetic process;macromolecule metabolic process;metabolic process;primary metabolic process;protein metabolic process;translation	structural constituent of ribosome;structural molecule activity	cell part;cytoplasmic part;intracellular non-membrane-bounded organelle;intracellular organelle;intracellular part;macromolecular complex;non-membrane-bounded organelle;organelle;ribonucleoprotein complex;ribosome		Ribos_L4_C_dom;Ribosomal_L4/L1e;Ribosomal_L4/L1e_euk/arc_CS;Ribosomal_L4_dom		Ribos_L4_asso_C;Ribosomal_L4	+	15	15	15	40.2	40.2	40.2	47.903	0	196.03	21213000000	2168	5.87884e-05	0.000486407	V5BH60	>tr|V5BH60|V5BH60_TRYCR 60S ribosomal protein L4 OS=Trypanosoma cruzi Dm28c GN=TCDM_04279 PE=4 SV=1
V5BH83	Cluster 4	7.87915	7.93904	8.10396	8.04395	8.17485	8.12988	8.43196	8.44661					DUF3508		DUF3508	+	13	13	13	23	23	23	71.457	0	73.172	1283500000	544	0.00163208	0.00510888	V5BH83	>tr|V5BH83|V5BH83_TRYCR Uncharacterized protein OS=Trypanosoma cruzi Dm28c GN=TCDM_08217 PE=4 SV=1
V5BH92	Cluster 5	8.77039	8.71011	8.65381	8.7261	8.58147	8.57047	7.81947	7.69858	amine biosynthetic process;amine metabolic process;arginine biosynthetic process;arginine metabolic process;biosynthetic process;carboxylic acid biosynthetic process;carboxylic acid metabolic process;cellular amine metabolic process;cellular amino acid biosynthetic process;cellular amino acid metabolic process;cellular biosynthetic process;cellular ketone metabolic process;cellular metabolic proc…	adenyl nucleotide binding;adenyl ribonucleotide binding;argininosuccinate synthase activity;ATP binding;binding;catalytic activity;cation binding;ion binding;ligase activity;ligase activity, forming carbon-nitrogen bonds;metal ion binding;nucleotide binding;purine nucleotide binding;purine ribonucleoside triphosphate binding;purine ribonucleotide binding;ribonucleotide binding			Arginosuc_synth;AS_cat/multimer_dom_body;ATP_grasp_subdomain_1;ATP_grasp_subdomain_2;ATP-grasp;CarbamoylP_synth_lsu_N;CbamoylP_synth_lsu_CPSase_dom;CbamoylP_synth_lsu-like_ATP-bd;MGS-like_dom;PreATP-grasp_dom;Rossmann-like_a/b/a_fold		Arginosuc_synth;CPSase_L_chain;CPSase_L_D2;MGS	+	24	24	24	37.1	37.1	37.1	103.01	0	268.41	3340100000	1047	8.97759e-08	9.42174e-06	V5BH92	>tr|V5BH92|V5BH92_TRYCR Putative glutamine hydrolysing (Not ammonia-dependent) carbomoyl phosphate synthase,putative OS=Trypanosoma cruzi Dm28c GN=TCDM_06188 PE=4 SV=1
V5BHA2	Cluster 1	9.75098	9.76275	9.77907	9.71253	9.76137	9.70213	9.30771	9.27436		catalytic activity;hydrolase activity			Peptidase_M20;Peptidase_M20_dimer		M20_dimer;Peptidase_M20	+	19	19	19	59	59	59	51.896	0	323.31	43517000000	4885	1.18423e-05	0.000176221	V5BHA2	>tr|V5BHA2|V5BHA2_TRYCR Peptidase M20/M25/M40 OS=Trypanosoma cruzi Dm28c GN=TCDM_06069 PE=4 SV=1
V5BHB3	Cluster 3	7.60914	7.61549	7.92269	7.796	7.37521	7.51238	7.10438	7.18882								+	5	5	5	19.6	19.6	19.6	35.459	0	46.763	365770000	121	0.00060158	0.00258524	V5BHB3	>tr|V5BHB3|V5BHB3_TRYCR Uncharacterized protein OS=Trypanosoma cruzi Dm28c GN=TCDM_04178 PE=4 SV=1
V5BHI1	Cluster 3	8.12483	8.10721	8.04647	8.08183	7.75828	7.70019	7.63559	7.79863					Glycosyltransferase;Nucleotide-diphossugar_trans		GlcNAc	+	14	14	14	21.9	21.9	21.9	83.91	0	57.503	806790000	327	0.000617013	0.00262329	V5BHI1	>tr|V5BHI1|V5BHI1_TRYCR Uncharacterized protein OS=Trypanosoma cruzi Dm28c GN=TCDM_06009 PE=4 SV=1
V5BHK4	Cluster 5	8.26487	8.3485	8.49512	8.55275	8.40137	8.50821	8.71721	8.80895	cellular metabolic process;cellular nitrogen compound metabolic process;cellular process;metabolic process;nitrogen compound metabolic process;nucleobase-containing compound metabolic process;primary metabolic process	adenyl nucleotide binding;adenyl ribonucleotide binding;ATP binding;binding;catalytic activity;kinase activity;nucleobase-containing compound kinase activity;nucleotide binding;purine nucleotide binding;purine ribonucleoside triphosphate binding;purine ribonucleotide binding;ribonucleotide binding;transferase activity;transferase activity, transferring phosphorus-containing groups			Adenylat/UMP-CMP_kin;Dpy-30_motif;NAD(P)-bd_dom;P-loop_NTPase		Dpy-30	+	23	23	23	29.6	29.6	29.6	117.12	0	198.43	2902600000	1114	0.000800751	0.00312465	V5BHK4	>tr|V5BHK4|V5BHK4_TRYCR Uncharacterized protein OS=Trypanosoma cruzi Dm28c GN=TCDM_04149 PE=4 SV=1
V5BHN5	Cluster 1	9.94748	10.011	10.1011	10.1193	9.94204	9.88143	9.77412	9.75257	acetyl-CoA catabolic process;acetyl-CoA metabolic process;carbohydrate metabolic process;carboxylic acid metabolic process;catabolic process;cellular catabolic process;cellular ketone metabolic process;cellular metabolic process;cellular process;coenzyme catabolic process;coenzyme metabolic process;cofactor catabolic process;cofactor metabolic process;dicarboxylic acid metabolic process;malate me…	catalytic activity;L-malate dehydrogenase activity;malate dehydrogenase activity;oxidoreductase activity;oxidoreductase activity, acting on CH-OH group of donors;oxidoreductase activity, acting on the CH-OH group of donors, NAD or NADP as acceptor			Lactate/malate_DH_C;Lactate/malate_DH_N;Lactate_DH/Glyco_Ohase_4_C;L-lactate/malate_DH;Malate_DH_AS;Malate_DH_type1;NAD(P)-bd_dom		Ldh_1_C;Ldh_1_N	+	17	17	17	72.3	72.3	72.3	33.337	0	323.31	83629000000	4579	0.000490071	0.00221588	V5BHN5	>tr|V5BHN5|V5BHN5_TRYCR Malate dehydrogenase OS=Trypanosoma cruzi Dm28c GN=TCDM_04026 PE=3 SV=1
V5BHP4	Cluster 5	8.30797	8.33989	8.5293	8.53512	8.45697	8.54035	8.71144	8.68896	establishment of localization;establishment of localization in cell;intracellular transport;nuclear transport;nucleocytoplasmic transport;transport	structural constituent of nuclear pore;structural molecule activity	cell part;intracellular organelle part;intracellular part;macromolecular complex;membrane part;nuclear part;nuclear pore;organelle part;pore complex;protein complex		Nucleoporin_Nup133/Nup155_C;Nucleoporin_Nup133/Nup155_N;Nucleoporin_Nup155		Nucleoporin_C;Nucleoporin_N	+	29	29	29	29	29	29	147.02	0	244.47	2861500000	1248	0.0013092	0.00441717	V5BHP4	>tr|V5BHP4|V5BHP4_TRYCR Nucleoporin OS=Trypanosoma cruzi Dm28c GN=TCDM_05985 PE=4 SV=1
V5BHP7	Cluster 1	9.54841	9.62164	9.65407	9.68183	9.48519	9.52005	9.38892	9.38936	biological regulation;cell redox homeostasis;cellular homeostasis;cellular process;homeostatic process;regulation of biological process;regulation of biological quality;regulation of cellular process	catalytic activity;isomerase activity			Disulphide_isomerase;Thioredoxin_CS;Thioredoxin_domain;Thioredoxin-like_fold		Thioredoxin	+	18	18	18	42.9	42.9	42.9	49.702	0	168.89	30516000000	2790	0.00125884	0.00432781	V5BHP7	>tr|V5BHP7|V5BHP7_TRYCR Protein disulfide isomerase OS=Trypanosoma cruzi Dm28c GN=TCDM_05990 PE=3 SV=1
V5BHQ7	Cluster 4	8.08167	8.02391	7.94365	7.84915	7.8926	7.93486	8.59324	8.5887								+	10	10	10	34.9	34.9	34.9	40.048	0	122.28	1409900000	354	0.000213845	0.00119777	V5BHQ7	>tr|V5BHQ7|V5BHQ7_TRYCR Uncharacterized protein OS=Trypanosoma cruzi Dm28c GN=TCDM_04057 PE=4 SV=1
V5BHR1	Cluster 5	8.13392	8.19019	8.55989	8.61498	8.62659	8.63262	7.89533	8.12215					ENTH_VHS			+	18	18	18	26.8	26.8	26.8	93.328	0	120.96	2347600000	687	0.000185215	0.00109266	V5BHR1	>tr|V5BHR1|V5BHR1_TRYCR Uncharacterized protein OS=Trypanosoma cruzi Dm28c GN=TCDM_04063 PE=4 SV=1
V5BHR7	Cluster 2	7.43829	7.52152	7.55911	7.62568	7.95134	7.82536	8.12665	8.02914					DUF4201;IQ_motif_EF-hand-BS		DUF4201	+	8	8	8	26.3	26.3	26.3	47.868	0	94.281	636080000	285	8.91629e-05	0.000670908	V5BHR7	>tr|V5BHR7|V5BHR7_TRYCR Uncharacterized protein OS=Trypanosoma cruzi Dm28c GN=TCDM_05900 PE=4 SV=1
V5BHU4	Cluster 1	9.40113	9.37544	9.5163	9.55426	9.42796	9.49454	9.27056	9.25756					ABC_ATPase_put;P-loop_NTPase		ABC_ATPase	+	24	24	24	45	45	45	72.343	0	323.31	23243000000	3437	0.00134005	0.00448334	V5BHU4	>tr|V5BHU4|V5BHU4_TRYCR Uncharacterized protein OS=Trypanosoma cruzi Dm28c GN=TCDM_03925 PE=4 SV=1
V5BHV2	Cluster 5	8.54411	8.54238	8.46965	8.54816	8.2664	8.33849	8.12398	8.298	amine metabolic process;amino acid activation;carboxylic acid metabolic process;cellular amine metabolic process;cellular amino acid metabolic process;cellular ketone metabolic process;cellular macromolecule metabolic process;cellular metabolic process;cellular nitrogen compound metabolic process;cellular process;cysteinyl-tRNA aminoacylation;macromolecule metabolic process;metabolic process;ncRN…	adenyl nucleotide binding;adenyl ribonucleotide binding;aminoacyl-tRNA ligase activity;ATP binding;binding;catalytic activity;cysteine-tRNA ligase activity;ligase activity;ligase activity, forming aminoacyl-tRNA and related compounds;ligase activity, forming carbon-oxygen bonds;nucleotide binding;purine nucleotide binding;purine ribonucleoside triphosphate binding;purine ribonucleotide binding;ri…			Cys-tRNA/MSH_ligase;Cys-tRNA-ligase;Rossmann-like_a/b/a_fold		tRNA-synt_1e	+	13	13	13	33.5	33.5	33.5	56.311	0	53.458	2228300000	703	0.00370654	0.00946331	V5BHV2	>tr|V5BHV2|V5BHV2_TRYCR Cysteinyl-tRNA synthetase OS=Trypanosoma cruzi Dm28c GN=TCDM_05846 PE=4 SV=1
V5BHV5	Cluster 5	8.44144	8.38582	8.47806	8.41797	8.23372	8.23013	8.132	8.00903		binding;catalytic activity;cation binding;endopeptidase activity;hydrolase activity;ion binding;metal ion binding;metalloendopeptidase activity;metallopeptidase activity;peptidase activity;peptidase activity, acting on L-amino acid peptides			Metalloenz_LuxS/M16;Pept_M16_dom;Pept_M16_N;Pept_M16_Zn_BS;Peptidase_M16_C;Peptidase_M16C_assoc		M16C_assoc;Peptidase_M16;Peptidase_M16_C	+	22	22	22	24.4	24.4	24.4	114.31	0	107.96	2123100000	569	0.000644698	0.00266155	V5BHV5	>tr|V5BHV5|V5BHV5_TRYCR Pitrilysin-like metalloprotease OS=Trypanosoma cruzi Dm28c GN=TCDM_07985 PE=3 SV=1
V5BHV8	Cluster 3	8.21168	8.29237	8.30714	8.37757	8.09764	8.07271	7.49563	7.55675								+	8	8	8	38.8	38.8	38.8	31.847	0	43.029	1170200000	503	0.000380726	0.00182932	V5BHV8	>tr|V5BHV8|V5BHV8_TRYCR Uncharacterized protein OS=Trypanosoma cruzi Dm28c GN=TCDM_03952 PE=4 SV=1
V5BHY0	Cluster 1	9.67051	9.53781	9.56822	9.53924	9.46951	9.41069	9.14857	8.98082	biosynthetic process;cellular biosynthetic process;cellular macromolecule biosynthetic process;cellular macromolecule metabolic process;cellular metabolic process;cellular process;cellular protein metabolic process;macromolecule biosynthetic process;macromolecule metabolic process;metabolic process;primary metabolic process;protein metabolic process;translation	5S rRNA binding;binding;nucleic acid binding;RNA binding;rRNA binding;structural constituent of ribosome;structural molecule activity	cell part;cytoplasmic part;intracellular non-membrane-bounded organelle;intracellular organelle;intracellular part;macromolecular complex;non-membrane-bounded organelle;organelle;ribonucleoprotein complex;ribosome		Rbsml_L5_euk/L18_arc;Rbsml_L5e/L18P_C;Ribosomal_L18/L5		Ribosomal_L18_c;Ribosomal_L18p	+	9	9	9	33.9	33.9	33.9	30.391	0	81.657	29443000000	1787	0.00152817	0.00487549	V5BHY0	>tr|V5BHY0|V5BHY0_TRYCR 60S ribosomal protein L5 OS=Trypanosoma cruzi Dm28c GN=TCDM_07951 PE=4 SV=1
V5BHY9	Cluster 1	9.28632	9.39907	9.40803	9.36502	9.06673	9.10026	8.8021	8.93665		catalytic activity;isomerase activity			Aldolase/citrate-lyase_domain;Pyrv/PenolPyrv_Kinase-like_dom		HpcH_HpaI	+	7	7	7	39.2	39.2	39.2	29.949	0	190.72	15888000000	2033	0.00162514	0.00509516	V5BHY9	>tr|V5BHY9|V5BHY9_TRYCR 3,2-trans-enoyl-CoA isomerase OS=Trypanosoma cruzi Dm28c GN=TCDM_03994 PE=4 SV=1
V5BI08	Cluster 5	8.74526	8.80986	8.55863	8.58501	8.57957	8.63835	7.35522	7.51343		adenyl nucleotide binding;adenyl ribonucleotide binding;ATP binding;binding;catalytic activity;hydrolase activity;hydrolase activity, acting on acid anhydrides;hydrolase activity, acting on acid anhydrides, in phosphorus-containing anhydrides;motor activity;nucleoside-triphosphatase activity;nucleotide binding;purine nucleotide binding;purine ribonucleoside triphosphate binding;purine ribonucleot…	cell part;cytoskeletal part;intracellular organelle part;intracellular part;macromolecular complex;myosin complex;organelle part;protein complex		Myosin_head_motor_dom;P-loop_NTPase;UBA/transl_elong_EF1B_N_euk;UBA-like	MYSc;UBA	Myosin_head	+	24	24	24	26.7	26.7	26.7	120.45	0	319.2	3227200000	881	4.15486e-07	2.30133e-05	V5BI08	>tr|V5BI08|V5BI08_TRYCR Myosin heavy chain MYA2 OS=Trypanosoma cruzi Dm28c GN=TCDM_05821 PE=4 SV=1
V5BI57	Cluster 1	9.40512	9.53893	9.46065	9.36975	9.24272	9.1656	9.02383	9.04984	acetyl-CoA catabolic process;acetyl-CoA metabolic process;carbohydrate metabolic process;carboxylic acid metabolic process;catabolic process;cellular catabolic process;cellular ketone metabolic process;cellular metabolic process;cellular process;coenzyme catabolic process;coenzyme metabolic process;cofactor catabolic process;cofactor metabolic process;dicarboxylic acid metabolic process;malate me…	catalytic activity;L-malate dehydrogenase activity;malate dehydrogenase activity;oxidoreductase activity;oxidoreductase activity, acting on CH-OH group of donors;oxidoreductase activity, acting on the CH-OH group of donors, NAD or NADP as acceptor			Lactate/malate_DH_C;Lactate/malate_DH_N;Lactate_DH/Glyco_Ohase_4_C;L-lactate/malate_DH;Malate_DH_AS;Malate_DH_NAD-dep_euk;Malate_DH_type2;NAD(P)-bd_dom		Ldh_1_C;Ldh_1_N	+	9	9	9	44.6	44.6	44.6	35.608	0	189.11	20509000000	2962	0.000202831	0.00115556	V5BI57	>tr|V5BI57|V5BI57_TRYCR Malate dehydrogenase OS=Trypanosoma cruzi Dm28c GN=TCDM_07857 PE=3 SV=1
V5BI61	Cluster 4	8.24675	8.19184	8.41596	8.3834	8.28932	8.25925	8.44579	8.44454		adenyl nucleotide binding;adenyl ribonucleotide binding;ATP binding;binding;nucleotide binding;purine nucleotide binding;purine ribonucleoside triphosphate binding;purine ribonucleotide binding;ribonucleotide binding			Heat_shock_70_CS;Hsp_70_fam;HSP70_peptide-bd		HSP70	+	13	13	13	22.1	22.1	22.1	74.02	0	42.289	1952100000	780	0.000171665	0.00104679	V5BI61	>tr|V5BI61|V5BI61_TRYCR Heat shock protein 70 OS=Trypanosoma cruzi Dm28c GN=TCDM_07862 PE=3 SV=1
V5BI86	Cluster 2	7.63785	7.63001	7.90125	7.76061	7.61778	7.68573	8.17673	8.154	biosynthetic process;cellular biosynthetic process;cellular metabolic compound salvage;cellular metabolic process;cellular nitrogen compound biosynthetic process;cellular nitrogen compound metabolic process;cellular process;heterocycle biosynthetic process;heterocycle metabolic process;IMP biosynthetic process;IMP metabolic process;IMP salvage;metabolic process;nitrogen compound metabolic process…	AMP deaminase activity;catalytic activity;deaminase activity;hydrolase activity;hydrolase activity, acting on carbon-nitrogen (but not peptide) bonds;hydrolase activity, acting on carbon-nitrogen (but not peptide) bonds, in cyclic amidines			A/AMP_deaminase_dom;AMPD		A_deaminase	+	6	6	6	10.8	10.8	10.8	68.032	0	8.4032	655030000	143	0.000275552	0.00144592	V5BI86	>tr|V5BI86|V5BI86_TRYCR Adenosine monophosphate deaminase OS=Trypanosoma cruzi Dm28c GN=TCDM_07810 PE=4 SV=1
V5BI97	Cluster 5	8.88533	8.88053	9.04823	9.01555	9.04482	9.08672	7.61688	7.57419	cellular lipid metabolic process;cellular metabolic process;cellular process;dephosphorylation;glycerolipid metabolic process;glycerophospholipid metabolic process;lipid metabolic process;lipid modification;metabolic process;organophosphate metabolic process;phosphate-containing compound metabolic process;phosphatidylinositol dephosphorylation;phosphatidylinositol metabolic process;phospholipid d…				Endo/exonuclease/phosphatase;IPPc	IPPc	Exo_endo_phos	+	23	23	23	33.1	33.1	33.1	105.03	0	185.63	7274900000	1306	2.81479e-10	2.80634e-07	V5BI97	>tr|V5BI97|V5BI97_TRYCR Putative Unc104-like kinesin OS=Trypanosoma cruzi Dm28c GN=TCDM_07833 PE=4 SV=1
V5BIC3	Cluster 5	8.29877	8.25411	8.44872	8.40653	8.19217	8.24222	7.83626	7.90306			cell part;membrane		Surf1/Shy1		SURF1	+	6	6	6	21.9	21.9	21.9	38.418	0	67.598	1563500000	774	0.000336873	0.00167512	V5BIC3	>tr|V5BIC3|V5BIC3_TRYCR Uncharacterized protein OS=Trypanosoma cruzi Dm28c GN=TCDM_07735 PE=4 SV=1
V5BIC8	Cluster 1	9.20957	9.15764	9.35781	9.33651	9.31701	9.32345	9.74058	9.81012		cAMP-dependent protein kinase regulator activity;catalytic activity;enzyme regulator activity;kinase activity;kinase regulator activity;protein kinase regulator activity;transferase activity;transferase activity, transferring phosphorus-containing groups	cAMP-dependent protein kinase complex;cell part;intracellular part;macromolecular complex;protein complex		cAMP/cGMP_kin;cNMP-bd_CS;cNMP-bd_dom;cNMP-bd-like;RmlC-like_jellyroll	cNMP	cNMP_binding	+	20	20	20	54.7	54.7	54.7	56.799	0	323.31	22805000000	2782	0.000127346	0.000849255	V5BIC8	>tr|V5BIC8|V5BIC8_TRYCR Regulatory subunit of protein kinase a-like protein OS=Trypanosoma cruzi Dm28c GN=TCDM_07745 PE=4 SV=1
V5BIG5;V5BIY0	Cluster 5	7.12162	7.36412	9.31935	9.51046	9.51334	9.55605	8.08994	8.32613	establishment of localization;transport		cell part;integral to membrane;intrinsic to membrane;membrane part		FBT;MFS_dom		BT1	+	5	5	5	25.4	25.4	25.4	24.899	0	90.486	15077000000	1439	7.37293e-06	0.000140015	V5BIG5	>tr|V5BIG5|V5BIG5_TRYCR Folate/pteridine transporter OS=Trypanosoma cruzi Dm28c GN=TCDM_07649 PE=4 SV=1
V5BIH6	Cluster 4	8.22274	8.07958	7.75631	7.9474	8.20064	8.14268	8.92527	8.76245					Leu-rich_rpt;Leu-rich_rpt_typical-subtyp	LRR_TYP	LRR_8	+	8	8	8	45.3	45.3	45.3	26.506	0	185.51	2242600000	478	0.00227156	0.00651726	V5BIH6	>tr|V5BIH6|V5BIH6_TRYCR Leucine-rich repeat protein OS=Trypanosoma cruzi Dm28c GN=TCDM_07671 PE=4 SV=1
V5BIH7	Cluster 2	6.59203	6.73514	6.64773	6.86848	6.80738	6.82365	8.65682	8.58252								+	25	25	25	28	28	28	129.85	0	186.71	740280000	242	2.12056e-06	6.81998e-05	V5BIH7	>tr|V5BIH7|V5BIH7_TRYCR Leucine-rich repeat protein OS=Trypanosoma cruzi Dm28c GN=TCDM_03810 PE=4 SV=1
V5BIK5	Cluster 3	7.97153	7.90381	7.73823	7.87003	7.50218	7.51158	7.6793	7.50299	cellular macromolecule metabolic process;cellular metabolic process;cellular nitrogen compound metabolic process;cellular process;macromolecule metabolic process;metabolic process;ncRNA metabolic process;ncRNA processing;nitrogen compound metabolic process;nucleic acid metabolic process;nucleobase-containing compound metabolic process;primary metabolic process;RNA metabolic process;RNA processing…	binding;catalytic activity;methyltransferase activity;nucleic acid binding;RNA binding;S-adenosylmethionine-dependent methyltransferase activity;transferase activity;transferase activity, transferring one-carbon groups			Fmu/NOL1/Nop2p_CS;MeTrfase_RsmB/NOP2;Nop2p;RCMT;RCMT_NOP2;SAM-dependent_MTases		Nol1_Nop2_Fmu	+	10	10	10	26.6	26.6	26.6	61.055	0	87.346	542460000	247	0.000405946	0.00191361	V5BIK5	>tr|V5BIK5|V5BIK5_TRYCR Nucleolar protein OS=Trypanosoma cruzi Dm28c GN=TCDM_05566 PE=4 SV=1
V5BIL1	Cluster 1	9.16997	9.17661	9.28859	9.28292	9.33331	9.26497	9.47643	9.40951	acetyl-CoA catabolic process;acetyl-CoA metabolic process;catabolic process;cellular catabolic process;cellular metabolic process;cellular process;coenzyme catabolic process;coenzyme metabolic process;cofactor catabolic process;cofactor metabolic process;metabolic process;tricarboxylic acid cycle	binding;catalytic activity;coenzyme binding;cofactor binding;oxidoreductase activity;oxidoreductase activity, acting on the aldehyde or oxo group of donors;oxidoreductase activity, acting on the aldehyde or oxo group of donors, disulfide as acceptor;oxoglutarate dehydrogenase (succinyl-transferring) activity;thiamine pyrophosphate binding;vitamin binding			2oxoglutarate_DH_E1;DH_E1;THDP-binding;Transketolase-like_Pyr-bd	Transket_pyr	E1_dh;Transket_pyr	+	31	31	31	46.2	46.2	46.2	113.72	0	323.31	18106000000	4506	0.00130415	0.00443012	V5BIL1	>tr|V5BIL1|V5BIL1_TRYCR 2-oxoglutarate dehydrogenase subunit OS=Trypanosoma cruzi Dm28c GN=TCDM_07647 PE=4 SV=1
V5BIM6	Cluster 5	8.48748	8.55149	8.50264	8.4734	8.39634	8.35784	8.20731	8.16456		binding;catalytic activity;cation binding;ion binding;metal ion binding			Metalloenz_LuxS/M16;Pept_M16_dom;Pept_M16_N;Peptidase_M16_C		Peptidase_M16;Peptidase_M16_C	+	10	10	10	24.1	24.1	24.1	51.74	0	99.02	2344600000	692	6.92731e-05	0.000550321	V5BIM6	>tr|V5BIM6|V5BIM6_TRYCR Mitochondrial processing peptidase alpha subunit OS=Trypanosoma cruzi Dm28c GN=TCDM_05444 PE=3 SV=1
V5BIM9	Cluster 2	7.47246	7.40381	7.46696	7.43115	7.61474	7.64469	7.93378	7.98244								+	8	8	8	16.9	16.9	16.9	68.059	0	49.515	403800000	174	7.5183e-05	0.000585605	V5BIM9	>tr|V5BIM9|V5BIM9_TRYCR Uncharacterized protein OS=Trypanosoma cruzi Dm28c GN=TCDM_03653 PE=4 SV=1
V5BIN9	Cluster 5	8.13978	8.19678	8.47135	8.42373	8.35733	8.40317	8.76447	8.70059			cell part;cell projection;cilium;motile cilium		Flagellar_rod;SH3_domain	SH3	Flagellar_rod;SH3_1	+	21	21	21	35	35	35	85.952	0	155.51	2705100000	642	0.00304595	0.00810896	V5BIN9	>tr|V5BIN9|V5BIN9_TRYCR Paraflagellar rod protein OS=Trypanosoma cruzi Dm28c GN=TCDM_05461 PE=4 SV=1
V5BIR9	Cluster 5	8.51943	8.53857	8.64518	8.58791	8.27125	8.22846	7.97917	8.06009		catalytic activity			THDP-binding;Transketo_C/Pyr-ferredox_oxred;Transketolase_C;Transketolase-like_Pyr-bd	Transket_pyr	Transket_pyr;Transketolase_C	+	9	9	9	34.5	34.5	34.5	40.022	0	122.67	2559400000	676	0.000118916	0.000806525	V5BIR9	>tr|V5BIR9|V5BIR9_TRYCR 2-oxoisovalerate dehydrogenase beta subunit OS=Trypanosoma cruzi Dm28c GN=TCDM_03721 PE=4 SV=1
V5BIS2	Cluster 3	8.13091	8.03798	8.21176	8.17473	8.01031	8.13115	7.21144	7.36169								+	10	10	10	29.1	29.1	29.1	61.086	0	52.864	960120000	305	3.32205e-06	9.07419e-05	V5BIS2	>tr|V5BIS2|V5BIS2_TRYCR Uncharacterized protein OS=Trypanosoma cruzi Dm28c GN=TCDM_07535 PE=4 SV=1
V5BIV9	Cluster 2	7.69508	7.27068	7.95629	8.07047	7.67676	7.62288	8.47098	8.40199	metabolic process;oxidation-reduction process	binding;coenzyme binding;cofactor binding;NAD binding;nucleotide binding			D-isomer_DH_NAD-bd;NAD(P)-bd_dom		2-Hacid_dh_C	+	14	5	5	44.7	17.8	17.8	39.048	0	77.323	944640000	328	0.00112597	0.00400209	V5BIV9	>tr|V5BIV9|V5BIV9_TRYCR D-isomer specific 2-hydroxyacid dehydrogenase-protein OS=Trypanosoma cruzi Dm28c GN=TCDM_03589 PE=4 SV=1
V5BIX9	Cluster 5	8.90481	8.85144	8.89258	8.89771	8.39115	8.53338	7.76662	7.8563	biosynthetic process;carboxylic acid biosynthetic process;carboxylic acid metabolic process;cellular biosynthetic process;cellular ketone metabolic process;cellular lipid metabolic process;cellular metabolic process;cellular process;fatty acid biosynthetic process;fatty acid metabolic process;lipid biosynthetic process;lipid metabolic process;metabolic process;monocarboxylic acid metabolic proces…	catalytic activity;transferase activity	cell part;integral to membrane;intrinsic to membrane;membrane part		ELO_fam		ELO	+	5	5	5	22.6	22.6	22.6	31.813	0	60.643	4104100000	592	0.00010216	0.000722368	V5BIX9	>tr|V5BIX9|V5BIX9_TRYCR Elongation of fatty acids protein OS=Trypanosoma cruzi Dm28c GN=TCDM_05391 PE=3 SV=1
V5BIY9	Cluster 5	8.52795	8.53789	8.52927	8.59971	8.56256	8.54057	8.05057	8.14007								+	8	8	8	56.3	56.3	56.3	26.394	0	177.08	2642900000	986	4.85859e-05	0.000434441	V5BIY9	>tr|V5BIY9|V5BIY9_TRYCR Uncharacterized protein OS=Trypanosoma cruzi Dm28c GN=TCDM_07451 PE=4 SV=1
V5BIZ5	Cluster 1	9.00898	8.99938	9.11583	9.1379	9.17518	9.21007	9.49131	9.47602					Quinonprotein_ADH-like_supfam;WD40/YVTN_repeat-like_dom;WD40_repeat;WD40_repeat_CS;WD40_repeat_dom	WD40	WD40	+	25	25	25	52.1	52.1	52.1	67.898	0	323.31	14204000000	2936	4.95826e-05	0.000441374	V5BIZ5	>tr|V5BIZ5|V5BIZ5_TRYCR Uncharacterized protein OS=Trypanosoma cruzi Dm28c GN=TCDM_07459 PE=4 SV=1
V5BIZ6	Cluster 3	7.83317	7.95721	8.04861	8.0655	7.91939	7.8953	7.04218	7.25744		catalytic activity;transferase activity			PAP_assoc;Znf_C2H2-like	ZnF_C2H2	PAP_assoc	+	13	13	13	18	18	18	110.18	0	41.403	722840000	275	2.89587e-06	8.36864e-05	V5BIZ6	>tr|V5BIZ6|V5BIZ6_TRYCR RNA editing 3 terminal uridylyl transferase 1 OS=Trypanosoma cruzi Dm28c GN=TCDM_05430 PE=4 SV=1
V5BJ00	Cluster 4	8.1427	8.12904	8.33415	8.27938	8.22565	8.29765	8.56398	8.72978								+	11	11	11	47.8	47.8	47.8	36.404	0	136.7	2251900000	942	0.000926489	0.0034989	V5BJ00	>tr|V5BJ00|V5BJ00_TRYCR Uncharacterized protein OS=Trypanosoma cruzi Dm28c GN=TCDM_05435 PE=4 SV=1
V5BJ29	Cluster 5	8.53802	8.4815	8.81692	8.73103	8.6324	8.6782	9.10762	9.1821								+	19	19	19	35	35	35	80.756	0	174.59	5898600000	1385	0.000142282	0.000918159	V5BJ29	>tr|V5BJ29|V5BJ29_TRYCR Uncharacterized protein OS=Trypanosoma cruzi Dm28c GN=TCDM_03482 PE=4 SV=1
V5BJ36	Cluster 1	9.10113	9.10322	9.21109	9.24899	9.12352	9.14737	8.30505	8.28078								+	22	22	22	53.7	53.7	53.7	54.57	0	292.15	10526000000	3073	2.33986e-08	4.24154e-06	V5BJ36	>tr|V5BJ36|V5BJ36_TRYCR Uncharacterized protein OS=Trypanosoma cruzi Dm28c GN=TCDM_05355 PE=4 SV=1
V5BJ41	Cluster 5	8.07059	8.23887	8.50876	8.51823	8.32962	8.39754	7.65752	7.81596								+	9	9	9	48.6	48.6	48.6	23.911	0	80.64	1714100000	726	0.000189033	0.00110537	V5BJ41	>tr|V5BJ41|V5BJ41_TRYCR Uncharacterized protein OS=Trypanosoma cruzi Dm28c GN=TCDM_07422 PE=4 SV=1
V5BJ49	Cluster 1	8.94498	8.96454	8.90841	8.96191	8.84065	8.85823	8.50539	8.54728	amine metabolic process;amino acid activation;carboxylic acid metabolic process;cellular amine metabolic process;cellular amino acid metabolic process;cellular ketone metabolic process;cellular macromolecule metabolic process;cellular metabolic process;cellular nitrogen compound metabolic process;cellular process;isoleucyl-tRNA aminoacylation;macromolecule metabolic process;metabolic process;ncRN…	adenyl nucleotide binding;adenyl ribonucleotide binding;aminoacyl-tRNA editing activity;aminoacyl-tRNA ligase activity;ATP binding;binding;carboxylic ester hydrolase activity;catalytic activity;hydrolase activity;hydrolase activity, acting on ester bonds;isoleucine-tRNA ligase activity;ligase activity;ligase activity, forming aminoacyl-tRNA and related compounds;ligase activity, forming carbon-ox…	cell part;cytoplasm;intracellular part		aa-tRNA-synth_I_CS;aa-tRNA-synth_Ia;Ile-tRNA-ligase;Ile-tRNA-ligase_type2;M/V/L/I-tRNA-synth_anticd-bd;Rossmann-like_a/b/a_fold;tRNAsynth_1a_anticodon-bd;Val/Leu/Ile-tRNA-synth_edit		Anticodon_1;tRNA-synt_1	+	35	35	35	38.8	38.8	38.8	132.37	0	323.31	6327000000	2242	1.91053e-05	0.000233718	V5BJ49	>tr|V5BJ49|V5BJ49_TRYCR Isoleucyl-tRNA synthetase OS=Trypanosoma cruzi Dm28c GN=TCDM_03509 PE=3 SV=1
V5BJ54	Cluster 3	7.53953	7.49715	7.66774	7.28418	7.27641	7.21261	6.50191	6.49549		binding;nucleic acid binding;RNA binding			ARM-like;ARM-type_fold;Pumilio_RNA-bd_rpt	Pumilio	PUF	+	10	10	10	12.2	12.2	12.2	98.907	0	30.416	241120000	85	0.0038502	0.00968135	V5BJ54	>tr|V5BJ54|V5BJ54_TRYCR Pumilio/PUF RNA binding protein 2 OS=Trypanosoma cruzi Dm28c GN=TCDM_05259 PE=4 SV=1
V5BJB5	Cluster 4	8.2304	8.27286	8.34779	8.37196	8.13417	8.21043	7.8664	7.91227					P-loop_NTPase			+	10	10	10	23.4	23.4	23.4	67.804	0	98.446	1464100000	727	0.000213091	0.00119691	V5BJB5	>tr|V5BJB5|V5BJB5_TRYCR Uncharacterized protein OS=Trypanosoma cruzi Dm28c GN=TCDM_05235 PE=4 SV=1
V5BJE7	Cluster 1	8.9192	8.96653	9.07561	9.0793	8.98519	9.06635	9.47204	9.51481			cell part;cell projection;cilium;motile cilium					+	28	28	28	52.2	52.2	52.2	68.278	0	323.31	13519000000	2484	7.04903e-05	0.000557768	V5BJE7	>tr|V5BJE7|V5BJE7_TRYCR Paraflagellar rod component par4 OS=Trypanosoma cruzi Dm28c GN=TCDM_07262 PE=4 SV=1
V5BJG4	Cluster 4	7.92803	7.89338	8.27154	8.31617	8.33978	8.42408	8.72537	8.7675								+	12	12	12	44.5	44.5	44.5	44.187	0	143.12	2098100000	672	1.79842e-05	0.000226966	V5BJG4	>tr|V5BJG4|V5BJG4_TRYCR Uncharacterized protein OS=Trypanosoma cruzi Dm28c GN=TCDM_07290 PE=4 SV=1
V5BJK3	Cluster 1	9.27729	9.28384	9.2383	9.158	9.1276	9.15567	8.89443	8.89895	biosynthetic process;cellular biosynthetic process;cellular macromolecule biosynthetic process;cellular macromolecule metabolic process;cellular metabolic process;cellular process;cellular protein metabolic process;macromolecule biosynthetic process;macromolecule metabolic process;metabolic process;primary metabolic process;protein metabolic process;translation	structural constituent of ribosome;structural molecule activity	cell part;cytoplasmic part;intracellular non-membrane-bounded organelle;intracellular organelle;intracellular part;macromolecular complex;non-membrane-bounded organelle;organelle;ribonucleoprotein complex;ribosome		Ribosomal_S8e;Ribosomal_S8e/biogenesis_NSA2;Ribosomal_S8e_CS		Ribosomal_S8e	+	5	5	5	27	27	27	28.708	0	238.88	15100000000	1610	0.000459089	0.00212395	V5BJK3	>tr|V5BJK3|V5BJK3_TRYCR 40S ribosomal protein S8 OS=Trypanosoma cruzi Dm28c GN=TCDM_07254 PE=3 SV=1
V5BJL2	Cluster 4	7.77672	7.88833	7.91933	8.03138	8.24315	8.26714	8.27303	8.39777								+	18	18	18	13.8	13.8	13.8	186.6	0	70.211	1007600000	405	0.000183928	0.00109153	V5BJL2	>tr|V5BJL2|V5BJL2_TRYCR Uncharacterized protein OS=Trypanosoma cruzi Dm28c GN=TCDM_03272 PE=4 SV=1
V5BJM8	Cluster 2	7.9036	7.72759	8.09786	8.09579	8.16497	8.10615	8.53437	8.32272								+	14	14	14	28	28	28	72.428	0	166.36	1411600000	316	0.00374749	0.00949492	V5BJM8	>tr|V5BJM8|V5BJM8_TRYCR Uncharacterized protein OS=Trypanosoma cruzi Dm28c GN=TCDM_03294 PE=4 SV=1
V5BJM9	Cluster 3	7.77192	7.78528	7.97648	7.90413	7.36064	7.60075	7.16726	7.25561	cellular macromolecule metabolic process;cellular metabolic process;cellular process;cellular protein metabolic process;macromolecule metabolic process;metabolic process;primary metabolic process;protein folding;protein metabolic process;protein refolding	adenyl nucleotide binding;adenyl ribonucleotide binding;ATP binding;binding;nucleotide binding;purine nucleotide binding;purine ribonucleoside triphosphate binding;purine ribonucleotide binding;ribonucleotide binding	cell part;cytoplasm;intracellular part		Chaprnin_Cpn60;Cpn60/TCP-1;GroEL-like_apical_dom;GROEL-like_equatorial		Cpn60_TCP1	+	6	6	6	22	22	22	34.852	0	21.95	472050000	146	0.000265707	0.00140909	V5BJM9	>tr|V5BJM9|V5BJM9_TRYCR Putative chaperonin HSP60 OS=Trypanosoma cruzi Dm28c GN=TCDM_05097 PE=3 SV=1
V5BJN3	Cluster 3	7.78045	7.78496	7.69657	7.82242	7.46886	7.44416	7.12153	7.30107		binding;nucleic acid binding;nucleotide binding			Nucleotide-bd_a/b_plait;RRM_dom	RRM		+	7	7	7	21.7	21.7	21.7	38.106	0	12.435	391850000	155	0.00149567	0.00480253	V5BJN3	>tr|V5BJN3|V5BJN3_TRYCR RNA-binding protein OS=Trypanosoma cruzi Dm28c GN=TCDM_03300 PE=4 SV=1
V5BJP1	Cluster 2	7.92366	7.76486	8.23852	8.11217	8.11847	8.04111	8.53008	8.35677								+	8	8	8	41.2	41.2	41.2	31.214	0	183.26	1383700000	531	0.00200394	0.00595506	V5BJP1	>tr|V5BJP1|V5BJP1_TRYCR Uncharacterized protein OS=Trypanosoma cruzi Dm28c GN=TCDM_07128 PE=4 SV=1
V5BJS6	Cluster 3	8.16235	8.07408	8.20406	8.13352	7.98552	7.83398	7.39484	7.68506								+	12	12	12	23.3	23.3	23.3	74.667	0	55.632	913430000	300	0.00140904	0.00461351	V5BJS6	>tr|V5BJS6|V5BJS6_TRYCR Uncharacterized protein OS=Trypanosoma cruzi Dm28c GN=TCDM_07108 PE=4 SV=1
V5BJS7	Cluster 1	9.60786	9.64888	9.66316	9.71034	9.49827	9.52589	9.39653	9.3985	biosynthetic process;metabolic process	binding;catalytic activity;cofactor binding;pyridoxal phosphate binding;transaminase activity;transferase activity;transferase activity, transferring nitrogenous groups;vitamin B6 binding;vitamin binding			Aminotransferase_I/II;PyrdxlP-dep_Trfase;PyrdxlP-dep_Trfase_major_sub1;PyrdxlP-dep_Trfase_major_sub2		Aminotran_1_2	+	17	17	17	49.6	49.6	49.6	54.907	0	323.31	32935000000	3284	0.000383369	0.00183759	V5BJS7	>tr|V5BJS7|V5BJS7_TRYCR Alanine aminotransferase OS=Trypanosoma cruzi Dm28c GN=TCDM_05026 PE=4 SV=1
V5BJV0	Cluster 2	7.39508	7.35176	7.49872	7.4901	7.60268	7.54139	7.96669	7.91692					MORN	MORN	MORN	+	10	10	10	15.4	15.4	15.4	78.089	0	19.083	387820000	139	9.21332e-05	0.00067791	V5BJV0	>tr|V5BJV0|V5BJV0_TRYCR Uncharacterized protein OS=Trypanosoma cruzi Dm28c GN=TCDM_03173 PE=4 SV=1
V5BJW2	Cluster 1	9.61395	9.59992	9.64392	9.59331	9.75815	9.72611	9.77511	9.79667	cellular process;establishment of localization;establishment of localization in cell;establishment of protein localization;intracellular protein transport;intracellular transport;protein transport;transport;vesicle-mediated transport	structural molecule activity	cell part;clathrin coat;clathrin coat of coated pit;clathrin coat of trans-Golgi network vesicle;clathrin vesicle coat;cytoplasmic part;cytoplasmic vesicle part;Golgi apparatus part;intracellular organelle part;intracellular part;macromolecular complex;membrane coat;membrane part;organelle part;plasma membrane part;protein complex;vesicle coat		ARM-type_fold;Clathrin_H-chain/VPS_repeat;Clathrin_H-chain_link/propller;Clathrin_H-chain_linker;Clathrin_H-chain_linker_core;Clathrin_H-chain_propeller_N;Clathrin_heavy_chain;TPR-like_helical_dom	CLH	Clathrin;Clathrin-link	+	67	67	67	47.1	47.1	47.1	192.67	0	323.31	42650000000	8935	0.00226205	0.00649933	V5BJW2	>tr|V5BJW2|V5BJW2_TRYCR Clathrin heavy chain OS=Trypanosoma cruzi Dm28c GN=TCDM_03193 PE=3 SV=1
V5BJY2	Cluster 3	8.05884	8.21317	8.21747	8.35677	8.02264	8.03874	7.49203	7.47757		binding;cation binding;ion binding;metal ion binding;transition metal ion binding;zinc ion binding			Znf_RanBP2	ZnF_RBZ	zf-RanBP	+	13	13	13	40.5	40.5	40.5	59.016	0	116.02	1002700000	584	0.000204831	0.00116032	V5BJY2	>tr|V5BJY2|V5BJY2_TRYCR Uncharacterized protein OS=Trypanosoma cruzi Dm28c GN=TCDM_03227 PE=4 SV=1
V5BJZ2	Cluster 4	8.22102	8.15942	8.32297	8.31437	8.28911	8.32246	8.51279	8.50709					E3_ubiquit_lig_BRE1		BRE1	+	19	19	19	36.7	36.7	36.7	73.693	0	323.31	1887000000	790	0.00287756	0.00779601	V5BJZ2	>tr|V5BJZ2|V5BJZ2_TRYCR Uncharacterized protein OS=Trypanosoma cruzi Dm28c GN=TCDM_04961 PE=4 SV=1
V5BK17	Cluster 5	8.7178	8.64294	8.21643	8.25021	8.38741	8.40594	9.50644	9.34256								+	21	21	21	48.9	48.9	48.9	59.047	0	202.04	7265400000	1291	3.20825e-07	2.13242e-05	V5BK17	>tr|V5BK17|V5BK17_TRYCR Uncharacterized protein OS=Trypanosoma cruzi Dm28c GN=TCDM_06949 PE=4 SV=1
V5BK30	Cluster 3	7.32584	7.45488	7.63653	7.66386	7.5564	7.51006	7.22513	7.1518		active transmembrane transporter activity;adenyl nucleotide binding;adenyl ribonucleotide binding;ATP binding;ATPase activity;ATPase activity, coupled;ATPase activity, coupled to movement of substances;ATPase activity, coupled to transmembrane movement of substances;binding;catalytic activity;hydrolase activity;hydrolase activity, acting on acid anhydrides;hydrolase activity, acting on acid anhyd…	cell part;integral to membrane;intrinsic to membrane;membrane part		AAA+_ATPase;ABC_transporter_CS;ABC_transporter-like;ABC1_TM_dom;P-loop_NTPase	AAA	ABC_membrane;ABC_tran	+	16	16	16	13.1	13.1	13.1	180.56	0	56.617	301000000	139	0.000234355	0.0012838	V5BK30	>tr|V5BK30|V5BK30_TRYCR Multidrug resistance protein E OS=Trypanosoma cruzi Dm28c GN=TCDM_04857 PE=4 SV=1
V5BK48	Cluster 2	7.33895	7.38755	7.64321	7.8081	7.79974	7.83926	8.16835	8.25288								+	6	6	6	27.7	27.7	27.7	33.294	0	20.986	592660000	261	1.84747e-05	0.000230241	V5BK48	>tr|V5BK48|V5BK48_TRYCR Uncharacterized protein OS=Trypanosoma cruzi Dm28c GN=TCDM_06890 PE=4 SV=1
V5BK99	Cluster 2	7.10867	7.37073	7.54795	7.56218	7.57835	7.67411	7.86173	7.79072								+	3	3	3	11.9	11.9	11.9	43.047	0	14.143	337050000	105	0.0016956	0.0052582	V5BK99	>tr|V5BK99|V5BK99_TRYCR Uncharacterized protein OS=Trypanosoma cruzi Dm28c GN=TCDM_04763 PE=4 SV=1
V5BKA3	Cluster 5	8.30003	8.16053	8.40053	8.34339	8.46581	8.40776	8.58666	8.55552					TPR_repeat;TPR-contain_dom;TPR-like_helical_dom	TPR		+	15	15	15	31.9	31.9	31.9	67.925	0	126.48	2119500000	680	0.00339823	0.00884605	V5BKA3	>tr|V5BKA3|V5BKA3_TRYCR Uncharacterized protein OS=Trypanosoma cruzi Dm28c GN=TCDM_02964 PE=4 SV=1
V5BKC9	Cluster 2	7.83186	7.76741	7.8244	7.98943	8.00168	8.01685	8.3801	8.42425								+	28	28	28	24.5	24.5	24.5	195.26	0	106.18	1097200000	483	0.00106586	0.00386424	V5BKC9	>tr|V5BKC9|V5BKC9_TRYCR Uncharacterized protein OS=Trypanosoma cruzi Dm28c GN=TCDM_04803 PE=4 SV=1
V5BKD6	Cluster 4	7.86048	7.99907	8.0939	7.98785	7.89022	7.92635	8.75632	8.79729	biosynthetic process;cellular biosynthetic process;cellular metabolic process;cellular nitrogen compound biosynthetic process;cellular nitrogen compound metabolic process;cellular process;CTP biosynthetic process;CTP metabolic process;GTP biosynthetic process;GTP metabolic process;heterocycle biosynthetic process;heterocycle metabolic process;metabolic process;nitrogen compound metabolic process;…	adenyl nucleotide binding;adenyl ribonucleotide binding;ATP binding;binding;catalytic activity;kinase activity;nucleobase-containing compound kinase activity;nucleoside diphosphate kinase activity;nucleotide binding;phosphotransferase activity, phosphate group as acceptor;purine nucleotide binding;purine ribonucleoside triphosphate binding;purine ribonucleotide binding;ribonucleotide binding;tran…			Nucleoside_diP_kinase			+	37	37	37	20.9	20.9	20.9	268.68	0	281.38	1632500000	660	5.10352e-06	0.000114342	V5BKD6	>tr|V5BKD6|V5BKD6_TRYCR Uncharacterized protein OS=Trypanosoma cruzi Dm28c GN=TCDM_04818 PE=4 SV=1
V5BKF7	Cluster 4	7.95844	7.93933	8.09186	8.03159	8.09191	8.13381	8.34297	8.33748								+	19	19	19	27.3	27.3	27.3	94.283	0	68.754	1154100000	383	0.00384648	0.00968418	V5BKF7	>tr|V5BKF7|V5BKF7_TRYCR Uncharacterized protein OS=Trypanosoma cruzi Dm28c GN=TCDM_06710 PE=4 SV=1
V5BKG0	Cluster 1	9.52605	9.50837	9.56345	9.48956	9.50456	9.45378	9.27075	9.2479	cellular macromolecule metabolic process;cellular metabolic process;cellular process;cellular protein metabolic process;macromolecule metabolic process;metabolic process;primary metabolic process;protein folding;protein metabolic process;response to stimulus;response to stress	adenyl nucleotide binding;adenyl ribonucleotide binding;ATP binding;binding;nucleotide binding;purine nucleotide binding;purine ribonucleoside triphosphate binding;purine ribonucleotide binding;ribonucleotide binding			HATPase_C;Hsp90_fam;Hsp90_N;Ribosomal_S5_D2-typ_fold	HATPase_c	HSP90	+	22	22	22	34	34	34	86.722	0	192.27	26104000000	2920	0.00130789	0.00442772	V5BKG0	>tr|V5BKG0|V5BKG0_TRYCR Lipophosphoglycan biosynthetic protein OS=Trypanosoma cruzi Dm28c GN=TCDM_03038 PE=3 SV=1
V5BKG1	Cluster 3	7.93999	7.96282	8.18837	8.16012	8.03993	8.07527	7.41278	7.26281					DnaJ_domain;TPR_1;TPR_repeat;TPR-contain_dom;TPR-like_helical_dom	DnaJ;TPR	DnaJ;TPR_1	+	12	12	12	22.7	22.7	22.7	79.47	0	137.7	956480000	253	4.72961e-06	0.000109661	V5BKG1	>tr|V5BKG1|V5BKG1_TRYCR TPR-repeat protein OS=Trypanosoma cruzi Dm28c GN=TCDM_04700 PE=4 SV=1
V5BKN8	Cluster 3	7.64516	7.67965	7.71425	7.78615	7.6785	7.78821	7.33206	7.26411		adenyl nucleotide binding;adenyl ribonucleotide binding;ATP binding;binding;catalytic activity;nucleotide binding;purine nucleotide binding;purine ribonucleoside triphosphate binding;purine ribonucleotide binding;ribonucleotide binding			AIR_synth_C_dom;AIR_synth_N_dom;PurM_N-like;SPS/SelD		AIRS;AIRS_C	+	4	4	4	17	17	17	41.175	0	84.182	391950000	246	0.001128	0.00400218	V5BKN8	>tr|V5BKN8|V5BKN8_TRYCR Selenophosphate synthetase OS=Trypanosoma cruzi Dm28c GN=TCDM_02937 PE=4 SV=1
V5BKV0	Cluster 5	8.5023	8.56442	8.40509	8.58407	8.24597	8.30759	7.70451	7.918		binding;nucleic acid binding;nucleotide binding			Nucleotide-bd_a/b_plait;RRM_dom	RRM		+	9	9	9	32.3	32.3	32.3	40.61	0	29.075	1764700000	310	0.000639007	0.00264902	V5BKV0	>tr|V5BKV0|V5BKV0_TRYCR Uncharacterized protein OS=Trypanosoma cruzi Dm28c GN=TCDM_06646 PE=4 SV=1
V5BKW2	Cluster 3	7.99216	8.10887	8.19668	8.24751	7.91629	7.92729	7.21945	7.24893		adenyl nucleotide binding;adenyl ribonucleotide binding;ATP binding;binding;catalytic activity;helicase activity;hydrolase activity;hydrolase activity, acting on acid anhydrides;hydrolase activity, acting on acid anhydrides, in phosphorus-containing anhydrides;nucleic acid binding;nucleoside-triphosphatase activity;nucleotide binding;purine nucleotide binding;purine ribonucleoside triphosphate bi…			DEAD/DEAH_box_helicase_dom;dsRNA-bd_dom;Helicase_ATP-bd;Helicase_C;Helicase-assoc_dom;P-loop_NTPase	DEXDc;DSRM;HA2;HELICc	DEAD;dsrm;HA2;Helicase_C	+	27	27	27	22.9	22.9	22.9	179.95	0	121.17	903800000	405	3.60241e-06	9.5776e-05	V5BKW2	>tr|V5BKW2|V5BKW2_TRYCR Uncharacterized protein OS=Trypanosoma cruzi Dm28c GN=TCDM_02817 PE=4 SV=1
V5BL26	Cluster 1	9.66294	9.72831	9.77516	9.76947	9.48919	9.52085	9.16847	9.151	cellular component biogenesis;cellular component biogenesis at cellular level;cellular component organization or biogenesis;cellular component organization or biogenesis at cellular level;cellular process;ribonucleoprotein complex biogenesis;ribosome biogenesis		cell part;cytoplasmic part;intracellular non-membrane-bounded organelle;intracellular organelle;intracellular part;macromolecular complex;non-membrane-bounded organelle;organelle;ribonucleoprotein complex;ribosome		L10E_eukaryotes;Ribosomal_L10P		Ribosomal_L10	+	12	12	12	39.3	39.3	39.3	34.944	0	220.68	37529000000	2586	1.14454e-05	0.000175555	V5BL26	>tr|V5BL26|V5BL26_TRYCR 60S acidic ribosomal protein P0 OS=Trypanosoma cruzi Dm28c GN=TCDM_04519 PE=3 SV=1
V5BL31	Cluster 1	9.08095	9.13878	9.12883	9.10934	8.87424	8.86788	8.74564	8.74983		adenyl nucleotide binding;adenyl ribonucleotide binding;ATP binding;ATPase activity;binding;catalytic activity;hydrolase activity;hydrolase activity, acting on acid anhydrides;hydrolase activity, acting on acid anhydrides, in phosphorus-containing anhydrides;nucleoside-triphosphatase activity;nucleotide binding;peptidase activity;peptidase activity, acting on L-amino acid peptides;purine nucleoti…	cell part;cytoplasmic part;HslUV protease complex;intracellular part;macromolecular complex;protein complex		AAA+_ATPase;ATPase_AAA_core;Clp_ATPase_C;HslU;P-loop_NTPase	AAA;ClpB_D2-small	AAA;AAA_2	+	17	17	17	45.6	45.6	45.6	52.242	0	185.68	8818900000	1756	0.000110401	0.000764377	V5BL31	>tr|V5BL31|V5BL31_TRYCR Heat shock protein HslVU OS=Trypanosoma cruzi Dm28c GN=TCDM_06442 PE=4 SV=1
V5BL37	Cluster 1	9.62335	9.6711	9.64243	9.54995	9.48932	9.38495	9.20723	9.15256	cellular macromolecule metabolic process;cellular metabolic process;cellular process;cellular protein metabolic process;macromolecule metabolic process;metabolic process;primary metabolic process;protein folding;protein metabolic process	adenyl nucleotide binding;adenyl ribonucleotide binding;ATP binding;binding;nucleotide binding;purine nucleotide binding;purine ribonucleoside triphosphate binding;purine ribonucleotide binding;ribonucleotide binding	cell part;cytoplasm;intracellular part		Chap_CCT_beta;Chaperone_TCP-1;Chaperonin_TCP-1_CS;Cpn60/TCP-1;GroEL-like_apical_dom;GROEL-like_equatorial;TCP-1-like_intermed		Cpn60_TCP1	+	27	27	27	59.7	59.7	59.7	57.994	0	323.31	30122000000	4013	0.000622071	0.00262243	V5BL37	>tr|V5BL37|V5BL37_TRYCR Chaperonin containing t-complex protein OS=Trypanosoma cruzi Dm28c GN=TCDM_04540 PE=3 SV=1
V5BL53	Cluster 5	8.67112	8.59632	8.79866	8.79427	8.9936	8.96726	8.49105	8.40291					PLipase_B-like		Phospholip_B	+	11	11	11	26.7	26.7	26.7	72.785	0	175.29	5414600000	1487	0.000477558	0.00218406	V5BL53	>tr|V5BL53|V5BL53_TRYCR Lysosomal/endosomal membrane protein p67 OS=Trypanosoma cruzi Dm28c GN=TCDM_06484 PE=4 SV=1
V5BL56	Cluster 3	8.47696	8.42946	8.65537	8.54351	8.33354	8.33254	7.46916	7.08604		adenyl nucleotide binding;adenyl ribonucleotide binding;ATP binding;binding;catalytic activity;helicase activity;hydrolase activity;hydrolase activity, acting on acid anhydrides;hydrolase activity, acting on acid anhydrides, in phosphorus-containing anhydrides;nucleic acid binding;nucleoside-triphosphatase activity;nucleotide binding;purine nucleotide binding;purine ribonucleoside triphosphate bi…			DEAD/DEAH_box_helicase_dom;Helicase_ATP-bd;Helicase_C;P-loop_NTPase;RNA-helicase_DEAD-box_CS	DEXDc;HELICc	DEAD;Helicase_C	+	17	17	17	38.7	38.7	38.7	61.13	0	131.18	2214500000	572	6.47776e-06	0.000130471	V5BL56	>tr|V5BL56|V5BL56_TRYCR Mitochondrial DEAD box protein OS=Trypanosoma cruzi Dm28c GN=TCDM_06371 PE=3 SV=1
V5BL57	Cluster 1	9.05546	9.02305	9.1675	9.07003	9.01336	8.98087	8.82734	8.74205	biological regulation;cellular process;gene silencing;gene silencing by RNA;negative regulation of biological process;negative regulation of gene expression;negative regulation of macromolecule metabolic process;negative regulation of metabolic process;posttranscriptional gene silencing;posttranscriptional gene silencing by RNA;posttranscriptional regulation of gene expression;regulation of biolo…	protein binding transcription factor activity;transcription cofactor activity;transcription factor binding transcription factor activity			SND1;Staphylococal_nuclease_OB-fold	SNc	SNase	+	27	27	27	43.1	43.1	43.1	86.114	0	323.31	9794500000	2305	0.00210768	0.00615331	V5BL57	>tr|V5BL57|V5BL57_TRYCR Uncharacterized protein OS=Trypanosoma cruzi Dm28c GN=TCDM_04405 PE=4 SV=1
V5BL63	Cluster 1	9.3085	9.29601	9.21557	9.17538	9.20785	9.21593	9.01165	8.9493		catalytic activity;dipeptidyl-peptidase activity;exopeptidase activity;hydrolase activity;hydrolase activity, acting on ester bonds;peptidase activity;peptidase activity, acting on L-amino acid peptides;phosphatase activity;phosphoprotein phosphatase activity;phosphoric ester hydrolase activity;protein tyrosine phosphatase activity			AB_hydrolase;CocE/Ser_esterase;Galactose-bd-like;Tyr_Pase_rcpt/non-rcpt;Xaa-Pro_dipept_C;Xaa-Pro-like_dom	PepX_C	Peptidase_S15;PepX_C	+	19	19	19	36.2	36.2	36.2	77.009	0	323.31	14269000000	2668	0.00188231	0.00571283	V5BL63	>tr|V5BL63|V5BL63_TRYCR Dipeptidyl-peptidase OS=Trypanosoma cruzi Dm28c GN=TCDM_06384 PE=4 SV=1
V5BL73	Cluster 3	7.90663	7.69685	7.99129	7.81248	7.4985	7.41997	6.83731	6.94549								+	9	9	9	20.5	20.5	20.5	53.974	0	86.617	391360000	143	0.000239985	0.00130746	V5BL73	>tr|V5BL73|V5BL73_TRYCR Uncharacterized protein OS=Trypanosoma cruzi Dm28c GN=TCDM_02663 PE=4 SV=1
V5BL75	Cluster 5	8.52665	8.53992	8.44291	8.51223	8.73423	8.86998	7.93232	8.1051					His_PPase_superfam			+	13	13	13	43.4	43.4	43.4	49.45	0	206.23	3016300000	890	5.56859e-05	0.000476557	V5BL75	>tr|V5BL75|V5BL75_TRYCR Membrane-bound acid phosphatase OS=Trypanosoma cruzi Dm28c GN=TCDM_06401 PE=4 SV=1
V5BL80	Cluster 2	6.86558	6.75359	7.39859	7.24475	7.46619	7.48004	7.69077	7.73736					Pentatricopeptide_repeat;TPR-like_helical_dom		PPR;PPR_2;PPR_3	+	8	8	8	12.3	12.3	12.3	76.098	0	34.668	284110000	130	0.000185373	0.00109036	V5BL80	>tr|V5BL80|V5BL80_TRYCR Uncharacterized protein OS=Trypanosoma cruzi Dm28c GN=TCDM_04447 PE=4 SV=1
V5BL95	Cluster 3	7.18101	7.43607	7.60044	7.53691	7.67512	7.71055	6.85152	6.82752								+	6	6	6	13.6	13.6	13.6	63.88	0	90.282	269460000	182	9.62686e-05	0.000700583	V5BL95	>tr|V5BL95|V5BL95_TRYCR Uncharacterized protein OS=Trypanosoma cruzi Dm28c GN=TCDM_06312 PE=4 SV=1
V5BLC7	Cluster 2	7.4728	7.24596	7.26481	7.57131	7.74228	7.76433	8.06168	8.04147					Hemopexin-like_dom			+	27	27	27	10.9	10.9	10.9	360.03	0	105.4	441040000	205	0.00109518	0.00394898	V5BLC7	>tr|V5BLC7|V5BLC7_TRYCR Uncharacterized protein OS=Trypanosoma cruzi Dm28c GN=TCDM_06362 PE=4 SV=1
V5BLF3	Cluster 3	8.29075	8.30417	8.19313	8.25054	7.83018	7.91317	7.83138	7.84192								+	5	5	5	31.7	31.7	31.7	25.485	0	76.914	1027300000	242	0.00331814	0.00869432	V5BLF3	>tr|V5BLF3|V5BLF3_TRYCR Uncharacterized protein OS=Trypanosoma cruzi Dm28c GN=TCDM_04343 PE=4 SV=1
V5BLG2	Cluster 2	7.17992	7.70661	7.65839	7.7206	7.99988	8.00646	8.33688	8.3517								+	15	15	15	32.6	32.6	32.6	63.644	0	35.381	758020000	331	0.00110484	0.0039552	V5BLG2	>tr|V5BLG2|V5BLG2_TRYCR Uncharacterized protein OS=Trypanosoma cruzi Dm28c GN=TCDM_06281 PE=4 SV=1
V5BLG8	Cluster 5	8.81755	8.89554	9.13566	9.12625	9.04244	9.00221	7.42267	7.43503								+	19	19	19	39.2	39.2	39.2	67.872	0	292.93	7487600000	1274	3.50275e-09	1.74612e-06	V5BLG8	>tr|V5BLG8|V5BLG8_TRYCR Uncharacterized protein OS=Trypanosoma cruzi Dm28c GN=TCDM_02519 PE=4 SV=1
V5BLJ4	Cluster 4	8.04879	8.13136	8.07667	8.19128	8.25783	8.32339	8.58402	8.52238					IQ_motif_EF-hand-BS	IQ		+	13	13	13	27.5	27.5	27.5	77.688	0	150.77	1646600000	622	0.00194768	0.00588437	V5BLJ4	>tr|V5BLJ4|V5BLJ4_TRYCR Uncharacterized protein OS=Trypanosoma cruzi Dm28c GN=TCDM_02574 PE=4 SV=1
V5BLQ0	Cluster 4	7.71569	7.71701	7.88783	8.07591	8.21804	8.24271	8.84467	8.69401					cNMP-bd_dom;cNMP-bd-like;RmlC-like_jellyroll	cNMP	cNMP_binding	+	33	33	33	33.3	33.3	33.3	157.32	0	204.41	1888900000	800	5.49767e-05	0.000474561	V5BLQ0	>tr|V5BLQ0|V5BLQ0_TRYCR Uncharacterized protein OS=Trypanosoma cruzi Dm28c GN=TCDM_04276 PE=4 SV=1
V5BLS6	Cluster 5	8.29844	8.27923	8.39132	8.31472	8.47064	8.44515	8.77838	8.75714								+	17	17	17	29.8	29.8	29.8	80.162	0	51.797	2763400000	763	1.91152e-05	0.000231004	V5BLS6	>tr|V5BLS6|V5BLS6_TRYCR Uncharacterized protein OS=Trypanosoma cruzi Dm28c GN=TCDM_02459 PE=4 SV=1
V5BLU1	Cluster 3	7.914	7.91492	7.89075	7.8027	7.79995	7.75198	7.10326	7.33321		binding;nucleic acid binding;RNA binding;translation factor activity, nucleic acid binding;translation release factor activity;translation termination factor activity			dsRNA-bd_dom;Pep_chain_release_fac_I_II		RF-1	+	6	6	6	14.5	14.5	14.5	71.025	0	38.36	532190000	203	0.000962526	0.00357407	V5BLU1	>tr|V5BLU1|V5BLU1_TRYCR Uncharacterized protein OS=Trypanosoma cruzi Dm28c GN=TCDM_04169 PE=4 SV=1
V5BLV3	Cluster 5	8.61949	8.57206	8.53243	8.65595	8.72038	8.67779	7.9227	7.88088	biosynthetic process;metabolic process	binding;catalytic activity;cofactor binding;pyridoxal phosphate binding;transferase activity;vitamin B6 binding;vitamin binding			Aminotransferase_I/II;PyrdxlP-dep_Trfase;PyrdxlP-dep_Trfase_major_sub1		Aminotran_1_2	+	14	14	14	41.5	41.5	41.5	54.342	0	190.14	3031500000	1020	2.37989e-06	7.19016e-05	V5BLV3	>tr|V5BLV3|V5BLV3_TRYCR Serine-palmitoyl-CoA transferase OS=Trypanosoma cruzi Dm28c GN=TCDM_02494 PE=4 SV=1
V5BLV5	Cluster 3	7.88646	7.90097	7.98668	8.07006	7.63039	7.82712	6.95194	7.19546								+	10	10	10	40.8	40.8	40.8	34.305	0	42.147	584120000	332	0.00035945	0.00176538	V5BLV5	>tr|V5BLV5|V5BLV5_TRYCR Uncharacterized protein OS=Trypanosoma cruzi Dm28c GN=TCDM_06118 PE=4 SV=1
V5BLZ3	Cluster 3	8.54536	8.65135	8.62514	8.6951	8.13977	8.26355	7.59193	7.57985	establishment of localization;transport	binding;nucleotide binding	cell part;intracellular		NTF2;Nuclear_transport_factor_2_euk;Nucleotide-bd_a/b_plait		NTF2	+	13	13	13	38.7	38.7	38.7	50.162	0	122.79	2356100000	715	0.000332237	0.0016562	V5BLZ3	>tr|V5BLZ3|V5BLZ3_TRYCR Uncharacterized protein OS=Trypanosoma cruzi Dm28c GN=TCDM_02323 PE=4 SV=1
V5BM16	Cluster 5	8.45791	8.56167	8.74972	8.83065	8.74239	8.73989	7.99897	8.023		binding;nucleic acid binding;nucleotide binding			Nucleotide-bd_a/b_plait;RRM_dom	RRM	RRM_1	+	10	10	10	45.5	45.5	45.5	41.266	0	129.85	3710900000	817	4.10849e-07	2.34067e-05	V5BM16	>tr|V5BM16|V5BM16_TRYCR RNA-binding protein OS=Trypanosoma cruzi Dm28c GN=TCDM_02352 PE=4 SV=1
V5BM38	Cluster 3	7.74897	7.77488	7.78925	7.7511	7.50182	7.46745	7.46304	7.20213					ARM-like;ARM-type_fold;ECM29/GCN1			+	10	10	10	16.1	16.1	16.1	92.484	0	68.407	418350000	217	0.000981771	0.00363876	V5BM38	>tr|V5BM38|V5BM38_TRYCR Uncharacterized protein OS=Trypanosoma cruzi Dm28c GN=TCDM_02383 PE=4 SV=1
V5BM55	Cluster 1	9.39108	9.39286	9.32791	9.41332	9.09724	9.12368	9.47208	9.45678	alcohol catabolic process;alcohol metabolic process;carbohydrate catabolic process;carbohydrate metabolic process;catabolic process;cellular carbohydrate catabolic process;cellular carbohydrate metabolic process;cellular metabolic process;cellular process;glucose catabolic process;glucose metabolic process;hexose catabolic process;hexose metabolic process;metabolic process;monosaccharide cataboli…	binding;catalytic activity;cation binding;intramolecular transferase activity;intramolecular transferase activity, phosphotransferases;ion binding;isomerase activity;manganese ion binding;metal ion binding;phosphoglycerate mutase activity;transition metal ion binding	cell part;cytoplasm;intracellular part		Alkaline_Pase-like_a/b/a;Alkaline_phosphatase_core;BPG-indep_PGM_N;Metalloenzyme;Pgm_bpd_ind		iPGM_N;Metalloenzyme	+	24	24	24	61.4	61.4	61.4	60.279	0	323.31	18998000000	2668	0.001062	0.00385724	V5BM55	>tr|V5BM55|V5BM55_TRYCR 2,3-bisphosphoglycerate-independent phosphoglycerate mutase OS=Trypanosoma cruzi Dm28c GN=TCDM_05955 PE=4 SV=1
V5BM56	Cluster 1	8.78625	8.74744	8.80045	9.04583	8.84778	8.90295	9.47457	9.46386	response to chemical stimulus;response to oxidative stress;response to stimulus;response to stress	antioxidant activity;binding;catalytic activity;cation binding;heme binding;ion binding;iron ion binding;metal ion binding;oxidoreductase activity;oxidoreductase activity, acting on peroxide as acceptor;peroxidase activity;tetrapyrrole binding;transition metal ion binding			Asc_peroxidase;Haem_peroxidase;Haem_peroxidase_pln/fun/bac;Peroxidases_AS		peroxidase	+	7	7	7	28.6	28.6	28.6	27.918	0	113.31	10640000000	792	0.00213401	0.00621198	V5BM56	>tr|V5BM56|V5BM56_TRYCR Ascorbate-dependent peroxidase OS=Trypanosoma cruzi Dm28c GN=TCDM_04015 PE=3 SV=1
V5BMC8	Cluster 5	8.65586	8.66047	8.64952	8.74404	8.52055	8.39724	8.40068	8.51804		catalytic activity			Histidine_triad_CS;Histidine_triad_HIT;HIT-like		HIT	+	10	10	10	80.1	80.1	80.1	15.556	0	26.411	3360200000	588	0.00372643	0.00946561	V5BMC8	>tr|V5BMC8|V5BMC8_TRYCR Adenosine 5-monophosphoramidase OS=Trypanosoma cruzi Dm28c GN=TCDM_14291 PE=4 SV=1
V5BMF9	Cluster 5	8.19476	8.29188	8.49494	8.47125	8.40442	8.38957	7.69664	8.06036		binding;nucleic acid binding;RNA binding;translation factor activity, nucleic acid binding;translation initiation factor activity			IF-2B-related		IF-2B	+	8	8	8	25.9	25.9	25.9	41.347	0	31.283	1788600000	230	0.000764082	0.00303502	V5BMF9	>tr|V5BMF9|V5BMF9_TRYCR Translation initiation factor EIF-2b alpha subunit OS=Trypanosoma cruzi Dm28c GN=TCDM_05878 PE=3 SV=1
V5BMG6	Cluster 1	9.36661	9.37457	9.42412	9.38214	9.44391	9.45915	9.01216	8.93124		carboxypeptidase activity;catalytic activity;exopeptidase activity;hydrolase activity;metallocarboxypeptidase activity;metalloexopeptidase activity;metallopeptidase activity;peptidase activity;peptidase activity, acting on L-amino acid peptides			Peptidase_M32		Peptidase_M32	+	22	22	22	50.3	50.3	50.3	44.87	0	255.4	19968000000	2530	2.93589e-07	2.16821e-05	V5BMG6	>tr|V5BMG6|V5BMG6_TRYCR Thermostable carboxypeptidase 1 OS=Trypanosoma cruzi Dm28c GN=TCDM_03978 PE=4 SV=1
V5BMH1	Cluster 1	9.64175	9.69055	9.67792	9.67871	9.53148	9.56636	9.32006	9.29528		carbon-oxygen lyase activity;catalytic activity;hydro-lyase activity;lyase activity;transaminase activity;transferase activity;transferase activity, transferring nitrogenous groups;urocanate hydratase activity			Urocanase		Urocanase	+	11	11	11	43.6	43.6	43.6	31.187	0	129.4	32327000000	2105	0.000104887	0.00073384	V5BMH1	>tr|V5BMH1|V5BMH1_TRYCR Putative 2-aminoethylphosphonate:pyruvateaminotransferase-likeprotein,putative OS=Trypanosoma cruzi Dm28c GN=TCDM_03985 PE=4 SV=1
V5BMH9	Cluster 5	8.69888	8.61206	8.63389	8.60407	8.6472	8.65795	9.34305	9.35156					P-loop_NTPase			+	15	15	15	58.4	58.4	58.4	33.16	0	283.97	7089900000	1327	7.97025e-07	3.61197e-05	V5BMH9	>tr|V5BMH9|V5BMH9_TRYCR Uncharacterized protein OS=Trypanosoma cruzi Dm28c GN=TCDM_03998 PE=4 SV=1
V5BMI2	Cluster 3	7.44428	7.32079	7.57203	7.6923	7.72887	7.84207	6.77255	6.9852								+	6	6	6	15.2	15.2	15.2	55.637	0	24.256	308220000	93	0.000475556	0.00218493	V5BMI2	>tr|V5BMI2|V5BMI2_TRYCR Uncharacterized protein OS=Trypanosoma cruzi Dm28c GN=TCDM_05808 PE=4 SV=1
V5BMN4	Cluster 5	8.419	8.50826	8.76951	8.79946	8.69846	8.75024	9.41379	9.41412								+	19	19	19	51.6	51.6	51.6	41.859	0	230.74	8183400000	1816	4.29031e-05	0.00039976	V5BMN4	>tr|V5BMN4|V5BMN4_TRYCR Uncharacterized protein OS=Trypanosoma cruzi Dm28c GN=TCDM_03880 PE=4 SV=1
V5BMP1	Cluster 3	7.82442	7.68082	7.69503	7.77342	7.49048	7.50762	7.0821	7.02272					DUF773		DUF773	+	8	8	8	24.7	24.7	24.7	47.25	0	28.709	348910000	256	6.3109e-05	0.00051363	V5BMP1	>tr|V5BMP1|V5BMP1_TRYCR Uncharacterized protein OS=Trypanosoma cruzi Dm28c GN=TCDM_02062 PE=4 SV=1
V5BMR3	Cluster 1	8.74896	8.84847	8.91269	8.8737	8.9444	8.94403	9.32578	9.33516		binding;calcium ion binding;cation binding;ion binding;metal ion binding			EF_Hand_1_Ca_BS;EF_hand_dom;EF-hand-dom_pair	EFh	EF-hand_7	+	24	24	24	43.6	43.6	43.6	79.919	0	323.31	9442800000	1944	2.56073e-05	0.000282104	V5BMR3	>tr|V5BMR3|V5BMR3_TRYCR Calmodulin OS=Trypanosoma cruzi Dm28c GN=TCDM_02086 PE=4 SV=1
V5BMX2	Cluster 3	7.72472	7.6361	7.48942	7.60609	7.69143	7.68025	7.00894	7.17551			cell part;intracellular		ADF-H;ADF-H/Gelsolin-like_dom			+	9	9	9	27.7	27.7	27.7	46.12	0	46.249	336990000	157	0.00138014	0.00455628	V5BMX2	>tr|V5BMX2|V5BMX2_TRYCR Uncharacterized protein OS=Trypanosoma cruzi Dm28c GN=TCDM_02179 PE=4 SV=1
V5BMX8	Cluster 1	8.73796	8.71761	8.78958	8.72926	8.86647	8.75759	9.30246	9.28251								+	4	4	4	35.3	35.3	35.3	13.085	0	41.36	7487600000	748	4.34334e-05	0.000397276	V5BMX8	>tr|V5BMX8|V5BMX8_TRYCR Uncharacterized protein OS=Trypanosoma cruzi Dm28c GN=TCDM_13970 PE=4 SV=1
V5BN20	Cluster 3	8.56234	8.54931	8.38527	8.43604	8.41774	8.45145	7.30767	7.32307		calcium-dependent cysteine-type endopeptidase activity;catalytic activity;cysteine-type endopeptidase activity;cysteine-type peptidase activity;endopeptidase activity;hydrolase activity;peptidase activity;peptidase activity, acting on L-amino acid peptides	cell part;intracellular		Calpain_cysteine_protease;DUF1935;Glyco_hydro_13_b;Peptidase_C2_calpain_cat	CysPc	DUF1935;Peptidase_C2	+	16	16	16	29.3	29.3	29.3	89.115	0	94.873	1950000000	746	1.49267e-07	1.29408e-05	V5BN20	>tr|V5BN20|V5BN20_TRYCR Calpain-like cysteine peptidase OS=Trypanosoma cruzi Dm28c GN=TCDM_05544 PE=4 SV=1
V5BN56	Cluster 1	8.73052	8.73777	9.05098	8.93692	9.0498	8.97668	9.20545	9.12814								+	6	6	6	39.8	39.8	39.8	31.598	0	164.24	8599700000	891	0.00224632	0.00647277	V5BN56	>tr|V5BN56|V5BN56_TRYCR Mucin-associated surface protein (MASP) OS=Trypanosoma cruzi Dm28c GN=TCDM_01989 PE=4 SV=1
V5BN71	Cluster 4	8.17362	8.19016	8.35463	8.25944	8.12077	8.12469	7.83301	7.94604		active transmembrane transporter activity;adenyl nucleotide binding;adenyl ribonucleotide binding;ATP binding;ATPase activity;ATPase activity, coupled;ATPase activity, coupled to movement of substances;ATPase activity, coupled to transmembrane movement of substances;binding;catalytic activity;hydrolase activity;hydrolase activity, acting on acid anhydrides;hydrolase activity, acting on acid anhyd…	cell part;integral to membrane;intrinsic to membrane;membrane part		AAA+_ATPase;ABC_transporter_CS;ABC_transporter-like;ABC1_TM_dom;P-loop_NTPase	AAA	ABC_membrane;ABC_tran	+	11	11	11	22.8	22.8	22.8	72.837	0	211.29	1356800000	650	0.000161017	0.00100334	V5BN71	>tr|V5BN71|V5BN71_TRYCR ABC transporter OS=Trypanosoma cruzi Dm28c GN=TCDM_02008 PE=3 SV=1
V5BN80	Cluster 4	8.10599	8.14386	8.25805	8.25466	8.19605	8.1473	8.04013	7.92312								+	18	18	18	20.6	20.6	20.6	135.94	0	82.207	1281000000	666	0.000784564	0.00307957	V5BN80	>tr|V5BN80|V5BN80_TRYCR Uncharacterized protein OS=Trypanosoma cruzi Dm28c GN=TCDM_05468 PE=4 SV=1
V5BN85	Cluster 2	7.71419	7.68426	7.63579	7.56503	7.67859	7.67498	8.13386	8.12921	cellular metabolic process;cellular nitrogen compound metabolic process;cellular process;metabolic process;nitrogen compound metabolic process;nucleobase-containing compound metabolic process;primary metabolic process	adenyl nucleotide binding;adenyl ribonucleotide binding;ATP binding;binding;catalytic activity;kinase activity;nucleobase-containing compound kinase activity;nucleotide binding;purine nucleotide binding;purine ribonucleoside triphosphate binding;purine ribonucleotide binding;ribonucleotide binding;transferase activity;transferase activity, transferring phosphorus-containing groups			Adenylat/UMP-CMP_kin;Dpy-30_motif;NAD(P)-bd_dom;P-loop_NTPase		Dpy-30	+	16	16	16	20.4	20.4	20.4	129.6	0	157.93	561950000	224	0.00395887	0.0098922	V5BN85	>tr|V5BN85|V5BN85_TRYCR Uncharacterized protein OS=Trypanosoma cruzi Dm28c GN=TCDM_05477 PE=4 SV=1
V5BNK4	Cluster 4	8.04879	8.03814	7.95639	8.05951	8.15107	8.17047	8.43626	8.44108					Gal_Oxase/kelch_b-propeller;Kelch-typ_b-propeller			+	11	11	11	33.2	33.2	33.2	39.37	0	61.553	1377500000	410	0.000150917	0.000964517	V5BNK4	>tr|V5BNK4|V5BNK4_TRYCR Uncharacterized protein OS=Trypanosoma cruzi Dm28c GN=TCDM_03439 PE=4 SV=1
V5BNL9	Cluster 5	8.33977	8.46087	8.43695	8.43004	7.9601	8.08118	8.58875	8.60276		catalytic activity;transferase activity			DUF1930;Rhodanese-like_dom	RHOD	DUF1930;Rhodanese	+	9	9	9	32.6	32.6	32.6	42.416	0	135.15	2211800000	667	0.00161094	0.00505862	V5BNL9	>tr|V5BNL9|V5BNL9_TRYCR Mercaptopyruvate sulfurtransferase OS=Trypanosoma cruzi Dm28c GN=TCDM_01945 PE=4 SV=1
V5BNR1	Cluster 1	8.96559	8.96828	9.0425	9.01238	9.0856	9.07821	9.38634	9.38448	cellular component movement;cellular process;microtubule-based movement;microtubule-based process	adenyl nucleotide binding;adenyl ribonucleotide binding;ATP binding;ATPase activity;binding;catalytic activity;hydrolase activity;hydrolase activity, acting on acid anhydrides;hydrolase activity, acting on acid anhydrides, in phosphorus-containing anhydrides;microtubule motor activity;motor activity;nucleoside-triphosphatase activity;nucleotide binding;purine nucleotide binding;purine ribonucleos…	cell part;cytoskeletal part;dynein complex;intracellular organelle part;intracellular part;macromolecular complex;microtubule associated complex;organelle part;protein complex		AAA+_ATPase;ATPase_dyneun-rel_AAA;DHC_fam;Dynein_HC_stalk;Dynein_heavy_chain_D4_dom;Dynein_heavy_dom;Dynein_heavy_dom-1;Dynein_heavy_dom-2;P-loop_NTPase	AAA	AAA_5;AAA_8;DHC_N1;DHC_N2;Dynein_heavy;MT	+	98	98	98	26.5	26.5	26.5	538.17	0	323.31	11870000000	3631	1.11696e-05	0.000174001	V5BNR1	>tr|V5BNR1|V5BNR1_TRYCR Dynein heavy chain OS=Trypanosoma cruzi Dm28c GN=TCDM_05201 PE=4 SV=1
V5BNS0	Cluster 1	9.41486	9.40594	9.417	9.40405	9.24053	9.24699	8.93143	8.99008	cellular macromolecule metabolic process;cellular metabolic process;cellular process;cellular protein metabolic process;macromolecule metabolic process;metabolic process;primary metabolic process;protein folding;protein metabolic process	adenyl nucleotide binding;adenyl ribonucleotide binding;ATP binding;binding;nucleotide binding;purine nucleotide binding;purine ribonucleoside triphosphate binding;purine ribonucleotide binding;ribonucleotide binding	cell part;cytoplasm;intracellular part		Chap_CCT_gamma;Chaperone_TCP-1;Chaperonin_TCP-1_CS;Cpn60/TCP-1;GroEL-like_apical_dom;GROEL-like_equatorial;TCP-1-like_intermed		Cpn60_TCP1	+	24	24	24	50.3	50.3	50.3	60.728	0	200.5	17823000000	2968	2.13801e-06	6.76696e-05	V5BNS0	>tr|V5BNS0|V5BNS0_TRYCR T-complex protein 1 subunit gamma OS=Trypanosoma cruzi Dm28c GN=TCDM_05217 PE=3 SV=1
V5BNS5	Cluster 5	8.50975	8.53273	8.81097	8.78959	8.78157	8.76262	8.65508	8.56142		aminopeptidase activity;binding;catalytic activity;cation binding;exopeptidase activity;hydrolase activity;ion binding;manganese ion binding;metal ion binding;metalloexopeptidase activity;metallopeptidase activity;peptidase activity;peptidase activity, acting on L-amino acid peptides;transition metal ion binding	cell part;cytoplasm;intracellular part		Leucine_aapep/pepB;Peptidase_M17_C;Peptidase_M17_N		Peptidase_M17;Peptidase_M17_N	+	17	17	17	38.4	38.4	38.4	62.362	0	178.71	4396000000	1315	0.000108203	0.000751763	V5BNS5	>tr|V5BNS5|V5BNS5_TRYCR Aminopeptidase OS=Trypanosoma cruzi Dm28c GN=TCDM_05225 PE=4 SV=1
V5BNS6	Cluster 3	8.19995	8.20903	8.07928	8.2122	7.97006	7.99579	7.7141	7.85629								+	8	8	8	35.9	35.9	35.9	38.375	0	60.178	1089000000	518	0.000926559	0.00349255	V5BNS6	>tr|V5BNS6|V5BNS6_TRYCR Uncharacterized protein OS=Trypanosoma cruzi Dm28c GN=TCDM_01711 PE=4 SV=1
V5BNT2	Cluster 2	7.75279	7.69713	8.2419	8.07473	8.13628	8.10389	8.17435	8.20539								+	4	4	4	25.4	25.4	25.4	20.182	0	8.3278	1122900000	302	0.00367324	0.00939032	V5BNT2	>tr|V5BNT2|V5BNT2_TRYCR Uncharacterized protein OS=Trypanosoma cruzi Dm28c GN=TCDM_14502 PE=4 SV=1
V5BNW7	Cluster 4	8.10486	8.00664	7.99629	8.00934	8.27625	8.1864	8.73238	8.71729					WD40/YVTN_repeat-like_dom;WD40_repeat;WD40_repeat_dom	WD40		+	38	38	38	34.6	34.6	34.6	174.68	0	290.62	1913000000	828	0.000599384	0.00258695	V5BNW7	>tr|V5BNW7|V5BNW7_TRYCR Uncharacterized protein OS=Trypanosoma cruzi Dm28c GN=TCDM_03354 PE=4 SV=1
V5BNW8	Cluster 5	8.65391	8.64595	8.74203	8.7156	8.59178	8.59792	8.82089	8.82711					VID27;WD40_repeat_dom		VID27	+	13	13	13	42.2	42.2	42.2	49.031	0	130.09	4462500000	1227	0.00121215	0.00421086	V5BNW8	>tr|V5BNW8|V5BNW8_TRYCR Uncharacterized protein OS=Trypanosoma cruzi Dm28c GN=TCDM_01781 PE=4 SV=1
V5BNX4	Cluster 1	8.77986	8.84507	8.85168	9.01568	9.08771	9.03258	8.69042	8.60151					Macro_dom	A1pp	Macro	+	13	13	13	58.3	58.3	58.3	38.303	0	136.11	7162600000	1782	0.00143614	0.00467156	V5BNX4	>tr|V5BNX4|V5BNX4_TRYCR Uncharacterized protein OS=Trypanosoma cruzi Dm28c GN=TCDM_05161 PE=4 SV=1
V5BP35	Cluster 3	7.77252	7.68816	7.907	7.89557	7.62495	7.67574	7.36421	7.15978	cellular macromolecule metabolic process;cellular metabolic process;cellular process;cellular protein metabolic process;macromolecule metabolic process;metabolic process;primary metabolic process;protein folding;protein metabolic process;protein refolding	adenyl nucleotide binding;adenyl ribonucleotide binding;ATP binding;binding;nucleotide binding;purine nucleotide binding;purine ribonucleoside triphosphate binding;purine ribonucleotide binding;ribonucleotide binding	cell part;cytoplasm;intracellular part		Chaprnin_Cpn60;Cpn60/TCP-1;GROEL-like_equatorial		Cpn60_TCP1	+	7	7	7	35.7	35.7	35.7	27.499	0	21.873	479460000	144	0.00048035	0.0021868	V5BP35	>tr|V5BP35|V5BP35_TRYCR Chaperonin HSP60 OS=Trypanosoma cruzi Dm28c GN=TCDM_05098 PE=3 SV=1
V5BP43	Cluster 4	7.9973	7.9507	8.4303	8.30632	8.53929	8.55712	8.91817	8.82409					6-blade_b-propeller_TolB-like			+	11	11	11	27	27	27	62.379	0	239.7	2992000000	827	0.000217185	0.00121307	V5BP43	>tr|V5BP43|V5BP43_TRYCR Flagellum-adhesion glycoprotein OS=Trypanosoma cruzi Dm28c GN=TCDM_03244 PE=4 SV=1
V5BP68	Cluster 3	7.42969	7.30003	7.69393	7.38312	7.91028	7.8167	6.73144	6.6845								+	5	5	5	11.4	11.4	11.4	67.693	0	62.149	364530000	201	0.00134698	0.00449144	V5BP68	>tr|V5BP68|V5BP68_TRYCR Uncharacterized protein OS=Trypanosoma cruzi Dm28c GN=TCDM_04988 PE=4 SV=1
V5BP71	Cluster 4	7.92592	8.06543	8.22803	8.25116	8.06905	8.22322	8.79184	8.65787								+	10	10	10	37.4	37.4	37.4	43.463	0	180.1	2078500000	521	0.00105369	0.00384106	V5BP71	>tr|V5BP71|V5BP71_TRYCR Uncharacterized protein OS=Trypanosoma cruzi Dm28c GN=TCDM_01562 PE=4 SV=1
V5BP80	Cluster 4	7.93235	7.90264	8.27036	8.27916	8.31936	8.42241	8.09398	8.28246					NCA2		NCA2	+	14	14	14	27.7	27.7	27.7	80.123	0	162.8	1401400000	807	0.00117409	0.00411446	V5BP80	>tr|V5BP80|V5BP80_TRYCR Uncharacterized protein OS=Trypanosoma cruzi Dm28c GN=TCDM_01575 PE=4 SV=1
V5BP86	Cluster 1	9.87368	9.83235	9.79342	9.75592	9.65459	9.56881	9.44906	9.31226	cellular metabolic process;cellular nitrogen compound metabolic process;cellular process;metabolic process;nitrogen compound metabolic process;nucleobase-containing compound metabolic process;nucleobase-containing small molecule metabolic process;nucleoside metabolic process;primary metabolic process;small molecule metabolic process	catalytic activity			Nucleoside_phosphorylase;Nucleoside_phosphorylase_d		PNP_UDP_1	+	16	16	16	57	57	57	37.052	0	323.31	43469000000	3562	5.96238e-05	0.00049128	V5BP86	>tr|V5BP86|V5BP86_TRYCR Nucleoside phosphorylase OS=Trypanosoma cruzi Dm28c GN=TCDM_03298 PE=4 SV=1
V5BPC4	Cluster 5	8.87287	8.81842	8.68906	8.67033	8.43434	8.40131	8.3427	8.20379	biosynthetic process;cellular aromatic compound metabolic process;cellular biosynthetic process;cellular lipid metabolic process;cellular metabolic process;cellular nitrogen compound biosynthetic process;cellular nitrogen compound metabolic process;cellular process;'de novo' pyrimidine base biosynthetic process;heterocycle biosynthetic process;heterocycle metabolic process;isoprenoid biosynthetic…	binding;catalytic activity;coenzyme binding;cofactor binding;dihydroorotate dehydrogenase activity;FMN binding;intramolecular oxidoreductase activity;intramolecular oxidoreductase activity, transposing C=C bonds;isomerase activity;isopentenyl-diphosphate delta-isomerase activity;nucleotide binding;oxidoreductase activity;oxidoreductase activity, acting on the CH-CH group of donors;oxidoreductase …	cell part;cytoplasm;intracellular part		Aldolase_TIM;Dihydroorotate_DH_CS;FMN-dep_DH;IPdP_isomerase		FMN_dh	+	12	12	12	41.6	41.6	41.6	39.333	0	129.61	3993900000	638	0.000575012	0.00251441	V5BPC4	>tr|V5BPC4|V5BPC4_TRYCR Isopentenyl-diphosphate delta-isomerase OS=Trypanosoma cruzi Dm28c GN=TCDM_01649 PE=3 SV=1
V5BPE1	Cluster 5	8.64884	8.55108	8.80327	8.83163	8.6889	8.74993	8.25431	8.36212					Vault_N		Vault	+	14	14	14	32.3	32.3	32.3	63.765	0	102.24	4111400000	1082	0.000222358	0.00123505	V5BPE1	>tr|V5BPE1|V5BPE1_TRYCR Uncharacterized protein OS=Trypanosoma cruzi Dm28c GN=TCDM_03163 PE=4 SV=1
V5BPH4	Cluster 4	8.07777	8.08636	8.25363	8.21618	8.23899	8.25577	8.59433	8.58655					P-loop_NTPase			+	35	35	35	23.5	23.5	23.5	238.34	0	214.66	1797500000	958	2.62585e-08	4.36329e-06	V5BPH4	>tr|V5BPH4|V5BPH4_TRYCR Uncharacterized protein OS=Trypanosoma cruzi Dm28c GN=TCDM_01414 PE=4 SV=1
V5BPJ0	Cluster 5	8.73542	8.76616	8.74677	8.89457	8.63614	8.68717	8.07015	8.20339		adenyl nucleotide binding;adenyl ribonucleotide binding;ATP binding;binding;catalytic activity;kinase activity;nucleotide binding;phosphotransferase activity, alcohol group as acceptor;protein kinase activity;protein serine/threonine kinase activity;purine nucleotide binding;purine ribonucleoside triphosphate binding;purine ribonucleotide binding;ribonucleotide binding;transferase activity;transf…			Kinase-like_dom;PH_domain;PH_like_dom;Prot_kinase_dom;Protein_kinase_ATP_BS;Ser/Thr_dual-sp_kinase;Ser/Thr_kinase_AS	PH;S_TKc	Pkinase	+	12	11	11	27.5	25.9	25.9	54.916	0	137.93	3958600000	883	0.000729758	0.00292196	V5BPJ0	>tr|V5BPJ0|V5BPJ0_TRYCR Serine/threonine protein kinase OS=Trypanosoma cruzi Dm28c GN=TCDM_03208 PE=4 SV=1
V5BPJ5	Cluster 3	8.32683	8.31178	8.47472	8.47658	8.5114	8.48617	7.01519	7.14823								+	14	14	14	29.6	29.6	29.6	64.855	0	76.039	1889500000	842	1.79001e-08	5.09898e-06	V5BPJ5	>tr|V5BPJ5|V5BPJ5_TRYCR Uncharacterized protein OS=Trypanosoma cruzi Dm28c GN=TCDM_03217 PE=4 SV=1
V5BPK3	Cluster 5	8.60963	8.52678	8.88771	9.02277	8.90848	8.89658	7.72547	8.02391								+	14	14	14	25.3	25.3	25.3	69.593	0	38.205	4907700000	334	2.43696e-05	0.000272994	V5BPK3	>tr|V5BPK3|V5BPK3_TRYCR Uncharacterized protein OS=Trypanosoma cruzi Dm28c GN=TCDM_03230 PE=4 SV=1
V5BPL8	Cluster 5	8.85491	8.94193	8.91676	8.88098	8.70779	8.66821	8.66269	8.64817	biosynthetic process;cellular biosynthetic process;cellular metabolic compound salvage;cellular metabolic process;cellular process;coenzyme biosynthetic process;coenzyme metabolic process;cofactor biosynthetic process;cofactor metabolic process;heterocycle metabolic process;metabolic process;pyridoxal 5'-phosphate salvage;pyridoxal phosphate biosynthetic process;pyridoxal phosphate metabolic proc…	catalytic activity;kinase activity;phosphotransferase activity, alcohol group as acceptor;pyridoxal kinase activity;transferase activity;transferase activity, transferring phosphorus-containing groups			PM/HMP-P_kinase-1;PyrdxlP_synth_PyrdxlKinase;Ribokinase-like		Phos_pyr_kin	+	10	10	10	44.3	44.3	44.3	33.41	0	195.26	5724500000	1480	4.29955e-05	0.000398758	V5BPL8	>tr|V5BPL8|V5BPL8_TRYCR Pyridoxal kinase OS=Trypanosoma cruzi Dm28c GN=TCDM_01468 PE=4 SV=1
V5BPN5	Cluster 3	8.15531	8.07471	8.27238	8.1697	8.14406	8.23636	7.76492	7.68737								+	5	5	5	25.4	25.4	25.4	24.479	0	82.281	1175700000	344	0.000530387	0.0023502	V5BPN5	>tr|V5BPN5|V5BPN5_TRYCR Uncharacterized protein OS=Trypanosoma cruzi Dm28c GN=TCDM_03061 PE=4 SV=1
V5BPQ0	Cluster 5	8.63934	8.64487	8.80523	8.79523	8.79301	8.86845	8.42251	8.42472		adenyl nucleotide binding;adenyl ribonucleotide binding;ATP binding;ATPase activity;binding;catalytic activity;hydrolase activity;hydrolase activity, acting on acid anhydrides;hydrolase activity, acting on acid anhydrides, in phosphorus-containing anhydrides;nucleoside-triphosphatase activity;nucleotide binding;purine nucleotide binding;purine ribonucleoside triphosphate binding;purine ribonucleo…	cell part;membrane		AAA+_ATPase;ABC_2_trans;ABC_transporter_CS;ABC_transporter-like;P-loop_NTPase	AAA	ABC_tran;ABC2_membrane	+	14	14	14	23.1	23.1	23.1	78.231	0	156.06	4681300000	1256	0.000592454	0.00256816	V5BPQ0	>tr|V5BPQ0|V5BPQ0_TRYCR ABC transporter OS=Trypanosoma cruzi Dm28c GN=TCDM_03086 PE=3 SV=1
V5BPQ1	Cluster 5	8.76242	8.77405	8.97056	9.0496	9.04935	9.03545	8.1113	8.13236	cellular component movement;cellular process;microtubule-based movement;microtubule-based process	adenyl nucleotide binding;adenyl ribonucleotide binding;ATP binding;binding;catalytic activity;hydrolase activity;hydrolase activity, acting on acid anhydrides;hydrolase activity, acting on acid anhydrides, in phosphorus-containing anhydrides;microtubule motor activity;motor activity;nucleoside-triphosphatase activity;nucleotide binding;purine nucleotide binding;purine ribonucleoside triphosphate…	cell part;cytoskeletal part;intracellular organelle part;intracellular part;kinesin complex;macromolecular complex;microtubule;microtubule associated complex;organelle part;protein complex		Kinesin_motor_dom;Kinesin-like_fam;P-loop_NTPase	KISc	Kinesin	+	45	45	45	36.7	36.7	36.7	172.57	0	323.31	6493300000	2130	1.94281e-06	6.56605e-05	V5BPQ1	>tr|V5BPQ1|V5BPQ1_TRYCR Kinesin-like protein OS=Trypanosoma cruzi Dm28c GN=TCDM_01537 PE=3 SV=1
V5BPT1	Cluster 4	8.02942	8.14192	8.28025	8.34185	8.27547	8.33295	8.61714	8.64549								+	10	10	10	30.6	30.6	30.6	52.415	0	129.76	1921100000	636	0.00236165	0.00671774	V5BPT1	>tr|V5BPT1|V5BPT1_TRYCR Uncharacterized protein OS=Trypanosoma cruzi Dm28c GN=TCDM_01254 PE=4 SV=1
V5BPU0	Cluster 3	7.66106	7.55419	7.8643	7.76734	7.79441	7.7235	7.21112	7.30561		binding;nucleic acid binding;RNA binding			TROVE;WD40/YVTN_repeat-like_dom;WD40_repeat;WD40_repeat_dom	WD40	TROVE;WD40	+	17	17	17	8.4	8.4	8.4	312.68	0	78.633	413440000	278	0.00017116	0.00104691	V5BPU0	>tr|V5BPU0|V5BPU0_TRYCR Uncharacterized protein OS=Trypanosoma cruzi Dm28c GN=TCDM_01265 PE=4 SV=1
V5BPX5	Cluster 3	7.20556	7.14768	7.63064	7.80229	7.60764	7.5039	6.9507	6.80682					RCC1/BLIP-II;Reg_chr_condens		RCC1	+	6	6	6	12.2	12.2	12.2	90.077	0	10.989	231780000	82	0.00279599	0.00765825	V5BPX5	>tr|V5BPX5|V5BPX5_TRYCR Uncharacterized protein OS=Trypanosoma cruzi Dm28c GN=TCDM_01315 PE=4 SV=1
V5BPY6	Cluster 5	8.61458	8.66367	8.67913	8.77948	9.0288	8.96483	8.47191	8.56984	biological regulation;cellular component organization;cellular component organization or biogenesis;negative regulation of actin filament polymerization;negative regulation of biological process;negative regulation of cellular component organization;negative regulation of cellular process;negative regulation of cytoskeleton organization;negative regulation of organelle organization;negative regul…		cell part;intracellular		ADF-H;ADF-H/Gelsolin-like_dom;Twinfilin		Cofilin_ADF	+	13	13	13	53.7	53.7	53.7	35.163	0	286.62	5259800000	1205	0.0014214	0.00463874	V5BPY6	>tr|V5BPY6|V5BPY6_TRYCR G-actin binding protein OS=Trypanosoma cruzi Dm28c GN=TCDM_04715 PE=4 SV=1
V5BPZ7	Cluster 5	8.42718	8.33104	8.55692	8.51363	8.43324	8.50456	8.80959	8.8411					Leu-rich_rpt		LRR_7	+	16	16	16	43.9	43.9	43.9	47.869	0	165.6	3361200000	946	0.000219541	0.00122281	V5BPZ7	>tr|V5BPZ7|V5BPZ7_TRYCR Uncharacterized protein OS=Trypanosoma cruzi Dm28c GN=TCDM_01347 PE=4 SV=1
V5BQ12	Cluster 2	7.38204	7.54824	7.68123	7.72284	7.75371	7.63406	8.19413	8.29791								+	15	15	15	14.1	14.1	14.1	172.33	0	51.811	590440000	125	0.000268855	0.00142201	V5BQ12	>tr|V5BQ12|V5BQ12_TRYCR Uncharacterized protein OS=Trypanosoma cruzi Dm28c GN=TCDM_04753 PE=4 SV=1
V5BQ28	Cluster 2	7.95521	7.93058	7.99923	7.83984	8.00807	7.98616	8.43334	8.43575		calcium-dependent cysteine-type endopeptidase activity;catalytic activity;cysteine-type endopeptidase activity;cysteine-type peptidase activity;endopeptidase activity;hydrolase activity;peptidase activity;peptidase activity, acting on L-amino acid peptides	cell part;intracellular		Calpain_cysteine_protease;Calpain_domain_III;Peptidase_C2_calpain_cat	CysPc	Calpain_III;Peptidase_C2	+	23	23	23	19.2	19.2	19.2	179.66	0	122.73	1161600000	377	0.000158402	0.000996382	V5BQ28	>tr|V5BQ28|V5BQ28_TRYCR Calpain cysteine peptidase OS=Trypanosoma cruzi Dm28c GN=TCDM_04625 PE=4 SV=1
V5BQ38	Cluster 4	7.90412	8.03914	8.00362	8.00045	8.08851	8.09804	8.42758	8.51724					CHAT_dom;TPR-like_helical_dom		CHAT	+	13	13	13	20.3	20.3	20.3	96.602	0	46.993	1236400000	405	0.000104141	0.000731186	V5BQ38	>tr|V5BQ38|V5BQ38_TRYCR Uncharacterized protein OS=Trypanosoma cruzi Dm28c GN=TCDM_04636 PE=4 SV=1
V5BQ43	Cluster 1	9.90053	9.88283	9.62021	9.63129	9.40193	9.3971	9.80103	9.76646	alcohol catabolic process;alcohol metabolic process;carbohydrate catabolic process;carbohydrate metabolic process;catabolic process;cellular carbohydrate catabolic process;cellular carbohydrate metabolic process;cellular metabolic process;cellular process;generation of precursor metabolites and energy;glucose catabolic process;glucose metabolic process;glycolysis;hexose catabolic process;hexose m…	adenyl nucleotide binding;adenyl ribonucleotide binding;ATP binding;binding;carbohydrate kinase activity;catalytic activity;hexokinase activity;kinase activity;nucleotide binding;phosphotransferase activity, alcohol group as acceptor;purine nucleotide binding;purine ribonucleoside triphosphate binding;purine ribonucleotide binding;ribonucleotide binding;transferase activity;transferase activity, …			Hexokinase;Hexokinase_C;Hexokinase_CS;Hexokinase_N		Hexokinase_1;Hexokinase_2	+	20	20	20	57.1	57.1	57.1	52.171	0	323.31	46031000000	4888	0.00094008	0.00351034	V5BQ43	>tr|V5BQ43|V5BQ43_TRYCR Hexokinase OS=Trypanosoma cruzi Dm28c GN=TCDM_04644 PE=3 SV=1
V5BQ45	Cluster 1	9.37555	9.28646	9.35378	9.2928	9.10439	9.12739	8.83838	8.81979	biosynthetic process;cellular biosynthetic process;cellular macromolecule biosynthetic process;cellular macromolecule metabolic process;cellular metabolic process;cellular process;cellular protein metabolic process;macromolecule biosynthetic process;macromolecule metabolic process;metabolic process;primary metabolic process;protein metabolic process;translation	structural constituent of ribosome;structural molecule activity	cell part;cytoplasmic part;intracellular non-membrane-bounded organelle;intracellular organelle;intracellular part;macromolecular complex;non-membrane-bounded organelle;organelle;ribonucleoprotein complex;ribosome		Ribosomal_S5_D2-typ_fold;Ribosomal_S5_D2-typ_fold_subgr;Ribosomal_S9		Ribosomal_S9	+	6	6	6	43	43	43	16.823	0	59.099	14982000000	1619	2.23838e-06	6.97395e-05	V5BQ45	>tr|V5BQ45|V5BQ45_TRYCR 40S ribosomal protein S16 OS=Trypanosoma cruzi Dm28c GN=TCDM_14278 PE=4 SV=1
V5BQ87	Cluster 2	7.5984	7.55648	7.4241	7.15811	7.91681	7.7256	8.72504	8.52665					C2_dom			+	12	12	12	25.9	25.9	25.9	59.156	0	58.235	1065900000	360	0.00256206	0.00715512	V5BQ87	>tr|V5BQ87|V5BQ87_TRYCR Uncharacterized protein OS=Trypanosoma cruzi Dm28c GN=TCDM_02908 PE=4 SV=1
V5BQ98	Cluster 4	8.03447	7.97861	8.17043	8.07252	8.06568	8.04142	8.50413	8.44957								+	9	9	9	31.6	31.6	31.6	39.352	0	116.58	1354200000	452	0.000456998	0.0021192	V5BQ98	>tr|V5BQ98|V5BQ98_TRYCR Immunodominant antigen OS=Trypanosoma cruzi Dm28c GN=TCDM_02920 PE=4 SV=1
V5BQB2	Cluster 3	7.64731	7.67091	7.81588	8.02775	8.20929	8.12	7.26675	6.74393								+	4	4	4	22.9	22.9	22.9	27.741	0	24.494	895830000	173	0.000524531	0.00232943	V5BQB2	>tr|V5BQB2|V5BQB2_TRYCR Uncharacterized protein OS=Trypanosoma cruzi Dm28c GN=TCDM_01103 PE=4 SV=1
V5BQC0	Cluster 2	7.86125	7.72144	8.03515	7.89586	8.09562	8.06008	8.29592	8.42324								+	10	10	10	25.5	25.5	25.5	48.234	0	51.743	982580000	352	0.00354142	0.00911173	V5BQC0	>tr|V5BQC0|V5BQC0_TRYCR Uncharacterized protein OS=Trypanosoma cruzi Dm28c GN=TCDM_04566 PE=4 SV=1
V5BQC6	Cluster 5	8.53047	8.5625	8.66986	8.64776	8.73829	8.74012	9.11581	9.06378	cellular component movement;cellular process;microtubule-based movement;microtubule-based process	catalytic activity;hydrolase activity;hydrolase activity, acting on acid anhydrides;hydrolase activity, acting on acid anhydrides, in phosphorus-containing anhydrides;microtubule motor activity;motor activity;nucleoside-triphosphatase activity;pyrophosphatase activity	cell part;cytoskeletal part;dynein complex;intracellular organelle part;intracellular part;macromolecular complex;microtubule associated complex;organelle part;protein complex		DHC_fam;Dynein_HC_stalk;Dynein_heavy_chain_D4_dom;Dynein_heavy_dom;Dynein_heavy_dom-2;P-loop_NTPase		AAA_8;DHC_N2;Dynein_heavy;MT	+	61	59	59	19.5	18.8	18.8	428.92	0	323.31	5393100000	1873	4.75542e-05	0.000429064	V5BQC6	>tr|V5BQC6|V5BQC6_TRYCR Dynein heavy chain OS=Trypanosoma cruzi Dm28c GN=TCDM_04579 PE=4 SV=1
V5BQE2	Cluster 5	8.80333	8.99874	8.92751	8.92193	8.6328	8.74921	8.23132	8.40878	biosynthetic process;cellular biosynthetic process;cellular macromolecule biosynthetic process;cellular macromolecule metabolic process;cellular metabolic process;cellular process;cellular protein metabolic process;macromolecule biosynthetic process;macromolecule metabolic process;metabolic process;primary metabolic process;protein metabolic process;translation	structural constituent of ribosome;structural molecule activity	cell part;cytoplasmic part;intracellular non-membrane-bounded organelle;intracellular organelle;intracellular part;macromolecular complex;non-membrane-bounded organelle;organelle;ribonucleoprotein complex;ribosome		Ribosomal_S26e		Ribosomal_S26e	+	5	5	5	49.1	49.1	49.1	12.762	0	113.37	5362700000	1201	0.00215592	0.0062484	V5BQE2	>tr|V5BQE2|V5BQE2_TRYCR Ribosomal protein S26 OS=Trypanosoma cruzi Dm28c GN=TCDM_14426 PE=4 SV=1
V5BQE7	Cluster 4	8.06863	8.00651	8.18712	7.96946	8.19801	8.20429	8.41504	8.43708					WD40/YVTN_repeat-like_dom;WD40_repeat;WD40_repeat_CS;WD40_repeat_dom	WD40	WD40	+	32	32	32	31.2	31.2	31.2	139.8	0	132.63	1439400000	622	0.00374535	0.00950156	V5BQE7	>tr|V5BQE7|V5BQE7_TRYCR Uncharacterized protein OS=Trypanosoma cruzi Dm28c GN=TCDM_01135 PE=4 SV=1
V5BQI1	Cluster 2	7.23001	7.40285	7.27467	7.46667	7.2036	7.40452	8.08304	8.13335					ZC2HC1			+	6	6	6	34.7	34.7	34.7	32.36	0	73.648	406610000	159	0.00393548	0.00985847	V5BQI1	>tr|V5BQI1|V5BQI1_TRYCR Uncharacterized protein OS=Trypanosoma cruzi Dm28c GN=TCDM_01196 PE=4 SV=1
V5BQJ0	Cluster 2	7.60928	7.52233	7.8394	7.56258	7.99899	7.84048	8.2944	8.28144					cNMP-bd_dom;cNMP-bd-like;RmlC-like_jellyroll		cNMP_binding	+	15	15	15	18	18	18	125.19	0	39.655	827730000	335	0.00196181	0.00590024	V5BQJ0	>tr|V5BQJ0|V5BQJ0_TRYCR Uncharacterized protein OS=Trypanosoma cruzi Dm28c GN=TCDM_04506 PE=4 SV=1
V5BQJ1	Cluster 1	9.04017	9.01203	9.13405	9.15683	8.94457	9.01893	8.79739	8.86478		5'-3' DNA helicase activity;adenyl nucleotide binding;adenyl ribonucleotide binding;ATP binding;ATPase activity;ATPase activity, coupled;ATP-dependent 5'-3' DNA helicase activity;ATP-dependent DNA helicase activity;ATP-dependent helicase activity;binding;catalytic activity;DNA helicase activity;DNA-dependent ATPase activity;helicase activity;hydrolase activity;hydrolase activity, acting on acid a…			AAA+_ATPase;P-loop_NTPase;RuvB-like;TIP49_C	AAA	TIP49	+	19	19	19	58.8	58.8	58.8	50.08	0	200.52	9303300000	2458	0.00334518	0.00873076	V5BQJ1	>tr|V5BQJ1|V5BQJ1_TRYCR DNA helicase OS=Trypanosoma cruzi Dm28c GN=TCDM_02843 PE=4 SV=1
V5BQJ3	Cluster 3	7.44809	7.37896	7.76646	7.72562	7.70295	7.79742	6.94236	6.88335		binding;catalytic activity;endonuclease activity;endonuclease activity, active with either ribo- or deoxyribonucleic acids and producing 5'-phosphomonoesters;endoribonuclease activity;endoribonuclease activity, producing 5'-phosphomonoesters;hydrolase activity;hydrolase activity, acting on ester bonds;nuclease activity;nucleic acid binding;ribonuclease activity;ribonuclease H activity;RNA binding			RNase_HII/HIII;RNase_HII/HIII_dom;RNaseH-like_dom		RNase_HII	+	11	11	11	30.7	30.7	30.7	54.341	0	48.524	309760000	206	8.88394e-07	3.76906e-05	V5BQJ3	>tr|V5BQJ3|V5BQJ3_TRYCR Ribonuclease OS=Trypanosoma cruzi Dm28c GN=TCDM_01213 PE=3 SV=1
V5BQK5	Cluster 5	8.89525	8.90409	8.86598	8.89907	8.67506	8.73451	8.75743	8.75488	amine metabolic process;amino acid activation;arginyl-tRNA aminoacylation;carboxylic acid metabolic process;cellular amine metabolic process;cellular amino acid metabolic process;cellular ketone metabolic process;cellular macromolecule metabolic process;cellular metabolic process;cellular nitrogen compound metabolic process;cellular process;macromolecule metabolic process;metabolic process;ncRNA …	adenyl nucleotide binding;adenyl ribonucleotide binding;aminoacyl-tRNA ligase activity;arginine-tRNA ligase activity;ATP binding;binding;catalytic activity;ligase activity;ligase activity, forming aminoacyl-tRNA and related compounds;ligase activity, forming carbon-oxygen bonds;nucleotide binding;purine nucleotide binding;purine ribonucleoside triphosphate binding;purine ribonucleotide binding;ri…	cell part;cytoplasm;intracellular part		aa-tRNA-synth_I_CS;Arg-tRNA-ligase;Arg-tRNA-synth_N;DALR_anticod-bd;Rossmann-like_a/b/a_fold;tRNAsynth_1a_anticodon-bd	Arg_tRNA_synt_N;DALR_1	Arg_tRNA_synt_N;DALR_1;tRNA-synt_1d	+	31	31	30	51.3	51.3	50.3	78.769	0	278.07	6149800000	1808	0.00164219	0.00513249	V5BQK5	>tr|V5BQK5|V5BQK5_TRYCR Arginyl-tRNA synthetase OS=Trypanosoma cruzi Dm28c GN=TCDM_04526 PE=3 SV=1
V5BQK9	Cluster 3	7.76315	7.70662	7.77018	7.77286	7.57554	7.63012	7.57727	7.54125		catalytic activity;methyltransferase activity;transferase activity;transferase activity, transferring one-carbon groups			LCM_MeTrfase;Leu_CO_MeTrfase_LCMT1;SAM-dependent_MTases		LCM	+	4	4	4	18	18	18	38.349	0	54.98	440930000	354	0.00280255	0.00765518	V5BQK9	>tr|V5BQK9|V5BQK9_TRYCR Leucine carboxyl methyltransferase OS=Trypanosoma cruzi Dm28c GN=TCDM_01238 PE=4 SV=1
V5BQL6	Cluster 5	8.85566	8.93445	8.9438	9.00441	8.77054	8.82657	8.52136	8.59233		binding;nucleic acid binding;RNA binding;translation factor activity, nucleic acid binding;translation initiation factor activity			WD40/YVTN_repeat-like_dom;WD40_repeat;WD40_repeat_CS;WD40_repeat_dom	WD40	WD40	+	13	13	13	61.3	61.3	61.3	36.377	0	323.31	5860500000	1273	0.000193015	0.00112207	V5BQL6	>tr|V5BQL6|V5BQL6_TRYCR Eukaryotic translation initiation factor 3 subunit OS=Trypanosoma cruzi Dm28c GN=TCDM_04541 PE=4 SV=1
V5BQQ0	Cluster 5	8.38536	8.39955	8.60554	8.56375	8.37381	8.45487	7.9129	8.03326					Steadiness_box;UBQ-conjugating_enzyme/RWD		Vps23_core	+	10	10	10	26.8	26.8	26.8	47.996	0	83.485	2430200000	622	0.00362876	0.0092885	V5BQQ0	>tr|V5BQQ0|V5BQQ0_TRYCR Uncharacterized protein OS=Trypanosoma cruzi Dm28c GN=TCDM_04417 PE=4 SV=1
V5BQR4	Cluster 5	8.30395	8.2933	8.44706	8.31846	8.26704	8.23622	7.98669	7.9318								+	13	13	13	27.5	27.5	27.5	63.687	0	62.94	1598600000	475	0.00156098	0.00494063	V5BQR4	>tr|V5BQR4|V5BQR4_TRYCR Uncharacterized protein OS=Trypanosoma cruzi Dm28c GN=TCDM_04436 PE=4 SV=1
V5BQU1	Cluster 2	7.52791	7.20485	7.98828	7.87502	8.30228	8.20245	8.51376	8.33447					IQ_motif_EF-hand-BS	IQ	IQ	+	12	12	12	26.2	26.2	26.2	58.409	0	34.583	1152300000	235	0.000770106	0.00304681	V5BQU1	>tr|V5BQU1|V5BQU1_TRYCR Uncharacterized protein OS=Trypanosoma cruzi Dm28c GN=TCDM_02661 PE=4 SV=1
V5BQU2	Cluster 5	8.589	8.63152	8.76777	8.69591	8.46989	8.42805	8.31437	8.23825	amine metabolic process;biosynthetic process;carboxylic acid metabolic process;cellular amine metabolic process;cellular amino acid metabolic process;cellular biosynthetic process;cellular ketone metabolic process;cellular metabolic process;cellular nitrogen compound biosynthetic process;cellular nitrogen compound metabolic process;cellular process;CTP biosynthetic process;CTP metabolic process;'…	adenyl nucleotide binding;adenyl ribonucleotide binding;ATP binding;binding;catalytic activity;CTP synthase activity;ligase activity;ligase activity, forming carbon-nitrogen bonds;nucleotide binding;purine nucleotide binding;purine ribonucleoside triphosphate binding;purine ribonucleotide binding;ribonucleotide binding			Class_I_gatase-like;CTP_synthase;CTP_synthase_N;GATASE;P-loop_NTPase		CTP_synth_N;GATase	+	15	15	15	34.7	34.7	34.7	65.609	0	182.29	3076100000	1030	3.60106e-05	0.00035372	V5BQU2	>tr|V5BQU2|V5BQU2_TRYCR CTP synthase OS=Trypanosoma cruzi Dm28c GN=TCDM_01016 PE=3 SV=1
V5BQW5	Cluster 5	8.67163	8.66849	8.81588	8.83895	8.53765	8.56896	8.2384	8.32195								+	4	4	4	26.3	26.3	26.3	30.156	0	24.535	4101600000	639	0.000626962	0.00262639	V5BQW5	>tr|V5BQW5|V5BQW5_TRYCR Uncharacterized protein OS=Trypanosoma cruzi Dm28c GN=TCDM_01051 PE=4 SV=1
V5BR17	Cluster 5	8.35035	8.48669	8.48804	8.56166	8.5365	8.5042	8.84118	8.79422					Dpy-30_motif		Dpy-30	+	14	14	14	39.3	39.3	39.3	59.921	0	135.91	3446500000	1156	0.000820597	0.00318961	V5BR17	>tr|V5BR17|V5BR17_TRYCR Uncharacterized protein OS=Trypanosoma cruzi Dm28c GN=TCDM_04378 PE=4 SV=1
V5BR69	Cluster 4	8.08016	8.15839	8.34903	8.34318	8.12979	8.17508	8.08643	8.05177								+	15	15	15	18.1	18.1	18.1	128.96	0	48.149	1271700000	381	0.00350917	0.00906385	V5BR69	>tr|V5BR69|V5BR69_TRYCR Uncharacterized protein OS=Trypanosoma cruzi Dm28c GN=TCDM_02587 PE=4 SV=1
V5BR95	Cluster 2	7.8021	7.77084	7.51169	7.54405	7.5429	7.50152	8.64383	8.73322		binding;calcium ion binding;cation binding;ion binding;metal ion binding			EF_hand_dom			+	6	6	6	24.6	24.6	24.6	36.873	0	93.682	1158400000	290	0.00143336	0.00467014	V5BR95	>tr|V5BR95|V5BR95_TRYCR Uncharacterized protein OS=Trypanosoma cruzi Dm28c GN=TCDM_04288 PE=4 SV=1
V5BRC6	Cluster 4	7.95754	7.93365	8.19956	8.20798	8.38863	8.40058	8.53157	8.42284					cNMP-bd_dom;cNMP-bd-like;RmlC-like_jellyroll	cNMP	cNMP_binding	+	11	11	11	21.2	21.2	21.2	76.762	0	155.03	1702300000	605	0.000305353	0.00155722	V5BRC6	>tr|V5BRC6|V5BRC6_TRYCR Uncharacterized protein OS=Trypanosoma cruzi Dm28c GN=TCDM_02422 PE=4 SV=1
V5BRI7	Cluster 5	8.47513	8.5497	8.80064	8.68671	8.86222	8.89941	7.35288	7.66759								+	21	21	21	23.7	23.7	23.7	114.67	0	119.94	4350900000	958	7.62832e-06	0.000137035	V5BRI7	>tr|V5BRI7|V5BRI7_TRYCR Uncharacterized protein OS=Trypanosoma cruzi Dm28c GN=TCDM_02504 PE=4 SV=1
V5BRJ8	Cluster 4	7.9433	7.97074	8.1805	8.23329	8.14745	8.19219	8.67535	8.54424								+	16	16	16	12.3	12.3	12.3	190.54	0	62.435	1679700000	224	0.000193502	0.00112164	V5BRJ8	>tr|V5BRJ8|V5BRJ8_TRYCR Uncharacterized protein OS=Trypanosoma cruzi Dm28c GN=TCDM_00606 PE=4 SV=1
V5BRL1	Cluster 5	9.16295	9.14513	9.06251	9.04218	8.65534	8.68068	8.18876	8.25178		binding;catalytic activity;coenzyme binding;cofactor binding;flavin adenine dinucleotide binding;monooxygenase activity;oxidoreductase activity;oxidoreductase activity, acting on paired donors, with incorporation or reduction of molecular oxygen;squalene monooxygenase activity	cell part;integral to membrane;intrinsic to membrane;membrane part		Rng_hydrolase-like;Squalene_epoxidase		SE	+	19	19	19	42.8	42.8	42.8	63.791	0	291.58	7750200000	1821	5.77408e-07	2.95218e-05	V5BRL1	>tr|V5BRL1|V5BRL1_TRYCR Squalene monooxygenase OS=Trypanosoma cruzi Dm28c GN=TCDM_04105 PE=4 SV=1
V5BRM9	Cluster 3	8.04716	8.0739	8.14964	8.14022	7.7875	7.82005	7.13672	7.13287	cellular component assembly;cellular component assembly at cellular level;cellular component organization;cellular component organization at cellular level;cellular component organization or biogenesis;cellular component organization or biogenesis at cellular level;cellular macromolecular complex assembly;cellular macromolecular complex subunit organization;cellular process;cellular protein compl…				ATP12_ATPase-F1F0-assembly;ATPase_assmbl_ATP12_dom		ATP12	+	7	7	7	28.8	28.8	28.8	43.583	0	18.378	785560000	316	1.23051e-05	0.0001778	V5BRM9	>tr|V5BRM9|V5BRM9_TRYCR Uncharacterized protein OS=Trypanosoma cruzi Dm28c GN=TCDM_02329 PE=4 SV=1
V5BRQ8	Cluster 1	10.05	10.0156	10.1481	10.0767	10.002	9.92108	9.72714	9.69473		binding;catalytic activity;cation binding;ion binding;metal ion binding;oxidoreductase activity			ADH_Fe;ADH_Fe_CS		Fe-ADH	+	19	19	19	51	51	51	41.804	0	323.31	92767000000	7318	0.000782559	0.00307776	V5BRQ8	>tr|V5BRQ8|V5BRQ8_TRYCR Alcohol dehydrogenase OS=Trypanosoma cruzi Dm28c GN=TCDM_02375 PE=4 SV=1
V5BRT6	Cluster 2	7.88774	7.80581	8.00681	8.0876	8.09977	8.14025	8.0803	8.0739					G-protein_beta_WD-40_rep;WD40/YVTN_repeat-like_dom;WD40_repeat;WD40_repeat_CS;WD40_repeat_dom	WD40	WD40	+	11	11	11	26.3	26.3	26.3	81.039	0	136.3	818840000	393	0.00038371	0.00183042	V5BRT6	>tr|V5BRT6|V5BRT6_TRYCR Uncharacterized protein OS=Trypanosoma cruzi Dm28c GN=TCDM_04062 PE=4 SV=1
V5BRV7	Cluster 1	9.39571	9.29997	9.45404	9.49332	9.26303	9.11377	8.88061	8.83629			cell part;cytoplasmic part;intracellular non-membrane-bounded organelle;intracellular organelle;intracellular part;macromolecular complex;non-membrane-bounded organelle;organelle;ribonucleoprotein complex;ribosome		Ribosomal_S25		Ribosomal_S25	+	6	6	6	43.6	43.6	43.6	12.351	0	75.72	17832000000	865	7.83431e-05	0.000603151	V5BRV7	>tr|V5BRV7|V5BRV7_TRYCR Ribosomal protein S25 OS=Trypanosoma cruzi Dm28c GN=TCDM_14375 PE=4 SV=1
V5BRX2	Cluster 1	9.083	9.0577	9.10746	9.11825	8.73469	8.85801	8.73221	8.67428		binding;cation binding;heme binding;ion binding;iron ion binding;metal ion binding;tetrapyrrole binding;transition metal ion binding			Cyt_B5-like_heme/steroid-bd		Cyt-b5	+	7	7	7	60.9	60.9	60.9	14.942	0	65.088	8426900000	648	0.000917733	0.00347241	V5BRX2	>tr|V5BRX2|V5BRX2_TRYCR Cytochrome b5 OS=Trypanosoma cruzi Dm28c GN=TCDM_13763 PE=4 SV=1
V5BRX6	Cluster 1	9.24162	9.29774	9.35848	9.28024	9.12865	9.08528	8.6845	8.86236	biosynthetic process;cellular biosynthetic process;cellular macromolecule biosynthetic process;cellular macromolecule metabolic process;cellular metabolic process;cellular process;cellular protein metabolic process;macromolecule biosynthetic process;macromolecule metabolic process;metabolic process;primary metabolic process;protein metabolic process;translation	binding;nucleic acid binding;RNA binding;structural constituent of ribosome;structural molecule activity	cell part;intracellular organelle part;intracellular part;macromolecular complex;organelle part;ribonucleoprotein complex;small ribosomal subunit		Ribosomal_S5/S7;Ribosomal_S5/S7_euk/arc;Ribosomal_S7_CS;Ribosomal_S7_dom		Ribosomal_S7	+	8	8	8	42.6	42.6	42.6	21.252	0	102.31	14484000000	1344	9.04914e-05	0.000668296	V5BRX6	>tr|V5BRX6|V5BRX6_TRYCR 40S ribosomal protein S5 OS=Trypanosoma cruzi Dm28c GN=TCDM_14216 PE=3 SV=1
V5BRY2	Cluster 1	8.99738	9.00527	9.07971	9.09495	8.88992	8.90085	8.48698	8.46509								+	15	15	15	9.3	9.3	9.3	236.34	0	267.73	6957300000	1244	1.76066e-05	0.000223615	V5BRY2	>tr|V5BRY2|V5BRY2_TRYCR Uncharacterized protein OS=Trypanosoma cruzi Dm28c GN=TCDM_02199 PE=4 SV=1
V5BS07	Cluster 2	7.63521	7.49146	7.9899	7.83375	7.83584	7.91846	8.20442	8.21827					IQ_motif_EF-hand-BS			+	11	11	11	25.7	25.7	25.7	63.905	0	80.964	815790000	320	0.00135099	0.0044823	V5BS07	>tr|V5BS07|V5BS07_TRYCR Uncharacterized protein OS=Trypanosoma cruzi Dm28c GN=TCDM_02234 PE=4 SV=1
V5BS76	Cluster 1	8.93698	8.97479	9.09153	9.16634	9.15148	9.20767	9.40663	9.44949								+	17	17	17	49.5	49.5	49.5	47.286	0	236.09	12718000000	2600	0.00144437	0.00468306	V5BS76	>tr|V5BS76|V5BS76_TRYCR Uncharacterized protein OS=Trypanosoma cruzi Dm28c GN=TCDM_00466 PE=4 SV=1
V5BS79	Cluster 5	8.46456	8.45876	8.61787	8.63667	8.59303	8.54979	8.74793	8.70152		carbon-nitrogen ligase activity, with glutamine as amido-N-donor;catalytic activity;ligase activity;ligase activity, forming carbon-nitrogen bonds			Amidase;Amidase_dom		Amidase	+	8	8	8	17	17	17	65.843	0	77.12	3403600000	655	0.00135048	0.00448811	V5BS79	>tr|V5BS79|V5BS79_TRYCR Uncharacterized protein OS=Trypanosoma cruzi Dm28c GN=TCDM_03869 PE=4 SV=1
V5BS80	Cluster 1	9.21107	9.29828	9.32691	9.35338	9.10093	9.13919	8.91801	8.95441		adenyl nucleotide binding;adenyl ribonucleotide binding;ATP binding;binding;catalytic activity;helicase activity;hydrolase activity;hydrolase activity, acting on acid anhydrides;hydrolase activity, acting on acid anhydrides, in phosphorus-containing anhydrides;nucleic acid binding;nucleoside-triphosphatase activity;nucleotide binding;purine nucleotide binding;purine ribonucleoside triphosphate bi…			DEAD/DEAH_box_helicase_dom;Helicase_ATP-bd;Helicase_C;P-loop_NTPase;RNA_helicase_DEAD_Q_motif;RNA-helicase_DEAD-box_CS	DEXDc;HELICc	DEAD;Helicase_C	+	24	24	24	45.5	45.5	45.5	68.706	0	290.23	13734000000	2288	3.19787e-05	0.000325334	V5BS80	>tr|V5BS80|V5BS80_TRYCR ATP-dependent RNA helicase OS=Trypanosoma cruzi Dm28c GN=TCDM_00483 PE=3 SV=1
V5BSA4	Cluster 3	7.46494	7.66505	7.65871	7.54006	7.22018	7.41714	6.6075	6.87085					Complex1_LYR		Complex1_LYR	+	9	9	9	15.4	15.4	15.4	80.999	0	71.946	302480000	127	0.000302982	0.00154909	V5BSA4	>tr|V5BSA4|V5BSA4_TRYCR Uncharacterized protein OS=Trypanosoma cruzi Dm28c GN=TCDM_00510 PE=4 SV=1
V5BSA7	Cluster 3	6.82319	6.94523	7.20691	7.24946	6.94218	6.88143	7.2651	7.29533	assembly of spliceosomal tri-snRNP;cellular component assembly;cellular component assembly at cellular level;cellular component organization;cellular component organization at cellular level;cellular component organization or biogenesis;cellular component organization or biogenesis at cellular level;cellular macromolecular complex assembly;cellular macromolecular complex subunit organization;cell…		cell part;intracellular organelle part;intracellular part;macromolecular complex;nuclear part;organelle part;ribonucleoprotein complex;small nuclear ribonucleoprotein complex;U4/U6 x U5 tri-snRNP complex		Nop_dom;Prp31		Nop	+	5	5	5	31.5	31.5	31.5	25.996	0	48.896	115220000	45	0.000191003	0.00111362	V5BSA7	>tr|V5BSA7|V5BSA7_TRYCR Uncharacterized protein OS=Trypanosoma cruzi Dm28c GN=TCDM_03908 PE=4 SV=1
V5BSC7	Cluster 3	7.62249	7.67995	7.584	7.67887	7.37678	7.45626	7.0436	7.01837	biosynthetic process;cellular biosynthetic process;cellular macromolecule biosynthetic process;cellular macromolecule metabolic process;cellular metabolic process;cellular nitrogen compound metabolic process;cellular process;DNA biosynthetic process;DNA ligation;DNA ligation involved in DNA repair;DNA metabolic process;DNA recombination;DNA replication;macromolecule biosynthetic process;macromole…	adenyl nucleotide binding;adenyl ribonucleotide binding;ATP binding;binding;catalytic activity;DNA binding;DNA ligase (ATP) activity;DNA ligase activity;ligase activity;ligase activity, forming phosphoric ester bonds;nucleic acid binding;nucleotide binding;purine nucleotide binding;purine ribonucleoside triphosphate binding;purine ribonucleotide binding;ribonucleotide binding			DNA_ligase_ATP-dep;DNA_ligase_ATP-dep_C;DNA_ligase_ATP-dep_cent;DNA_ligase_ATP-dep_CS;DNA_ligase_ATP-dep_N;NA-bd_OB-fold		DNA_ligase_A_C;DNA_ligase_A_M;DNA_ligase_A_N	+	7	7	7	13.3	13.3	13.3	78.127	0	26.761	274640000	128	0.00376746	0.00949724	V5BSC7	>tr|V5BSC7|V5BSC7_TRYCR DNA ligase OS=Trypanosoma cruzi Dm28c GN=TCDM_02075 PE=3 SV=1
V5BSD1	Cluster 4	8.19607	8.23063	7.45516	7.72593	7.71198	7.74946	8.96005	8.92455								+	15	15	15	35.5	35.5	35.5	58.055	0	117.08	2048800000	497	5.66567e-05	0.000478701	V5BSD1	>tr|V5BSD1|V5BSD1_TRYCR Uncharacterized protein OS=Trypanosoma cruzi Dm28c GN=TCDM_00555 PE=4 SV=1
V5BSD6	Cluster 4	8.22971	8.21685	8.1744	8.17788	8.27902	8.26927	7.81379	7.86305					AH/BAR-dom			+	9	9	9	28.8	28.8	28.8	45.027	0	54.3	1326600000	487	9.71794e-05	0.000702086	V5BSD6	>tr|V5BSD6|V5BSD6_TRYCR Uncharacterized protein OS=Trypanosoma cruzi Dm28c GN=TCDM_02089 PE=4 SV=1
V5BSE4	Cluster 1	9.25993	9.16991	9.222	9.28961	8.99549	9.04257	8.65824	8.61872	biosynthetic process;cellular biosynthetic process;cellular macromolecule biosynthetic process;cellular macromolecule metabolic process;cellular metabolic process;cellular process;cellular protein metabolic process;macromolecule biosynthetic process;macromolecule metabolic process;metabolic process;primary metabolic process;protein metabolic process;translation	structural constituent of ribosome;structural molecule activity	cell part;cytoplasmic part;intracellular non-membrane-bounded organelle;intracellular organelle;intracellular part;macromolecular complex;non-membrane-bounded organelle;organelle;ribonucleoprotein complex;ribosome		Ribosomal_S13/S15_N;Ribosomal_S15;Ribosomal_S15P;S15_NS1_RNA-bd		Ribosomal_S13_N;Ribosomal_S15	+	7	7	7	43.7	43.7	43.7	17.229	0	33.329	12105000000	1149	2.66692e-05	0.000289013	V5BSE4	>tr|V5BSE4|V5BSE4_TRYCR 40S ribosomal protein S13 OS=Trypanosoma cruzi Dm28c GN=TCDM_13834 PE=3 SV=1
V5BSF6	Cluster 5	8.25665	8.34522	8.45258	8.5672	8.56253	8.68363	8.87614	8.95563					DUF4586		DUF4586	+	8	8	8	38.5	38.5	38.5	33.314	0	75.011	3446100000	805	0.000263243	0.00139975	V5BSF6	>tr|V5BSF6|V5BSF6_TRYCR Uncharacterized protein OS=Trypanosoma cruzi Dm28c GN=TCDM_03750 PE=4 SV=1
V5BSI7	Cluster 3	7.97058	7.90218	8.29622	8.18789	8.05239	8.10457	7.79558	7.81128					TPR-like_helical_dom			+	10	10	10	27.9	27.9	27.9	48.835	0	19.355	1047200000	237	0.0024114	0.00683001	V5BSI7	>tr|V5BSI7|V5BSI7_TRYCR Uncharacterized protein OS=Trypanosoma cruzi Dm28c GN=TCDM_02169 PE=4 SV=1
V5BSK6	Cluster 4	7.77682	7.92224	8.15725	8.21328	8.13173	8.26184	8.27788	8.46724								+	7	7	7	24	24	24	54.696	0	124.45	1187400000	440	0.00260464	0.0072537	V5BSK6	>tr|V5BSK6|V5BSK6_TRYCR Uncharacterized protein OS=Trypanosoma cruzi Dm28c GN=TCDM_00287 PE=4 SV=1
V5BSM8	Cluster 1	8.91458	8.94457	9.01374	9.05536	9.04538	9.0469	8.81622	8.82595								+	25	25	25	41.9	41.9	41.9	90.574	0	323.31	8068200000	1824	0.00202509	0.00600004	V5BSM8	>tr|V5BSM8|V5BSM8_TRYCR Uncharacterized protein OS=Trypanosoma cruzi Dm28c GN=TCDM_03809 PE=4 SV=1
V5BSS0	Cluster 5	8.39879	8.46774	8.35782	8.33921	8.3222	8.37797	9.31802	9.33035	amine metabolic process;biosynthetic process;carboxylic acid metabolic process;cellular amine metabolic process;cellular amino acid metabolic process;cellular ketone metabolic process;cellular metabolic process;cellular nitrogen compound metabolic process;cellular process;metabolic process;nitrogen compound metabolic process;organic acid metabolic process;oxoacid metabolic process;primary metabol…	binding;catalytic activity;cofactor binding;L-aspartate:2-oxoglutarate aminotransferase activity;L-phenylalanine aminotransferase activity;L-phenylalanine:2-oxoglutarate aminotransferase activity;pyridoxal phosphate binding;transaminase activity;transferase activity;transferase activity, transferring nitrogenous groups;vitamin B6 binding;vitamin binding			Aminotransferase_I/II;Asp_trans;NHTrfase_class1_PyrdxlP-BS;PyrdxlP-dep_Trfase;PyrdxlP-dep_Trfase_major_sub1		Aminotran_1_2	+	15	15	15	41.1	41.1	41.1	44.902	0	78.669	5464900000	565	5.09128e-06	0.000115364	V5BSS0	>tr|V5BSS0|V5BSS0_TRYCR Aspartate aminotransferase OS=Trypanosoma cruzi Dm28c GN=TCDM_03633 PE=3 SV=1
V5BSU4	Cluster 3	7.75631	7.78031	7.73059	7.92706	7.15128	7.21542	6.68193	6.726	biological regulation;cell redox homeostasis;cellular homeostasis;cellular process;glycerol ether metabolic process;homeostatic process;metabolic process;organic ether metabolic process;regulation of biological process;regulation of biological quality;regulation of cellular process;small molecule metabolic process	catalytic activity;disulfide oxidoreductase activity;oxidoreductase activity;oxidoreductase activity, acting on a sulfur group of donors;protein disulfide oxidoreductase activity			Thioredoxin;Thioredoxin_domain;Thioredoxin-like_fold		Thioredoxin	+	4	4	4	11	11	11	63.048	0	44.373	282850000	116	1.6257e-05	0.000216109	V5BSU4	>tr|V5BSU4|V5BSU4_TRYCR Uncharacterized protein OS=Trypanosoma cruzi Dm28c GN=TCDM_03680 PE=4 SV=1
V5BT07	Cluster 2	7.70036	7.62794	7.78522	7.96246	7.97742	8.0093	8.30718	8.42831					TPR-like_helical_dom			+	9	9	9	23.7	23.7	23.7	58.543	0	50.001	966790000	289	0.00144386	0.00468902	V5BT07	>tr|V5BT07|V5BT07_TRYCR Uncharacterized protein OS=Trypanosoma cruzi Dm28c GN=TCDM_01818 PE=4 SV=1
V5BT19	Cluster 4	8.38075	8.25382	8.24154	8.34025	8.03378	8.06733	7.91182	7.98725		catalytic activity;hydrolase activity;hydrolase activity, acting on ester bonds;phosphatase activity;phosphoric ester hydrolase activity			DUF89;HAD-like_dom;Pase_PHOSPHO-typ		DUF89;Put_Phosphatase	+	14	14	14	18	18	18	103.48	0	74.636	1409600000	466	0.00110152	0.00395753	V5BT19	>tr|V5BT19|V5BT19_TRYCR Uncharacterized protein OS=Trypanosoma cruzi Dm28c GN=TCDM_01839 PE=4 SV=1
V5BT24	Cluster 2	7.69836	7.68994	8.22774	8.00437	8.06051	8.08602	8.6108	8.59923								+	12	12	12	38.5	38.5	38.5	41.731	0	113.49	1579100000	412	7.58242e-05	0.000588301	V5BT24	>tr|V5BT24|V5BT24_TRYCR Uncharacterized protein OS=Trypanosoma cruzi Dm28c GN=TCDM_01846 PE=4 SV=1
V5BT91	Cluster 1	10.4336	10.5176	10.2972	10.309	9.95946	9.97162	9.16631	9.1396		binding;catalytic activity;coenzyme binding;cofactor binding;FMN binding;nucleotide binding;oxidoreductase activity			Aldolase_TIM;OxRdtase_FMN_N		Oxidored_FMN	+	24	24	24	69.1	69.1	69.1	42.207	0	297.71	138990000000	7305	9.11358e-07	3.78593e-05	V5BT91	>tr|V5BT91|V5BT91_TRYCR Prostaglandin F2alpha synthase OS=Trypanosoma cruzi Dm28c GN=TCDM_00059 PE=4 SV=1
V5BT94	Cluster 3	7.61271	7.48861	7.71277	7.76552	7.42569	7.67309	6.88297	7.01695		binding;catalytic activity;GTP binding;GTPase activity;guanyl nucleotide binding;guanyl ribonucleotide binding;hydrolase activity;hydrolase activity, acting on acid anhydrides;hydrolase activity, acting on acid anhydrides, in phosphorus-containing anhydrides;nucleic acid binding;nucleoside-triphosphatase activity;nucleotide binding;purine nucleotide binding;purine ribonucleoside triphosphate bind…			EF_GTP-bd_dom;P-loop_NTPase;Transl_B-barrel;Transl_elong_EF1A/Init_IF2_C;Transl_elong_EFTu/EF1A_C		GTP_EFTU;GTP_EFTU_D3	+	6	6	6	9.9	9.9	9.9	73.439	0	51.728	324190000	116	0.00128753	0.00439613	V5BT94	>tr|V5BT94|V5BT94_TRYCR Elongation factor 1-alpha (Ef-1-alpha) OS=Trypanosoma cruzi Dm28c GN=TCDM_00066 PE=4 SV=1
V5BTC6	Cluster 1	9.8721	9.85385	9.79938	9.7403	9.62413	9.58776	9.40381	9.35511	cellular component organization;cellular component organization at cellular level;cellular component organization or biogenesis;cellular component organization or biogenesis at cellular level;cellular process;organelle fission;organelle organization;peroxisome fission		cell part;cytoplasmic part;integral to membrane;integral to organelle membrane;integral to peroxisomal membrane;intracellular organelle part;intracellular part;intrinsic to membrane;intrinsic to organelle membrane;intrinsic to peroxisomal membrane;membrane part;microbody part;organelle part;peroxisomal part		PEX11		PEX11	+	14	14	14	57.4	57.4	57.4	26.576	0	202.23	45963000000	2285	0.000131851	0.000862	V5BTC6	>tr|V5BTC6|V5BTC6_TRYCR Gim5A protein OS=Trypanosoma cruzi Dm28c GN=TCDM_00118 PE=4 SV=1
V5BTG8	Cluster 3	7.73074	7.44648	7.3932	7.44793	7.09079	7.04788	7.14035	7.02661					ARM-type_fold			+	15	15	15	19	19	19	126.81	0	39.47	215760000	119	0.00114377	0.00402235	V5BTG8	>tr|V5BTG8|V5BTG8_TRYCR Uncharacterized protein OS=Trypanosoma cruzi Dm28c GN=TCDM_01785 PE=4 SV=1
V5BTJ4	Cluster 4	8.23827	8.24964	8.0898	8.14249	8.09142	8.10109	8.42043	8.39803					NAD(P)-bd_dom			+	7	7	7	27.8	27.8	27.8	31.743	0	61.854	1388300000	365	0.00246062	0.00693006	V5BTJ4	>tr|V5BTJ4|V5BTJ4_TRYCR Uncharacterized protein OS=Trypanosoma cruzi Dm28c GN=TCDM_01800 PE=4 SV=1
V5BTR1	Cluster 5	8.39199	8.34017	8.36373	8.34995	8.09354	8.10529	8.04895	8.18851		aminopeptidase activity;binding;catalytic activity;cation binding;exopeptidase activity;hydrolase activity;ion binding;manganese ion binding;metal ion binding;metalloexopeptidase activity;metallopeptidase activity;peptidase activity;peptidase activity, acting on L-amino acid peptides;transition metal ion binding	cell part;cytoplasm;intracellular part		Leucine_aapep/pepB;Peptidase_M17_C		Peptidase_M17	+	12	12	12	33.9	33.9	33.9	59.943	0	81.434	1614500000	582	0.00222843	0.00643051	V5BTR1	>tr|V5BTR1|V5BTR1_TRYCR Aminopeptidase OS=Trypanosoma cruzi Dm28c GN=TCDM_01548 PE=4 SV=1
V5BTT3	Cluster 3	7.5245	7.52985	8.06689	7.95766	8.30854	7.98548	6.59454	6.71229								+	17	17	17	32.2	32.2	32.2	80.56	0	63.935	624720000	377	6.764e-06	0.00013223	V5BTT3	>tr|V5BTT3|V5BTT3_TRYCR Uncharacterized protein OS=Trypanosoma cruzi Dm28c GN=TCDM_01579 PE=4 SV=1
V5BTU8	Cluster 5	8.48498	8.50907	8.49285	8.54335	8.42986	8.39236	8.29112	8.29261		binding;nucleic acid binding;RNA binding			ARM-type_fold;MIF4G-like_typ-3;MIF4-like_typ_1/2/3		MIF4G	+	25	25	24	42.1	42.1	41.2	84.494	0	159.11	2520100000	1018	0.00168206	0.00522435	V5BTU8	>tr|V5BTU8|V5BTU8_TRYCR Uncharacterized protein OS=Trypanosoma cruzi Dm28c GN=TCDM_03311 PE=4 SV=1
V5BTX8	Cluster 2	7.97827	7.90072	7.79527	7.80944	7.99884	8.05591	8.33413	8.23373	cell motility;cellular component movement;cellular process;locomotion		cell part;cell projection;cilium;motile cilium		GAS8		GAS	+	12	12	12	24.6	24.6	24.6	57.993	0	38.981	992770000	217	0.00319011	0.00843643	V5BTX8	>tr|V5BTX8|V5BTX8_TRYCR Uncharacterized protein OS=Trypanosoma cruzi Dm28c GN=TCDM_03159 PE=4 SV=1
V5BU20	Cluster 2	7.82204	7.76311	8.0155	8.03827	8.14815	8.08779	8.52697	8.46783								+	27	27	27	25.6	25.6	25.6	156.46	0	165.02	1421400000	578	0.000302496	0.00155059	V5BU20	>tr|V5BU20|V5BU20_TRYCR Unspecified product OS=Trypanosoma cruzi Dm28c GN=TCDM_01412 PE=4 SV=1
V5BU59	Cluster 1	9.22482	9.26202	9.19823	9.29431	8.90962	8.95883	8.7507	8.77825		binding;catalytic activity;coenzyme binding;cofactor binding			Epimerase_deHydtase_N;NAD(P)-bd_dom		Epimerase	+	18	18	18	61.1	61.1	61.1	36.921	0	294.8	11341000000	2005	0.000179849	0.00108017	V5BU59	>tr|V5BU59|V5BU59_TRYCR dTDP-glucose 4,6-dehydratase OS=Trypanosoma cruzi Dm28c GN=TCDM_01461 PE=4 SV=1
V5BU60	Cluster 2	6.96796	7.19139	7.14398	7.11115	7.49535	7.40844	8.00604	7.98328		catalytic activity			ARM-like;ARM-type_fold;Trypsin-like_Pept_dom			+	10	10	10	23	23	23	59.484	0	48.994	303310000	159	0.00215314	0.00624944	V5BU60	>tr|V5BU60|V5BU60_TRYCR Uncharacterized protein OS=Trypanosoma cruzi Dm28c GN=TCDM_03231 PE=4 SV=1
V5BU66	Cluster 5	8.50567	8.54497	8.56719	8.47624	8.58644	8.62972	8.86799	8.89826		binding;calcium ion binding;cation binding;ion binding;metal ion binding			EF_Hand_1_Ca_BS;EF_hand_dom;EF-hand-dom_pair			+	12	12	12	35.6	35.6	35.6	43.526	0	146.24	3708600000	921	0.00399551	0.00997128	V5BU66	>tr|V5BU66|V5BU66_TRYCR Calcium-binding protein OS=Trypanosoma cruzi Dm28c GN=TCDM_01471 PE=4 SV=1
V5BUA6	Cluster 1	10.0456	10.0583	10.0623	10.0588	9.90461	9.92664	10.2764	10.3215		adenyl nucleotide binding;adenyl ribonucleotide binding;ATP binding;binding;catalytic activity;kinase activity;nucleotide binding;purine nucleotide binding;purine ribonucleoside triphosphate binding;purine ribonucleotide binding;ribonucleotide binding;transferase activity;transferase activity, transferring phosphorus-containing groups			ATP-guanido_PTrfase;ATP-guanido_PTrfase_AS;ATP-guanido_PTrfase_cat;ATP-guanido_PTrfase_N;Gln_synth/guanido_kin_cat_dom		ATP-gua_Ptrans;ATP-gua_PtransN	+	21	21	21	50.3	50.3	50.3	44.845	0	323.31	103470000000	4944	3.40862e-05	0.000338149	V5BUA6	>tr|V5BUA6|V5BUA6_TRYCR Arginine kinase OS=Trypanosoma cruzi Dm28c GN=TCDM_03088 PE=3 SV=1
V5BUC1	Cluster 5	8.77155	8.68233	8.57523	8.49986	8.35261	8.38429	8.31228	8.19371	cellular component assembly;cellular component assembly at cellular level;cellular component organization;cellular component organization at cellular level;cellular component organization or biogenesis;cellular component organization or biogenesis at cellular level;cellular macromolecular complex assembly;cellular macromolecular complex subunit organization;cellular process;chromatin organization…		cell part;intracellular membrane-bounded organelle;intracellular organelle;intracellular part;membrane-bounded organelle;nucleus;organelle		NAP_family		NAP	+	8	8	8	18.2	18.2	18.2	50.403	0	95.741	3210700000	430	0.000259284	0.00138609	V5BUC1	>tr|V5BUC1|V5BUC1_TRYCR Nucleosome assembly protein-like protein OS=Trypanosoma cruzi Dm28c GN=TCDM_03108 PE=3 SV=1
V5BUD4	Cluster 5	8.4464	8.43947	8.56761	8.6571	8.64707	8.6431	8.07958	7.91976	cellular macromolecule metabolic process;cellular metabolic process;cellular nitrogen compound metabolic process;cellular process;DNA conformation change;DNA metabolic process;DNA topological change;macromolecule metabolic process;metabolic process;nitrogen compound metabolic process;nucleic acid metabolic process;nucleobase-containing compound metabolic process;primary metabolic process	adenyl nucleotide binding;adenyl ribonucleotide binding;ATP binding;ATPase activity;ATPase activity, coupled;binding;catalytic activity;DNA binding;DNA topoisomerase (ATP-hydrolyzing) activity;DNA topoisomerase activity;DNA-dependent ATPase activity;hydrolase activity;hydrolase activity, acting on acid anhydrides;hydrolase activity, acting on acid anhydrides, in phosphorus-containing anhydrides;i…			HATPase_C;Ribosomal_S5_D2-typ_fold;Ribosomal_S5_D2-typ_fold_subgr;Topo_IIA;Topo_IIA_A/C;Topo_IIA_A/C_ab;Topo_IIA_A_a;Topo_IIA_bsu_dom2;Topo_IIA_cen_dom;Topo_IIA_like_dom;TopoIIA_CS;Toprim_domain	HATPase_c;TOP2c;TOP4c	DNA_gyraseB;DNA_topoisoIV;HATPase_c;Toprim	+	26	26	26	26.8	26.8	26.8	138.44	0	201.65	2880800000	1163	1.91085e-05	0.000232332	V5BUD4	>tr|V5BUD4|V5BUD4_TRYCR DNA topoisomerase 2 OS=Trypanosoma cruzi Dm28c GN=TCDM_03128 PE=3 SV=1
V5BUD9	Cluster 5	8.39695	8.42104	8.56859	8.51296	8.55202	8.54199	8.77552	8.84165		binding;calcium ion binding;cation binding;ion binding;metal ion binding			EF_hand_dom;EF-hand-dom_pair			+	10	10	10	44.3	44.3	44.3	33.832	0	85.769	3008200000	523	0.0034436	0.00892917	V5BUD9	>tr|V5BUD9|V5BUD9_TRYCR Uncharacterized protein OS=Trypanosoma cruzi Dm28c GN=TCDM_03134 PE=4 SV=1
V5BUJ8	Cluster 1	9.36177	9.45524	9.4441	9.51612	9.16639	9.27343	8.83401	8.90223					TPR_2;TPR_repeat;TPR-contain_dom;TPR-like_helical_dom	TPR	TPR_2	+	11	11	11	42.4	42.4	42.4	41.98	0	233.74	17209000000	2498	0.000133518	0.000870049	V5BUJ8	>tr|V5BUJ8|V5BUJ8_TRYCR Hsc70-interacting protein OS=Trypanosoma cruzi Dm28c GN=TCDM_02981 PE=4 SV=1
V5BUM3	Cluster 4	7.91833	8.07386	8.06596	8.29979	8.01212	8.12245	8.66519	8.75079					EF-hand-dom_pair			+	3	3	3	17.4	17.4	17.4	18.801	0	24.653	1470600000	299	0.00303374	0.00808726	V5BUM3	>tr|V5BUM3|V5BUM3_TRYCR Uncharacterized protein OS=Trypanosoma cruzi Dm28c GN=TCDM_03016 PE=4 SV=1
V5BUR3	Cluster 2	8.13991	8.18162	7.6768	7.63597	7.39655	7.42026	8.90907	8.88647					AB_hydrolase;DUF1749		DUF1749	+	9	9	9	40.7	40.7	40.7	36.973	0	151.64	1750200000	342	6.52917e-07	3.17541e-05	V5BUR3	>tr|V5BUR3|V5BUR3_TRYCR Uncharacterized protein OS=Trypanosoma cruzi Dm28c GN=TCDM_02859 PE=4 SV=1
V5BUT9	Cluster 3	7.41949	7.4603	7.7504	7.68454	7.03336	7.20105	6.98387	6.7216					DnaJ_domain;DnaJ_domain_CS	DnaJ	DnaJ	+	5	5	5	31.2	31.2	31.2	29.868	0	70.36	217110000	137	0.00357247	0.00917976	V5BUT9	>tr|V5BUT9|V5BUT9_TRYCR Chaperone DNAJ protein OS=Trypanosoma cruzi Dm28c GN=TCDM_02891 PE=4 SV=1
V5BUV0	Cluster 2	7.4535	7.16444	7.44303	6.96754	7.50233	7.29599	8.35422	8.4137					C2_dom	C2	C2	+	12	12	12	30.1	30.1	30.1	71.413	0	145.25	574190000	256	0.0014122	0.00461629	V5BUV0	>tr|V5BUV0|V5BUV0_TRYCR Uncharacterized protein OS=Trypanosoma cruzi Dm28c GN=TCDM_02909 PE=4 SV=1
V5BV06	Cluster 5	8.64007	8.67444	8.66506	8.6487	8.49626	8.53358	8.29656	8.25974								+	18	18	18	40.3	40.3	40.3	65.854	0	120.36	3231100000	968	1.95274e-05	0.000233159	V5BV06	>tr|V5BV06|V5BV06_TRYCR Uncharacterized protein OS=Trypanosoma cruzi Dm28c GN=TCDM_02774 PE=4 SV=1
V5BV13	Cluster 3	8.1486	8.05492	8.10792	8.12974	7.91542	8.05871	7.59537	7.56476								+	8	8	8	15.2	15.2	15.2	74.137	0	22.773	923740000	183	0.000595551	0.00257598	V5BV13	>tr|V5BV13|V5BV13_TRYCR Uncharacterized protein OS=Trypanosoma cruzi Dm28c GN=TCDM_01133 PE=4 SV=1
V5BV18	Cluster 5	8.43409	8.47635	8.69954	8.62668	8.66322	8.66285	8.95419	9.01017	cellular component movement;cellular process;cilium movement;microtubule-based movement;microtubule-based process	ATPase activity;catalytic activity;hydrolase activity;hydrolase activity, acting on acid anhydrides;hydrolase activity, acting on acid anhydrides, in phosphorus-containing anhydrides;microtubule motor activity;motor activity;nucleoside-triphosphatase activity;pyrophosphatase activity	axonemal dynein complex;axoneme part;cell part;cell projection part;cytoskeletal part;dynein complex;intracellular organelle part;intracellular part;macromolecular complex;microtubule associated complex;organelle part;protein complex		DHC_fam;DNAH1;Dynein_HC_stalk;Dynein_heavy_chain_D4_dom;Dynein_heavy_dom;Dynein_heavy_dom-2;P-loop_NTPase		AAA_8;DHC_N2;Dynein_heavy;MT	+	77	77	75	22.4	22.4	21.8	477.07	0	287.25	4348400000	1778	0.000715948	0.00287823	V5BV18	>tr|V5BV18|V5BV18_TRYCR Dynein heavy chain OS=Trypanosoma cruzi Dm28c GN=TCDM_01139 PE=4 SV=1
V5BV57	Cluster 1	9.06239	9.08842	9.09874	9.05923	9.01701	9.03302	9.41051	9.32934	carbohydrate metabolic process;metabolic process;primary metabolic process	binding;carbohydrate binding;catalytic activity;isomerase activity			Aldose_1/G6P_1-epimerase;G6P_1-epimerase;Gal_mutarotase_SF_dom;Glyco_hydro-type_carb-bd_sub		Aldose_epim	+	13	13	13	57.3	57.3	57.3	32.161	0	204.94	12072000000	1643	1.05442e-05	0.000166866	V5BV57	>tr|V5BV57|V5BV57_TRYCR Uncharacterized protein OS=Trypanosoma cruzi Dm28c GN=TCDM_02831 PE=4 SV=1
V5BV59	Cluster 2	7.12339	7.09833	7.62551	7.43371	7.7934	7.62781	7.80128	7.89433	cellular process;membrane docking;vesicle docking;vesicle docking involved in exocytosis				Sec1-like;Sec-1-like_dom2		Sec1	+	6	6	6	12.1	12.1	12.1	69.426	0	18.384	348340000	244	0.00132311	0.00444154	V5BV59	>tr|V5BV59|V5BV59_TRYCR Vacuolar protein sorting-associated protein OS=Trypanosoma cruzi Dm28c GN=TCDM_01199 PE=4 SV=1
V5BV73	Cluster 5	8.31589	8.37345	8.3665	8.44736	8.14348	8.23608	7.8316	8.01026		binding;nucleic acid binding;nucleotide binding;RNA binding;translation factor activity, nucleic acid binding;translation initiation factor activity	cell part;cytoplasmic part;eukaryotic translation initiation factor 3 complex;intracellular part;macromolecular complex;protein complex		eIF3_g;eIF3g_N;Nucleotide-bd_a/b_plait;RRM_dom	RRM	eIF3g;RRM_1	+	8	8	8	28.9	28.9	28.9	31.615	0	136.27	1635500000	474	0.00346401	0.00895881	V5BV73	>tr|V5BV73|V5BV73_TRYCR Eukaryotic translation initiation factor 3 subunit G OS=Trypanosoma cruzi Dm28c GN=TCDM_14000 PE=3 SV=1
V5BV90	Cluster 3	7.66885	7.86847	7.74283	7.92969	7.85313	7.7334	7.22238	7.32498		binding;nucleic acid binding;RNA binding			ARM-like;ARM-type_fold;Pumilio_RNA-bd_rpt	Pumilio	PUF	+	3	3	3	4.8	4.8	4.8	68.656	0	18.395	442760000	287	0.00258765	0.00721647	V5BV90	>tr|V5BV90|V5BV90_TRYCR Pumilio/PUF RNA binding protein 1 OS=Trypanosoma cruzi Dm28c GN=TCDM_01241 PE=4 SV=1
V5BVK2	Cluster 2	7.64669	7.53691	7.48562	7.3377	7.26775	7.28766	8.10047	8.03953								+	17	17	17	20.5	20.5	20.5	143.71	0	93.264	406070000	230	2.47309e-05	0.000275494	V5BVK2	>tr|V5BVK2|V5BVK2_TRYCR Uncharacterized protein OS=Trypanosoma cruzi Dm28c GN=TCDM_01061 PE=4 SV=1
V5BVR1	Cluster 5	8.78173	8.75587	9.05172	8.90441	8.95305	8.87424	7.10271	7.08436								+	6	6	6	35.4	35.4	35.4	24.742	0	105.76	6380900000	830	2.11285e-08	5.26627e-06	V5BVR1	>tr|V5BVR1|V5BVR1_TRYCR Uncharacterized protein OS=Trypanosoma cruzi Dm28c GN=TCDM_02518 PE=4 SV=1
V5BVR2	Cluster 1	9.02551	9.22399	9.15841	9.1705	8.96246	9.0258	8.58284	8.70011	amine biosynthetic process;amine metabolic process;biosynthetic process;carboxylic acid biosynthetic process;carboxylic acid metabolic process;cellular amine metabolic process;cellular amino acid biosynthetic process;cellular amino acid metabolic process;cellular biosynthetic process;cellular ketone metabolic process;cellular metabolic process;cellular nitrogen compound biosynthetic process;cellu…	catalytic activity;oxidoreductase activity;oxidoreductase activity, acting on the CH-NH group of donors;oxidoreductase activity, acting on the CH-NH group of donors, NAD or NADP as acceptor;pyrroline-5-carboxylate reductase activity			6-PGluconate_DH_C-like;NAD(P)-bd_dom;P5CR_dimer;ProC_N;Pyrroline-COOH_reductase		F420_oxidored;P5CR_dimer	+	10	10	10	42	42	42	28.573	0	192.76	9119400000	1248	0.00166532	0.00518851	V5BVR2	>tr|V5BVR2|V5BVR2_TRYCR Pyrroline-5-carboxylate reductase OS=Trypanosoma cruzi Dm28c GN=TCDM_02525 PE=3 SV=1
V5BVS4	Cluster 5	8.95253	8.90679	8.94441	8.90114	8.97774	8.92098	8.35031	8.41749								+	14	14	14	36	36	36	52.737	0	122.7	6810100000	1305	3.01355e-05	0.000311348	V5BVS4	>tr|V5BVS4|V5BVS4_TRYCR Uncharacterized protein OS=Trypanosoma cruzi Dm28c GN=TCDM_02546 PE=4 SV=1
V5BVX9	Cluster 4	7.88753	7.97903	8.21361	8.26788	8.45352	8.27376	8.38753	8.30658			cell part;intracellular part;macromolecular complex;ribonucleoprotein complex;viral nucleocapsid;virion part		LSM_dom;LSm4/Sm_D1/D3;Ribonucl_LSM;Ribonucl_LSM_euk/arc	Sm	LSM	+	4	4	4	45.9	45.9	45.9	10.766	0	64.682	1684600000	320	0.00300643	0.00803594	V5BVX9	>tr|V5BVX9|V5BVX9_TRYCR Small nuclear ribonucleoprotein OS=Trypanosoma cruzi Dm28c GN=TCDM_14153 PE=4 SV=1
V5BW92	Cluster 3	7.87306	7.81455	7.78495	7.91076	7.79757	7.84077	6.96642	7.1284								+	8	8	8	20.5	20.5	20.5	57.451	0	24.667	440640000	177	5.41204e-05	0.000471249	V5BW92	>tr|V5BW92|V5BW92_TRYCR Unspecified product OS=Trypanosoma cruzi Dm28c GN=TCDM_00630 PE=4 SV=1
V5BWB7	Cluster 5	8.48016	8.45096	8.46503	8.41492	8.10269	8.11877	7.79434	7.88798		catalytic activity;ligase activity			Carboxyl_trans;ClpP/crotonase-like_dom;COA_CT_C;COA_CT_N		Carboxyl_trans	+	13	13	13	27.1	27.1	27.1	67.24	0	88.165	1743500000	504	6.68791e-05	0.000542101	V5BWB7	>tr|V5BWB7|V5BWB7_TRYCR 3-methylcrotonoyl-CoA carboxylase beta subunit OS=Trypanosoma cruzi Dm28c GN=TCDM_00642 PE=4 SV=1
V5BWD5	Cluster 5	8.37221	8.39475	8.5241	8.45383	8.26994	8.30535	8.11554	8.04626					ARM-like;ARM-type_fold;ECM29/GCN1			+	24	24	24	16.6	16.6	16.6	191.87	0	196.63	2262800000	812	0.00288128	0.00779549	V5BWD5	>tr|V5BWD5|V5BWD5_TRYCR Uncharacterized protein OS=Trypanosoma cruzi Dm28c GN=TCDM_02382 PE=4 SV=1
V5BWE3	Cluster 1	8.87144	8.85818	9.17346	9.14868	9.35729	9.33275	8.7613	8.86028		aminopeptidase activity;binding;catalytic activity;cation binding;exopeptidase activity;hydrolase activity;ion binding;manganese ion binding;metal ion binding;metalloexopeptidase activity;metallopeptidase activity;peptidase activity;peptidase activity, acting on L-amino acid peptides;transition metal ion binding	cell part;cytoplasm;intracellular part		Leucine_aapep/pepB;Peptidase_M17_C		Peptidase_M17	+	22	22	22	65.2	65.2	65.2	55.875	0	323.31	11950000000	1913	0.00274872	0.00758084	V5BWE3	>tr|V5BWE3|V5BWE3_TRYCR Aminopeptidase OS=Trypanosoma cruzi Dm28c GN=TCDM_00653 PE=4 SV=1
V5BWF3	Cluster 5	8.53273	8.51186	8.48362	8.54518	8.28867	8.32939	7.70156	7.87358	biosynthetic process;cellular biosynthetic process;cellular macromolecule biosynthetic process;cellular macromolecule metabolic process;cellular metabolic process;cellular process;cellular protein metabolic process;macromolecule biosynthetic process;macromolecule metabolic process;metabolic process;primary metabolic process;protein metabolic process;translation	structural constituent of ribosome;structural molecule activity	cell part;cytoplasmic part;intracellular non-membrane-bounded organelle;intracellular organelle;intracellular part;macromolecular complex;non-membrane-bounded organelle;organelle;ribonucleoprotein complex;ribosome		Ribosomal_S21e		Ribosomal_S21e	+	3	3	3	15.8	15.8	15.8	24.179	0	43.086	1861900000	372	0.00014108	0.000916329	V5BWF3	>tr|V5BWF3|V5BWF3_TRYCR 40S ribosomal protein S21 OS=Trypanosoma cruzi Dm28c GN=TCDM_00667 PE=4 SV=1
V5BWI6	Cluster 4	8.19734	8.30848	8.18425	8.19499	8.03728	8.00911	7.88089	7.87261		binding;catalytic activity;GTP binding;GTPase activity;guanyl nucleotide binding;guanyl ribonucleotide binding;hydrolase activity;hydrolase activity, acting on acid anhydrides;hydrolase activity, acting on acid anhydrides, in phosphorus-containing anhydrides;nucleoside-triphosphatase activity;nucleotide binding;purine nucleotide binding;purine ribonucleoside triphosphate binding;purine ribonucleo…			EF_GTP-bd_dom;P-loop_NTPase;Transl_B-barrel;Transl_elong_EF1A/Init_IF2_C;Transl_elong_EFTu/EF1A_C		GTP_EFTU;GTP_EFTU_D3	+	11	11	11	24.9	24.9	24.9	56.733	0	48.161	1315400000	473	0.00131376	0.00442507	V5BWI6	>tr|V5BWI6|V5BWI6_TRYCR Eukaryotic release factor 3 OS=Trypanosoma cruzi Dm28c GN=TCDM_00711 PE=4 SV=1
V5BWK1	Cluster 5	8.31116	8.35295	8.45362	8.50617	8.34972	8.39775	8.21088	8.31366								+	12	12	12	54	54	54	30.461	0	186.06	2091000000	907	0.00362138	0.00928153	V5BWK1	>tr|V5BWK1|V5BWK1_TRYCR Uncharacterized protein OS=Trypanosoma cruzi Dm28c GN=TCDM_02181 PE=4 SV=1
V5BWN0	Cluster 5	8.58685	8.5836	8.61927	8.60663	8.51059	8.46207	8.22837	8.25057		binding;nucleic acid binding;RNA binding			ARM-type_fold;MIF4G-like_typ-3;MIF4-like_typ_1/2/3	MIF4G	MIF4G	+	16	16	16	25.5	25.5	25.5	78.377	0	191.11	2900500000	1035	4.78715e-06	0.000109719	V5BWN0	>tr|V5BWN0|V5BWN0_TRYCR Uncharacterized protein OS=Trypanosoma cruzi Dm28c GN=TCDM_02215 PE=4 SV=1
V5BWT8	Cluster 2	7.88909	7.93063	8.28727	8.21003	8.02885	8.13865	7.89881	7.94692								+	6	6	6	16.1	16.1	16.1	51.085	0	97.661	1040900000	386	0.00201618	0.00598254	V5BWT8	>tr|V5BWT8|V5BWT8_TRYCR Uncharacterized protein OS=Trypanosoma cruzi Dm28c GN=TCDM_00428 PE=4 SV=1
V5BWW6	Cluster 5	8.44336	8.40355	8.42868	8.45729	8.14406	8.20484	7.89894	7.96559					DUF3846;TPR-like_helical_dom		DUF3846	+	10	10	10	41	41	41	39.276	0	103.81	1853700000	750	0.000762973	0.00303666	V5BWW6	>tr|V5BWW6|V5BWW6_TRYCR Uncharacterized protein OS=Trypanosoma cruzi Dm28c GN=TCDM_02296 PE=4 SV=1
V5BWY7	Cluster 1	8.84305	8.8855	8.94742	8.84979	8.95793	8.93634	9.41009	9.43091	amine biosynthetic process;amine metabolic process;biosynthetic process;carboxylic acid biosynthetic process;carboxylic acid metabolic process;cellular amine metabolic process;cellular amino acid biosynthetic process;cellular amino acid metabolic process;cellular biosynthetic process;cellular ketone metabolic process;cellular metabolic process;cellular nitrogen compound biosynthetic process;cellu…	carbon-oxygen lyase activity;catalytic activity;cysteine synthase activity;lyase activity			Cys_synthKM;CysK;TrpB-like_PLP-dep		PALP	+	14	14	14	64.2	64.2	64.2	35.014	0	295.24	10127000000	1626	8.91153e-05	0.000673091	V5BWY7	>tr|V5BWY7|V5BWY7_TRYCR Cysteine synthase OS=Trypanosoma cruzi Dm28c GN=TCDM_02303 PE=4 SV=1
V5BWZ3	Cluster 5	8.28196	8.33423	8.51035	8.53286	8.4345	8.4618	8.62575	8.6273					WD40/YVTN_repeat-like_dom;WD40_repeat;WD40_repeat_dom	WD40	WD40	+	14	14	14	21	21	21	86.353	0	63.684	2747000000	808	0.00117478	0.00410968	V5BWZ3	>tr|V5BWZ3|V5BWZ3_TRYCR Uncharacterized protein OS=Trypanosoma cruzi Dm28c GN=TCDM_00530 PE=4 SV=1
V5BX11	Cluster 2	7.2935	7.56204	8.00474	7.85592	7.78127	7.81517	8.16563	8.10109					ARM-type_fold;DUF1042		DUF1042	+	16	16	16	18	18	18	130.58	0	106.89	742850000	210	0.00060517	0.0025895	V5BX11	>tr|V5BX11|V5BX11_TRYCR Uncharacterized protein OS=Trypanosoma cruzi Dm28c GN=TCDM_00561 PE=4 SV=1
V5BX15	Cluster 3	8.04096	8.11307	8.21813	8.26927	7.92333	8.1425	7.67642	7.75782					CYTH-like_domain		CYTH	+	15	15	15	33.6	33.6	33.6	71.08	0	60.47	1014900000	500	0.0023189	0.00663399	V5BX15	>tr|V5BX15|V5BX15_TRYCR Uncharacterized protein OS=Trypanosoma cruzi Dm28c GN=TCDM_00569 PE=4 SV=1
V5BX20	Cluster 1	9.12642	9.15223	9.20875	9.17009	9.08351	9.05814	8.98004	8.88505					MKT1_C;MKT1_N;PIN_domain-like		MKT1_C;MKT1_N	+	20	20	20	28.7	28.7	28.7	82.906	0	275.14	11248000000	2194	0.00391291	0.00981427	V5BX20	>tr|V5BX20|V5BX20_TRYCR Protein mkt1 OS=Trypanosoma cruzi Dm28c GN=TCDM_02077 PE=4 SV=1
V5BX23	Cluster 5	8.83898	8.78962	8.56187	8.6385	8.60356	8.60586	8.26207	8.35541	cellular component assembly;cellular component assembly at cellular level;cellular component organization;cellular component organization at cellular level;cellular component organization or biogenesis;cellular component organization or biogenesis at cellular level;cellular macromolecular complex assembly;cellular macromolecular complex subunit organization;cellular process;chromatin organization…		cell part;intracellular membrane-bounded organelle;intracellular organelle;intracellular part;membrane-bounded organelle;nucleus;organelle		NAP_family		NAP	+	9	9	9	32.8	32.8	32.8	40.476	0	117.75	3715900000	1014	0.000618073	0.00262221	V5BX23	>tr|V5BX23|V5BX23_TRYCR Nucleosome assembly protein OS=Trypanosoma cruzi Dm28c GN=TCDM_14158 PE=3 SV=1
V5BX24	Cluster 1	9.11234	9.07664	9.08061	8.93825	8.79232	8.73139	8.64058	8.60445	alcohol catabolic process;alcohol metabolic process;biological regulation;carbohydrate catabolic process;carbohydrate metabolic process;catabolic process;cellular carbohydrate catabolic process;cellular carbohydrate metabolic process;cellular metabolic process;cellular process;generation of precursor metabolites and energy;glucose catabolic process;glucose metabolic process;glycolysis;hexose cata…	catalytic activity;kinase activity;molecular transducer activity;phosphoglycerate kinase activity;phosphotransferase activity, carboxyl group as acceptor;signal transducer activity;transferase activity;transferase activity, transferring phosphorus-containing groups			PAS;PAS_fold;Phosphoglycerate_kinase;Phosphoglycerate_kinase_C;Phosphoglycerate_kinase_CS;Phosphoglycerate_kinase_N	PAS	PAS;PGK	+	20	20	20	45.9	45.9	45.9	57.945	0	188.8	7736200000	1737	8.97214e-05	0.000667554	V5BX24	>tr|V5BX24|V5BX24_TRYCR Phosphoglycerate kinase OS=Trypanosoma cruzi Dm28c GN=TCDM_02085 PE=3 SV=1
V5BX42	Cluster 5	8.68166	8.69749	8.67017	8.81304	8.47942	8.49738	8.26713	8.27568		binding;nucleotide binding			Nucleotide-bd_a/b_plait			+	10	10	10	40.9	40.9	40.9	45.759	0	193.63	3488600000	826	0.00283186	0.00770359	V5BX42	>tr|V5BX42|V5BX42_TRYCR Uncharacterized protein OS=Trypanosoma cruzi Dm28c GN=TCDM_02118 PE=4 SV=1
V5BX52	Cluster 1	9.09307	9.02053	9.08461	9.12665	8.84398	8.80107	8.63242	8.67318		catalytic activity;oxidoreductase activity;oxidoreductase activity, acting on the aldehyde or oxo group of donors;oxidoreductase activity, acting on the aldehyde or oxo group of donors, NAD or NADP as acceptor			Ald_DH/histidinol_DH;Ald_DH_C;Ald_DH_CS_CYS;Ald_DH_CS_GLU;Ald_DH_N;Aldehyde_DH_dom		Aldedh	+	18	18	18	45.6	45.6	45.6	61.053	0	272.62	8752100000	1928	2.54188e-06	7.56494e-05	V5BX52	>tr|V5BX52|V5BX52_TRYCR Aldehyde dehydrogenase OS=Trypanosoma cruzi Dm28c GN=TCDM_02137 PE=3 SV=1
V5BX62	Cluster 5	8.65415	8.5567	8.6275	8.51098	8.34551	8.42583	8.16465	8.0553	cellular macromolecule metabolic process;cellular metabolic process;cellular process;cellular protein metabolic process;macromolecule metabolic process;metabolic process;primary metabolic process;protein folding;protein metabolic process;protein refolding	adenyl nucleotide binding;adenyl ribonucleotide binding;ATP binding;binding;nucleotide binding;purine nucleotide binding;purine ribonucleoside triphosphate binding;purine ribonucleotide binding;ribonucleotide binding	cell part;cytoplasm;intracellular part		Chaprnin_Cpn60;Cpn60/TCP-1;GroEL-like_apical_dom;GROEL-like_equatorial		Cpn60_TCP1	+	14	14	14	35.4	35.4	35.4	57.579	0	137.87	2787200000	598	0.00125643	0.00432699	V5BX62	>tr|V5BX62|V5BX62_TRYCR Chaperonin HSP60/CNP60 OS=Trypanosoma cruzi Dm28c GN=TCDM_02151 PE=3 SV=1
V5BX66	Cluster 1	9.17742	9.19965	9.10998	9.2069	8.89916	8.88404	8.40729	8.50565					TPR_1;TPR_repeat;TPR-contain_dom;TPR-like_helical_dom	TPR	TPR_1	+	15	15	15	42.5	42.5	42.5	46.143	0	165.02	9001100000	1413	1.99455e-05	0.000236734	V5BX66	>tr|V5BX66|V5BX66_TRYCR Small glutamine-rich tetratricopeptide repeat protein OS=Trypanosoma cruzi Dm28c GN=TCDM_02157 PE=4 SV=1
V5BX72	Cluster 1	9.64267	9.611	9.73498	9.62456	9.54255	9.44099	9.30391	9.19304	biosynthetic process;cellular biosynthetic process;cellular macromolecule biosynthetic process;cellular macromolecule metabolic process;cellular metabolic process;cellular process;cellular protein metabolic process;macromolecule biosynthetic process;macromolecule metabolic process;metabolic process;primary metabolic process;protein metabolic process;translation	structural constituent of ribosome;structural molecule activity	cell part;cytoplasmic part;intracellular non-membrane-bounded organelle;intracellular organelle;intracellular part;macromolecular complex;non-membrane-bounded organelle;organelle;ribonucleoprotein complex;ribosome		Ribosomal_L13e;Ribosomal_L13e_CS		Ribosomal_L13e	+	8	8	8	38.5	38.5	38.5	25.293	0	76.406	32660000000	1687	0.000316597	0.00160227	V5BX72	>tr|V5BX72|V5BX72_TRYCR 60S ribosomal protein L13 OS=Trypanosoma cruzi Dm28c GN=TCDM_00273 PE=3 SV=1
V5BXA0	Cluster 5	8.5663	8.50501	8.58224	8.59501	8.66294	8.68874	8.78205	8.75435					TPR_2;TPR-contain_dom;TPR-like_helical_dom;TTC26		TPR_2	+	18	18	18	36.6	36.6	36.6	65.337	0	221.15	3817000000	1120	0.000346379	0.00171811	V5BXA0	>tr|V5BXA0|V5BXA0_TRYCR Uncharacterized protein OS=Trypanosoma cruzi Dm28c GN=TCDM_00310 PE=4 SV=1
V5BXE5	Cluster 5	8.66196	8.52006	8.57722	8.45139	8.22872	8.14634	8.01089	7.85976	alcohol metabolic process;carbohydrate metabolic process;cellular carbohydrate metabolic process;cellular metabolic process;cellular process;D-ribose metabolic process;heterocycle metabolic process;metabolic process;monosaccharide metabolic process;pentose metabolic process;primary metabolic process;small molecule metabolic process	carbohydrate kinase activity;catalytic activity;kinase activity;phosphotransferase activity, alcohol group as acceptor;ribokinase activity;transferase activity;transferase activity, transferring phosphorus-containing groups			D_ribokin_bac;PfkB_dom;Ribokinase;Ribokinase-like		PfkB	+	9	9	9	31.5	31.5	31.5	35.216	0	116.2	2592900000	407	0.000443632	0.00206683	V5BXE5	>tr|V5BXE5|V5BXE5_TRYCR Adenosine kinase OS=Trypanosoma cruzi Dm28c GN=TCDM_01953 PE=4 SV=1
V5BXF0	Cluster 5	8.69525	8.72359	8.74445	8.81127	8.56257	8.52886	8.40795	8.38808		binding;catalytic activity;cation binding;ion binding;metal ion binding;oxidoreductase activity;transition metal ion binding;zinc ion binding			ADH_C;ADH_GroES-like;ADH_SF_Zn-type;GroES-like;NAD(P)-bd_dom		ADH_N;ADH_zinc_N	+	10	10	10	44	44	44	36.005	0	50.579	4080000000	768	2.14906e-05	0.000249141	V5BXF0	>tr|V5BXF0|V5BXF0_TRYCR Quinone oxidoreductase OS=Trypanosoma cruzi Dm28c GN=TCDM_00376 PE=4 SV=1
V5BXI2	Cluster 1	9.05793	9.09304	9.30128	9.23344	9.31755	9.26027	9.27372	9.31042					A-crystallin/Hsp20_dom;HSP20-like_chaperone		HSP20	+	6	6	6	52.8	52.8	52.8	15.868	0	225.56	15170000000	1251	0.00100611	0.00371517	V5BXI2	>tr|V5BXI2|V5BXI2_TRYCR Heat shock protein 20 OS=Trypanosoma cruzi Dm28c GN=TCDM_14195 PE=3 SV=1
V5BXN2	Cluster 5	8.57517	8.53283	8.66097	8.70408	8.80267	8.74986	9.01745	8.99509					ARM-type_fold;Parkin_co-regulated_protein		ParcG	+	10	10	10	37.9	37.9	37.9	35.184	0	103.64	5409100000	841	0.00237349	0.00674179	V5BXN2	>tr|V5BXN2|V5BXN2_TRYCR Uncharacterized protein OS=Trypanosoma cruzi Dm28c GN=TCDM_00002 PE=4 SV=1
V5BXS1	Cluster 3	7.45782	7.54989	7.88956	7.93302	7.90131	7.84463	7.10873	7.24802								+	8	8	8	17.3	17.3	17.3	69.075	0	22.246	439480000	135	0.000318087	0.00160168	V5BXS1	>tr|V5BXS1|V5BXS1_TRYCR Uncharacterized protein OS=Trypanosoma cruzi Dm28c GN=TCDM_01859 PE=4 SV=1
V5BXV4	Cluster 5	8.20702	8.32317	8.55227	8.605	8.46239	8.52256	8.8661	8.97162								+	29	29	29	34.5	34.5	34.5	122.77	0	283.98	3404600000	919	0.0011135	0.00396486	V5BXV4	>tr|V5BXV4|V5BXV4_TRYCR Uncharacterized protein OS=Trypanosoma cruzi Dm28c GN=TCDM_00046 PE=4 SV=1
V5BY13	Cluster 5	8.69684	8.64209	8.91533	8.90084	8.82407	8.72448	7.93884	8.07853	cellular component organization;cellular component organization at cellular level;cellular component organization or biogenesis;cellular component organization or biogenesis at cellular level;cellular process;chromosome organization;organelle organization	adenyl nucleotide binding;adenyl ribonucleotide binding;ATP binding;binding;nucleotide binding;purine nucleotide binding;purine ribonucleoside triphosphate binding;purine ribonucleotide binding;ribonucleotide binding	cell part;chromosome;intracellular membrane-bounded organelle;intracellular non-membrane-bounded organelle;intracellular organelle;intracellular part;membrane-bounded organelle;non-membrane-bounded organelle;nucleus;organelle		P-loop_NTPase;RecF/RecN/SMC_N;SMC;SMC_hinge	SMC_hinge	SMC_hinge;SMC_N	+	34	34	34	34.2	34.2	34.2	143.83	0	306.5	5668000000	960	8.55382e-06	0.000149617	V5BY13	>tr|V5BY13|V5BY13_TRYCR Structural maintenance of chromosomes protein OS=Trypanosoma cruzi Dm28c GN=TCDM_00137 PE=3 SV=1
V5BY63	Cluster 3	8.32098	8.29957	8.43518	8.46038	8.28065	8.24643	7.66854	7.58466					Pentatricopeptide_repeat;TPR-like_helical_dom		PPR;PPR_3	+	18	18	18	21.6	21.6	21.6	118.71	0	160.84	1717400000	598	3.53227e-07	2.13435e-05	V5BY63	>tr|V5BY63|V5BY63_TRYCR Uncharacterized protein OS=Trypanosoma cruzi Dm28c GN=TCDM_00206 PE=4 SV=1
V5BYI4	Cluster 5	8.49577	8.48071	8.50166	8.57661	8.33783	8.38678	8.18478	8.30096		catalytic activity;nucleotidyltransferase activity;transferase activity;transferase activity, transferring phosphorus-containing groups;uridylyltransferase activity			Nucleotide-diphossugar_trans;UDPGP_trans_fam		UDPGP	+	18	18	18	38.4	38.4	38.4	66.68	0	173.19	2489800000	723	0.00287574	0.00780165	V5BYI4	>tr|V5BYI4|V5BYI4_TRYCR UDP-N-acetylglucosamine pyrophosphorylase OS=Trypanosoma cruzi Dm28c GN=TCDM_01555 PE=4 SV=1
V5BYM3	Cluster 2	7.54588	7.64993	7.7822	7.8086	7.79217	7.87694	8.05488	8.01077								+	8	8	8	35	35	35	36.451	0	52.719	581390000	244	0.00322221	0.00847636	V5BYM3	>tr|V5BYM3|V5BYM3_TRYCR Uncharacterized protein OS=Trypanosoma cruzi Dm28c GN=TCDM_01615 PE=4 SV=1
V5BYP2	Cluster 3	8.00445	7.95906	8.3138	8.29302	8.64188	8.5903	7.9171	7.45512					SAM;SAM/pointed;SAM_2	SAM	SAM_2	+	10	10	10	35.9	35.9	35.9	46.047	0	117	1896600000	445	0.00267721	0.00742469	V5BYP2	>tr|V5BYP2|V5BYP2_TRYCR Uncharacterized protein OS=Trypanosoma cruzi Dm28c GN=TCDM_01640 PE=4 SV=1
V5BYP5	Cluster 2	7.61445	7.62851	7.76781	7.52537	7.67798	7.52577	8.55266	8.30795					Ankyrin_rpt;Ankyrin_rpt-contain_dom	ANK	Ank_2	+	6	6	6	25.3	25.3	25.3	42.72	0	119.6	880690000	189	0.000485481	0.00220011	V5BYP5	>tr|V5BYP5|V5BYP5_TRYCR Uncharacterized protein OS=Trypanosoma cruzi Dm28c GN=TCDM_01648 PE=4 SV=1
V5BYR2	Cluster 5	8.90795	8.77819	8.82833	8.83766	8.61167	8.66454	8.26583	8.34641		binding;nucleic acid binding;nucleotide binding;RNA binding	cell part;cytoplasm;intracellular part		Nucleotide-bd_a/b_plait;PABP_1234;PABP_HYD;RRM_dom	PolyA;RRM	PABP;RRM_1	+	20	20	20	47	47	47	63.54	0	153.37	4704400000	1197	9.46221e-06	0.000158552	V5BYR2	>tr|V5BYR2|V5BYR2_TRYCR Polyadenylate-binding protein OS=Trypanosoma cruzi Dm28c GN=TCDM_01672 PE=3 SV=1
V5BZ22	Cluster 5	8.54083	8.60495	8.6896	8.78631	8.57192	8.57975	7.9832	8.32422								+	6	6	6	15.8	15.8	15.8	52.802	0	87.427	3244600000	919	0.00305124	0.00811224	V5BZ22	>tr|V5BZ22|V5BZ22_TRYCR Uncharacterized protein OS=Trypanosoma cruzi Dm28c GN=TCDM_01529 PE=4 SV=1
V5BZ77	Cluster 5	8.47771	8.42911	8.61254	8.62298	8.65565	8.65759	9.03631	8.99676	cell motility;cellular component movement;cellular process;ciliary or flagellar motility;locomotion;microtubule-based movement;microtubule-based process	ATPase activity;catalytic activity;hydrolase activity;hydrolase activity, acting on acid anhydrides;hydrolase activity, acting on acid anhydrides, in phosphorus-containing anhydrides;microtubule motor activity;motor activity;nucleoside-triphosphatase activity;pyrophosphatase activity	axonemal dynein complex;axoneme part;cell part;cell projection part;cytoskeletal part;dynein complex;intracellular organelle part;intracellular part;macromolecular complex;microtubule associated complex;organelle part;protein complex		DHC_fam;DNAH6;Dynein_HC_stalk;Dynein_heavy_chain_D4_dom;Dynein_heavy_dom;Dynein_heavy_dom-2;P-loop_NTPase		AAA_8;DHC_N2;Dynein_heavy;MT	+	64	62	62	19.7	19.3	19.3	470.11	0	323.31	4687300000	1946	6.81205e-06	0.000131876	V5BZ77	>tr|V5BZ77|V5BZ77_TRYCR Dynein heavy chain OS=Trypanosoma cruzi Dm28c GN=TCDM_01279 PE=4 SV=1
V5BZY0	Cluster 5	8.78926	8.90002	8.8126	8.90321	8.71279	8.73621	8.52183	8.52661					STI1_HS-bd;UBA/transl_elong_EF1B_N_euk;UBA/Ts_N;UBA-like;Ubiquilin;Ubiquitin-like;Ubiquitin-rel_dom	STI1;UBA;UBQ	UBA;ubiquitin	+	8	8	8	39.7	39.7	39.7	40.306	0	212.35	5096400000	871	0.000903459	0.00343797	V5BZY0	>tr|V5BZY0|V5BZY0_TRYCR Ubiquitin-like protein OS=Trypanosoma cruzi Dm28c GN=TCDM_01190 PE=4 SV=1
V5C012	Cluster 5	8.67098	8.79097	8.63568	8.64297	8.32653	8.35127	8.31626	8.39009		catalytic activity;hydrolase activity;hydrolase activity, acting on carbon-nitrogen (but not peptide) bonds			Metal-dep_hydrolase_composite			+	16	16	16	46	46	46	46.889	0	268.11	3414500000	1193	4.71368e-06	0.000110577	V5C012	>tr|V5C012|V5C012_TRYCR N-acetylglucosamine-6-phosphate deacetylase-like protein OS=Trypanosoma cruzi Dm28c GN=TCDM_01242 PE=4 SV=1
V5C0L2	Cluster 1	9.4792	9.52216	9.30555	9.33302	9.09762	9.00377	9.30001	9.28948	alcohol biosynthetic process;alcohol catabolic process;alcohol metabolic process;biosynthetic process;carbohydrate biosynthetic process;carbohydrate catabolic process;carbohydrate metabolic process;catabolic process;cellular biosynthetic process;cellular carbohydrate biosynthetic process;cellular carbohydrate catabolic process;cellular carbohydrate metabolic process;cellular metabolic process;cel…	catalytic activity;intramolecular oxidoreductase activity;intramolecular oxidoreductase activity, interconverting aldoses and ketoses;isomerase activity;triose-phosphate isomerase activity			Aldolase_TIM;TrioseP_Isoase_bac/euk;Triosephosphate_isomerase;Triosephosphate_isomerase_AS		TIM	+	10	10	10	46.7	46.7	46.7	33.18	0	240.3	18242000000	1775	0.000119403	0.000807081	V5C0L2	>tr|V5C0L2|V5C0L2_TRYCR Triosephosphate isomerase OS=Trypanosoma cruzi Dm28c GN=TCDM_00802 PE=3 SV=1
V5C134	Cluster 3	7.87574	7.8442	8.18594	7.98565	7.71474	7.78302	7.25573	7.0293					mRNA_G-N7_MeTrfase_dom;SAM-dependent_MTases		Pox_MCEL	+	5	5	5	13.9	13.9	13.9	54.014	0	76.475	596120000	190	0.000729512	0.00292686	V5C134	>tr|V5C134|V5C134_TRYCR Uncharacterized protein OS=Trypanosoma cruzi Dm28c GN=TCDM_00631 PE=4 SV=1
V5C1A8	Cluster 5	8.87435	8.88862	8.96782	8.98471	8.67317	8.70345	8.48391	8.57081								+	13	13	13	37.7	37.7	37.7	52.912	0	247.33	5557600000	1375	0.0010078	0.00371453	V5C1A8	>tr|V5C1A8|V5C1A8_TRYCR Uncharacterized protein OS=Trypanosoma cruzi Dm28c GN=TCDM_00673 PE=4 SV=1
V5C1B1	Cluster 3	8.4789	8.39789	8.44113	8.52935	8.41559	8.44698	7.24638	6.91523					ARM-like;ARM-type_fold			+	24	24	24	19.8	19.8	19.8	154.48	0	133.84	2159500000	841	7.28898e-07	3.46053e-05	V5C1B1	>tr|V5C1B1|V5C1B1_TRYCR Uncharacterized protein OS=Trypanosoma cruzi Dm28c GN=TCDM_00682 PE=4 SV=1
V5C1B4	Cluster 5	8.58431	8.69473	8.67668	8.67217	8.75285	8.71991	9.01632	9.09096					Leu-rich_rpt			+	24	24	24	37.6	37.6	37.6	96.024	0	209.6	5476800000	1619	0.000375441	0.00182148	V5C1B4	>tr|V5C1B4|V5C1B4_TRYCR Uncharacterized protein OS=Trypanosoma cruzi Dm28c GN=TCDM_00687 PE=4 SV=1
V5C1C6	Cluster 1	9.53724	9.52915	9.29773	9.15671	9.03068	8.93142	8.38319	8.38972		binding;catalytic activity;cation binding;heme binding;ion binding;iron ion binding;metal ion binding;methyltransferase activity;monooxygenase activity;oxidoreductase activity;oxidoreductase activity, acting on paired donors, with incorporation or reduction of molecular oxygen;tetrapyrrole binding;transferase activity;transferase activity, transferring one-carbon groups;transition metal ion bindi…			Cyt_P450;Cyt_P450_CS;Cyt_P450_E_grp-IV		p450	+	22	22	22	53.6	53.6	53.6	54.776	0	263.76	15852000000	2730	3.098e-05	0.000318424	V5C1C6	>tr|V5C1C6|V5C1C6_TRYCR Lanosterol 14-alpha-demethylase OS=Trypanosoma cruzi Dm28c GN=TCDM_00707 PE=3 SV=1
V5C1M1	Cluster 1	9.22575	9.19388	9.32326	9.2977	9.19173	9.25239	9.47279	9.50896	alcohol catabolic process;alcohol metabolic process;carbohydrate catabolic process;carbohydrate metabolic process;catabolic process;cellular carbohydrate catabolic process;cellular carbohydrate metabolic process;cellular metabolic process;cellular process;generation of precursor metabolites and energy;glucose catabolic process;glucose metabolic process;glycolysis;hexose catabolic process;hexose m…	alkali metal ion binding;binding;catalytic activity;cation binding;ion binding;kinase activity;magnesium ion binding;metal ion binding;phosphotransferase activity, alcohol group as acceptor;potassium ion binding;pyruvate kinase activity;transferase activity;transferase activity, transferring phosphorus-containing groups			Pyr_Knase;Pyrv/PenolPyrv_Kinase-like_dom;Pyrv_Knase_a/b;Pyrv_Knase_AS;Pyrv_Knase_brl;Pyrv_Knase_C;Pyrv_Knase_insert_dom;Pyrv_Knase-like_insert_dom		PK;PK_C	+	23	23	23	64.9	64.9	64.9	54.623	0	323.31	17886000000	3389	0.00339444	0.00884773	V5C1M1	>tr|V5C1M1|V5C1M1_TRYCR Pyruvate kinase OS=Trypanosoma cruzi Dm28c GN=TCDM_00417 PE=3 SV=1
V5C1V7	Cluster 5	8.51511	8.50682	8.73269	8.59016	8.69288	8.58751	8.18333	8.32711	cellular component movement;cellular process;microtubule-based movement;microtubule-based process	adenyl nucleotide binding;adenyl ribonucleotide binding;ATP binding;binding;catalytic activity;hydrolase activity;hydrolase activity, acting on acid anhydrides;hydrolase activity, acting on acid anhydrides, in phosphorus-containing anhydrides;microtubule motor activity;motor activity;nucleoside-triphosphatase activity;nucleotide binding;purine nucleotide binding;purine ribonucleoside triphosphate…	cell part;cytoskeletal part;intracellular organelle part;intracellular part;kinesin complex;macromolecular complex;microtubule;microtubule associated complex;organelle part;protein complex		Kinesin_motor_CS;Kinesin_motor_dom;Kinesin-like_fam;P-loop_NTPase	KISc	Kinesin	+	14	14	13	14.5	14.5	13.6	134.46	0	69.575	3873700000	590	0.00197602	0.0059251	V5C1V7	>tr|V5C1V7|V5C1V7_TRYCR Kinesin-like protein OS=Trypanosoma cruzi Dm28c GN=TCDM_00577 PE=3 SV=1
V5C216	Cluster 5	8.44436	8.46051	8.68841	8.6661	8.5665	8.61854	8.80717	8.83809								+	24	24	24	35.8	35.8	35.8	116.31	0	323.31	3929500000	1025	0.00250021	0.00701184	V5C216	>tr|V5C216|V5C216_TRYCR Uncharacterized protein OS=Trypanosoma cruzi Dm28c GN=TCDM_00274 PE=4 SV=1
V5C230;V5AV07	Cluster 1	9.25363	9.26705	9.2849	9.31868	9.22002	9.24154	8.27694	8.21354					SAM;SAM/pointed	SAM		+	45	45	45	38.1	38.1	38.1	176.37	0	323.31	13455000000	3235	9.78878e-09	3.90377e-06	V5C230	>tr|V5C230|V5C230_TRYCR Uncharacterized protein OS=Trypanosoma cruzi Dm28c GN=TCDM_00291 PE=4 SV=1
V5C274	Cluster 3	7.9808	7.93647	7.89639	8.0146	7.69923	7.72013	7.28366	7.11488					Ubiquitin-like;Ubiquitin-rel_dom	UBQ	Ubiquitin_2	+	9	9	9	27	27	27	56.944	0	91.832	559570000	232	6.90046e-05	0.000550381	V5C274	>tr|V5C274|V5C274_TRYCR Uncharacterized protein OS=Trypanosoma cruzi Dm28c GN=TCDM_00354 PE=4 SV=1
V5C2S4	Cluster 1	9.52802	9.51152	9.53618	9.50065	9.3459	9.34219	9.07976	9.05377	cellular macromolecule metabolic process;cellular metabolic process;cellular process;cellular protein metabolic process;macromolecule metabolic process;metabolic process;primary metabolic process;protein folding;protein metabolic process	adenyl nucleotide binding;adenyl ribonucleotide binding;ATP binding;binding;nucleotide binding;purine nucleotide binding;purine ribonucleoside triphosphate binding;purine ribonucleotide binding;ribonucleotide binding	cell part;cytoplasm;intracellular part		Chap_CCT_eta;Chaperone_TCP-1;Chaperonin_TCP-1_CS;Cpn60/TCP-1;GroEL-like_apical_dom;GROEL-like_equatorial;TCP-1-like_intermed		Cpn60_TCP1	+	27	27	27	66.9	66.9	66.9	61.398	0	323.31	23014000000	3262	1.88196e-06	6.47005e-05	V5C2S4	>tr|V5C2S4|V5C2S4_TRYCR T-complex protein 1 OS=Trypanosoma cruzi Dm28c GN=TCDM_00106 PE=3 SV=1
V5C2V4	Cluster 1	9.3774	9.3875	9.27366	9.22632	9.26985	9.30201	9.80498	9.76582	alcohol catabolic process;alcohol metabolic process;carbohydrate catabolic process;carbohydrate metabolic process;catabolic process;cellular carbohydrate catabolic process;cellular carbohydrate metabolic process;cellular metabolic process;cellular nitrogen compound metabolic process;cellular process;coenzyme metabolic process;cofactor metabolic process;glucose catabolic process;glucose metabolic …	binding;catalytic activity;coenzyme binding;cofactor binding;NADP binding;nucleotide binding;oxidoreductase activity;oxidoreductase activity, acting on CH-OH group of donors;oxidoreductase activity, acting on the CH-OH group of donors, NAD or NADP as acceptor;phosphogluconate dehydrogenase (decarboxylating) activity			6PGD_dom_2;6PGD_dom_3;6PGDH_C;6PGDH_Gnd/GntZ;6PGDH_NADP-bd;6PGdom_BS;6-PGluconate_DH_C-like;NAD(P)-bd_dom;Pgluconate_DH		6PGD;NAD_binding_2	+	24	24	24	48.2	48.2	48.2	52.023	0	323.31	24453000000	3536	5.40412e-05	0.000472623	V5C2V4	>tr|V5C2V4|V5C2V4_TRYCR 6-phosphogluconate dehydrogenase, decarboxylating OS=Trypanosoma cruzi Dm28c GN=TCDM_00158 PE=3 SV=1
V5C2Y5	Cluster 5	8.51176	8.46151	8.54018	8.56431	8.1738	8.24241	7.85432	8.07987	cellular macromolecule metabolic process;cellular metabolic process;cellular process;cellular protein metabolic process;macromolecule metabolic process;metabolic process;primary metabolic process;protein folding;protein metabolic process	binding;cation binding;ion binding;metal ion binding			DnaJ_C;HSP_DnaJ_Cys-rich_dom;HSP40/DnaJ_pept-bd		CTDII;DnaJ_CXXCXGXG	+	14	14	14	52.5	52.5	52.5	37.432	0	87.319	2168900000	509	0.00156304	0.00493931	V5C2Y5	>tr|V5C2Y5|V5C2Y5_TRYCR Chaperone DNAJ protein OS=Trypanosoma cruzi Dm28c GN=TCDM_00202 PE=4 SV=1
V5C306	Cluster 2	7.71755	7.79795	7.99326	7.95757	8.17605	8.04351	8.2693	8.09131	cellular process;establishment of localization;transport;vesicle-mediated transport		cell part;membrane		T_SNARE_dom;t-SNARE	t_SNARE	SNARE	+	8	8	8	32.5	32.5	32.5	35.508	0	120.16	997400000	580	0.0015736	0.00496479	V5C306	>tr|V5C306|V5C306_TRYCR Syntaxin OS=Trypanosoma cruzi Dm28c GN=TCDM_00232 PE=4 SV=1
V5C325	Cluster 3	7.81315	7.83873	8.13926	8.05018	7.91744	7.99049	7.71625	7.64238	biosynthetic process;cellular biosynthetic process;cellular macromolecule biosynthetic process;cellular macromolecule metabolic process;cellular metabolic process;cellular nitrogen compound metabolic process;cellular process;cellular response to stimulus;cellular response to stress;DNA metabolic process;DNA recombination;DNA repair;DNA replication;macromolecule biosynthetic process;macromolecule …	binding;DNA binding;nucleic acid binding	cell part;intracellular membrane-bounded organelle;intracellular organelle;intracellular part;membrane-bounded organelle;nucleus;organelle		NA-bd_OB-fold;Rfa2		Rep_fac-A_3	+	3	3	3	30.7	30.7	30.7	13.903	0	8.1139	755560000	92	0.000780032	0.00307997	V5C325	>tr|V5C325|V5C325_TRYCR Uncharacterized protein OS=Trypanosoma cruzi Dm28c GN=TCDM_14053 PE=4 SV=1
V5CJ82	Cluster 5	8.40782	8.44323	8.42076	8.41361	8.14261	8.30916	7.95238	7.92521					Trypano_RHS		RHSP	+	16	13	8	23.3	20.2	13.2	86.916	0	30.635	1537800000	422	0.000479337	0.00218718	V5CJ82	>tr|V5CJ82|V5CJ82_TRYCR Retrotransposon hot spot protein (RHS) OS=Trypanosoma cruzi Dm28c GN=TCDM_13094 PE=4 SV=1
V5CJW7	Cluster 3	8.08196	8.07207	8.147	8.14609	7.70864	7.92464	7.27683	7.40166	multi-organism process;pathogenesis	alpha-sialidase activity;catalytic activity;exo-alpha-sialidase activity;hydrolase activity;hydrolase activity, acting on glycosyl bonds;hydrolase activity, hydrolyzing O-glycosyl compounds			ConA-like_dom;Sialidase_fam;Sialidase_trypan;Trypano_RHS		RHSP	+	7	5	2	7.4	6.2	2.5	140.32	0	19.581	805380000	192	0.000308164	0.00156755	V5CJW7	>tr|V5CJW7|V5CJW7_TRYCR Retrotransposon hot spot (RHS) protein OS=Trypanosoma cruzi Dm28c GN=TCDM_12858 PE=4 SV=1
V5CK09	Cluster 5	8.832	8.92786	8.82553	8.85239	8.65178	8.65832	8.08368	7.97473								+	20	20	20	54.7	54.7	54.7	53.971	0	231.85	4869300000	1566	1.27288e-05	0.000182598	V5CK09	>tr|V5CK09|V5CK09_TRYCR Dynamin-like protein OS=Trypanosoma cruzi Dm28c GN=TCDM_12808 PE=4 SV=1
V5CKM9	Cluster 5	8.42058	8.40334	8.35835	8.50886	8.27745	8.21172	7.91965	7.86056		acetyltransferase activity;catalytic activity;N-acetyltransferase activity;N-acyltransferase activity;transferase activity;transferase activity, transferring acyl groups;transferase activity, transferring acyl groups other than amino-acyl groups			Acyl_CoA_acyltransferase;GNAT_dom		Acetyltransf_1	+	8	8	8	28.7	28.7	28.7	33.834	0	189.23	1708000000	647	0.00242307	0.00685333	V5CKM9	>tr|V5CKM9|V5CKM9_TRYCR Uncharacterized protein OS=Trypanosoma cruzi Dm28c GN=TCDM_12557 PE=4 SV=1
V5D050	Cluster 1	8.72883	8.6147	8.84077	8.77534	9.03587	9.03907	9.18966	9.03435	alcohol catabolic process;alcohol metabolic process;carbohydrate catabolic process;carbohydrate metabolic process;catabolic process;cellular carbohydrate catabolic process;cellular carbohydrate metabolic process;cellular metabolic process;cellular nitrogen compound metabolic process;cellular process;coenzyme metabolic process;cofactor metabolic process;glucose catabolic process;glucose metabolic …	6-phosphogluconolactonase activity;carboxylic ester hydrolase activity;catalytic activity;hydrolase activity;hydrolase activity, acting on ester bonds			6-phosphogluconolactonase_DevB;Glc/Gal-6P_isomerase		Glucosamine_iso	+	13	13	13	62.7	62.7	62.7	28.672	0	115.72	7511100000	1317	0.00297058	0.00800452	V5D050	>tr|V5D050|V5D050_TRYCR 6-phosphogluconolactonase OS=Trypanosoma cruzi Dm28c GN=TCDM_11574 PE=4 SV=1
V5D0H6	Cluster 3	8.23058	8.09107	8.15546	8.20861	7.67487	7.89555	7.10319	7.31618					PSP1_C		PSP1	+	10	10	10	22.7	22.7	22.7	72.404	0	43.879	729480000	263	0.00025798	0.00138283	V5D0H6	>tr|V5D0H6|V5D0H6_TRYCR Cell cycle sequence binding phosphoprotein (RBP33) OS=Trypanosoma cruzi Dm28c GN=TCDM_11494 PE=4 SV=1
V5D2X9	Cluster 5	8.4071	8.40317	8.42091	8.38271	8.17905	8.17419	8.00582	8.14333					HAD-like_dom;HAD-SF_hydro_IIA;NPhePase-like_dom		Hydrolase_6	+	10	10	10	32.1	32.1	32.1	47.056	0	155.26	1835000000	539	0.000251044	0.00134927	V5D2X9	>tr|V5D2X9|V5D2X9_TRYCR p-nitrophenylphosphatase OS=Trypanosoma cruzi Dm28c GN=TCDM_10531 PE=4 SV=1
V5D2Y5	Cluster 1	9.60325	9.6274	9.6631	9.72273	9.69779	9.68342	9.38292	9.23477								+	19	19	19	46.7	46.7	46.7	52.553	0	323.31	36257000000	3823	0.000201596	0.00115181	V5D2Y5	>tr|V5D2Y5|V5D2Y5_TRYCR Uncharacterized protein OS=Trypanosoma cruzi Dm28c GN=TCDM_10537 PE=4 SV=1
V5D316	Cluster 1	9.31505	9.26538	9.38135	9.37306	9.27243	9.23843	8.94647	8.99517					P-loop_NTPase;UMP-CMP_kinase_mit			+	13	13	13	60.9	60.9	60.9	29.427	0	171.65	16603000000	1489	0.00110165	0.00395087	V5D316	>tr|V5D316|V5D316_TRYCR Uncharacterized protein OS=Trypanosoma cruzi Dm28c GN=TCDM_14430 PE=4 SV=1
V5D3A1	Cluster 3	7.81163	7.83133	7.93835	8.00096	7.67325	7.68877	7.42893	7.38457								+	11	11	11	22.6	22.6	22.6	75.755	0	55.118	495160000	277	1.15548e-05	0.000174548	V5D3A1	>tr|V5D3A1|V5D3A1_TRYCR Uncharacterized protein OS=Trypanosoma cruzi Dm28c GN=TCDM_10404 PE=4 SV=1
V5D3X9	Cluster 5	8.33278	8.39273	8.50304	8.49521	8.56465	8.56836	8.89774	8.85147					DUF1126;EF-hand-dom_pair;Uncharacterised_DM10	DM10	DUF1126	+	26	26	26	37.7	37.7	37.7	90.355	0	115.25	3632400000	1397	8.72609e-06	0.000151303	V5D3X9	>tr|V5D3X9|V5D3X9_TRYCR Uncharacterized protein OS=Trypanosoma cruzi Dm28c GN=TCDM_10216 PE=4 SV=1
V5D424	Cluster 5	8.88601	8.8373	8.92271	8.91666	8.77939	8.8485	8.06982	8.13969								+	17	17	17	22.8	22.8	22.8	93.719	0	169.25	5233700000	1145	6.42779e-06	0.000130786	V5D424	>tr|V5D424|V5D424_TRYCR Uncharacterized protein OS=Trypanosoma cruzi Dm28c GN=TCDM_10151 PE=4 SV=1
V5D4R1	Cluster 5	8.34225	8.28619	8.41143	8.52336	8.39745	8.42001	8.74648	8.74525		catalytic activity;transferase activity;transferase activity, transferring acyl groups			Carn_acyl_trans		Carn_acyltransf	+	14	14	14	19.7	19.7	19.7	91.406	0	71.675	2641900000	704	0.000423612	0.00198282	V5D4R1	>tr|V5D4R1|V5D4R1_TRYCR Choline/carnitine O-acyltransferase OS=Trypanosoma cruzi Dm28c GN=TCDM_09869 PE=4 SV=1
V5D560	Cluster 1	9.0235	8.90606	8.99228	9.03173	9.08396	9.10538	9.41042	9.30086	cellular component assembly;cellular component assembly at cellular level;cellular component organization;cellular component organization at cellular level;cellular component organization or biogenesis;cellular component organization or biogenesis at cellular level;cellular macromolecular complex assembly;cellular macromolecular complex subunit organization;cellular process;cellular protein compl…				26S_Psome_nonATP_su5;Armadillo;ARM-like;ARM-type_fold;HEAT_type_2	ARM	Arm;Proteasom_PSMB	+	16	16	16	40	40	40	56.289	0	156.68	11458000000	1713	0.0013576	0.00449677	V5D560	>tr|V5D560|V5D560_TRYCR Axoneme central apparatus protein OS=Trypanosoma cruzi Dm28c GN=TCDM_09750 PE=4 SV=1
V5D569	Cluster 3	7.85477	7.90005	8.06644	8.15523	8.17863	8.2093	7.58836	7.62219	cellular process;establishment of localization;establishment of localization in cell;establishment of protein localization;intracellular protein transport;intracellular transport;protein transport;transport;vesicle-mediated transport		AP-type membrane coat adaptor complex;cell part;clathrin adaptor complex;cytoplasmic part;intracellular part;macromolecular complex;membrane part;protein complex		AP_mu_sigma_su;Clathrin_mu;Clathrin_mu_C;Longin-like_dom;MHD		Adap_comp_sub;Clat_adaptor_s	+	9	9	9	24	24	24	56.918	0	27.571	857990000	285	0.000159021	0.000997133	V5D569	>tr|V5D569|V5D569_TRYCR Mu-adaptin 4 OS=Trypanosoma cruzi Dm28c GN=TCDM_09726 PE=4 SV=1
V5D584	Cluster 2	7.13637	6.82654	7.50283	7.46648	7.58903	7.71935	8.91904	8.98331	multi-organism process;pathogenesis	alpha-sialidase activity;catalytic activity;exo-alpha-sialidase activity;hydrolase activity;hydrolase activity, acting on glycosyl bonds;hydrolase activity, hydrolyzing O-glycosyl compounds			ConA-like_dom;Sialidase_fam;Sialidase_trypan;Sialidases;Trans-sialidase_CS		Tr-sialidase_C	+	13	13	4	17.8	17.8	4.9	89.551	0	92.977	1627000000	345	5.12844e-07	2.76381e-05	V5D584	>tr|V5D584|V5D584_TRYCR Trans-sialidase OS=Trypanosoma cruzi Dm28c GN=TCDM_09714 PE=4 SV=1
V5D5C4	Cluster 3	7.59511	7.617	8.11714	8.06999	8.54741	8.49267	6.40937	6.67617								+	23	23	23	30.4	30.4	30.4	133.15	0	132.79	1249300000	499	7.60703e-08	8.4269e-06	V5D5C4	>tr|V5D5C4|V5D5C4_TRYCR Uncharacterized protein OS=Trypanosoma cruzi Dm28c GN=TCDM_09653 PE=4 SV=1
V5D5G2	Cluster 5	8.52811	8.62815	8.66841	8.65146	8.67754	8.70435	8.87574	8.93997					Radial_spoke_3		Radial_spoke_3	+	5	5	5	15.9	15.9	15.9	39.587	0	32.537	4579300000	592	0.000295567	0.00152684	V5D5G2	>tr|V5D5G2|V5D5G2_TRYCR Radial spoke protein 3 OS=Trypanosoma cruzi Dm28c GN=TCDM_09601 PE=4 SV=1
V5D5I6	Cluster 5	8.49191	8.57874	8.76211	8.79019	8.69731	8.8149	7.36723	7.58733								+	31	31	31	23.1	23.1	23.1	184.51	0	286.1	3459600000	1105	1.3726e-06	5.36659e-05	V5D5I6	>tr|V5D5I6|V5D5I6_TRYCR Uncharacterized protein OS=Trypanosoma cruzi Dm28c GN=TCDM_09575 PE=4 SV=1
V5D5L9	Cluster 3	9.50224	9.52078	7.38708	7.72001	7.0585	7.03541	6.01899	6.46715		binding;cation binding;heme binding;ion binding;iron ion binding;metal ion binding;tetrapyrrole binding;transition metal ion binding			Cyt_B5-like_heme/steroid-bd		Cyt-b5	+	12	12	12	42.2	42.2	42.2	33.448	0	205.42	6764700000	529	0.00014154	0.000916334	V5D5L9	>tr|V5D5L9|V5D5L9_TRYCR Fatty acid desaturase OS=Trypanosoma cruzi Dm28c GN=TCDM_09541 PE=4 SV=1
V5D5S2	Cluster 5	8.76882	8.68267	8.83314	8.79692	8.57315	8.58877	8.36728	8.45802	cellular macromolecule metabolic process;cellular metabolic process;cellular process;cellular protein metabolic process;dephosphorylation;macromolecule metabolic process;macromolecule modification;metabolic process;phosphate-containing compound metabolic process;phosphorus metabolic process;primary metabolic process;protein dephosphorylation;protein metabolic process;protein modification process	catalytic activity;hydrolase activity;hydrolase activity, acting on ester bonds;phosphatase activity;phosphoprotein phosphatase activity;phosphoric ester hydrolase activity	cell part;cytoplasm;intracellular membrane-bounded organelle;intracellular organelle;intracellular part;membrane-bounded organelle;nucleus;organelle		Calcineurin-like_PHP_apaH;Metallo-depent_PP-like;PPP_dom;Ser/Thr_PPase_5;Ser/Thr-sp_prot-phosphatase;TPR_1;TPR_repeat;TPR-contain_dom;TPR-like_helical_dom	PP2Ac;TPR	Metallophos;PPP5;TPR_1	+	11	11	11	27.8	27.8	27.8	53.572	0	231.7	4033100000	1080	0.000942513	0.00351284	V5D5S2	>tr|V5D5S2|V5D5S2_TRYCR Serine/threonine protein phosphatase type 5 OS=Trypanosoma cruzi Dm28c GN=TCDM_09445 PE=4 SV=1
V5D5S5	Cluster 5	8.77927	8.7936	8.64037	8.69968	8.65849	8.71092	8.36844	8.45297	carbohydrate metabolic process;metabolic process;primary metabolic process	binding;carbohydrate binding;catalytic activity;hydrolase activity;hydrolase activity, acting on glycosyl bonds;hydrolase activity, hydrolyzing O-glycosyl compounds			Gal_mutarotase_SF_dom;Glyco_hydro_31;Glyco_hydro_31_N_dom;Glycoside_hydrolase_SF		Gal_mutarotas_2;Glyco_hydro_31	+	20	20	20	31.4	31.4	31.4	93.457	0	189.33	4051500000	1103	0.00127959	0.00438403	V5D5S5	>tr|V5D5S5|V5D5S5_TRYCR Uncharacterized protein OS=Trypanosoma cruzi Dm28c GN=TCDM_09452 PE=3 SV=1
V5D631	Cluster 2	7.69524	7.72997	8.12446	8.07064	8.07437	8.02018	8.24065	8.15406								+	29	29	29	9.2	9.2	9.2	521.53	0	128.87	978260000	412	0.000607805	0.00258966	V5D631	>tr|V5D631|V5D631_TRYCR Uncharacterized protein OS=Trypanosoma cruzi Dm28c GN=TCDM_09323 PE=4 SV=1
V5D6F2;V5AJS1;V5BBZ2;V5ATG9;V5D3T5	Cluster 3	8.30337	8.37038	8.83814	8.76709	9.01216	9.02442	7.20303	7.12385					Dispersed_gene_fam_prot1_C;Dispersed_gene_fam_prot1_dom4;Dispersed_gene_fam_prot1_dom5;PbH1;Pectin_lyas_fold;Pectin_lyase_fold/virulence	PbH1	DGF-1_4;DGF-1_5;DGF-1_C	+	14	14	1	5	5	0.5	358.33	0	92.524	4820900000	1521	2.37896e-07	1.89746e-05	V5D6F2	>tr|V5D6F2|V5D6F2_TRYCR Dispersed protein family protein 1 (DGF-1) OS=Trypanosoma cruzi Dm28c GN=TCDM_14469 PE=4 SV=1
V5D6H5	Cluster 5	8.93782	8.97026	8.84998	8.82138	8.76324	8.72475	8.54053	8.48775								+	24	24	24	46.9	46.9	46.9	82.672	0	323.31	6169400000	1949	6.3867e-07	3.18377e-05	V5D6H5	>tr|V5D6H5|V5D6H5_TRYCR Uncharacterized protein OS=Trypanosoma cruzi Dm28c GN=TCDM_09229 PE=4 SV=1
V5D6I4	Cluster 1	8.91109	8.97465	9.11507	9.11734	9.18846	9.24726	9.21751	9.2011					FHA_dom;SMAD_FHA_domain			+	25	25	25	32.2	32.2	32.2	107.82	0	117.84	11984000000	1930	0.0037489	0.00948643	V5D6I4	>tr|V5D6I4|V5D6I4_TRYCR Uncharacterized protein OS=Trypanosoma cruzi Dm28c GN=TCDM_09201 PE=4 SV=1
V5D6X4	Cluster 5	8.45841	8.44118	8.49046	8.47804	8.44766	8.37944	8.72393	8.65874	cell division;cellular process	adenyl nucleotide binding;adenyl ribonucleotide binding;ATP binding;binding;catalytic activity;kinase activity;nucleotide binding;phosphotransferase activity, alcohol group as acceptor;protein kinase activity;purine nucleotide binding;purine ribonucleoside triphosphate binding;purine ribonucleotide binding;ribonucleotide binding;transferase activity;transferase activity, transferring phosphorus-c…			Kinase-like_dom;Prot_kinase_dom;Protein_kinase_ATP_BS;Ser/Thr_dual-sp_kinase;Ser/Thr_kinase_AS	S_TKc	Pkinase	+	9	9	8	35.2	35.2	32.6	34.308	0	68.426	2965100000	915	0.000874261	0.00335246	V5D6X4	>tr|V5D6X4|V5D6X4_TRYCR Cell division protein kinase 2,cdc2-related protein kinase 1 OS=Trypanosoma cruzi Dm28c GN=TCDM_09017 PE=4 SV=1
V5D6Y9	Cluster 2	7.43599	7.61048	7.84718	7.78949	7.87982	7.88956	8.29614	8.29756					HMG_box_dom			+	9	9	9	27	27	27	45.604	0	60.915	751300000	284	0.000374628	0.00182197	V5D6Y9	>tr|V5D6Y9|V5D6Y9_TRYCR Uncharacterized protein OS=Trypanosoma cruzi Dm28c GN=TCDM_08994 PE=4 SV=1
V5D733	Cluster 5	8.5255	8.53134	8.76902	8.80677	8.65334	8.66917	9.03583	8.99095	cellular component movement;cellular process;microtubule-based movement;microtubule-based process	adenyl nucleotide binding;adenyl ribonucleotide binding;ATP binding;binding;catalytic activity;hydrolase activity;hydrolase activity, acting on acid anhydrides;hydrolase activity, acting on acid anhydrides, in phosphorus-containing anhydrides;microtubule motor activity;motor activity;nucleoside-triphosphatase activity;nucleotide binding;purine nucleotide binding;purine ribonucleoside triphosphate…	cell part;cytoskeletal part;intracellular organelle part;intracellular part;kinesin complex;macromolecular complex;microtubule;microtubule associated complex;organelle part;protein complex		Kinesin_motor_CS;Kinesin_motor_dom;Kinesin-like_fam;P-loop_NTPase	KISc	Kinesin	+	26	26	26	41.5	41.5	41.5	85.416	0	242.31	5167500000	1558	0.000927925	0.00348452	V5D733	>tr|V5D733|V5D733_TRYCR Kinesin-like protein OS=Trypanosoma cruzi Dm28c GN=TCDM_08966 PE=3 SV=1
V5D7E6	Cluster 2	7.73518	7.61309	8.01014	7.93377	8.02574	8.0321	8.05903	7.96422		adenyl nucleotide binding;adenyl ribonucleotide binding;ATP binding;binding;nucleotide binding;purine nucleotide binding;purine ribonucleoside triphosphate binding;purine ribonucleotide binding;ribonucleotide binding			ATPase_AFG1-like;P-loop_NTPase		AFG1_ATPase	+	10	10	10	23.8	23.8	23.8	60.765	0	28.336	785310000	410	0.00261698	0.0072779	V5D7E6	>tr|V5D7E6|V5D7E6_TRYCR ATPase OS=Trypanosoma cruzi Dm28c GN=TCDM_08788 PE=4 SV=1
V5D7G4	Cluster 4	7.86995	7.78712	8.02896	8.04264	8.08864	8.04224	9.59701	9.57954	biosynthetic process;cellular biosynthetic process;cellular macromolecule biosynthetic process;cellular macromolecule metabolic process;cellular metabolic process;cellular nitrogen compound metabolic process;cellular process;DNA metabolic process;DNA replication;macromolecule biosynthetic process;macromolecule metabolic process;metabolic process;nitrogen compound metabolic process;nucleic acid me…	adenyl nucleotide binding;adenyl ribonucleotide binding;ATP binding;binding;catalytic activity;DNA binding;kinase activity;nucleic acid binding;nucleotide binding;phosphotransferase activity, alcohol group as acceptor;protein kinase activity;purine nucleotide binding;purine ribonucleoside triphosphate binding;purine ribonucleotide binding;ribonucleotide binding;transferase activity;transferase ac…			Kinase-like_dom;MCM_DNA-dep_ATPase;PH_domain;PH_like_dom;P-loop_NTPase;Prot_kinase_dom;Ser/Thr_dual-sp_kinase;Ser/Thr_kinase_AS	MCM;PH;S_TKc	MCM;PH;Pkinase	+	16	16	15	26	26	25	91.806	0	233.33	7468400000	932	5.32316e-06	0.000116642	V5D7G4	>tr|V5D7G4|V5D7G4_TRYCR Uncharacterized protein OS=Trypanosoma cruzi Dm28c GN=TCDM_08762 PE=3 SV=1
V5D7G9	Cluster 1	8.91907	8.88185	9.03117	9.00719	8.96281	8.94388	8.94601	8.93119								+	12	12	12	44.3	44.3	44.3	38.532	0	193.78	7947600000	1340	0.00264556	0.00734713	V5D7G9	>tr|V5D7G9|V5D7G9_TRYCR Uncharacterized protein OS=Trypanosoma cruzi Dm28c GN=TCDM_08767 PE=4 SV=1
V5D7M3	Cluster 3	7.85514	7.78733	7.87255	7.79965	7.66904	7.56482	7.46439	7.41214		binding;catalytic activity;coenzyme binding;cofactor binding;flavin adenine dinucleotide binding;oxidoreductase activity;oxidoreductase activity, acting on CH-OH group of donors;oxidoreductase activity, acting on the CH-OH group of donors, NAD or NADP as acceptor;UDP-N-acetylmuramate dehydrogenase activity			CO_DH_flavot_FAD-bd_sub2;FAD-bd_2;FAD-bd_2_sub1;FAD-linked_Oxase-like_C;FAD-linked_oxidase_C;Oxid_FAD_bind_N;Vanillyl_alc_oxidase_C-sub2		FAD_binding_4;FAD-oxidase_C	+	8	8	8	16.4	16.4	16.4	55.486	0	13.857	514920000	245	0.00209154	0.00612412	V5D7M3	>tr|V5D7M3|V5D7M3_TRYCR Actin interacting protein-like protein OS=Trypanosoma cruzi Dm28c GN=TCDM_08724 PE=4 SV=1
V5D7N3	Cluster 1	9.12571	9.17998	9.40092	9.39986	9.55364	9.60024	7.92407	7.96474					Quinonprotein_ADH-like_fam;Quinonprotein_ADH-like_supfam			+	60	60	60	27.7	27.7	27.7	323.81	0	323.31	18011000000	3937	3.70675e-08	5.27947e-06	V5D7N3	>tr|V5D7N3|V5D7N3_TRYCR Uncharacterized protein OS=Trypanosoma cruzi Dm28c GN=TCDM_08678 PE=4 SV=1
V5D7P4	Cluster 1	9.35461	9.40787	9.45918	9.44961	9.4039	9.43237	9.20604	9.22632		aminopeptidase activity;binding;catalytic activity;cation binding;exopeptidase activity;hydrolase activity;ion binding;metal ion binding;metallopeptidase activity;peptidase activity;peptidase activity, acting on L-amino acid peptides;transition metal ion binding;zinc ion binding			ERAP1-like_C_dom;Peptidase_M1;Peptidase_M1_N		ERAP1_C;Peptidase_M1	+	32	32	32	47	47	47	98.425	0	323.31	20680000000	4007	0.00228147	0.00653628	V5D7P4	>tr|V5D7P4|V5D7P4_TRYCR Aminopeptidase OS=Trypanosoma cruzi Dm28c GN=TCDM_08696 PE=4 SV=1
V5D844	Cluster 3	8.46114	8.44498	8.49427	8.51071	8.47932	8.50608	7.30984	7.14386					P-loop_NTPase			+	12	12	12	27.1	27.1	27.1	60.779	0	154.21	2239200000	892	1.20957e-08	4.0198e-06	V5D844	>tr|V5D844|V5D844_TRYCR Uncharacterized protein OS=Trypanosoma cruzi Dm28c GN=TCDM_08538 PE=4 SV=1
V5D881	Cluster 4	7.99862	8.12245	8.39434	8.48127	8.37029	8.41063	9.08192	9.17892								+	14	14	14	48.7	48.7	48.7	44.594	0	213.41	3693900000	1006	1.60366e-06	5.92168e-05	V5D881	>tr|V5D881|V5D881_TRYCR Uncharacterized protein OS=Trypanosoma cruzi Dm28c GN=TCDM_08485 PE=4 SV=1
V5D8K9	Cluster 1	9.80299	9.84243	9.61079	9.52218	9.21786	9.09978	8.77125	8.77059	biosynthetic process;lipid biosynthetic process;lipid metabolic process;metabolic process;primary metabolic process;steroid biosynthetic process;steroid metabolic process	catalytic activity;methyltransferase activity;transferase activity;transferase activity, transferring one-carbon groups			Methyltransf_11;MeTrfase_SMT;SAM-dependent_MTases;Sterol_MeTrfase_C		Methyltransf_11;Sterol_MT_C	+	8	8	8	39.8	39.8	39.8	22.941	0	180.1	31408000000	2039	7.97e-05	0.000608896	V5D8K9	>tr|V5D8K9|V5D8K9_TRYCR Methyltransferase OS=Trypanosoma cruzi Dm28c GN=TCDM_08293 PE=3 SV=1
V5D8P7	Cluster 1	8.97934	8.95228	8.95858	9.01191	8.85381	8.84533	8.5695	8.52682								+	23	23	23	35.7	35.7	35.7	87.287	0	250.29	6890900000	1748	1.04505e-05	0.000169417	V5D8P7	>tr|V5D8P7|V5D8P7_TRYCR Uncharacterized protein OS=Trypanosoma cruzi Dm28c GN=TCDM_08229 PE=4 SV=1
V5D8Q0	Cluster 1	9.10731	9.10636	9.32062	9.28272	9.57538	9.4662	9.04434	8.941	cellular metabolic process;cellular process;metabolic process;peptide metabolic process	aminopeptidase activity;binding;catalytic activity;cation binding;exopeptidase activity;hydrolase activity;ion binding;metal ion binding;peptidase activity;peptidase activity, acting on L-amino acid peptides;transition metal ion binding;tripeptidase activity;tripeptide aminopeptidase activity;zinc ion binding	cell part;cytoplasm;intracellular part		Peptidase_M20;Peptidase_M20_dimer;Peptidase_M20B		M20_dimer;Peptidase_M20	+	14	14	14	46.3	46.3	46.3	46.522	0	286.2	17238000000	2173	0.00155652	0.00493433	V5D8Q0	>tr|V5D8Q0|V5D8Q0_TRYCR Peptidase t OS=Trypanosoma cruzi Dm28c GN=TCDM_14221 PE=4 SV=1
V5D8Q5	Cluster 1	9.34627	9.41602	9.34887	9.40218	9.28051	9.24938	8.83731	8.81277	amine biosynthetic process;amine metabolic process;arginine biosynthetic process;arginine metabolic process;biosynthetic process;carboxylic acid biosynthetic process;carboxylic acid metabolic process;cellular amine metabolic process;cellular amino acid biosynthetic process;cellular amino acid metabolic process;cellular biosynthetic process;cellular ketone metabolic process;cellular metabolic proc…	acetylornithine deacetylase activity;binding;catalytic activity;cation binding;cobalt ion binding;deacetylase activity;hydrolase activity;hydrolase activity, acting on carbon-nitrogen (but not peptide) bonds;hydrolase activity, acting on carbon-nitrogen (but not peptide) bonds, in linear amides;ion binding;metal ion binding;transition metal ion binding;zinc ion binding	cell part;cytoplasm;intracellular part		AcOrn-deacetyl;Peptidase_M20;Peptidase_M20_dimer		M20_dimer;Peptidase_M20	+	15	15	14	58.5	58.5	55.7	43.089	0	157.83	15993000000	1547	3.69458e-06	9.56752e-05	V5D8Q5	>tr|V5D8Q5|V5D8Q5_TRYCR Acetylornithine deacetylase OS=Trypanosoma cruzi Dm28c GN=TCDM_08179 PE=4 SV=1
V5D8S7	Cluster 5	8.87946	8.9342	8.67923	8.65858	8.51345	8.58815	8.24047	8.13893								+	9	9	9	31.8	31.8	31.8	29.419	0	89.185	4004000000	779	1.12636e-05	0.000174105	V5D8S7	>tr|V5D8S7|V5D8S7_TRYCR Uncharacterized protein OS=Trypanosoma cruzi Dm28c GN=TCDM_08155 PE=4 SV=1
V5D8T8	Cluster 1	9.00548	8.97678	9.17746	9.15467	9.18767	9.18014	8.82311	8.812		adenyl nucleotide binding;adenyl ribonucleotide binding;ATP binding;ATPase activity;binding;catalytic activity;hydrolase activity;hydrolase activity, acting on acid anhydrides;hydrolase activity, acting on acid anhydrides, in phosphorus-containing anhydrides;nucleoside-triphosphatase activity;nucleotide binding;purine nucleotide binding;purine ribonucleoside triphosphate binding;purine ribonucleo…	cell part;membrane		AAA+_ATPase;ABC_2_trans;ABC_transporter-like;P-loop_NTPase	AAA	ABC_tran;ABC2_membrane	+	17	17	17	32.5	32.5	32.5	74.678	0	323.31	9501500000	1953	1.52871e-05	0.000207364	V5D8T8	>tr|V5D8T8|V5D8T8_TRYCR ABC transporter OS=Trypanosoma cruzi Dm28c GN=TCDM_08166 PE=4 SV=1
V5D960	Cluster 3	7.41029	7.34663	8.09119	7.89037	8.13989	8.21819	6.6507	6.60319								+	13	13	13	33	33	33	54.003	0	56.276	708440000	322	7.59839e-06	0.000137738	V5D960	>tr|V5D960|V5D960_TRYCR Uncharacterized protein OS=Trypanosoma cruzi Dm28c GN=TCDM_08022 PE=4 SV=1
V5D9A3	Cluster 1	9.3265	9.36363	9.17465	9.11408	9.02496	8.92359	8.73334	8.69519	amine biosynthetic process;amine metabolic process;arginine biosynthetic process;arginine metabolic process;biosynthetic process;carboxylic acid biosynthetic process;carboxylic acid metabolic process;cellular amine metabolic process;cellular amino acid biosynthetic process;cellular amino acid metabolic process;cellular biosynthetic process;cellular ketone metabolic process;cellular metabolic proc…	acetylornithine deacetylase activity;binding;carboxypeptidase activity;catalytic activity;cation binding;cobalt ion binding;deacetylase activity;exopeptidase activity;hydrolase activity;hydrolase activity, acting on carbon-nitrogen (but not peptide) bonds;hydrolase activity, acting on carbon-nitrogen (but not peptide) bonds, in linear amides;ion binding;metal ion binding;peptidase activity;peptid…	cell part;cytoplasm;intracellular part		AcOrn-deacetyl;Peptidase_M20;Peptidase_M20_dimer		M20_dimer;Peptidase_M20	+	14	11	11	40.9	33	33	43.719	0	142.61	12025000000	1446	0.000127372	0.000846598	V5D9A3	>tr|V5D9A3|V5D9A3_TRYCR Glutamamyl carboxypeptidase OS=Trypanosoma cruzi Dm28c GN=TCDM_07976 PE=4 SV=1
V5D9H7	Cluster 2	7.60707	7.55328	7.76286	7.70966	7.99382	7.90018	7.9636	7.945								+	4	4	4	22.4	22.4	22.4	28.346	0	47.988	614620000	349	0.000600995	0.0025883	V5D9H7	>tr|V5D9H7|V5D9H7_TRYCR Uncharacterized protein OS=Trypanosoma cruzi Dm28c GN=TCDM_14072 PE=4 SV=1
V5D9N1	Cluster 2	7.10264	7.11143	7.47086	7.39359	7.44346	7.37154	7.88844	8.01624	cellular component movement;cellular process;microtubule-based movement;microtubule-based process	catalytic activity;hydrolase activity;hydrolase activity, acting on acid anhydrides;hydrolase activity, acting on acid anhydrides, in phosphorus-containing anhydrides;microtubule motor activity;motor activity;nucleoside-triphosphatase activity;pyrophosphatase activity			DHC_fam;P-loop_NTPase			+	7	7	7	22	22	22	42.007	0	21.858	292200000	109	0.00132136	0.00444314	V5D9N1	>tr|V5D9N1|V5D9N1_TRYCR Putative dynein heavy chain OS=Trypanosoma cruzi Dm28c GN=TCDM_07855 PE=4 SV=1
V5D9P7	Cluster 1	9.05111	9.15996	9.1341	9.12555	8.86105	8.86719	8.47616	8.45624	biosynthetic process;cellular biosynthetic process;cellular macromolecule biosynthetic process;cellular macromolecule metabolic process;cellular metabolic process;cellular process;cellular protein metabolic process;macromolecule biosynthetic process;macromolecule metabolic process;metabolic process;primary metabolic process;protein metabolic process;translation	structural constituent of ribosome;structural molecule activity	cell part;cytoplasmic part;intracellular non-membrane-bounded organelle;intracellular organelle;intracellular part;macromolecular complex;non-membrane-bounded organelle;organelle;ribonucleoprotein complex;ribosome		KOW;Rib_L2_dom2;Ribosomal_L14;Translation_prot_SH3-like	KOW	KOW;Ribosomal_L14e	+	4	4	4	16.1	16.1	16.1	20.715	0	8.8519	9142600000	1048	1.04908e-05	0.000167349	V5D9P7	>tr|V5D9P7|V5D9P7_TRYCR 60S ribosomal protein L14 OS=Trypanosoma cruzi Dm28c GN=TCDM_13818 PE=4 SV=1
V5D9Y2	Cluster 5	8.78982	8.81735	8.5692	8.67348	8.65233	8.61433	7.34128	7.2942		calcium-dependent cysteine-type endopeptidase activity;catalytic activity;cysteine-type endopeptidase activity;cysteine-type peptidase activity;endopeptidase activity;hydrolase activity;peptidase activity;peptidase activity, acting on L-amino acid peptides	cell part;intracellular		Calpain_cysteine_protease;DUF1935;Glyco_hydro_13_b;Pept_cys_AS;Peptidase_C2_calpain_cat	CysPc	DUF1935;Peptidase_C2	+	23	23	23	35.4	35.4	35.4	95.28	0	126.52	3512900000	947	2.44027e-09	1.62196e-06	V5D9Y2	>tr|V5D9Y2|V5D9Y2_TRYCR Calpain-like cysteine peptidase OS=Trypanosoma cruzi Dm28c GN=TCDM_07700 PE=4 SV=1
V5DA42	Cluster 1	9.21625	9.24721	9.47033	9.45674	9.4304	9.43994	9.6474	9.71274		binding;calcium ion binding;cation binding;ion binding;metal ion binding			DUF1126;EF_hand_dom;EF-hand-dom_pair;Uncharacterised_DM10	DM10;EFh	DUF1126	+	31	31	31	49.5	49.5	49.5	87.152	0	323.31	25967000000	3649	0.000200347	0.00114797	V5DA42	>tr|V5DA42|V5DA42_TRYCR Uncharacterized protein OS=Trypanosoma cruzi Dm28c GN=TCDM_07645 PE=4 SV=1
V5DB29	Cluster 3	7.8737	8.11521	8.17438	8.1093	7.9655	8.05051	7.71747	7.76736					G-protein_beta_WD-40_rep;PLAA_fam_Ub-bd_PFU;WD40/YVTN_repeat-like_dom;WD40_repeat;WD40_repeat_dom	WD40	PFU;WD40	+	8	8	8	23.8	23.8	23.8	57.441	0	128.4	846790000	354	0.00269382	0.00746038	V5DB29	>tr|V5DB29|V5DB29_TRYCR Uncharacterized protein OS=Trypanosoma cruzi Dm28c GN=TCDM_07237 PE=4 SV=1
V5DB34	Cluster 2	7.68656	7.68352	7.82758	7.78258	7.83121	7.8252	8.09823	7.9889								+	13	13	13	25.8	25.8	25.8	81.93	0	88.743	659880000	462	0.00394845	0.00987855	V5DB34	>tr|V5DB34|V5DB34_TRYCR Uncharacterized protein OS=Trypanosoma cruzi Dm28c GN=TCDM_07245 PE=4 SV=1
V5DBG0	Cluster 3	8.22201	8.24194	8.17631	8.18927	7.93639	7.88668	7.50807	7.44373		binding;catalytic activity;cation binding;ion binding;metal ion binding;oxidoreductase activity;transition metal ion binding;zinc ion binding			ADH_C;ADH_GroES-like;ADH_SF_Zn-type;GroES-like;NAD(P)-bd_dom		ADH_N;ADH_zinc_N	+	8	8	8	28.1	28.1	28.1	35.592	0	22.551	1116300000	445	5.081e-08	6.3322e-06	V5DBG0	>tr|V5DBG0|V5DBG0_TRYCR Nuclear receptor binding factor OS=Trypanosoma cruzi Dm28c GN=TCDM_14312 PE=4 SV=1
V5DBK9	Cluster 5	8.465	8.43522	8.66882	8.64397	8.5572	8.50037	8.13542	8.0667	establishment of localization;establishment of localization in cell;establishment of protein localization;establishment of protein localization in mitochondrion;establishment of protein localization to organelle;intracellular protein transport;intracellular transport;mitochondrial transport;protein import;protein targeting;protein targeting to mitochondrion;protein transport;transport		cell part;cytoplasmic part;intracellular organelle part;intracellular part;membrane;mitochondrial membrane;mitochondrial outer membrane;mitochondrial part;organelle membrane;organelle outer membrane;organelle part;outer membrane		Glutathione-S-Trfase_C-like;Sam37/metaxin		Tom37	+	9	9	9	22	22	22	44.662	0	48.154	2428900000	432	1.21497e-05	0.000179455	V5DBK9	>tr|V5DBK9|V5DBK9_TRYCR Uncharacterized protein OS=Trypanosoma cruzi Dm28c GN=TCDM_06958 PE=4 SV=1
V5DBS9	Cluster 4	8.1503	8.15915	8.32946	8.32591	8.3559	8.34909	8.54409	8.55173								+	17	17	17	16.6	16.6	16.6	130.88	0	98.05	2051300000	753	0.00211732	0.00617243	V5DBS9	>tr|V5DBS9|V5DBS9_TRYCR Uncharacterized protein OS=Trypanosoma cruzi Dm28c GN=TCDM_06816 PE=4 SV=1
V5DBV2	Cluster 5	8.70702	8.68011	8.79644	8.76458	8.61753	8.57245	8.62844	8.64942	biosynthetic process;cellular biosynthetic process;cellular metabolic process;cellular nitrogen compound biosynthetic process;cellular nitrogen compound metabolic process;cellular process;GMP biosynthetic process;GMP metabolic process;heterocycle biosynthetic process;heterocycle metabolic process;metabolic process;nitrogen compound metabolic process;nucleobase-containing compound biosynthetic pro…	adenyl nucleotide binding;adenyl ribonucleotide binding;ATP binding;binding;carbon-nitrogen ligase activity, with glutamine as amido-N-donor;catalytic activity;GMP synthase (glutamine-hydrolyzing) activity;hydrolase activity;hydrolase activity, acting on acid anhydrides;hydrolase activity, acting on acid anhydrides, in phosphorus-containing anhydrides;ligase activity;ligase activity, forming carb…			Class_I_gatase-like;GATASE;GMP_synth_C;GMP_synth_N;GMPS_ATP_PPase_dom;NAD/GMP_synthase;Rossmann-like_a/b/a_fold		GATase;GMP_synt_C;NAD_synthase	+	21	21	21	36.6	36.6	36.6	75.22	0	173.75	4263900000	1317	0.00169705	0.00525452	V5DBV2	>tr|V5DBV2|V5DBV2_TRYCR GMP synthase OS=Trypanosoma cruzi Dm28c GN=TCDM_06857 PE=4 SV=1
V5DBY4	Cluster 1	10.15	10.1681	10.1565	10.1943	10.1464	10.1061	9.8972	9.84188					Glutathione_S-Trfase_N;Glutathione-S-Trfase_C-like;Thioredoxin-like_fold		GST_N_3	+	21	21	21	56.4	56.4	56.4	50.684	0	323.31	114030000000	5732	3.48324e-05	0.000343841	V5DBY4	>tr|V5DBY4|V5DBY4_TRYCR Thiol-dependent reductase 1 OS=Trypanosoma cruzi Dm28c GN=TCDM_06784 PE=4 SV=1
V5DC73	Cluster 5	8.73376	8.66735	8.80329	8.89908	8.76479	8.78656	8.03961	8.16128	biological regulation;regulation of biological process;regulation of biosynthetic process;regulation of cellular biosynthetic process;regulation of cellular macromolecule biosynthetic process;regulation of cellular metabolic process;regulation of cellular process;regulation of gene expression;regulation of macromolecule biosynthetic process;regulation of macromolecule metabolic process;regulation…	binding;DNA binding;nucleic acid binding			CSP_DNA-bd;NA-bd_OB-fold;S1_dom	S1	CSD	+	10	10	10	37.1	37.1	37.1	41.566	0	153.86	4484000000	1138	3.4561e-06	9.3128e-05	V5DC73	>tr|V5DC73|V5DC73_TRYCR Uncharacterized protein OS=Trypanosoma cruzi Dm28c GN=TCDM_06757 PE=4 SV=1
V5DCN7	Cluster 2	6.80139	7.02156	7.30729	7.19705	7.44093	7.40457	8.44543	8.50348		adenyl nucleotide binding;adenyl ribonucleotide binding;ATP binding;binding;catalytic activity;kinase activity;nucleotide binding;phosphotransferase activity, alcohol group as acceptor;protein kinase activity;purine nucleotide binding;purine ribonucleoside triphosphate binding;purine ribonucleotide binding;ribonucleotide binding;transferase activity;transferase activity, transferring phosphorus-c…			Kinase-like_dom;Prot_kinase_dom;Ser/Thr_kinase_AS		Pkinase	+	8	8	8	17	17	17	65.214	0	26.228	604060000	145	9.18607e-06	0.000155229	V5DCN7	>tr|V5DCN7|V5DCN7_TRYCR Protein kinase OS=Trypanosoma cruzi Dm28c GN=TCDM_06526 PE=4 SV=1
V5DCR6	Cluster 3	8.59782	8.67651	8.53805	8.60776	8.13458	8.10602	7.48803	7.58615		catalytic activity			PP2C-like_dom;Protein_Pase_2C	PP2C_SIG;PP2Cc	PP2C	+	10	10	10	34.7	34.7	34.7	45.829	0	89.512	2181300000	525	3.799e-05	0.000364193	V5DCR6	>tr|V5DCR6|V5DCR6_TRYCR Protein phosphatase 2C OS=Trypanosoma cruzi Dm28c GN=TCDM_06461 PE=4 SV=1
V5DCS2	Cluster 3	7.6755	7.60923	8.23077	8.08959	8.31095	8.13569	7.4098	7.01895								+	10	10	10	22.4	22.4	22.4	52.549	0	44.35	1026200000	338	0.000157021	0.000990823	V5DCS2	>tr|V5DCS2|V5DCS2_TRYCR Uncharacterized protein OS=Trypanosoma cruzi Dm28c GN=TCDM_06476 PE=4 SV=1
V5DCT1;V5BAB2	Cluster 1	9.28396	9.16412	9.19623	9.19494	8.8826	8.8692	8.60999	8.56614	biosynthetic process;cellular biosynthetic process;cellular macromolecule biosynthetic process;cellular macromolecule metabolic process;cellular metabolic process;cellular process;cellular protein metabolic process;macromolecule biosynthetic process;macromolecule metabolic process;metabolic process;primary metabolic process;protein metabolic process;translation	structural constituent of ribosome;structural molecule activity	cell part;intracellular organelle part;intracellular part;large ribosomal subunit;macromolecular complex;organelle part;ribonucleoprotein complex		Ribosomal_L13;Ribosomal_L13_dom;Ribosomal_L13_euk/arc		Ribosomal_L13	+	8	8	8	32.9	32.9	32.9	25.569	0	101.61	10411000000	1063	0.000294702	0.0015303	V5DCT1;V5BAB2	>tr|V5DCT1|V5DCT1_TRYCR 60S ribosomal protein L13a OS=Trypanosoma cruzi Dm28c GN=TCDM_14423 PE=3 SV=1;>tr|V5BAB2|V5BAB2_TRYCR 60S ribosomal protein L13a OS=Trypanosoma cruzi Dm28c GN=TCDM_07328 PE=3 SV=1
V5DCV2	Cluster 1	9.20077	9.1474	9.20192	9.26373	9.19122	9.14911	9.50865	9.56638		acyl-CoA dehydrogenase activity;binding;catalytic activity;coenzyme binding;cofactor binding;flavin adenine dinucleotide binding;oxidoreductase activity;oxidoreductase activity, acting on the CH-CH group of donors			AcylCo_DH/oxidase_C;AcylCoA_DH/ox_N;AcylCoA_DH/oxidase_NM_dom;Acyl-CoA_dh_like_C_dom;Acyl-CoA_Oxase/DH_cen-dom		Acyl-CoA_dh_1;Acyl-CoA_dh_C;Acyl-CoA_dh_M;Acyl-CoA_dh_N	+	21	21	21	46	46	46	68.741	0	323.31	17667000000	3144	0.000167329	0.00102663	V5DCV2	>tr|V5DCV2|V5DCV2_TRYCR Acyl-CoA dehydrogenase OS=Trypanosoma cruzi Dm28c GN=TCDM_06407 PE=3 SV=1
V5DCZ6	Cluster 3	7.44094	7.73046	8.03346	8.07824	8.14984	8.23638	7.55735	7.66723		binding;cation binding;ion binding;metal ion binding;transition metal ion binding;zinc ion binding	cell part;intracellular		Znf_B-box;Znf_C3HC4_RING-type;Znf_RING;Znf_RING/FYVE/PHD;Znf_RING_CS	RING	zf-B_box;zf-C3HC4	+	11	11	11	23	23	23	62.438	0	33.082	784900000	308	0.000627836	0.00261905	V5DCZ6	>tr|V5DCZ6|V5DCZ6_TRYCR Zinc finger protein OS=Trypanosoma cruzi Dm28c GN=TCDM_06360 PE=4 SV=1
V5DD63	Cluster 5	8.54659	8.49658	8.50988	8.54884	8.54761	8.47723	7.64748	7.53994					P-loop_NTPase			+	24	24	24	22.2	22.2	22.2	155.4	0	142.22	2388600000	799	1.77002e-06	6.30253e-05	V5DD63	>tr|V5DD63|V5DD63_TRYCR Uncharacterized protein OS=Trypanosoma cruzi Dm28c GN=TCDM_06198 PE=4 SV=1
V5DDD6	Cluster 5	8.4951	8.45025	8.63413	8.60278	8.4025	8.39492	7.4929	7.62461	cell cycle process;cellular component organization;cellular component organization at cellular level;cellular component organization or biogenesis;cellular component organization or biogenesis at cellular level;cellular macromolecule metabolic process;cellular metabolic process;cellular nitrogen compound metabolic process;cellular process;cellular response to stimulus;cellular response to stress;…	adenyl nucleotide binding;adenyl ribonucleotide binding;ATP binding;binding;chromatin binding;nucleotide binding;purine nucleotide binding;purine ribonucleoside triphosphate binding;purine ribonucleotide binding;ribonucleotide binding	cell part;chromosomal part;cohesin core heterodimer;intracellular organelle part;intracellular part;macromolecular complex;organelle part;protein complex		P-loop_NTPase;RecF/RecN/SMC_N;SMC;SMC_hinge;SMC3	SMC_hinge	SMC_hinge;SMC_N	+	23	23	23	29.3	29.3	29.3	114.29	0	281.39	2380000000	878	3.96162e-06	9.99932e-05	V5DDD6	>tr|V5DDD6|V5DDD6_TRYCR Structural maintenance of chromosome 3 protein OS=Trypanosoma cruzi Dm28c GN=TCDM_06168 PE=4 SV=1
V5DDF4	Cluster 3	8.43666	8.44813	8.41532	8.34429	8.31895	8.33804	7.48786	7.58288	amine catabolic process;amine metabolic process;biosynthetic process;carbamoyl phosphate biosynthetic process;carbamoyl phosphate metabolic process;carboxylic acid catabolic process;carboxylic acid metabolic process;catabolic process;cellular amine metabolic process;cellular amino acid catabolic process;cellular amino acid metabolic process;cellular biosynthetic process;cellular catabolic process…	adenyl nucleotide binding;adenyl ribonucleotide binding;ATP binding;binding;catalytic activity;cation binding;ion binding;metal ion binding;nucleotide binding;purine nucleotide binding;purine ribonucleoside triphosphate binding;purine ribonucleotide binding;ribonucleotide binding			ATP_grasp_subdomain_1;ATP_grasp_subdomain_2;ATP-grasp;CarbamoylP_synth_lsu_N;CarbamoylP_synth_lsu_oligo;CarbamoylP_synth_ssu;CarbamoylP_synth_ssu_N;CbamoylP_synth_lsu_CPSase_dom;CbamoylP_synth_lsu-like_ATP-bd;Class_I_gatase-like;GATASE;PreATP-grasp_dom	CPSase_L_D3;CPSase_sm_chain	CPSase_L_chain;CPSase_L_D2;CPSase_L_D3;CPSase_sm_chain;GATase	+	18	18	18	23.4	23.4	23.4	102.33	0	141.7	1840200000	685	7.6548e-07	3.54969e-05	V5DDF4	>tr|V5DDF4|V5DDF4_TRYCR Glutamine-dependent carbamoyl-phosphate synthetase OS=Trypanosoma cruzi Dm28c GN=TCDM_06187 PE=3 SV=1
V5DE73	Cluster 2	7.78225	7.59489	7.73236	7.82361	7.9391	7.9101	8.15448	8.13188								+	11	11	11	27.2	27.2	27.2	59.97	0	29.041	737560000	233	0.00023638	0.00129134	V5DE73	>tr|V5DE73|V5DE73_TRYCR Uncharacterized protein OS=Trypanosoma cruzi Dm28c GN=TCDM_05805 PE=4 SV=1
V5DEH0	Cluster 4	7.9858	8.02057	8.10958	8.0649	8.14255	8.04424	8.43669	8.4223								+	6	6	6	38.4	38.4	38.4	29.034	0	55.509	1333200000	645	0.000154338	0.000983225	V5DEH0	>tr|V5DEH0|V5DEH0_TRYCR Uncharacterized protein OS=Trypanosoma cruzi Dm28c GN=TCDM_05685 PE=4 SV=1
V5DEM3	Cluster 1	9.01774	9.01229	9.11083	9.14176	9.25802	9.22119	8.90397	8.85988	amine metabolic process;amino acid activation;carboxylic acid metabolic process;cellular amine metabolic process;cellular amino acid metabolic process;cellular ketone metabolic process;cellular macromolecule metabolic process;cellular metabolic process;cellular nitrogen compound metabolic process;cellular process;macromolecule metabolic process;metabolic process;methionyl-tRNA aminoacylation;ncRN…	adenyl nucleotide binding;adenyl ribonucleotide binding;aminoacyl-tRNA ligase activity;ATP binding;binding;catalytic activity;ligase activity;ligase activity, forming aminoacyl-tRNA and related compounds;ligase activity, forming carbon-oxygen bonds;methionine-tRNA ligase activity;nucleotide binding;purine nucleotide binding;purine ribonucleoside triphosphate binding;purine ribonucleotide binding;…	cell part;cytoplasm;intracellular part		Methionyl/Leucyl_tRNA_Synth;Met-tRNA_synth;Rossmann-like_a/b/a_fold;tRNAsynth_1a_anticodon-bd		tRNA-synt_1g	+	27	27	27	42.6	42.6	42.6	86.093	0	302.27	11133000000	2562	0.000202943	0.0011529	V5DEM3	>tr|V5DEM3|V5DEM3_TRYCR Leucyl-tRNA synthetase OS=Trypanosoma cruzi Dm28c GN=TCDM_05606 PE=4 SV=1
V5DES7	Cluster 1	9.8962	9.90905	9.96325	9.98727	9.98833	10.0337	10.1745	10.1535		calcium-dependent cysteine-type endopeptidase activity;catalytic activity;cysteine-type endopeptidase activity;cysteine-type peptidase activity;endopeptidase activity;hydrolase activity;peptidase activity;peptidase activity, acting on L-amino acid peptides	cell part;intracellular		Calpain_cysteine_protease;DUF1935;Glyco_hydro_13_b;Peptidase_C2_calpain_cat	CysPc	DUF1935;Peptidase_C2	+	41	41	41	69.8	69.8	69.8	88.294	0	323.31	88011000000	7316	0.00145008	0.00469393	V5DES7	>tr|V5DES7|V5DES7_TRYCR Cytoskeleton-associated protein CAP5.5 OS=Trypanosoma cruzi Dm28c GN=TCDM_05540 PE=4 SV=1
V5DEU3	Cluster 4	7.84315	7.97329	8.0666	8.12284	8.10865	8.18779	8.33465	8.43935								+	17	17	17	25.9	25.9	25.9	98.215	0	127.58	1192000000	388	0.00293429	0.00791742	V5DEU3	>tr|V5DEU3|V5DEU3_TRYCR Uncharacterized protein OS=Trypanosoma cruzi Dm28c GN=TCDM_05559 PE=4 SV=1
V5DF31	Cluster 3	8.11012	8.23376	8.2295	8.21836	7.87639	7.7512	7.33226	7.13586	biological regulation;cell redox homeostasis;cellular homeostasis;cellular process;homeostatic process;regulation of biological process;regulation of biological quality;regulation of cellular process				Thioredoxin_domain;Thioredoxin-like_fold		Thioredoxin	+	8	8	8	43.3	43.3	43.3	28.337	0	90.281	1028400000	423	0.000328675	0.00164255	V5DF31	>tr|V5DF31|V5DF31_TRYCR Uncharacterized protein OS=Trypanosoma cruzi Dm28c GN=TCDM_05511 PE=4 SV=1
V5DFD4	Cluster 3	8.30194	8.24296	8.18155	8.17622	7.93764	7.97705	7.7321	7.75588		adenyl nucleotide binding;adenyl ribonucleotide binding;ATP binding;ATPase activity;binding;catalytic activity;hydrolase activity;hydrolase activity, acting on acid anhydrides;hydrolase activity, acting on acid anhydrides, in phosphorus-containing anhydrides;nucleoside-triphosphatase activity;nucleotide binding;purine nucleotide binding;purine ribonucleoside triphosphate binding;purine ribonucleo…			AAA+_ATPase;ABC_transporter_CS;ABC_transporter-like;P-loop_NTPase	AAA	ABC_tran	+	12	12	12	27.3	27.3	27.3	66.761	0	61.121	1065900000	355	0.00151433	0.00485463	V5DFD4	>tr|V5DFD4|V5DFD4_TRYCR ABC transporter OS=Trypanosoma cruzi Dm28c GN=TCDM_05370 PE=3 SV=1
V5DFF3	Cluster 1	9.86776	9.88793	9.81399	9.81453	9.74822	9.74419	9.73874	9.73801		adenyl nucleotide binding;adenyl ribonucleotide binding;ATP binding;binding;nucleotide binding;purine nucleotide binding;purine ribonucleoside triphosphate binding;purine ribonucleotide binding;ribonucleotide binding			Hsp_70_fam;HSP70_C;HSP70_peptide-bd		HSP70	+	42	42	42	52.4	52.4	52.4	93.487	0	323.31	60169000000	6572	0.000889352	0.00339726	V5DFF3	>tr|V5DFF3|V5DFF3_TRYCR Heat shock protein OS=Trypanosoma cruzi Dm28c GN=TCDM_05266 PE=3 SV=1
V5DFU6	Cluster 5	8.90008	8.8271	8.77223	8.77547	8.43006	8.48101	8.60987	8.68286	alcohol biosynthetic process;alcohol metabolic process;biosynthetic process;carbohydrate biosynthetic process;carbohydrate metabolic process;cellular biosynthetic process;cellular carbohydrate biosynthetic process;cellular carbohydrate metabolic process;cellular metabolic process;cellular nitrogen compound metabolic process;cellular process;GDP-mannose biosynthetic process;GDP-mannose metabolic p…	binding;catalytic activity;cation binding;intramolecular oxidoreductase activity;intramolecular oxidoreductase activity, interconverting aldoses and ketoses;ion binding;isomerase activity;mannose-6-phosphate isomerase activity;metal ion binding;transition metal ion binding;zinc ion binding			Man6P_Isoase-1;Mannose-6-P_Isomerase;Pmannose_isomerase-type1_CS;RmlC_Cupin;RmlC-like_jellyroll		PMI_typeI	+	11	11	11	33.1	33.1	33.1	45.389	0	65.999	4365900000	818	0.00158057	0.00497891	V5DFU6	>tr|V5DFU6|V5DFU6_TRYCR Mannose-6-phosphate isomerase OS=Trypanosoma cruzi Dm28c GN=TCDM_05062 PE=3 SV=1
V5DFW5	Cluster 3	7.64887	7.64705	7.59633	7.55514	7.21289	7.22628	6.87406	6.8477		binding;nucleic acid binding;RNA binding			ARM-like;ARM-type_fold;Pumilio_RNA-bd_rpt	Pumilio		+	5	5	5	11.4	11.4	11.4	81.122	0	82.179	255140000	186	0.000130916	0.000864389	V5DFW5	>tr|V5DFW5|V5DFW5_TRYCR Pumilio/PUF RNA binding protein 7 OS=Trypanosoma cruzi Dm28c GN=TCDM_05087 PE=4 SV=1
V5DG39	Cluster 2	6.41567	6.92264	6.9691	6.89523	6.77633	6.92474	8.08372	8.04883								+	4	4	4	24	24	24	18.769	0	42.713	258190000	55	3.66873e-05	0.0003586	V5DG39	>tr|V5DG39|V5DG39_TRYCR Uncharacterized protein OS=Trypanosoma cruzi Dm28c GN=TCDM_05032 PE=4 SV=1
V5DG44	Cluster 1	9.42737	9.51995	9.11016	9.11145	9.40715	9.26678	9.78482	9.70337	alcohol biosynthetic process;alcohol catabolic process;alcohol metabolic process;biosynthetic process;carbohydrate biosynthetic process;carbohydrate catabolic process;carbohydrate metabolic process;catabolic process;cellular biosynthetic process;cellular carbohydrate biosynthetic process;cellular carbohydrate catabolic process;cellular carbohydrate metabolic process;cellular metabolic process;cel…	catalytic activity;glucose-6-phosphate isomerase activity;intramolecular oxidoreductase activity;intramolecular oxidoreductase activity, interconverting aldoses and ketoses;isomerase activity			G6P_Isomerase;G6P_Isomerase_C;Phosphoglucose_isomerase_CS		PGI	+	20	20	20	45.6	45.6	45.6	68.21	0	323.31	25414000000	3225	0.00205936	0.00606553	V5DG44	>tr|V5DG44|V5DG44_TRYCR Glucose-6-phosphate isomerase OS=Trypanosoma cruzi Dm28c GN=TCDM_05039 PE=3 SV=1
V5DGE3	Cluster 3	7.72459	7.60602	7.88242	7.91159	7.88173	7.88681	6.83083	7.24177	cellular component movement;cellular process;microtubule-based movement;microtubule-based process	catalytic activity;hydrolase activity;hydrolase activity, acting on acid anhydrides;hydrolase activity, acting on acid anhydrides, in phosphorus-containing anhydrides;microtubule motor activity;motor activity;nucleoside-triphosphatase activity;pyrophosphatase activity			DHC_fam			+	10	10	10	14.9	14.9	14.9	91.229	0	86.758	527270000	273	0.00187279	0.00569259	V5DGE3	>tr|V5DGE3|V5DGE3_TRYCR Uncharacterized protein OS=Trypanosoma cruzi Dm28c GN=TCDM_04855 PE=4 SV=1
V5DGF4	Cluster 3	8.24329	8.17351	8.11567	8.13378	7.92018	8.01329	7.5928	7.52604								+	13	13	13	24	24	24	99.151	0	87.093	1036900000	216	0.00280272	0.00764518	V5DGF4	>tr|V5DGF4|V5DGF4_TRYCR Uncharacterized protein OS=Trypanosoma cruzi Dm28c GN=TCDM_04873 PE=4 SV=1
V5DGL5	Cluster 3	7.76702	7.74693	7.86032	7.87268	7.68799	7.73625	7.17254	7.16495								+	14	14	14	13.9	13.9	13.9	166.77	0	48.234	436800000	198	3.90927e-05	0.000371195	V5DGL5	>tr|V5DGL5|V5DGL5_TRYCR Uncharacterized protein OS=Trypanosoma cruzi Dm28c GN=TCDM_04762 PE=4 SV=1
V5DGN4	Cluster 2	7.61806	7.76995	7.88582	7.96056	8.09884	8.14995	7.87016	7.89768					ENTH_VHS			+	8	8	8	28.2	28.2	28.2	45.796	0	70.952	710160000	275	0.000150687	0.000966139	V5DGN4	>tr|V5DGN4|V5DGN4_TRYCR Uncharacterized protein OS=Trypanosoma cruzi Dm28c GN=TCDM_04795 PE=4 SV=1
V5DGS5	Cluster 1	9.18478	9.21606	9.0769	8.99068	9.03337	9.05314	8.85802	8.86101	amine metabolic process;amino acid activation;asparaginyl-tRNA aminoacylation;carboxylic acid metabolic process;cellular amine metabolic process;cellular amino acid metabolic process;cellular ketone metabolic process;cellular macromolecule metabolic process;cellular metabolic process;cellular nitrogen compound metabolic process;cellular process;macromolecule metabolic process;metabolic process;nc…	adenyl nucleotide binding;adenyl ribonucleotide binding;aminoacyl-tRNA ligase activity;asparagine-tRNA ligase activity;ATP binding;binding;catalytic activity;ligase activity;ligase activity, forming aminoacyl-tRNA and related compounds;ligase activity, forming carbon-oxygen bonds;nucleic acid binding;nucleotide binding;purine nucleotide binding;purine ribonucleoside triphosphate binding;purine ri…	cell part;cytoplasm;intracellular part		aa-tRNA-synt_II;aa-tRNA-synt_II-like;aa-tRNA-synth_II;Asn-tRNA-ligase;Asp/Asn-tRNA-synth_IIb;Gln-tRNA-synth_Ib_RNA-bd_N;NA-bd_OB_tRNA;NA-bd_OB-fold		tRNA_anti-codon;tRNA_synt_1c_R1;tRNA-synt_2	+	21	21	21	39.7	39.7	39.7	84.594	0	208.28	10138000000	1806	0.00183035	0.00561494	V5DGS5	>tr|V5DGS5|V5DGS5_TRYCR Asparaginyl-tRNA synthetase OS=Trypanosoma cruzi Dm28c GN=TCDM_04713 PE=3 SV=1
V5DGT6	Cluster 3	7.59717	7.621	8.02335	7.97131	7.83705	7.82933	7.56058	7.58245					Endo/exonuclease/phosphatase		Exo_endo_phos	+	9	9	9	19.5	19.5	19.5	70.133	0	16.773	575940000	216	0.000222585	0.00123288	V5DGT6	>tr|V5DGT6|V5DGT6_TRYCR Uncharacterized protein OS=Trypanosoma cruzi Dm28c GN=TCDM_04724 PE=4 SV=1
V5DGZ5	Cluster 1	10.4114	10.4789	10.4816	10.5259	10.3771	10.3669	10.2678	10.3004		binding;catalytic activity;cation binding;GTP binding;GTPase activity;guanyl nucleotide binding;guanyl ribonucleotide binding;hydrolase activity;hydrolase activity, acting on acid anhydrides;hydrolase activity, acting on acid anhydrides, in phosphorus-containing anhydrides;ion binding;metal ion binding;nucleic acid binding;nucleoside-triphosphatase activity;nucleotide binding;purine nucleotide bi…	cell part;cytoplasm;intracellular membrane-bounded organelle;intracellular organelle;intracellular part;membrane-bounded organelle;nucleus;organelle		EF_GTP-bd_dom;P-loop_NTPase;Transl_B-barrel;Transl_elong_EF1A/Init_IF2_C;Transl_elong_EF1A_euk/arc;Transl_elong_EFTu/EF1A_2;Transl_elong_EFTu/EF1A_C;Znf_C2H2_matrin;Znf_U1-C		GTP_EFTU;GTP_EFTU_D2;GTP_EFTU_D3;zf-U1	+	22	22	22	44	44	44	78.215	0	288.43	242530000000	10091	0.00130003	0.00442367	V5DGZ5	>tr|V5DGZ5|V5DGZ5_TRYCR Elongation factor 1-alpha OS=Trypanosoma cruzi Dm28c GN=TCDM_04654 PE=3 SV=1
V5DH06	Cluster 5	8.5528	8.44074	8.47249	8.67858	8.3411	8.44197	7.97309	8.02181	cellular macromolecule metabolic process;cellular metabolic process;cellular process;cellular protein metabolic process;macromolecule metabolic process;metabolic process;primary metabolic process;protein folding;protein metabolic process				DnaJ_C;HSP_DnaJ_Cys-rich_dom;HSP40/DnaJ_pept-bd		CTDII	+	7	7	7	35.3	35.3	35.3	27.45	0	86.131	2464600000	565	0.00297497	0.00799473	V5DH06	>tr|V5DH06|V5DH06_TRYCR Putative chaperone DNAJ protein OS=Trypanosoma cruzi Dm28c GN=TCDM_04677 PE=4 SV=1
V5DH66	Cluster 5	8.31631	8.27462	8.36798	8.3058	8.25611	8.20765	7.8361	7.87711					Mod_r		Mod_r	+	9	9	9	34.9	34.9	34.9	34.634	0	88.141	1565600000	561	1.63573e-05	0.000216003	V5DH66	>tr|V5DH66|V5DH66_TRYCR Uncharacterized protein OS=Trypanosoma cruzi Dm28c GN=TCDM_04583 PE=4 SV=1
V5DHA5	Cluster 1	9.13849	9.16794	9.1648	9.18399	8.97439	8.97738	8.71345	8.64056	amine metabolic process;amino acid activation;carboxylic acid metabolic process;cellular amine metabolic process;cellular amino acid metabolic process;cellular ketone metabolic process;cellular macromolecule metabolic process;cellular metabolic process;cellular nitrogen compound metabolic process;cellular process;macromolecule metabolic process;metabolic process;ncRNA metabolic process;nitrogen c…	adenyl nucleotide binding;adenyl ribonucleotide binding;aminoacyl-tRNA ligase activity;ATP binding;binding;catalytic activity;cation binding;ion binding;ligase activity;ligase activity, forming aminoacyl-tRNA and related compounds;ligase activity, forming carbon-oxygen bonds;magnesium ion binding;metal ion binding;nucleic acid binding;nucleotide binding;phenylalanine-tRNA ligase activity;purine n…	cell part;cytoplasm;intracellular part		B3/B4_tRNA-bd;DNA-bd_dom_put;Phe-tRNA-synth_IIc_bsu_arc;tRNA_synthase_B5-dom	B3_4;B5	B3_4;B5	+	19	19	19	35.4	35.4	35.4	70.795	0	181.66	9797200000	1745	3.50232e-07	2.18239e-05	V5DHA5	>tr|V5DHA5|V5DHA5_TRYCR Uncharacterized protein OS=Trypanosoma cruzi Dm28c GN=TCDM_04472 PE=4 SV=1
V5DHH9	Cluster 3	8.12005	8.06506	8.11955	8.0714	7.86043	7.92393	7.37513	7.42267	biosynthetic process;metabolic process	catalytic activity;nucleotidyltransferase activity;transferase activity;transferase activity, transferring phosphorus-containing groups			Cyt_trans-like;Rossmann-like_a/b/a_fold		CTP_transf_2	+	8	8	8	29.6	29.6	29.6	43.036	0	25.326	814670000	285	1.49577e-05	0.000204285	V5DHH9	>tr|V5DHH9|V5DHH9_TRYCR Ethanolamine-phosphate cytidylyltransferase OS=Trypanosoma cruzi Dm28c GN=TCDM_04398 PE=4 SV=1
V5DHJ5	Cluster 1	9.37772	9.40697	9.33807	9.39084	9.2299	9.18292	8.91906	8.82749	cellular macromolecule metabolic process;cellular metabolic process;cellular process;cellular protein metabolic process;macromolecule metabolic process;metabolic process;primary metabolic process;protein folding;protein metabolic process	adenyl nucleotide binding;adenyl ribonucleotide binding;ATP binding;binding;nucleotide binding;purine nucleotide binding;purine ribonucleoside triphosphate binding;purine ribonucleotide binding;ribonucleotide binding	cell part;cytoplasm;intracellular part		Chap_CCT_epsi;Chaperone_TCP-1;Chaperonin_TCP-1_CS;Cpn60/TCP-1;GroEL-like_apical_dom;GROEL-like_equatorial;TCP-1-like_intermed		Cpn60_TCP1	+	22	22	22	45.7	45.7	45.7	59.169	0	323.31	16052000000	2825	3.76168e-05	0.000362357	V5DHJ5	>tr|V5DHJ5|V5DHJ5_TRYCR Chaperonin containing t-complex protein OS=Trypanosoma cruzi Dm28c GN=TCDM_04420 PE=3 SV=1
V5DI32	Cluster 5	8.39003	8.40783	8.37368	8.36238	8.45191	8.39829	8.76205	8.76569					LETM1		LETM1	+	11	11	11	26.9	26.9	26.9	54.052	0	135.61	2751600000	789	8.865e-06	0.000152386	V5DI32	>tr|V5DI32|V5DI32_TRYCR Uncharacterized protein OS=Trypanosoma cruzi Dm28c GN=TCDM_04265 PE=4 SV=1
V5DIA0	Cluster 5	8.62804	8.56316	8.50765	8.53512	8.31388	8.42383	8.09861	8.1939		catalytic activity;oxidoreductase activity;oxidoreductase activity, acting on the aldehyde or oxo group of donors;oxidoreductase activity, acting on the aldehyde or oxo group of donors, disulfide as acceptor			DH_E1;THDP-binding		E1_dh	+	17	17	17	47.6	47.6	47.6	48.929	0	189.9	2556900000	923	0.000261069	0.0013919	V5DIA0	>tr|V5DIA0|V5DIA0_TRYCR 2-oxoisovalerate dehydrogenase alpha subunit OS=Trypanosoma cruzi Dm28c GN=TCDM_04186 PE=4 SV=1
V5DIA8	Cluster 1	9.0923	9.10602	9.23598	9.27977	9.26285	9.33637	9.31607	9.43004					LETM1		LETM1	+	15	15	15	38.5	38.5	38.5	46.981	0	135.25	15257000000	1831	0.00287065	0.00779846	V5DIA8	>tr|V5DIA8|V5DIA8_TRYCR Uncharacterized protein OS=Trypanosoma cruzi Dm28c GN=TCDM_04206 PE=4 SV=1
V5DIG4	Cluster 1	9.64427	9.64253	9.76892	9.76412	9.81791	9.82025	10.1038	10.0787	cellular component movement;cellular process;microtubule-based movement;microtubule-based process	adenyl nucleotide binding;adenyl ribonucleotide binding;ATP binding;ATPase activity;binding;catalytic activity;hydrolase activity;hydrolase activity, acting on acid anhydrides;hydrolase activity, acting on acid anhydrides, in phosphorus-containing anhydrides;microtubule motor activity;motor activity;nucleoside-triphosphatase activity;nucleotide binding;purine nucleotide binding;purine ribonucleos…	cell part;cytoskeletal part;dynein complex;intracellular organelle part;intracellular part;macromolecular complex;microtubule associated complex;organelle part;protein complex		AAA+_ATPase;ATPase_dyneun-rel_AAA;DHC_fam;Dynein_HC_stalk;Dynein_heavy_chain_D4_dom;Dynein_heavy_dom;Dynein_heavy_dom-1;Dynein_heavy_dom-2;P-loop_NTPase	AAA	AAA_5;AAA_8;DHC_N1;DHC_N2;Dynein_heavy;MT	+	149	149	149	37.8	37.8	37.8	534.06	0	323.31	61205000000	13262	6.72732e-05	0.000543088	V5DIG4	>tr|V5DIG4|V5DIG4_TRYCR Uncharacterized protein OS=Trypanosoma cruzi Dm28c GN=TCDM_04102 PE=4 SV=1
[truncated: 71 more rows]
