# Supplementary material for: Quantitative proteome and phosphoproteome analyses highlight the adherent population during Trypanosoma cruzi metacyclogenesis
Source: Sci Rep. 2017 Aug 29;7:9899. doi: 10.1038/s41598-017-10292-3 (PMC5574995; doi:10.1038/s41598-017-10292-3)
Supplement: Supplementary file 7 — Table S6. [file 41598_2017_10292_MOESM7_ESM.xls]

## Sheet: blast2go_fisher1%_799
Table S6. GO enriched terms after applying Fischer’s exact test (p < 0.01, q < 0.01) for all DEPs during T. cruzi metacyclogenesis versus all protein-coding genes.
GO ID	Term	Category	FDR	P-Value	#Test	#Ref	#not Annot Test	#not Annot Ref	Over/Under	Test Seqs	Ref Seqs
GO:0005623	cell	C	7.52587e-44	2.56856e-46	362	1835	247	4293	OVER	tr|V5B4W9|V5B4W9_TRYCR, tr|V5C2S4|V5C2S4_TRYCR, tr|V5AMS7|V5AMS7_TRYCR, tr|V5BQC6|V5BQC6_TRYCR, tr|V5C0L2|V5C0L2_TRYCR, tr|V5BCH2|V5BCH2_TRYCR, tr|V5B7Q2|V5B7Q2_TRYCR, tr|V5D050|V5D050_TRYCR, tr|V5BY63|V5BY63_TRYCR, tr|V5AY93|V5AY93_TRYCR, tr|V5BIC8|V5BIC8_TRYCR, tr|V5DFU6|V5DFU6_TRYCR, tr|V5BW92|V5BW92_TRYCR, tr|V5B6W8|V5B6W8_TRYCR, tr|V5BCX0|V5BCX0_TRYCR, tr|V5BCV7|V5BCV7_TRYCR, tr|V5BH60|V5BH6…	tr|V5BHG4|V5BHG4_TRYCR, tr|V5BQS4|V5BQS4_TRYCR, tr|V5AKB4|V5AKB4_TRYCR, tr|V5BEI7|V5BEI7_TRYCR, tr|V5BVQ0|V5BVQ0_TRYCR, tr|V5BUZ5|V5BUZ5_TRYCR, tr|V5BCI8|V5BCI8_TRYCR, tr|V5BU21|V5BU21_TRYCR, tr|V5AXN2|V5AXN2_TRYCR, tr|V5BBD7|V5BBD7_TRYCR, tr|V5BII5|V5BII
GO:0044464	cell part	C	1.22088e-40	8.33368e-43	347	1768	262	4360	OVER	tr|V5B4W9|V5B4W9_TRYCR, tr|V5C2S4|V5C2S4_TRYCR, tr|V5AMS7|V5AMS7_TRYCR, tr|V5BQC6|V5BQC6_TRYCR, tr|V5C0L2|V5C0L2_TRYCR, tr|V5BCH2|V5BCH2_TRYCR, tr|V5B7Q2|V5B7Q2_TRYCR, tr|V5D050|V5D050_TRYCR, tr|V5BY63|V5BY63_TRYCR, tr|V5AY93|V5AY93_TRYCR, tr|V5BIC8|V5BIC8_TRYCR, tr|V5DFU6|V5DFU6_TRYCR, tr|V5BW92|V5BW92_TRYCR, tr|V5B6W8|V5B6W8_TRYCR, tr|V5BCX0|V5BCX0_TRYCR, tr|V5BCV7|V5BCV7_TRYCR, tr|V5BH60|V5BH6…	tr|V5BHG4|V5BHG4_TRYCR, tr|V5BQS4|V5BQS4_TRYCR, tr|V5AKB4|V5AKB4_TRYCR, tr|V5BEI7|V5BEI7_TRYCR, tr|V5BVQ0|V5BVQ0_TRYCR, tr|V5BUZ5|V5BUZ5_TRYCR, tr|V5BCI8|V5BCI8_TRYCR, tr|V5BU21|V5BU21_TRYCR, tr|V5AXN2|V5AXN2_TRYCR, tr|V5BBD7|V5BBD7_TRYCR, tr|V5BII5|V5BII
GO:0005737	cytoplasm	C	5.32824e-38	5.45553e-40	257	1088	352	5040	OVER	tr|V5C2S4|V5C2S4_TRYCR, tr|V5AMS7|V5AMS7_TRYCR, tr|V5C0L2|V5C0L2_TRYCR, tr|V5B7Q2|V5B7Q2_TRYCR, tr|V5D050|V5D050_TRYCR, tr|V5BY63|V5BY63_TRYCR, tr|V5DFU6|V5DFU6_TRYCR, tr|V5BW92|V5BW92_TRYCR, tr|V5B6W8|V5B6W8_TRYCR, tr|V5BCV7|V5BCV7_TRYCR, tr|V5BH60|V5BH60_TRYCR, tr|V5B4P6|V5B4P6_TRYCR, tr|V5BEB4|V5BEB4_TRYCR, tr|V5B1R9|V5B1R9_TRYCR, tr|V5AR01|V5AR01_TRYCR, tr|V5DHA5|V5DHA5_TRYCR, tr|V5BD32|V5BD3…	tr|V5B330|V5B330_TRYCR, tr|V5BHG4|V5BHG4_TRYCR, tr|V5BQS4|V5BQS4_TRYCR, tr|V5B9A3|V5B9A3_TRYCR, tr|V5BEI7|V5BEI7_TRYCR, tr|V5BVQ0|V5BVQ0_TRYCR, tr|V5BXV9|V5BXV9_TRYCR, tr|V5BY79|V5BY79_TRYCR, tr|V5BPH7|V5BPH7_TRYCR, tr|V5BRA3|V5BRA3_TRYCR, tr|V5D9R3|V5D9R3_TRYCR, tr|V5BBD7|V5BBD7_TRYCR, tr|V5DSP1|V5DSP1_TRYCR, tr|V5BII5|V5BII5_TRYCR, tr|V5DGM7|V5DGM7_TRYCR, tr|V5BL30|V5BL30_TRYCR, tr|V5BMW9|V5BMW…
GO:0044424	intracellular part	C	4.97641e-36	8.49217e-38	304	1496	305	4632	OVER	tr|V5C2S4|V5C2S4_TRYCR, tr|V5AMS7|V5AMS7_TRYCR, tr|V5BQC6|V5BQC6_TRYCR, tr|V5C0L2|V5C0L2_TRYCR, tr|V5B7Q2|V5B7Q2_TRYCR, tr|V5D050|V5D050_TRYCR, tr|V5BY63|V5BY63_TRYCR, tr|V5AY93|V5AY93_TRYCR, tr|V5DFU6|V5DFU6_TRYCR, tr|V5BW92|V5BW92_TRYCR, tr|V5B6W8|V5B6W8_TRYCR, tr|V5BCV7|V5BCV7_TRYCR, tr|V5BH60|V5BH60_TRYCR, tr|V5B4P6|V5B4P6_TRYCR, tr|V5BEB4|V5BEB4_TRYCR, tr|V5B1R9|V5B1R9_TRYCR, tr|V5DNV9|V5DNV…	tr|V5B330|V5B330_TRYCR, tr|V5BHG4|V5BHG4_TRYCR, tr|V5BQS4|V5BQS4_TRYCR, tr|V5B9A3|V5B9A3_TRYCR, tr|V5AKB4|V5AKB4_TRYCR, tr|V5BEI7|V5BEI7_TRYCR, tr|V5BVQ0|V5BVQ0_TRYCR, tr|V5BXV9|V5BXV9_TRYCR, tr|V5BY79|V5BY79_TRYCR, tr|V5BCK1|V5BCK1_TRYCR, tr|V5BCI8|V5BCI
GO:1901564	organonitrogen compound metabolic process	P	3.70581e-34	7.58868e-36	85	126	524	6002	OVER	tr|V5BQK5|V5BQK5_TRYCR, tr|V5BEA8|V5BEA8_TRYCR, tr|V5AND5|V5AND5_TRYCR, tr|V5AXK4|V5AXK4_TRYCR, tr|V5B9Q1|V5B9Q1_TRYCR, tr|V5BJK3|V5BJK3_TRYCR, tr|V5BWD5|V5BWD5_TRYCR, tr|V5BCZ2|V5BCZ2_TRYCR, tr|V5BH60|V5BH60_TRYCR, tr|V5B4P6|V5B4P6_TRYCR, tr|V5BWB7|V5BWB7_TRYCR, tr|V5DEM3|V5DEM3_TRYCR, tr|V5BAP6|V5BAP6_TRYCR, tr|V5DHA5|V5DHA5_TRYCR, tr|V5DIA0|V5DIA0_TRYCR, tr|V5DSI7|V5DSI7_TRYCR, tr|V5D9P7|V5D9P…	tr|V5BHG4|V5BHG4_TRYCR, tr|V5BHW2|V5BHW2_TRYCR, tr|V5DN42|V5DN42_TRYCR, tr|V5B6P6|V5B6P6_TRYCR, tr|V5C1F5|V5C1F5_TRYCR, tr|V5B7G1|V5B7G1_TRYCR, tr|V5B4S5|V5B4S5_TRYCR, tr|V5BRW7|V5BRW7_TRYCR, tr|V5DNB7|V5DNB7_TRYCR, tr|V5BWH4|V5BWH4_TRYCR, tr|V5BTB8|V5BTB8_TRYCR, tr|V5BMT3|V5BMT3_TRYCR, tr|V5DIT8|V5DIT8_TRYCR, tr|V5BMG1|V5BMG1_TRYCR, tr|V5DL88|V5DL88_TRYCR, tr|V5BCD6|V5BCD6_TRYCR, tr|V5AW43|V5AW4…
GO:0044281	small molecule metabolic process	P	1.83756e-29	4.39007e-31	145	462	464	5666	OVER	tr|V5C2S4|V5C2S4_TRYCR, tr|V5BQK5|V5BQK5_TRYCR, tr|V5BEA8|V5BEA8_TRYCR, tr|V5AND5|V5AND5_TRYCR, tr|V5AXK4|V5AXK4_TRYCR, tr|V5B9Q1|V5B9Q1_TRYCR, tr|V5C0L2|V5C0L2_TRYCR, tr|V5AVB0|V5AVB0_TRYCR, tr|V5BCH2|V5BCH2_TRYCR, tr|V5BPJ0|V5BPJ0_TRYCR, tr|V5BGP0|V5BGP0_TRYCR, tr|V5D050|V5D050_TRYCR, tr|V5B1C8|V5B1C8_TRYCR, tr|V5BXE5|V5BXE5_TRYCR, tr|V5DG44|V5DG44_TRYCR, tr|V5DFU6|V5DFU6_TRYCR, tr|V5BDK0|V5BDK…	tr|V5BQS4|V5BQS4_TRYCR, tr|V5BBW4|V5BBW4_TRYCR, tr|V5BY79|V5BY79_TRYCR, tr|V5BLN5|V5BLN5_TRYCR, tr|V5BLW1|V5BLW1_TRYCR, tr|V5BGF8|V5BGF8_TRYCR, tr|V5B4Y2|V5B4Y2_TRYCR, tr|V5AXN2|V5AXN2_TRYCR, tr|V5DDT1|V5DDT1_TRYCR, tr|V5BND3|V5BND3_TRYCR, tr|V5ASI5|V5ASI5_TRYCR, tr|V5BXY9|V5BXY9_TRYCR, tr|V5AP76|V5AP76_TRYCR, tr|V5BHA6|V5BHA6_TRYCR, tr|V5BKB3|V5BKB3_TRYCR, tr|V5BQZ7|V5BQZ7_TRYCR, tr|V5BGR0|V5BGR…
GO:0006807	nitrogen compound metabolic process	P	6.83617e-27	2.44121e-28	190	793	419	5335	OVER	tr|V5C2S4|V5C2S4_TRYCR, tr|V5AMS7|V5AMS7_TRYCR, tr|V5BQK5|V5BQK5_TRYCR, tr|V5BEA8|V5BEA8_TRYCR, tr|V5AND5|V5AND5_TRYCR, tr|V5AXK4|V5AXK4_TRYCR, tr|V5B9Q1|V5B9Q1_TRYCR, tr|V5C0L2|V5C0L2_TRYCR, tr|V5AVB0|V5AVB0_TRYCR, tr|V5BG04|V5BG04_TRYCR, tr|V5BX20|V5BX20_TRYCR, tr|V5D050|V5D050_TRYCR, tr|V5B1C8|V5B1C8_TRYCR, tr|V5BXE5|V5BXE5_TRYCR, tr|V5DG44|V5DG44_TRYCR, tr|V5AY93|V5AY93_TRYCR, tr|V5DFU6|V5DFU…	tr|V5BHG4|V5BHG4_TRYCR, tr|V5BQS4|V5BQS4_TRYCR, tr|V5BLW1|V5BLW1_TRYCR, tr|V5BCI8|V5BCI8_TRYCR, tr|V5BIY4|V5BIY4_TRYCR, tr|V5DAZ9|V5DAZ9_TRYCR, tr|V5B4Y2|V5B4Y2_TRYCR, tr|V5AXN2|V5AXN2_TRYCR, tr|V5BRU5|V5BRU5_TRYCR, tr|V5AV88|V5AV88_TRYCR, tr|V5BJG3|V5BJG3_TRYCR, tr|V5BC26|V5BC26_TRYCR, tr|V5AME3|V5AME3_TRYCR, tr|V5DL88|V5DL88_TRYCR, tr|V5B0M8|V5B0M8_TRYCR, tr|V5BXY9|V5BXY9_TRYCR, tr|V5BLQ5|V5BLQ…
GO:0019752	carboxylic acid metabolic process	P	6.83617e-27	2.7998e-28	58	68	551	6060	OVER	tr|V5BQK5|V5BQK5_TRYCR, tr|V5BEA8|V5BEA8_TRYCR, tr|V5AND5|V5AND5_TRYCR, tr|V5AXK4|V5AXK4_TRYCR, tr|V5B9Q1|V5B9Q1_TRYCR, tr|V5B4P6|V5B4P6_TRYCR, tr|V5BWB7|V5BWB7_TRYCR, tr|V5DEM3|V5DEM3_TRYCR, tr|V5BAP6|V5BAP6_TRYCR, tr|V5DHA5|V5DHA5_TRYCR, tr|V5DIA0|V5DIA0_TRYCR, tr|V5B7B8|V5B7B8_TRYCR, tr|V5BHV2|V5BHV2_TRYCR, tr|V5BX52|V5BX52_TRYCR, tr|V5BIL1|V5BIL1_TRYCR, tr|V5B774|V5B774_TRYCR, tr|V5BSS0|V5BSS…	tr|V5CHQ8|V5CHQ8_TRYCR, tr|V5BHW2|V5BHW2_TRYCR, tr|V5BC16|V5BC16_TRYCR, tr|V5BRU1|V5BRU1_TRYCR, tr|V5B6P6|V5B6P6_TRYCR, tr|V5B784|V5B784_TRYCR, tr|V5BPS0|V5BPS0_TRYCR, tr|V5BN63|V5BN63_TRYCR, tr|V5B4S5|V5B4S5_TRYCR, tr|V5ASA0|V5ASA0_TRYCR, tr|V5BE01|V5BE01_TRYCR, tr|V5BMT3|V5BMT3_TRYCR, tr|V5BVJ1|V5BVJ1_TRYCR, tr|V5DD27|V5DD27_TRYCR, tr|V5DIT8|V5DIT8_TRYCR, tr|V5BMG1|V5BMG1_TRYCR, tr|V5AW43|V5AW4…
GO:0009987	cellular process	P	1.78732e-26	7.93006e-28	280	1500	329	4628	OVER	tr|V5C2S4|V5C2S4_TRYCR, tr|V5AMS7|V5AMS7_TRYCR, tr|V5BQC6|V5BQC6_TRYCR, tr|V5AND5|V5AND5_TRYCR, tr|V5AXK4|V5AXK4_TRYCR, tr|V5B9Q1|V5B9Q1_TRYCR, tr|V5C0L2|V5C0L2_TRYCR, tr|V5BCH2|V5BCH2_TRYCR, tr|V5BPJ0|V5BPJ0_TRYCR, tr|V5D050|V5D050_TRYCR, tr|V5BXE5|V5BXE5_TRYCR, tr|V5AY93|V5AY93_TRYCR, tr|V5BIC8|V5BIC8_TRYCR, tr|V5DFU6|V5DFU6_TRYCR, tr|V5BH60|V5BH60_TRYCR, tr|V5B4P6|V5B4P6_TRYCR, tr|V5BEB4|V5BEB…	tr|V5BHG4|V5BHG4_TRYCR, tr|V5BQS4|V5BQS4_TRYCR, tr|V5BLN5|V5BLN5_TRYCR, tr|V5BLW1|V5BLW1_TRYCR, tr|V5BCI8|V5BCI8_TRYCR, tr|V5BIY4|V5BIY4_TRYCR, tr|V5DAZ9|V5DAZ9_TRYCR, tr|V5BU21|V5BU21_TRYCR, tr|V5DRN0|V5DRN0_TRYCR, tr|V5B4Y2|V5B4Y2_TRYCR, tr|V5BF76|V5BF7
GO:0009058	biosynthetic process	P	1.34671e-24	6.43477e-26	146	535	463	5593	OVER	tr|V5C2S4|V5C2S4_TRYCR, tr|V5BQK5|V5BQK5_TRYCR, tr|V5BEA8|V5BEA8_TRYCR, tr|V5BRL1|V5BRL1_TRYCR, tr|V5B9Q1|V5B9Q1_TRYCR, tr|V5C0L2|V5C0L2_TRYCR, tr|V5AVB0|V5AVB0_TRYCR, tr|V5BGP0|V5BGP0_TRYCR, tr|V5B1C8|V5B1C8_TRYCR, tr|V5DG44|V5DG44_TRYCR, tr|V5DFU6|V5DFU6_TRYCR, tr|V5C1C6|V5C1C6_TRYCR, tr|V5BCZ2|V5BCZ2_TRYCR, tr|V5BH60|V5BH60_TRYCR, tr|V5BDK0|V5BDK0_TRYCR, tr|V5B4P6|V5B4P6_TRYCR, tr|V5BJM9|V5BJM…	tr|V5BHG4|V5BHG4_TRYCR, tr|V5B2F6|V5B2F6_TRYCR, tr|V5BBW4|V5BBW4_TRYCR, tr|V5BIH0|V5BIH0_TRYCR, tr|V5D9Y6|V5D9Y6_TRYCR, tr|V5DN42|V5DN42_TRYCR, tr|V5BLW1|V5BLW1_TRYCR, tr|V5DRN0|V5DRN0_TRYCR, tr|V5B4Y2|V5B4Y2_TRYCR, tr|V5BC11|V5BC11_TRYCR, tr|V5AXN2|V5AXN2_TRYCR, tr|V5DCI4|V5DCI4_TRYCR, tr|V5BRU5|V5BRU5_TRYCR, tr|V5AV88|V5AV88_TRYCR, tr|V5BND3|V5BND3_TRYCR, tr|V5BPX6|V5BPX6_TRYCR, tr|V5DL88|V5DL8…
GO:0044444	cytoplasmic part	C	2.30767e-20	1.1814e-21	179	834	430	5294	OVER	tr|V5C2S4|V5C2S4_TRYCR, tr|V5AMS7|V5AMS7_TRYCR, tr|V5BEA8|V5BEA8_TRYCR, tr|V5C0L2|V5C0L2_TRYCR, tr|V5AVB0|V5AVB0_TRYCR, tr|V5BC49|V5BC49_TRYCR, tr|V5BT94|V5BT94_TRYCR, tr|V5BGP0|V5BGP0_TRYCR, tr|V5B7Q2|V5B7Q2_TRYCR, tr|V5D050|V5D050_TRYCR, tr|V5DG44|V5DG44_TRYCR, tr|V5BHV5|V5BHV5_TRYCR, tr|V5BY63|V5BY63_TRYCR, tr|V5B6W8|V5B6W8_TRYCR, tr|V5BCV7|V5BCV7_TRYCR, tr|V5BH60|V5BH60_TRYCR, tr|V5BDK0|V5BDK…	tr|V5B330|V5B330_TRYCR, tr|V5BHG4|V5BHG4_TRYCR, tr|V5BQS4|V5BQS4_TRYCR, tr|V5B9A3|V5B9A3_TRYCR, tr|V5BVQ0|V5BVQ0_TRYCR, tr|V5BXV9|V5BXV9_TRYCR, tr|V5BY79|V5BY79_TRYCR, tr|V5BPH7|V5BPH7_TRYCR, tr|V5BRA3|V5BRA3_TRYCR, tr|V5D9R3|V5D9R3_TRYCR, tr|V5DSP1|V5DSP1_TRYCR, tr|V5BII5|V5BII5_TRYCR, tr|V5DGM7|V5DGM7_TRYCR, tr|V5BL30|V5BL30_TRYCR, tr|V5BIB2|V5BIB2_TRYCR, tr|V5BPX6|V5BPX6_TRYCR, tr|V5BMI3|V5BMI…
GO:0043226	organelle	C	3.76123e-20	2.05391e-21	251	1408	358	4720	OVER	tr|V5B4W9|V5B4W9_TRYCR, tr|V5AMS7|V5AMS7_TRYCR, tr|V5BQC6|V5BQC6_TRYCR, tr|V5C0L2|V5C0L2_TRYCR, tr|V5B7Q2|V5B7Q2_TRYCR, tr|V5D050|V5D050_TRYCR, tr|V5BY63|V5BY63_TRYCR, tr|V5AY93|V5AY93_TRYCR, tr|V5B6W8|V5B6W8_TRYCR, tr|V5BCV7|V5BCV7_TRYCR, tr|V5BH60|V5BH60_TRYCR, tr|V5BEB4|V5BEB4_TRYCR, tr|V5B1R9|V5B1R9_TRYCR, tr|V5DNV9|V5DNV9_TRYCR, tr|V5BDP2|V5BDP2_TRYCR, tr|V5BYM3|V5BYM3_TRYCR, tr|V5B7B8|V5B7B…	tr|V5B330|V5B330_TRYCR, tr|V5BHG4|V5BHG4_TRYCR, tr|V5BQS4|V5BQS4_TRYCR, tr|V5B9A3|V5B9A3_TRYCR, tr|V5AKB4|V5AKB4_TRYCR, tr|V5BEI7|V5BEI7_TRYCR, tr|V5BXV9|V5BXV9_TRYCR, tr|V5BY79|V5BY79_TRYCR, tr|V5BCK1|V5BCK1_TRYCR, tr|V5BCI8|V5BCI8_TRYCR, tr|V5BIY4|V5BIY
GO:0005829	cytosol	C	4.50036e-20	2.61113e-21	61	118	548	6010	OVER	tr|V5C2S4|V5C2S4_TRYCR, tr|V5C0L2|V5C0L2_TRYCR, tr|V5BCF5|V5BCF5_TRYCR, tr|V5B6G6|V5B6G6_TRYCR, tr|V5BJK3|V5BJK3_TRYCR, tr|V5DG44|V5DG44_TRYCR, tr|V5BH60|V5BH60_TRYCR, tr|V5B4P6|V5B4P6_TRYCR, tr|V5AR01|V5AR01_TRYCR, tr|V5BX24|V5BX24_TRYCR, tr|V5BNS0|V5BNS0_TRYCR, tr|V5BAP6|V5BAP6_TRYCR, tr|V5BI57|V5BI57_TRYCR, tr|V5DSI7|V5DSI7_TRYCR, tr|V5DRF2|V5DRF2_TRYCR, tr|V5BD32|V5BD32_TRYCR, tr|V5B7B8|V5B7B…	tr|V5BHG4|V5BHG4_TRYCR, tr|V5BVQ0|V5BVQ0_TRYCR, tr|V5C1F5|V5C1F5_TRYCR, tr|V5B7G1|V5B7G1_TRYCR, tr|V5BW71|V5BW71_TRYCR, tr|V5BMB2|V5BMB2_TRYCR, tr|V5B4S5|V5B4S5_TRYCR, tr|V5DQA0|V5DQA0_TRYCR, tr|V5DH15|V5DH15_TRYCR, tr|V5BPT0|V5BPT0_TRYCR, tr|V5BWH4|V5BWH4_TRYCR, tr|V5BQH6|V5BQH6_TRYCR, tr|V5BSX5|V5BSX5_TRYCR, tr|V5B9I1|V5B9I1_TRYCR, tr|V5BCD6|V5BCD6_TRYCR, tr|V5D707|V5D707_TRYCR, tr|V5DDE8|V5DDE…
GO:0044763	single-organism cellular process	P	3.80232e-19	2.3359e-20	112	400	497	5728	OVER	tr|V5C2S4|V5C2S4_TRYCR, tr|V5BQK5|V5BQK5_TRYCR, tr|V5BQC6|V5BQC6_TRYCR, tr|V5BY13|V5BY13_TRYCR, tr|V5BEA8|V5BEA8_TRYCR, tr|V5AND5|V5AND5_TRYCR, tr|V5AXK4|V5AXK4_TRYCR, tr|V5B9Q1|V5B9Q1_TRYCR, tr|V5BCH2|V5BCH2_TRYCR, tr|V5B1C8|V5B1C8_TRYCR, tr|V5BIC8|V5BIC8_TRYCR, tr|V5BCZ2|V5BCZ2_TRYCR, tr|V5B4P6|V5B4P6_TRYCR, tr|V5BWB7|V5BWB7_TRYCR, tr|V5BE61|V5BE61_TRYCR, tr|V5DHA5|V5DHA5_TRYCR, tr|V5B7B8|V5B7B…	tr|V5DQ92|V5DQ92_TRYCR, tr|V5BU21|V5BU21_TRYCR, tr|V5B4Y2|V5B4Y2_TRYCR, tr|V5BUI1|V5BUI1_TRYCR, tr|V5BF76|V5BF76_TRYCR, tr|V5DH15|V5DH15_TRYCR, tr|V5BFK8|V5BFK8_TRYCR, tr|V5DGM7|V5DGM7_TRYCR, tr|V5BMW9|V5BMW9_TRYCR, tr|V5BH47|V5BH47_TRYCR, tr|V5DQG8|V5DQG8_TRYCR, tr|V5DSG5|V5DSG5_TRYCR, tr|V5BIV4|V5BIV4_TRYCR, tr|V5BBG7|V5BBG7_TRYCR, tr|V5D864|V5D864_TRYCR, tr|V5BT73|V5BT73_TRYCR, tr|V5BQZ7|V5BQZ…
GO:0034641	cellular nitrogen compound metabolic process	P	4.86568e-18	3.15522e-19	163	765	446	5363	OVER	tr|V5C2S4|V5C2S4_TRYCR, tr|V5AMS7|V5AMS7_TRYCR, tr|V5BQK5|V5BQK5_TRYCR, tr|V5C0L2|V5C0L2_TRYCR, tr|V5AVB0|V5AVB0_TRYCR, tr|V5BG04|V5BG04_TRYCR, tr|V5BX20|V5BX20_TRYCR, tr|V5D050|V5D050_TRYCR, tr|V5B1C8|V5B1C8_TRYCR, tr|V5BXE5|V5BXE5_TRYCR, tr|V5DG44|V5DG44_TRYCR, tr|V5AY93|V5AY93_TRYCR, tr|V5DFU6|V5DFU6_TRYCR, tr|V5BCZ2|V5BCZ2_TRYCR, tr|V5BH60|V5BH60_TRYCR, tr|V5BDK0|V5BDK0_TRYCR, tr|V5B4P6|V5B4P…	tr|V5BHG4|V5BHG4_TRYCR, tr|V5BQS4|V5BQS4_TRYCR, tr|V5BBW4|V5BBW4_TRYCR, tr|V5BIH0|V5BIH0_TRYCR, tr|V5DN42|V5DN42_TRYCR, tr|V5B773|V5B773_TRYCR, tr|V5CJG2|V5CJG2_TRYCR, tr|V5BLW1|V5BLW1_TRYCR, tr|V5BCI8|V5BCI8_TRYCR, tr|V5BIY4|V5BIY4_TRYCR, tr|V5DAZ9|V5DAZ9_TRYCR, tr|V5B4Y2|V5B4Y2_TRYCR, tr|V5AXN2|V5AXN2_TRYCR, tr|V5C100|V5C100_TRYCR, tr|V5BRU5|V5BRU5_TRYCR, tr|V5AV88|V5AV88_TRYCR, tr|V5BJG3|V5BJG…
GO:0032991	macromolecular complex	C	6.49117e-18	4.43084e-19	141	611	468	5517	OVER	tr|V5C2S4|V5C2S4_TRYCR, tr|V5BQC6|V5BQC6_TRYCR, tr|V5BY13|V5BY13_TRYCR, tr|V5AVB0|V5AVB0_TRYCR, tr|V5BT94|V5BT94_TRYCR, tr|V5BGP0|V5BGP0_TRYCR, tr|V5B7Q2|V5B7Q2_TRYCR, tr|V5BIC8|V5BIC8_TRYCR, tr|V5BW92|V5BW92_TRYCR, tr|V5BCX0|V5BCX0_TRYCR, tr|V5BH60|V5BH60_TRYCR, tr|V5B4P6|V5B4P6_TRYCR, tr|V5B1F6|V5B1F6_TRYCR, tr|V5BEB4|V5BEB4_TRYCR, tr|V5DNV9|V5DNV9_TRYCR, tr|V5BDP2|V5BDP2_TRYCR, tr|V5DHA5|V5DHA…	tr|V5BHG4|V5BHG4_TRYCR, tr|V5BQS4|V5BQS4_TRYCR, tr|V5B9A3|V5B9A3_TRYCR, tr|V5AKB4|V5AKB4_TRYCR, tr|V5AU95|V5AU95_TRYCR, tr|V5DMS2|V5DMS2_TRYCR, tr|V5DN42|V5DN42_TRYCR, tr|V5BCK1|V5BCK1_TRYCR, tr|V5DQ92|V5DQ92_TRYCR, tr|V5BMB2|V5BMB2_TRYCR, tr|V5AXN2|V5AXN2_TRYCR, tr|V5BR59|V5BR59_TRYCR, tr|V5DSP1|V5DSP1_TRYCR, tr|V5BII5|V5BII5_TRYCR, tr|V5DH15|V5DH15_TRYCR, tr|V5DGM7|V5DGM7_TRYCR, tr|V5BPA4|V5BPA…
GO:0010467	gene expression	P	3.95953e-16	2.83789e-17	54	117	555	6011	OVER	tr|V5BQK5|V5BQK5_TRYCR, tr|V5C134|V5C134_TRYCR, tr|V5BJK3|V5BJK3_TRYCR, tr|V5BWD5|V5BWD5_TRYCR, tr|V5BSA7|V5BSA7_TRYCR, tr|V5BCZ2|V5BCZ2_TRYCR, tr|V5BH60|V5BH60_TRYCR, tr|V5B4P6|V5B4P6_TRYCR, tr|V5DEM3|V5DEM3_TRYCR, tr|V5BL56|V5BL56_TRYCR, tr|V5DHA5|V5DHA5_TRYCR, tr|V5AYL6|V5AYL6_TRYCR, tr|V5DSI7|V5DSI7_TRYCR, tr|V5D9P7|V5D9P7_TRYCR, tr|V5BHV2|V5BHV2_TRYCR, tr|V5B774|V5B774_TRYCR, tr|V5B599|V5B59…	tr|V5BHG4|V5BHG4_TRYCR, tr|V5B673|V5B673_TRYCR, tr|V5DN42|V5DN42_TRYCR, tr|V5BCI8|V5BCI8_TRYCR, tr|V5C1F5|V5C1F5_TRYCR, tr|V5B7G1|V5B7G1_TRYCR, tr|V5BFW3|V5BFW3_TRYCR, tr|V5BPV3|V5BPV3_TRYCR, tr|V5B4S5|V5B4S5_TRYCR, tr|V5DD01|V5DD01_TRYCR, tr|V5BRW7|V5BRW7_TRYCR, tr|V5DNB7|V5DNB7_TRYCR, tr|V5BWH4|V5BWH4_TRYCR, tr|V5BTL0|V5BTL0_TRYCR, tr|V5BTB8|V5BTB8_TRYCR, tr|V5AME3|V5AME3_TRYCR, tr|V5BD10|V5BD1…
GO:0044237	cellular metabolic process	P	6.36563e-16	5.56137e-17	216	1232	393	4896	OVER	tr|V5C2S4|V5C2S4_TRYCR, tr|V5AMS7|V5AMS7_TRYCR, tr|V5AND5|V5AND5_TRYCR, tr|V5AXK4|V5AXK4_TRYCR, tr|V5B9Q1|V5B9Q1_TRYCR, tr|V5C0L2|V5C0L2_TRYCR, tr|V5BCH2|V5BCH2_TRYCR, tr|V5BPJ0|V5BPJ0_TRYCR, tr|V5D050|V5D050_TRYCR, tr|V5BXE5|V5BXE5_TRYCR, tr|V5AY93|V5AY93_TRYCR, tr|V5BIC8|V5BIC8_TRYCR, tr|V5DFU6|V5DFU6_TRYCR, tr|V5BH60|V5BH60_TRYCR, tr|V5B4P6|V5B4P6_TRYCR, tr|V5BEB4|V5BEB4_TRYCR, tr|V5AR01|V5AR0…	tr|V5BHG4|V5BHG4_TRYCR, tr|V5BQS4|V5BQS4_TRYCR, tr|V5BLN5|V5BLN5_TRYCR, tr|V5BLW1|V5BLW1_TRYCR, tr|V5BCI8|V5BCI8_TRYCR, tr|V5BIY4|V5BIY4_TRYCR, tr|V5DAZ9|V5DAZ9_TRYCR, tr|V5DRN0|V5DRN0_TRYCR, tr|V5B4Y2|V5B4Y2_TRYCR, tr|V5AXN2|V5AXN2_TRYCR, tr|V5BRU5|V5BRU5_TRYCR, tr|V5BP88|V5BP88_TRYCR, tr|V5BFK8|V5BFK8_TRYCR, tr|V5AV88|V5AV88_TRYCR, tr|V5BJG3|V5BJG3_TRYCR, tr|V5BBF0|V5BBF0_TRYCR, tr|V5BMW9|V5BMW…
GO:0016491	oxidoreductase activity	F	6.36563e-16	5.6619e-17	65	173	544	5955	OVER	tr|V5BEU1|V5BEU1_TRYCR, tr|V5BRL1|V5BRL1_TRYCR, tr|V5AND5|V5AND5_TRYCR, tr|V5DJK9|V5DJK9_TRYCR, tr|V5D7M3|V5D7M3_TRYCR, tr|V5BM56|V5BM56_TRYCR, tr|V5C1C6|V5C1C6_TRYCR, tr|V5ASD3|V5ASD3_TRYCR, tr|V5BDK0|V5BDK0_TRYCR, tr|V5BAP6|V5BAP6_TRYCR, tr|V5BI57|V5BI57_TRYCR, tr|V5D5L9|V5D5L9_TRYCR, tr|V5DIA0|V5DIA0_TRYCR, tr|V5DK53|V5DK53_TRYCR, tr|V5B7B8|V5B7B8_TRYCR, tr|V5B7R2|V5B7R2_TRYCR, tr|V5BX52|V5BX5…	tr|V5BQS4|V5BQS4_TRYCR, tr|V5BY79|V5BY79_TRYCR, tr|V5BBS9|V5BBS9_TRYCR, tr|V5BUZ5|V5BUZ5_TRYCR, tr|V5DCP7|V5DCP7_TRYCR, tr|V5AXX4|V5AXX4_TRYCR, tr|V5B6P6|V5B6P6_TRYCR, tr|V5AYQ1|V5AYQ1_TRYCR, tr|V5BGR2|V5BGR2_TRYCR, tr|V5BA06|V5BA06_TRYCR, tr|V5DL65|V5DL65_TRYCR, tr|V5AYW7|V5AYW7_TRYCR, tr|V5AR23|V5AR23_TRYCR, tr|V5D9R3|V5D9R3_TRYCR, tr|V5BI75|V5BI75_TRYCR, tr|V5BIQ4|V5BIQ4_TRYCR, tr|V5B6J8|V5B6J…
GO:0006412	translation	P	6.36563e-16	7.38674e-17	43	73	566	6055	OVER	tr|V5BQK5|V5BQK5_TRYCR, tr|V5BJ49|V5BJ49_TRYCR, tr|V5BDN6|V5BDN6_TRYCR, tr|V5DM12|V5DM12_TRYCR, tr|V5B8X2|V5B8X2_TRYCR, tr|V5BJK3|V5BJK3_TRYCR, tr|V5BWD5|V5BWD5_TRYCR, tr|V5DSV1|V5DSV1_TRYCR, tr|V5B7D4|V5B7D4_TRYCR, tr|V5BX72|V5BX72_TRYCR, tr|V5BCZ2|V5BCZ2_TRYCR, tr|V5BH60|V5BH60_TRYCR, tr|V5BL26|V5BL26_TRYCR, tr|V5B4P6|V5B4P6_TRYCR, tr|V5DEM3|V5DEM3_TRYCR, tr|V5AS93|V5AS93_TRYCR, tr|V5BYR2|V5BYR…	tr|V5BHG4|V5BHG4_TRYCR, tr|V5C333|V5C333_TRYCR, tr|V5BBL2|V5BBL2_TRYCR, tr|V5DN42|V5DN42_TRYCR, tr|V5B029|V5B029_TRYCR, tr|V5C1F5|V5C1F5_TRYCR, tr|V5B7G1|V5B7G1_TRYCR, tr|V5B4S5|V5B4S5_TRYCR, tr|V5BRW7|V5BRW7_TRYCR, tr|V5ASA0|V5ASA0_TRYCR, tr|V5BGN2|V5BGN2_TRYCR, tr|V5DNB7|V5DNB7_TRYCR, tr|V5BPV7|V5BPV7_TRYCR, tr|V5BWH4|V5BWH4_TRYCR, tr|V5BR61|V5BR61_TRYCR, tr|V5BKK2|V5BKK2_TRYCR, tr|V5BTB8|V5BTB…
GO:0043229	intracellular organelle	C	2.78188e-14	3.32306e-15	216	1282	393	4846	OVER	tr|V5AMS7|V5AMS7_TRYCR, tr|V5BQC6|V5BQC6_TRYCR, tr|V5C0L2|V5C0L2_TRYCR, tr|V5B7Q2|V5B7Q2_TRYCR, tr|V5D050|V5D050_TRYCR, tr|V5BY63|V5BY63_TRYCR, tr|V5AY93|V5AY93_TRYCR, tr|V5B6W8|V5B6W8_TRYCR, tr|V5BCV7|V5BCV7_TRYCR, tr|V5BH60|V5BH60_TRYCR, tr|V5BEB4|V5BEB4_TRYCR, tr|V5B1R9|V5B1R9_TRYCR, tr|V5DNV9|V5DNV9_TRYCR, tr|V5BDP2|V5BDP2_TRYCR, tr|V5BYM3|V5BYM3_TRYCR, tr|V5BXN2|V5BXN2_TRYCR, tr|V5BAY8|V5BAY…	tr|V5B330|V5B330_TRYCR, tr|V5BHG4|V5BHG4_TRYCR, tr|V5BQS4|V5BQS4_TRYCR, tr|V5B9A3|V5B9A3_TRYCR, tr|V5AKB4|V5AKB4_TRYCR, tr|V5BXV9|V5BXV9_TRYCR, tr|V5BY79|V5BY79_TRYCR, tr|V5BCK1|V5BCK1_TRYCR, tr|V5BCI8|V5BCI8_TRYCR, tr|V5BIY4|V5BIY4_TRYCR, tr|V5BPH7|V5BPH7_TRYCR, tr|V5BRA3|V5BRA3_TRYCR, tr|V5D9R3|V5D9R3_TRYCR, tr|V5BBD7|V5BBD7_TRYCR, tr|V5DSP1|V5DSP1_TRYCR, tr|V5BII5|V5BII5_TRYCR, tr|V5BRU5|V5BRU…
GO:0043234	protein complex	C	9.07363e-11	1.11971e-11	109	533	500	5595	OVER	tr|V5C2S4|V5C2S4_TRYCR, tr|V5BQC6|V5BQC6_TRYCR, tr|V5BY13|V5BY13_TRYCR, tr|V5AVB0|V5AVB0_TRYCR, tr|V5BT94|V5BT94_TRYCR, tr|V5BGP0|V5BGP0_TRYCR, tr|V5BIC8|V5BIC8_TRYCR, tr|V5BW92|V5BW92_TRYCR, tr|V5BCX0|V5BCX0_TRYCR, tr|V5B4P6|V5B4P6_TRYCR, tr|V5B1F6|V5B1F6_TRYCR, tr|V5BEB4|V5BEB4_TRYCR, tr|V5DNV9|V5DNV9_TRYCR, tr|V5BDP2|V5BDP2_TRYCR, tr|V5DHA5|V5DHA5_TRYCR, tr|V5BLV3|V5BLV3_TRYCR, tr|V5BYM3|V5BYM…	tr|V5BQS4|V5BQS4_TRYCR, tr|V5B9A3|V5B9A3_TRYCR, tr|V5AKB4|V5AKB4_TRYCR, tr|V5AU95|V5AU95_TRYCR, tr|V5DMS2|V5DMS2_TRYCR, tr|V5BCK1|V5BCK1_TRYCR, tr|V5DQ92|V5DQ92_TRYCR, tr|V5BMB2|V5BMB2_TRYCR, tr|V5AXN2|V5AXN2_TRYCR, tr|V5BR59|V5BR59_TRYCR, tr|V5DSP1|V5DSP1_TRYCR, tr|V5BII5|V5BII5_TRYCR, tr|V5DH15|V5DH15_TRYCR, tr|V5DGM7|V5DGM7_TRYCR, tr|V5BPA4|V5BPA4_TRYCR, tr|V5BND3|V5BND3_TRYCR, tr|V5DSG5|V5DSG…
GO:0006457	protein folding	P	9.07363e-11	1.18132e-11	28	46	581	6082	OVER	tr|V5C2S4|V5C2S4_TRYCR, tr|V5DQB4|V5DQB4_TRYCR, tr|V5B5Q0|V5B5Q0_TRYCR, tr|V5BX62|V5BX62_TRYCR, tr|V5BDN6|V5BDN6_TRYCR, tr|V5BB87|V5BB87_TRYCR, tr|V5BLU1|V5BLU1_TRYCR, tr|V5C2Y5|V5C2Y5_TRYCR, tr|V5BKG0|V5BKG0_TRYCR, tr|V5BL37|V5BL37_TRYCR, tr|V5BJM9|V5BJM9_TRYCR, tr|V5AR01|V5AR01_TRYCR, tr|V5BNS0|V5BNS0_TRYCR, tr|V5B5S8|V5B5S8_TRYCR, tr|V5AP12|V5AP12_TRYCR, tr|V5DHJ5|V5DHJ5_TRYCR, tr|V5BI61|V5BI6…	tr|V5BTE7|V5BTE7_TRYCR, tr|V5B662|V5B662_TRYCR, tr|V5BTK6|V5BTK6_TRYCR, tr|V5BAB8|V5BAB8_TRYCR, tr|V5B209|V5B209_TRYCR, tr|V5DQR0|V5DQR0_TRYCR, tr|V5DFC9|V5DFC9_TRYCR, tr|V5BA74|V5BA74_TRYCR, tr|V5BN28|V5BN28_TRYCR, tr|V5B235|V5B235_TRYCR, tr|V5BGE7|V5BGE7_TRYCR, tr|V5AMP1|V5AMP1_TRYCR, tr|V5BI75|V5BI75_TRYCR, tr|V5DRZ7|V5DRZ7_TRYCR, tr|V5AWW0|V5AWW0_TRYCR, tr|V5BHF5|V5BHF5_TRYCR, tr|V5ASJ0|V5ASJ…
GO:1990904	ribonucleoprotein complex	C	9.07363e-11	1.23872e-11	40	99	569	6029	OVER	tr|V5BGW0|V5BGW0_TRYCR, tr|V5BRV7|V5BRV7_TRYCR, tr|V5BE86|V5BE86_TRYCR, tr|V5DM12|V5DM12_TRYCR, tr|V5B8X2|V5B8X2_TRYCR, tr|V5BT94|V5BT94_TRYCR, tr|V5B7Q2|V5B7Q2_TRYCR, tr|V5BJK3|V5BJK3_TRYCR, tr|V5BLU1|V5BLU1_TRYCR, tr|V5BDQ2|V5BDQ2_TRYCR, tr|V5BX72|V5BX72_TRYCR, tr|V5AUW3|V5AUW3_TRYCR, tr|V5AW96|V5AW96_TRYCR, tr|V5AZD7|V5AZD7_TRYCR, tr|V5BH60|V5BH60_TRYCR, tr|V5BL26|V5BL26_TRYCR, tr|V5BF52|V5BF5…	tr|V5BHG4|V5BHG4_TRYCR, tr|V5BLJ1|V5BLJ1_TRYCR, tr|V5DN42|V5DN42_TRYCR, tr|V5C0H7|V5C0H7_TRYCR, tr|V5BSN3|V5BSN3_TRYCR, tr|V5C1F5|V5C1F5_TRYCR, tr|V5AM19|V5AM19_TRYCR, tr|V5B0X7|V5B0X7_TRYCR, tr|V5BR94|V5BR94_TRYCR, tr|V5DSP1|V5DSP1_TRYCR, tr|V5BRW7|V5BRW7_TRYCR, tr|V5BWH4|V5BWH4_TRYCR, tr|V5BTB8|V5BTB8_TRYCR, tr|V5DE18|V5DE18_TRYCR, tr|V5D1F2|V5D1F2_TRYCR, tr|V5AI54|V5AI54_TRYCR, tr|V5BZ05|V5BZ0…
GO:0005488	binding	F	1.5727e-10	2.2007e-11	173	1040	436	5088	OVER	tr|V5C2S4|V5C2S4_TRYCR, tr|V5BEA8|V5BEA8_TRYCR, tr|V5BNS5|V5BNS5_TRYCR, tr|V5BG04|V5BG04_TRYCR, tr|V5BT94|V5BT94_TRYCR, tr|V5BGP0|V5BGP0_TRYCR, tr|V5B7Q2|V5B7Q2_TRYCR, tr|V5BHV5|V5BHV5_TRYCR, tr|V5DFU6|V5DFU6_TRYCR, tr|V5DT33|V5DT33_TRYCR, tr|V5C1C6|V5C1C6_TRYCR, tr|V5ASD3|V5ASD3_TRYCR, tr|V5BJM9|V5BJM9_TRYCR, tr|V5B1F6|V5B1F6_TRYCR, tr|V5BEB4|V5BEB4_TRYCR, tr|V5DNV9|V5DNV9_TRYCR, tr|V5AR01|V5AR0…	tr|V5BHG4|V5BHG4_TRYCR, tr|V5BQS4|V5BQS4_TRYCR, tr|V5AZH5|V5AZH5_TRYCR, tr|V5BKY3|V5BKY3_TRYCR, tr|V5AKB4|V5AKB4_TRYCR, tr|V5D9Y6|V5D9Y6_TRYCR, tr|V5BUZ5|V5BUZ5_TRYCR, tr|V5BM68|V5BM68_TRYCR, tr|V5DAZ9|V5DAZ9_TRYCR, tr|V5DRN0|V5DRN0_TRYCR, tr|V5B866|V5B866_TRYCR, tr|V5D9R3|V5D9R3_TRYCR, tr|V5DSP1|V5DSP1_TRYCR, tr|V5BRU5|V5BRU5_TRYCR, tr|V5AV88|V5AV88_TRYCR, tr|V5BMY2|V5BMY2_TRYCR, tr|V5BJG3|V5BJG…
GO:0051082	unfolded protein binding	F	2.91857e-10	4.18361e-11	19	18	590	6110	OVER	tr|V5C2S4|V5C2S4_TRYCR, tr|V5B5S8|V5B5S8_TRYCR, tr|V5DHJ5|V5DHJ5_TRYCR, tr|V5DQB4|V5DQB4_TRYCR, tr|V5BD32|V5BD32_TRYCR, tr|V5B5Q0|V5B5Q0_TRYCR, tr|V5BB87|V5BB87_TRYCR, tr|V5AVT4|V5AVT4_TRYCR, tr|V5BP35|V5BP35_TRYCR, tr|V5DH06|V5DH06_TRYCR, tr|V5C2Y5|V5C2Y5_TRYCR, tr|V5AY81|V5AY81_TRYCR, tr|V5BKG0|V5BKG0_TRYCR, tr|V5BL37|V5BL37_TRYCR, tr|V5DJI3|V5DJI3_TRYCR, tr|V5BJM9|V5BJM9_TRYCR, tr|V5AR01|V5AR0…	tr|V5B662|V5B662_TRYCR, tr|V5BAB8|V5BAB8_TRYCR, tr|V5B209|V5B209_TRYCR, tr|V5BPN3|V5BPN3_TRYCR, tr|V5DQR0|V5DQR0_TRYCR, tr|V5BXN7|V5BXN7_TRYCR, tr|V5BD52|V5BD52_TRYCR, tr|V5DAC5|V5DAC5_TRYCR, tr|V5BA74|V5BA74_TRYCR, tr|V5D3L3|V5D3L3_TRYCR, tr|V5AMP1|V5AMP1_TRYCR, tr|V5BUD6|V5BUD6_TRYCR, tr|V5AWW0|V5AWW0_TRYCR, tr|V5ASJ0|V5ASJ0_TRYCR, tr|V5BQX2|V5BQX2_TRYCR, tr|V5D6J3|V5D6J3_TRYCR, tr|V5BFK5|V5BFK…
GO:0016874	ligase activity	F	4.40828e-10	6.46949e-11	37	91	572	6037	OVER	tr|V5BS79|V5BS79_TRYCR, tr|V5BQK5|V5BQK5_TRYCR, tr|V5BJ49|V5BJ49_TRYCR, tr|V5BEA8|V5BEA8_TRYCR, tr|V5DBV2|V5DBV2_TRYCR, tr|V5BCF5|V5BCF5_TRYCR, tr|V5B829|V5B829_TRYCR, tr|V5BBP4|V5BBP4_TRYCR, tr|V5BGP0|V5BGP0_TRYCR, tr|V5DSV1|V5DSV1_TRYCR, tr|V5B7D4|V5B7D4_TRYCR, tr|V5BSC7|V5BSC7_TRYCR, tr|V5BKA3|V5BKA3_TRYCR, tr|V5B4P6|V5B4P6_TRYCR, tr|V5BWB7|V5BWB7_TRYCR, tr|V5DEM3|V5DEM3_TRYCR, tr|V5AS93|V5AS9…	tr|V5BTG9|V5BTG9_TRYCR, tr|V5CHQ8|V5CHQ8_TRYCR, tr|V5D9X5|V5D9X5_TRYCR, tr|V5BHW2|V5BHW2_TRYCR, tr|V5BF15|V5BF15_TRYCR, tr|V5BL68|V5BL68_TRYCR, tr|V5D429|V5D429_TRYCR, tr|V5ASG2|V5ASG2_TRYCR, tr|V5B6Y6|V5B6Y6_TRYCR, tr|V5BZ13|V5BZ13_TRYCR, tr|V5BCZ7|V5BCZ7_TRYCR, tr|V5ASZ3|V5ASZ3_TRYCR, tr|V5B4S5|V5B4S5_TRYCR, tr|V5ARK1|V5ARK1_TRYCR, tr|V5AUB9|V5AUB9_TRYCR, tr|V5DH15|V5DH15_TRYCR, tr|V5ASA0|V5ASA…
GO:0043232	intracellular non-membrane-bounded organelle	C	6.28706e-10	9.65589e-11	91	425	518	5703	OVER	tr|V5ATM3|V5ATM3_TRYCR, tr|V5BQC6|V5BQC6_TRYCR, tr|V5BY13|V5BY13_TRYCR, tr|V5DSJ9|V5DSJ9_TRYCR, tr|V5BRV7|V5BRV7_TRYCR, tr|V5BT94|V5BT94_TRYCR, tr|V5B7Q2|V5B7Q2_TRYCR, tr|V5BJK3|V5BJK3_TRYCR, tr|V5BDQ2|V5BDQ2_TRYCR, tr|V5AUE3|V5AUE3_TRYCR, tr|V5AUW3|V5AUW3_TRYCR, tr|V5AY93|V5AY93_TRYCR, tr|V5BV18|V5BV18_TRYCR, tr|V5DGE3|V5DGE3_TRYCR, tr|V5BH60|V5BH60_TRYCR, tr|V5C1V7|V5C1V7_TRYCR, tr|V5DNV9|V5DNV…	tr|V5BHG4|V5BHG4_TRYCR, tr|V5AKB4|V5AKB4_TRYCR, tr|V5BBW4|V5BBW4_TRYCR, tr|V5DMS2|V5DMS2_TRYCR, tr|V5DN42|V5DN42_TRYCR, tr|V5DQ92|V5DQ92_TRYCR, tr|V5DTI8|V5DTI8_TRYCR, tr|V5BUI1|V5BUI1_TRYCR, tr|V5BR59|V5BR59_TRYCR, tr|V5DSP1|V5DSP1_TRYCR, tr|V5BII5|V5BII5_TRYCR, tr|V5BRU5|V5BRU5_TRYCR, tr|V5BHC1|V5BHC1_TRYCR, tr|V5BLH7|V5BLH7_TRYCR, tr|V5AI54|V5AI54_TRYCR, tr|V5BV44|V5BV44_TRYCR, tr|V5BMP6|V5BMP…
GO:0005929	cilium	C	2.70215e-08	4.33451e-09	29	69	580	6059	OVER	tr|V5B4W9|V5B4W9_TRYCR, tr|V5BDF9|V5BDF9_TRYCR, tr|V5BQC6|V5BQC6_TRYCR, tr|V5BFL3|V5BFL3_TRYCR, tr|V5BTX8|V5BTX8_TRYCR, tr|V5BDW8|V5BDW8_TRYCR, tr|V5DSJ9|V5DSJ9_TRYCR, tr|V5ASS7|V5ASS7_TRYCR, tr|V5B1C8|V5B1C8_TRYCR, tr|V5AUE3|V5AUE3_TRYCR, tr|V5BBK5|V5BBK5_TRYCR, tr|V5BKA3|V5BKA3_TRYCR, tr|V5BV18|V5BV18_TRYCR, tr|V5BJE7|V5BJE7_TRYCR, tr|V5B9Q0|V5B9Q0_TRYCR, tr|V5B145|V5B145_TRYCR, tr|V5BAY3|V5BAY…	tr|V5BAN9|V5BAN9_TRYCR, tr|V5B673|V5B673_TRYCR, tr|V5BPF5|V5BPF5_TRYCR, tr|V5BMI0|V5BMI0_TRYCR, tr|V5B213|V5B213_TRYCR, tr|V5B4Y2|V5B4Y2_TRYCR, tr|V5BTT8|V5BTT8_TRYCR, tr|V5ARK1|V5ARK1_TRYCR, tr|V5BR59|V5BR59_TRYCR, tr|V5D873|V5D873_TRYCR, tr|V5BW18|V5BW18_TRYCR, tr|V5BWS6|V5BWS6_TRYCR, tr|V5BU25|V5BU25_TRYCR, tr|V5BSX5|V5BSX5_TRYCR, tr|V5D3X6|V5D3X6_TRYCR, tr|V5DHC0|V5DHC0_TRYCR, tr|V5DQX0|V5DQX…
GO:0006091	generation of precursor metabolites and energy	P	5.82516e-08	9.54293e-09	31	82	578	6046	OVER	tr|V5C2S4|V5C2S4_TRYCR, tr|V5BFF6|V5BFF6_TRYCR, tr|V5B797|V5B797_TRYCR, tr|V5C0L2|V5C0L2_TRYCR, tr|V5AVB0|V5AVB0_TRYCR, tr|V5DTU9|V5DTU9_TRYCR, tr|V5B829|V5B829_TRYCR, tr|V5BGH8|V5BGH8_TRYCR, tr|V5DJK9|V5DJK9_TRYCR, tr|V5BRX2|V5BRX2_TRYCR, tr|V5BCH0|V5BCH0_TRYCR, tr|V5DG44|V5DG44_TRYCR, tr|V5BM56|V5BM56_TRYCR, tr|V5B917|V5B917_TRYCR, tr|V5AR01|V5AR01_TRYCR, tr|V5BG34|V5BG34_TRYCR, tr|V5BX24|V5BX2…	tr|V5BQS4|V5BQS4_TRYCR, tr|V5BL70|V5BL70_TRYCR, tr|V5DUW8|V5DUW8_TRYCR, tr|V5BLE5|V5BLE5_TRYCR, tr|V5C0N4|V5C0N4_TRYCR, tr|V5BRU1|V5BRU1_TRYCR, tr|V5B6P6|V5B6P6_TRYCR, tr|V5ASG2|V5ASG2_TRYCR, tr|V5BA06|V5BA06_TRYCR, tr|V5AYW7|V5AYW7_TRYCR, tr|V5DS84|V5DS84_TRYCR, tr|V5AK19|V5AK19_TRYCR, tr|V5BF65|V5BF65_TRYCR, tr|V5BXU3|V5BXU3_TRYCR, tr|V5BA67|V5BA67_TRYCR, tr|V5B0M9|V5B0M9_TRYCR, tr|V5BFP9|V5BFP…
GO:0044699	single-organism process	P	4.4045e-07	7.36589e-08	207	1468	402	4660	OVER	tr|V5C2S4|V5C2S4_TRYCR, tr|V5BQC6|V5BQC6_TRYCR, tr|V5AND5|V5AND5_TRYCR, tr|V5AXK4|V5AXK4_TRYCR, tr|V5B9Q1|V5B9Q1_TRYCR, tr|V5C0L2|V5C0L2_TRYCR, tr|V5ATR8|V5ATR8_TRYCR, tr|V5BCH2|V5BCH2_TRYCR, tr|V5BPJ0|V5BPJ0_TRYCR, tr|V5D050|V5D050_TRYCR, tr|V5AK98|V5AK98_TRYCR, tr|V5BXE5|V5BXE5_TRYCR, tr|V5BI97|V5BI97_TRYCR, tr|V5BIC8|V5BIC8_TRYCR, tr|V5DFU6|V5DFU6_TRYCR, tr|V5B4P6|V5B4P6_TRYCR, tr|V5AR01|V5AR0…	tr|V5BQS4|V5BQS4_TRYCR, tr|V5AJK9|V5AJK9_TRYCR, tr|V5B8J8|V5B8J8_TRYCR, tr|V5BY79|V5BY79_TRYCR, tr|V5BLN5|V5BLN5_TRYCR, tr|V5BLW1|V5BLW1_TRYCR, tr|V5B4E0|V5B4E0_TRYCR, tr|V5BU21|V5BU21_TRYCR, tr|V5BAB6|V5BAB6_TRYCR, tr|V5B4Y2|V5B4Y2_TRYCR, tr|V5BF76|V5BF7
GO:0071840	cellular component organization or biogenesis	P	1.20467e-06	2.05575e-07	71	358	538	5770	OVER	tr|V5AMS7|V5AMS7_TRYCR, tr|V5BQC6|V5BQC6_TRYCR, tr|V5BY13|V5BY13_TRYCR, tr|V5BG04|V5BG04_TRYCR, tr|V5BJK3|V5BJK3_TRYCR, tr|V5BPY6|V5BPY6_TRYCR, tr|V5AUE3|V5AUE3_TRYCR, tr|V5AY93|V5AY93_TRYCR, tr|V5BSA7|V5BSA7_TRYCR, tr|V5BH60|V5BH60_TRYCR, tr|V5BJM9|V5BJM9_TRYCR, tr|V5BEB4|V5BEB4_TRYCR, tr|V5AR01|V5AR01_TRYCR, tr|V5DSI7|V5DSI7_TRYCR, tr|V5DFD4|V5DFD4_TRYCR, tr|V5D9P7|V5D9P7_TRYCR, tr|V5DTS8|V5DTS…	tr|V5BHG4|V5BHG4_TRYCR, tr|V5BQS4|V5BQS4_TRYCR, tr|V5B2F6|V5B2F6_TRYCR, tr|V5C116|V5C116_TRYCR, tr|V5DN42|V5DN42_TRYCR, tr|V5BFW3|V5BFW3_TRYCR, tr|V5DRN0|V5DRN0_TRYCR, tr|V5DBA6|V5DBA6_TRYCR, tr|V5BDD7|V5BDD7_TRYCR, tr|V5BKV4|V5BKV4_TRYCR, tr|V5DD01|V5DD01_TRYCR, tr|V5BB49|V5BB49_TRYCR, tr|V5BXK2|V5BXK2_TRYCR, tr|V5BIE1|V5BIE1_TRYCR, tr|V5BFM1|V5BFM1_TRYCR, tr|V5BEP9|V5BEP9_TRYCR, tr|V5AP17|V5AP1…
GO:0003723	RNA binding	F	2.24697e-06	3.91111e-07	47	198	562	5930	OVER	tr|V5BGW0|V5BGW0_TRYCR, tr|V5B829|V5B829_TRYCR, tr|V5BE86|V5BE86_TRYCR, tr|V5BT94|V5BT94_TRYCR, tr|V5B7Q2|V5B7Q2_TRYCR, tr|V5BLU1|V5BLU1_TRYCR, tr|V5B7N8|V5B7N8_TRYCR, tr|V5BVS4|V5BVS4_TRYCR, tr|V5DUJ1|V5DUJ1_TRYCR, tr|V5AUW3|V5AUW3_TRYCR, tr|V5AW96|V5AW96_TRYCR, tr|V5BVX9|V5BVX9_TRYCR, tr|V5AZD7|V5AZD7_TRYCR, tr|V5BF52|V5BF52_TRYCR, tr|V5BV73|V5BV73_TRYCR, tr|V5BYR2|V5BYR2_TRYCR, tr|V5BRX6|V5BRX…	tr|V5BHG4|V5BHG4_TRYCR, tr|V5BLJ1|V5BLJ1_TRYCR, tr|V5DAZ9|V5DAZ9_TRYCR, tr|V5DSP1|V5DSP1_TRYCR, tr|V5DNB7|V5DNB7_TRYCR, tr|V5DTV7|V5DTV7_TRYCR, tr|V5BC26|V5BC26_TRYCR, tr|V5AME3|V5AME3_TRYCR, tr|V5BNG3|V5BNG3_TRYCR, tr|V5AI54|V5AI54_TRYCR, tr|V5BKW9|V5BKW9_TRYCR, tr|V5DL88|V5DL88_TRYCR, tr|V5AVB8|V5AVB8_TRYCR, tr|V5DDE8|V5DDE8_TRYCR, tr|V5BHQ4|V5BHQ4_TRYCR, tr|V5AZL8|V5AZL8_TRYCR, tr|V5B9X2|V5B9X…
GO:0042579	microbody/ glycosome	C	2.92507e-06	5.29108e-07	14	20	595	6108	OVER	tr|V5BTC6|V5BTC6_TRYCR, tr|V5DRF2|V5DRF2_TRYCR, tr|V5C0L2|V5C0L2_TRYCR, tr|V5BAV1|V5BAV1_TRYCR, tr|V5BBD4|V5BBD4_TRYCR, tr|V5DTU9|V5DTU9_TRYCR, tr|V5BDG8|V5BDG8_TRYCR, tr|V5BCB2|V5BCB2_TRYCR, tr|V5D050|V5D050_TRYCR, tr|V5BEE7|V5BEE7_TRYCR, tr|V5DG44|V5DG44_TRYCR, tr|V5B780|V5B780_TRYCR, tr|V5BX24|V5BX24_TRYCR, tr|V5B7T1|V5B7T1_TRYCR	tr|V5BGD8|V5BGD8_TRYCR, tr|V5ANG8|V5ANG8_TRYCR, tr|V5DEL0|V5DEL0_TRYCR, tr|V5BY33|V5BY33_TRYCR, tr|V5BED1|V5BED1_TRYCR, tr|V5DPQ5|V5DPQ5_TRYCR, tr|V5BAG7|V5BAG7_TRYCR, tr|V5BPB7|V5BPB7_TRYCR, tr|V5BHE6|V5BHE6_TRYCR, tr|V5D8I1|V5D8I1_TRYCR, tr|V5B459|V5B459_TRYCR, tr|V5BKY8|V5BKY8_TRYCR, tr|V5B4L5|V5B4L5_TRYCR, tr|V5DLJ9|V5DLJ9_TRYCR, tr|V5BY50|V5BY50_TRYCR, tr|V5B2S3|V5B2S3_TRYCR, tr|V5BI73|V5BI7…
GO:0051186	cofactor metabolic process	P	4.77268e-06	8.79607e-07	30	99	579	6029	OVER	tr|V5C2S4|V5C2S4_TRYCR, tr|V5B797|V5B797_TRYCR, tr|V5B9Q1|V5B9Q1_TRYCR, tr|V5C0L2|V5C0L2_TRYCR, tr|V5DTU9|V5DTU9_TRYCR, tr|V5B829|V5B829_TRYCR, tr|V5DPL1|V5DPL1_TRYCR, tr|V5D050|V5D050_TRYCR, tr|V5BCH0|V5BCH0_TRYCR, tr|V5BXE5|V5BXE5_TRYCR, tr|V5BPL8|V5BPL8_TRYCR, tr|V5DG44|V5DG44_TRYCR, tr|V5C2V4|V5C2V4_TRYCR, tr|V5B4P6|V5B4P6_TRYCR, tr|V5AR01|V5AR01_TRYCR, tr|V5BP86|V5BP86_TRYCR, tr|V5BG34|V5BG3…	tr|V5B2F6|V5B2F6_TRYCR, tr|V5B6P6|V5B6P6_TRYCR, tr|V5ASG2|V5ASG2_TRYCR, tr|V5ARR9|V5ARR9_TRYCR, tr|V5DRN0|V5DRN0_TRYCR, tr|V5AYW7|V5AYW7_TRYCR, tr|V5BQZ6|V5BQZ6_TRYCR, tr|V5DS84|V5DS84_TRYCR, tr|V5BSM6|V5BSM6_TRYCR, tr|V5B0M9|V5B0M9_TRYCR, tr|V5BFP9|V5BFP9_TRYCR, tr|V5BH03|V5BH03_TRYCR, tr|V5BDG5|V5BDG5_TRYCR, tr|V5BTL0|V5BTL0_TRYCR, tr|V5BBF0|V5BBF0_TRYCR, tr|V5BS71|V5BS71_TRYCR, tr|V5BKU7|V5BKU…
GO:0009056	catabolic process	P	9.0703e-06	1.71907e-06	45	197	564	5931	OVER	tr|V5C2S4|V5C2S4_TRYCR, tr|V5BMH1|V5BMH1_TRYCR, tr|V5BD20|V5BD20_TRYCR, tr|V5BEA8|V5BEA8_TRYCR, tr|V5B797|V5B797_TRYCR, tr|V5BZY0|V5BZY0_TRYCR, tr|V5B9Q1|V5B9Q1_TRYCR, tr|V5C0L2|V5C0L2_TRYCR, tr|V5B1X4|V5B1X4_TRYCR, tr|V5DTU9|V5DTU9_TRYCR, tr|V5B7W6|V5B7W6_TRYCR, tr|V5DCV2|V5DCV2_TRYCR, tr|V5D050|V5D050_TRYCR, tr|V5ARP0|V5ARP0_TRYCR, tr|V5BCH0|V5BCH0_TRYCR, tr|V5DG44|V5DG44_TRYCR, tr|V5DQB8|V5DQB…	tr|V5BC27|V5BC27_TRYCR, tr|V5BY79|V5BY79_TRYCR, tr|V5B773|V5B773_TRYCR, tr|V5B6P6|V5B6P6_TRYCR, tr|V5B7G1|V5B7G1_TRYCR, tr|V5BIY4|V5BIY4_TRYCR, tr|V5BMB2|V5BMB2_TRYCR, tr|V5DQS1|V5DQS1_TRYCR, tr|V5AZ87|V5AZ87_TRYCR, tr|V5AYW7|V5AYW7_TRYCR, tr|V5DH15|V5DH15_TRYCR, tr|V5BW64|V5BW64_TRYCR, tr|V5B0M9|V5B0M9_TRYCR, tr|V5DSG5|V5DSG5_TRYCR, tr|V5ASI5|V5ASI5_TRYCR, tr|V5DIT8|V5DIT8_TRYCR, tr|V5B9H7|V5B9H…
GO:0048870	cell motility	P	9.0703e-06	1.79549e-06	14	23	595	6105	OVER	tr|V5B9Q0|V5B9Q0_TRYCR, tr|V5BQC6|V5BQC6_TRYCR, tr|V5BFL3|V5BFL3_TRYCR, tr|V5BTX8|V5BTX8_TRYCR, tr|V5D5G2|V5D5G2_TRYCR, tr|V5DJ68|V5DJ68_TRYCR, tr|V5BBC6|V5BBC6_TRYCR, tr|V5BLJ4|V5BLJ4_TRYCR, tr|V5ALW5|V5ALW5_TRYCR, tr|V5BZ77|V5BZ77_TRYCR, tr|V5BKF7|V5BKF7_TRYCR, tr|V5B216|V5B216_TRYCR, tr|V5D560|V5D560_TRYCR, tr|V5BE61|V5BE61_TRYCR	tr|V5BAN9|V5BAN9_TRYCR, tr|V5D614|V5D614_TRYCR, tr|V5AS08|V5AS08_TRYCR, tr|V5BGF1|V5BGF1_TRYCR, tr|V5BP59|V5BP59_TRYCR, tr|V5DQX0|V5DQX0_TRYCR, tr|V5B0L5|V5B0L5_TRYCR, tr|V5ATF4|V5ATF4_TRYCR, tr|V5A873|V5A873_TRYCR, tr|V5BAX9|V5BAX9_TRYCR, tr|V5DMN4|V5DMN4_TRYCR, tr|V5AZ19|V5AZ19_TRYCR, tr|V5AU55|V5AU55_TRYCR, tr|V5BUI1|V5BUI1_TRYCR, tr|V5DKQ7|V5DKQ7_TRYCR, tr|V5DNR7|V5DNR7_TRYCR, tr|V5B554|V5B55…
GO:0008135	translation factor activity, RNA binding	F	1.18328e-05	2.38272e-06	18	41	591	6087	OVER	tr|V5BGW0|V5BGW0_TRYCR, tr|V5DRS6|V5DRS6_TRYCR, tr|V5DIM8|V5DIM8_TRYCR, tr|V5BE86|V5BE86_TRYCR, tr|V5BT94|V5BT94_TRYCR, tr|V5B7Q2|V5B7Q2_TRYCR, tr|V5BLU1|V5BLU1_TRYCR, tr|V5BWI6|V5BWI6_TRYCR, tr|V5B793|V5B793_TRYCR, tr|V5AV36|V5AV36_TRYCR, tr|V5DGZ5|V5DGZ5_TRYCR, tr|V5AUW3|V5AUW3_TRYCR, tr|V5AW96|V5AW96_TRYCR, tr|V5AZD7|V5AZD7_TRYCR, tr|V5B4X4|V5B4X4_TRYCR, tr|V5BMF9|V5BMF9_TRYCR, tr|V5BF52|V5BF5…	tr|V5DEC0|V5DEC0_TRYCR, tr|V5B8I7|V5B8I7_TRYCR, tr|V5BVZ7|V5BVZ7_TRYCR, tr|V5BQE1|V5BQE1_TRYCR, tr|V5B0W8|V5B0W8_TRYCR, tr|V5BLJ1|V5BLJ1_TRYCR, tr|V5C0H7|V5C0H7_TRYCR, tr|V5BEE1|V5BEE1_TRYCR, tr|V5BV76|V5BV76_TRYCR, tr|V5BSN3|V5BSN3_TRYCR, tr|V5B372|V5B372_TRYCR, tr|V5AP07|V5AP07_TRYCR, tr|V5B0X7|V5B0X7_TRYCR, tr|V5BGE7|V5BGE7_TRYCR, tr|V5BR94|V5BR94_TRYCR, tr|V5BZH5|V5BZH5_TRYCR, tr|V5DSP1|V5DSP…
GO:0048856	anatomical structure development	P	1.49574e-05	3.06294e-06	45	202	564	5926	OVER	tr|V5BFF6|V5BFF6_TRYCR, tr|V5ALW0|V5ALW0_TRYCR, tr|V5BQC6|V5BQC6_TRYCR, tr|V5BFL3|V5BFL3_TRYCR, tr|V5DBV2|V5DBV2_TRYCR, tr|V5BDG8|V5BDG8_TRYCR, tr|V5BKN8|V5BKN8_TRYCR, tr|V5BDQ2|V5BDQ2_TRYCR, tr|V5BPY6|V5BPY6_TRYCR, tr|V5B7D4|V5B7D4_TRYCR, tr|V5AUE3|V5AUE3_TRYCR, tr|V5BI86|V5BI86_TRYCR, tr|V5BN71|V5BN71_TRYCR, tr|V5BKA3|V5BKA3_TRYCR, tr|V5BQJ1|V5BQJ1_TRYCR, tr|V5BM56|V5BM56_TRYCR, tr|V5B8W5|V5B8W…	tr|V5DRR4|V5DRR4_TRYCR, tr|V5BRN3|V5BRN3_TRYCR, tr|V5BCI8|V5BCI8_TRYCR, tr|V5B7G1|V5B7G1_TRYCR, tr|V5BXK2|V5BXK2_TRYCR, tr|V5BIE1|V5BIE1_TRYCR, tr|V5BPT0|V5BPT0_TRYCR, tr|V5DGM7|V5DGM7_TRYCR, tr|V5BQF4|V5BQF4_TRYCR, tr|V5BNT1|V5BNT1_TRYCR, tr|V5BR15|V5BR15_TRYCR, tr|V5BMW9|V5BMW9_TRYCR, tr|V5AW65|V5AW65_TRYCR, tr|V5BJR9|V5BJR9_TRYCR, tr|V5DJR8|V5DJR8_TRYCR, tr|V5BDA9|V5BDA9_TRYCR, tr|V5BQV3|V5BQV…
GO:0040011	locomotion	P	2.34603e-05	4.88422e-06	15	30	594	6098	OVER	tr|V5B9Q0|V5B9Q0_TRYCR, tr|V5BQC6|V5BQC6_TRYCR, tr|V5BFL3|V5BFL3_TRYCR, tr|V5BTX8|V5BTX8_TRYCR, tr|V5DBV2|V5DBV2_TRYCR, tr|V5D5G2|V5D5G2_TRYCR, tr|V5DJ68|V5DJ68_TRYCR, tr|V5BBC6|V5BBC6_TRYCR, tr|V5BLJ4|V5BLJ4_TRYCR, tr|V5ALW5|V5ALW5_TRYCR, tr|V5BZ77|V5BZ77_TRYCR, tr|V5BKF7|V5BKF7_TRYCR, tr|V5B216|V5B216_TRYCR, tr|V5D560|V5D560_TRYCR, tr|V5BE61|V5BE61_TRYCR	tr|V5BAN9|V5BAN9_TRYCR, tr|V5AS08|V5AS08_TRYCR, tr|V5BGF1|V5BGF1_TRYCR, tr|V5D2K6|V5D2K6_TRYCR, tr|V5DMN4|V5DMN4_TRYCR, tr|V5AZ19|V5AZ19_TRYCR, tr|V5AU55|V5AU55_TRYCR, tr|V5BUI1|V5BUI1_TRYCR, tr|V5DKQ7|V5DKQ7_TRYCR, tr|V5DNR7|V5DNR7_TRYCR, tr|V5BLH1|V5BLH1_TRYCR, tr|V5BMW9|V5BMW9_TRYCR, tr|V5D614|V5D614_TRYCR, tr|V5BP59|V5BP59_TRYCR, tr|V5DQX0|V5DQX0_TRYCR, tr|V5B0L5|V5B0L5_TRYCR, tr|V5ATF4|V5ATF…
GO:0009536	plastid	C	2.37871e-05	5.03345e-06	12	18	597	6110	OVER	tr|V5BFF6|V5BFF6_TRYCR, tr|V5DRF2|V5DRF2_TRYCR, tr|V5BQJ1|V5BQJ1_TRYCR, tr|V5BKG0|V5BKG0_TRYCR, tr|V5B5L8|V5B5L8_TRYCR, tr|V5B6T5|V5B6T5_TRYCR, tr|V5BDK0|V5BDK0_TRYCR, tr|V5AJF7|V5AJF7_TRYCR, tr|V5BJM9|V5BJM9_TRYCR, tr|V5B9G3|V5B9G3_TRYCR, tr|V5BBY0|V5BBY0_TRYCR, tr|V5BCH0|V5BCH0_TRYCR	tr|V5BW59|V5BW59_TRYCR, tr|V5BH98|V5BH98_TRYCR, tr|V5BVJ1|V5BVJ1_TRYCR, tr|V5BBY5|V5BBY5_TRYCR, tr|V5AUW7|V5AUW7_TRYCR, tr|V5B7L8|V5B7L8_TRYCR, tr|V5ASK8|V5ASK8_TRYCR, tr|V5BMZ6|V5BMZ6_TRYCR, tr|V5B2A0|V5B2A0_TRYCR, tr|V5BZH0|V5BZH0_TRYCR, tr|V5B092|V5B092_TRYCR, tr|V5DCV8|V5DCV8_TRYCR, tr|V5BBD8|V5BBD8_TRYCR, tr|V5BHF5|V5BHF5_TRYCR, tr|V5DJR3|V5DJR3_TRYCR, tr|V5BBM5|V5BBM5_TRYCR, tr|V5DL03|V5DL0…
GO:0032502	developmental process	P	2.48158e-05	5.33581e-06	45	207	564	5921	OVER	tr|V5BFF6|V5BFF6_TRYCR, tr|V5ALW0|V5ALW0_TRYCR, tr|V5BQC6|V5BQC6_TRYCR, tr|V5BFL3|V5BFL3_TRYCR, tr|V5DBV2|V5DBV2_TRYCR, tr|V5BDG8|V5BDG8_TRYCR, tr|V5BKN8|V5BKN8_TRYCR, tr|V5BDQ2|V5BDQ2_TRYCR, tr|V5BPY6|V5BPY6_TRYCR, tr|V5B7D4|V5B7D4_TRYCR, tr|V5AUE3|V5AUE3_TRYCR, tr|V5BI86|V5BI86_TRYCR, tr|V5BN71|V5BN71_TRYCR, tr|V5BKA3|V5BKA3_TRYCR, tr|V5BQJ1|V5BQJ1_TRYCR, tr|V5BM56|V5BM56_TRYCR, tr|V5B8W5|V5B8W…	tr|V5DRR4|V5DRR4_TRYCR, tr|V5BRN3|V5BRN3_TRYCR, tr|V5BCI8|V5BCI8_TRYCR, tr|V5B7G1|V5B7G1_TRYCR, tr|V5BXK2|V5BXK2_TRYCR, tr|V5BIE1|V5BIE1_TRYCR, tr|V5BPT0|V5BPT0_TRYCR, tr|V5DGM7|V5DGM7_TRYCR, tr|V5BQF4|V5BQF4_TRYCR, tr|V5BNT1|V5BNT1_TRYCR, tr|V5BR15|V5BR15_TRYCR, tr|V5BMW9|V5BMW9_TRYCR, tr|V5AW65|V5AW65_TRYCR, tr|V5BJR9|V5BJR9_TRYCR, tr|V5DJR8|V5DJR8_TRYCR, tr|V5BDA9|V5BDA9_TRYCR, tr|V5BQV3|V5BQV…
GO:0005515	protein binding	F	3.74846e-05	8.18776e-06	40	177	569	5951	OVER	tr|V5C2S4|V5C2S4_TRYCR, tr|V5DQB4|V5DQB4_TRYCR, tr|V5B5Q0|V5B5Q0_TRYCR, tr|V5DSJ9|V5DSJ9_TRYCR, tr|V5BB87|V5BB87_TRYCR, tr|V5BWD5|V5BWD5_TRYCR, tr|V5BDQ2|V5BDQ2_TRYCR, tr|V5BRX2|V5BRX2_TRYCR, tr|V5BPY6|V5BPY6_TRYCR, tr|V5C2Y5|V5C2Y5_TRYCR, tr|V5DF31|V5DF31_TRYCR, tr|V5BKG0|V5BKG0_TRYCR, tr|V5BL37|V5BL37_TRYCR, tr|V5C1V7|V5C1V7_TRYCR, tr|V5BJM9|V5BJM9_TRYCR, tr|V5DNV9|V5DNV9_TRYCR, tr|V5AR01|V5AR0…	tr|V5B937|V5B937_TRYCR, tr|V5DPA1|V5DPA1_TRYCR, tr|V5AKB4|V5AKB4_TRYCR, tr|V5BYI0|V5BYI0_TRYCR, tr|V5BHY4|V5BHY4_TRYCR, tr|V5AP02|V5AP02_TRYCR, tr|V5DMS2|V5DMS2_TRYCR, tr|V5BSD2|V5BSD2_TRYCR, tr|V5APS6|V5APS6_TRYCR, tr|V5BJP8|V5BJP8_TRYCR, tr|V5BKV4|V5BKV4_TRYCR, tr|V5BB49|V5BB49_TRYCR, tr|V5BRU5|V5BRU5_TRYCR, tr|V5DH15|V5DH15_TRYCR, tr|V5D1U4|V5D1U4_TRYCR, tr|V5ASJ0|V5ASJ0_TRYCR, tr|V5B445|V5B44…
GO:0043231	intracellular membrane-bounded organelle	C	5.43445e-05	1.22414e-05	147	1040	462	5088	OVER	tr|V5AMS7|V5AMS7_TRYCR, tr|V5BY13|V5BY13_TRYCR, tr|V5BEA8|V5BEA8_TRYCR, tr|V5C0L2|V5C0L2_TRYCR, tr|V5AVB0|V5AVB0_TRYCR, tr|V5BC49|V5BC49_TRYCR, tr|V5BGP0|V5BGP0_TRYCR, tr|V5D050|V5D050_TRYCR, tr|V5DG44|V5DG44_TRYCR, tr|V5BHV5|V5BHV5_TRYCR, tr|V5BY63|V5BY63_TRYCR, tr|V5AY93|V5AY93_TRYCR, tr|V5B6W8|V5B6W8_TRYCR, tr|V5BCV7|V5BCV7_TRYCR, tr|V5BDK0|V5BDK0_TRYCR, tr|V5BN80|V5BN80_TRYCR, tr|V5BJS6|V5BJS…	tr|V5B330|V5B330_TRYCR, tr|V5BQS4|V5BQS4_TRYCR, tr|V5B9A3|V5B9A3_TRYCR, tr|V5BXV9|V5BXV9_TRYCR, tr|V5BY79|V5BY79_TRYCR, tr|V5BCK1|V5BCK1_TRYCR, tr|V5BCI8|V5BCI8_TRYCR, tr|V5BIY4|V5BIY4_TRYCR, tr|V5BPH7|V5BPH7_TRYCR, tr|V5BRA3|V5BRA3_TRYCR, tr|V5D9R3|V5D9R3_TRYCR, tr|V5BBD7|V5BBD7_TRYCR, tr|V5DSP1|V5DSP1_TRYCR, tr|V5BII5|V5BII5_TRYCR, tr|V5BRU5|V5BRU5_TRYCR, tr|V5DGM7|V5DGM7_TRYCR, tr|V5BPA4|V5BPA…
GO:0043227	membrane-bounded organelle	C	5.43445e-05	1.22414e-05	147	1040	462	5088	OVER	tr|V5AMS7|V5AMS7_TRYCR, tr|V5BY13|V5BY13_TRYCR, tr|V5BEA8|V5BEA8_TRYCR, tr|V5C0L2|V5C0L2_TRYCR, tr|V5AVB0|V5AVB0_TRYCR, tr|V5BC49|V5BC49_TRYCR, tr|V5BGP0|V5BGP0_TRYCR, tr|V5D050|V5D050_TRYCR, tr|V5DG44|V5DG44_TRYCR, tr|V5BHV5|V5BHV5_TRYCR, tr|V5BY63|V5BY63_TRYCR, tr|V5AY93|V5AY93_TRYCR, tr|V5B6W8|V5B6W8_TRYCR, tr|V5BCV7|V5BCV7_TRYCR, tr|V5BDK0|V5BDK0_TRYCR, tr|V5BN80|V5BN80_TRYCR, tr|V5BJS6|V5BJS…	tr|V5B330|V5B330_TRYCR, tr|V5BQS4|V5BQS4_TRYCR, tr|V5B9A3|V5B9A3_TRYCR, tr|V5BXV9|V5BXV9_TRYCR, tr|V5BY79|V5BY79_TRYCR, tr|V5BCK1|V5BCK1_TRYCR, tr|V5BCI8|V5BCI8_TRYCR, tr|V5BIY4|V5BIY4_TRYCR, tr|V5BPH7|V5BPH7_TRYCR, tr|V5BRA3|V5BRA3_TRYCR, tr|V5D9R3|V5D9R3_TRYCR, tr|V5BBD7|V5BBD7_TRYCR, tr|V5DSP1|V5DSP1_TRYCR, tr|V5BII5|V5BII5_TRYCR, tr|V5BRU5|V5BRU5_TRYCR, tr|V5DGM7|V5DGM7_TRYCR, tr|V5BPA4|V5BPA…
GO:0003735	structural constituent of ribosome	F	6.02254e-05	1.37717e-05	18	48	591	6080	OVER	tr|V5DCT1|V5DCT1_TRYCR, tr|V5D9P7|V5D9P7_TRYCR, tr|V5DM12|V5DM12_TRYCR, tr|V5B8X2|V5B8X2_TRYCR, tr|V5B599|V5B599_TRYCR, tr|V5BSE4|V5BSE4_TRYCR, tr|V5BJK3|V5BJK3_TRYCR, tr|V5DR72|V5DR72_TRYCR, tr|V5BX72|V5BX72_TRYCR, tr|V5BFU8|V5BFU8_TRYCR, tr|V5BHY0|V5BHY0_TRYCR, tr|V5BGT2|V5BGT2_TRYCR, tr|V5BQE2|V5BQE2_TRYCR, tr|V5BH60|V5BH60_TRYCR, tr|V5BL26|V5BL26_TRYCR, tr|V5BWF3|V5BWF3_TRYCR, tr|V5BQ45|V5BQ4…	tr|V5BHG4|V5BHG4_TRYCR, tr|V5DAP1|V5DAP1_TRYCR, tr|V5C333|V5C333_TRYCR, tr|V5B7J6|V5B7J6_TRYCR, tr|V5B879|V5B879_TRYCR, tr|V5DN42|V5DN42_TRYCR, tr|V5B029|V5B029_TRYCR, tr|V5C1F5|V5C1F5_TRYCR, tr|V5ATH5|V5ATH5_TRYCR, tr|V5AM19|V5AM19_TRYCR, tr|V5DPU1|V5DPU1_TRYCR, tr|V5BJT0|V5BJT0_TRYCR, tr|V5BME2|V5BME2_TRYCR, tr|V5AZ95|V5AZ95_TRYCR, tr|V5DEN6|V5DEN6_TRYCR, tr|V5BRW7|V5BRW7_TRYCR, tr|V5BBE1|V5BBE…
GO:0016043	cellular component organization	P	6.71164e-05	1.55765e-05	51	260	558	5868	OVER	tr|V5BQC6|V5BQC6_TRYCR, tr|V5BY13|V5BY13_TRYCR, tr|V5BG04|V5BG04_TRYCR, tr|V5BPY6|V5BPY6_TRYCR, tr|V5AUE3|V5AUE3_TRYCR, tr|V5BSA7|V5BSA7_TRYCR, tr|V5BJM9|V5BJM9_TRYCR, tr|V5BEB4|V5BEB4_TRYCR, tr|V5AR01|V5AR01_TRYCR, tr|V5DSI7|V5DSI7_TRYCR, tr|V5DTS8|V5DTS8_TRYCR, tr|V5B2T8|V5B2T8_TRYCR, tr|V5B599|V5B599_TRYCR, tr|V5BP35|V5BP35_TRYCR, tr|V5BCB8|V5BCB8_TRYCR, tr|V5BGJ6|V5BGJ6_TRYCR, tr|V5BXA0|V5BXA…	tr|V5BQS4|V5BQS4_TRYCR, tr|V5B2F6|V5B2F6_TRYCR, tr|V5C116|V5C116_TRYCR, tr|V5BFW3|V5BFW3_TRYCR, tr|V5DRN0|V5DRN0_TRYCR, tr|V5BDD7|V5BDD7_TRYCR, tr|V5BKV4|V5BKV4_TRYCR, tr|V5DD01|V5DD01_TRYCR, tr|V5BB49|V5BB49_TRYCR, tr|V5BXK2|V5BXK2_TRYCR, tr|V5BIE1|V5BIE1_TRYCR, tr|V5BFM1|V5BFM1_TRYCR, tr|V5AP17|V5AP17_TRYCR, tr|V5BPT0|V5BPT0_TRYCR, tr|V5AV88|V5AV88_TRYCR, tr|V5DGM7|V5DGM7_TRYCR, tr|V5BG98|V5BG9…
GO:0003824	catalytic activity	F	7.2284e-05	1.70225e-05	274	2225	335	3903	OVER	tr|V5AMS7|V5AMS7_TRYCR, tr|V5BQC6|V5BQC6_TRYCR, tr|V5BEU1|V5BEU1_TRYCR, tr|V5BDX9|V5BDX9_TRYCR, tr|V5AND5|V5AND5_TRYCR, tr|V5AXK4|V5AXK4_TRYCR, tr|V5B9Q1|V5B9Q1_TRYCR, tr|V5C0L2|V5C0L2_TRYCR, tr|V5BCH2|V5BCH2_TRYCR, tr|V5BPJ0|V5BPJ0_TRYCR, tr|V5B7Q2|V5B7Q2_TRYCR, tr|V5AK98|V5AK98_TRYCR, tr|V5BXE5|V5BXE5_TRYCR, tr|V5BIC8|V5BIC8_TRYCR, tr|V5DFU6|V5DFU6_TRYCR, tr|V5B4P6|V5B4P6_TRYCR, tr|V5BEB4|V5BEB…	tr|V5BQS4|V5BQS4_TRYCR, tr|V5AJK9|V5AJK9_TRYCR, tr|V5BLN5|V5BLN5_TRYCR, tr|V5BUZ5|V5BUZ5_TRYCR, tr|V5B4E0|V5B4E0_TRYCR, tr|V5DAZ9|V5DAZ9_TRYCR, tr|V5DKG9|V5DKG9_TRYCR, tr|V5BAB6|V5BAB6_TRYCR, tr|V5B866|V5B866_TRYCR, tr|V5AXN2|V5AXN2_TRYCR, tr|V5B987|V5B98
GO:0016070	RNA metabolic process	P	9.0002e-05	2.15022e-05	26	95	583	6033	OVER	tr|V5AMS7|V5AMS7_TRYCR, tr|V5BQK5|V5BQK5_TRYCR, tr|V5BJ49|V5BJ49_TRYCR, tr|V5C134|V5C134_TRYCR, tr|V5DSV1|V5DSV1_TRYCR, tr|V5B7D4|V5B7D4_TRYCR, tr|V5BG78|V5BG78_TRYCR, tr|V5B1V6|V5B1V6_TRYCR, tr|V5BVX9|V5BVX9_TRYCR, tr|V5BSA7|V5BSA7_TRYCR, tr|V5B4P6|V5B4P6_TRYCR, tr|V5DEM3|V5DEM3_TRYCR, tr|V5AS93|V5AS93_TRYCR, tr|V5BYR2|V5BYR2_TRYCR, tr|V5BL56|V5BL56_TRYCR, tr|V5DHA5|V5DHA5_TRYCR, tr|V5AYL6|V5AYL…	tr|V5BR90|V5BR90_TRYCR, tr|V5BCL2|V5BCL2_TRYCR, tr|V5BLJ6|V5BLJ6_TRYCR, tr|V5BCI8|V5BCI8_TRYCR, tr|V5DQL3|V5DQL3_TRYCR, tr|V5BFW3|V5BFW3_TRYCR, tr|V5BPV3|V5BPV3_TRYCR, tr|V5B4S5|V5B4S5_TRYCR, tr|V5DD01|V5DD01_TRYCR, tr|V5B8T4|V5B8T4_TRYCR, tr|V5DCJ5|V5DCJ5_TRYCR, tr|V5BBE8|V5BBE8_TRYCR, tr|V5C0L6|V5C0L6_TRYCR, tr|V5B3L2|V5B3L2_TRYCR, tr|V5BFB8|V5BFB8_TRYCR, tr|V5ASA0|V5ASA0_TRYCR, tr|V5DKK8|V5DKK…
GO:0044085	cellular component biogenesis	P	9.31692e-05	2.25768e-05	45	221	564	5907	OVER	tr|V5AMS7|V5AMS7_TRYCR, tr|V5BRM9|V5BRM9_TRYCR, tr|V5BQC6|V5BQC6_TRYCR, tr|V5BE86|V5BE86_TRYCR, tr|V5DM12|V5DM12_TRYCR, tr|V5B8X2|V5B8X2_TRYCR, tr|V5BJK3|V5BJK3_TRYCR, tr|V5BPY6|V5BPY6_TRYCR, tr|V5AUE3|V5AUE3_TRYCR, tr|V5BX72|V5BX72_TRYCR, tr|V5BKA3|V5BKA3_TRYCR, tr|V5AY93|V5AY93_TRYCR, tr|V5BVX9|V5BVX9_TRYCR, tr|V5BSA7|V5BSA7_TRYCR, tr|V5BH60|V5BH60_TRYCR, tr|V5BL37|V5BL37_TRYCR, tr|V5BL26|V5BL2…	tr|V5BHG4|V5BHG4_TRYCR, tr|V5BQS4|V5BQS4_TRYCR, tr|V5B2F6|V5B2F6_TRYCR, tr|V5DN42|V5DN42_TRYCR, tr|V5BFW3|V5BFW3_TRYCR, tr|V5DRN0|V5DRN0_TRYCR, tr|V5DBA6|V5DBA6_TRYCR, tr|V5BKV4|V5BKV4_TRYCR, tr|V5DD01|V5DD01_TRYCR, tr|V5BIE1|V5BIE1_TRYCR, tr|V5BEP9|V5BEP9_TRYCR, tr|V5AP17|V5AP17_TRYCR, tr|V5BG98|V5BG98_TRYCR, tr|V5BDG5|V5BDG5_TRYCR, tr|V5BR15|V5BR15_TRYCR, tr|V5BTB8|V5BTB8_TRYCR, tr|V5BHC1|V5BHC…
GO:0005198	structural molecule activity	F	0.000103958	2.55459e-05	21	67	588	6061	OVER	tr|V5DCT1|V5DCT1_TRYCR, tr|V5BHP4|V5BHP4_TRYCR, tr|V5D9P7|V5D9P7_TRYCR, tr|V5DM12|V5DM12_TRYCR, tr|V5B8X2|V5B8X2_TRYCR, tr|V5B599|V5B599_TRYCR, tr|V5BSE4|V5BSE4_TRYCR, tr|V5BJK3|V5BJK3_TRYCR, tr|V5DR72|V5DR72_TRYCR, tr|V5BX72|V5BX72_TRYCR, tr|V5BFU8|V5BFU8_TRYCR, tr|V5BHY0|V5BHY0_TRYCR, tr|V5BGT2|V5BGT2_TRYCR, tr|V5BQE2|V5BQE2_TRYCR, tr|V5AN49|V5AN49_TRYCR, tr|V5BH60|V5BH60_TRYCR, tr|V5BL26|V5BL2…	tr|V5BHG4|V5BHG4_TRYCR, tr|V5C333|V5C333_TRYCR, tr|V5B9A3|V5B9A3_TRYCR, tr|V5DN42|V5DN42_TRYCR, tr|V5B029|V5B029_TRYCR, tr|V5BCW4|V5BCW4_TRYCR, tr|V5C1F5|V5C1F5_TRYCR, tr|V5AM19|V5AM19_TRYCR, tr|V5AZ19|V5AZ19_TRYCR, tr|V5DCV8|V5DCV8_TRYCR, tr|V5BPT0|V5BPT0_TRYCR, tr|V5BRW7|V5BRW7_TRYCR, tr|V5BGN2|V5BGN2_TRYCR, tr|V5B584|V5B584_TRYCR, tr|V5BPV7|V5BPV7_TRYCR, tr|V5BWH4|V5BWH4_TRYCR, tr|V5BWS6|V5BWS…
GO:0008152	metabolic process	P	0.000128629	3.20475e-05	260	2108	349	4020	OVER	tr|V5C2S4|V5C2S4_TRYCR, tr|V5AMS7|V5AMS7_TRYCR, tr|V5AND5|V5AND5_TRYCR, tr|V5AXK4|V5AXK4_TRYCR, tr|V5B9Q1|V5B9Q1_TRYCR, tr|V5C0L2|V5C0L2_TRYCR, tr|V5ATR8|V5ATR8_TRYCR, tr|V5BCH2|V5BCH2_TRYCR, tr|V5BPJ0|V5BPJ0_TRYCR, tr|V5D050|V5D050_TRYCR, tr|V5AK98|V5AK98_TRYCR, tr|V5BXE5|V5BXE5_TRYCR, tr|V5BI97|V5BI97_TRYCR, tr|V5AY93|V5AY93_TRYCR, tr|V5BIC8|V5BIC8_TRYCR, tr|V5DFU6|V5DFU6_TRYCR, tr|V5BH60|V5BH6…	tr|V5BHG4|V5BHG4_TRYCR, tr|V5BQS4|V5BQS4_TRYCR, tr|V5AJK9|V5AJK9_TRYCR, tr|V5BLN5|V5BLN5_TRYCR, tr|V5BCI8|V5BCI8_TRYCR, tr|V5B4E0|V5B4E0_TRYCR, tr|V5DAZ9|V5DAZ9_TRYCR, tr|V5BAB6|V5BAB6_TRYCR, tr|V5AXN2|V5AXN2_TRYCR, tr|V5B987|V5B987_TRYCR, tr|V5D220|V5D22
GO:0017111	nucleoside-triphosphatase activity	F	0.000182935	4.8075e-05	45	229	564	5899	OVER	tr|V5BPQ0|V5BPQ0_TRYCR, tr|V5ATM3|V5ATM3_TRYCR, tr|V5BQC6|V5BQC6_TRYCR, tr|V5BFL3|V5BFL3_TRYCR, tr|V5BDX9|V5BDX9_TRYCR, tr|V5DQB4|V5DQB4_TRYCR, tr|V5D8T8|V5D8T8_TRYCR, tr|V5AVB0|V5AVB0_TRYCR, tr|V5BT94|V5BT94_TRYCR, tr|V5B7Q2|V5B7Q2_TRYCR, tr|V5BN71|V5BN71_TRYCR, tr|V5BNR1|V5BNR1_TRYCR, tr|V5BV18|V5BV18_TRYCR, tr|V5B1V6|V5B1V6_TRYCR, tr|V5D9N1|V5D9N1_TRYCR, tr|V5BDT2|V5BDT2_TRYCR, tr|V5BQJ1|V5BQJ…	tr|V5BKI5|V5BKI5_TRYCR, tr|V5C080|V5C080_TRYCR, tr|V5DAZ9|V5DAZ9_TRYCR, tr|V5BDD7|V5BDD7_TRYCR, tr|V5BKV4|V5BKV4_TRYCR, tr|V5AXN2|V5AXN2_TRYCR, tr|V5C100|V5C100_TRYCR, tr|V5BRU5|V5BRU5_TRYCR, tr|V5B7H6|V5B7H6_TRYCR, tr|V5DHX4|V5DHX4_TRYCR, tr|V5BQI4|V5BQI4_TRYCR, tr|V5BDT6|V5BDT6_TRYCR, tr|V5BC41|V5BC41_TRYCR, tr|V5DIY2|V5DIY2_TRYCR, tr|V5BHZ2|V5BHZ2_TRYCR, tr|V5D6P4|V5D6P4_TRYCR, tr|V5BGL4|V5BGL…
GO:0016818	hydrolase activity, acting on acid anhydrides, in phosphorus-containing anhydrides	F	0.000182935	4.8075e-05	45	229	564	5899	OVER	tr|V5BPQ0|V5BPQ0_TRYCR, tr|V5ATM3|V5ATM3_TRYCR, tr|V5BQC6|V5BQC6_TRYCR, tr|V5BFL3|V5BFL3_TRYCR, tr|V5BDX9|V5BDX9_TRYCR, tr|V5DQB4|V5DQB4_TRYCR, tr|V5D8T8|V5D8T8_TRYCR, tr|V5AVB0|V5AVB0_TRYCR, tr|V5BT94|V5BT94_TRYCR, tr|V5B7Q2|V5B7Q2_TRYCR, tr|V5BN71|V5BN71_TRYCR, tr|V5BNR1|V5BNR1_TRYCR, tr|V5BV18|V5BV18_TRYCR, tr|V5B1V6|V5B1V6_TRYCR, tr|V5D9N1|V5D9N1_TRYCR, tr|V5BDT2|V5BDT2_TRYCR, tr|V5BQJ1|V5BQJ…	tr|V5BKI5|V5BKI5_TRYCR, tr|V5C080|V5C080_TRYCR, tr|V5DAZ9|V5DAZ9_TRYCR, tr|V5BDD7|V5BDD7_TRYCR, tr|V5BKV4|V5BKV4_TRYCR, tr|V5AXN2|V5AXN2_TRYCR, tr|V5C100|V5C100_TRYCR, tr|V5BRU5|V5BRU5_TRYCR, tr|V5B7H6|V5B7H6_TRYCR, tr|V5DHX4|V5DHX4_TRYCR, tr|V5BQI4|V5BQI4_TRYCR, tr|V5BDT6|V5BDT6_TRYCR, tr|V5BC41|V5BC41_TRYCR, tr|V5DIY2|V5DIY2_TRYCR, tr|V5BHZ2|V5BHZ2_TRYCR, tr|V5D6P4|V5D6P4_TRYCR, tr|V5BGL4|V5BGL…
GO:0044710	single-organism metabolic process	P	0.00023539	6.26635e-05	162	1211	447	4917	OVER	tr|V5C2S4|V5C2S4_TRYCR, tr|V5BQK5|V5BQK5_TRYCR, tr|V5BEA8|V5BEA8_TRYCR, tr|V5BRL1|V5BRL1_TRYCR, tr|V5AND5|V5AND5_TRYCR, tr|V5AXK4|V5AXK4_TRYCR, tr|V5B9Q1|V5B9Q1_TRYCR, tr|V5C0L2|V5C0L2_TRYCR, tr|V5ATR8|V5ATR8_TRYCR, tr|V5AVB0|V5AVB0_TRYCR, tr|V5BCH2|V5BCH2_TRYCR, tr|V5BPJ0|V5BPJ0_TRYCR, tr|V5BGP0|V5BGP0_TRYCR, tr|V5D050|V5D050_TRYCR, tr|V5B1C8|V5B1C8_TRYCR, tr|V5AK98|V5AK98_TRYCR, tr|V5BXE5|V5BXE…	tr|V5BQS4|V5BQS4_TRYCR, tr|V5AJK9|V5AJK9_TRYCR, tr|V5B8J8|V5B8J8_TRYCR, tr|V5BY79|V5BY79_TRYCR, tr|V5BLN5|V5BLN5_TRYCR, tr|V5BLW1|V5BLW1_TRYCR, tr|V5B4E0|V5B4E0_TRYCR, tr|V5BAB6|V5BAB6_TRYCR, tr|V5B4Y2|V5B4Y2_TRYCR, tr|V5AXN2|V5AXN2_TRYCR, tr|V5B987|V5B987_TRYCR, tr|V5D220|V5D220_TRYCR, tr|V5BD04|V5BD04_TRYCR, tr|V5BD77|V5BD77_TRYCR, tr|V5D5K2|V5D5K2_TRYCR, tr|V5B516|V5B516_TRYCR, tr|V5APT2|V5APT…
GO:0065003	macromolecular complex assembly	P	0.000266228	7.26903e-05	21	73	588	6055	OVER	tr|V5B9Q0|V5B9Q0_TRYCR, tr|V5BRM9|V5BRM9_TRYCR, tr|V5BQC6|V5BQC6_TRYCR, tr|V5DSI7|V5DSI7_TRYCR, tr|V5BUC1|V5BUC1_TRYCR, tr|V5B579|V5B579_TRYCR, tr|V5BE86|V5BE86_TRYCR, tr|V5B599|V5B599_TRYCR, tr|V5BP35|V5BP35_TRYCR, tr|V5BAE8|V5BAE8_TRYCR, tr|V5BPY6|V5BPY6_TRYCR, tr|V5DEU3|V5DEU3_TRYCR, tr|V5BHY0|V5BHY0_TRYCR, tr|V5BVX9|V5BVX9_TRYCR, tr|V5BSA7|V5BSA7_TRYCR, tr|V5BL37|V5BL37_TRYCR, tr|V5BX23|V5BX2…	tr|V5DLM1|V5DLM1_TRYCR, tr|V5BQS4|V5BQS4_TRYCR, tr|V5BAN9|V5BAN9_TRYCR, tr|V5DI55|V5DI55_TRYCR, tr|V5B937|V5B937_TRYCR, tr|V5D9V3|V5D9V3_TRYCR, tr|V5BHV1|V5BHV1_TRYCR, tr|V5BV76|V5BV76_TRYCR, tr|V5BMI0|V5BMI0_TRYCR, tr|V5BFW3|V5BFW3_TRYCR, tr|V5D5V0|V5D5V0_TRYCR, tr|V5DKP0|V5DKP0_TRYCR, tr|V5B213|V5B213_TRYCR, tr|V5AZ19|V5AZ19_TRYCR, tr|V5BKV4|V5BKV4_TRYCR, tr|V5DD01|V5DD01_TRYCR, tr|V5AP17|V5AP1…
GO:0022613	ribonucleoprotein complex biogenesis	P	0.000376355	0.000104044	28	119	581	6009	OVER	tr|V5AMS7|V5AMS7_TRYCR, tr|V5BE86|V5BE86_TRYCR, tr|V5DM12|V5DM12_TRYCR, tr|V5B8X2|V5B8X2_TRYCR, tr|V5BJK3|V5BJK3_TRYCR, tr|V5BX72|V5BX72_TRYCR, tr|V5AY93|V5AY93_TRYCR, tr|V5BVX9|V5BVX9_TRYCR, tr|V5BSA7|V5BSA7_TRYCR, tr|V5BH60|V5BH60_TRYCR, tr|V5BL37|V5BL37_TRYCR, tr|V5BL26|V5BL26_TRYCR, tr|V5BRX6|V5BRX6_TRYCR, tr|V5BIK5|V5BIK5_TRYCR, tr|V5DCT1|V5DCT1_TRYCR, tr|V5DHJ5|V5DHJ5_TRYCR, tr|V5DFD4|V5DFD…	tr|V5BHG4|V5BHG4_TRYCR, tr|V5DN42|V5DN42_TRYCR, tr|V5C1F5|V5C1F5_TRYCR, tr|V5BFW3|V5BFW3_TRYCR, tr|V5AM19|V5AM19_TRYCR, tr|V5DBA6|V5DBA6_TRYCR, tr|V5DD01|V5DD01_TRYCR, tr|V5BEP9|V5BEP9_TRYCR, tr|V5BRW7|V5BRW7_TRYCR, tr|V5BYY7|V5BYY7_TRYCR, tr|V5BWH4|V5BWH4_TRYCR, tr|V5BTB8|V5BTB8_TRYCR, tr|V5BT95|V5BT95_TRYCR, tr|V5BHC1|V5BHC1_TRYCR, tr|V5D2J8|V5D2J8_TRYCR, tr|V5D1F2|V5D1F2_TRYCR, tr|V5BCD6|V5BCD…
GO:0005856	cytoskeleton	C	0.000526072	0.000147228	39	198	570	5930	OVER	tr|V5ATM3|V5ATM3_TRYCR, tr|V5BQC6|V5BQC6_TRYCR, tr|V5BFL3|V5BFL3_TRYCR, tr|V5DSJ9|V5DSJ9_TRYCR, tr|V5DJL3|V5DJL3_TRYCR, tr|V5DF31|V5DF31_TRYCR, tr|V5AUE3|V5AUE3_TRYCR, tr|V5BKA3|V5BKA3_TRYCR, tr|V5BNR1|V5BNR1_TRYCR, tr|V5BV18|V5BV18_TRYCR, tr|V5D9N1|V5D9N1_TRYCR, tr|V5DGE3|V5DGE3_TRYCR, tr|V5AN49|V5AN49_TRYCR, tr|V5BL37|V5BL37_TRYCR, tr|V5DSN6|V5DSN6_TRYCR, tr|V5C1V7|V5C1V7_TRYCR, tr|V5DNV9|V5DNV…	tr|V5AKB4|V5AKB4_TRYCR, tr|V5BYI0|V5BYI0_TRYCR, tr|V5AP02|V5AP02_TRYCR, tr|V5DMS2|V5DMS2_TRYCR, tr|V5DQ92|V5DQ92_TRYCR, tr|V5DTI8|V5DTI8_TRYCR, tr|V5BUI1|V5BUI1_TRYCR, tr|V5BR59|V5BR59_TRYCR, tr|V5BII5|V5BII5_TRYCR, tr|V5D1U4|V5D1U4_TRYCR, tr|V5BPT0|V5BPT0_TRYCR, tr|V5BG98|V5BG98_TRYCR, tr|V5BLH7|V5BLH7_TRYCR, tr|V5DJ58|V5DJ58_TRYCR, tr|V5AW65|V5AW65_TRYCR, tr|V5ASW8|V5ASW8_TRYCR, tr|V5ATD2|V5ATD…
GO:0043167	ion binding	F	0.000764353	0.000216523	78	508	531	5620	OVER	tr|V5BEA8|V5BEA8_TRYCR, tr|V5BNS5|V5BNS5_TRYCR, tr|V5DA42|V5DA42_TRYCR, tr|V5BGP0|V5BGP0_TRYCR, tr|V5C2Y5|V5C2Y5_TRYCR, tr|V5AUE3|V5AUE3_TRYCR, tr|V5BHV5|V5BHV5_TRYCR, tr|V5DFU6|V5DFU6_TRYCR, tr|V5DT33|V5DT33_TRYCR, tr|V5C1C6|V5C1C6_TRYCR, tr|V5ASD3|V5ASD3_TRYCR, tr|V5BJM9|V5BJM9_TRYCR, tr|V5BAP6|V5BAP6_TRYCR, tr|V5DHA5|V5DHA5_TRYCR, tr|V5BLV3|V5BLV3_TRYCR, tr|V5DTM6|V5DTM6_TRYCR, tr|V5BBD4|V5BBD…	tr|V5BQS4|V5BQS4_TRYCR, tr|V5BKY3|V5BKY3_TRYCR, tr|V5B2F6|V5B2F6_TRYCR, tr|V5B9K4|V5B9K4_TRYCR, tr|V5BC84|V5BC84_TRYCR, tr|V5BIH0|V5BIH0_TRYCR, tr|V5D9Y6|V5D9Y6_TRYCR, tr|V5BUZ5|V5BUZ5_TRYCR, tr|V5BM68|V5BM68_TRYCR, tr|V5DRN0|V5DRN0_TRYCR, tr|V5BMV4|V5BMV4_TRYCR, tr|V5B866|V5B866_TRYCR, tr|V5D9R3|V5D9R3_TRYCR, tr|V5DSP1|V5DSP1_TRYCR, tr|V5DH15|V5DH15_TRYCR, tr|V5BSI2|V5BSI2_TRYCR, tr|V5BMY2|V5BMY…
GO:0003676	nucleic acid binding	F	0.00141987	0.000416755	65	413	544	5715	OVER	tr|V5BG04|V5BG04_TRYCR, tr|V5BT94|V5BT94_TRYCR, tr|V5B7Q2|V5B7Q2_TRYCR, tr|V5BAC7|V5BAC7_TRYCR, tr|V5B7N8|V5B7N8_TRYCR, tr|V5AUW3|V5AUW3_TRYCR, tr|V5BVR1|V5BVR1_TRYCR, tr|V5B1F6|V5B1F6_TRYCR, tr|V5BEB4|V5BEB4_TRYCR, tr|V5DHA5|V5DHA5_TRYCR, tr|V5AYL6|V5AYL6_TRYCR, tr|V5DSI7|V5DSI7_TRYCR, tr|V5BDL5|V5BDL5_TRYCR, tr|V5DIM8|V5DIM8_TRYCR, tr|V5BSE4|V5BSE4_TRYCR, tr|V5B7G2|V5B7G2_TRYCR, tr|V5BWI6|V5BWI…	tr|V5BHG4|V5BHG4_TRYCR, tr|V5AZH5|V5AZH5_TRYCR, tr|V5AKB4|V5AKB4_TRYCR, tr|V5BIH0|V5BIH0_TRYCR, tr|V5B773|V5B773_TRYCR, tr|V5CJG2|V5CJG2_TRYCR, tr|V5DAZ9|V5DAZ9_TRYCR, tr|V5DSP1|V5DSP1_TRYCR, tr|V5AV88|V5AV88_TRYCR, tr|V5BJG3|V5BJG3_TRYCR, tr|V5DTV7|V5DTV7_TRYCR, tr|V5BC26|V5BC26_TRYCR, tr|V5AME3|V5AME3_TRYCR, tr|V5B8Z5|V5B8Z5_TRYCR, tr|V5BNG3|V5BNG3_TRYCR, tr|V5AI54|V5AI54_TRYCR, tr|V5DL88|V5DL8…
GO:0042254	ribosome biogenesis	P	0.00143624	0.00042646	25	111	584	6017	OVER	tr|V5AMS7|V5AMS7_TRYCR, tr|V5DM12|V5DM12_TRYCR, tr|V5B8X2|V5B8X2_TRYCR, tr|V5BJK3|V5BJK3_TRYCR, tr|V5BX72|V5BX72_TRYCR, tr|V5AY93|V5AY93_TRYCR, tr|V5BH60|V5BH60_TRYCR, tr|V5BL37|V5BL37_TRYCR, tr|V5BL26|V5BL26_TRYCR, tr|V5BRX6|V5BRX6_TRYCR, tr|V5BIK5|V5BIK5_TRYCR, tr|V5DCT1|V5DCT1_TRYCR, tr|V5DHJ5|V5DHJ5_TRYCR, tr|V5DFD4|V5DFD4_TRYCR, tr|V5D9P7|V5D9P7_TRYCR, tr|V5B599|V5B599_TRYCR, tr|V5BSE4|V5BSE…	tr|V5BHG4|V5BHG4_TRYCR, tr|V5DN42|V5DN42_TRYCR, tr|V5C1F5|V5C1F5_TRYCR, tr|V5AM19|V5AM19_TRYCR, tr|V5DBA6|V5DBA6_TRYCR, tr|V5BEP9|V5BEP9_TRYCR, tr|V5BRW7|V5BRW7_TRYCR, tr|V5BYY7|V5BYY7_TRYCR, tr|V5BWH4|V5BWH4_TRYCR, tr|V5BTB8|V5BTB8_TRYCR, tr|V5BT95|V5BT95_TRYCR, tr|V5BHC1|V5BHC1_TRYCR, tr|V5D2J8|V5D2J8_TRYCR, tr|V5D1F2|V5D1F2_TRYCR, tr|V5BCD6|V5BCD6_TRYCR, tr|V5BS01|V5BS01_TRYCR, tr|V5BV44|V5BV4…
GO:0006790	sulfur compound metabolic process	P	0.00154454	0.000471711	12	33	597	6095	OVER	tr|V5D8Q0|V5D8Q0_TRYCR, tr|V5DBY4|V5DBY4_TRYCR, tr|V5ALW5|V5ALW5_TRYCR, tr|V5B9Q1|V5B9Q1_TRYCR, tr|V5AYP7|V5AYP7_TRYCR, tr|V5B9M2|V5B9M2_TRYCR, tr|V5B829|V5B829_TRYCR, tr|V5BDK0|V5BDK0_TRYCR, tr|V5AJF7|V5AJF7_TRYCR, tr|V5BFX1|V5BFX1_TRYCR, tr|V5B9G3|V5B9G3_TRYCR, tr|V5BRX2|V5BRX2_TRYCR	tr|V5BCE6|V5BCE6_TRYCR, tr|V5B2F6|V5B2F6_TRYCR, tr|V5DK85|V5DK85_TRYCR, tr|V5ANG8|V5ANG8_TRYCR, tr|V5DUT3|V5DUT3_TRYCR, tr|V5B8M0|V5B8M0_TRYCR, tr|V5DR48|V5DR48_TRYCR, tr|V5ASG2|V5ASG2_TRYCR, tr|V5ARR9|V5ARR9_TRYCR, tr|V5DRN0|V5DRN0_TRYCR, tr|V5B7J1|V5B7J1_TRYCR, tr|V5BE41|V5BE41_TRYCR, tr|V5BPT7|V5BPT7_TRYCR, tr|V5BDG5|V5BDG5_TRYCR, tr|V5BTL0|V5BTL0_TRYCR, tr|V5BBF0|V5BBF0_TRYCR, tr|V5DIT8|V5DIT…
GO:0006399	tRNA metabolic process	P	0.00154454	0.000474432	17	61	592	6067	OVER	tr|V5AMS7|V5AMS7_TRYCR, tr|V5DHA5|V5DHA5_TRYCR, tr|V5BQK5|V5BQK5_TRYCR, tr|V5BJ49|V5BJ49_TRYCR, tr|V5B123|V5B123_TRYCR, tr|V5BHV2|V5BHV2_TRYCR, tr|V5B774|V5B774_TRYCR, tr|V5DSV1|V5DSV1_TRYCR, tr|V5B7D4|V5B7D4_TRYCR, tr|V5B4P6|V5B4P6_TRYCR, tr|V5DGS5|V5DGS5_TRYCR, tr|V5DEM3|V5DEM3_TRYCR, tr|V5AS93|V5AS93_TRYCR, tr|V5BGT0|V5BGT0_TRYCR, tr|V5AU76|V5AU76_TRYCR, tr|V5ASS1|V5ASS1_TRYCR, tr|V5BBY0|V5BBY…	tr|V5BR90|V5BR90_TRYCR, tr|V5BCL2|V5BCL2_TRYCR, tr|V5B4S5|V5B4S5_TRYCR, tr|V5DD01|V5DD01_TRYCR, tr|V5B8T4|V5B8T4_TRYCR, tr|V5DCJ5|V5DCJ5_TRYCR, tr|V5BBE8|V5BBE8_TRYCR, tr|V5C0L6|V5C0L6_TRYCR, tr|V5B3L2|V5B3L2_TRYCR, tr|V5BFB8|V5BFB8_TRYCR, tr|V5ASA0|V5ASA0_TRYCR, tr|V5DKK8|V5DKK8_TRYCR, tr|V5BTL0|V5BTL0_TRYCR, tr|V5BB27|V5BB27_TRYCR, tr|V5BC26|V5BC26_TRYCR, tr|V5BI79|V5BI79_TRYCR, tr|V5AUY0|V5AUY…
GO:0005576	extracellular region	C	0.00192721	0.000598553	10	24	599	6104	OVER	tr|V5BUA6|V5BUA6_TRYCR, tr|V5BPL8|V5BPL8_TRYCR, tr|V5DRF2|V5DRF2_TRYCR, tr|V5B579|V5B579_TRYCR, tr|V5DBV2|V5DBV2_TRYCR, tr|V5B7B8|V5B7B8_TRYCR, tr|V5B9M2|V5B9M2_TRYCR, tr|V5B829|V5B829_TRYCR, tr|V5BL37|V5BL37_TRYCR, tr|V5BRX2|V5BRX2_TRYCR	tr|V5BW59|V5BW59_TRYCR, tr|V5BVJ1|V5BVJ1_TRYCR, tr|V5DIT8|V5DIT8_TRYCR, tr|V5BRA0|V5BRA0_TRYCR, tr|V5B258|V5B258_TRYCR, tr|V5AW43|V5AW43_TRYCR, tr|V5BMZ6|V5BMZ6_TRYCR, tr|V5C1F5|V5C1F5_TRYCR, tr|V5B2A0|V5B2A0_TRYCR, tr|V5BHX1|V5BHX1_TRYCR, tr|V5BW71|V5BW71_TRYCR, tr|V5B9H0|V5B9H0_TRYCR, tr|V5BZH0|V5BZH0_TRYCR, tr|V5DTW1|V5DTW1_TRYCR, tr|V5B4G8|V5B4G8_TRYCR, tr|V5D179|V5D179_TRYCR, tr|V5B7W5|V5B7W…
GO:0005739	mitochondrion	C	0.00202398	0.000635516	77	520	532	5608	OVER	tr|V5AMS7|V5AMS7_TRYCR, tr|V5BEA8|V5BEA8_TRYCR, tr|V5AVB0|V5AVB0_TRYCR, tr|V5BC49|V5BC49_TRYCR, tr|V5BGP0|V5BGP0_TRYCR, tr|V5BSI7|V5BSI7_TRYCR, tr|V5C2Y5|V5C2Y5_TRYCR, tr|V5BI86|V5BI86_TRYCR, tr|V5BHV5|V5BHV5_TRYCR, tr|V5BY63|V5BY63_TRYCR, tr|V5BM56|V5BM56_TRYCR, tr|V5B6W8|V5B6W8_TRYCR, tr|V5BCV7|V5BCV7_TRYCR, tr|V5BN80|V5BN80_TRYCR, tr|V5BJS6|V5BJS6_TRYCR, tr|V5BWB7|V5BWB7_TRYCR, tr|V5BJM9|V5BJM…	tr|V5B330|V5B330_TRYCR, tr|V5BQS4|V5BQS4_TRYCR, tr|V5BTE7|V5BTE7_TRYCR, tr|V5BY79|V5BY79_TRYCR, tr|V5DCP7|V5DCP7_TRYCR, tr|V5BPH7|V5BPH7_TRYCR, tr|V5BRA3|V5BRA3_TRYCR, tr|V5D9R3|V5D9R3_TRYCR, tr|V5DUK9|V5DUK9_TRYCR, tr|V5BII5|V5BII5_TRYCR, tr|V5DSX9|V5DSX9_TRYCR, tr|V5DGM7|V5DGM7_TRYCR, tr|V5BDA8|V5BDA8_TRYCR, tr|V5BL30|V5BL30_TRYCR, tr|V5BIB2|V5BIB2_TRYCR, tr|V5BMI3|V5BMI3_TRYCR, tr|V5B7Q1|V5B7Q…
GO:0044767	single-organism developmental process	P	0.00210649	0.000668614	25	115	584	6013	OVER	tr|V5BQC6|V5BQC6_TRYCR, tr|V5DBV2|V5DBV2_TRYCR, tr|V5BKN8|V5BKN8_TRYCR, tr|V5B7D4|V5B7D4_TRYCR, tr|V5AUE3|V5AUE3_TRYCR, tr|V5BI86|V5BI86_TRYCR, tr|V5BKA3|V5BKA3_TRYCR, tr|V5BQJ1|V5BQJ1_TRYCR, tr|V5B9Q0|V5B9Q0_TRYCR, tr|V5BL56|V5BL56_TRYCR, tr|V5AYL6|V5AYL6_TRYCR, tr|V5DUQ3|V5DUQ3_TRYCR, tr|V5BAY3|V5BAY3_TRYCR, tr|V5B579|V5B579_TRYCR, tr|V5B7B8|V5B7B8_TRYCR, tr|V5B5L8|V5B5L8_TRYCR, tr|V5AUX6|V5AUX…	tr|V5BAN9|V5BAN9_TRYCR, tr|V5B673|V5B673_TRYCR, tr|V5C089|V5C089_TRYCR, tr|V5BPF5|V5BPF5_TRYCR, tr|V5C1F5|V5C1F5_TRYCR, tr|V5B7G1|V5B7G1_TRYCR, tr|V5B0X7|V5B0X7_TRYCR, tr|V5BPV3|V5BPV3_TRYCR, tr|V5BXK2|V5BXK2_TRYCR, tr|V5BPT0|V5BPT0_TRYCR, tr|V5DGM7|V5DGM7_TRYCR, tr|V5BWH4|V5BWH4_TRYCR, tr|V5BNT1|V5BNT1_TRYCR, tr|V5BR15|V5BR15_TRYCR, tr|V5BMW9|V5BMW9_TRYCR, tr|V5BSX5|V5BSX5_TRYCR, tr|V5BGP1|V5BGP…
GO:0016887	ATPase activity	F	0.00327726	0.00105141	31	162	578	5966	OVER	tr|V5BPQ0|V5BPQ0_TRYCR, tr|V5ATM3|V5ATM3_TRYCR, tr|V5BQC6|V5BQC6_TRYCR, tr|V5BFL3|V5BFL3_TRYCR, tr|V5DQB4|V5DQB4_TRYCR, tr|V5D8T8|V5D8T8_TRYCR, tr|V5AVB0|V5AVB0_TRYCR, tr|V5BN71|V5BN71_TRYCR, tr|V5BNR1|V5BNR1_TRYCR, tr|V5BV18|V5BV18_TRYCR, tr|V5B1V6|V5B1V6_TRYCR, tr|V5D9N1|V5D9N1_TRYCR, tr|V5BDT2|V5BDT2_TRYCR, tr|V5BQJ1|V5BQJ1_TRYCR, tr|V5BCZ2|V5BCZ2_TRYCR, tr|V5BDP2|V5BDP2_TRYCR, tr|V5BL56|V5BL5…	tr|V5BKI5|V5BKI5_TRYCR, tr|V5B673|V5B673_TRYCR, tr|V5C0N4|V5C0N4_TRYCR, tr|V5DA31|V5DA31_TRYCR, tr|V5BRM7|V5BRM7_TRYCR, tr|V5BPV3|V5BPV3_TRYCR, tr|V5DAZ9|V5DAZ9_TRYCR, tr|V5DF80|V5DF80_TRYCR, tr|V5BDD7|V5BDD7_TRYCR, tr|V5BKV4|V5BKV4_TRYCR, tr|V5AXN2|V5AXN2_TRYCR, tr|V5C100|V5C100_TRYCR, tr|V5BRU5|V5BRU5_TRYCR, tr|V5BSN2|V5BSN2_TRYCR, tr|V5BSE7|V5BSE7_TRYCR, tr|V5B7H6|V5B7H6_TRYCR, tr|V5DUK0|V5DUK…
GO:0016853	isomerase activity	F	0.00341846	0.00110837	18	73	591	6055	OVER	tr|V5BPC4|V5BPC4_TRYCR, tr|V5AP12|V5AP12_TRYCR, tr|V5BV57|V5BV57_TRYCR, tr|V5C0L2|V5C0L2_TRYCR, tr|V5BG04|V5BG04_TRYCR, tr|V5B2L9|V5B2L9_TRYCR, tr|V5B6A2|V5B6A2_TRYCR, tr|V5DJ29|V5DJ29_TRYCR, tr|V5DG44|V5DG44_TRYCR, tr|V5BM55|V5BM55_TRYCR, tr|V5DFU6|V5DFU6_TRYCR, tr|V5B836|V5B836_TRYCR, tr|V5BMF9|V5BMF9_TRYCR, tr|V5B6M0|V5B6M0_TRYCR, tr|V5BUD4|V5BUD4_TRYCR, tr|V5BHP7|V5BHP7_TRYCR, tr|V5BG34|V5BG3…	tr|V5BNA5|V5BNA5_TRYCR, tr|V5ATQ7|V5ATQ7_TRYCR, tr|V5BLS1|V5BLS1_TRYCR, tr|V5B9Z1|V5B9Z1_TRYCR, tr|V5BVI6|V5BVI6_TRYCR, tr|V5BCA9|V5BCA9_TRYCR, tr|V5BN63|V5BN63_TRYCR, tr|V5B235|V5B235_TRYCR, tr|V5BP22|V5BP22_TRYCR, tr|V5BI75|V5BI75_TRYCR, tr|V5DRZ7|V5DRZ7_TRYCR, tr|V5BFB8|V5BFB8_TRYCR, tr|V5AV88|V5AV88_TRYCR, tr|V5BYX6|V5BYX6_TRYCR, tr|V5BK92|V5BK92_TRYCR, tr|V5BW97|V5BW97_TRYCR, tr|V5B2G2|V5B2G…
GO:0006950	response to stress	P	0.00397882	0.00130364	38	217	571	5911	OVER	tr|V5C2S4|V5C2S4_TRYCR, tr|V5DDD6|V5DDD6_TRYCR, tr|V5BFF6|V5BFF6_TRYCR, tr|V5DQB4|V5DQB4_TRYCR, tr|V5BZY0|V5BZY0_TRYCR, tr|V5BB87|V5BB87_TRYCR, tr|V5BX20|V5BX20_TRYCR, tr|V5BWD5|V5BWD5_TRYCR, tr|V5BDQ2|V5BDQ2_TRYCR, tr|V5BCH0|V5BCH0_TRYCR, tr|V5C2Y5|V5C2Y5_TRYCR, tr|V5BSC7|V5BSC7_TRYCR, tr|V5B1V6|V5B1V6_TRYCR, tr|V5BQJ1|V5BQJ1_TRYCR, tr|V5BKG0|V5BKG0_TRYCR, tr|V5BM56|V5BM56_TRYCR, tr|V5BJM9|V5BJM…	tr|V5C116|V5C116_TRYCR, tr|V5BLN5|V5BLN5_TRYCR, tr|V5B773|V5B773_TRYCR, tr|V5B7G1|V5B7G1_TRYCR, tr|V5BMB2|V5BMB2_TRYCR, tr|V5AZ87|V5AZ87_TRYCR, tr|V5BDD7|V5BDD7_TRYCR, tr|V5BKV4|V5BKV4_TRYCR, tr|V5BV86|V5BV86_TRYCR, tr|V5BQ22|V5BQ22_TRYCR, tr|V5BQF4|V5BQF4_TRYCR, tr|V5BNT1|V5BNT1_TRYCR, tr|V5BJD6|V5BJD6_TRYCR, tr|V5BIV4|V5BIV4_TRYCR, tr|V5AYD9|V5AYD9_TRYCR, tr|V5DUN9|V5DUN9_TRYCR, tr|V5B945|V5B94…
GO:0070271	protein complex biogenesis	P	0.00484349	0.00163654	15	57	594	6071	OVER	tr|V5B9Q0|V5B9Q0_TRYCR, tr|V5BRM9|V5BRM9_TRYCR, tr|V5BQC6|V5BQC6_TRYCR, tr|V5DSI7|V5DSI7_TRYCR, tr|V5BUC1|V5BUC1_TRYCR, tr|V5B579|V5B579_TRYCR, tr|V5BP35|V5BP35_TRYCR, tr|V5BAE8|V5BAE8_TRYCR, tr|V5BPY6|V5BPY6_TRYCR, tr|V5DEU3|V5DEU3_TRYCR, tr|V5BL37|V5BL37_TRYCR, tr|V5BX23|V5BX23_TRYCR, tr|V5BJM9|V5BJM9_TRYCR, tr|V5BFM7|V5BFM7_TRYCR, tr|V5B7F5|V5B7F5_TRYCR	tr|V5DLM1|V5DLM1_TRYCR, tr|V5BQS4|V5BQS4_TRYCR, tr|V5BAN9|V5BAN9_TRYCR, tr|V5DI55|V5DI55_TRYCR, tr|V5B937|V5B937_TRYCR, tr|V5D9V3|V5D9V3_TRYCR, tr|V5BHV1|V5BHV1_TRYCR, tr|V5BMI0|V5BMI0_TRYCR, tr|V5D5V0|V5D5V0_TRYCR, tr|V5DKP0|V5DKP0_TRYCR, tr|V5B213|V5B213_TRYCR, tr|V5AZ19|V5AZ19_TRYCR, tr|V5BKV4|V5BKV4_TRYCR, tr|V5AP17|V5AP17_TRYCR, tr|V5BFG9|V5BFG9_TRYCR, tr|V5BM17|V5BM17_TRYCR, tr|V5ASE8|V5ASE…
GO:0022607	cellular component assembly	P	0.00548129	0.00187075	24	118	585	6010	OVER	tr|V5B9Q0|V5B9Q0_TRYCR, tr|V5BRM9|V5BRM9_TRYCR, tr|V5BQC6|V5BQC6_TRYCR, tr|V5DSI7|V5DSI7_TRYCR, tr|V5BUC1|V5BUC1_TRYCR, tr|V5B579|V5B579_TRYCR, tr|V5BE86|V5BE86_TRYCR, tr|V5B599|V5B599_TRYCR, tr|V5BP35|V5BP35_TRYCR, tr|V5BAE8|V5BAE8_TRYCR, tr|V5BPY6|V5BPY6_TRYCR, tr|V5DEU3|V5DEU3_TRYCR, tr|V5AUE3|V5AUE3_TRYCR, tr|V5BKA3|V5BKA3_TRYCR, tr|V5BHY0|V5BHY0_TRYCR, tr|V5BVX9|V5BVX9_TRYCR, tr|V5BSA7|V5BSA…	tr|V5BQS4|V5BQS4_TRYCR, tr|V5BAN9|V5BAN9_TRYCR, tr|V5B937|V5B937_TRYCR, tr|V5B2F6|V5B2F6_TRYCR, tr|V5B673|V5B673_TRYCR, tr|V5BPF5|V5BPF5_TRYCR, tr|V5BFW3|V5BFW3_TRYCR, tr|V5D5V0|V5D5V0_TRYCR, tr|V5DRN0|V5DRN0_TRYCR, tr|V5BKV4|V5BKV4_TRYCR, tr|V5DD01|V5DD01_TRYCR, tr|V5BIE1|V5BIE1_TRYCR, tr|V5AP17|V5AP17_TRYCR, tr|V5BM17|V5BM17_TRYCR, tr|V5BG98|V5BG98_TRYCR, tr|V5BWH4|V5BWH4_TRYCR, tr|V5BDG5|V5BDG…
GO:0000902	cell morphogenesis	P	0.00555468	0.00193371	14	52	595	6076	OVER	tr|V5B9Q0|V5B9Q0_TRYCR, tr|V5BQC6|V5BQC6_TRYCR, tr|V5BAY3|V5BAY3_TRYCR, tr|V5B579|V5B579_TRYCR, tr|V5DBV2|V5DBV2_TRYCR, tr|V5DEU3|V5DEU3_TRYCR, tr|V5AUE3|V5AUE3_TRYCR, tr|V5BB96|V5BB96_TRYCR, tr|V5DDF4|V5DDF4_TRYCR, tr|V5BKA3|V5BKA3_TRYCR, tr|V5BGJ6|V5BGJ6_TRYCR, tr|V5BWZ3|V5BWZ3_TRYCR, tr|V5BXA0|V5BXA0_TRYCR, tr|V5D560|V5D560_TRYCR	tr|V5BAN9|V5BAN9_TRYCR, tr|V5B673|V5B673_TRYCR, tr|V5BPF5|V5BPF5_TRYCR, tr|V5BMI0|V5BMI0_TRYCR, tr|V5B213|V5B213_TRYCR, tr|V5AZ19|V5AZ19_TRYCR, tr|V5BXK2|V5BXK2_TRYCR, tr|V5BPT0|V5BPT0_TRYCR, tr|V5D873|V5D873_TRYCR, tr|V5BYH8|V5BYH8_TRYCR, tr|V5BW18|V5BW18_TRYCR, tr|V5DE56|V5DE56_TRYCR, tr|V5BR15|V5BR15_TRYCR, tr|V5D3X6|V5D3X6_TRYCR, tr|V5DQX0|V5DQX0_TRYCR, tr|V5B6A1|V5B6A1_TRYCR, tr|V5BRP2|V5BRP…
GO:0003924	GTPase activity	F	0.00605319	0.00212792	11	35	598	6093	OVER	tr|V5BWI6|V5BWI6_TRYCR, tr|V5DSI7|V5DSI7_TRYCR, tr|V5B8C6|V5B8C6_TRYCR, tr|V5AV36|V5AV36_TRYCR, tr|V5DGZ5|V5DGZ5_TRYCR, tr|V5DRS6|V5DRS6_TRYCR, tr|V5AN49|V5AN49_TRYCR, tr|V5DTS8|V5DTS8_TRYCR, tr|V5BF52|V5BF52_TRYCR, tr|V5BT94|V5BT94_TRYCR, tr|V5B7Q2|V5B7Q2_TRYCR	tr|V5D1K6|V5D1K6_TRYCR, tr|V5AC55|V5AC55_TRYCR, tr|V5C080|V5C080_TRYCR, tr|V5DEC0|V5DEC0_TRYCR, tr|V5BQE1|V5BQE1_TRYCR, tr|V5C2R1|V5C2R1_TRYCR, tr|V5BR94|V5BR94_TRYCR, tr|V5AW74|V5AW74_TRYCR, tr|V5BAC4|V5BAC4_TRYCR, tr|V5DAZ6|V5DAZ6_TRYCR, tr|V5DKQ7|V5DKQ7_TRYCR, tr|V5DTG5|V5DTG5_TRYCR, tr|V5BI00|V5BI00_TRYCR, tr|V5A2Y8|V5A2Y8_TRYCR, tr|V5B8N5|V5B8N5_TRYCR, tr|V5BKY5|V5BKY5_TRYCR, tr|V5BBM5|V5BBM…
GO:0048869	cellular developmental process	P	0.00712146	0.00252775	21	100	588	6028	OVER	tr|V5B9Q0|V5B9Q0_TRYCR, tr|V5BL56|V5BL56_TRYCR, tr|V5BQC6|V5BQC6_TRYCR, tr|V5DUQ3|V5DUQ3_TRYCR, tr|V5BAY3|V5BAY3_TRYCR, tr|V5B579|V5B579_TRYCR, tr|V5DBV2|V5DBV2_TRYCR, tr|V5BKN8|V5BKN8_TRYCR, tr|V5AUX6|V5AUX6_TRYCR, tr|V5DEU3|V5DEU3_TRYCR, tr|V5B7D4|V5B7D4_TRYCR, tr|V5AUE3|V5AUE3_TRYCR, tr|V5BB96|V5BB96_TRYCR, tr|V5DDF4|V5DDF4_TRYCR, tr|V5BKA3|V5BKA3_TRYCR, tr|V5ALW5|V5ALW5_TRYCR, tr|V5BQJ1|V5BQJ…	tr|V5BAN9|V5BAN9_TRYCR, tr|V5B673|V5B673_TRYCR, tr|V5C089|V5C089_TRYCR, tr|V5BPF5|V5BPF5_TRYCR, tr|V5C1F5|V5C1F5_TRYCR, tr|V5B7G1|V5B7G1_TRYCR, tr|V5B0X7|V5B0X7_TRYCR, tr|V5BXK2|V5BXK2_TRYCR, tr|V5BPT0|V5BPT0_TRYCR, tr|V5DGM7|V5DGM7_TRYCR, tr|V5BWH4|V5BWH4_TRYCR, tr|V5BNT1|V5BNT1_TRYCR, tr|V5BR15|V5BR15_TRYCR, tr|V5BMW9|V5BMW9_TRYCR, tr|V5BSX5|V5BSX5_TRYCR, tr|V5BGP1|V5BGP1_TRYCR, tr|V5DQX0|V5DQX…
