# Supplementary material for: Quantitative proteome and phosphoproteome analyses highlight the adherent population during Trypanosoma cruzi metacyclogenesis
Source: Sci Rep. 2017 Aug 29;7:9899. doi: 10.1038/s41598-017-10292-3 (PMC5574995; doi:10.1038/s41598-017-10292-3)
Supplement: Supplementary file 8 — Table S7. [file 41598_2017_10292_MOESM8_ESM.xls]

## Sheet: summary
Table S7. Summary parameters used for T. cruzi metacyclogenesis phosphoproteome dataset acquisition
Raw file	Experiment	Fraction	Enzyme	Enzyme mode	Variable modifications	Variable modifications first search	Max. missed cleavages	LC-MS run type	MS	MS/MS	MS/MS Submitted	MS/MS Submitted (SIL)	MS/MS Submitted (PEAK)	MS/MS Identified	MS/MS Identified (SIL)	MS/MS Identified (PEAK)	MS/MS Identified [%]	MS/MS Identified (SIL) [%]	MS/MS Identified (PEAK) [%]	Peptide Sequences Identified	Peaks	Peaks Sequenced	Peaks Sequenced [%]	Peaks Repeatedly Sequenced	Peaks Repeatedly Sequenced [%]	Isotope Patterns	Isotope Patterns Sequenced	Isotope Patterns Sequenced (z>1)	Isotope Patterns Sequenced [%]	Isotope Patterns Sequenced (z>1) [%]	Isotope Patterns Repeatedly Sequenced	Isotope Patterns Repeatedly Sequenced [%]	Av. Absolute Mass Deviation [ppm]	Mass Standard Deviation [ppm]	Av. Absolute Mass Deviation [mDa]	Mass Standard Deviation [mDa]
20150423_JA_St2h1ACN10_1	St2h1	1	Trypsin/P	Specific	Acetyl (Protein N-term);Oxidation (M);Phospho (STY)		2	Standard	2694	4058	4493	3623	870	380	373	7	8.46	10.3	0.8	178	157148	2060	1.31	719	34.9	12991	1552	1541	11.95	13.94	692	44.59	0.69065	0.82162	0.47176	0.58551
20150423_JA_St2h1ACN10_2	St2h1	1	Trypsin/P	Specific	Acetyl (Protein N-term);Oxidation (M);Phospho (STY)		2	Standard	1793	9843	10192	9494	698	3834	3795	39	37.62	39.97	5.59	2875	443726	8190	1.85	986	12.04	64875	7539	7506	11.62	12.62	1185	15.72	0.42507	0.57004	0.34103	0.48101
20150423_JA_St2h1ACN14_1	St2h1	2	Trypsin/P	Specific	Acetyl (Protein N-term);Oxidation (M);Phospho (STY)		2	Standard	1970	9353	9797	8909	888	3342	3299	43	34.11	37.03	4.84	2650	398306	7952	2	843	10.6	63524	7382	7344	11.62	12.45	981	13.29	0.42811	0.57017	0.33254	0.45935
20150423_JA_St2h1ACN14_2	St2h1	2	Trypsin/P	Specific	Acetyl (Protein N-term);Oxidation (M);Phospho (STY)		2	Standard	1846	9751	10152	9350	802	3718	3666	52	36.62	39.21	6.48	2887	433215	8310	1.92	897	10.79	68123	7723	7694	11.34	12.25	1053	13.63	0.4246	0.56932	0.33567	0.46121
20150423_JA_St2h1ACN18_1	St2h1	3	Trypsin/P	Specific	Acetyl (Protein N-term);Oxidation (M);Phospho (STY)		2	Standard	1819	10132	10450	9814	636	4069	4015	54	38.94	40.91	8.49	3011	498342	8556	1.72	980	11.45	73364	7927	7895	10.81	11.8	1199	15.13	0.46989	0.62493	0.37665	0.51392
20150423_JA_St2h1ACN18_2	St2h1	3	Trypsin/P	Specific	Acetyl (Protein N-term);Oxidation (M);Phospho (STY)		2	Standard	1829	10052	10375	9729	646	3989	3947	42	38.45	40.57	6.5	3006	499899	8519	1.7	968	11.36	73897	7924	7890	10.72	11.75	1123	14.17	0.46814	0.61145	0.38038	0.51965
20150423_JA_St2h1ACN60_1	St2h1	4	Trypsin/P	Specific	Acetyl (Protein N-term);Oxidation (M);Phospho (STY)		2	Standard	1825	10493	10848	10138	710	3524	3491	33	32.49	34.43	4.65	2574	591552	8591	1.45	999	11.63	80784	7949	7904	9.84	11.17	1148	14.44	0.49357	0.65147	0.3931	0.53129
20150423_JA_St2h1ACN60_2	St2h1	4	Trypsin/P	Specific	Acetyl (Protein N-term);Oxidation (M);Phospho (STY)		2	Standard	1852	10435	10783	10087	696	3367	3320	47	31.23	32.91	6.75	2536	604462	8630	1.43	969	11.23	82423	8031	7973	9.74	11.13	1101	13.71	0.46057	0.61626	0.3728	0.51673
20150423_JA_St2h2ACN10_1	St2h2	1	Trypsin/P	Specific	Acetyl (Protein N-term);Oxidation (M);Phospho (STY)		2	Standard	1704	10061	10398	9724	674	3902	3866	36	37.53	39.76	5.34	2920	605751	8391	1.39	941	11.21	84874	7826	7789	9.22	10.11	1070	13.67	0.4642	0.62007	0.37875	0.52194
20150423_JA_St2h2ACN10_2	St2h2	1	Trypsin/P	Specific	Acetyl (Protein N-term);Oxidation (M);Phospho (STY)		2	Standard	1723	10211	10528	9894	634	3980	3944	36	37.8	39.86	5.68	2923	678598	8488	1.25	967	11.39	89806	7870	7835	8.76	9.68	1157	14.7	0.48636	0.64464	0.39561	0.54261
20150423_JA_St2h2ACN14_1	St2h2	2	Trypsin/P	Specific	Acetyl (Protein N-term);Oxidation (M);Phospho (STY)		2	Standard	1709	10275	10603	9947	656	4094	4051	43	38.61	40.73	6.55	3057	657876	8703	1.32	937	10.77	88690	8115	8075	9.15	10.14	1083	13.35	0.49003	0.64778	0.40364	0.55663
20150423_JA_St2h2ACN14_2	St2h2	2	Trypsin/P	Specific	Acetyl (Protein N-term);Oxidation (M);Phospho (STY)		2	Standard	1733	10521	10898	10144	754	4272	4241	31	39.2	41.81	4.11	3098	722982	8602	1.19	1053	12.24	91933	7952	7917	8.65	9.65	1207	15.18	0.51072	0.66917	0.41159	0.55203
20150423_JA_St2h2ACN18_1	St2h2	3	Trypsin/P	Specific	Acetyl (Protein N-term);Oxidation (M);Phospho (STY)		2	Standard	1708	10281	10603	9959	644	4061	4012	49	38.3	40.29	7.61	2982	659302	8670	1.32	970	11.19	86784	8031	7990	9.25	10.25	1178	14.67	0.49644	0.65192	0.41258	0.56177
20150423_JA_St2h2ACN18_2	St2h2	3	Trypsin/P	Specific	Acetyl (Protein N-term);Oxidation (M);Phospho (STY)		2	Standard	1725	10364	10668	10060	608	4054	4006	48	38	39.82	7.89	3041	666723	8753	1.31	990	11.31	88153	8152	8114	9.25	10.28	1164	14.28	0.48279	0.6386	0.39527	0.53841
20150423_JA_St2h2ACN60_1	St2h2	4	Trypsin/P	Specific	Acetyl (Protein N-term);Oxidation (M);Phospho (STY)		2	Standard	1759	10727	11132	10322	810	4391	4338	53	39.44	42.03	6.54	2985	729982	8546	1.17	1275	14.92	90190	7831	7785	8.68	9.65	1408	17.98	0.5584	0.72997	0.44839	0.59832
20150423_JA_St2h2ACN60_2	St2h2	4	Trypsin/P	Specific	Acetyl (Protein N-term);Oxidation (M);Phospho (STY)		2	Standard	1735	10368	10723	10013	710	4140	4087	53	38.61	40.82	7.46	2980	665505	8458	1.27	1121	13.25	86608	7809	7770	9.02	9.98	1300	16.65	0.52653	0.69142	0.43423	0.58671
20150423_JA_Ade12h1ACN10_1	Ade12h1	1	Trypsin/P	Specific	Acetyl (Protein N-term);Oxidation (M);Phospho (STY)		2	Standard	1792	10165	10503	9827	676	4021	3992	29	38.28	40.62	4.29	2991	536273	8502	1.59	953	11.21	73015	7869	7830	10.78	11.77	1125	14.3	0.44927	0.5978	0.37016	0.50916
20150423_JA_Ade12h1ACN10_2	Ade12h1	1	Trypsin/P	Specific	Acetyl (Protein N-term);Oxidation (M);Phospho (STY)		2	Standard	1771	10163	10521	9805	716	3968	3928	40	37.72	40.06	5.59	2957	557422	8458	1.52	987	11.67	76294	7770	7740	10.18	11.11	1194	15.37	0.48413	0.64864	0.40438	0.56208
20150423_JA_Ade12h1ACN14_1	Ade12h1	2	Trypsin/P	Specific	Acetyl (Protein N-term);Oxidation (M);Phospho (STY)		2	Standard	1840	10401	10766	10036	730	4158	4112	46	38.62	40.97	6.3	3053	570163	8675	1.52	1010	11.64	76336	8006	7963	10.49	11.6	1189	14.85	0.48655	0.65183	0.4025	0.55897
20150423_JA_Ade12h1ACN14_2	Ade12h1	2	Trypsin/P	Specific	Acetyl (Protein N-term);Oxidation (M);Phospho (STY)		2	Standard	1767	10414	10746	10082	664	4023	3987	36	37.44	39.55	5.42	2979	610170	8616	1.41	1046	12.14	78884	7973	7937	10.11	11.23	1209	15.16	0.47621	0.63573	0.39774	0.55291
20150423_JA_Ade12h1ACN18_1	Ade12h1	3	Trypsin/P	Specific	Acetyl (Protein N-term);Oxidation (M);Phospho (STY)		2	Standard	1805	10211	10558	9864	694	3967	3925	42	37.57	39.79	6.05	2968	554142	8574	1.55	948	11.06	76951	7979	7951	10.37	11.42	1129	14.15	0.4696	0.62205	0.3903	0.53805
20150423_JA_Ade12h1ACN18_2	Ade12h1	3	Trypsin/P	Specific	Acetyl (Protein N-term);Oxidation (M);Phospho (STY)		2	Standard	1784	10250	10595	9905	690	3998	3955	43	37.73	39.93	6.23	2987	576117	8575	1.49	979	11.42	79169	7976	7937	10.07	11.13	1133	14.21	0.47443	0.63531	0.39423	0.54665
20150423_JA_Ade12h1ACN60_1	Ade12h1	4	Trypsin/P	Specific	Acetyl (Protein N-term);Oxidation (M);Phospho (STY)		2	Standard	1795	10601	10958	10244	714	4349	4300	49	39.69	41.98	6.86	3113	646056	8753	1.35	1076	12.29	80159	8035	7984	10.02	11.19	1289	16.04	0.52267	0.68997	0.44029	0.60602
20150423_JA_Ade12h1ACN60_2	Ade12h1	4	Trypsin/P	Specific	Acetyl (Protein N-term);Oxidation (M);Phospho (STY)		2	Standard	1776	10457	10830	10084	746	4166	4131	35	38.47	40.97	4.69	3052	640115	8602	1.34	1087	12.64	79333	7918	7865	9.98	11.13	1268	16.01	0.49054	0.64768	0.41479	0.56522
20150423_JA_Ade12h2ACN10_1	Ade12h2	1	Trypsin/P	Specific	Acetyl (Protein N-term);Oxidation (M);Phospho (STY)		2	Standard	1716	10006	10286	9726	560	3921	3877	44	38.12	39.86	7.86	2962	596386	8356	1.4	972	11.63	82585	7773	7731	9.41	10.25	1150	14.79	0.47995	0.63448	0.389	0.52652
20150423_JA_Ade12h2ACN10_2	Ade12h2	1	Trypsin/P	Specific	Acetyl (Protein N-term);Oxidation (M);Phospho (STY)		2	Standard	1738	9653	9990	9316	674	3461	3419	42	34.64	36.7	6.23	2772	470204	8231	1.75	826	10.04	72995	7694	7656	10.54	11.34	975	12.67	0.46125	0.60653	0.372	0.50232
20150423_JA_Ade12h2ACN14_1	Ade12h2	2	Trypsin/P	Specific	Acetyl (Protein N-term);Oxidation (M);Phospho (STY)		2	Standard	1729	10406	10705	10107	598	3950	3900	50	36.9	38.59	8.36	2920	687506	8765	1.27	1045	11.92	87884	8120	8074	9.24	10.29	1274	15.69	0.49014	0.65632	0.40612	0.56072
20150423_JA_Ade12h2ACN14_2	Ade12h2	2	Trypsin/P	Specific	Acetyl (Protein N-term);Oxidation (M);Phospho (STY)		2	Standard	1729	10290	10614	9966	648	3902	3860	42	36.76	38.73	6.48	2939	655362	8735	1.33	954	10.92	85567	8121	8081	9.49	10.57	1149	14.15	0.46956	0.62646	0.39123	0.53868
20150423_JA_Ade12h2ACN18_1	Ade12h2	3	Trypsin/P	Specific	Acetyl (Protein N-term);Oxidation (M);Phospho (STY)		2	Standard	1711	10452	10767	10137	630	4066	4015	51	37.76	39.61	8.1	3038	672901	8800	1.31	987	11.22	88617	8155	8106	9.2	10.3	1155	14.16	0.47348	0.63046	0.39194	0.53953
20150423_JA_Ade12h2ACN18_2	Ade12h2	3	Trypsin/P	Specific	Acetyl (Protein N-term);Oxidation (M);Phospho (STY)		2	Standard	1744	10617	10992	10242	750	4243	4195	48	38.6	40.96	6.4	3075	699019	8771	1.25	1139	12.99	89185	8105	8063	9.09	10.2	1309	16.15	0.52495	0.69897	0.42539	0.57676
20150423_JA_Ade12h2ACN60_1	Ade12h2	4	Trypsin/P	Specific	Acetyl (Protein N-term);Oxidation (M);Phospho (STY)		2	Standard	1715	10188	10517	9859	658	4018	3981	37	38.2	40.38	5.62	2974	625797	8401	1.34	1009	12.01	83802	7848	7823	9.36	10.42	1157	14.74	0.46705	0.61778	0.38474	0.51975
20150423_JA_Ade12h2ACN60_2	Ade12h2	4	Trypsin/P	Specific	Acetyl (Protein N-term);Oxidation (M);Phospho (STY)		2	Standard	1713	10121	10424	9818	606	4012	3971	41	38.49	40.45	6.77	2943	626406	8318	1.33	998	12	82790	7726	7692	9.33	10.34	1171	15.16	0.48363	0.63619	0.39849	0.53615
20150423_JA_Ade24h1ACN10_1	Ade24h1	1	Trypsin/P	Specific	Acetyl (Protein N-term);Oxidation (M);Phospho (STY)		2	Standard	1770	9955	10303	9607	696	3749	3714	35	36.39	38.66	5.03	2782	510961	8189	1.6	1032	12.6	70757	7551	7522	10.67	11.63	1167	15.45	0.47308	0.62708	0.38975	0.53594
20150423_JA_Ade24h1ACN10_2	Ade24h1	1	Trypsin/P	Specific	Acetyl (Protein N-term);Oxidation (M);Phospho (STY)		2	Standard	1803	10028	10410	9646	764	3776	3736	40	36.27	38.73	5.24	2679	575480	7897	1.37	1207	15.28	73230	7197	7177	9.83	10.84	1377	19.13	0.51456	0.68434	0.42151	0.5742
20150423_JA_Ade24h1ACN14_1	Ade24h1	2	Trypsin/P	Specific	Acetyl (Protein N-term);Oxidation (M);Phospho (STY)		2	Standard	1783	10339	10690	9988	702	4057	4019	38	37.95	40.24	5.41	3012	589730	8569	1.45	1041	12.15	78613	7947	7912	10.11	11.17	1181	14.86	0.47055	0.61673	0.39106	0.53289
20150423_JA_Ade24h1ACN14_2	Ade24h1	2	Trypsin/P	Specific	Acetyl (Protein N-term);Oxidation (M);Phospho (STY)		2	Standard	1774	10385	10782	9988	794	4200	4150	50	38.95	41.55	6.3	2980	630859	8397	1.33	1171	13.95	80908	7722	7679	9.54	10.6	1321	17.11	0.54207	0.71365	0.44672	0.60546
20150423_JA_Ade24h1ACN18_1	Ade24h1	3	Trypsin/P	Specific	Acetyl (Protein N-term);Oxidation (M);Phospho (STY)		2	Standard	1788	10136	10501	9771	730	3929	3886	43	37.42	39.77	5.89	2966	566452	8560	1.51	943	11.02	77338	7923	7892	10.24	11.25	1115	14.07	0.44968	0.58838	0.37809	0.5103
20150423_JA_Ade24h1ACN18_2	Ade24h1	3	Trypsin/P	Specific	Acetyl (Protein N-term);Oxidation (M);Phospho (STY)		2	Standard	1784	10216	10564	9868	696	4077	4020	57	38.59	40.74	8.19	2946	634351	8365	1.32	1114	13.32	80190	7715	7670	9.62	10.67	1288	16.69	0.49286	0.65231	0.41201	0.56713
20150423_JA_Ade24h1ACN60_1	Ade24h1	4	Trypsin/P	Specific	Acetyl (Protein N-term);Oxidation (M);Phospho (STY)		2	Standard	1755	10399	10763	10035	728	4309	4257	52	40.04	42.42	7.14	3097	590064	8451	1.43	1022	12.09	77625	7797	7764	10.04	11.08	1156	14.83	0.44596	0.59405	0.36785	0.51038
20150423_JA_Ade24h1ACN60_2	Ade24h1	4	Trypsin/P	Specific	Acetyl (Protein N-term);Oxidation (M);Phospho (STY)		2	Standard	1783	10515	10966	10064	902	4249	4198	51	38.75	41.71	5.65	2899	649399	8187	1.26	1288	15.73	79436	7422	7380	9.34	10.43	1444	19.46	0.54506	0.7152	0.45001	0.60535
20150423_JA_Ade24h2ACN10_1	Ade24h2	1	Trypsin/P	Specific	Acetyl (Protein N-term);Oxidation (M);Phospho (STY)		2	Standard	1732	10215	10561	9869	692	3943	3905	38	37.34	39.57	5.49	2932	658215	8264	1.26	1069	12.94	84756	7641	7600	9.02	9.99	1229	16.08	0.4918	0.65448	0.39558	0.54403
20150423_JA_Ade24h2ACN10_2	Ade24h2	1	Trypsin/P	Specific	Acetyl (Protein N-term);Oxidation (M);Phospho (STY)		2	Standard	1738	10170	10525	9815	710	3901	3859	42	37.06	39.32	5.92	2894	667178	8242	1.24	1056	12.81	84977	7599	7554	8.94	9.92	1197	15.75	0.4805	0.64542	0.38828	0.53934
20150423_JA_Ade24h2ACN14_1	Ade24h2	2	Trypsin/P	Specific	Acetyl (Protein N-term);Oxidation (M);Phospho (STY)		2	Standard	1738	10204	10525	9883	642	4106	4064	42	39.01	41.12	6.54	2963	646418	8330	1.29	1078	12.94	85671	7695	7658	8.98	9.99	1269	16.49	0.50814	0.67271	0.40755	0.55292
20150423_JA_Ade24h2ACN14_2	Ade24h2	2	Trypsin/P	Specific	Acetyl (Protein N-term);Oxidation (M);Phospho (STY)		2	Standard	1745	10188	10534	9842	692	4013	3966	47	38.1	40.3	6.79	2926	667865	8280	1.24	1091	13.18	86619	7690	7653	8.88	9.9	1220	15.86	0.48899	0.64149	0.3962	0.53437
20150423_JA_Ade24h2ACN18_1	Ade24h2	3	Trypsin/P	Specific	Acetyl (Protein N-term);Oxidation (M);Phospho (STY)		2	Standard	1755	10337	10667	10007	660	4093	4045	48	38.37	40.42	7.27	3004	692437	8484	1.23	1064	12.54	87832	7847	7805	8.93	9.99	1232	15.7	0.49194	0.64683	0.40283	0.54955
20150423_JA_Ade24h2ACN18_2	Ade24h2	3	Trypsin/P	Specific	Acetyl (Protein N-term);Oxidation (M);Phospho (STY)		2	Standard	3273	475	478	460	18	156	155	1	32.64	33.7	5.56	139	49165	418	0.85	41	9.81	4435	400	398	9.02	10.23	48	12	0.61327	0.78411	0.53072	0.70288
20150423_JA_Ade24h2ACN60_1	Ade24h2	4	Trypsin/P	Specific	Acetyl (Protein N-term);Oxidation (M);Phospho (STY)		2	Standard	1730	10389	10817	9961	856	4159	4104	55	38.45	41.2	6.43	2979	698965	8353	1.2	1184	14.17	87912	7669	7636	8.72	9.72	1362	17.76	0.54592	0.71355	0.44285	0.59974
20150423_JA_Ade24h2ACN60_2	Ade24h2	4	Trypsin/P	Specific	Acetyl (Protein N-term);Oxidation (M);Phospho (STY)		2	Standard	1696	10205	10541	9869	672	4018	3974	44	38.12	40.27	6.55	2981	677095	8318	1.23	1041	12.52	86742	7685	7643	8.86	9.83	1196	15.56	0.45349	0.60506	0.37662	0.51931
20150423_JA_Ade48h1ACN10_1	Ade48h1	1	Trypsin/P	Specific	Acetyl (Protein N-term);Oxidation (M);Phospho (STY)		2	Standard	1791	10118	10499	9737	762	3790	3757	33	36.1	38.58	4.33	2841	587618	8592	1.46	953	11.09	79199	7968	7933	10.06	11.07	1149	14.42	0.50059	0.65471	0.41957	0.56985
20150423_JA_Ade48h1ACN10_2	Ade48h1	1	Trypsin/P	Specific	Acetyl (Protein N-term);Oxidation (M);Phospho (STY)		2	Standard	1756	10233	10581	9885	696	3881	3835	46	36.68	38.8	6.61	2895	614991	8699	1.41	937	10.77	81548	8077	8034	9.9	10.96	1133	14.03	0.48438	0.6523	0.40432	0.56144
20150423_JA_Ade48h1ACN14_1	Ade48h1	2	Trypsin/P	Specific	Acetyl (Protein N-term);Oxidation (M);Phospho (STY)		2	Standard	1750	10135	10462	9808	654	3962	3925	37	37.87	40.02	5.66	3035	604033	8660	1.43	924	10.67	81663	8048	8011	9.86	10.86	1103	13.71	0.46085	0.61025	0.38194	0.52015
20150423_JA_Ade48h1ACN14_2	Ade48h1	2	Trypsin/P	Specific	Acetyl (Protein N-term);Oxidation (M);Phospho (STY)		2	Standard	1764	10226	10524	9928	596	3967	3936	31	37.69	39.65	5.2	3021	616208	8652	1.4	986	11.4	82169	8055	8016	9.8	10.81	1149	14.26	0.47956	0.63687	0.3975	0.5391
20150423_JA_Ade48h1ACN18_1	Ade48h1	3	Trypsin/P	Specific	Acetyl (Protein N-term);Oxidation (M);Phospho (STY)		2	Standard	1732	10141	10452	9830	622	3961	3931	30	37.9	39.99	4.82	2987	616667	8609	1.4	897	10.42	81905	7990	7950	9.76	10.73	1084	13.57	0.44878	0.59093	0.37521	0.51256
20150423_JA_Ade48h1ACN18_2	Ade48h1	3	Trypsin/P	Specific	Acetyl (Protein N-term);Oxidation (M);Phospho (STY)		2	Standard	1765	10243	10553	9933	620	3929	3893	36	37.23	39.19	5.81	2961	612116	8607	1.41	991	11.51	81353	8012	7985	9.85	10.83	1149	14.34	0.48865	0.64877	0.40368	0.54797
20150423_JA_Ade48h1ACN60_1	Ade48h1	4	Trypsin/P	Specific	Acetyl (Protein N-term);Oxidation (M);Phospho (STY)		2	Standard	1739	10390	10754	10026	728	4312	4271	41	40.1	42.6	5.63	3155	651483	8804	1.35	991	11.26	83322	8162	8123	9.8	10.88	1157	14.18	0.49804	0.65645	0.4172	0.56576
20150423_JA_Ade48h1ACN60_2	Ade48h1	4	Trypsin/P	Specific	Acetyl (Protein N-term);Oxidation (M);Phospho (STY)		2	Standard	1766	10378	10767	9989	778	4194	4150	44	38.95	41.55	5.66	3086	631313	8761	1.39	1025	11.7	82420	8108	8063	9.84	10.89	1202	14.82	0.48071	0.62755	0.3953	0.53251
20150423_JA_Ade48h2ACN10_1	Ade48h2	1	Trypsin/P	Specific	Acetyl (Protein N-term);Oxidation (M);Phospho (STY)		2	Standard	1720	9987	10339	9635	704	3777	3745	32	36.53	38.87	4.55	2788	581642	8095	1.39	1082	13.37	78656	7500	7469	9.54	10.56	1239	16.52	0.50688	0.67448	0.41658	0.57208
20150423_JA_Ade48h2ACN10_2	Ade48h2	1	Trypsin/P	Specific	Acetyl (Protein N-term);Oxidation (M);Phospho (STY)		2	Standard	1738	9904	10261	9547	714	3782	3747	35	36.86	39.25	4.9	2800	630379	8084	1.28	980	12.12	81740	7520	7487	9.2	10.22	1107	14.72	0.46701	0.62247	0.38594	0.52865
20150423_JA_Ade48h2ACN14_1	Ade48h2	2	Trypsin/P	Specific	Acetyl (Protein N-term);Oxidation (M);Phospho (STY)		2	Standard	1807	9576	9993	9159	834	3494	3457	37	34.96	37.74	4.44	2652	597669	7574	1.27	1020	13.47	77290	6964	6928	9.01	10.04	1125	16.15	0.46078	0.60982	0.37475	0.51246
20150423_JA_Ade48h2ACN14_2	Ade48h2	2	Trypsin/P	Specific	Acetyl (Protein N-term);Oxidation (M);Phospho (STY)		2	Standard	1756	10025	10391	9659	732	3902	3852	50	37.55	39.88	6.83	2900	667166	8091	1.21	1052	13	84622	7487	7456	8.85	9.9	1166	15.57	0.47639	0.62882	0.39057	0.53708
20150423_JA_Ade48h2ACN18_1	Ade48h2	3	Trypsin/P	Specific	Acetyl (Protein N-term);Oxidation (M);Phospho (STY)		2	Standard	1765	10035	10433	9637	796	4032	3982	50	38.65	41.32	6.28	2915	644323	8098	1.26	1041	12.86	81964	7451	7417	9.09	10.15	1179	15.82	0.48273	0.64266	0.39412	0.53927
20150423_JA_Ade48h2ACN18_2	Ade48h2	3	Trypsin/P	Specific	Acetyl (Protein N-term);Oxidation (M);Phospho (STY)		2	Standard	1778	9839	10165	9513	652	3756	3719	37	36.95	39.09	5.67	2710	634007	7733	1.22	1111	14.37	77380	7117	7083	9.2	10.28	1251	17.58	0.51109	0.69623	0.41664	0.58152
20150423_JA_Ade48h2ACN60_1	Ade48h2	4	Trypsin/P	Specific	Acetyl (Protein N-term);Oxidation (M);Phospho (STY)		2	Standard	1748	10227	10620	9834	786	4151	4106	45	39.09	41.75	5.73	2984	682811	8162	1.2	1094	13.4	85717	7544	7497	8.8	9.89	1228	16.28	0.49523	0.66602	0.40387	0.55708
20150423_JA_Ade48h2ACN60_2	Ade48h2	4	Trypsin/P	Specific	Acetyl (Protein N-term);Oxidation (M);Phospho (STY)		2	Standard	1737	10082	10502	9662	840	4000	3950	50	38.09	40.88	5.95	2922	662378	8023	1.21	1091	13.6	82746	7417	7378	8.96	10.07	1200	16.18	0.49913	0.66564	0.4106	0.5643
20150423_JA_Ade72h1ACN10_1	Ade72h1	1	Trypsin/P	Specific	Acetyl (Protein N-term);Oxidation (M);Phospho (STY)		2	Standard	1758	9969	10327	9611	716	3788	3769	19	36.68	39.22	2.65	2858	541031	8512	1.57	932	10.95	75297	7923	7882	10.52	11.58	1093	13.8	0.51185	0.67233	0.42623	0.57618
20150423_JA_Ade72h1ACN10_2	Ade72h1	1	Trypsin/P	Specific	Acetyl (Protein N-term);Oxidation (M);Phospho (STY)		2	Standard	1734	9960	10278	9642	636	3763	3730	33	36.61	38.68	5.19	2841	559191	8583	1.53	866	10.09	78872	8017	7962	10.16	11.2	1033	12.89	0.45897	0.60443	0.39095	0.53538
20150423_JA_Ade72h1ACN14_1	Ade72h1	2	Trypsin/P	Specific	Acetyl (Protein N-term);Oxidation (M);Phospho (STY)		2	Standard	1750	10143	10450	9836	614	3893	3861	32	37.25	39.25	5.21	2907	626732	8736	1.39	904	10.35	82562	8182	8136	9.91	11.06	1072	13.1	0.47611	0.64105	0.40479	0.56369
20150423_JA_Ade72h1ACN14_2	Ade72h1	2	Trypsin/P	Specific	Acetyl (Protein N-term);Oxidation (M);Phospho (STY)		2	Standard	1746	10100	10449	9751	698	3744	3712	32	35.83	38.07	4.58	2817	598873	8669	1.45	849	9.79	81528	8084	8037	9.92	11.02	1025	12.68	0.48416	0.63713	0.41051	0.55981
20150423_JA_Ade72h1ACN18_1	Ade72h1	3	Trypsin/P	Specific	Acetyl (Protein N-term);Oxidation (M);Phospho (STY)		2	Standard	1749	10030	10351	9709	642	3811	3776	35	36.82	38.89	5.45	2821	572603	8584	1.5	927	10.8	79356	8007	7959	10.09	11.2	1086	13.56	0.46438	0.61197	0.39302	0.53601
20150423_JA_Ade72h1ACN18_2	Ade72h1	3	Trypsin/P	Specific	Acetyl (Protein N-term);Oxidation (M);Phospho (STY)		2	Standard	1813	9720	10127	9313	814	3557	3516	41	35.12	37.75	5.04	2634	530659	8165	1.54	925	11.33	72075	7548	7499	10.47	11.61	1091	14.45	0.46013	0.62104	0.3895	0.5434
20150423_JA_Ade72h1ACN60_1	Ade72h1	4	Trypsin/P	Specific	Acetyl (Protein N-term);Oxidation (M);Phospho (STY)		2	Standard	1757	9930	10265	9595	670	3957	3913	44	38.55	40.78	6.57	2985	597919	8410	1.41	884	10.51	81737	7851	7810	9.61	10.66	1025	13.06	0.46293	0.61613	0.38418	0.53023
20150423_JA_Ade72h1ACN60_2	Ade72h1	4	Trypsin/P	Specific	Acetyl (Protein N-term);Oxidation (M);Phospho (STY)		2	Standard	1792	9993	10355	9631	724	3991	3958	33	38.54	41.1	4.56	2944	622201	8320	1.34	955	11.48	80240	7693	7645	9.59	10.69	1111	14.44	0.47907	0.63105	0.39745	0.54267
20150423_JA_Ade72h2ACN10_1	Ade72h2	1	Trypsin/P	Specific	Acetyl (Protein N-term);Oxidation (M);Phospho (STY)		2	Standard	1717	9652	10013	9291	722	3550	3509	41	35.45	37.77	5.68	2660	596606	8149	1.37	885	10.86	81601	7605	7557	9.32	10.37	1018	13.39	0.46247	0.60025	0.3852	0.514
20150423_JA_Ade72h2ACN10_2	Ade72h2	1	Trypsin/P	Specific	Acetyl (Protein N-term);Oxidation (M);Phospho (STY)		2	Standard	1737	9750	10081	9419	662	3580	3534	46	35.51	37.52	6.95	2692	612823	8263	1.35	888	10.75	84138	7709	7660	9.16	10.19	1048	13.59	0.49272	0.65686	0.40985	0.56084
20150423_JA_Ade72h2ACN14_1	Ade72h2	2	Trypsin/P	Specific	Acetyl (Protein N-term);Oxidation (M);Phospho (STY)		2	Standard	1731	9737	10105	9369	736	3627	3573	54	35.89	38.14	7.34	2685	622521	8266	1.33	887	10.73	84112	7685	7645	9.14	10.18	1046	13.61	0.49547	0.66113	0.40932	0.56292
20150423_JA_Ade72h2ACN14_2	Ade72h2	2	Trypsin/P	Specific	Acetyl (Protein N-term);Oxidation (M);Phospho (STY)		2	Standard	1716	9775	10110	9440	670	3679	3639	40	36.39	38.55	5.97	2778	624502	8309	1.33	879	10.58	85782	7753	7707	9.04	10.08	1020	13.16	0.46953	0.62603	0.38774	0.53269
20150423_JA_Ade72h2ACN18_1	Ade72h2	3	Trypsin/P	Specific	Acetyl (Protein N-term);Oxidation (M);Phospho (STY)		2	Standard	1706	9860	10223	9497	726	3688	3641	47	36.08	38.34	6.47	2738	612735	8369	1.37	912	10.9	84780	7795	7756	9.19	10.24	1058	13.57	0.46713	0.62116	0.38616	0.53045
20150423_JA_Ade72h2ACN18_2	Ade72h2	3	Trypsin/P	Specific	Acetyl (Protein N-term);Oxidation (M);Phospho (STY)		2	Standard	1705	9851	10189	9513	676	3669	3636	33	36.01	38.22	4.88	2742	607877	8351	1.37	919	11	85070	7789	7741	9.16	10.19	1084	13.92	0.50142	0.658	0.41626	0.55799
20150423_JA_Ade72h2ACN60_1	Ade72h2	4	Trypsin/P	Specific	Acetyl (Protein N-term);Oxidation (M);Phospho (STY)		2	Standard	1738	9893	10284	9502	782	3806	3754	52	37.01	39.51	6.65	2864	678679	8417	1.24	908	10.79	87828	7799	7750	8.88	9.96	1056	13.54	0.48996	0.63778	0.40764	0.54944
20150423_JA_Ade72h2ACN60_2	Ade72h2	4	Trypsin/P	Specific	Acetyl (Protein N-term);Oxidation (M);Phospho (STY)		2	Standard	1721	9890	10281	9499	782	3829	3780	49	37.24	39.79	6.27	2873	664927	8302	1.25	918	11.06	87544	7699	7657	8.79	9.82	1071	13.91	0.4924	0.65491	0.4084	0.55933
20150423_JA_Meta1ACN10_1	Meta1	1	Trypsin/P	Specific	Acetyl (Protein N-term);Oxidation (M);Phospho (STY)		2	Standard	1720	10106	10425	9787	638	3270	3235	35	31.37	33.05	5.49	2367	571167	8378	1.47	991	11.83	75942	7760	7735	10.22	11.27	1163	14.99	0.48158	0.63016	0.39089	0.53112
20150423_JA_Meta1ACN10_2	Meta1	1	Trypsin/P	Specific	Acetyl (Protein N-term);Oxidation (M);Phospho (STY)		2	Standard	1797	9679	10054	9304	750	3146	3116	30	31.29	33.49	4	2281	482209	7926	1.64	967	12.2	71256	7396	7368	10.38	11.28	1091	14.75	0.49638	0.64313	0.39823	0.53321
20150423_JA_Meta1ACN14_1	Meta1	2	Trypsin/P	Specific	Acetyl (Protein N-term);Oxidation (M);Phospho (STY)		2	Standard	1726	10344	10715	9973	742	3446	3411	35	32.16	34.2	4.72	2511	612724	8575	1.4	985	11.49	79098	7944	7914	10.04	11.15	1175	14.79	0.47566	0.62321	0.38895	0.52611
20150423_JA_Meta1ACN14_2	Meta1	2	Trypsin/P	Specific	Acetyl (Protein N-term);Oxidation (M);Phospho (STY)		2	Standard	1752	9995	10347	9643	704	3265	3230	35	31.56	33.5	4.97	2390	538247	8199	1.52	979	11.94	74403	7625	7602	10.25	11.24	1121	14.7	0.47353	0.62432	0.3848	0.52313
20150423_JA_Meta1ACN18_1	Meta1	3	Trypsin/P	Specific	Acetyl (Protein N-term);Oxidation (M);Phospho (STY)		2	Standard	1763	10066	10370	9762	608	3515	3473	42	33.9	35.58	6.91	2579	568084	8468	1.49	997	11.77	78187	7924	7898	10.13	11.2	1159	14.63	0.50971	0.67843	0.41702	0.57249
20150423_JA_Meta1ACN18_2	Meta1	3	Trypsin/P	Specific	Acetyl (Protein N-term);Oxidation (M);Phospho (STY)		2	Standard	1778	9811	10180	9442	738	3356	3313	43	32.97	35.09	5.83	2495	510926	8234	1.61	900	10.93	74812	7693	7673	10.28	11.26	1046	13.6	0.46681	0.61502	0.38381	0.5246
20150423_JA_Meta1ACN60_1	Meta1	4	Trypsin/P	Specific	Acetyl (Protein N-term);Oxidation (M);Phospho (STY)		2	Standard	1736	9971	10268	9674	594	3503	3473	30	34.12	35.9	5.05	2515	578200	8375	1.45	965	11.52	78666	7837	7808	9.96	11.03	1127	14.38	0.50408	0.6547	0.41398	0.55498
20150423_JA_Meta1ACN60_2	Meta1	4	Trypsin/P	Specific	Acetyl (Protein N-term);Oxidation (M);Phospho (STY)		2	Standard	1740	9818	10166	9470	696	3302	3267	35	32.48	34.5	5.03	2406	532705	8189	1.54	897	10.95	76237	7658	7627	10.04	11.08	1034	13.5	0.47341	0.61876	0.38919	0.52599
20150423_JA_Meta2ACN10_1	Meta2	1	Trypsin/P	Specific	Acetyl (Protein N-term);Oxidation (M);Phospho (STY)		2	Standard	1664	9942	10294	9590	704	3153	3108	45	30.63	32.41	6.39	2286	577353	8131	1.41	972	11.95	80503	7576	7544	9.41	10.42	1109	14.64	0.49508	0.64844	0.40424	0.55021
20150423_JA_Meta2ACN10_2	Meta2	1	Trypsin/P	Specific	Acetyl (Protein N-term);Oxidation (M);Phospho (STY)		2	Standard	1690	9991	10387	9595	792	3057	3013	44	29.43	31.4	5.56	2126	595588	7800	1.31	1067	13.68	78944	7223	7183	9.15	10.23	1202	16.64	0.48072	0.63452	0.39237	0.53522
20150423_JA_Meta2ACN14_1	Meta2	2	Trypsin/P	Specific	Acetyl (Protein N-term);Oxidation (M);Phospho (STY)		2	Standard	1713	10214	10497	9931	566	3492	3450	42	33.27	34.74	7.42	2483	669648	8326	1.24	1147	13.78	84056	7752	7720	9.22	10.28	1325	17.09	0.58191	0.77879	0.46861	0.64271
20150423_JA_Meta2ACN14_2	Meta2	2	Trypsin/P	Specific	Acetyl (Protein N-term);Oxidation (M);Phospho (STY)		2	Standard	1710	10199	10542	9856	686	3316	3270	46	31.46	33.18	6.71	2294	656465	8028	1.22	1191	14.84	81228	7402	7368	9.11	10.13	1360	18.37	0.55588	0.72329	0.45233	0.60794
20150423_JA_Meta2ACN18_1	Meta2	3	Trypsin/P	Specific	Acetyl (Protein N-term);Oxidation (M);Phospho (STY)		2	Standard	3168	1029	1024	1012	12	346	346	0	33.79	34.19	0	259	78451	823	1.05	125	15.19	7760	759	758	9.78	11.23	164	21.61	0.5046	0.68178	0.47858	0.67059
20150423_JA_Meta2ACN18_2	Meta2	3	Trypsin/P	Specific	Acetyl (Protein N-term);Oxidation (M);Phospho (STY)		2	Standard	1740	10156	10494	9818	676	3531	3497	34	33.65	35.62	5.03	2508	668974	8143	1.22	1163	14.28	83535	7551	7524	9.04	10.16	1344	17.8	0.56495	0.73997	0.46092	0.62
20150423_JA_Meta2ACN60_1	Meta2	4	Trypsin/P	Specific	Acetyl (Protein N-term);Oxidation (M);Phospho (STY)		2	Standard	1674	10120	10424	9816	608	3458	3422	36	33.17	34.86	5.92	2536	616913	8503	1.38	943	11.09	86204	7988	7957	9.27	10.3	1077	13.48	0.47608	0.63818	0.38755	0.53729
20150423_JA_Meta2ACN60_2	Meta2	4	Trypsin/P	Specific	Acetyl (Protein N-term);Oxidation (M);Phospho (STY)		2	Standard	1679	10180	10522	9838	684	3474	3423	51	33.02	34.79	7.46	2434	632192	8182	1.29	1060	12.96	83349	7612	7583	9.13	10.23	1211	15.91	0.48654	0.63961	0.40416	0.55084
St2h1																				4627
St2h2																				4903
Ade12h1																				4920
Ade12h2																				4929
Ade24h1																				4893
Ade24h2																				4734
Ade48h1																				4791
Ade48h2																				4659
Ade72h1																				4706
Ade72h2																				4296
Meta1																				3862
Meta2																				3767
Total									172228	946889	979935	913809	66126	357527	353655	3872	36.48	38.7	5.86	9475	56836571					7558022	726440	722893	9.61	10.66	108993	15	0.48629	0.64462	0.40009	0.54739
