# Supplementary material for: Quantitative proteome and phosphoproteome analyses highlight the adherent population during Trypanosoma cruzi metacyclogenesis
Source: Sci Rep. 2017 Aug 29;7:9899. doi: 10.1038/s41598-017-10292-3 (PMC5574995; doi:10.1038/s41598-017-10292-3)
Supplement: Supplementary file 9 — Table S8. [file 41598_2017_10292_MOESM9_ESM.xls]

## Sheet: Peptides
Table S8. Description of each peptide identified during T. cruzi metacyclogenesis. phosphoproteome dataset acquisition
Sequence	N-term cleavage window	C-term cleavage window	Amino acid before	First amino acid	Second amino acid	Second last amino acid	Last amino acid	Amino acid after	Length	Missed cleavages	Mass	Proteins Uniprot ID	Start position	End position	Unique (Groups)	Unique (Proteins)	Charges	PEP	Score	Experiment Ade12h1	Experiment Ade12h2	Experiment Ade24h1	Experiment Ade24h2	Experiment Ade48h1	Experiment Ade48h2	Experiment Ade72h1	Experiment Ade72h2	Experiment Meta1	Experiment Meta2	Experiment St2h1	Experiment St2h2	Intensity	Intensity Ade12h1	Intensity Ade12h2	Intensity Ade24h1	Intensity Ade24h2	Intensity Ade48h1	Intensity Ade48h2	Intensity Ade72h1	Intensity Ade72h2	Intensity Meta1	Intensity Meta2	Intensity St2h1	Intensity St2h2	Oxidation (M) site IDs	Phospho (STY) site IDs	MS/MS Count
AAAAANYIHSGDGLDEMASNAGGASTTNTTTTTTTGVAALDATHK	RKRGREARAAAAANYI	AALDATHKAFDSTQAR	R	A	A	H	K	A	45	0	4306.99	V5BWU6	241	285	yes	yes	4	8.2864e-09	62.839					2								17876000	0	0	0	0	17876000	0	0	0	0	0	0	0			2
AAAAAVADVDSDAAECPVDVAEMAK	KKSPSKVKAAAAAVAD	VDVAEMAKREVRSPAV	K	A	A	A	K	R	25	0	2446.1	V5AWK7	140	164	yes	yes	2	3.9621e-18	168.77	6	9	9	7	4	3	10	6	1	1	7	12	237080000	27505000	34140000	20710000	18858000	15492000	7068600	31593000	19739000	690590	745240	13864000	46671000	48	413	49
AAAAGNTTPPQTHFGTR	QVLMAQERAAAAGNTT	PQTHFGTR________	R	A	A	T	R	-	17	0	1696.83	V5BIN4	1970	1986	yes	yes	2;3	8.319e-15	181.54	8	10	8	9	9	9	9	7	4	4	7	2	110920000	17632000	27925000	9912300	8178200	11413000	6517800	10380000	6988100	2036000	1777500	4597400	3566000		6365;6366	58
AAAASPDAADDTTSVTR	RNKLLAARAAAASPDA	DDTTSVTRSTEGGFCS	R	A	A	T	R	S	17	0	1618.74	V5BNW7	176	192	yes	yes	2	0.00051158	112.58	1	2	2	1	2		3	1	2	1	5	1	5868800	218750	251150	202310	90312	835130	0	1364700	388150	436410	825480	686630	569820		3258;6570;6571	4
AAADTLEGGPSEYQSSLNTPIK	KIRAAAAKAAADTLEG	SSLNTPIKRKYPQEAD	K	A	A	I	K	R	22	0	2248.09	V5B2E3	38	59	yes	yes	2	2.8406e-40	210.66	2	2	1		1			2	9	7	4		84709000	775560	926490	436490	0	335070	0	0	4193000	39821000	33788000	4433800	0		751;752;753;5834;7326	19
AAADTLEGGPSEYQSSLNTPIKR	KIRAAAAKAAADTLEG	SLNTPIKRKYPQEADT	K	A	A	K	R	K	23	1	2404.19	V5B2E3	38	60	yes	yes	2;3	1.468e-07	141.87	24	28	20	27	21	25	35	33	46	40	15	27	2210400000	103030000	110480000	69825000	120800000	149840000	95148000	154530000	147290000	501540000	474370000	71587000	211970000		751;752;753;5834;7326	265
AAAEAAATATEAAEASK	KAAAIKAKAAAEAAAT	TEAAEASKAAAEAAAU	K	A	A	S	K	A	17	0	1532.73	V5D2E8	113	129	yes	yes	2	0.011411	71.376	3	3	2	1	3			1	1		1	3	439980000	79202000	106850000	54034000	32378000	78798000	0	0	80788	20551000	0	7532300	60553000		4528	7
AAAEEISAEVVAAALNR	QYKETVERAAAEEISA	VVAAALNRLAKLMDRK	R	A	A	N	R	L	17	0	1683.88	V5BU44	345	361	yes	yes	2	3.0171e-15	184.87	1	2	1	5	6	7	8	4	1	1	2	3	58601000	984780	1812600	2336000	11091000	10958000	11355000	9569400	4485500	558470	1578200	974670	2897700			31
AAAPCVLFFDELDSVAR	RDVFDKARAAAPCVLF	DELDSVARARGSHGDG	R	A	A	A	R	A	17	0	1879.91	V5B4G8	530	546	yes	yes	2	3.2919e-05	128.64	1	2		1	1	2		3	1	2		1	4692200	498780	1260500	0	0	0	1255800	0	332140	654030	691030	0	0			9
AAAQISSFSGGLPR	EQRRRSVRAAAQISSF	SFSGGLPRSRSTTLPR	R	A	A	P	R	S	14	0	1360.71	V5BES4	84	97	yes	yes	2	3.4008e-32	228.26	8	7	8	5	9	8	8	6	8	7	7	5	1057300000	72077000	92966000	99002000	78368000	68604000	86556000	80387000	57585000	133040000	222110000	30775000	35858000		1986;1987;1988	87
AAASASASKPQQK	AARRNEKKAAASASAS	SASKPQQKTEKRKEKG	K	A	A	Q	K	T	13	0	1243.65	V5BGM8	255	267	yes	yes	2;3	0.014696	69.672	9	7	6	5	3	3	1	3			3	4	19117000	2743900	7708300	2179400	1412900	489410	221330	50641	214430	0	0	2219900	1877100		2260	35
AAASFDKPNMYSR	EGQETEKKAAASFDKP	DKPNMYSRDAAAPKTV	K	A	A	S	R	D	13	0	1456.68	V5BDC6	219	231	yes	yes	2	0.02133	71.781										1			0	0	0	0	0	0	0	0	0	0	0	0	0			1
AAASSTNPFASMGALSK	QLAGPPRRAAASSTNP	ASMGALSKEPGSFPDQ	R	A	A	S	K	E	17	0	1609.78	V5DEL8	370	386	yes	yes	2	0.044898	55.718											1		878240	0	0	0	0	0	0	0	0	0	0	878240	0			1
AAATELGAHIGLALDTK	QTTINNLRAAATELGA	IGLALDTKGPEIRTGL	R	A	A	T	K	G	17	0	1650.89	V5C1M1	70	86	yes	yes	3	0.0055809	72.523										1			2042600	0	0	0	0	0	0	0	0	0	2042600	0	0			1
AAAVAAAAEEEEASGSSMSK	KGKKKYGKAAAVAAAA	ASGSSMSKCHFVIGKV	K	A	A	S	K	C	20	0	1865.83	V5BI34	60	79	yes	yes	2	7.7487e-16	176.85					2							1	7296400	0	0	0	0	7296400	0	0	0	0	0	0	0			3
AAAVNIIPSTTGAAK	VKDWRGGRAAAVNIIP	PSTTGAAKAVGMVIPS	R	A	A	A	K	A	15	0	1383.77	V5B797	219	233	yes	yes	2	0.0042783	93.812	3										2	3	17311000	4458500	0	0	0	0	0	0	0	0	0	4188500	8664300		1064;5932	8
AACDLLSGLHVETITNMPR	MESEGQKRAACDLLSG	ETITNMPRAEKLDALN	R	A	A	P	R	A	19	0	2097.03	V5BDS8	170	188	yes	no	3	1.1623e-05	128.64	2	2	3	1	5	3	2	5	4	1			34389000	3417900	1779200	7381900	2503000	10957000	3237200	1751000	2344100	948990	68696	0	0			17
AADDVHANLWATLPGEGGVTEGGIILSGHTDVVPVDGQK	LEKVVVQRAADDVHAN	VVPVDGQKWDSDPFTL	R	A	A	Q	K	W	39	0	3894.94	V5D8Q5	48	86	yes	yes	4	4.2327e-05	52.63	1	2	2		2		3				2	3	27768000	2266400	3042900	7913100	0	1671000	0	1043800	0	0	0	4121200	7709900			2
AADESPVTMAEGEMQVALDEEDVETIK	HRSVELNKAADESPVT	EEDVETIKILIADGKI	K	A	A	I	K	I	27	0	2906.3	V5BYP5	245	271	yes	yes	2	1.2279e-09	119.18									3	3			1144000	0	0	0	0	0	0	0	0	514830	629150	0	0			1
AAEADETLTQIIQVFR	SVMGAAGKAAEADETL	TQIIQVFRDAAEPFSD	K	A	A	F	R	D	16	0	1803.94	V5DSX9	21	36	yes	yes	2	0.00066525	106.3		2	3	1	5		1				1	3	9842800	0	1036300	1825400	1100900	3708800	0	242880	0	0	0	225670	1702800			10
AAEAEHVEAIVQFLFDEEEK	DERRRVLKAAEAEHVE	FLFDEEEKRRIQLEQQ	K	A	A	E	K	R	20	0	2303.1	V5BUR3	267	286	yes	yes	2;3	3.8558e-30	204.05	8	6	8	4	7	5	4	8	9	11	5	8	143080000	11665000	6364100	15450000	13679000	9206500	7589500	1603900	3757700	24271000	21585000	6635800	21271000			71
AAEEAARLSATPAGK	ERTLFDGKAAEEAARL	LSATPAGKKGDSKNAV	K	A	A	G	K	K	15	1	1441.75	V5B134	127	141	yes	yes	2	0.047085	79.88							1		2	4			3481700	0	0	0	0	0	0	48266	0	1159000	2274500	0	0			1
AAEGTTLNDASPSTADNLAASADPK	KYLNDGPKAAEGTTLN	LAASADPKILEKGNNA	K	A	A	P	K	I	25	0	2387.11	V5BS76	314	338	yes	yes	2	1.1426e-17	166.46	4	4	3	3	9	9	10	13	22	20	2	4	261690000	2049000	1120300	638160	1495200	15627000	11977000	19296000	31296000	79429000	92674000	2429000	3664400		3759;3760;3761;6745;6746;6747	66
AAELVKDDEYIVCTAVLK	VLRSALKRAAELVKDD	IVCTAVLKQIFEGDVK	R	A	A	L	K	Q	18	1	2036.05	V5BGP9	124	141	yes	yes	3	3.5832e-06	132.81	8	7	8	7	8	8	7	3	1		3	8	356180000	32839000	22714000	65689000	39885000	75240000	36902000	22698000	8863400	416850	0	9466300	41464000			64
AAEPVEVMLTLTQLDK	PNVVLMVRAAEPVEVM	LTLTQLDKRGVPLDMP	R	A	A	D	K	R	16	0	1756.93	V5DES7	550	565	yes	yes	2	6.9183e-19	193.31	4	1	4	4	3	5	7	6	9	5	3	5	26055000	1509800	36248	3265200	2622300	1329400	3032500	2754500	2384800	2809300	2699600	741310	2869600			40
AAEVLGMESMPDLENFAEK	SSVIATSRAAEVLGME	DLENFAEKKQRAEEES	R	A	A	E	K	K	19	0	2079.95	V5BBR4	749	767	yes	yes	2	1.6993e-41	224.08	18	18	18	13	17	14	21	19	14	12	11	16	1383300000	148570000	145840000	166630000	109250000	146200000	138010000	165940000	149990000	27890000	33548000	35532000	115880000	157;158	1551	178
AAEVSVGESNTPANTPNNSR	ETEETEERAAEVSVGE	ANTPNNSRLARDCFRD	R	A	A	S	R	L	20	0	2013.94	V5CZP2	181	200	yes	yes	2	1.0223e-99	273.01	8	4	7	5	7	6	8	7	8	7	7	4	548290000	67897000	31505000	64027000	35548000	84717000	30364000	63661000	41811000	51346000	28778000	20803000	27830000		4512	79
AAFLFPSFTASVSSSGETTK	NPRLRITRAAFLFPSF	SSSGETTKGTDAWQAL	R	A	A	T	K	G	20	0	2033.99	V5BRX9	58	77	yes	yes	3	0.064288	48.852						1				1			152670	0	0	0	0	0	72388	0	0	0	80280	0	0			0
AAGADVTEGHYWLDLAQK	PIDAKLAKAAGADVTE	YWLDLAQKIQSGQFVA	K	A	A	Q	K	I	18	0	1943.94	V5BE45	159	176	yes	yes	3	2.03e-07	137.39	2	3	8	6	8	7	5	4			2	4	136540000	2430000	4356400	24226000	19050000	34423000	24273000	8531000	6039200	0	0	2241800	10965000			44
AAGDLSGSHPSILSGSSAFFSTNDTSGSK	ATGSRRGRAAGDLSGS	TNDTSGSKRKKIPKLT	R	A	A	S	K	R	29	0	2784.28	V5BQJ0	866	894	yes	yes	3	2.2041e-05	86.32		1					1		4	4		1	28061000	0	473750	0	0	0	0	461330	0	15186000	11649000	0	290900		3566;3567;3568;3569;3570	8
AAGFVENK	________________	AAGFVENKSLGRVACL	M	A	A	N	K	S	8	0	834.424	V5DIU8	2	9	yes	yes	2	0.051324	56.721										2			711040	0	0	0	0	0	0	0	0	0	711040	0	0			1
AAGGVNPSSNSGGAAGADGIASPR	ADVMVDGRAAGGVNPS	ADGIASPRAVTAERHT	R	A	A	P	R	A	24	0	2039.96	V5BJB5	51	74	yes	yes	2	1.5598e-53	222.74	8	8	8	7	8	8	8	9	3	3	4	8	406210000	45848000	39977000	36086000	33331000	69276000	39364000	45175000	37671000	4662400	8281000	8560400	37973000		2636	83
AAGISSPTLSPR	DSGEASSRAAGISSPT	SSPTLSPRTVYHYPSM	R	A	A	P	R	T	12	0	1155.62	V5BTE5	69	80	yes	yes	2	5.701e-05	141.65	5	5	1	2	9	4	4	3	8	5	7	8	121050000	10914000	7109700	748480	2576700	24177000	6426100	4517500	3385500	13620000	11048000	15323000	21207000		3914	40
AAGSSILER	GELNKQERAAGSSILE	AGSSILERDSTSSVGV	R	A	A	E	R	D	9	0	902.482	V5APV8	101	109	yes	yes	2	0.00025439	143	1	1		1	1		2		8	7	1		24763000	82725	38316	0	144620	73240	0	175110	0	13754000	10317000	177420	0		146	15
AAHPTAMLWVLASLFVGYTR	FTPTLFCRAAHPTAML	SLFVGYTRLACSGSAL	R	A	A	T	R	L	20	0	2203.16	V5BWR6	645	664	yes	yes	3	0.070311	47.68	1												100400	100400	0	0	0	0	0	0	0	0	0	0	0			0
AAHSSFALTGESCNAIDYATK	FWVRVRGKAAHSSFAL	NAIDYATKLITKLREI	K	A	A	T	K	L	21	0	2213.01	V5B6I6	280	300	yes	yes	2;3	2.456e-22	185.59	8	8	10	9	10	10	6	6	2		8	12	659600000	37430000	30697000	81222000	50664000	139720000	60733000	39298000	22496000	938620	0	74977000	121420000			73
AAIEDGSFTEYVQNFFVSYYPK	INLTRRARAAIEDGSF	FFVSYYPKRNYPQWAV	R	A	A	P	K	R	22	0	2574.2	V5B8Y1	433	454	yes	yes	2	0.0014633	98.76				1									445460	0	0	0	445460	0	0	0	0	0	0	0	0			1
AAIEFADDRPVDAGIVLTPR	NSVAVRHKAAIEFADD	AGIVLTPRSLESFSTY	K	A	A	P	R	S	20	0	2125.12	V5B297	143	162	yes	yes	3	1.5785e-07	144.25	5	7	2	4		3	2	1	2	4	2	6	67441000	11892000	11337000	3920500	8925300	0	3674600	1367900	1278600	2553500	7525500	2082200	12883000		5825	25
AAIIFFDEVDAVGGAR	FQLARSKKAAIIFFDE	VDAVGGARGGGDGDDE	K	A	A	A	R	G	16	0	1649.84	V5B5X1	275	290	yes	yes	2	5.2312e-10	170.11	8	8	8	7	9	9	8	8	8	6	7	7	381320000	31929000	17936000	73921000	50645000	43079000	46392000	26150000	17450000	20109000	13995000	13454000	26256000			111
AAILADGGNMSEALLVAEAALR	VATLLKAKAAILADGG	LVAEAALRESPGDEEA	K	A	A	L	R	E	22	0	2155.13	V5D9X8	317	338	yes	yes	2	3.1915e-78	252.32	8	8	8	8	8	9	8	8	12	6	8	8	413260000	29263000	21751000	70547000	62857000	41946000	64247000	22059000	20181000	7865000	6317000	24703000	41527000		4735	130
AAISGLNSTNVSYVAK	IYMTLNGRAAISGLNS	TNVSYVAKAFHDVSK_	R	A	A	A	K	A	16	0	1593.84	V5BVY2	396	411	yes	yes	2	2.7292e-36	236.31	6	8	8	7	8	8	8	6	5	1	7	8	576830000	49445000	55628000	61128000	67497000	106230000	72677000	56164000	17509000	5562000	1281900	30890000	52821000			73
AALCHDHYTAAISR	ANKVPGVRAALCHDHY	HYTAAISRIHNDANIV	R	A	A	S	R	I	14	0	1584.75	V5DCW6	87	100	yes	yes	3	0.00024037	124.47	7	3	8	5	8	8	8	8	3	3	4	8	100410000	8037400	2776100	12694000	5901100	32849000	11357000	7077700	3933900	897450	423930	2855200	11602000			64
AALDENASGSSLADAPDPSSLKPWATK	ATTAAGDRAALDENAS	SLKPWATKGSKRIFHV	R	A	A	T	K	G	27	0	2698.31	V5BE61	352	378	yes	yes	2	0.00095511	67.214		1			1		4						6322200	0	519000	0	0	254930	0	5548300	0	0	0	0	0		1894;1895;1896	1
AALGDNADGVAMSTAAVPEAALTSSAR	TRGPKSSKAALGDNAD	AALTSSARNALSREKR	K	A	A	A	R	N	27	0	2516.22	V5BPV9	143	169	yes	yes	2	7.3079e-07	94.669								6					5130800	0	0	0	0	0	0	0	5130800	0	0	0	0		3462;3463	1
AALLSLLAGK	LIGTMDDKAALLSLLA	LLSLLAGKKKRVGKPY	K	A	A	G	K	K	10	0	955.607	V5DT29	262	271	yes	yes	2	0.00036249	138.2	4	6	3	4	4	6	6	2	8	7	6	5	28588000	1754800	2050400	738190	2514500	1319700	1612700	1476400	490000	6526400	6100500	1921200	2083100		5525	47
AALPLPFTSFSLVDVK	AATMQRKRAALPLPFT	SFSLVDVKAYMASVPS	R	A	A	V	K	A	16	0	1703.95	V5BHW1	353	368	yes	yes	2	0.0014078	92.679	7		4										5384800	4280900	0	1104000	0	0	0	0	0	0	0	0	0		2434;2435;6346	10
AALPVSYGGSNTSER	EYVRGNVRAALPVSYG	GGSNTSERNVSGHLEG	R	A	A	E	R	N	15	0	1507.73	V5BVD3	79	93	yes	yes	2	5.5183e-38	220.78	7	12	7	9	7	11	16	15	6	13	10	15	541820000	23421000	52834000	28106000	47949000	16795000	42241000	57564000	51361000	28657000	53123000	29786000	109980000		4065;4066;6848	107
AALSALLSEEIYNFGK	DLLSLAYKAALSALLS	EEIYNFGKFLNERHFT	K	A	A	G	K	F	16	0	1724.9	V5AZ27	220	235	yes	yes	2	4.5415e-10	171.26			2		3		1	5	2	2			10591000	0	0	2689300	0	4583600	0	748660	1742000	374490	452620	0	0			8
AALSESNEPASPIPK	RGAIREQRAALSESNE	EPASPIPKLLKEKTVV	R	A	A	P	K	L	15	0	1509.77	V5BKC3	54	68	yes	yes	2	0.00040441	119.5						2			1	2		2	10620000	0	0	0	0	0	1263900	0	0	1842900	3169900	0	4343500		2838	1
AALSTIAEESSR	VSPRSSRRAALSTIAE	TIAEESSRLREIEARL	R	A	A	S	R	L	12	0	1233.62	V5AZQ0	519	530	yes	yes	2	7.8122e-11	179.55	8	8	7	7	8	8	8	8	5	4	7	8	857220000	104110000	90971000	61699000	88267000	59284000	81477000	91818000	69389000	12285000	12050000	72167000	113700000		550	95
AALTVPVR	STRGDMARAALTVPVR	AALTVPVRRRDRLQEL	R	A	A	V	R	R	8	0	825.507	V5BS76	81	88	yes	yes	2	0.0053608	113.93	2	2	2	2	2	2	2	2	6	7	5	2	22998000	475250	475070	582470	1031100	682750	1253600	289530	372470	7323600	7334700	2125300	1051600		6748	11
AALVGVCQVAVHDQMLTFLR	GVGALASRAALVGVCQ	DQMLTFLRRHNKCRAE	R	A	A	L	R	R	20	0	2227.16	V5BNM4	171	190	yes	yes	3	1.0987e-10	156.72	2	5	1	3	2	4	2	1			3	2	59772000	2355700	7688800	6782800	13913000	3148700	4035300	2124900	766550	0	0	5351100	13605000			9
AALVVSLER	AYQKRLERAALVVSLE	ALVVSLERQRRRRH__	R	A	A	E	R	Q	9	0	956.565	V5BU51	492	500	yes	yes	2	0.0015158	111.63	1	3	2	1			1						13518000	1914300	4372600	5451000	1295800	0	0	483810	0	0	0	0	0		4000	8
AALWCNETLQLLLDATKPGAK	DVMMRYKKAALWCNET	DATKPGAKVHELCKLG	K	A	A	A	K	V	21	0	2312.22	V5BS99	40	60	yes	yes	3	0.0068442	81.51	4	6	6	5	7	3	8	5	2	6	4	6	81212000	3672800	5614900	16231000	16399000	7559400	3233200	11543000	4895300	637670	1426400	2928800	7071500			52
AAMAHNRLSLESEK	________________	RLSLESEKVNAPLANR	M	A	A	E	K	V	14	1	1555.78	V5BPJ5	2	15	yes	yes	2;3	2.9426e-20	178.47	20	18	15	15	11	17	15	12			10	8	787150000	145730000	136500000	113530000	79895000	72142000	71820000	78431000	41981000	0	0	28526000	18602000	291	3380;3381	126
AAMAHNRLSLESEKVNAPLANR	________________	VNAPLANRLPKSNPER	M	A	A	N	R	L	22	2	2391.24	V5BPJ5	2	23	yes	yes	3	0.0032139	83.894	2	2	3		2		2				6	6	121950000	4412000	4322100	8688600	0	5676300	0	4388500	0	0	0	32958000	61508000		3380;3381	16
AAMGVAASGYDVACISK	GAGGSGLRAAMGVAAS	YDVACISKLYPSRSHT	R	A	A	S	K	L	17	0	1669.78	V5BFJ9	38	54	yes	yes	2	2.5851e-21	205.66	8	7	8	3	8	5	7	2	1	2	6	6	315490000	42855000	30523000	37804000	10751000	80581000	14730000	21976000	5182400	1543000	2362800	20929000	46258000			56
AANAGGVAISGLEMSQNAAR	GVLFAPGKAANAGGVA	EMSQNAARLSWTAEEV	K	A	A	A	R	L	20	0	1886.93	V5AND5	203	222	yes	yes	2	1.8674e-100	284.84	8	8	8	7	8	9	8	9	1	3	7	8	1579400000	160990000	121430000	158100000	155840000	296400000	188860000	127910000	82106000	1516600	9203900	64568000	212420000			85
AAPLTTSPR	ETQKPKRKAAPLTTSP	APLTTSPRNTEVPHTG	K	A	A	P	R	N	9	0	912.503	V5B358	57	65	yes	yes	2	0.0046431	89.886	7	2	1	4	4	4	5	8	1		6	3	43825000	11154000	2389200	314190	2616400	5546400	3172900	3150300	4405000	121530	0	5732800	5222500		783	41
AAPQVVDPPALPSPAYPK	ATTHPNMKAAPQVVDP	LPSPAYPKRKKRRCVL	K	A	A	P	K	R	18	0	1816.97	V5C1F1	200	217	yes	yes	2	5.387e-10	160.2	8	8	6	7	3	7	4	4	5	6	6	8	239960000	37927000	29309000	30311000	29296000	10093000	18945000	6808400	7491100	10392000	12360000	19279000	27745000		4372	72
AAPVRPSSGPPSAASPPHTSPEER	PSAPLDGRAAPVRPSS	PHTSPEEREDAWKRIL	R	A	A	E	R	E	24	0	2381.17	V5BFT7	127	150	yes	yes	3	5.6955e-05	96.55	7	6	5	4	4	2	5		3			4	42276000	12589000	8187400	4359400	2776900	4386600	775060	2985700	0	786140	0	0	5429900		2159;2160;2161	26
AAQEGISVELIDIR	VAMKAAERAAQEGISV	SVELIDIRSLKPWDRE	R	A	A	I	R	S	14	0	1512.81	V5BIR9	269	282	yes	yes	2	8.5249e-05	143.64	2	4	8	7	3	5	6	1	3		1	4	77901000	3886000	5525000	21612000	18335000	5273400	6192800	7830200	857290	1644800	0	418310	6326100			28
AASAVIAPPR	TSCSSPQRAASAVIAP	SAVIAPPRTKATYHDG	R	A	A	P	R	T	10	0	951.55	V5BSA6	141	150	yes	yes	2	0.00078335	127.17	8	8	6	7	8	8	8	8	2	2	6	8	311420000	45381000	43991000	24670000	39650000	27084000	29135000	25940000	19949000	923750	801350	14521000	39371000		3790	75
AASDVEAAQPHR	VVEEVESRAASDVEAA	VEAAQPHRRVRRKRSR	R	A	A	H	R	R	12	0	1250.6	V5B4K2	716	727	yes	yes	2	1.7524e-07	168.45	8	8	8	7	8	7	8	8	8	7	9	8	247300000	30420000	20872000	16416000	14205000	32512000	9632000	22297000	14032000	12899000	11717000	45635000	16662000		871	254
AASEVTEDASPVVNVAR	WPSLPSPRAASEVTED	SPVVNVARMLDYSLSV	R	A	A	A	R	M	17	0	1713.85	V5DH78	161	177	yes	yes	2	1.5681e-47	245.22	10	9	9	8	9	10	9	16	12	13	9	2	381900000	21890000	28783000	19606000	29197000	27149000	38528000	32573000	43327000	42578000	81733000	13247000	3285100		5087;5088;7141	87
AASFPLQLHGFDVDGVNTVSLSNHSGYPIIR	THGYVGNKAASFPLQL	HSGYPIIRGHRMDLQE	K	A	A	I	R	G	31	0	3310.67	V5BPL8	23	53	yes	yes	4	0.001598	49.141	3	2	3	1	2	1	1	6			2	6	52101000	5195500	4825100	8692800	7431500	2532800	673170	2071700	4013000	0	0	1394200	15271000			13
AASFQALNTK	SKPVPFSKAASFQALN	SFQALNTKQQHREGRG	K	A	A	T	K	Q	10	0	1049.55	V5BBQ1	505	514	yes	yes	2	3.6587e-13	165.78	8	8	8	7	8	8	8	8	8	7	7	8	496560000	38285000	41299000	38396000	42618000	39091000	25771000	37644000	30523000	95522000	66435000	15745000	25228000		1540	95
AASFSAGLGK	PAPTYGVKAASFSAGL	SFSAGLGKQUUUUGCD	K	A	A	G	K	Q	10	0	907.476	V5BCS5	214	223	yes	yes	2	0.040021	58.116	1	1	2		2				2	2			7859400	690070	403640	1290400	0	356030	0	0	0	2337500	2781700	0	0			1
AASGSFCFTPLFGDQR	MAQMRVDRAASGSFCF	TPLFGDQRGAEANELG	R	A	A	Q	R	G	16	0	1759.8	V5BEP6	371	386	yes	yes	2	1.1981e-19	204.78	8	8	8	8	8	7	8	8	1		4	5	305550000	32477000	34831000	45778000	42850000	39196000	35882000	30609000	33022000	142540	0	5312600	5450000		1980;1981	70
AASIIDSLLAER	RSSRDAIRAASIIDSL	IDSLLAERDRRREEYI	R	A	A	E	R	D	12	0	1257.69	V5ASG6	227	238	yes	yes	2	3.7235e-16	200.63	19	21	17	20	14	14	22	18	2	3	14	20	363500000	37404000	53136000	43163000	42780000	33081000	36024000	44840000	34824000	452600	479420	12557000	24759000		236;237	155
AASLIDCCVTDPGK	VETLEEGRAASLIDCC	CCVTDPGKEGQEDTGV	R	A	A	G	K	E	14	0	1505.69	V5B3G2	471	484	yes	yes	2	4.0115e-05	147.49	2	2	2	2	6	4	8	5	8	7	3	1	210350000	4272700	1668800	2444800	5170000	26772000	12286000	34963000	16039000	45918000	49720000	6141200	4955200		803	33
AASLIDCCVTDPGKEGQEDTGVNK	VETLEEGRAASLIDCC	QEDTGVNKVASGGAHY	R	A	A	N	K	V	24	1	2563.15	V5B3G2	471	494	yes	yes	2	0.0024987	85.157	2	4	2	1	2	2	2	2	3	1		2	22193000	1031700	2545900	2596600	659720	2484500	971680	2281700	1012000	4803700	1604800	0	2200200		803	3
AASLSLADLLHGVDAWSFEEK	KDDKEREKAASLSLAD	DAWSFEEKRAIRRVTA	K	A	A	E	K	R	21	0	2258.12	V5AQ67	207	227	yes	yes	3	1.1347e-05	126.42	2	2	2	3	4	2	5	7			1		8852400	779580	290090	770470	2457500	1206800	470170	920400	1681200	0	0	276210	0			9
AASPAPPGEMNSEVEELR	AMGLSLHRAASPAPPG	NSEVEELRCQVIAAER	R	A	A	L	R	C	18	0	1882.87	V5BRT4	377	394	yes	yes	2	1.2979e-13	173.78	7	8	8	6	6	9	8	6	2		7	8	266770000	31213000	29193000	27107000	18820000	29088000	26179000	19164000	23909000	747600	0	17209000	44139000		3699	68
AASPLSSQEVQAVNVR	SARSAKKRAASPLSSQ	EVQAVNVRHATPRYDG	R	A	A	V	R	H	16	0	1654.86	V5B2E3	135	150	yes	yes	2	2.311e-35	232.6	15	15	15	11	18	15	19	18	18	11	12	15	2079800000	181810000	137440000	166050000	124270000	228600000	160510000	155000000	135560000	289550000	233040000	93227000	174770000		754;755;756	173
AASPPTTLESCR	ANSLPSLRAASPPTTL	PTTLESCRRVTPSPPS	R	A	A	C	R	R	12	0	1288.61	V5BFL3	114	125	yes	yes	2	0.0016178	101.72	2	2	2	4	1	5	2	5			5	5	37777000	1108900	1370400	1306800	5285300	1570900	5802200	2197600	7396200	0	0	5648000	6090100		2131	20
AASSMISGTQPLAR	MSCRSFHRAASSMISG	SGTQPLARLPSERSWR	R	A	A	A	R	L	14	0	1388.71	V5BT87	182	195	yes	yes	2	0.060916	54.953											2		1116000	0	0	0	0	0	0	0	0	0	0	1116000	0			1
AASSVHVEESDGIVESQLEMAVDSFR	ENKEEELRAASSVHVE	EMAVDSFRDWFDLSAQ	R	A	A	F	R	D	26	0	2791.3	V5BDP5	672	697	yes	yes	3	2.2103e-06	94.671				1					1	1			2872800	0	0	0	665260	0	0	0	0	1100100	1107400	0	0		1852;1853	3
AASVASRENGLGGK	VLERMKIRAASVASRE	RENGLGGKAAAQQKRF	R	A	A	G	K	A	14	1	1315.68	V5B9G7	110	123	yes	yes	2	0.0051673	94.313	3	1	3	2	4	2	6		5	2		6	37226000	3409000	311030	5302200	630280	9389100	688300	6088500	0	3907800	1287400	0	6212600		1261;1262	14
AASVDADRAEEFAK	ANGEMVSRAASVDADR	DRAEEFAKLMGRMEEM	R	A	A	A	K	L	14	1	1478.7	V5BUY7	315	328	yes	yes	2	0.00015566	150.9	3	4	4	7	2	8	2	8	6	7	6	4	305780000	18981000	19521000	31559000	39016000	7928500	22250000	6856200	17506000	41634000	39294000	31961000	29271000		4046	51
AATAALASAENVLGADHMLR	RDLIAQQRAATAALAS	LGADHMLRTLSLMEVS	R	A	A	L	R	T	20	0	1981.01	V5DA09	373	392	yes	yes	2;3	5.7754e-22	183.73	7	9	4	1	7	3	5	1	6	5	18	20	294730000	6465200	12026000	4299100	2907000	9827700	4767600	3254000	565100	13283000	8093200	61520000	167720000	380	4745	45
AATAIDDIAGDGTTSTVLVIGEMMR	PTAALIARAATAIDDI	LVIGEMMRQCERCIQD	R	A	A	M	R	Q	25	0	2507.22	V5B209	57	81	yes	yes	2	7.1559e-19	177.24	8	2	7	4	7	5	8	6	3	1	5	2	508360000	68310000	20611000	90140000	70196000	61130000	55950000	40406000	28883000	2110500	537350	36073000	34010000			55
AATALEDYLLSTAFATTER	FWNLYVTRAATALEDY	TAFATTERQIGGGFEK	R	A	A	E	R	Q	19	0	2043.02	V5BP71	173	191	yes	yes	2	1.6094e-18	180.16		2	1						6	5			35435000	0	649330	776140	0	0	0	0	0	17938000	16071000	0	0		6583;6584	9
AATAVEVVEAMGYQR	FYDQRSGRAATAVEVV	VEAMGYQRATYFSDGF	R	A	A	Q	R	A	15	0	1593.78	V5BI16	125	139	yes	yes	2	2.7256e-05	144.8	1	1	1		1		2	4	1			2	36448000	4337600	2543200	6818400	0	7303700	0	3493700	5452000	662810	0	0	5836700			9
AATEGSGIFFAFSR	RNDTELNRAATEGSGI	GIFFAFSRLSTPAAIS	R	A	A	S	R	L	14	0	1459.71	V5BCQ8	1053	1066	yes	yes	2	1.531e-16	199.61	8	8	7	6	6	6	4	6	8	6	5	7	106930000	12174000	11439000	10638000	9356200	6945800	7478700	2936100	4125700	14658000	11659000	3577300	11940000		1751;6151	65
AATELQPPYELHVDEYAIIGNSDGSIENAITPESSPDK	GTLKYEPKAATELQPP	TPESSPDKLLDDRHLV	K	A	A	D	K	L	38	0	4069.93	V5DGS5	373	410	yes	yes	3	3.0841e-14	141.14	2	3	1	6	3	2		4	2		2	4	96045000	5764800	9536200	3899900	32345000	10256000	6730700	0	6272300	1374200	0	5831300	14035000			19
AATENNRSYNELFLPPK	AELPVDSKAATENNRS	NELFLPPKSQNINDIP	K	A	A	P	K	S	17	1	1962.98	V5B7R0	225	241	yes	yes	3	0.0095153	71.309										3			12314000	0	0	0	0	0	0	0	0	0	12314000	0	0		1110	3
AATLSFK	TISFAENKAATLSFKR	KAATLSFKRAPSNSAQ	K	A	A	F	K	R	7	0	736.412	V5ATM3	143	149	yes	yes	1;2	0.013562	99.013	7	4	7	5	5	3	5	6	4	8	6	1	88030000	10100000	2611300	9543500	10013000	6581500	2358200	4199700	7221000	5924900	15610000	10707000	3161200		279	45
AAVAQGGLPHSNSR	TSGYNASKAAVAQGGL	GLPHSNSRRKRSGISE	K	A	A	S	R	R	14	0	1363.7	V5BS07	256	269	yes	yes	2;3	0.00027631	130.38	17	11	12	12	13	12	11	15	11	10	16	15	167080000	16830000	9355600	9818200	7825500	17844000	6918800	12286000	8994100	12409000	9879300	38517000	16401000		3736;3737	136
AAVDEDHNVTMEVFVR	LRNYVGGRAAVDEDHN	VTMEVFVRRPNAYVQD	R	A	A	V	R	R	16	0	1830.86	V5AYV3	89	104	yes	yes	2;3	4.3679e-14	184.76	10	8	11	11	14	14	11	12	13	7	9	12	929000000	52055000	51612000	84243000	77030000	142180000	90688000	63298000	54706000	97989000	112370000	29401000	73422000			116
AAVDEDHNVTMQVFVR	LRNYVGGRAAVDEDHN	VTMQVFVRRPNAYVQD	R	A	A	V	R	R	16	0	1829.87	V5B5X2;V5B362	88	103	no	no	2;3	3.1089e-26	214.58	10	13	16	11	19	11	10	12	16	10	10	11	1164700000	67551000	55357000	169700000	72354000	295000000	74924000	77456000	43397000	112840000	62271000	42657000	91195000			114
AAVEDGGQCEVNTQPSPNAAHTR	QIGPVEKKAAVEDGGQ	SPNAAHTRYQNDIHEK	K	A	A	T	R	Y	23	0	2408.08	V5BAL2	279	301	yes	yes	2;3	2.73e-06	127.01	4	5	6	2	8	10	9	8	3	2	7	6	209170000	7118200	7786800	21833000	585880	42458000	14147000	30725000	17733000	726470	491540	22341000	43220000		1352;6031	41
AAVITSADDLHYYLSVLNDQLPIESQMMR	GFGSSLGRAAVITSAD	PIESQMMRRLIDMFNA	R	A	A	M	R	R	29	0	3292.61	V5D6H9	809	837	yes	yes	3	0.060941	23.892			1										871890	0	0	871890	0	0	0	0	0	0	0	0	0			1
AAVSNAEGMCSLELQFHCSGWK	NLQTGWDKAAVSNAEG	QFHCSGWKEFCNTSNM	K	A	A	W	K	E	22	0	2481.09	V5BCM5	135	156	yes	yes	3	8.7409e-08	137.13	6	5	8	7	8	9	8	3			2	6	420450000	20538000	16109000	77125000	72783000	88618000	73273000	31920000	13676000	0	0	3356400	23055000			57
AAVSSVDQCLSPVELGALMDLHAPGSCDGK	IPNTIMTKAAVSSVDQ	APGSCDGKKVPYYASD	K	A	A	G	K	K	30	0	3083.44	V5BIW3	651	680	yes	yes	3	3.0235e-07	111.3		4			1		4	3	2			4	21934000	0	6160100	0	0	1352800	0	6132000	2771400	841840	0	0	4675700		2573	7
AAVTPSTYGLQPNANK	NNMSWPPKAAVTPSTY	GLQPNANKSSMPSPYG	K	A	A	N	K	S	16	0	1630.83	V5DT54	160	175	yes	yes	2	7.9114e-26	212.37		2	1	2			1				1	5	17051000	0	1132600	479010	1017700	0	0	327440	0	0	0	1475900	12618000		7283	5
AAVTTVMEMITSLQPDEEHGDIILCCVPDEEVGLLGAK	SVLGADDKAAVTTVME	EVGLLGAKNLDLKSRF	K	A	A	A	K	N	38	0	4139.98	V5D8Q0	150	187	yes	yes	3	6.2091e-06	96.707	3		2		3		3				2		12639000	1104600	0	3044900	0	2678700	0	5205700	0	0	0	605240	0			8
AAWSNFESASAAAQK	EDTQERVRAAWSNFES	SASAAAQKFDAAVLNS	R	A	A	Q	K	F	15	0	1537.72	V5BFM4	112	126	yes	yes	2	6.8227e-07	161.82						1		5			1		4695500	0	0	0	0	0	1298600	0	3132900	0	0	264030	0			3
AAYAEAISLNYGVGVVK	DKAVEAVRAAYAEAIS	NYGVGVVKLMGRDSGF	R	A	A	V	K	L	17	0	1723.91	V5DTU9	327	343	yes	yes	2	3.892e-47	238.67	7	6	8	6	7	8	1	5	2	2	4	8	196490000	23924000	14474000	27913000	27664000	17094000	17975000	1272800	4282900	1023500	897190	20784000	39186000			56
AAYEDEDSSLTSPISSYAVNLGFSPQPDVALNPTHEK	REIIEAARAAYEDEDS	ALNPTHEKNGGPLSIE	R	A	A	E	K	N	37	0	3948.85	V5AL14	59	95	yes	yes	3	2.0982e-05	72.009									2	4			5315500	0	0	0	0	0	0	0	0	1540900	3774600	0	0		96	1
AAYNRTPQQTDGCETTFSR	ERRTRELRAAYNRTPQ	GCETTFSRTRPNLLQQ	R	A	A	S	R	T	19	1	2201.98	V5B8Y5	149	167	yes	yes	3	0.00081493	108.97	5	2	3	1	3	3	7	2				3	65243000	14001000	1969400	6919000	1577500	5556200	4051200	13967000	3860900	0	0	0	13341000		5986	18
AAYQWATLLNDDIHVVTCFGGSEACR	KDVIANSRAAYQWATL	FGGSEACRCVWLRLPG	R	A	A	C	R	C	26	0	2953.35	V5DLN7	327	352	yes	yes	3	1.2355e-06	99.923				2	1	3		5					6996900	0	0	0	2972500	475270	1848100	0	1701100	0	0	0	0			3
ACATCQEACDLLGSVEFR	SKKSDTEKACATCQEA	LLGSVEFRREAEPVQD	K	A	C	F	R	R	18	0	2085.89	V5D6H5	218	235	yes	yes	2	4.2125e-41	226.08	2	4		3	2	6	6	5				3	50506000	3378200	6990000	0	6601600	6816400	12040000	4488700	5275200	0	0	0	4916300			18
ACDESNLIVQAAQQLR	DCKRVFTRACDESNLI	VQAAQQLRSLCLDLLL	R	A	C	L	R	S	16	0	1814.89	V5B3W9	268	283	yes	yes	2	3.6211e-35	230.27	8	7	3		2					1	5	6	40412000	9629900	8773900	3732900	0	1670300	0	0	0	0	1186800	6010600	9407400		845	25
ACEEDGIVVIDEIDK	DVSAEALRACEEDGIV	VVIDEIDKIVTASGGY	R	A	C	D	K	I	15	0	1703.79	V5BL31	275	289	yes	yes	2	6.9212e-05	135.86					2								4394700	0	0	0	0	4394700	0	0	0	0	0	0	0			2
ACEEDGIVVIDEIDKIVTASGGYK	DVSAEALRACEEDGIV	VTASGGYKGHQASAEG	R	A	C	Y	K	G	24	1	2580.26	V5BL31	275	298	yes	yes	3	0.063629	40.622	1												347990	347990	0	0	0	0	0	0	0	0	0	0	0			1
ACEESEEAAAHLLFSNFFE	EDAIEAYRACEESEEA	LLFSNFFE________	R	A	C	F	E	-	19	0	2199.94	V5B773	343	361	yes	yes	2	2.2294e-07	145.43	6	7	7	6	6	8	8	8	7	7	6	8	224240000	13692000	15855000	28799000	29609000	20761000	29031000	16367000	15894000	8757400	7788000	9588700	28094000			81
ACNSLLLK	IKMAIEKKACNSLLLK	ACNSLLLKINQIGTIT	K	A	C	L	K	I	8	0	917.5	V5BRU1	336	343	yes	yes	2	0.0022816	116.37											3	2	3034700	0	0	0	0	0	0	0	0	0	0	1424000	1610700			5
ACPPSANDALFCATLSTLAMHEAMAGATNCIIALR	IDPSYMIRACPPSAND	TNCIIALRYNSYILVP	R	A	C	L	R	Y	35	0	3718.74	V5DTU9	457	491	yes	yes	3	0.020083	31.537		1	1	1	1							1	13156000	0	477190	1917300	7154200	1209300	0	0	0	0	0	0	2397900			3
ACSGAAFSRPPLSR	GMHLISNRACSGAAFS	FSRPPLSRQGTPIEKN	R	A	C	S	R	Q	14	0	1475.73	V5BKD6	1310	1323	yes	yes	3	0.019519	63.31	2	2	2	2	2	2	2		7	2	1	3	59701000	2193500	1350500	1742300	2213700	3784900	2393800	2081000	0	24455000	6399000	1290700	11796000			8
ACTPDLTEGQDLLANYK	VSMLVHLKACTPDLTE	QDLLANYKLLTAAAEA	K	A	C	Y	K	L	17	0	1907.89	V5DBY4	392	408	yes	yes	2	4.8031e-15	179.9	3	6	1				1	1		1	3	2	123660000	18771000	43523000	2940600	0	0	0	4299600	2690300	0	2518900	26878000	22037000			18
ACYNCGQPGHLSR	NAMTRGSRACYNCGQP	GQPGHLSRECPTRPPG	R	A	C	S	R	E	13	0	1518.65	V5BU71;V5BU64	12	24	yes	no	3	0.019188	63.944	3	2	3	1	2	1	1				3	5	7950000	1036700	224330	855720	409120	1006700	197130	345660	0	0	0	788070	3086500			9
ACYNCGQTGHTSR	NAPPGGERACYNCGQT	GQTGHTSRACPVK___	R	A	C	S	R	A	13	0	1510.6	V5BU71	117	129	yes	yes	2	0.0016618	121.72											1	1	68591	0	0	0	0	0	0	0	0	0	0	63268	5322.8		6837	1
ADAHFHILQAGSEIVR	VFQNILPRADAHFHIL	QAGSEIVRSNEAAWDL	R	A	D	V	R	S	16	0	1762.91	V5DCV2	600	615	yes	yes	3	1.1235e-05	139	5	4	6	5	8	5	5	3	4	2	5	4	248270000	19335000	9980600	36959000	34411000	69139000	21101000	12981000	5803700	10609000	5952800	10517000	11482000			41
ADFPIMAK	EFACTQFKADFPIMAK	ADFPIMAKIDVNGDKA	K	A	D	A	K	I	8	0	891.452	V5B9J0;V5BZH0	98	105	yes	no	2	0.01382	79.713	2	1	2		2		2					5	3801900	395910	149380	622040	0	308520	0	424680	0	0	0	0	1901400			2
ADGALLEGAELQFYLK	SRPGQTARADGALLEG	AELQFYLKKLEKKKR_	R	A	D	L	K	K	16	0	1736.9	V5BJK3	234	249	yes	yes	2	1.8324e-72	278.62	8	8	8	7	8	8	8	8	5	4	7	8	398680000	35357000	34473000	60419000	69977000	35913000	46348000	18504000	15860000	5269900	7084500	22170000	47302000			96
ADGFIDKEELIVALK	TFRRIDTKADGFIDKE	EELIVALKENLKHRFP	K	A	D	L	K	E	15	1	1659.91	V5BMR3	190	204	yes	yes	3	5.5024e-05	137.95						1			2				3155600	0	0	0	0	0	1483600	0	0	1671900	0	0	0			2
ADGLLHYDDDSDREER	IASDYGVRADGLLHYD	DDSDREERNRDMNFAD	R	A	D	E	R	N	16	1	1904.81	V5BRV8	412	427	yes	yes	3	0.00045218	106.87	4	4	4		9	3	8	8	4	2	1	1	225110000	22895000	8959800	10747000	0	63143000	5554200	64652000	31213000	5488600	5004400	2310200	5146900		3714	34
ADGPSLCSDSVHLNHSAYTDADFLHPR	QASGERGRADGPSLCS	DADFLHPRLSYVFLVE	R	A	D	P	R	L	27	0	2981.34	V5BHI4	268	294	yes	yes	4	0.00048034	63.979									1	5			18083000	0	0	0	0	0	0	0	0	4003100	14080000	0	0		2386	1
ADIALPCATQNELELEDAK	GKRPWHIKADIALPCA	ELELEDAKALIKNGVT	K	A	D	A	K	A	19	0	2100	V5AND5	147	165	yes	yes	2	3.7983e-52	240.34	8	8	8	7	6	7	8	8	8	6	7	8	752940000	98223000	132850000	60404000	78083000	33305000	41766000	62609000	34788000	30638000	21485000	68920000	89875000			95
ADIASQLESFSAER	RMVSSQVRADIASQLE	LESFSAERDRKAARQR	R	A	D	E	R	D	14	0	1522.73	V5BNB8	385	398	yes	yes	2	2.1483e-32	231.38	8	7	8	5	8	7	8	2	8	5	5	7	1071300000	112650000	134470000	85036000	66824000	108010000	61437000	146900000	25017000	93199000	90753000	34916000	112050000		3185	83
ADIDLQEGNNLK	FREKGPSRADIDLQEG	LQEGNNLKKEWREHLT	R	A	D	L	K	K	12	0	1328.66	V5DMU2	1283	1294	yes	yes	2	8.4843e-32	236.08	8	8	8	8	8	8	7	8	7	7	7	8	487260000	56365000	56994000	40695000	39313000	31832000	27583000	20255000	25020000	67404000	44593000	28688000	48518000			92
ADIFYLSSHTEEGQVFIDTCNLDGETSLK	VHNGEEVRADIFYLSS	LDGETSLKGRKSIEVT	R	A	D	L	K	G	29	0	3288.51	V5BHI7	163	191	yes	yes	3	1.8281e-29	181.32	3	2	3	4	2	6	2		2	1	1	1	62079000	2561800	2063600	9512000	17507000	2716900	17051000	2754200	0	1719200	1487400	1960700	2745300			13
ADLVDGGELATR	GAIALAARADLVDGGE	DGGELATRLGSFPPSR	R	A	D	T	R	L	12	0	1215.61	V5BEJ0	138	149	yes	yes	2	1.0714e-07	176.08	8	8	8	7	8	7	8	12			1		995980000	49310000	60174000	85871000	117300000	163880000	150690000	244650000	123700000	0	0	413380	0		6217	64
ADMADTLVCELYAAIGK	ASALFCNRADMADTLV	ELYAAIGKGATTRLDH	R	A	D	G	K	G	17	0	1839.87	V5B9X1	93	109	yes	yes	2	0.00011317	120.32	4		4		7		7				4		5446400	1113400	0	1751700	0	974360	0	1077200	0	0	0	529750	0			18
ADQLVEEAEKSLK	________________	EEAEKSLKGFSLSKYF	K	A	D	L	K	G	13	1	1458.76	V5BHZ3	5	17	yes	yes	2	6.3296e-22	209.19	4	2			2				4	3	2	2	31329000	3909400	820230	0	0	2429900	0	0	0	10709000	8120600	2949500	2390500		2449	6
ADSALNAAGHAGDSQKPSMQK	AHGEAEVRADSALNAA	SQKPSMQKHHFASANE	R	A	D	Q	K	H	21	0	2082.98	V5BAR0	496	516	yes	yes	3	4.3975e-06	132.24	10	10	11	8	11	7	12	13	10	10	7	13	299140000	32566000	29982000	22512000	10550000	38562000	8860300	30799000	18613000	19781000	21047000	15467000	50404000		1365;1366;1367	101
ADSFLTHDSVTASDIAQVIAR	EADKLATRADSFLTHD	DIAQVIARATGIPVQK	R	A	D	A	R	A	21	0	2216.11	V5AQ73	409	429	yes	yes	3	1.3422e-15	166.9	8	8	8	7	8	8	7	6	4	6	7	7	570720000	38369000	42369000	81962000	94832000	95567000	70997000	28549000	19217000	7089100	13284000	23261000	55219000			82
ADSVFRPFFGDYLDYR	LKAGKTRRADSVFRPF	FGDYLDYRNRLKPLHP	R	A	D	Y	R	N	16	0	1966.92	V5DAW6	749	764	yes	yes	2;3	8.4488e-05	125.51	8	11	11	7	10	6	8	7	9	6	13	12	281650000	18006000	21938000	34943000	36364000	42647000	23590000	13208000	12645000	10674000	8187900	17706000	41741000		4767	97
ADSVNFSATQIGPVEK	DSAAPVCRADSVNFSA	TQIGPVEKKAAVEDGG	R	A	D	E	K	K	16	0	1661.83	V5BAL2	262	277	yes	yes	2	1.3165e-57	251.38	8	8	8	7	8	8	8	8	2	2	7	9	905460000	63156000	62385000	83221000	61042000	110890000	81723000	97828000	87442000	833270	762330	80061000	176120000		1353	86
ADVEAAFAFFDVQNK	QYEFRLTRADVEAAFA	AFFDVQNKKDLKPRDL	R	A	D	N	K	K	15	0	1670.79	V5AUU4	112	126	yes	yes	2	0.021359	70.197									1				443010	0	0	0	0	0	0	0	0	443010	0	0	0			1
ADVVKSRDEEEPVSLR	GYAPKKTRADVVKSRD	EEEPVSLRGVKFAYPG	R	A	D	L	R	G	16	2	1827.93	V5B824	44	59	yes	yes	2;3	1.9537e-08	169.43	12	14	15	6	13	10	13	13	15	13	6	11	2009300000	173430000	154850000	132910000	50254000	221450000	63373000	100910000	68505000	427310000	373010000	54775000	188570000		1137	121
ADYDTTGLRPQGLRPTPVER	LLSGGAAKADYDTTGL	LRPTPVERAAIEKVLS	K	A	D	E	R	A	20	0	2241.15	V5AMB7	17	36	yes	yes	3	0.021849	71.143	8	6	8	3	5	3	4		5	1	4	6	1338500000	350550000	211970000	188960000	92083000	69242000	48097000	49913000	0	138770000	21415000	38189000	129280000			50
ADYFGDCVLTEYSGTVPLR	AWDLMSCRADYFGDCV	YSGTVPLRSSADAGAA	R	A	D	L	R	S	19	0	2162	V5AXR7	78	96	yes	yes	2	6.6846e-07	136.66			2		2		3		2	1	1		11811000	0	0	3162800	0	4181600	0	1704900	0	1957900	520360	283000	0			3
AEADNQPEFCDQEVQEPRPHTPEEEYPAEEPK	TSEYPVEKAEADNQPE	EYPAEEPKTYPEEEPH	K	A	E	P	K	T	32	0	3794.63	V5B5I4	57	88	yes	yes	3;4	3.138e-05	94.49	13	13	13	11	15	10	14	12	13	11	12	12	6297200000	588170000	573110000	595990000	433640000	717980000	255150000	477170000	449480000	526240000	642850000	222470000	814980000		5897	245
AEANISYTER	CILGDPAKAEANISYT	ANISYTERERQKGQRR	K	A	E	E	R	E	10	0	1152.54	V5ANG0	35	44	yes	yes	2	0.054591	52.167			2	5		3		2	1		1	1	1840600000	0	0	101350000	729900000	0	339770000	0	249940000	187550000	0	52629000	179430000			3
AEASDDEDVPLSALFGA	RDGNPKLKAEASDDED	PLSALFGA________	K	A	E	G	A	-	17	0	1705.77	V5BQI4	648	664	yes	yes	2	0.043793	56.039	4		4		3				1			2	13160000	3090400	0	5426300	0	3406100	0	0	0	53665	0	0	1183400		3565	1
AEDAAAEDGNDGNNTAKPNKPAR	ADVPKKKRAEDAAAED	AKPNKPARIRGRKHAK	R	A	E	A	R	I	23	0	2325.06	V5BJK7	292	314	yes	yes	3;4	7.998e-05	106.57	8	8	7	5	6	2	4	4			5	9	9472100	2852200	2090000	576720	452270	867110	41229	404600	119070	0	0	878650	1190200			74
AEDLSGIDREPEGVPLSHLMLHEDDAFVAMVDEIR	RVLAEEQKAEDLSGID	VAMVDEIRKLKKDPKR	K	A	E	I	R	K	35	1	3904.86	V5B525	1792	1826	yes	yes	4	0.012438	34.973	2	3	1				4				2		9261400	1829000	2403700	1490000	0	0	0	1106100	0	0	0	2432600	0			2
AEEALAMTLDVVYGSWVTR	KRRLEAERAEEALAMT	VYGSWVTRRRASGGDA	R	A	E	T	R	R	19	0	2110.04	V5B2T8	158	176	yes	yes	2	6.9053e-19	182.17	6	3	3	1	2	1	2				4	6	18970000	4061300	1177400	1839300	557270	205970	429840	258800	0	0	0	3675600	6764700			27
AEEASEGSPPAPSPSR	HEIIRALRAEEASEGS	PPAPSPSRGKNLQKGP	R	A	E	S	R	G	16	0	1567.71	V5BL42	594	609	yes	yes	2	0.063175	51.684						3	2	2					1398000	0	0	0	0	0	512540	361920	523510	0	0	0	0			1
AEECMWTIEDGSTVVITLTK	GDLYAAVKAEECMWTI	TVVITLTKMNQMEWWK	K	A	E	T	K	M	20	0	2282.08	V5BHT5	314	333	yes	yes	2	4.48e-22	189.56	7	7	8	9	5	7	4	8	3	1	7	4	183350000	16998000	14694000	32843000	38177000	11092000	20583000	6989800	9787900	1838800	1042500	14437000	14864000			97
AEEEMNELER	KLQADKTRAEEEMNEL	EEMNELERVVQLTEIK	R	A	E	E	R	V	10	0	1248.53	V5BV18	2992	3001	yes	yes	3	0.067356	21.993						1							15250	0	0	0	0	0	15250	0	0	0	0	0	0			1
AEEENTLSLFLEACR	________________	SLFLEACRKEGVKQPN	M	A	E	C	R	K	15	0	1780.83	V5BIC8	2	16	yes	yes	2	0.00016602	129.29	1	2	2		3		2		7	3			11160000	212110	345060	385330	0	797850	0	705640	0	6607800	2106200	0	0			9
AEEENTLSLFLEACRK	________________	LFLEACRKEGVKQPNT	M	A	E	R	K	E	16	1	1908.93	V5BIC8	2	17	yes	yes	2	0.058919	52.5					2			1			1	1	13203000	0	0	0	0	9967400	0	0	787240	0	0	957250	1490800			1
AEEEPDIYLSPADSHVAVHEHLMR	________________	AVHEHLMRIESAFYYS	M	A	E	M	R	I	24	0	2744.29	V5BEF5	2	25	yes	yes	3	4.4253e-09	139.74	22	21	15	11	15	12	14	8	19	9	17	23	1646700000	211020000	215900000	131930000	104200000	91610000	56357000	56581000	13960000	84530000	47726000	224030000	408820000	193	1936;1937;7348	177
AEEIVSSFLQR	AGDGDALKAEEIVSSF	IVSSFLQRIAESEQLN	K	A	E	Q	R	I	11	0	1277.66	V5BJS2	245	255	yes	yes	2	1.4431e-09	180.3	10	7	8	6	10	10	14	21	8		7	11	197870000	20001000	11564000	10682000	22675000	22709000	15982000	28672000	29141000	10397000	0	11500000	14542000		2725;2726	84
AEELLDLLHTDENGTVDLLELR	LNKLKTIRAEELLDLL	TVDLLELRELVFRVE_	R	A	E	L	R	E	22	0	2507.28	V5DED0	137	158	yes	yes	3	4.8736e-05	116.85	3	5	4	3	2	5	2	3	2	1	1	1	27690000	1436600	3495100	7630100	4607700	1057300	3045400	3331100	1371300	567490	475320	473710	198900			17
AEELVASVDVGTK	KLRGAHLKAEELVASV	ASVDVGTKWNLTEAYD	K	A	E	T	K	W	13	0	1316.68	V5BDW8	56	68	yes	yes	2	4.507e-07	169.58	2	2	4	5	3	3	5	2	11	10	1	3	65614000	746720	497260	1386500	2057700	4338800	815270	6945900	633740	30597000	16060000	323580	1211400			20
AEEPCQHEIEQDYPDSEGVGK	EANPEVVRAEEPCQHE	PDSEGVGKFIDEELAV	R	A	E	G	K	F	21	0	2416.01	V5C216	311	331	yes	yes	2;3	2.4313e-07	135.29	7	2	6	3	7	3	5	6	3		7	4	199100000	25064000	2541300	31152000	13822000	47262000	4582800	17839000	9281300	886650	0	11001000	35666000		4399	25
AEETGTPLPLAVVEEER	EAQMLEQRAEETGTPL	LAVVEEERAAFLKLVE	R	A	E	E	R	A	17	0	1838.93	V5D5C4	1171	1187	yes	yes	2	1.4008e-36	230.62	4	1	3	3	6	8	8	2			1		98408000	2819800	1021000	5828800	5404400	13446000	26782000	33882000	9105700	0	0	117730	0		6990	25
AEEVLVLSEMLK	TSFKGPEKAEEVLVLS	LVLSEMLKCETVFIPN	K	A	E	L	K	C	12	0	1359.73	V5BH81	593	604	yes	yes	2	0.0001143	134.56		2	3	4	3	4	2	2	1			3	19697000	0	1669900	3025700	4374100	1924700	4003700	1284200	527420	199210	0	0	2688500			11
AEGCDITVYFYEGTTTPASLEHFK	LRANGQSRAEGCDITV	PASLEHFKSATTSITF	R	A	E	F	K	S	24	0	2735.24	V5BJM3	41	64	yes	yes	3	0.00016192	85.855	1		3										5632300	640110	0	4992200	0	0	0	0	0	0	0	0	0			4
AEGDSPLSFLR	AITTRWSRAEGDSPLS	DSPLSFLRVNTPLNGG	R	A	E	L	R	V	11	0	1190.59	V5B5H8	592	602	yes	yes	2	2.3828e-05	158.31	2	2	2		2		2		7	7	1	6	29394000	995190	537870	948510	0	1608700	0	406440	0	9281100	11318000	400940	3897300		959	14
AEIESLLTQNYEDCEEYR	DNEVKRVKAEIESLLT	YEDCEEYRCTFDEFRH	K	A	E	Y	R	C	18	0	2260.98	V5DIG4	1000	1017	yes	yes	2	5.2721e-08	148.36							2						1922800	0	0	0	0	0	0	1922800	0	0	0	0	0			2
AEKDQYPLVCINTTSGTASEITR	YDYEGLDRAEKDQYPL	GTASEITRFAVITDEK	R	A	E	T	R	F	23	1	2553.24	V5BRQ8	135	157	yes	yes	3	3.7308e-08	144.63	3	2	2		6		2		7		2	2	50013000	8875600	3961300	2660900	0	22321000	0	2868000	0	1994400	0	2478100	4854200			11
AELGLDVFGGLDSAPSITPEATR	GELSEKERAELGLDVF	SITPEATRAGSGHVPS	R	A	E	T	R	A	23	0	2315.16	V5BND7	32	54	yes	yes	2	0.0056285	71.903										5		1	2387600	0	0	0	0	0	0	0	0	0	1926200	0	461380		3190	3
AELGVLDFPALQSLSGTR	LELLRVARAELGVLDF	LQSLSGTRSNVAPGVP	R	A	E	T	R	S	18	0	1872.99	V5BCS5	116	133	yes	yes	2	0.002069	92.01									2				246240	0	0	0	0	0	0	0	0	246240	0	0	0		1764	2
AELLLGVAEESGLVDKPTAEGGLPMTPHFPR	RMEMYYERAELLLGVA	PMTPHFPRGDGHVASF	R	A	E	P	R	G	31	0	3230.66	V5DT71	75	105	yes	yes	3;4	6.2271e-10	130.33	9	10	9	9	7	13	6	10	8	17	8	9	298780000	34686000	22366000	43530000	51728000	20123000	20780000	4170900	5175000	16470000	30689000	18772000	30287000	435	7284	77
AELNPDLVDEGVSTSILK	HDTELAARAELNPDLV	GVSTSILKNQFNYRDR	R	A	E	L	K	N	18	0	1898.98	V5DSN6	120	137	yes	yes	2	4.0012e-32	208.77	2	2			2		2		6	6	1	3	30971000	536700	733780	0	0	791890	0	507950	0	10101000	14423000	235350	3640600		5499;5500;7258	11
AELPGSFSLLPSPQYPPGDEGLR	LLLVPEIKAELPGSFS	PPGDEGLRDATSAPAG	K	A	E	L	R	D	23	0	2426.21	V5AQK8	564	586	yes	yes	2	0.00014527	106.67	6	5	1	1	2	6	5		8	3		1	25403000	5838800	3146800	846820	1226000	1875800	4032500	2484000	0	3321700	2170400	0	459810		162	11
AELQQLLSPLGASVANR	RGIPSQSKAELQQLLS	LGASVANRFFVSPFSL	K	A	E	N	R	F	17	0	1765.97	V5C1P3	50	66	yes	yes	2	7.8468e-22	206.99	5	3	2	2	6	4	6	6			7	8	167600000	13720000	8234400	7654300	13366000	19321000	14415000	15169000	14213000	0	0	23153000	38352000		4380	38
AELVNNLGTIAR	DTGIGMTKAELVNNLG	NNLGTIARSGTKAFME	K	A	E	A	R	S	12	0	1269.7	V5BB87	166	177	yes	yes	2	8.8817e-08	168.61	7	7	2	4	2	5	4	7			7	8	168820000	15443000	16912000	4551000	11441000	2237600	11679000	5837600	9225200	0	0	42343000	49150000			41
AEMAVSAACCDDLLVVSVAPHQVYGPR	MYAETKAKAEMAVSAA	PHQVYGPRDNLFLPNM	K	A	E	P	R	D	27	0	2914.38	V5BEU6	183	209	yes	yes	3	4.4883e-29	186.7	8	8	8	8	8	8	8	7	3	2	7	8	680940000	48415000	52590000	118140000	144780000	66466000	63272000	20197000	23280000	6228100	1100100	55980000	80494000			95
AEMDIAGLFGSASEVR	HNRQGWSKAEMDIAGL	FGSASEVRLKTRVTKR	K	A	E	V	R	L	16	0	1651.79	V5B2T8	240	255	yes	yes	2	0.00068591	121.32	1	1									1		637600	637600	0	0	0	0	0	0	0	0	0	0	0			2
AEMLYSGESGPDDK	PKKAQSYRAEMLYSGE	GESGPDDKYYVGIKNC	R	A	E	D	K	Y	14	0	1497.63	V5DRS6	351	364	yes	yes	2	1.7157e-06	138.55	2	4										2	7953500	1883500	5265500	0	0	0	0	0	0	0	0	0	804430			8
AEMQAFDLLTGLAEETSVHTEGGMR	SVLQRVKRAEMQAFDL	VHTEGGMRRKETFLGM	R	A	E	M	R	R	25	0	2692.25	V5BB18	525	549	yes	yes	3	1.8326e-05	87.802	4	2	2	3	2	8	2	5	3		2	2	21495000	2116200	689370	1022100	3695800	991610	6450200	1150000	2375600	281590	0	520370	2202400			13
AEMTEQSGLFLDSVLR	NRSEDETRAEMTEQSG	LFLDSVLRTYEKELRR	R	A	E	L	R	T	16	0	1794.88	V5BCY7	1278	1293	yes	yes	2	0.0010418	98.562	1		1	3			1	2					6693000	359290	0	652230	2720000	0	0	613380	2348100	0	0	0	0		1785	2
AENTMFPSPPAQTDENVPHFYTVPQELIR	TPGPRVTRAENTMFPS	TVPQELIRQEGRAQRN	R	A	E	I	R	Q	29	0	3327.59	V5BPP6	911	939	yes	yes	3	1.3319e-08	118.08	6	8	4	2	7		8	4	16	14	6	17	204960000	7085200	12016000	5238700	7014000	13464000	0	9771300	5435400	36635000	30042000	13910000	64345000	294	3422;6638	73
AEPLLVRPTSPFDR	GAQTKTKKAEPLLVRP	RPTSPFDRDCFRMENS	K	A	E	D	R	D	14	0	1596.86	V5BVG4	504	517	yes	yes	2;3	0.00020673	132.9	8	4	5	3	10	7	10	11	9	10	1	1	241200000	9717500	4312200	10241000	7619900	26251000	21814000	21381000	19663000	49375000	68264000	631310	1924300		4083;6853	47
AESATVLWSGSGNHIALLVK	IYQVPFGRAESATVLW	NHIALLVKSESDKSGR	R	A	E	V	K	S	20	0	2052.1	V5BCM0	234	253	yes	yes	3	2.2882e-05	124.5	2	2	2	3	2	3	2	6	2	2	2		27853000	1244900	1212900	6550900	11519000	1225200	1589100	1099000	2647100	239780	90892	434410	0			5
AESGDIDAEGTTGPFR	SVFGPDERAESGDIDA	EGTTGPFRMEGNNTSL	R	A	E	F	R	M	16	0	1621.72	V5BT66	13	28	yes	yes	2	5.1668e-10	168.62	2	3	2	2	2	5	2	5	2	3	1	2	66805000	4430900	7693200	3735500	4495800	3680400	8858200	3515300	8537100	4564500	9504000	1843800	5946100		3881	7
AESLVQNLVANK	VLERELHRAESLVQNL	VQNLVANKGISLESFI	R	A	E	N	K	G	12	0	1284.7	V5B8M1	480	491	yes	yes	2	4.7825e-11	184.87	3	4	2	8	2	7	6	8	8	7	4	4	183430000	3352000	8549600	7068000	27216000	5278500	17475000	13407000	18507000	33212000	33819000	6581800	8961300		1191	54
AESPLALNLMDVNEAK	LKDFALPKAESPLALN	LMDVNEAKGVHYPRPT	K	A	E	A	K	G	16	0	1713.86	V5B7I1	106	121	yes	yes	2	1.4813e-45	243.09	8	8	10	8	9	11	10	12	2		6	10	484820000	41081000	51239000	71112000	43870000	54088000	56367000	54342000	41293000	1222900	0	33226000	36979000	104	1081	82
AESSLAHLIDPGVLALK	RASLLVTKAESSLAHL	DPGVLALKNAMEILLS	K	A	E	L	K	N	17	0	1732.97	V5DJ53	256	272	yes	yes	2;3	2.5305e-05	132.67	2	2	2		3				7	13	3	1	28584000	541970	368670	1193200	0	1851400	0	0	0	9391000	13223000	1477000	537430		5157;5158	22
AESSYYSSFFELINELK	KIIVILKKAESSYYSS	FELINELKEASAEARD	K	A	E	L	K	E	17	0	2025.96	V5DIG4	265	281	yes	yes	2	5.18e-15	178.85	7	4	8	7	8	3	5		3			3	36296000	3339900	1830200	7485900	9791800	4111700	5870800	1902300	0	367700	0	0	1595700			51
AESTIVNEIADYSTANDDVMEFPSIK	PRLSIRSRAESTIVNE	VMEFPSIKVCTRSGIS	R	A	E	I	K	V	26	0	2858.32	V5BFA0	174	199	yes	yes	2	0.00064188	67.675	1												371610	371610	0	0	0	0	0	0	0	0	0	0	0		2067;6253	1
AETISEPGRSVADAPEMDERDEELVR	SNIDGHEKAETISEPG	ERDEELVRLRSKVETH	K	A	E	V	R	L	26	2	2900.35	V5BSV5	885	910	yes	yes	3	0.0018036	68.287	1							1					3125700	1683000	0	0	0	0	0	0	1442700	0	0	0	0		3860;3861;6787	2
AETRPEISAVEEQPAEPK	IPTQSKEKAETRPEIS	EEQPAEPKKVNVTLTP	K	A	E	P	K	K	18	0	1979.98	V5DN82	28	45	yes	yes	2;3	1.8525e-07	143.63	4	2	4	1	2	2	7	7	12	8	5	4	150860000	10035000	4450600	5784500	1254000	6257300	4834500	19124000	14051000	40228000	22797000	7185200	14860000		5349	28
AEVEVLTEAAVFLDDSVNK	YVEVALTKAEVEVLTE	FLDDSVNKLYRESRIC	K	A	E	N	K	L	19	0	2048.03	V5BLM5	416	434	yes	yes	2	2.1397e-25	200.33	8	8	9	7	8	8	8	8	9	7	7	6	81126000	6515500	7454800	10577000	12016000	5446800	8440200	4817100	3789000	8012000	4466100	4515700	5076200			144
AEVGVEGAAASLTGGAMR	FAATWRSRAEVGVEGA	SLTGGAMRDQPHEEEG	R	A	E	M	R	D	18	0	1645.81	V5B9D8	431	448	yes	yes	2	8.2299e-15	178.45	2	1							1		1	2	8786400	5019400	0	0	0	0	0	0	0	622750	0	0	3144200		1256	6
AEVSDVANAVFNGADCVMLSGETAK	TTNPRPTRAEVSDVAN	MLSGETAKGKYPNEVV	R	A	E	A	K	G	25	0	2554.17	V5C1M1	312	336	yes	yes	2	2.1266e-18	174.25	7	6	6	4	7	6	4	5	4	7	4	7	113880000	11952000	8518000	12159000	11902000	17889000	12674000	4922700	4687000	2953000	7016900	3616600	15589000			59
AEVWAELRTGASTMSNWLGRAAMPSITDETAMVALR	CLQYELSKAEVWAELR	ETAMVALRHVACDYLA	K	A	E	L	R	H	36	2	3891.91	V5DFQ9	60	95	yes	yes	4	0.0062108	42.319	1												25450000	25450000	0	0	0	0	0	0	0	0	0	0	0	390	7121	1
AEYEVVLDSQQQLMTLR	MSPGASWRAEYEVVLD	QQQLMTLRYNAVVQAT	R	A	E	L	R	Y	17	0	2022.01	V5BFE6	9	25	yes	yes	2	1.2427e-20	197.75	3	2	5	5	6	3	5		1	2		1	41262000	2281200	1248800	6361600	10028000	11074000	4978300	4004800	0	271810	573110	0	440290			18
AFAALVSSMLYEAR	EEREIGGKAFAALVSS	SSMLYEARFGPWFVEP	K	A	F	A	R	F	14	0	1527.78	V5BGL9	86	99	yes	yes	2	2.2496e-07	166.62	4	4	6	5	8	6	5	6	2	2	5	3	70412000	3226500	2405700	13774000	10775000	11912000	6453600	6290700	5805100	389510	228570	2497100	6654100			44
AFAENLLGFEDYETVGAEAK	LEDTITARAFAENLLG	ETVGAEAKVPEELQGN	R	A	F	A	K	V	20	0	2173.02	V5B2C6	1029	1048	yes	yes	2	2.0336e-21	184.76	10	9	6	3	3	1	5	8	4	2		3	74115000	16515000	10682000	9658700	4173900	3947700	1337800	5628900	10974000	6452600	3067400	0	1677200		5828	29
AFAGNACEIALSSEEEER	NLSAEEIRAFAGNACE	LSSEEEERHVLCISNE	R	A	F	E	R	H	18	0	1981.87	V5B5E2	275	292	yes	yes	2	1.9366e-78	274.08	8	7	8	7	8	8	8	8	9	6	7	8	1530200000	151240000	93078000	138770000	104020000	204170000	126910000	192070000	178140000	93806000	76676000	46210000	125120000			91
AFAKSPVR	PVQRTRGRAFAKSPVR	AFAKSPVRVCPTTGLK	R	A	F	V	R	V	8	1	874.502	V5BWW0	245	252	yes	yes	2	0.0086693	123.96	6	8	6	4	3	6	2				2	4	12025000	3038300	2756300	1421900	897890	720770	1222900	279900	0	0	0	605990	1081200		4172	36
AFASESSGALLFFQQTCHEFEVSVVEEATVHGLSR	ESDLVDYKAFASESSG	ATVHGLSRRDVEQEFL	K	A	F	S	R	R	35	0	3868.84	V5C2Q7	143	177	yes	yes	4	0.0011741	47.163	6	4	5	6	7	6	3	4			3	5	79375000	5998700	4747200	15547000	11768000	6978100	11842000	4316200	2842400	0	0	5250400	10085000			63
AFCAHDDSDVEWILFAFAPGR	QLKPLFMKAFCAHDDS	LFAFAPGRVNFIGEHV	K	A	F	G	R	V	21	0	2423.1	V5BD26	25	45	yes	yes	3	0.0040228	88.19	8	8	8	8	8	8	8	8	2	1	5	8	415390000	43209000	31841000	47998000	57458000	26967000	38127000	13554000	10405000	220330	113220	31603000	113890000			92
AFDEAVASHSTMLQLQDMR	PGSGTKPRAFDEAVAS	MLQLQDMRNYMNSPTQ	R	A	F	M	R	N	19	0	2148.99	V5BAC7	247	265	yes	yes	2;3	1.7242e-41	231.04	20	22	27	17	24	18	20	17	36	34	13	15	2040400000	159610000	133790000	159060000	138730000	155750000	102750000	75044000	80014000	538660000	414890000	18434000	63625000	133;134	1331;1332;6018	212
AFDGDLVMSTDPADTLNNFPR	HAMLYYWKAFDGDLVM	DTLNNFPRDMQWGQAL	K	A	F	P	R	D	21	0	2295.05	V5BT47	316	336	yes	yes	2	3.63e-05	122.13												3	4278800	0	0	0	0	0	0	0	0	0	0	0	4278800			3
AFDNLLIVPPGSGIVHQVNLEYLAR	EFLRWGSKAFDNLLIV	VNLEYLARVVFNNKGL	K	A	F	A	R	V	25	0	2734.48	V5B6G9	175	199	yes	yes	3	0.0061765	48.872			1	4		3	2	2		7			28242000	0	0	1536400	13640000	0	5415300	2261600	3110200	0	2278000	0	0			2
AFEIALLHLPSEGEMPALPEASLPHHPSCPVLR	AISPNPGRAFEIALLH	HPSCPVLRAESINGMD	R	A	F	L	R	A	33	0	3614.84	V5BFG0	98	130	yes	yes	4	0.0014055	47.73			1										2765400	0	0	2765400	0	0	0	0	0	0	0	0	0		2097	1
AFFAEFELDEKDPILHFTEGLHR	SVSEETIRAFFAEFEL	HFTEGLHRGTGFVRLK	R	A	F	H	R	G	23	1	2760.35	V5BF44	46	68	yes	yes	4	0.023666	46.099				2		7		1					17913000	0	0	0	6025700	0	11782000	0	104600	0	0	0	0			4
AFFSTGSDCAVVHQATLNLEK	THMCAESKAFFSTGSD	QATLNLEKIFDLLNSA	K	A	F	E	K	I	21	0	2294.1	V5DD63	781	801	yes	yes	3	9.8997e-05	117.2	4	5	5	4	6	5	2	3			4	3	176210000	13868000	14960000	27962000	28879000	36900000	21695000	2852700	6526700	0	0	10927000	11642000			32
AFGMDHVLSGGDVVSEEYFGILDER	ANALSCYKAFGMDHVL	YFGILDERLRWLLRVR	K	A	F	E	R	L	25	0	2741.26	V5BGR2	55	79	yes	yes	3	0.00021294	72.316				1	2								6024700	0	0	0	3579900	2444700	0	0	0	0	0	0	0			2
AFIGVVSNPVNSTVPIAAETLK	ACAKVCPKAFIGVVSN	PIAAETLKKAGVFDPA	K	A	F	L	K	K	22	0	2226.23	V5BHN5	119	140	yes	yes	2	7.2544e-08	144.95						2	1				1	1	6601500	0	0	0	0	0	3165800	1290600	0	0	0	442310	1702800			5
AFIHIMDSMTAAELDDAR	ELGDVALKAFIHIMDS	AAELDDARVKKTMTPS	K	A	F	A	R	V	18	0	2005.92	V5DSI7	372	389	yes	yes	3	3.9677e-06	129.29	2			3	2	5					1	2	23714000	1171200	0	0	8554600	3573800	7192800	0	0	0	0	827950	2393500			10
AFIIGAGALGCELIK	QSYLSKQRAFIIGAGA	ALGCELIKNAACMGFG	R	A	F	I	K	N	15	0	1531.84	V5BB41	442	456	yes	yes	2	2.6347e-13	192.65	8	5	8	7	8	8	6	2	3		7	8	186330000	16999000	9743600	34887000	33518000	23737000	25603000	8296000	2634800	713820	0	11327000	18870000			66
AFLAEFNHALVEEFIR	DELKVKVRAFLAEFNH	ALVEEFIRGREGTVLA	R	A	F	I	R	G	16	0	1904.98	V5BHW2	66	81	yes	yes	3	1.3586e-09	164.2	4	3	5	4	8	7	4	3			2	7	50562000	3247300	1991900	4750500	9636900	5675600	6617900	2165600	801190	0	0	1810400	13865000			37
AFLDPDPDGVPLSDLPINEDQAFR	REVLEGDRAFLDPDPD	INEDQAFRAKEVKHAE	R	A	F	F	R	A	24	0	2640.27	V5APL8	59	82	yes	yes	2	7.2463e-07	124.4	2	2	4		3	2	4	8	2	2		2	17817000	793430	658250	2051000	0	2185600	1422600	2632300	5827800	811000	477780	0	957270		138	14
AFLPPIIINPNNR	VKRAGKKKAFLPPIII	IIINPNNRMMIALDLN	K	A	F	N	R	M	13	0	1477.84	V5BQ28	1500	1512	yes	yes	2	0.0005212	129.89	2	2	2		1				4	3	1	3	12921000	354320	315040	660610	0	57154	0	0	0	5669300	5037000	220730	606930			7
AFLVNTVHDCVWIDAHSSVADEVMHDVSEIMSSTSK	EKRNYDGKAFLVNTVH	EIMSSTSKVMSSLWPD	K	A	F	S	K	V	36	0	4015.84	V5BEB4	1438	1473	yes	yes	4	1.8559e-05	101.39				4		5	2	2					15766000	0	0	0	8490400	0	4753500	1940500	582020	0	0	0	0			4
AFMAENDVFFSK	EMQAAEIKAFMAENDV	ENDVFFSKQTVENACG	K	A	F	S	K	Q	12	0	1404.64	V5BN93	79	90	yes	yes	2	0.0038427	91.307					1								1040800	0	0	0	0	1040800	0	0	0	0	0	0	0			1
AFMLIEAQQIELLR	NETLTSQKAFMLIEAQ	AQQIELLRVLEATGVF	K	A	F	L	R	V	14	0	1673.92	V5BSE1	824	837	yes	yes	2	0.00044831	126.71	5	2	4	3	2	4	1				5	7	20427000	2147900	901070	3451000	2259500	1323500	4325900	108000	0	0	0	1097100	4813000			21
AFMNAGMTHELTSILDQIVVR	EEVSTTVRAFMNAGMT	ILDQIVVRGRFRKNRF	R	A	F	V	R	G	21	0	2345.19	V5BJW2	1009	1029	yes	yes	3	9.4349e-08	143.46	10	7	19	12	13	15	14	12	1		11	13	294190000	12203000	11504000	49740000	56223000	22585000	35004000	25290000	17164000	15979	0	14781000	49679000	253;254		78
AFMQITELVDQFSAAR	RRNRVQERAFMQITEL	VDQFSAARDPTRETFH	R	A	F	A	R	D	16	0	1825.9	V5AZD3	369	384	yes	yes	2	2.0661e-05	140.68	1	2	2		1		3				3	5	8058700	323510	448620	598690	0	106730	0	242350	0	0	0	1116100	5222700			6
AFMVNFVHDSLWLDCHLDVLEECIR	RRDFYGQKAFMVNFVH	DVLEECIRETRDILTE	K	A	F	I	R	E	25	0	3117.45	V5BDX7	1368	1392	yes	yes	4	0.051321	30.431											4	1	1419500	0	0	0	0	0	0	0	0	0	0	729020	690450			1
AFMYGEFVIELAEELK	YLEQLGLRAFMYGEFV	IELAEELKELRPSERE	R	A	F	L	K	E	16	0	1887.93	V5AT54;V5AUB8	29	44	yes	no	2	2.9534e-13	182.7	7		3								6		16202000	7380200	0	4772600	0	0	0	0	0	0	0	4048900	0	36		16
AFQTYTGDGAQNLSPVLLEDAK	LRHLQDHRAFQTYTGD	PVLLEDAKRIIMGSRK	R	A	F	A	K	R	22	0	2337.15	V5B2P0	1392	1413	yes	yes	2	1.8435e-52	226.11		1	1			1	1	6	7	7	2		187230000	0	705790	2116500	0	0	2978600	1236700	17808000	75117000	85334000	1937800	0		768	23
AFQTYTGDGAQNLSPVLLEDAKR	LRHLQDHRAFQTYTGD	VLLEDAKRIIMGSRKD	R	A	F	K	R	I	23	1	2493.25	V5B2P0	1392	1414	yes	yes	3	0.0038888	71.678										1			2193200	0	0	0	0	0	0	0	0	0	2193200	0	0		768	1
AFSAALGTLRAR	TKSQGRSRAFSAALGT	ALGTLRARQRVMEYLS	R	A	F	A	R	Q	12	1	1232.7	V5DI32	123	134	yes	yes	3	0.066175	48.527											1		966370	0	0	0	0	0	0	0	0	0	0	966370	0			1
AFSELPSK	PTPAQALRAFSELPSK	AFSELPSKRATPSLAR	R	A	F	S	K	R	8	0	877.455	V5BEJ0	209	216	yes	yes	1;2	0.001256	120.86	11	1	3	2	6	1		1			5	2	96635000	50655000	573230	4903100	2932500	9841700	1248600	0	15823000	0	0	7530100	3127400		1944;1945	16
AFSELPSKR	PTPAQALRAFSELPSK	FSELPSKRATPSLARV	R	A	F	K	R	A	9	1	1033.56	V5BEJ0	209	217	yes	yes	2	0.00045754	149.82	18	23	22	20	23	24	23	24	2	3	6	12	4472600000	276530000	280760000	617000000	413580000	714720000	446500000	879680000	771670000	313010	362470	13387000	58084000		1944;1945	211
AFSELPSKRATPSLAR	PTPAQALRAFSELPSK	RATPSLARVPLHAYET	R	A	F	A	R	V	16	2	1729.95	V5BEJ0	209	224	yes	yes	2;3	0.0043092	103.71	7	4	6	5	6	5	6	4			2	3	328770000	31893000	8325400	31427000	27866000	68971000	41662000	67216000	44039000	0	0	1158800	6209800		1944;1945;1946;6218	23
AFSGSCLSLEDMEIVR	________________	LEDMEIVRRPNLVKQP	R	A	F	V	R	R	16	0	1812.84	V5DLY1	4	19	yes	yes	2	8.3402e-72	271.73	29	37	21	21	26	14	33	34	22	19	8	24	733030000	61633000	67774000	71760000	84537000	72305000	50756000	77729000	56295000	48090000	54218000	12238000	75692000		5293;5294;5295	234
AFSNTLSFEDTQR	GKLVRDSRAFSNTLSF	LSFEDTQRTNSTISNN	R	A	F	Q	R	T	13	0	1514.7	V5BU66	205	217	yes	yes	2	3.5535e-16	204.9		1			1				3	5			15557000	0	274310	0	0	403170	0	0	0	4985100	9894700	0	0		6836	7
AFSSDEEIHIDPSALLPTR	VSRSDGYRAFSSDEEI	PSALLPTRVPLFSLVP	R	A	F	T	R	V	19	0	2097.04	V5BPW9	693	711	yes	yes	3	0.021528	65.905									3	3			8375800	0	0	0	0	0	0	0	0	3314700	5061100	0	0			2
AFSSQLLR	KEGEGEEKAFSSQLLR	AFSSQLLRHFTGSTAP	K	A	F	L	R	H	8	0	920.508	V5BD11	111	118	yes	yes	2	0.00030922	161.51	2	1	2	6	3	7	2	6	8	5	7	8	154380000	3301600	574240	2700700	16033000	3567900	12081000	2545600	8618300	41684000	26898000	18230000	18140000		1792;1793	46
AFSSSAVALAMDEATILR	ALQEAYLRAFSSSAVA	MDEATILRHWVDTALR	R	A	F	L	R	H	18	0	1851.94	V5BUT4	622	639	yes	yes	2	2.6711e-13	170.11	4	5	4	4	5	4	4	8	2		3	3	41604000	2703100	3300200	4520900	7679400	4322300	5309600	2311200	3915400	159980	0	2311100	5071100			34
AFTLAQPPLEIESLMSR	RRILTSIKAFTLAQPP	EIESLMSREEQVNKEI	K	A	F	S	R	E	17	0	1901.99	V5B6H6	59	75	yes	yes	2	8.4846e-21	199.65	8	8	8	7	9	10	12	23	10	14	8	10	195330000	7967300	9905900	12600000	16172000	11541000	14586000	13124000	14178000	40011000	29497000	6321100	19421000	92	1008;1009	120
AFTLAQPPLEIESLMSREEQVNK	RRILTSIKAFTLAQPP	SREEQVNKEIATGVPM	K	A	F	N	K	E	23	1	2629.34	V5B6H6	59	81	yes	yes	2;3	0.00060536	103.85	6	3	5	4	7	6	12	11	4	2	1	3	61008000	3979400	3887900	7317400	5908400	7016200	6414000	11239000	9061900	743170	590480	246210	4604000		1008;1009	37
AFVPLIPEAQNANPTPESPFLLSPEK	EGIGGMLRAFVPLIPE	PFLLSPEKDRRGEFAA	R	A	F	E	K	D	26	0	2805.46	V5BMB0	29	54	yes	yes	2	0.033603	50.783		2											1013500	0	1013500	0	0	0	0	0	0	0	0	0	0			1
AFVPQTLADINTLTVATPFK	TPPASSSRAFVPQTLA	LTVATPFKTEAEPWYD	R	A	F	F	K	T	20	0	2146.17	V5DRN9	318	337	yes	yes	2	8.2343e-05	126.25		1						1					991450	0	790050	0	0	0	0	0	201400	0	0	0	0		7239	2
AFVSLGGAEDGTGSVQLEDLR	DESEDTLRAFVSLGGA	SVQLEDLRKVCRDFGL	R	A	F	L	R	K	21	0	2120.04	V5BCG5	157	177	yes	yes	2	7.9737e-40	221.86			2		2				5	1	1	1	21583000	0	0	2873100	0	2138800	0	0	0	8541000	5837200	629070	1563400			5
AFVTLDELSWCAFR	LHESPLLKAFVTLDEL	ELSWCAFREEREKKMK	K	A	F	F	R	E	14	0	1713.82	V5B677	139	152	yes	yes	2	4.1908e-11	183.89	2	2	3	5	7	7		6		1	1	1	39311000	937240	840480	3319100	8731100	9249000	11571000	0	3261400	0	18548	186410	1196500			23
AFYELAVANSAYVAAIEDSSESAILAR	ETLAQEARAFYELAVA	SESAILARDAPLALEN	R	A	F	A	R	D	27	0	2830.4	V5BWW5	315	341	yes	yes	3	0.068686	44.474				1									556650	0	0	0	556650	0	0	0	0	0	0	0	0			0
AFYQLAHGGMSGGTAHSVMAVHESCGLEDNDPYSLLPK	GSEVAEVKAFYQLAHG	DPYSLLPKDAPRPPTA	K	A	F	P	K	D	38	0	4045.84	V5CHW2;V5AMR3	73	110	yes	no	4	2.5256e-05	58.829	1	2	1	2	2	3	1	6			6		50296000	4265600	4775900	4862100	8463500	7994700	4404000	346400	3425800	0	0	11758000	0			7
AFYSAANYLAAWDAFHATK	AQTEETARAFYSAANY	WDAFHATKERKIVVFD	R	A	F	T	K	E	19	0	2117	V5D316	106	124	yes	yes	3	0.012005	76.574	4	4	2	1	3	3	5	6	1	2	6	5	131340000	8318200	9829400	14474000	14117000	14807000	7431000	14050000	4815400	272610	616020	14664000	27941000			27
AGAEHLFTTSEQSGQALK	MCVVVAKRAGAEHLFT	EQSGQALKNAIQIALE	R	A	G	L	K	N	18	0	1873.92	V5BP86	313	330	yes	yes	3	1.976e-07	137.73	5	6	5	7	6	8	5	8	2		6	4	338200000	32085000	33763000	18732000	28192000	95134000	48534000	26178000	24674000	1306000	0	14337000	15265000			49
AGAEYHEYQTNATLLADMVVMLGGR	HALGYTQRAGAEYHEY	MVVMLGGRAAEETILG	R	A	G	G	R	A	25	0	2709.29	V5DN25	246	270	yes	yes	3	5.5591e-05	77.221	5	5	3	2	3	6	4	7			5	7	35673000	3361300	3972500	2364300	3874600	1292700	4990900	3468400	3589200	0	0	2657200	6102100			41
AGALQTSGLHTILLSNNPLIQPK	FGELVWNRAGALQTSG	NNPLIQPKSGMPAPKL	R	A	G	P	K	S	23	0	2385.34	V5AZQ5	323	345	yes	yes	3	0.0023339	78.554									6			1	1746300	0	0	0	0	0	0	0	0	1544000	0	0	202240		581;5780;5781	1
AGATTLPASVSDEELDALIHEALTGASAAPK	SAQVGMTRAGATTLPA	TGASAAPKAGENRTMA	R	A	G	P	K	A	31	0	3005.52	V5D4V6	20	50	yes	yes	3	9.6261e-10	127.11	7	6	7	7	7	6	6		6		5	8	348680000	38082000	47506000	53953000	69707000	24009000	30777000	13430000	0	8967100	0	7257700	54991000		4572;4573;4574	69
AGAVSMHTEYGDEQITVEVVEDMDAAVDHINK	AIAASLARAGAVSMHT	AAVDHINKYGSHHTEC	R	A	G	N	K	Y	32	0	3472.58	V5B5L8	611	642	yes	yes	3;4	2.5101e-20	149.93	14	14	13	14	14	16	12	10	8	4	9	13	1607300000	129180000	124160000	253770000	272200000	119570000	226760000	56671000	47503000	15857000	6099600	123210000	232280000	88		160
AGDICAIQGEIDASSGDTIMR	AEQVDEVKAGDICAIQ	SSGDTIMRAGPKSGLL	K	A	G	M	R	A	21	0	2178.99	V5B9Z7	402	422	yes	yes	2	2.1477e-11	163.15					1		2					2	8204600	0	0	0	0	2551700	0	2544500	0	0	0	0	3108400			5
AGDSPLVGPR	RRDRRGTRAGDSPLVG	DSPLVGPRNHGNGVSP	R	A	G	P	R	N	10	0	967.509	V5BF44	222	231	yes	yes	2	0.00013471	153.49	9	8	9	7	8	8	8	8	7	7	7	8	929090000	102560000	112730000	109730000	76826000	97598000	48269000	104520000	84382000	22126000	16466000	65257000	88628000		2038	141
AGDWAIVTGATEGIGYAMTMELAR	DLKRKYARAGDWAIVT	AMTMELARRGFNVCVV	R	A	G	A	R	R	24	0	2483.18	V5B6S6	44	67	yes	yes	2	2.7961e-24	191.66	26	11	15	11	23	11	15	10	1		18	14	232430000	31365000	16254000	30796000	33465000	16769000	19288000	11231000	4365300	40207	0	31932000	36921000	95;96		247
AGEEITEQMFNFITK	SEELYIRKAGEEITEQ	QMFNFITKGGHRVALR	K	A	G	T	K	G	15	0	1756.83	V5BGT0	102	116	yes	yes	2	1.1556e-06	160.04	4	2	4	4	4	1	4	1	1	1	2	4	24416000	2519700	1306300	3550600	4240400	4324400	1265100	1882400	615520	183810	276160	905950	3345800			12
AGEVQYIADPIAPYTMSTR	YVGLTIGKAGEVQYIA	APYTMSTRSSSPRSQK	K	A	G	T	R	S	19	0	2082.01	V5BSF6	161	179	yes	yes	2	3.5585e-52	239.13	19	16	15	14	17	16	15	15	16	17	14	15	1608300000	159760000	151380000	176310000	128260000	116280000	124790000	91954000	105130000	144800000	146160000	101640000	161820000	316	3815;6768;6769;7382	200
AGFDGVEIHGANGYLLDAFFR	GAKNAIFKAGFDGVEI	YLLDAFFRESSNKRQS	K	A	G	F	R	E	21	0	2268.1	V5BT91	187	207	yes	yes	2;3	2.8989e-30	201.75	11	11	8	7	9	8	8	8	3	2	11	13	1674700000	160760000	185180000	205500000	248850000	71767000	153400000	36676000	32739000	631080	497270	178130000	400550000			88
AGFVPQSDK	LHRLDRLRAGFVPQSD	GFVPQSDKVLSTLLKE	R	A	G	D	K	V	9	0	947.471	V5AT03	885	893	yes	yes	3	0.067802	21.448	1		1									1	85849	49632	0	21927	0	0	0	0	0	0	0	0	14289			1
AGGKPVGTETPINLDGDSSNNAPLSK	EDELEAKKAGGKPVGT	SNNAPLSKLLPLNGGT	K	A	G	S	K	L	26	0	2538.26	V5BAD8	25	50	yes	yes	2;3	7.3852e-14	154.7	4	4	3	4	12	2	8	1	8	6	3	3	162010000	3348100	1719200	7655600	4441600	27423000	2587300	25784000	1074400	52807000	28329000	1929500	4910400		6020;6021	26
AGGTNFNNATAMFGASGK	ADQIEALKAGGTNFNN	AMFGASGKGTQAVSSI	K	A	G	G	K	G	18	0	1714.77	V5BWY3	373	390	yes	yes	2	7.0913e-10	158.91	2	2	1		2		4		5		1	3	19059000	1007100	690420	468300	0	702330	0	1105400	0	9796900	0	711930	4576600		4188	3
AGGVRTPFASTPTMGHSGTPR	VFHLENPRAGGVRTPF	MGHSGTPRSPSSRRLS	R	A	G	P	R	S	21	1	2084.02	V5DG83	122	142	yes	yes	3	0.0064342	88.244	2	3		1	3	6	5	6			1	2	70613000	3781300	3319500	0	1125600	13819000	10214000	16730000	18679000	0	0	209180	2735400		7128;7129	14
AGIFPSETEVVEMDNDLAQEIAAR	RAVGALTKAGIFPSET	LAQEIAARTALLFPEE	K	A	G	A	R	T	24	0	2604.24	V5BH01	184	207	yes	yes	2	1.7812e-05	115.12	3	4	3	5	3	2	1		1				12607000	2423200	3416100	1419800	2934700	594830	721950	377150	0	719510	0	0	0		2312;6305	12
AGILETVMDVLK	VCDTGIEKAGILETVM	ETVMDVLKKKCQMDPV	K	A	G	L	K	K	12	0	1287.71	V5BRQ8	53	64	yes	yes	2	6.6002e-52	255.52	9	6	7	7	8	8	8	6	3	1	7	9	52901000	3676100	1881200	6975900	8661500	2629500	5914300	5596200	3159400	125680	23365	5444300	8814000	310		76
AGISEENMVAQAIIACGGVNAIER	QLGDDDFRAGISEENM	GGVNAIERIQSYTDNN	R	A	G	E	R	I	24	0	2472.21	V5B924	459	482	yes	yes	2	7.3736e-17	168.45	5	5	7	4	8	6	4	7	1		3	4	106890000	8285400	7069700	18965000	14341000	17087000	19408000	4634700	9224900	296900	0	2883100	4690700			49
AGLFPLESSEEKEEVPVSAR	DDKIYEEKAGLFPLES	EEVPVSARSGENDIYT	K	A	G	A	R	S	20	1	2173.09	V5B6M7	368	387	yes	yes	2;3	2.7823e-10	158.91	19	16	13	7	13	10	17	13	29	15	10	15	647360000	74119000	52926000	53972000	31636000	45060000	22878000	41151000	46738000	79744000	102420000	27122000	69599000		1016;1017;1018	100
AGLSETGFLAELR	IAIEEASKAGLSETGF	TGFLAELRNSREDFLG	K	A	G	L	R	N	13	0	1362.71	V5BNQ9	396	408	yes	yes	2	1.2566e-15	197.7	5	2	2		2		3		4	6		1	24181000	4912900	1340000	578350	0	1762600	0	905010	0	5125800	8295400	0	1260800		3230;6554	13
AGLSHLKEPLDLTDYVVTR	VCDFGLARAGLSHLKE	LTDYVVTRWYRPPELL	R	A	G	T	R	W	19	1	2126.14	V5BSG8	195	213	yes	yes	3	1.3799e-07	147.08	8	8	8	8	6	7	7	8	8	7	6	7	716140000	86226000	89465000	86922000	89693000	55118000	53830000	21375000	27501000	52906000	39150000	36828000	77125000		6776	94
AGLSIFGINNVHIGGAEGEELEEGEHEEMVDAQTK	YHVLQQRKAGLSIFGI	EMVDAQTKAARVEKIK	K	A	G	T	K	A	35	0	3708.72	V5BLG8	356	390	yes	yes	4	3.648e-05	81.001	5	7	8	8	8	8	5	5			2	5	415340000	17834000	30353000	69442000	94573000	78691000	72828000	13607000	8189700	0	0	4492400	25326000			61
AGLSLSDIDAFEMMGGTSR	LAEEALSKAGLSLSDI	EMMGGTSRTPKIISDL	K	A	G	S	R	T	19	0	1956.89	V5ARL4	362	380	yes	yes	2	4.1778e-25	193.27	3	3	6	6	7	8	6	7	1			1	73142000	2507300	2461900	12708000	17707000	12820000	11389000	5330700	6423100	458020	0	0	1337000			45
AGLSSLDSTR	IGSVGRKRAGLSSLDS	LSSLDSTRMKNGSADG	R	A	G	T	R	M	10	0	1005.51	V5C2Q3	67	76	yes	yes	2	3.0037e-05	133.98	8	8	11	9	11	9	12	8	12	6	9	11	105220000	4370900	2429200	8257300	9040800	9301500	8126200	10502000	12399000	13243000	9688700	7632200	10228000		4465;6956	78
AGLTAEDIDLFEIHEAFAAQVLATIK	GWGPTLKRAGLTAEDI	AQVLATIKCLQSPEFF	R	A	G	I	K	C	26	0	2785.45	V5BK66	335	360	yes	yes	3	1.4714e-25	186.7	7	1	5		6		7		1		7	4	22618000	3202300	92273	5728800	0	1437900	0	4993900	0	48561	0	4085000	3029500			64
AGPGGALNGTSPHLSPR	SPRPSPARAGPGGALN	TSPHLSPRMAELIDGA	R	A	G	P	R	M	17	0	1587.81	V5C216	764	780	yes	yes	2	0.0047446	93.851	1					2	1	6			1		5410200	0	0	0	0	0	1585500	393850	2961700	0	0	469150	0		4400;4401	1
AGPSVNVVR	TPKPPRRRAGPSVNVV	GPSVNVVRLPRPTKIK	R	A	G	V	R	L	9	0	897.503	V5BDM9	253	261	yes	yes	2	0.0004611	130.44	5	4	4	7	2	5	2		8	1	6	1	70512000	7749900	5300900	4654200	8246700	1679000	4880600	718600	0	26285000	5946900	4032400	1017600		1844	33
AGPTGAALDATNSQFLR	QKDGRRLRAGPTGAAL	ATNSQFLRKKESFRGE	R	A	G	L	R	K	17	0	1688.85	V5DH61	357	373	yes	yes	2	6.7454e-22	207.1		1	2						8	6	1	1	46537000	0	1314700	1598000	0	0	0	0	0	26071000	15733000	865800	954090		5085	14
AGQGSDNDTSHYAAASR	KKQSIREKAGQGSDND	SHYAAASRNSRNRAGS	K	A	G	S	R	N	17	0	1706.72	V5DS07	353	369	yes	yes	2;3	9.6853e-21	183.46	11	10	10	7	10	9	8	8	1	3	9	9	97043000	10069000	7484500	4764700	4097900	13355000	2999600	7662000	5062300	70635	90839	31188000	10198000		5470	176
AGRDSQNLFTGFYLR	YRHEQAQRAGRDSQNL	LFTGFYLRNFSGQVIP	R	A	G	L	R	N	15	1	1743.87	V5BIY4	827	841	yes	yes	3	0.0032783	85.837			1										5951400	0	0	5951400	0	0	0	0	0	0	0	0	0		2581	1
AGSAAFFEETVR	DEGHGVPKAGSAAFFE	AFFEETVRELSTAGSE	K	A	G	V	R	E	12	0	1283.61	V5DFP8	157	168	yes	yes	2	2.6583e-07	172.09	3	4	2		3	2	2	1	14	14	2	3	106640000	1616500	930610	633470	0	527410	150880	237720	76585	38330000	57381000	1497100	5257800		5009;7120	29
AGSDPATLATELVR	VVGWVHVRAGSDPATL	TLATELVRLPAPEELP	R	A	G	V	R	L	14	0	1399.73	V5BMN4	283	296	yes	yes	2	9.0796e-06	158.17					1		2		8	3			13715000	0	0	0	0	90212	0	256460	0	9821100	3547400	0	0		3093	10
AGSFDTAVLR	EEGNKAFKAGSFDTAV	SFDTAVLRYTQAIEVN	K	A	G	L	R	Y	10	0	1035.53	V5BZY4	25	34	yes	yes	2	0.00013471	153.49	2	2	2	2	1	2	2	1	2	1	7	8	89147000	2760100	2930300	1321200	1425100	458790	914830	813940	586060	734060	252420	35298000	41653000		4339	16
AGSFNEALR	EFMIAPVKAGSFNEAL	GSFNEALRMGAEVYHS	K	A	G	L	R	M	9	0	963.477	V5BRU1	173	181	yes	yes	2	0.0011841	118.03												2	5365100	0	0	0	0	0	0	0	0	0	0	0	5365100			2
AGSGDKDDSTPTQIFTIHR	EKLENRMRAGSGDKDD	TQIFTIHRLNANKKDA	R	A	G	H	R	L	19	1	2044.98	V5BJ09	1057	1075	yes	yes	2;3	2.4828e-13	175.74	10	13	10	10	12	14	9	9	8	8	7	11	5029600000	520860000	503440000	516080000	451730000	625980000	310620000	256670000	281330000	332590000	356910000	230710000	642660000		2593;2594	113
AGSGEADEAQELMTLVR	SEPGSYSRAGSGEADE	QELMTLVRAEDSFPLL	R	A	G	V	R	A	17	0	1775.84	V5BGV1	51	67	yes	yes	2	5.695e-60	260.98	7	8	4	5	3	5	8	8	8	8	7	8	505630000	64066000	60858000	24144000	36266000	26125000	24285000	49873000	47656000	37685000	45700000	25984000	62986000		2296	80
AGSGHVPSNEGTVASPIDNR	SITPEATRAGSGHVPS	VASPIDNRVSGVVTLS	R	A	G	N	R	V	20	0	1963.93	V5BND7	55	74	yes	yes	2;3	3.8433e-58	239.9	25	26	17	16	22	21	20	31	26	12	24	29	990970000	126280000	103210000	64156000	41505000	73292000	40302000	50165000	55488000	76056000	35550000	92051000	232920000		3191;3192;3193;6547	273
AGSGPVPDLIVAR	SPEAATPRAGSGPVPD	VPDLIVARGLYKVLEE	R	A	G	A	R	G	13	0	1250.7	V5BLB4	38	50	yes	yes	2	4.219e-05	152.94	3	5	5	1	2		2		8	6	4	6	157850000	11178000	13442000	12780000	2917900	3735500	0	1089800	0	28765000	31127000	16390000	36424000		2951	31
AGSITQIPILTMPNDDITHPIPDLTGYITEGQIYVDR	RAGRVLGRAGSITQIP	EGQIYVDRQLHNRQLY	R	A	G	D	R	Q	37	0	4067.06	V5BL70	172	208	yes	yes	3	2.2189e-06	107.19	3	2	4	3	4	3	4	1		1		3	36187000	1755700	1093000	7771700	9101900	3263800	5778600	4005100	1294800	0	140200	0	1982500			10
AGSSFSHGGLPR	PPMKPPGRAGSSFSHG	FSHGGLPRTRESLISK	R	A	G	P	R	T	12	0	1171.57	V5B2E8	54	65	yes	yes	2	8.2934e-23	172.85	9	10	12	12	12	17	13	25	16	14	9	11	271220000	19005000	15971000	16129000	22225000	14090000	13955000	16199000	39391000	36106000	35415000	13662000	29074000		757;758;759	134
AGTLESITAATQLRR	________________	TAATQLRRAVMEVQKE	M	A	G	R	R	A	15	1	1586.87	V5ATV5	2	16	yes	yes	2	0.047942	53.768	2	1	1		1		2			2	1	2	6074000	315850	121090	420060	0	616800	0	273220	0	0	3399900	90539	836490			1
AGTNSVSPGVLLR	TSWETTKRAGTNSVSP	VSPGVLLRQQRVQEEL	R	A	G	L	R	Q	13	0	1269.7	V5BTH4	109	121	yes	yes	2	0.01707	73.953											1		1250800	0	0	0	0	0	0	0	0	0	0	1250800	0			1
AGTPTDTSLGLEQLHGMLHTILHSTDNNER	________________	HSTDNNERRSVESTVV	M	A	G	E	R	R	30	0	3257.57	V5BVM4	2	31	yes	yes	3	0.0053458	46.872										1			460690	0	0	0	0	0	0	0	0	0	460690	0	0		6860	1
AGTVGAMSEQGVER	AASSNARRAGTVGAMS	MSEQGVERRRAASTDG	R	A	G	E	R	R	14	0	1390.65	V5BS65	60	73	yes	yes	2	0.0061729	83.229			1										500260	0	0	500260	0	0	0	0	0	0	0	0	0		3753	1
AGTVLDLFSPPPR	HQGYSHSRAGTVLDLF	DLFSPPPRRASPAHEN	R	A	G	P	R	R	13	0	1368.74	V5BQZ6	537	549	yes	yes	2	5.9999e-07	172.57	8	8	8	7	5	6	7	7	8	8	7	8	210350000	21397000	38486000	22691000	30769000	9334500	11638000	5874100	7740500	12295000	14108000	11406000	24612000		3631;6701	82
AGVAPGSGTKPR	VAEPDTPRAGVAPGSG	PGSGTKPRAFDEAVAS	R	A	G	P	R	A	12	0	1096.6	V5BAC7	235	246	yes	yes	2	0.0093145	89.992	5	2	2	3	1	2	2	1	1	3	3	2	2600500	701700	183710	87221	218900	144860	110090	139860	35165	105950	339960	284060	249070		1333;6019	15
AGVFDPAR	IAAETLKKAGVFDPAR	AGVFDPARLFGVTTLD	K	A	G	A	R	L	8	0	831.424	V5BHN5	142	149	yes	yes	2	0.025187	69.812											1		313620	0	0	0	0	0	0	0	0	0	0	313620	0			1
AGVPGEEEDEVPPLPTCCCGVFEVNK	LVLSDEVRAGVPGEEE	CGVFEVNKEVARRSWR	R	A	G	N	K	E	26	0	2888.27	V5B9F9	15	40	yes	yes	2	8.7496e-05	78.428	3	3	4	6	7	4	2	8					77469000	4303900	2854500	10990000	18356000	16219000	8791800	3920900	12032000	0	0	0	0			22
AGVPLEVMGLMIGEQVDNYTIR	LKMLLHGRAGVPLEVM	QVDNYTIRVTDVFSMP	R	A	G	I	R	V	22	0	2404.21	V5BMB2	48	69	yes	yes	2	0.0001829	113.36		2	2		2	1	5					1	14180000	0	1885300	5212600	0	991770	2321100	3016200	0	0	0	0	753200			6
AGVVFINESDLGWGPFK	ASPATVSRAGVVFINE	DLGWGPFKDKWIATRD	R	A	G	F	K	D	17	0	1834.93	V5DIG4	2340	2356	yes	yes	2	0.0034965	89.502	1	3	2	2	3	5		3	1	2	1		10103000	176850	462460	1598800	1709400	1957800	3056100	0	710340	53185	159190	218980	0			5
AGYPSGKPVGGVTLSDDEDDEIDLFVPPQR	ALDAFDPKAGYPSGKP	DLFVPPQRTVTLDEDS	K	A	G	Q	R	T	30	0	3172.52	V5BYP2	357	386	yes	yes	3	3.7976e-05	83.435	7	7	7	6	8	8	6	7	5	2	5	4	534820000	77667000	62481000	79688000	48794000	69488000	62692000	38648000	43998000	11032000	2375400	12472000	25483000		4297;4298;6910	73
AHDDHSSLYAPPAK	EAIHDGERAHDDHSSL	SLYAPPAKVPRKENAT	R	A	H	A	K	V	14	0	1507.71	V5BAS3	135	148	yes	yes	3	0.0013998	97.45	3	2	2	4	7	3	7	6	3	3	1	3	38743000	3772400	1768100	715450	2490700	11067000	1145300	5585000	3127700	2477200	1797400	607050	4189100		1388;1389	31
AHDVLEDISDDEDELLLVSR	ESARILQRAHDVLEDI	DELLLVSRLQRQLGAM	R	A	H	S	R	L	20	0	2282.09	V5C1U0	405	424	yes	yes	2;3	3.4945e-22	189.84	9	9	9	6	7	8	11	12	9	13	2	5	304920000	26821000	26100000	44414000	19630000	16864000	20075000	25625000	25189000	44154000	38852000	3140500	14058000		4390	95
AHGDISFTSEDKK	KEQGTVKRAHGDISFT	SFTSEDKKENMNRNQD	R	A	H	K	K	E	13	1	1433.68	V5B791	346	358	yes	yes	3	0.017414	69.258	2	2	2	2	2	2	2		3	5	1	4	11665000	799660	511100	243990	315860	654210	235920	220270	0	1919600	2619100	324240	3821000			8
AHLAQFDPAFLQNDDGGGDTIVEHDD	NEQIRKLRAHLAQFDP	DTIVEHDD________	R	A	H	D	D	-	26	0	2796.23	V5BAA5	260	285	yes	yes	3	3.0465e-70	250.86	8	8	8	6	8	8	8	7	8	9	7	8	1781100000	278120000	252780000	164700000	174030000	141930000	110020000	93177000	69893000	79160000	92897000	86406000	238010000			104
AHLFWTGINFDEVMER	RIKGPEIKAHLFWTGI	NFDEVMERKVKPPKWV	K	A	H	E	R	K	16	0	1963.93	V5BCH2	309	324	yes	yes	3	4.861e-14	183.81	5	3	6	7	8	8	4	2	2		2	6	152910000	8804500	4139100	18411000	35575000	23950000	39849000	6890400	2788300	1271000	0	1774300	9459800			48
AHLSLPAAPSTMDASAVTK	________________	MDASAVTKSLRVDAKR	M	A	H	T	K	S	19	0	1866.95	V5BLM1	2	20	yes	yes	2	1.0652e-13	168.4	8	2	2		1				2	2	1	1	25741000	14763000	5399800	3478900	0	783980	0	0	0	452330	420600	278700	163800		2987;6487	5
AHNVSTATPDVAR	TRLEAFLRAHNVSTAT	TATPDVARALRESNNT	R	A	H	A	R	A	13	0	1337.67	V5AQC4	286	298	yes	yes	3	0.064928	32.567	3	4	1		3				1		2		6468800	1726500	1334700	822610	0	1801000	0	0	0	363250	0	420830	0			2
AHQETLYQSTQSMSVAAK	VHTPHSTRAHQETLYQ	QSMSVAAKEELQHYRR	R	A	H	A	K	E	18	0	1978.94	V5BC30	421	438	yes	yes	2;3	2.4165e-10	160.93	3	2	2	5	12	7	3	8	4	2	4	1	117870000	4434800	2185300	3812800	9924100	44469000	20532000	6516300	13734000	5732500	782440	3609900	2133400		1623;1624;6120	28
AHSAGAVPTVSHTVDAMPEAPR	RCCSCAEKAHSAGAVP	DAMPEAPRQQEDKEKP	K	A	H	P	R	Q	22	0	2200.07	V5BWW0	370	391	yes	yes	3	5.2692e-06	126.96	8	8	6	3	8	2	6	2	7	7	4	5	207570000	28176000	28201000	19218000	8644400	20993000	1951900	10608000	2573600	31653000	29294000	7274100	18978000		4173	62
AHSPSGTVSAPPDLLVGGGGAR	QQPLELPRAHSPSGTV	LVGGGGARQPKKHHFR	R	A	H	A	R	Q	22	0	2002.02	V5BCN5	85	106	yes	yes	2;3	4.4077e-31	203.59	12	16	13	14	13	15	15	16	16	14	14	14	3058100000	185610000	274210000	237820000	265860000	213400000	231740000	147720000	166720000	361200000	498610000	176530000	298700000		1715;1716;1717;6138	179
AHSSGALKPPSSSLASPPR	PPRLTFRRAHSSGALK	SSLASPPRSSPSLFSS	R	A	H	P	R	S	19	0	1845.97	V5BPZ0	1159	1177	yes	yes	3	0.010042	81.226	2	2	2	3	2	2	2		6	5	1	2	20282000	667970	465940	715880	4143800	776760	277120	426530	0	5547000	6023600	199160	1037900		3474	7
AHVSEIQINGGTIAEK	NNRVGVKKAHVSEIQI	NGGTIAEKIELAKSLL	K	A	H	E	K	I	16	0	1665.87	V5B599	218	233	yes	yes	3	0.00027807	108.36	2	1	2	2	4	2	1						18256000	2735300	437020	1129700	682420	9032900	2576900	1661600	0	0	0	0	0			5
AIAAGADTVMVGNILAGTEEAPGR	KMAGDICKAIAAGADT	GTEEAPGRVLVKDGKK	K	A	I	G	R	V	24	0	2283.15	V5BAV1	363	386	yes	yes	2	1.8716e-24	192.19	3	4	7	5	8	3	3	3	2	2		4	90017000	6979900	7327400	16839000	12036000	20156000	5044700	3705700	3342400	1233700	1407500	0	11946000			23
AIAEAIEDGEDKLEYLNLEVNELGEK	NGGMVLFKAIAEAIED	EVNELGEKTAKAMQRV	K	A	I	E	K	T	26	1	2903.43	V5BC66	330	355	yes	yes	3	3.9404e-09	133.41	2		2	1	5	1			1	2	3	2	35752000	2407600	0	4825200	3142700	14161000	2485400	0	0	1175400	1496100	2332700	3726300			15
AIALDGNNADFYHNR	EAIAMFDKAIALDGNN	NADFYHNRGFSQRKLG	K	A	I	N	R	G	15	0	1689.79	V5BSG3	360	374	yes	yes	3	0.0636	35.657	1	2				1							17702000	8085400	4826100	0	0	0	4790400	0	0	0	0	0	0			2
AICHEGDEYAEEEAWDAINYGSGAGLSLAALR	LFLLAHNRAICHEGDE	GLSLAALRRIFTEAER	R	A	I	L	R	R	32	0	3437.55	V5DGC7	233	264	yes	yes	3	3.6206e-05	84.905			1	4		8	2	1					33227000	0	0	2578500	9749500	0	17557000	2227300	1114200	0	0	0	0			5
AIDAVLTGSFDDALVAELLAHR	PLLSLSRRAIDAVLTG	VAELLAHRLNAGDAKK	R	A	I	H	R	L	22	0	2296.21	V5BJ09	1797	1818	yes	yes	3	0.019883	48.376				1		5		2					2379400	0	0	0	462720	0	1204400	0	712310	0	0	0	0			1
AIDDFFYTPR	RCLSKDARAIDDFFYT	DDFFYTPRSARKEVSQ	R	A	I	P	R	S	10	0	1243.59	V5BJE5	161	170	yes	yes	2	0.001119	133.81	6	8	2	6	2	2	6	2			4	7	45684000	9883100	10335000	2340100	8777400	1066100	503700	879930	235330	0	0	4521800	7141600		6412	26
AIDLIDEACANVR	TGRFMPDKAIDLIDEA	DEACANVRVQLSSRPE	K	A	I	V	R	V	13	0	1458.71	V5AYJ4	389	401	yes	yes	2	0.022427	117.7				2		3		4					3448200	0	0	0	865100	0	1537900	0	1045200	0	0	0	0			0
AIDNLHQEASLSSLFSK	TIAPLLGRAIDNLHQE	SLSSLFSKSGASK___	R	A	I	S	K	S	17	0	1858.94	V5DQE3	341	357	yes	yes	2	8.7753e-06	138.77	4	6	2	3	2			1	2	1	2	7	40003000	5774000	7563700	1587300	4457200	3977000	0	0	1052000	1859600	740490	1606200	11386000		5402;5403	18
AIDTTDSVLLQHELVYNIGQCGLEEACPILER	AGVHVLTKAIDTTDSV	EACPILERVIHATDVY	K	A	I	E	R	V	32	0	3655.79	V5BF70	49	80	yes	yes	3	1.0688e-05	103.14	5	2	2		1						4	2	34682000	9329500	2495400	5491300	0	584560	0	0	0	0	0	5774300	11007000			8
AIECTTLLACGVGR	ETIMMKCKAIECTTLL	LLACGVGRESFAPYAH	K	A	I	G	R	E	14	0	1519.75	V5BG77	555	568	yes	yes	2	0.00015685	136.3						2							1587200	0	0	0	0	0	1587200	0	0	0	0	0	0			2
AIECYVTAQNQDPDLDNLSNIR	ERAGLPQRAIECYVTA	LDNLSNIRRCLSQARS	R	A	I	I	R	R	22	0	2548.19	V5BJW2	632	653	yes	yes	2	4.501e-16	174.81	7	7	5	3	3	3	2	3	8	2		6	162760000	31241000	38742000	13574000	9259000	8758100	8805100	2225000	3539900	28158000	5235900	0	13219000			35
AIEDVVECYSHQLYTTSAEECAMEEAIAAECSR	VQYAAYIRAIEDVVEC	AIAAECSRLERPPTPA	R	A	I	S	R	L	33	0	3821.62	V5BP91	588	620	yes	yes	3	0.00057618	49.525		3	1				2			2			7426600	0	1139200	3310400	0	0	0	1227900	0	0	1749100	0	0			2
AIEFLETDSGLKEEEKEEAR	AAMRKYRRAIEFLETD	EEEKEEARKARVILFG	R	A	I	A	R	K	20	2	2322.12	V5AP12	359	378	yes	yes	3	0.011082	102.84			1			3		1			1	2	11069000	0	0	2318800	0	0	4757100	0	476850	0	0	746060	2770500			1
AIEHLQQYALQEFMNTMETTVIK	DFSEDFKKAIEHLQQY	TMETTVIKTGHAIRAD	K	A	I	I	K	T	23	0	2737.35	V5BG41	89	111	yes	yes	2;3	5.6031e-42	220.36	10	13	11	7	9	9	18	17	6		12	12	1239000000	102020000	88329000	122900000	158330000	96076000	134220000	138010000	119450000	4063400	0	102550000	172990000	211;212		104
AIEIAENEMPGLMELR	SLAEWGRKAIEIAENE	MPGLMELRREYSQSKP	K	A	I	L	R	R	16	0	1814.89	V5B9M2	18	33	yes	yes	2	2.2086e-06	148.97		3									3	1	6022300	0	3067400	0	0	0	0	0	0	0	0	1971100	983850			7
AIEICNSDNNFIAK	SMVPPCQKAIEICNSD	SDNNFIAKAACVTARV	K	A	I	A	K	A	14	0	1607.76	V5B6G6	263	276	yes	yes	2	3.8293e-32	228.7	9	7	8	7	8	6	8	8	8	7	7	8	9073700000	936400000	921570000	802930000	664060000	905830000	739350000	1267300000	881310000	507830000	427630000	284360000	735200000			102
AIEYIEQQR	EEENQRVKAIEYIEQQ	IEYIEQQRLRYSDLFF	K	A	I	Q	R	L	9	0	1148.58	V5B747	413	421	yes	yes	3	0.070925	18.225						2						2	5221000	0	0	0	0	0	507460	0	0	0	0	0	4713500			1
AIFGVGHAQTQTVGASEAR	CWERTTDRAIFGVGHA	TVGASEARFLPRTDYT	R	A	I	A	R	F	19	0	1898.96	V5BIC5	531	549	yes	yes	3	2.577e-07	138.81	2	2	2	2	6	7	3	4	1	5	1	2	86513000	2461600	1144300	2656500	3851800	37312000	18345000	8798700	3790300	1913400	2472800	531020	3236100			20
AIGAVDDVNR	KEAMAFLKAIGAVDDV	GAVDDVNRVNDSREIR	K	A	I	N	R	V	10	0	1028.53	V5BH60	231	240	yes	yes	2	0.0021713	112.11	7	5	3	3	2	3	2		3	2	7	6	49499000	19932000	5531000	1293200	1887900	1067300	511550	212900	0	324900	184740	9649600	8903500			25
AIGPIEDGDAVLCFNFR	IISDVDGKAIGPIEDG	AVLCFNFRGDRVIEMS	K	A	I	F	R	G	17	0	1892.91	V5BM55	266	282	yes	yes	2	0.012035	72.583	2	1	2		2				4	1	1	1	5897300	626200	126860	808060	0	623540	0	0	0	2056900	1051900	350250	253600			2
AIGVSNFEPHHLTELFK	LYEEKKVRAIGVSNFE	HHLTELFKSCKIRPMV	R	A	I	F	K	S	17	0	1938	V5BBS9	136	152	yes	yes	3	0.01711	59.68	2	2	2	4	7	2	2	2			2	2	18834000	868780	588500	1565200	2407000	3815300	1564800	1500100	1939200	0	0	2134100	2451500			4
AIIDAIHDGTLDR	RMPLRVTRAIIDAIHD	IHDGTLDRTEYEEYPG	R	A	I	D	R	T	13	0	1408.73	V5BN69	436	448	yes	yes	2;3	0.00077535	114.24	2	2	2		1	1	2	3			6	5	28526000	3058600	1727900	1041900	0	266280	239720	726850	1090400	0	0	9513700	10860000			9
AIINCEVSQTEEGITGHGGR	GGVVVQDKAIINCEVS	GITGHGGRGKALPKRH	K	A	I	G	R	G	20	0	2127	V5D5P9	169	188	yes	yes	2;3	3.3036e-15	169.1	3	4	5	3	4	2	2	2	16	14	4	5	205760000	5145500	4093800	5484000	3671900	2753300	1345500	1672600	1495100	80217000	83638000	2670100	13576000		4597;6999	35
AIIQTANDNEATSCILGMAHR	EALIPAMRAIIQTAND	CILGMAHRGRLNVLSN	R	A	I	H	R	G	21	0	2285.09	V5BIL1	265	285	yes	yes	3	0.00066134	104.16	6	5	7	5	8	6	6	2	5		3	1	248250000	29805000	19382000	42445000	19897000	70685000	26875000	14933000	4963200	6117300	0	9812700	3336600			47
AILDTLQENEYVSMVR	NRHHMLFRAILDTLQE	NEYVSMVRELQERRAS	R	A	I	V	R	E	16	0	1879.93	V5DJ53	227	242	yes	yes	2	3.34e-19	200.77			2	4	2	3	2					1	25275000	0	0	2922500	9694600	3599100	6074200	2985000	0	0	0	0	0			7
AILDVGLAR	DEKRFPFKAILDVGLA	ILDVGLARTTTGARVF	K	A	I	A	R	T	9	0	926.555	V5BHY0	115	123	yes	yes	2	0.00098042	120.15		2				1	2				1	4	6488400	0	719740	0	0	0	181660	861650	0	0	0	866280	3859100			2
AILELQLDPEEAYQGFVK	VFINKVDRAILELQLD	EAYQGFVKTLQNVNVV	R	A	I	V	K	T	18	0	2062.06	V5DRS6	161	178	yes	yes	2	4.1339e-25	202.18	3	1	2	4	1	3	3	4			4	2	35650000	2159200	639400	4197200	12616000	574380	4926000	1524900	2358400	0	0	2254300	4399900			10
AILEYNATLAER	AREEAELKAILEYNAT	YNATLAERERQEQKQR	K	A	I	E	R	E	12	0	1362.71	V5B8Z3	250	261	yes	yes	2	3.9522e-16	201.38	2	2	4	1	3	5	2	3	3	2	1	1	47070000	1806800	578090	4888900	1792500	4814200	9159600	2664800	1734300	11198000	7061300	773410	598370			11
AILFVPK	VEGQLEFRAILFVPKR	RAILFVPKRAPFDMFE	R	A	I	P	K	R	7	0	786.5	V5BB87	394	400	yes	yes	2	0.025631	91.584					1			3	1		5	2	10359000	0	0	0	0	505600	0	0	693960	67093	0	5244100	3848200			8
AILNLLAEPEPDSPYNCDAGNLLR	WTLNSVCRAILNLLAE	CDAGNLLRAGDMEGYA	R	A	I	L	R	A	24	0	2654.3	V5BYE2	109	132	yes	yes	2	0.0031638	61.345	1	1			1				2	2		1	3537900	356190	821930	0	0	162130	0	0	0	825310	734880	0	637470		4286	1
AILTVNDGMHSDQLLIQR	DRSVGEARAILTVNDG	SDQLLIQRQAKKRGEA	R	A	I	Q	R	Q	18	0	2023.05	V5B1R9	708	725	yes	yes	3	9.0415e-06	121.13	5	4	8	7	8	7	2	2			3	6	163460000	10952000	9364600	36933000	27080000	30130000	21553000	2533500	1915000	0	0	4371900	18624000			43
AILVHDLFGSAASWQQLLNDDLSR	LDSRPSSKAILVHDLF	LLNDDLSRLPLSQFTP	K	A	I	S	R	L	24	0	2668.36	V5BLS2	45	68	yes	yes	3	1.3551e-32	204.05	4	4	5	4	5	5	4	5			6	7	102270000	6985800	4491200	9593600	21279000	3575000	11900000	8642900	3904900	0	0	9032400	22860000			45
AIMEGLQSSIESFVDGVPGVGAR	VGLAEERRAIMEGLQS	GVPGVGARDVVQLLLM	R	A	I	A	R	D	23	0	2318.16	V5BQ22	205	227	yes	yes	2	0.00203	88.684	3		2	5	5	3	4	2	1		3	2	35174000	1797400	0	3247500	12430000	3472100	4745000	3016800	1483500	98515	0	1906300	2976600			17
AIMMVGSSTFQSIAAK	HIRNKARRAIMMVGSS	TFQSIAAKWNALVTEI	R	A	I	A	K	W	16	0	1640.83	V5C2R5	871	886	yes	yes	2	0.018944	60.134	1				1		1	1					29586000	11562000	0	0	0	6596100	0	2012500	9415100	0	0	0	0			4
AIPSDPPSSEASR	KPQNLVLKAIPSDPPS	PPSSEASREGGSRKEP	K	A	I	S	R	E	13	0	1312.63	V5DCN7	193	205	yes	yes	2	0.0065109	86.803						1	1		5	6			28124000	0	0	0	0	0	126730	167280	0	14953000	12877000	0	0		4850	12
AIPVVSSVTGLPVVAR	AINNNQMRAIPVVSSV	TGLPVVARGPQPSLVE	R	A	I	A	R	G	16	0	1563.93	V5BQR2	173	188	yes	yes	2	9.6476e-05	129.43	1	2	1	2	4	7	7	4	2	3	2	2	31678000	482540	772500	681660	4582000	3579400	8412000	7487300	3674000	499910	716860	260050	529460		3593;3594	17
AIQAFEDSDSVDEYVNR	TGIKDEIRAIQAFEDS	SVDEYVNRVRTLLLRQ	R	A	I	N	R	V	17	0	1956.87	V5DSJ9	489	505	yes	yes	2	8.6554e-08	154.51					1								3954100	0	0	0	0	3954100	0	0	0	0	0	0	0			1
AIRMHNGRTEPNSLEASR	LQRDGSTRAIRMHNGR	PNSLEASRETPNRRQR	R	A	I	S	R	E	18	2	2038.01	V5B7W1	878	895	yes	yes	4	0.069366	42.529		1			2					2		2	756210	0	137190	0	0	295830	0	0	0	0	113110	0	210090			0
AISLNSWSVDK	RDEVERARAISLNSWS	LNSWSVDKLIQTREGR	R	A	I	D	K	L	11	0	1218.62	V5DS07	296	306	yes	yes	2	0.0008279	113.43	2	2			1		1			2	6	4	18849000	2703100	857310	0	0	794490	0	278570	0	0	251800	6339000	7624400		5471	9
AISNDWEEPLSTK	EEYAAFYKAISNDWEE	WEEPLSTKHFSVEGQL	K	A	I	T	K	H	13	0	1488.71	V5BB87	370	382	yes	yes	2	6.5533e-32	233.52	5	2	1		2	1	2	1		1	5	5	78213000	16066000	10461000	1640500	0	1656300	577410	3145300	1324100	0	583260	19599000	23160000			16
AISQFAFNSENNR	LLQKSTCRAISQFAFN	AFNSENNRKLLAESGA	R	A	I	N	R	K	13	0	1496.7	V5BPP6	785	797	yes	yes	2	0.0036216	100.11	2	2		1	2						2	2	19263000	3230900	6995700	0	1290300	1609800	0	0	0	0	0	1649200	4486600			1
AISVFVSPMQR	SSVQPPQKAISVFVSP	VFVSPMQRQFDGSGTF	K	A	I	Q	R	Q	11	0	1233.65	V5BHU4	496	506	yes	yes	2	3.2322e-20	170.74	2	2	1				1			2	2	2	8168800	749440	2702400	1997600	0	0	0	99925	0	0	305380	2314000	0		2430	5
AITDEHDARVSSK	RHVLNTVKAITDEHDA	HDARVSSKSLTSDQIH	K	A	I	S	K	S	13	1	1427.7	V5BS76	174	186	yes	yes	2	0.04946	87.388										1			228460	0	0	0	0	0	0	0	0	0	228460	0	0		3762;3763	1
AITELQASELEGATIFLR	VTPEDASRAITELQAS	EGATIFLREDREDTVL	R	A	I	L	R	E	18	0	1961.05	V5AVW1	278	295	yes	yes	2	1.7167e-64	261.06	8	8	8	8	8	8	9	9	7	4	7	8	1290000000	127850000	96375000	192640000	187770000	150720000	185240000	92957000	62068000	5983400	4568600	70592000	113210000			103
AITLEVLAGR	ASRDVVSRAITLEVLA	TLEVLAGRGCGPKKDH	R	A	I	G	R	G	10	0	1041.62	V5BFJ9	307	316	yes	yes	2	0.013449	76.1											2		3034400	0	0	0	0	0	0	0	0	0	0	3034400	0			1
AITVFSPDGHLFQVEYAQEAVR	RRNMSYDRAITVFSPD	EYAQEAVRKGLCAVGV	R	A	I	V	R	K	22	0	2476.24	V5BW71	72	93	yes	yes	3	0.0027471	83.948			2										5050700	0	0	5050700	0	0	0	0	0	0	0	0	0			2
AIVACGSPMER	ISGDDATKAIVACGSP	ACGSPMEREAQAFYTH	K	A	I	E	R	E	11	0	1189.56	V5C299	170	180	yes	yes	2	7.8441e-05	145.61	6	8	8	7	5	8	6	5	4	4	6	7	131050000	10514000	19774000	13926000	15668000	10366000	10429000	7628600	4957100	5530000	4767300	7658600	19827000		4453	66
AIVACLDNTYAHYTPK	VLAQSGTKAIVACLDN	TYAHYTPKLVVFHFRY	K	A	I	P	K	L	16	0	1835.89	V5BK13	111	126	yes	yes	3	0.04375	46.704						2							3576100	0	0	0	0	0	3576100	0	0	0	0	0	0			2
AIVEDDMVYANAKTPR	IGKDGESKAIVEDDMV	YANAKTPRQAGDAAVL	K	A	I	P	R	Q	16	1	1791.88	V5B8M1	450	465	yes	yes	3	0.00048016	112.44	2	4	4	4	3	1	2		5	7	2	3	89700000	3624400	7015100	11205000	10814000	7950200	1571400	2313600	0	12921000	24066000	1457000	6760600		5981	20
AIVTHDLDPDVVSELINIK	RVFDPQRRAIVTHDLD	VSELINIKLDDENQDA	R	A	I	I	K	L	19	0	2090.13	V5D8D2	114	132	yes	yes	3	0.023961	61.265	1										1		599650	307180	0	0	0	0	0	0	0	0	0	292470	0			2
AIVVDVAESVVAEPSLK	PTCREFIRAIVVDVAE	VVAEPSLKRLTALQTA	R	A	I	L	K	R	17	0	1724.96	V5AXR7	708	724	yes	yes	2	8.328e-08	154.88	6	2	6	6	6	8	6	3	7	5	2	6	111650000	4237900	1441800	14916000	16344000	11651000	18461000	6214700	2545100	14509000	11992000	576930	8759200			51
AIWTADVSAEDIEVLTAK	QDTDGGEKAIWTADVS	DIEVLTAKDKVQDRSD	K	A	I	A	K	D	18	0	1930.99	V5BW05	295	312	yes	yes	2	7.7372e-42	234.77	5	7	8	7	8	8	8	8	4	4	5	3	116130000	5001500	7750200	17098000	22797000	13954000	20362000	8160300	8291000	2407300	3139700	3601600	3568200			71
AKAPSNEGISLDDFIEK	CPAKGGMKAKAPSNEG	SLDDFIEKFFSEAELL	K	A	K	E	K	F	17	1	1832.92	V5BTM5	121	137	yes	yes	2	0.00051651	125.08	6	4	3		2		3				2	2	44322000	16920000	9381700	2983000	0	5673000	0	2387600	0	0	0	1600500	5375500		3934;3935	10
AKDHEATPFVNDASLFFR	LPSSMPYRAKDHEATP	NDASLFFREGVGGSSS	R	A	K	F	R	E	18	1	2064.01	V5B7G2	1466	1483	yes	yes	3	2.3331e-05	123.85	8	8	8	7	8	5	8	4	8	7	7	8	473980000	48678000	60247000	43255000	38676000	42354000	16174000	21901000	11895000	54535000	41240000	21356000	73670000		1076;5937	83
AKEDSAASLGELR	ENSVAAEKAKEDSAAS	AASLGELRNPFLQRWS	K	A	K	L	R	N	13	1	1345.68	V5BLW5	439	451	yes	yes	2	0.0042946	126.8		5	2	4	2	4	5		4		1	1	27973000	0	4568800	1298500	4339900	2751300	4549700	5848200	0	3127200	0	336850	1152900		3032	10
AKEEVVSQLSTSPGGSQHLSSK	FTLPASGKAKEEVVSQ	GSQHLSSKDKYSMLLQ	K	A	K	S	K	D	22	1	2255.14	V5BCN5	490	511	yes	yes	3	9.6437e-05	115.38	7	8	8	7	9	6	7	8	14	9	8	12	599700000	73668000	47942000	42107000	22756000	77412000	13477000	42943000	16776000	90065000	51337000	26106000	95112000		1718;1719;1720;1721;6139	91
AKFEELNMELFK	DFSEKITRAKFEELNM	ELNMELFKGTLVPVQR	R	A	K	F	K	G	12	1	1497.75	V5BCB8	322	333	yes	yes	2	0.010049	131.79						2							5501800	0	0	0	0	0	5501800	0	0	0	0	0	0			2
AKPIHFAWSYDEEVGCIGGQVLTDFLR	PELLKMKRAKPIHFAW	QVLTDFLREHKIRAEY	R	A	K	L	R	E	27	0	3107.52	V5D9A3	125	151	yes	yes	3;4	6.6117e-14	136.77	10	9	9	8	5	10	7	6	1		12	14	488060000	26732000	33441000	41182000	58837000	12735000	35062000	18267000	17130000	54601	0	78913000	165710000			79
AKPIHFAWSYDEEVSCLGGMELAEYAR	PELLKMRRAKPIHFAW	MELAEYARDHDVRAEG	R	A	K	A	R	D	27	0	3128.44	V5B6I6	217	243	yes	yes	3;4	2.4477e-17	154.87	18	15	10	15	9	17	16	11			17	16	1401900000	153310000	110830000	139690000	168960000	69070000	167120000	60164000	48862000	0	0	239640000	244270000	93		185
AKPIHFAWTYNEETDFAGIR	PELLKMKRAKPIHFAW	ETDFAGIRQLVADAGI	R	A	K	I	R	Q	20	0	2365.15	V5D8Q5	129	148	yes	yes	4	0.0022845	98.552	2	2	2	4	4	3	2	2			4	3	49717000	1758600	3886000	5172300	10298000	10605000	3911600	1847600	1402600	0	0	3714200	7119600			11
AKPLVEEALAALDTLDK	QCAEDLAKAKPLVEEA	AALDTLDKASIAELKN	K	A	K	D	K	A	17	0	1795.99	V5DIG4	3224	3240	yes	yes	3	0.031331	52.112										2			127920	0	0	0	0	0	0	0	0	0	127920	0	0			2
AKSLQDSSGAFEVFFVWDK	IQAPLRSRAKSLQDSS	EVFFVWDKEAHFLVPE	R	A	K	D	K	E	19	1	2160.05	V5B0F3	301	319	yes	yes	2;3	1.3832e-24	200.57	10	7	13	11	10	12	13	13	15	12	11	16	313760000	10206000	5850600	28535000	24702000	12840000	18703000	8869100	8552900	21802000	15507000	36776000	121420000		618;619;620	115
AKSYQDVSNLYGVGAR	LQTPIGKRAKSYQDVS	NLYGVGARRSTSHLDL	R	A	K	A	R	R	16	1	1726.86	V5BWN0	378	393	yes	yes	2;3	7.0772e-45	246.32	15	16	11	14	12	15	12	10	12	10	14	16	2704300000	443460000	275780000	134710000	259940000	172320000	174350000	92738000	92972000	76919000	46421000	247610000	687110000		4163;7386	151
ALAAATSGGAELNIK	ELIMHALKALAAATSG	GGAELNIKNTTIAIVG	K	A	L	I	K	N	15	0	1385.75	V5B4E8	195	209	yes	yes	2	0.001155	106.14	2	2					2						4888500	1955500	1689600	0	0	0	0	1243400	0	0	0	0	0			1
ALAADQNASVR	EPLLARQRALAADQNA	ADQNASVRVTSMPQLE	R	A	L	V	R	V	11	0	1114.57	V5BLQ0	807	817	yes	yes	2	0.00037293	123.51						1	1		2				1389800	0	0	0	0	0	528790	412550	0	448480	0	0	0		2994	4
ALAALDAVEYR	KFFGGVLKALAALDAV	ALDAVEYRRSAYKSVS	K	A	L	Y	R	R	11	0	1190.63	V5BEE7	30	40	yes	yes	2	3.9987e-05	155.53											3	2	9407300	0	0	0	0	0	0	0	0	0	0	3999000	5408300			5
ALAALIGDAVSPLDER	LLMLFADRALAALIGD	AVSPLDERTKKHSSGR	R	A	L	E	R	T	16	0	1609.87	V5DDQ1	460	475	yes	yes	2	3.3631e-08	162.81	1	1	1		1		4	8			1	1	12759000	133560	442490	293780	0	517010	0	2976300	8006200	0	0	129260	260890		4901	10
ALADAEASSNNNDAGGK	GILPVIDRALADAEAS	NNNDAGGKGAGCEDGV	R	A	L	G	K	G	17	0	1603.71	V5BBS1	727	743	yes	yes	2	6.0613e-06	143.43	4	3	1	1	2	2	7	1	1	1	1	4	2008700	391530	203340	24874	35636	133560	120490	536590	104170	43559	42111	76725	296150			13
ALAPSSPSGNAVSSNHSSNNLTASR	RHLEDILRALAPSSPS	SNNLTASRQTANIFLM	R	A	L	S	R	Q	25	0	2425.16	V5BJB5	211	235	yes	yes	3	0.0056284	51.31	2	1	1	1		1	1				2	1	20938000	4600100	2284900	865760	1708900	0	910890	1892300	0	0	0	1993700	6681000		2637;2638;2639	1
ALASSDVQGYNALK	PGSEQAERALASSDVQ	VQGYNALK________	R	A	L	L	K	-	14	0	1435.73	V5BC20	253	266	yes	yes	2	9.1262e-06	158.14	6	3	3	3	3	4	2	3	7	6	6	5	171600000	14732000	9924800	10459000	9615500	9414400	8194200	3474200	6254300	24742000	17838000	23803000	33145000		1596;1597	41
ALCDSTHQLFSSSFFDTLR	GEETPLLRALCDSTHQ	SSFFDTLRTRETLGYV	R	A	L	L	R	T	19	0	2231.03	V5BDV9	833	851	yes	yes	3	1.3372e-05	127.61	3	3	3	7	6	3	3	2		1	5	8	139660000	4690200	7246800	11953000	39121000	9975800	12636000	3504000	4445100	0	291860	9150600	36650000			30
ALDAFIGSMTQEEIVK	NVRQRIDRALDAFIGS	MTQEEIVKVLWSEVKQ	R	A	L	V	K	V	16	0	1750.88	V5C1B1	1338	1353	yes	yes	2	0.00020468	122.96				2	2	1	2						6739400	0	0	0	2584600	1711000	941680	1502200	0	0	0	0	0			3
ALDGAELVLIPAGVPR	YTKEEINKALDGAELV	LIPAGVPRKPGMTRDD	K	A	L	P	R	K	16	0	1589.91	V5BHN5	73	88	yes	yes	2	0.00023306	120.92	6	5	6	6	5	7	7	5	2	3	7	8	90648000	5168800	7352800	8098600	11045000	4927400	6796600	8455300	4877900	545470	1385700	11098000	20896000			39
ALDGGVLAVGDEEDASAAGDR	RTADSLQRALDGGVLA	DASAAGDRAVEALKRL	R	A	L	D	R	A	21	0	1986.91	V5BRY2	45	65	yes	yes	2	1.2128e-58	244.18	7	6	7	1	4	1	6	7	2	5	5	2	176030000	36693000	33443000	23381000	119040	16577000	1087200	26704000	18921000	983240	3810700	7478300	6835100			40
ALDLLIEALNAHIDENDYDLVK	DGKELYGKALDLLIEA	ENDYDLVKKTLSGVLR	K	A	L	V	K	K	22	0	2496.27	V5BFW6	230	251	yes	yes	3	2.6851e-11	157.73	6	4	5	3	3	4	5	2			4	6	37789000	5298700	2789300	4593900	4897300	1255200	3016400	2387100	1209400	0	0	3180400	9160900			28
ALDMLAIGVHELGNISER	FHGEYPAKALDMLAIG	ELGNISERRIERLNNP	K	A	L	E	R	R	18	0	1937	V5BD20	246	263	yes	yes	2;3	2.6536e-25	200	17	16	12	16	16	15	16	12	11	7	16	17	2068800000	227250000	160480000	306310000	321870000	210120000	235320000	112790000	80524000	10970000	9828700	118290000	275030000			150
ALDSNASVNPAKSAAIK	IFETVPFRALDSNASV	PAKSAAIKELHSLYDH	R	A	L	I	K	E	17	1	1655.88	V5B6M4	220	236	yes	yes	2	0.063986	42.831		1											0	0	0	0	0	0	0	0	0	0	0	0	0			1
ALDVTLR	ANDDGGEKALDVTLRG	KALDVTLRGLVVTYGQ	K	A	L	L	R	G	7	0	786.46	V5BX11	1001	1007	yes	yes	2	0.0033174	119.68		1	1	1		1			8	7			51454000	0	274530	196450	292070	0	252390	0	0	30557000	19881000	0	0		6890	15
ALDYFAIDKSPEEK	LSKHGNTKALDYFAID	IDKSPEEKNRKITINA	K	A	L	E	K	N	14	1	1624.8	V5DN37	56	69	yes	yes	2	0.00084717	139.38	1	1											3383200	1630900	1752300	0	0	0	0	0	0	0	0	0	0		5347	2
ALEAVLYSATHSNAEGFAR	GKYIAQYKALEAVLYS	SNAEGFAREREAFSEL	K	A	L	A	R	E	19	0	2005.99	V5B7W6	335	353	yes	yes	3	0.0020092	98.408							1						1224400	0	0	0	0	0	0	1224400	0	0	0	0	0			1
ALEAYTQAMQYNSSLKPTSPIR	NTEEQKNKALEAYTQA	LKPTSPIRLGLALNFS	K	A	L	I	R	L	22	0	2468.24	V5C116	151	172	yes	yes	3	0.0001214	109.72		2	2	3	1	5		1				3	14139000	0	1359700	3628600	3830900	784650	3101200	0	319280	0	0	0	1114900			3
ALEDFKESEEALDAAGIEFNHPVDENNEEVLTR	MLKEKQAKALEDFKES	NNEEVLTRRSKMVEYR	K	A	L	T	R	R	33	1	3729.73	V5BDW8	502	534	yes	yes	3;4	1.1253e-20	162.02	15	13	10	8	12	5	10	8	13	14	7	9	1626500000	154350000	165420000	140750000	135360000	103450000	37215000	32520000	26016000	353980000	339240000	38598000	99606000			118
ALEDFKESEEALDAAGIEFNHPVDENNEEVLTRR	MLKEKQAKALEDFKES	NEEVLTRRSKMVEYRS	K	A	L	R	R	S	34	2	3885.83	V5BDW8	502	535	yes	yes	4;5	3.9171e-05	69.088	3		2		5		1		2	4	2	1	276020000	36261000	0	18160000	0	46121000	0	1966000	0	49284000	65873000	20259000	38101000		6199	14
ALEDHSSFAFLSADFVK	IEDDLISKALEDHSSF	FLSADFVKAIIPKLTE	K	A	L	V	K	A	17	0	1882.91	V5AJQ2	120	136	yes	yes	3	0.00013255	111.07	3	2	2	3	7	5	3	2	3		3	3	51130000	4113400	1268000	5950000	8537800	12299000	8315900	3399200	1385200	1471500	0	1813100	2576800			15
ALEGDETRPSATTAAGDR	EELHTKKRALEGDETR	ATTAAGDRAALDENAS	R	A	L	D	R	A	18	0	1816.86	V5BE61	334	351	yes	yes	2	0.00063897	103.51									8	7	3	2	33732000	0	0	0	0	0	0	0	0	16766000	15088000	680850	1197600		1897	15
ALEGINFSSPIER	AASYDDARALEGINFS	NFSSPIERATRMLFFD	R	A	L	E	R	A	13	0	1431.74	V5ATR8	598	610	yes	yes	2	0.0018894	109.67		2					1	4				1	8309300	0	3134000	0	0	0	0	965250	2620600	0	0	0	1589500		290;291	3
ALEGTPLREEPQQDQPVVPPLCFDGIAR	SLRRSTSRALEGTPLR	LCFDGIAR________	R	A	L	A	R	-	28	1	3131.57	V5BAX9	1779	1806	yes	yes	3	0.00011661	77.062	1	1										1	4443200	1295000	1781400	0	0	0	0	0	0	0	0	0	1366700		6051	3
ALEIGCATGASVLEMSK	EAKNEQTRALEIGCAT	ASVLEMSKYFDRVIGV	R	A	L	S	K	Y	17	0	1735.85	V5AUM3	191	207	yes	yes	2	5.8313e-21	203.05	8	9	8	7	8	10	8	8	4	4	7	7	478620000	58200000	45054000	55126000	40026000	74567000	48549000	38625000	27609000	17287000	21647000	18392000	33537000			91
ALELFEEIAENK	IRKNIVKKALELFEEI	FEEIAENKEDYKKFYE	K	A	L	N	K	E	12	0	1404.71	V5BB87	475	486	yes	yes	2	5.3281e-31	209.19	10	9	8	11	6	8	5	9	1	5	7	8	670910000	88818000	74972000	114490000	112110000	28977000	51472000	13025000	2378500	0	0	56882000	127780000			90
ALELFEEIAENKEDYK	IRKNIVKKALELFEEI	AENKEDYKKFYEQFGK	K	A	L	Y	K	K	16	1	1939.94	V5BB87	475	490	yes	yes	2;3	3.2884e-17	196.97	15	13	10	12	10	12	9	8	3	1	8	13	437940000	54958000	35260000	56137000	67006000	62420000	30800000	22403000	10433000	2716000	1584900	18036000	76190000			95
ALELFEEIAENKEDYKK	IRKNIVKKALELFEEI	ENKEDYKKFYEQFGKN	K	A	L	K	K	F	17	2	2068.04	V5BB87	475	491	yes	yes	3;4	0.00019443	113.43	11	12	16	10	11	10	6	7	2		7	14	668690000	82035000	65627000	139110000	57472000	74074000	44729000	23238000	14323000	4984500	0	24902000	138200000			97
ALESELQSR	RTEATERKALESELQS	LESELQSRHKEEMREI	K	A	L	S	R	H	9	0	1031.52	V5BM59	487	495	yes	yes	2	0.03269	61.78											2		2664700	0	0	0	0	0	0	0	0	0	0	2664700	0			1
ALESLLQQDAVELIGGLAER	KNLCGHAKALESLLQQ	LIGGLAERGSSDSVRR	K	A	L	E	R	G	20	0	2124.14	V5BWU2	506	525	yes	yes	2	4.6272e-15	167.35	4		7		4		4				2		13036000	2016400	0	5101400	0	1400400	0	3181100	0	0	0	1337100	0			15
ALESQVRHMSGLMGDFRQVLNQR	AVLVKQLRALESQVRH	FRQVLNQRRNAAAITI	R	A	L	Q	R	R	23	2	2671.34	V5BL83	498	520	yes	yes	3	0.049215	57.045		1										1	0	0	0	0	0	0	0	0	0	0	0	0	0			2
ALEVSSSHHTDPNVVSQPLSPK	DNCQTELRALEVSSSH	VSQPLSPKRSTSPPPS	R	A	L	P	K	R	22	0	2328.17	V5BY37	81	102	yes	yes	2;3	7.5531e-16	165.47	9	9	9	7	9	8	7	7	12	8	8	8	1864600000	231810000	166150000	158420000	127340000	242040000	94649000	128050000	74795000	231940000	164130000	63099000	182210000		4268	111
ALFEPLYAEEIVLPSLHDESVK	VIWQRLRRALFEPLYA	SLHDESVKEATGPTLC	R	A	L	V	K	E	22	0	2498.29	V5BG15	474	495	yes	yes	3	0.0020351	88.244			1		2	1	2		7	5		1	21856000	0	0	497240	0	597240	102040	335840	0	12446000	7012200	0	864860		2195;2196	12
ALFNIESDFTPEEEEK	GKTAEQIRALFNIESD	FTPEEEEKIREENRWC	R	A	L	E	K	I	16	0	1896.86	V5BRY3	156	171	yes	yes	2	0.0063524	79.332		1											876590	0	876590	0	0	0	0	0	0	0	0	0	0			1
ALFSENIPDDFWNHECDGLSLEEER	IEVSELLKALFSENIP	GLSLEEERSIWAQNGC	K	A	L	E	R	S	25	0	3021.31	V5B9Z6	120	144	yes	yes	3	1.8875e-07	117.02									1	5			16918000	0	0	0	0	0	0	0	0	3757500	13161000	0	0			6
ALFSNPLGDLKPAPLSR	PSUUUAEKALFSNPLG	LKPAPLSRKTSSLLSA	K	A	L	S	R	K	17	0	1795	V5DE01	128	144	yes	yes	3	0.0061824	72.315				4		1	2	2	3				11054000	0	0	0	3266500	0	431770	1072600	709970	5573000	0	0	0		4919	4
ALGADVLSQFDETEK	EGIERLAKALGADVLS	SQFDETEKVKYGFAQK	K	A	L	E	K	V	15	0	1621.78	V5BL37	325	339	yes	yes	2	5.8261e-44	244.57	2	7	2		2		2	1	2		7	3	28824000	1874200	9739900	1623600	0	2567200	0	740970	543390	411350	0	5799100	5524100			11
ALGDNPIAGADGGGGGAGNAGDDDLYS	ATSIHQSRALGDNPIA	AGDDDLYS________	R	A	L	Y	S	-	27	0	2376.01	V5B4G8	726	752	yes	yes	2	9.0901e-22	164.48	10	9	8	9	9	7	10	8	9	8	7	8	1222100000	147390000	133060000	89194000	115460000	110180000	74005000	95011000	106290000	77101000	102420000	67434000	104550000			109
ALGGSTGGGNAVDNVVVGGNDNR	IEHCLLGRALGGSTGG	VVGGNDNRESRTRLAQ	R	A	L	N	R	E	23	0	2099	V5BHC4	1572	1594	yes	yes	2	2.9854e-31	203.2	8	8	6	6	8	7	8	8	8	7	7	8	1066800000	113990000	106610000	75003000	84028000	111450000	88568000	85102000	61472000	115770000	101240000	38523000	85072000			91
ALGGTGKPHLASFSNR	GALHRIARALGGTGKP	HLASFSNRMSTFKSVS	R	A	L	N	R	M	16	0	1611.85	V5DJU3	1320	1335	yes	yes	3	0.045888	47.506	2	3	2	1	3	3	2	1	4	5		4	40504000	1101900	657210	923580	625130	2606100	1899400	2647400	40998	18897000	8896400	0	2208900			3
ALGMDCSSALLLSNK	IDILSALRALGMDCSS	SALLLSNKSPECSATV	R	A	L	N	K	S	15	0	1578.77	V5BCG5	242	256	yes	yes	2	1.2125e-24	213.36	8	9	9	6	10	7	9	7	11	8	2	2	255400000	20954000	23531000	27574000	22869000	37635000	15070000	32189000	22751000	24981000	20927000	3714500	3204100		1680;1681;1682	74
ALGMDCSSALLLSNKSPECSATVAK	IDILSALRALGMDCSS	ECSATVAKDEMGVEGY	R	A	L	A	K	D	25	1	2609.25	V5BCG5	242	266	yes	yes	2;3	8.3527e-07	112.17	12	9	11	13	17	14	12	7	21	15	10	11	976170000	71867000	31396000	56441000	72841000	126300000	60035000	81083000	29708000	179030000	127150000	34093000	106230000	172	1680;1681;1682;1683;6131	136
ALGQVAPSLEK	VTTYADDRALGQVAPS	QVAPSLEKLEPIRGAK	R	A	L	E	K	L	11	0	1111.62	V5AXR3	118	128	yes	yes	2	0.00044011	123.62	3	2	2	2	2	2	1		2	2	4	3	13449000	1564800	608430	506180	815290	921600	702300	170800	0	316030	285960	4170400	3387300			5
ALGSKLENK	KRAFDKARALGSKLEN	LGSKLENKGSEDFVEF	R	A	L	N	K	G	9	1	958.545	V5D941	100	108	yes	yes	2	0.0026942	134.18	3	2	2	2	5	2	2		4	5	1	1	108290000	4915200	1828900	1336100	1336900	10536000	1161900	2175600	0	32224000	47027000	3243400	2509600		4717	17
ALHDHGTLPTTPTEVNSLLNVAEAYHSSCNSGHLDVEFSK	ATLHALFRALHDHGTL	HLDVEFSKKALSVIHG	R	A	L	S	K	K	40	0	4347.05	V5BB41	314	353	yes	yes	5	0.031934	26.909	2		2	1	3	2	1	6		1		2	44527000	6578400	0	8000800	4117000	8622200	1869300	1443400	5803600	0	356660	0	7735200			5
ALHGSFPYLNSSSK	NKQEGENRALHGSFPY	PYLNSSSKLMYSMPQF	R	A	L	S	K	L	14	0	1506.75	V5B3B9	386	399	yes	yes	2	0.00030258	129.43						2			1	2			9555100	0	0	0	0	0	4125600	0	0	0	5429500	0	0		799	5
ALHLLDATVEENVSVLVAASTK	CCEGEPVKALHLLDAT	VLVAASTKGVYQWLLT	K	A	L	T	K	G	22	0	2279.24	V5AYZ2	237	258	yes	yes	3	0.010812	59.857	2	2	2	1	3	1	2	2			4	3	26380000	3022700	1258000	2926700	3164900	2465200	130840	1277500	164520	0	0	4613200	7356400			5
ALIEEAEKSVGDLEHLQR	TITAPKMRALIEEAEK	GDLEHLQRANLREMRR	R	A	L	Q	R	A	18	1	2036.05	V5DQA0	62	79	yes	yes	3	0.020494	61.963	2	2	1		2		3		2	1	2	2	25748000	3564600	1817100	676770	0	5942700	0	2884600	0	2701300	1731100	1444300	4985500			2
ALLDQTEHTEWVVYSAMVSAVQNEIR	GPRVPVMKALLDQTEH	SAVQNEIRMGSTYTLQ	K	A	L	I	R	M	26	0	2988.47	V5BCQ8	1929	1954	yes	yes	3	1.0802e-08	124.08	8		6		8		2				7		37594000	11638000	0	8507100	0	5750100	0	2028700	0	0	0	9670200	0			34
ALLFNSIFDTQK	EDTTALIKALLFNSIF	NSIFDTQKYAATGACI	K	A	L	Q	K	Y	12	0	1395.74	V5APD2	154	165	yes	yes	2	0.0024612	95.428	8	7	7	6	6	6	7	8	6	3	5	6	158270000	12026000	10409000	17457000	14094000	9904500	15173000	8176700	11040000	24944000	13652000	6003300	15387000		131;5629	55
ALLGSNVVHPVEHEGSESPSLQQGDAEEENQR	FGMSFLVKALLGSNVV	DAEEENQRVPTRTLIL	K	A	L	Q	R	V	32	0	3441.6	V5BJ94	67	98	yes	yes	3	3.5718e-05	87.868	1	1			1		1						20484000	7638500	4052800	0	0	2565600	0	6227400	0	0	0	0	0		2625	4
ALLHATHLYHDAHANFAR	NVGCIPSKALLHATHL	DAHANFARYGLMGGEG	K	A	L	A	R	Y	18	0	2057.03	V5BVJ1	60	77	yes	yes	4;5	9.3897e-11	162.88	5	5	7	7	13	9	2	2		1		5	132270000	7466000	5008200	24227000	16980000	47999000	17466000	1527600	2184800	0	227660	0	9184000			35
ALLLLDSYNDK	ENMANCIRALLLLDSY	LLDSYNDKSSPAGTAA	R	A	L	D	K	S	11	0	1263.67	V5AZ27	125	135	yes	yes	2	2.6604e-06	166.29	1	1			1					1			3595700	803800	2198700	0	0	217780	0	0	0	0	375490	0	0			2
ALLNSSSGTTLQK	YREFEHRRALLNSSSG	SSGTTLQKADDLLVLY	R	A	L	Q	K	A	13	0	1318.71	V5DIS6	608	620	yes	yes	2	0.0025923	103.6				1		1			1	5	2		8430700	0	0	0	135500	0	256990	0	0	1687100	5751300	599780	0		5137;7160	1
ALLPAEDETGASLR	VTGFEKTRALLPAEDE	DETGASLRNGLNAGEA	R	A	L	L	R	N	14	0	1441.74	V5C1T6	419	432	yes	yes	2	9.4374e-05	140.89	2	1		4		4	1	8			1	1	37730000	4949300	1973100	0	4264400	0	10145000	1064500	12241000	0	0	1559200	1533100		4386	16
ALLPEDAEK	HSPRGSCKALLPEDAE	LLPEDAEKKVVPYTHE	K	A	L	E	K	K	9	0	984.513	V5BTC6	155	163	yes	yes	2	0.023018	68.016											2	1	2375100	0	0	0	0	0	0	0	0	0	0	1324100	1051000			3
ALLSLSPR	SLAQRSPRALLSLSPR	ALLSLSPRILSELLLR	R	A	L	P	R	I	8	0	855.518	V5BBC9	156	163	yes	yes	2	0.00050881	152.04	7	8	7	6	6	8	6	11	8	6	6	6	209950000	20333000	15550000	18297000	13922000	14120000	12919000	9635600	15849000	32656000	25911000	12608000	18147000		1457	75
ALLSLTNSGTPAGALEDQFR	CSNTFNSKALLSLTNS	GALEDQFRLDRFFVSR	K	A	L	F	R	L	20	0	2060.05	V5BJT4	477	496	yes	yes	2	1.3509e-37	208.69	1								6	8		3	17203000	177880	0	0	0	0	0	0	0	4715300	9636900	0	2673100		2748;2749;6439;6440	8
ALLTDALGAEVEADAAAR	TTVSRDVRALLTDALG	VEADAAARVKSLRHEK	R	A	L	A	R	V	18	0	1755.9	V5AUE8	39	56	yes	yes	2	3.7163e-18	181.51	6	6	2	2	3	4	4	5	8	7		1	45871000	7227000	9514500	3820300	1872300	2454200	3618700	2648700	3122500	5060100	5388900	0	1144100		5685	26
ALLVLSNSGR	SVYEVRAKALLVLSNS	LVLSNSGRSARLASKY	K	A	L	G	R	S	10	0	1028.6	V5C1M1	396	405	yes	yes	2	0.00032857	140.33					1		2		4	1		6	10780000	0	0	0	0	448830	0	952410	0	3010300	888950	0	5479800		4373;4374	3
ALLVTVEDEVMR	REANAPFRALLVTVED	TVEDEVMRLHGKMLES	R	A	L	M	R	L	12	0	1373.72	V5BPY6	28	39	yes	yes	2	4.5165e-16	199.8	2	2	5	4	5	7	6	1	3	3	1	1	31342000	1011600	371060	5492800	5198700	6216800	6736400	4938400	0	356890	622300	184780	212570			15
ALMDYPEQIR	NFTVDEVRALMDYPEQ	MDYPEQIRNMSVIAHV	R	A	L	I	R	N	10	0	1234.6	V5DRS6	11	20	yes	yes	2	0.00052544	134.57											2	2	5309800	0	0	0	0	0	0	0	0	0	0	2152400	3157400			4
ALMFGEGNSTIFK	MRRRGLGKALMFGEGN	EGNSTIFKSEPTSTTY	K	A	L	F	K	S	13	0	1413.7	V5B484	87	99	yes	yes	2	1.3264e-10	187.75	7	8	8	6	5	5	7	13	14	13	9	7	142180000	5801800	7198300	9075600	8166900	6313600	7643100	5304400	10384000	34165000	32555000	7945400	7624500		861;5869	80
ALMLECEGMEQYISGVILHDETVYQK	EEHRRQYRALMLECEG	HDETVYQKASTGETFV	R	A	L	Q	K	A	26	0	3055.43	V5DRF2	71	96	yes	yes	3	2.18e-19	177.32	19	16	17	17	13	16	16	19	16	17	15	20	5662500000	716160000	507110000	648720000	705030000	373310000	454400000	317780000	290880000	110170000	75187000	493160000	970620000	424;425		282
ALMLSPISEEAK	QKTEKDVRALMLSPIS	SPISEEAKDMPVSEGR	R	A	L	A	K	D	12	0	1287.67	V5BNZ9	515	526	yes	yes	2	3.7405e-05	145.86	12	10	3	5	2	6	4	2	5	2	10	12	104270000	12444000	14592000	2766000	9450000	2451700	5653600	2637800	1470300	5474300	3056800	14462000	29809000		3278;3279	41
ALMPVLDSLQGK	AAMEAEKRALMPVLDS	VLDSLQGKDHEEDLFY	R	A	L	G	K	D	12	0	1270.7	V5BAG5	182	193	yes	yes	2	8.5885e-08	173.71	8	7	8	7	8	8	8	8	8	7	8	9	298190000	9306400	12341000	14859000	18617000	19592000	18398000	11588000	12164000	59384000	63286000	30119000	28533000		1341	92
ALMQQHSQR	QQNGGTSKALMQQHSQ	LMQQHSQRNHFGMDAD	K	A	L	Q	R	N	9	0	1097.54	V5BBE7	360	368	yes	yes	2	0.045307	54.198				1			1	1	2	1			191630	0	0	0	39877	0	0	49764	10329	50596	41062	0	0			2
ALMSDLMALSPETQR	DGDTIASRALMSDLMA	ALSPETQRALKVEGVE	R	A	L	Q	R	A	15	0	1661.81	V5BDI5	60	74	yes	yes	2	9.9279e-36	236.68	8	8	6	8	6	7	8	8	9	7	5	8	364570000	38123000	35702000	30501000	38289000	25883000	24132000	21516000	27393000	38351000	34704000	16337000	33637000	183	1822	89
ALNASFQNPEDSFVFSTLGGK	SLGSKRQRALNASFQN	VFSTLGGKGTSKEGVS	R	A	L	G	K	G	21	0	2228.07	V5AZS8	637	657	yes	yes	2	2.2718e-10	152.16		3		1	3	1	6	8	6	7	1		31919000	0	1740300	0	343190	1753700	519560	2902600	5029200	7940300	11377000	313250	0		590;591	24
ALNFRSESEIMKELLSSASANMGTEAK	AASEENTRALNFRSES	ANMGTEAKVLHLCSAN	R	A	L	A	K	V	27	2	2913.42	V5B9V8	126	152	yes	yes	4	0.01273	46.065			1	1	2	2							15396000	0	0	1408600	6333000	3422200	4232700	0	0	0	0	0	0	128	1299	6
ALNIAENPSYR	SMQIAEARALNIAENP	IAENPSYREAAQKVLR	R	A	L	Y	R	E	11	0	1246.63	V5B266	148	158	yes	yes	2	0.00026369	129.01	2	1	2	2	2	4	4	2			1	3	48564000	3310100	642010	4325500	5122700	6510200	9612300	8732200	2995400	0	0	1086800	6226500		701;7321	6
ALNVESSLAPLFR	AIPDRRERALNVESSL	SSLAPLFRGSTEGAAL	R	A	L	F	R	G	13	0	1415.78	V5ASY8	97	109	yes	yes	2	4.8765e-16	198.61	5	8	2	5	3	6	8	6	5	3	8	8	86150000	3810200	7862700	1885300	9896300	2142100	7852800	8198800	4146400	8183400	3967000	10256000	17948000		258;259	54
ALPAAVTGVGGGTPWR	PEEKLTVKALPAAVTG	VGGGTPWRMPGKYKYR	K	A	L	W	R	M	16	0	1508.81	V5BLL2	152	167	yes	yes	2	6.1658e-19	201.22	8	8	8	7	2	8	8	8	8	7	7	8	360480000	24896000	27117000	30087000	46363000	9594800	36367000	24156000	26860000	32511000	42350000	26993000	33189000		6485	89
ALPAVDLFEALR	RSRQSAPRALPAVDLF	VDLFEALRHRVRAFVL	R	A	L	L	R	H	12	0	1313.73	V5D6I4	594	605	yes	yes	2	0.021292	73.435							2	2					487720	0	0	0	0	0	0	279060	208660	0	0	0	0			1
ALPPETDEGGVDEMKDQYTEREEK	ALLANLQKALPPETDE	QYTEREEKEGERLDET	K	A	L	E	K	E	24	2	2765.23	V5BJU8	37	60	yes	yes	3	0.0071661	61.942							1					1	6675400	0	0	0	0	0	0	4376600	0	0	0	0	2298800		6441	2
ALPSRGSVPR	PWDDDQRRALPSRGSV	PSRGSVPRAGRRSYTP	R	A	L	P	R	A	10	1	1038.59	V5BQ12	1399	1408	yes	yes	2;3	0.0036456	111.66	14	11	10	8	19	5	8		15	3	8	9	144540000	20282000	15558000	5127300	3874100	29954000	3587500	13160000	0	25697000	1240000	7454900	18607000		3481;3482	69
ALQAEIDR	EEQQRQLRALQAEIDR	ALQAEIDRLGSFMEDF	R	A	L	D	R	L	8	0	914.482	V5AYJ7	465	472	yes	yes	2	0.015313	77.058				1			1	2			1		1068600	0	0	0	216960	0	0	231570	458190	0	0	161890	0			5
ALQGSDCVISLHVEK	ARVEKIKKALQGSDCV	VISLHVEKVTTMGEPQ	K	A	L	E	K	V	15	0	1654.83	V5BLG8	400	414	yes	yes	3	0.00042869	110.51	5	5	8	4	8	8	8	8			1		188640000	11991000	7403600	19623000	11395000	42046000	40608000	38143000	16935000	0	0	491880	0			53
ALQLGGSFGNDAIGMAQR	AIEHPSLRALQLGGSF	DAIGMAQREVAFRVSQ	R	A	L	Q	R	E	18	0	1804.89	V5BXH2	727	744	yes	yes	2	1.8348e-19	191.9	1	7	2	2	5	3	2	8	1	2			53179000	3068800	16575000	5450900	3598500	7558100	5066600	2831400	8252800	293090	483050	0	0		4220	22
ALQMVEGIVLLVDAK	DFSGEVERALQMVEGI	IVLLVDAKEGVRPGTR	R	A	L	A	K	E	15	0	1597.91	V5B7Q2	117	131	yes	yes	2	0.00037517	122.46	2	2	2	4	2	2	4	2	2		1	4	17210000	1580200	1152200	1444200	4829700	305540	1397700	1386300	718090	33197	0	710320	3652500			4
ALQNNNLLHGVDAALSQSWAAK	HRLECIEKALQNNNLL	LSQSWAAKGDLMTLGD	K	A	L	A	K	G	22	0	2320.19	V5B747	295	316	yes	yes	3	4.5542e-06	127.49	3	2	4		4		3		12	4	2		30997000	1907600	2184300	4108500	0	3105700	0	959400	0	15371000	2327800	1031900	0		1041	8
ALQQMHFPTLCQNYVDPANLSLSR	YEDLYGKRALQQMHFP	PANLSLSRRNQLDGIG	R	A	L	S	R	R	24	0	2802.36	V5BKC9	1589	1612	yes	yes	3	1.3468e-06	119.69	2	2	2	2	2	3	1	5	3	8		3	49247000	1684500	1548300	1335500	4064100	969670	1321700	573790	1788400	8913400	22780000	0	4267700		2841;2842	10
ALRPQVNCPTVR	KTFPRPLKALRPQVNC	QVNCPTVRHNMKKRLG	K	A	L	V	R	H	12	0	1409.76	V5BX72	58	69	yes	yes	3	0.047152	45.661											1		248050	0	0	0	0	0	0	0	0	0	0	248050	0			1
ALSALSVAEMEEVAR	VRYLIDARALSALSVA	AEMEEVARLSKTFSLP	R	A	L	A	R	L	15	0	1574.8	V5AXR7	583	597	yes	yes	2	1.5131e-05	147.39	1		4		3				2	1	2	4	11301000	375300	0	1722600	0	4636000	0	0	0	907360	1391900	589510	1678800			3
ALSATTSFVEVVNYNIDHEQYVVAGDR	VLVELVARALSATTSF	QYVVAGDRVGLSALGK	R	A	L	D	R	V	27	0	2996.45	V5DUP4	213	239	yes	yes	3	0.0019304	57.152	2	1	4		5						1	2	14810000	2028100	470510	4185700	0	5169700	0	0	0	0	0	1125900	1829700			4
ALSECAVMQSKR	MAYTSLQKALSECAVM	CAVMQSKRNDLSSREY	K	A	L	K	R	N	12	1	1378.67	V5BQC6	1349	1360	yes	yes	3	0.069269	56.548	1												75002	75002	0	0	0	0	0	0	0	0	0	0	0			0
ALSERPMLSKPEGDNK	ISPPESRRALSERPML	SKPEGDNKSGGMDEVS	R	A	L	N	K	S	16	0	1770.89	V5BY70	528	543	yes	yes	3	0.00058816	99.371	8	8	8	7	8	6	8	6	8	3	2	2	481020000	66068000	64054000	68288000	38001000	83208000	14520000	72829000	27068000	26297000	2964700	4837900	12886000		4278;4279	69
ALSGGISAPANNNPDQAAEHETEAASK	PFAQRYIKALSGGISA	HETEAASKANEKSASK	K	A	L	S	K	A	27	0	2649.23	V5BPR9	27	53	yes	yes	3	6.5693e-14	137.87	15	14	13	12	15	8	13	11	2		7	8	666210000	172460000	116000000	68726000	47441000	81428000	14421000	64992000	32022000	1117100	0	14120000	53491000		3435;6644	108
ALSGGISAPANNNPDQAAEHETEAASKANEK	PFAQRYIKALSGGISA	AASKANEKSASKATNG	K	A	L	E	K	S	31	1	3091.44	V5BPR9	27	57	yes	yes	3	0.020516	43.516		1	3									2	16435000	0	898900	3936800	0	0	0	0	0	0	0	0	11599000		3435;6644	1
ALSINSLSDVK	YANALRKKALSINSLS	INSLSDVKEILKGVGK	K	A	L	V	K	E	11	0	1145.63	V5BW70	663	673	yes	yes	2	1.3774e-06	171.11	6	4	3		1		3		8	7	3	2	162740000	9535100	7107600	4517800	0	756650	0	2280300	0	69883000	57080000	5028200	6555600		4138	30
ALSIPALR	NGVDSPRRALSIPALR	ALSIPALRLADARKHA	R	A	L	L	R	L	8	0	839.523	V5B9Q0	28	35	yes	yes	2	0.0032417	107.55	1		2		1	2	3		1	2	2		97289000	6885500	0	8144900	0	5105800	7143700	3971400	0	19719000	36653000	9665700	0		1284	14
ALSKVEEEKPSR	PMNAFPQRALSKVEEE	VEEEKPSRFTIHSLSN	R	A	L	S	R	F	12	1	1371.74	V5DCF4	339	350	yes	yes	3	0.0067453	82.578	4	6	4	5	6	1	4	3	2	3	3	1	45415000	2518200	8114400	2895100	4108400	10108000	476820	2495000	1319300	3082100	7924800	1296500	1076100		4830	23
ALSLFEMEALVK	FENIEQKKALSLFEME	FEMEALVKSKMEGENS	K	A	L	V	K	S	12	0	1349.73	V5BI16	40	51	yes	yes	2	3.8745e-12	192.68	4	6	8	7	7	8	8	8	4	2	7	8	77889000	2596600	3655800	13691000	13946000	8623100	14561000	5718900	3971000	720140	624610	3540200	6242100			72
ALSNTYMEDFNELTNFYR	EIEEVVAKALSNTYME	NELTNFYRMWELNPKD	K	A	L	Y	R	M	18	0	2226.99	V5BKU2	339	356	yes	yes	2	0.005077	86.367				2		5	1						6963000	0	0	0	1847200	0	4300600	815190	0	0	0	0	0			1
ALSPPAER	NKTFPPRRALSPPAER	ALSPPAERVL______	R	A	L	E	R	V	8	0	839.45	V5DJ24	555	562	yes	yes	2	0.0031105	108.43	5	8	10	7	3	7	9	10	8	7	7	7	315530000	28650000	38924000	42431000	19365000	15401000	11458000	24441000	19391000	35769000	16711000	34348000	28636000		5146	94
ALSPPRPSFTEGGSDVTR	HAPEVKPRALSPPRPS	EGGSDVTRGEKYQTER	R	A	L	T	R	G	18	0	1872.93	V5B297	926	943	yes	yes	2;3	2.742e-05	120.25	9	10	8	11	10	9	7	11	14	10	6	7	445060000	50807000	44228000	36940000	52424000	43059000	34976000	18825000	26747000	53392000	38980000	14266000	30414000		736;737;738;5826	99
ALSQIVDDTVQLLDMR	HAVHGAMRALSQIVDD	TVQLLDMRQLTGVVVS	R	A	L	M	R	Q	16	0	1815.94	V5BTG7	142	157	yes	yes	2	0.00023593	120.77	1			2		3		2			1		4401000	252180	0	0	1736800	0	2034500	0	232110	0	0	145340	0			4
ALSQSVLQFLSR	YVVGVNVRALSQSVLQ	SVLQFLSRNAAEVRAD	R	A	L	S	R	N	12	0	1347.75	V5ATI5	347	358	yes	yes	2	6.797e-05	139.29									1				694310	0	0	0	0	0	0	0	0	694310	0	0	0		272	1
ALSSRPLSTWIEQNVASIVDTRIR	SAPTLRHRALSSRPLS	SIVDTRIRSAKISPES	R	A	L	I	R	S	24	1	2711.47	V5D424	729	752	yes	yes	4	0.059645	41.45	2	2	1			1	1				1	2	6227800	753520	1501500	238620	0	0	1879300	417190	0	0	0	394750	1042900			0
ALSTIGVR	EARLVAEKALSTIGVR	ALSTIGVRETQERLNV	K	A	L	V	R	E	8	0	815.486	V5BQT5	400	407	yes	yes	2	0.043176	72.243				1	2	2						4	29111000	0	0	0	6567100	4633800	8191700	0	0	0	0	0	9718500			1
ALSVPHER	FQVPDNGRALSVPHER	ALSVPHERLKKSDLEE	R	A	L	E	R	L	8	0	907.488	V5BBC5	975	982	yes	yes	2	0.017737	72.848	2	1		3		3		1					787920	0	0	0	0	0	439360	0	348570	0	0	0	0			9
ALTASPVDKQDR	QRPQMEEKALTASPVD	SPVDKQDRQERTGNGS	K	A	L	D	R	Q	12	1	1299.68	V5BI88	137	148	yes	yes	2	0.00418	115.83	2	2	2	2	2	2	5		1		4	4	5819000	493060	311190	134020	158250	364010	178660	612220	0	55292	0	1329200	2183100		2470	7
ALTEEWILGR	RNESTVGKALTEEWIL	TEEWILGRKEDDPMPQ	K	A	L	G	R	K	10	0	1186.63	V5B3K7	109	118	yes	yes	2	0.00019646	150.81	8	8	5	2	2	7	7	8	4	5	11	5	108190000	9086500	11045000	9546300	7566400	1919800	12524000	9944100	11283000	3717300	3576000	16139000	11838000		5851	45
ALTEYEDEFVFCFVCR	PLLEKIERALTEYEDE	FVFCFVCRACASALRN	R	A	L	C	R	A	16	0	2083.9	V5BRG3	219	234	yes	yes	2	0.00064046	107.11	1												280950	280950	0	0	0	0	0	0	0	0	0	0	0			1
ALTGGRTPQELEDK	VYDTLNLRALTGGRTP	TPQELEDKNRENAGWM	R	A	L	D	K	N	14	1	1513.77	V5B283	297	310	yes	yes	2	0.015427	115.2	3	3	3	2	3	3	2	5	5	6	3	1	37958000	2485800	2436000	3118300	1189300	5121400	2238400	1877600	3143700	6568600	7419300	1395000	965000		5814	14
ALTIVVLGASGDLAK	VSPELRGRALTIVVLG	GASGDLAKKKTFPALF	R	A	L	A	K	K	15	0	1426.84	V5AJF7	68	82	yes	yes	2	0.00045668	119.96			1										1557200	0	0	1557200	0	0	0	0	0	0	0	0	0			1
ALVENYGNNSLER	GLFSSAEKALVENYGN	YGNNSLERLLALKLRY	K	A	L	E	R	L	13	0	1477.72	V5BSR7	498	510	yes	yes	2	0.00047433	131.08	1												3129800	3129800	0	0	0	0	0	0	0	0	0	0	0			1
ALVEQITAASPR	TMSPSQERALVEQITA	QITAASPRTEMPLSPG	R	A	L	P	R	T	12	0	1254.69	V5BHW8	366	377	yes	yes	2	1.4598e-06	163.34	4	2		1	1	2	1	2	1	1	2	2	28258000	5139200	3311200	0	2457300	1708200	2641500	1771700	2854800	1381200	308020	1833400	4851900		2436	6
ALVGLPPDNNMLLECSLPSLR	QAIDNLLRALVGLPPD	ECSLPSLRGMSQQ___	R	A	L	L	R	G	21	0	2308.19	V5B836	504	524	yes	yes	2	1.5426e-05	128.74		3									1	5	8504200	0	1969300	0	0	0	0	0	0	0	0	383430	6151500		1140;1141	7
ALVLAAVSLHDSSLEVVK	SHFLTCRRALVLAAVS	DSSLEVVKSMQRVTQD	R	A	L	V	K	S	18	0	1850.05	V5BWD5	1074	1091	yes	yes	2;3	2.1349e-06	132.24	4	2	2	5	2	4	1	6			2	5	41671000	3475500	1330700	1835700	16240000	1285500	3052900	1715600	1905600	0	0	2494900	8334300			12
ALVYPAITQDDDSAR	MRFNEEPKALVYPAIT	TQDDDSARARGSTLHQ	K	A	L	A	R	A	15	0	1633.79	V5BNZ9	397	411	yes	yes	2	4.2759e-12	181.54	8	8	8	7	7	8	8	9	6	7	7	8	322760000	33616000	30366000	41470000	20917000	29104000	26783000	32862000	25433000	11814000	18096000	17975000	34321000		3280	88
ALYETIQAR	AAMEERERALYETIQA	LYETIQARQESDEKSV	R	A	L	A	R	Q	9	0	1063.57	V5D5I6	903	911	yes	yes	2	0.062124	51.193	1								2		3		54638000	6410000	0	0	0	0	0	0	0	26039000	0	22189000	0			2
ALYFILTAEQLTAER	PMAMGLSRALYFILTA	AEQLTAERALQFGLVN	R	A	L	E	R	A	15	0	1737.93	V5BNA5	174	188	yes	yes	2	0.0027667	90.725	2	2	2		2		2				1	2	7026400	1638800	986150	1434600	0	409920	0	433860	0	0	0	716220	1406800			2
ALYGDDGGGETLDSDDEEHAR	EGEAARRRALYGDDGG	SDDEEHARRLRERAAP	R	A	L	A	R	R	21	0	2220.9	V5BWY3	272	292	yes	yes	2	5.3141e-05	120.33	2	2	2	2	2	2	4	6	1	1	1		42123000	1371600	656360	666730	729200	5181400	1047900	17370000	9760000	2356000	2840100	143200	0		4189	5
ALYISESPILSK	SNSKNNLKALYISESP	SESPILSKSSECLEDL	K	A	L	S	K	S	12	0	1319.73	V5BBW9	117	128	yes	yes	2	1.6591e-11	190.34	8	4	5	3	3	4	4	3		1	6	7	123880000	20503000	17918000	13799000	12245000	3085200	8528200	7374000	4411200	0	1231200	11982000	22799000		1583	47
AMADPEVAAIMQDSYMQLVLGEMQR	DGDEVAKRAMADPEVA	LVLGEMQRDPSRVQEY	R	A	M	Q	R	D	25	0	2796.3	V5AUF3	501	525	yes	yes	2	9.7007e-06	94.838	5		3	2		4		3			2	2	18517000	4986500	0	4634400	1055500	0	934320	0	802810	0	0	2057000	4046600	37		7
AMANQTFVEFYK	FVAGADIKAMANQTFV	QTFVEFYKHNMLRGLD	K	A	M	Y	K	H	12	0	1447.68	V5DTT7	79	90	yes	yes	2	0.00064029	115.57						1							1424400	0	0	0	0	0	1424400	0	0	0	0	0	0			1
AMDSPPKYEK	LAPSLGRRAMDSPPKY	DSPPKYEKRGFRPALQ	R	A	M	E	K	R	10	1	1164.55	V5BTY5	38	47	yes	yes	2	0.023155	101.38									1				499030	0	0	0	0	0	0	0	0	499030	0	0	0			1
AMDVIVEWVK	ATNGLMGKAMDVIVEW	DVIVEWVKNQPIKGLK	K	A	M	V	K	N	10	0	1188.62	V5BHA2	50	59	yes	yes	2	8.7656e-05	158.79	7	3	8	8	8	8	8	7	3	2	7	8	232680000	6459400	2300700	47561000	47912000	34694000	36738000	12113000	9323100	1303500	138120	9190500	24943000			74
AMEWILTGEQYTAEEAER	TRLIGKSKAMEWILTG	YTAEEAERAGLVSRVV	K	A	M	E	R	A	18	0	2125.96	V5DTT7	165	182	yes	yes	2	1.6341e-111	297.55	8	8	8	7	8	8	7	8	7	1	6	8	364180000	24953000	25768000	50553000	50587000	57811000	36230000	22396000	26136000	18724000	5571300	10646000	34804000			92
AMEYQYQLGLESLHEVVAEMK	FWDVQLYKAMEYQYQL	HEVVAEMKADIVYDQE	K	A	M	M	K	A	21	0	2467.18	V5B673	733	753	yes	yes	3	0.020668	57.366				2		6	5	3	2	2	2		10749000	0	0	0	2245100	0	4573700	1990100	1447200	147180	69261	276540	0			5
AMGLSNDEVAAVFEDWK	GEAFDVLRAMGLSNDE	AAVFEDWKAKGFLTSY	R	A	M	W	K	A	17	0	1880.86	V5C2V4	207	223	yes	yes	2	1.0822e-36	227.41	7	8	8	5	8	7	8	7	6	4	7	8	370770000	28687000	24321000	57023000	34262000	52262000	44717000	21437000	16151000	24011000	12984000	13243000	41674000			86
AMGQSPVGVGLR	SVGTSVDRAMGQSPVG	SPVGVGLRGVTLMNVW	R	A	M	L	R	G	12	0	1170.62	V5BY65	623	634	yes	yes	2	1.7681e-05	151.38		2			1						9	10	76950000	0	0	0	0	1216000	0	0	0	0	0	39442000	36292000	340	4277	24
AMIHTSDLLVMSTEDGSVYLVDLR	IPPTSRVRAMIHTSDL	SVYLVDLRQGGTVSRL	R	A	M	L	R	Q	24	0	2664.31	V5DD17	976	999	yes	yes	3	0.00047681	73.383				6		2	2	1					12703000	0	0	0	9856700	0	957200	1334000	554800	0	0	0	0			2
AMLSEASLGMLELFQK	VAGGLVAKAMLSEASL	GMLELFQKTMPLHNSE	K	A	M	Q	K	T	16	0	1766.89	V5DHW8	1049	1064	yes	yes	2	2.0031e-05	140.96	2	2	3	4	5	5	2	2		1		2	11914000	209880	263860	1552900	2724300	2252900	2611900	1080400	626430	0	93740	0	497900			12
AMSLPSSAHAGIGTLIPAPVGSVSEK	RRGRRSKRAMSLPSSA	PVGSVSEKQKERAALV	R	A	M	E	K	Q	26	0	2476.3	V5DL61	453	478	yes	yes	3	0.0010054	61.538	1		2		2		2		2	2	2	2	52644000	3772100	0	11243000	0	2368600	0	1573200	0	6795400	7117700	8096800	11678000	406	5247	8
AMSLVLEGRPPR	ATREKGSRAMSLVLEG	VLEGRPPRKKSVKSSN	R	A	M	P	R	K	12	0	1324.73	V5C1T6	347	358	yes	yes	2	0.00019591	127.03	2	4	3	3	2	1	5		1		4	1	44167000	2772100	9379000	8699900	5791300	4637000	2558600	5271100	0	1510600	0	1526300	2021200		4387	8
AMSMESHGPVYER	FHPQISPRAMSMESHG	SHGPVYERLYPIKDER	R	A	M	E	R	L	13	0	1492.64	V5C216	947	959	yes	yes	2	0.00019402	141.85		2		5	1	8	7	8		1	2		60082000	0	2417500	0	15010000	2380100	10561000	12336000	14406000	0	230470	2740400	0		4402;4403	26
AMTDVTSFAALAELCGGK	AKVACFARAMTDVTSF	LAELCGGKSTHPPTPH	R	A	M	G	K	S	18	0	1840.87	V5BAX9	1578	1595	yes	yes	2	2.7882e-25	205.84	6	8	7	3	2		2		1	1	4	8	70196000	12709000	11426000	8245300	5421500	1165900	0	421570	0	71784	30592	4443000	26261000		6052	35
AMYDTTSYEAVLQGIVDAVAK	AISAAARRAMYDTTSY	GIVDAVAKGQLDMKAA	R	A	M	A	K	G	21	0	2244.1	V5BR69	416	436	yes	yes	2	0.0019834	102.45											4		1326900	0	0	0	0	0	0	0	0	0	0	1326900	0			3
ANAAVPPPAPAPHEHNPSSPPPTLVQLPLSLIFER	AEDATNRKANAAVPPP	PLSLIFERQEAVDALS	K	A	N	E	R	Q	35	0	3660.94	V5BLM9	29	63	yes	yes	3;4	1.7495e-05	64.767		4	3		2		4		3	5	1	2	28187000	0	7240000	5106700	0	155910	0	593560	0	2294800	3820600	441170	8534100		2989;2990;6488	9
ANASSSAPSVKDELANIASPLVR	IFAAEGKKANASSSAP	NIASPLVRSGAIAFKK	K	A	N	V	R	S	23	1	2296.2	V5BKZ5	89	111	yes	yes	3	0.012658	57.045										1			2423800	0	0	0	0	0	0	0	0	0	2423800	0	0		2911	1
ANATAAAAAAADVSQQDVR	LKLRDLLRANATAAAA	DVSQQDVRIGTN____	R	A	N	V	R	I	19	0	1799.88	V5DEE3	226	244	yes	yes	2	4.6606e-33	218.19	6	8	4	6	5	8	8	9	9	3	7	8	237730000	19165000	18676000	10682000	10274000	15341000	13775000	35744000	16764000	44431000	5948400	19158000	27768000		4945	71
ANEHALEAVSPAR	LSKVLEDRANEHALEA	LEAVSPARTVAPNTEE	R	A	N	A	R	T	13	0	1363.68	V5DE45	540	552	yes	yes	2	0.0012738	115.63	1	2	1	2	3	5	5				2		22134000	1123800	1417300	581810	2072400	5150100	2894800	7553400	0	0	0	1340400	0		4927	7
ANESLDVLNLGQYTR	LLHSRRNKANESLDVL	LNLGQYTREDLNEVER	K	A	N	T	R	E	15	0	1691.85	V5B3K7	227	241	yes	yes	2	7.1643e-86	284.41	16	16	16	14	16	16	16	13	16	13	12	14	1842100000	137680000	132010000	146870000	131610000	113370000	107940000	77531000	70895000	298460000	272620000	106860000	246300000		819	182
ANEVNQINTFVNELQEVIR	LKSESTARANEVNQIN	NELQEVIRDMRLTLNQ	R	A	N	I	R	D	19	0	2229.14	V5BH56	129	147	yes	yes	2	3.2102e-19	188.1	3	2	3	5	8	6	6	2	3		3	1	36316000	1420100	1003100	2991800	7119700	7043000	7581500	3843900	1186000	1210900	0	1307700	1608700			28
ANFISSLDDYEQCMK	FYYDEESKANFISSLD	DDYEQCMKEKGECPSL	K	A	N	M	K	E	15	0	1819.78	V5B0F3	412	426	yes	yes	2	1.7376e-33	230.23	3	3	2	6	2	6	4	8	2	1	3	4	64863000	5245000	5492100	4692100	11360000	3453900	9772600	9898700	7965200	777630	232200	2756500	3216700			27
ANIDALLQEVSAEQLNQTALGLAHNLNR	LATFRALRANIDALLQ	GLAHNLNRYKLKFSPD	R	A	N	N	R	Y	28	0	3015.57	V5BK67	103	130	yes	yes	3	2.6138e-37	195.31	8	8	6	7	8	8	6	6	6	7	3	7	369750000	40108000	40401000	46966000	79654000	20974000	20111000	18692000	14228000	15083000	21224000	9976000	42332000			86
ANIGSLSSSASPR	ISTGHGRRANIGSLSS	LSSSASPRTRRLPPIF	R	A	N	P	R	T	13	0	1245.63	V5BA51	63	75	yes	yes	2	4.3825e-07	168.16	2	3	2	1	1	3	1	6	2	7	6	5	27994000	887450	1815100	851490	344540	606290	1717800	291860	2625800	1273200	5538500	4602800	7439300		1317	17
ANILASDVFK	SEKNVKVRANILASDV	ILASDVFKNKKLVRYI	R	A	N	F	K	N	10	0	1076.59	V5B4M0	911	920	yes	yes	2	0.00021906	149.33											1		566280	0	0	0	0	0	0	0	0	0	0	566280	0			1
ANILILNSELNTITK	GSIERGKKANILILNS	SELNTITKRMIYGKWT	K	A	N	T	K	R	15	0	1655.95	V5C012	396	410	yes	yes	2	2.2011e-08	168.45	2	2	1		1		1			2	1		4635400	1415700	1266600	732160	0	411790	0	321940	0	0	182070	305190	0			1
ANLGTAVVHVETTEELEK	SDIVSYVKANLGTAVV	ETTEELEKLREEHNAV	K	A	N	E	K	L	18	0	1938.99	V5BHP7	51	68	yes	yes	3	0.011129	64.454	4	2	6	2	1	4	4	6	3	1			100970000	16675000	5310500	22411000	6564000	3800700	10513000	14300000	9047600	10579000	1767900	0	0			16
ANLSPPLR	GKSPSPPRANLSPPLR	ANLSPPLRTPVGNQGV	R	A	N	L	R	T	8	0	866.497	V5BVM2	308	315	yes	yes	2	0.0011079	123.67	6	8	5	7	4	8	8	8	2	6	7	2	255950000	21354000	32229000	20272000	41165000	18002000	29318000	22648000	26004000	1536000	8524000	20489000	14409000		4098	61
ANLWATLPGDGGVTK	LHNAERNKANLWATLP	PGDGGVTKGGIILSGH	K	A	N	T	K	G	15	0	1498.78	V5B6I6	142	156	yes	yes	2	2.3891e-05	145.52												1	3790200	0	0	0	0	0	0	0	0	0	0	0	3790200			1
ANLWATLPGEGGVTEGGIILSGHTDVVPVDGQK	VHNAEKTKANLWATLP	VVPVDGQKWDSDPFTL	K	A	N	Q	K	W	33	0	3286.68	V5D9A3	50	82	yes	yes	3	2.7807e-05	72.791		4	1	1	3	1	2			4	2	3	83319000	0	13211000	4725900	10457000	15424000	7779800	2855900	0	0	1374100	5145000	22346000			14
ANNFDVEDTVAMIVDTNK	ILTYRYLKANNFDVED	AMIVDTNKFRKQHRLD	K	A	N	N	K	F	18	0	1994.93	V5BQT0	98	115	yes	yes	2	1.2465e-05	126.43	1								4	4			2744200	170640	0	0	0	0	0	0	0	1608300	965310	0	0			3
ANNNVETQQLLQSVLGMSSASLHCVGLTTHEFSK	LELSRRAKANNNVETQ	LTTHEFSKKEVETIGS	K	A	N	S	K	K	34	0	3699.8	V5BMN4	327	360	yes	yes	4	2.3864e-05	89.723		2	2						4	8	2		42813000	0	2020900	3903800	0	0	0	0	0	16278000	19145000	1465300	0	276		11
ANPLPYLSPTPLDR	EVKLAKFKANPLPYLS	LSPTPLDREPILVFPI	K	A	N	D	R	E	14	0	1552.82	V5BJ09	815	828	yes	yes	2	0.049384	70.089	1												9620900	9620900	0	0	0	0	0	0	0	0	0	0	0			1
ANPSLFQEGETSLLFVDDGK	GGRLRHHKANPSLFQE	LLFVDDGKGGKRESVT	K	A	N	G	K	G	20	0	2166.05	V5BNH0	64	83	yes	yes	2	1.439e-21	185.3	2	1	1		1	1	3	6	7		1		70913000	2486700	2367600	455420	0	2972300	2801600	8163700	28985000	22181000	0	499350	0		3210;6550	10
ANSCPLAPPEAR	FCQQAGHRANSCPLAP	PLAPPEARQPCYRCGE	R	A	N	A	R	Q	12	0	1281.61	V5BJZ6	59	70	yes	yes	2	0.00065433	113.28	7	5	2	1	2	2	1		2	1	3	8	144480000	32389000	18995000	7397200	3479600	1592200	1579000	755320	0	1989600	610530	17802000	57896000		2785	28
ANSFTGNASPHVGSNR	ASSYESPRANSFTGNA	SPHVGSNRKGRGGKVR	R	A	N	N	R	K	16	0	1614.75	V5B1V9	241	256	yes	yes	2	9.3954e-14	183.27	9	10	9	10	10	10	6	8	9	9	4	11	314540000	30269000	27673000	17871000	19351000	20152000	8819600	6440800	9605200	66161000	41702000	11213000	55277000		675;676;677;5803	90
ANSFTGNASPHVGSNRK	ASSYESPRANSFTGNA	PHVGSNRKGRGGKVRE	R	A	N	R	K	G	17	1	1742.84	V5B1V9	241	257	yes	yes	2	0.015402	75.483									1				1067700	0	0	0	0	0	0	0	0	1067700	0	0	0		675;676;677;5803	1
ANSFVGSPFYVAPDVLK	DASTKDMRANSFVGSP	YVAPDVLKQNEYTNAV	R	A	N	L	K	Q	17	0	1809.93	V5BCH2	214	230	yes	yes	2	1.0275e-36	226.23	8	8	8	6	8	8	8	8	8	7	5	8	905060000	151440000	163390000	106170000	108610000	114040000	69510000	37208000	28439000	45980000	50392000	9409500	20475000		1696	91
ANSPYPYATPK	EYHTTKPRANSPYPYA	PYPYATPKR_______	R	A	N	P	K	R	11	0	1207.59	V5BMU9	1186	1196	yes	yes	2	0.00040073	122.12	4	6	7	5	2	3	4	5	5		5	2	52023000	6013900	8774500	7910000	7776000	2184000	3049900	3816500	5066800	1044100	0	2240100	4147700		3129	26
ANTMSPSVIVSR	LGQRTQGRANTMSPSV	SPSVIVSRSLPQLAGN	R	A	N	S	R	S	12	0	1260.65	V5AQN4	163	174	yes	yes	2	1.4295e-05	153.48	2	2	2		2		1				5	7	52934000	2103800	5319200	2724300	0	1066800	0	267770	0	0	0	11609000	29843000		169	10
ANVLSPLPLLETGGAAAISR	VVEDGVSRANVLSPLP	GGAAAISRDASPNKFR	R	A	N	S	R	D	20	0	1949.09	V5DJU3	1236	1255	yes	yes	2	4.1026e-58	239.14	18	20	18	15	18	20	23	19	21	23	8	21	1703000000	102380000	156330000	147240000	163420000	147290000	128900000	137190000	116200000	223890000	214180000	31494000	134490000		5183;5184	227
APALAESGNTVTSAEGR	QPLGRQERAPALAESG	TVTSAEGRNVGEAEEE	R	A	P	G	R	N	17	0	1629.8	V5BLR1	805	821	yes	yes	2	1.309e-11	175.02	3	3	5	1	2	3	4	5	3		1	4	58317000	7117600	6973300	9773500	1617200	3211900	4141700	4052100	8486000	3592100	0	2035500	7315900		3012	18
APAPWKDSPSK	VGMTSNSRAPAPWKDS	PWKDSPSKQRKKDTTA	R	A	P	S	K	Q	11	1	1182.6	V5BT07	430	440	yes	yes	2;3	7.8698e-06	173.25	10	9	8	7	8	6	7	8	6	5	5	13	238090000	33248000	33712000	22059000	16458000	24519000	9941000	18447000	14592000	5504400	4832000	14458000	40323000		3865;3866	96
APAQAELPPPLPPPPLVYTAPPSPR	SAPQPKPKAPAQAELP	YTAPPSPRVSTATAPS	K	A	P	P	R	V	25	0	2572.41	V5BR80	132	156	yes	yes	2	3.3015e-07	117.22		1					2		1	5	1	2	5938800	0	580930	0	0	0	0	474200	0	481440	3449700	149900	802560		3643;6703	4
APAQAPTEDVVK	ANKGDTSKAPAQAPTE	APTEDVVKVEGVVQKQ	K	A	P	V	K	V	12	0	1224.63	V5DES7	30	41	yes	yes	2	0.0023426	106.35	4	6	1	2	3	1	3	7	1	1	4	3	117660000	16084000	26657000	1191000	5298800	8433700	1986500	12885000	19167000	507110	620470	10307000	14521000		7095	8
APAQAPTEDVVKVEGVVQK	ANKGDTSKAPAQAPTE	KVEGVVQKQATVPEEV	K	A	P	Q	K	Q	19	1	1964.06	V5DES7	30	48	yes	yes	3	0.00038051	115.73	2	6	3	3	2	2	2	1	2		2	6	59690000	4040600	15495000	3833900	4653700	2296100	2797300	1890600	380240	437860	0	2621600	21243000		7095	15
APAVAPASPTAVGR	QVGIKRRRAPAVAPAS	ASPTAVGREEDVGKKA	R	A	P	G	R	E	14	0	1263.69	V5BLV0	22	35	yes	yes	2	6.9517e-06	160.03	8	8	8	7	8	8	8	8	8	7	7	9	878270000	94456000	105890000	73749000	60792000	64450000	44495000	49244000	36871000	68022000	56629000	70235000	153440000		3030;6496	98
APDELTFGEGDLIVCVNR	ALYAYKARAPDELTFG	DLIVCVNRAQEEGWFK	R	A	P	N	R	A	18	0	2003.96	V5BIN9	694	711	yes	yes	2	1.4667e-10	163.34		1			3				2	1		1	9850300	0	449340	0	0	2996600	0	0	0	4109500	1971700	0	323200			2
APDGTVAGLVR	AALDEPFRAPDGTVAG	GTVAGLVRTAAAASTS	R	A	P	V	R	T	11	0	1054.58	V5B6G6	412	422	yes	yes	2	2.1303e-10	192.44		1		1	1	2	6	7				2	53011000	0	4453100	0	2103100	2048200	3197500	16868000	17831000	0	0	0	6510300			19
APEDLVFNLATAHPGSGGK	LVRRELVKAPEDLVFN	AHPGSGGKGNHAHHRK	K	A	P	G	K	G	19	0	1879.94	V5BZN6	792	810	yes	yes	2;3	6.8218e-95	290.54	15	16	15	14	16	15	16	16	16	14	13	16	2540600000	271420000	249850000	252040000	340980000	306900000	211660000	148910000	109280000	63632000	62078000	179420000	344410000		4327	194
APEEHPWFGMEQEFFLIK	VARRIFERAPEEHPWF	EQEFFLIKDGHPYGWP	R	A	P	I	K	D	18	0	2234.05	V5CHQ8	125	142	yes	yes	3	8.2547e-26	205.33	6	6	8	6	8	6	2	2	3	2	5	7	82078000	6581500	5367100	18118000	12032000	12508000	13248000	555850	597550	795780	680770	1929400	9664400			48
APETPSSILLSK	GRCERESRAPETPSSI	PSSILLSKYPNDDGVL	R	A	P	S	K	Y	12	0	1241.69	V5BDC6	433	444	yes	yes	2	5.4934e-05	148.85	1	2	2		2		1		3	4	2	4	24472000	260950	490310	486600	0	780600	0	248610	0	3263500	9086500	3116600	6738500		6173	4
APFDMFEPSK	AILFVPKRAPFDMFEP	FDMFEPSKKRNNIKLY	R	A	P	S	K	K	10	0	1167.53	V5BB87	402	411	yes	yes	2	0.0047046	92.611											1		488780	0	0	0	0	0	0	0	0	0	0	488780	0			1
APFSFPIGETPTDDADVR	RGERRASRAPFSFPIG	PTDDADVRISELESEL	R	A	P	V	R	I	18	0	1933.91	V5B4V3	300	317	yes	yes	2	4.2974e-64	259.81	11	10	8	8	8	8	11	8	10	8	8	9	2604100000	180670000	210570000	246300000	191730000	208490000	173160000	165190000	200110000	277230000	291910000	130630000	328120000		5883;5884	133
APGLAPPHTTAAPYSETELPPRPAEAVPVK	EAKPRLQRAPGLAPPH	PAEAVPVKGKRRFHEQ	R	A	P	V	K	G	30	0	3063.6	V5B3K7	157	186	yes	yes	3;4	7.2092e-06	94.929	10	10	6	10	2	5	6	3	13	9	6	7	343080000	51032000	55439000	26413000	23335000	4605700	1940100	7212000	3497300	58798000	69348000	11932000	29531000		820;5852;5853;5854;7327	75
APGTGPNNNDASTEFSFSAFPDHR	AHEGTAPRAPGTGPNN	FSAFPDHRASGSLMVW	R	A	P	H	R	A	24	0	2535.11	V5DJX0	252	275	yes	yes	2;3	2.2617e-17	171.9	19	20	15	8	14	9	15	13	15	16	11	11	1085700000	100140000	89159000	116000000	91305000	90469000	55522000	68039000	62256000	93400000	140130000	41840000	137460000		5194;5195;5196;7172;7173	139
APIAVIVGDVLDDVR	VWLEKGKKAPIAVIVG	GDVLDDVRMTRIPALR	K	A	P	V	R	M	15	0	1550.87	V5BKK2	176	190	yes	yes	2	3.2906e-06	152	3	4					2		1	1	5	3	12103000	1910000	2347900	0	0	0	0	520470	0	49336	20858	3669500	3585500			11
APLAPLQEVEQTPELSAR	TAIISSWRAPLAPLQE	QTPELSARHSLERPTP	R	A	P	A	R	H	18	0	1948.03	V5BYJ9	832	849	yes	yes	2	8.0877e-05	117.4			1								1		648450	0	0	516830	0	0	0	0	0	0	0	131620	0		4293	1
APLFVDGYGQLGNLESGAVEELPAHSK	ASFIADEKAPLFVDGY	EELPAHSKSSVENPPL	K	A	P	S	K	S	27	0	2797.39	V5BLQ0	1158	1184	yes	yes	3	3.7709e-17	150.92									8	8			62447000	0	0	0	0	0	0	0	0	29184000	33262000	0	0		2995	16
APLIDLGAEGDLIDILR	DVKAILQRAPLIDLGA	GDLIDILRMEAYNTHV	R	A	P	L	R	M	17	0	1792.99	V5B8C0	495	511	yes	yes	2	4.5911e-12	177.66	6	3	8	7	5	8	5	4	5	5	7	5	48770000	2427100	1356500	8838500	12335000	2095300	8010600	2755000	1488100	2272500	1604100	2159900	3427600			65
APLLYPFEHLEALTDMTFDIQGVR	GGGQAVVRAPLLYPFE	TFDIQGVRMKAHRCVI	R	A	P	V	R	M	24	0	2775.39	V5B8Y7	229	252	yes	yes	3	0.00037095	75.608	2	2	2		2	2	3				1	7	5477200	359080	178160	652370	0	257110	1170700	980510	0	0	0	110610	1768600			5
APLNPLASPIR	SPPIPTRRAPLNPLAS	NPLASPIRAPLGSNSW	R	A	P	I	R	A	11	0	1147.67	V5AVC2	264	274	yes	yes	2	8.1544e-07	174.24	8	8	7	6	7	8	4	1	3	4	7	8	181240000	19153000	25697000	14915000	18859000	12673000	14178000	3772800	558460	4414200	5924100	25786000	35309000		390	63
APLPLPLSPSSISTPSR	AWMSSEERAPLPLPLS	SSISTPSRMVHMRQQH	R	A	P	S	R	M	17	0	1718.96	V5BSL9	632	648	yes	yes	2	8.5796e-06	139.02	1	2	2		2		1		10	17		1	43059000	134720	207630	465050	0	580860	0	140670	0	15347000	25805000	0	377590		3823;3824;3825;3826	21
APLSPLQR	SEFLVSHRAPLSPLQR	APLSPLQRKSTLQASF	R	A	P	Q	R	K	8	0	880.513	V5BZ57	379	386	yes	yes	2	0.001644	118.23	8	7	8	6	6	7	4	6	6	7	5	4	135250000	17840000	13270000	11721000	13043000	8223900	14202000	3961000	9020800	11858000	12767000	9794900	9545000		4316	67
APLSPTSHASR	FTMTFFARAPLSPTSH	SPTSHASRSTYKTSYE	R	A	P	S	R	S	11	0	1122.58	V5BIW3	90	100	yes	yes	2	0.0024143	98.253	7	7	4	5	4	2	4	8	8	4	4	6	25992000	5910400	4257500	1156600	1730900	2113200	428780	1030600	1172100	2722600	1295700	1251600	2922400		2574;2575;6385	65
APMALGETGEPLTPNVPEK	NFVGVVTKAPMALGET	LTPNVPEKKYPPRAFG	K	A	P	E	K	K	19	0	1949.98	V5D8W0	116	134	yes	yes	2	2.1761e-41	229.55	10	8	5	12	2	6	4	4	1	1	9	9	229440000	31241000	26944000	9950500	33789000	2563200	7702100	4330800	3072700	945660	1346800	39452000	68101000	379	7026	46
APMALGETGEPLTPNVPEKK	NFVGVVTKAPMALGET	TPNVPEKKYPPRAFGS	K	A	P	K	K	Y	20	1	2078.07	V5D8W0	116	135	yes	yes	3	0.022881	73.404	2	2									7	7	65680000	5589600	6031700	0	0	0	0	0	0	0	0	20415000	33644000		7026	10
APNILILDEATSSLDTESEVVVHEAISR	AIARALLRAPNILILD	VVHEAISRLIEDARRG	R	A	P	S	R	L	28	0	3007.53	V5BN71	558	585	yes	yes	3	9.2242e-12	130.83	7	6	2	2	2	2	4	7			4	3	29173000	5906800	3376400	1105400	2932500	856730	734880	3797300	2807300	0	0	4130600	3525500			26
APNVICLTSSDATLESYSHHLDPLTGLTVISR	LSMCLEIKAPNVICLT	TGLTVISRWSLESLKL	K	A	P	S	R	W	32	0	3466.74	V5BWA3	209	240	yes	yes	4	9.1042e-05	68.834		2		2		2							7479600	0	1327800	0	4548400	0	1603400	0	0	0	0	0	0			3
APQETYADIGGLEEQIQEIK	VSIMKVEKAPQETYAD	EEQIQEIKEAVEFPLS	K	A	P	I	K	E	20	0	2231.1	V5AV12	176	195	yes	yes	2	0.00099749	109.22	2	2	2		2	2	2	2	2	2		2	13340000	734920	723600	1255800	0	1109700	1156900	504860	1028100	2241700	2990700	0	1593700			2
APQLMSFR	HSVLLRQRAPQLMSFR	APQLMSFRYDNAPTGI	R	A	P	F	R	Y	8	0	948.485	V5BJD4	118	125	yes	yes	2	8.254e-05	173.04	16	13	16	14	16	15	16	15	3	3	14	15	829270000	63417000	56208000	91122000	91760000	92485000	96453000	54512000	71094000	826360	861820	91906000	118630000	243	2645	146
APSIPHGVSSR	SPPSSPGKAPSIPHGV	IPHGVSSRSPTIDGRE	K	A	P	S	R	S	11	0	1106.58	V5DDI3	240	250	yes	yes	2	0.059832	53.013		1											625900	0	625900	0	0	0	0	0	0	0	0	0	0			1
APSLDITGVHLCIMGAEGYNEVLR	MKYSEGLRAPSLDITG	EGYNEVLRWLENDCQT	R	A	P	L	R	W	24	0	2614.29	V5BX15	257	280	yes	yes	3	2.1409e-42	216.31	6	6	8	7	8	8	8	6	1		2	8	301760000	19837000	22999000	45868000	73541000	23401000	40723000	13785000	10404000	253670	0	8641500	42309000			64
APSMNQELNSK	VARRPRQRAPSMNQEL	MNQELNSKWVLPEQDP	R	A	P	S	K	W	11	0	1217.57	V5BSW0	30	40	yes	yes	2	3.4259e-05	155.37	8	8	8	7	8	8	9	8	8	7	9	8	259740000	38424000	30754000	22194000	22598000	19223000	16460000	16175000	14547000	18411000	18913000	17030000	25008000		3862	113
APSMQFDMIMDEIHQLR	MPPSTSPRAPSMQFDM	MDEIHQLRELLTQRDP	R	A	P	L	R	E	17	0	2060.95	V5BPH9	399	415	yes	yes	2;3	0.00062525	94.671	3	4	5		6	2	8	3				1	12176000	432030	582790	2842400	0	2922600	1682000	2604400	1009700	0	0	0	99644		3352	12
APSNEGISLDDFIEK	AKGGMKAKAPSNEGIS	SLDDFIEKFFSEAELL	K	A	P	E	K	F	15	0	1633.78	V5BTM5	123	137	yes	yes	2	1.1178e-19	177.87	8	7	7	6	6	2	7	7	2	4	7	7	154590000	26055000	30364000	14815000	15067000	11343000	4236200	9555700	12567000	1387200	5125800	7125800	16947000		3934;3935	60
APSNSAQPNQFAAATMHAK	AATLSFKRAPSNSAQP	AAATMHAKGEDEGLET	R	A	P	A	K	G	19	0	1940.92	V5ATM3	151	169	yes	yes	2;3	0.0044917	96.128	1	2		1		1			2	9	1	6	38797000	1624400	1122200	0	484370	0	414850	0	0	2704400	23707000	453590	8285900		280;281	6
APSPMILSLR	GGTGGGYRAPSPMILS	SPMILSLRNSAAYKKR	R	A	P	L	R	N	10	0	1083.61	V5BCG5	391	400	yes	yes	2	5.6132e-06	171.26	16	15	16	14	16	17	16	16	16	14	14	16	1081400000	101930000	105280000	101540000	109450000	77321000	77459000	41269000	44720000	110270000	119720000	80736000	111660000	173	1684	218
APSPPKIDAVYPSLFAEEVLAPQPIPLSISEQK	AQIREGCRAPSPPKID	PLSISEQKEADDRRLA	R	A	P	Q	K	E	33	1	3530.89	V5BBC6	793	825	yes	yes	3	5.0303e-05	64.542	1	3	2		2		5		4			1	15333000	228570	4274300	2662700	0	353700	0	1655100	0	5453100	0	0	704990		1454	7
APSPSHLGVHFPAK	DPLSAFGRAPSPSHLG	LGVHFPAKTRRPSRRM	R	A	P	A	K	T	14	0	1443.76	V5DFB4	1657	1670	yes	yes	3	0.00024434	125.47	8	8	8	7	8	8	8	9	8	7	7	8	885230000	88912000	89129000	95872000	83980000	123200000	65921000	39531000	29699000	72295000	49364000	57758000	89568000		4981	93
APSPVHLAVSFR	GRAGLLDRAPSPVHLA	VHLAVSFRSPTLLNIF	R	A	P	F	R	S	12	0	1279.7	V5AUL3	161	172	yes	yes	3	0.0001661	120.77	2	2	2		1		2		1	4	2	2	12182000	2208200	1055300	3764200	0	550540	0	684680	0	443070	1163500	828570	1483600		334	1
APSTDVLR	VERRSPQRAPSTDVLR	APSTDVLREALHGGRA	R	A	P	L	R	E	8	0	857.461	V5BE13	966	973	yes	yes	2	0.00054723	141.91	7	8	6	7	2	3	2				7	8	92346000	17253000	18137000	7874900	12462000	1531400	1274500	1066500	0	0	0	13311000	19436000		1877	47
APSVPITSGSLSK	NFSFGPFKAPSVPITS	ITSGSLSKAVAEIHER	K	A	P	S	K	A	13	0	1242.68	V5BTT3	599	611	yes	yes	2	0.00052495	127.3	2	3	2	7	2	8	7	8			4	2	70967000	1543300	2080200	1087000	11378000	4286700	13917000	14270000	15154000	0	0	3215500	4035800		3941;3942;3943;6817	33
APTIIFIDELDAIGSR	AFALAKQKAPTIIFID	ELDAIGSRRSDEGGKH	K	A	P	S	R	R	16	0	1729.93	V5B5X6	279	294	yes	yes	2	2.5265e-10	174.59	8	8	8	7	8	8	8	8	5	5	5	6	157100000	12937000	11894000	28395000	22100000	17571000	23322000	11095000	8264200	3381100	3861900	2657000	11618000			87
APTPLLK	RREENGERAPTPLLKV	RAPTPLLKVGTNSLQN	R	A	P	L	K	V	7	0	738.464	V5BIT6	326	332	yes	yes	2	0.025508	101.46	2	3	3	5	5	2			5	3	3	4	27682000	972180	1105300	2092500	4779700	3069400	1058600	0	0	5522100	3890800	2181100	3010300			13
APVFGAHSPLLQR	TSAKKEPRAPVFGAHS	AHSPLLQRDGSTRAIR	R	A	P	Q	R	D	13	0	1391.77	V5B7W1	860	872	yes	yes	2;3	0.00020326	139.29	6	3	3	4	1	2			2	1	2	1	51823000	13017000	4236300	4618500	13041000	2248500	5489300	0	0	1291100	1379900	2213500	4288000		1128	10
APVLSVTTFHGGTGSYNVIPDTAHLR	SRRIGALKAPVLSVTT	IPDTAHLRGTLRCLDR	K	A	P	L	R	G	26	0	2709.39	V5D8V4;V5BCV1	141	166	yes	no	3;4	9.2251e-11	141.79		2	1	8		8	5	4		2		2	48080000	0	3257600	2101400	18741000	0	10675000	4447700	5038300	0	695670	0	3123200			8
APVNSLSLELFEELNK	ITTVQFSRAPVNSLSL	ELFEELNKWMLWLGSD	R	A	P	N	K	W	16	0	1801.95	V5B2L9	143	158	yes	yes	2	2.5315e-26	216	5	6	8	5	5	7	5	2	7	3	4	1	87080000	6165200	6541900	21772000	22722000	5962800	8186000	3760000	1396900	2603100	1489000	5512500	968320			40
APVTMGSFNLR	RRLAGEGRAPVTMGSF	TMGSFNLRVIMDPLKT	R	A	P	L	R	V	11	0	1191.61	V5AZ01	342	352	yes	yes	2	0.0014202	104.94	4	4	2	5	2	2	2	1	2	3	6	6	60098000	6333900	3802600	2957300	8773600	4356700	3388100	1802500	1242300	1816500	5194800	8883000	11547000		515	20
AQAASFSGR	DVTPEKLRAQAASFSG	QAASFSGRAGLRGGRA	R	A	Q	G	R	A	9	0	893.436	V5DCS2	121	129	yes	yes	2	0.02286	64.841	2	2	1	4	2		6	8			1		2669400	224500	100360	42110	274170	350370	0	809460	819550	0	0	48900	0			10
AQAEVQCLLNCDFFSILK	MSEADKNRAQAEVQCL	CDFFSILKCHEDFAKK	R	A	Q	L	K	C	18	0	2155.04	V5BPJ0	77	94	yes	yes	2	3.3484e-41	228.26	8	7	9	7	8	8	5	8	1	1	6	7	231380000	17126000	12173000	37312000	41452000	21458000	30032000	15725000	14383000	64949	13530	6931600	34706000			77
AQALDDIQDNCNIFER	GINGWGTRAQALDDIQ	DNCNIFERDTHKSGLG	R	A	Q	E	R	D	16	0	1920.86	V5DJK9	509	524	yes	yes	2	6.1157e-14	187.78	6	6	2		1		2		2	1	4	6	34983000	7951300	11183000	1241400	0	219240	0	608160	0	1135200	844160	4116300	7684400			19
AQAYVQLTPSAEPLVLCASEQTLVK	VQAGLARKAQAYVQLT	ASEQTLVKMHQVEAYN	K	A	Q	V	K	M	25	0	2715.42	V5AQS8	53	77	yes	yes	2	2.0002e-06	110.21											1	1	2222700	0	0	0	0	0	0	0	0	0	0	521310	1701400		5644	2
AQDDALMLLHEIIR	VDTAVKSKAQDDALML	MLLHEIIRYGTAPDAA	K	A	Q	I	R	Y	14	0	1636.86	V5B9A3	599	612	yes	yes	3	0.043621	49.483					1	7	3			2	3	1	5393900	0	0	0	0	243880	3537900	1139100	0	0	88399	246910	137700			2
AQDGAETANAVR	QLGLGVWRAQDGAETA	AETANAVRWAIEAGYR	R	A	Q	V	R	W	12	0	1201.57	V5BBS9	26	37	yes	yes	2	8.1227e-05	139.19											1	1	2822100	0	0	0	0	0	0	0	0	0	0	2804800	17275			1
AQDLIVQGIHATSIIAGYK	LASELLKRAQDLIVQG	TSIIAGYKLALREAVR	R	A	Q	Y	K	L	19	0	1997.09	V5B5Q0	108	126	yes	yes	2;3	4.9672e-14	174.72	10	8	12	13	12	10	12	9	7	3	9	10	400570000	24133000	18629000	67847000	61036000	53138000	33250000	31723000	17058000	2734000	897690	29697000	60426000			91
AQDVEAGDGTTSVVVLCGALLR	KMLVELSKAQDVEAGD	VLCGALLRTVEELLMK	K	A	Q	L	R	T	22	0	2230.13	V5AR01	84	105	yes	yes	2	7.0597e-53	233.3	8	8	8	7	8	8	8	8	7	5	7	8	561660000	49420000	52144000	83463000	64897000	78100000	47329000	30508000	27065000	18083000	13877000	29994000	66783000			100
AQEFQSPPIK	LVARIRRRAQEFQSPP	EFQSPPIKSLSSNDGV	R	A	Q	I	K	S	10	0	1143.59	V5DJX4	72	81	yes	yes	2	5.1803e-09	174.46	8	8	8	7	6	8	8	9			7	9	573250000	54614000	63585000	53587000	59650000	33449000	40203000	43819000	27345000	0	0	61530000	135470000		5208	82
AQEPHGTTTPFVVLDGGMSSGNTTTK	DEKKLDMKAQEPHGTT	SSGNTTTKVTAVPETS	K	A	Q	T	K	V	26	0	2632.24	V5B1V9	52	77	yes	yes	3	1.4239e-06	99.957		1	1						3	7			24695000	0	581870	1030000	0	0	0	0	0	6509000	16574000	0	0		5804;5805;5806	6
AQETTQLPLIYSNSNNNNR	QHREAAERAQETTQLP	SNSNNNNRRNESSASF	R	A	Q	N	R	R	19	0	2176.05	V5B310	200	218	yes	yes	2	2.9822e-25	197.41	7	7	9	7	9	8	12	8	12	10	8	11	423740000	31394000	19403000	35664000	27695000	47196000	29907000	35528000	17874000	66757000	51461000	17540000	43317000		774;775	102
AQFMDIIGVK	ELYRPEDKAQFMDIIG	FMDIIGVKKVLQDLKQ	K	A	Q	V	K	K	10	0	1120.6	V5BDW8	100	109	yes	yes	2	0.0069738	87.184	2	2	2				2		3	5	1	1	5846700	283490	125270	420770	0	0	0	244830	0	1585300	2733900	227110	226080			2
AQFVGWWEEGQGDMLR	QNSSHLNKAQFVGWWE	EGQGDMLRRDAFFTQG	K	A	Q	L	R	R	16	0	1907.86	V5B0S4	123	138	yes	yes	2	5.2655e-05	133.86	2	2	3	2	6			4	2				19977000	1475300	811720	3603600	1217000	9364900	0	0	2333500	1170800	0	0	0			5
AQHPNCGEEESPTQIHEDAK	DDFVEYFKAQHPNCGE	TQIHEDAK________	K	A	Q	A	K	-	20	0	2275.98	V5DK31	240	259	yes	yes	3	0.0097741	84.689	5	4	3	6	6	2	5	5	2	4	2	6	46961000	5916600	5543900	3071100	3919700	8932600	460880	6470500	2710800	329550	1057000	949220	7599100		5217;7179	32
AQINEFLDTADATHLYVYQSSGGILVAR	LIDNEESRAQINEFLD	SGGILVARIEPPEELR	R	A	Q	A	R	I	28	0	3051.53	V5DIG4	44	71	yes	yes	3	7.2793e-30	191.5	7	7	8	7	8	8	8	8	2	2	7	8	508490000	35687000	23181000	69229000	79923000	50817000	76810000	43096000	36670000	762660	399050	36570000	55344000			96
AQLDAESSTSHTGR	SFSLDRPRAQLDAESS	SSTSHTGRLRSRTLST	R	A	Q	G	R	L	14	0	1458.67	V5B5T8	184	197	yes	yes	2	9.9259e-05	140.3	7	9	9	7	9	7	8	6	8	9	6	8	17125000	1558900	1785200	1353200	719950	1905100	616010	1383300	759640	1654400	2608100	940740	1840700		979;980;981;5900	136
AQLQSQPSAPAVSTR	ISGQQTSKAQLQSQPS	SAPAVSTRCLSAPMGK	K	A	Q	T	R	C	15	0	1539.8	V5BH56	378	392	yes	yes	2	2.3765e-12	186.74	4	2	7	3	8	8	8	8	7	7	2	2	161000000	5460500	1079100	16434000	5014700	31799000	18737000	27160000	20287000	15239000	10862000	3114100	5811700		2324;6308	57
AQNALGASAEILTQEGMEEFVDELK	DELALQLKAQNALGAS	EEFVDELKTSATSEMT	K	A	Q	L	K	T	25	0	2692.29	V5B995	136	160	yes	yes	2	1.8045e-06	105.71		2	1	1		1						2	3874700	0	959910	283040	1061500	0	611050	0	0	0	0	0	959210			7
AQPATLTNFIEITQLDICK	HNIIREKRAQPATLTN	ITQLDICKARINVGAM	R	A	Q	C	K	A	19	0	2175.12	V5BCV7	240	258	yes	yes	2	1.907e-25	201.14	7	2	8	5	8	5	8	8			2	5	254910000	24626000	3513900	66783000	37728000	43784000	20590000	20786000	15750000	0	0	3625700	17719000			54
AQPELMSR	GRNNLLEKAQPELMSR	AQPELMSRCIYSRGRF	K	A	Q	S	R	C	8	0	930.459	V5BLY6	409	416	yes	yes	2	0.062818	48.188		2											4437300	0	4437300	0	0	0	0	0	0	0	0	0	0			2
AQQSLPLTAR	VERLEEERAQQSLPLT	QSLPLTARIFGTARNS	R	A	Q	A	R	I	10	0	1083.6	V5DNV9	700	709	yes	yes	2	0.00035569	152	16	10	14	13	14	16	16	15	14	12	13	15	2335700000	192420000	158080000	148970000	108970000	219680000	121950000	173590000	129880000	434490000	431920000	78112000	137640000		5357;7211	163
AQSANAILR	AQPLSSSRAQSANAIL	QSANAILRSAASTMAT	R	A	Q	L	R	S	9	0	942.525	V5BLR0	20	28	yes	yes	2	0.00019368	151.16	4	3	4	7	2	8	4	8	2	5	5	4	72485000	4772700	2407900	5931700	10038000	2485400	7562200	3951400	9699600	2821600	5013500	7251200	10549000		3008	47
AQSASAGAFPSK	AGEKGLVRAQSASAGA	SAGAFPSKKSRQPIPL	R	A	Q	S	K	K	12	0	1120.55	V5BLB4	225	236	yes	yes	2	0.00053521	115.66	2	4	4	4	2	5	2		3	4	7	7	24091000	759660	1368400	1852500	1276500	801730	1488600	541080	0	1439000	1629600	4687900	8246400		2952	32
AQSCLLESYDHLWR	RALTEIAKAQSCLLES	ESYDHLWRRITEDMNG	K	A	Q	W	R	R	14	0	1776.83	V5ASI1	322	335	yes	yes	3	0.059301	38.445				1		2	1						3798500	0	0	0	727030	0	2288700	782780	0	0	0	0	0			1
AQSNTVTLAQHTVPLR	LTIQEALRAQSNTVTL	AQHTVPLRESVALFIT	R	A	Q	L	R	E	16	0	1734.94	V5DML3	2154	2169	yes	yes	2	0.051793	78.674	1		1			1	2				1	2	428170000	62225000	0	46817000	0	0	8321700	104600000	0	0	0	21283000	184930000			1
AQTPESFLLPLLSSGGGR	GLGPHSDRAQTPESFL	LLSSGGGRDSPATQRA	R	A	Q	G	R	D	18	0	1828.97	V5B883	668	685	yes	yes	2	9.2451e-07	136.61					1		1		8	7			14109000	0	0	0	0	38342	0	23432	0	7766200	6281000	0	0		1163;5973	15
AQTPESFLLPLLSSGGGRDSPATQR	GLGPHSDRAQTPESFL	RDSPATQRAESPLSQR	R	A	Q	Q	R	A	25	1	2584.32	V5B883	668	692	yes	yes	3	0.00044542	74.581									6	7			20015000	0	0	0	0	0	0	0	0	8490900	11524000	0	0		1163;1164;5973	13
AQVLDVALQDALYEYMR	SLVDAMHRAQVLDVAL	DALYEYMRDMKPLPAV	R	A	Q	M	R	D	17	0	1996.99	V5B836	153	169	yes	yes	2	9.3009e-28	211.26	4	7	5	5	3	5	4	3			7	5	97354000	6108600	13039000	9481800	15627000	1754100	6409700	2665100	1843200	0	0	13902000	26524000			37
AQVSVFSGDMEGSTFVAPR	CEGRPLTRAQVSVFSG	GSTFVAPREVGEDGLT	R	A	Q	P	R	E	19	0	1983.94	V5BG00	476	494	yes	yes	2	2.1195e-41	222.93	10	14	11	10	16	15	12	15	23	15	10	10	2154400000	155590000	134880000	251160000	228410000	369960000	203900000	205830000	148220000	148000000	106310000	54480000	147610000	207	2172;6280	155
AQVVGDDLTVTNVSR	ITEALKGKAQVVGDDL	LTVTNVSRIKMAIEKK	K	A	Q	S	R	I	15	0	1572.81	V5BRU1	313	327	yes	yes	2	1.4875e-33	231.17	16	16	13	11	10	9	10	8	11	8	14	16	1310800000	166420000	141410000	105370000	61756000	165280000	76841000	135520000	78939000	82211000	56048000	80106000	160880000		3710	137
ARASPLMDASGDDLQHPR	AATVGNSKARASPLMD	GDDLQHPRSPLLHSTQ	K	A	R	P	R	S	18	1	1935.92	V5B7C1	113	130	yes	yes	3	1.9898e-07	141.79	2	4	6	5	6	8	4	7	11	11	1	2	173880000	4374200	8030100	13362000	11965000	19974000	16981000	10373000	14211000	34633000	33774000	975170	5230600	103	1067;1068	37
ARESTFSEPEPAMIFMVR	RALELADRARESTFSE	PAMIFMVRGECSAPAI	R	A	R	V	R	G	18	1	2097	V5DM89	1113	1130	yes	yes	2	1.8927e-05	127.14		1	2		3				2	2		1	5677100	0	530620	916910	0	1139200	0	0	0	1090500	1477600	0	522350		5303;5304;7194	4
ARGSPLNTLELQR	NHHQTRKRARGSPLNT	LNTLELQRKLVKMSSY	R	A	R	Q	R	K	13	1	1453.8	V5BQZ1	1303	1315	yes	yes	2;3	2.5305e-07	178	10	12	9	8	8	13	8	8	8	7	9	9	682690000	74243000	81175000	54772000	59021000	45893000	59756000	55203000	44331000	54032000	49163000	41441000	63660000		3625	111
ARITQTGQAVARSYR	PHAEEEVRARITQTGQ	QAVARSYRSPITMTVP	R	A	R	Y	R	S	15	2	1676.91	V5BKN0	710	724	yes	yes	2	0.026836	82.774			1					7					70953000	0	0	13924000	0	0	0	0	57029000	0	0	0	0		7366	2
ARLESEDGTDQSAATHIR	VPRQDGRRARLESEDG	QSAATHIRVEKARQPQ	R	A	R	I	R	V	18	1	1955.93	V5D2F6	78	95	yes	yes	3	5.4369e-05	118.21	1	4	2	3	1	1	1		2	1	3	2	22123000	2267900	8320900	1704900	2498800	1283200	360960	676420	0	427770	233180	1029200	3319500		4529	9
ARLSSDDETDQPAATHIR	PQGDGQTRARLSSDDE	QPAATHIRVAETRQPQ	R	A	R	I	R	V	18	1	1981.95	V5AK45	135	152	yes	yes	3	8.5948e-06	126.55	11	8	9	6	8	5	8	6	2	2	6	9	334640000	66601000	45888000	33478000	28412000	38109000	11444000	24229000	12971000	2029100	3252600	10938000	57284000		90;91	122
ARNNKYQHPAMSK	LPAINNTKARNNKYQH	YQHPAMSKCASSMFCP	K	A	R	S	K	C	13	2	1543.77	V5BQ12	137	149	yes	yes	2	0.017266	88.338						1			3	1	1		0	0	0	0	0	0	0	0	0	0	0	0	0			6
ARPESEDVTDQLAATHIR	PQGVRQRRARPESEDV	QLAATHIRVEEARQPQ	R	A	R	I	R	V	18	0	2008	V5AYV3	29	46	yes	yes	3;4	6.4854e-19	185.16	17	14	17	15	15	13	12	8	22	20	9	15	1603800000	113950000	95724000	96547000	54095000	133090000	45825000	64259000	27809000	474950000	267380000	54227000	175990000		502;5756;5757	192
ARPESEDVTDQPAATHIR	PQGDRQRRARPESEDV	QPAATHIRVEEARQPQ	R	A	R	I	R	V	18	0	1991.97	V5B5X2	29	46	no	no	3	1.0701e-13	171.83	7	8	8	7	8	8	8	8	8	7	6	9	2533000000	373620000	282150000	223390000	103320000	342750000	75972000	206380000	81340000	165550000	130190000	93775000	454550000		984	106
ARPGHLPETSAR	SRAISARRARPGHLPE	HLPETSARQRRDAVEE	R	A	R	A	R	Q	12	0	1290.68	V5C1V7	649	660	yes	yes	3	0.0064293	78.985	7	7	8	7	4	6	5	7	5	4	6	8	112910000	11129000	8911800	7310300	7471800	7923900	3813200	3240100	3792200	3510800	2168900	42037000	11599000		6940	93
ARPPFTDYVSTR	FGLVKEIRARPPFTDY	FTDYVSTRWYRAPELL	R	A	R	T	R	W	12	0	1408.71	V5DCD4	170	181	yes	yes	2	2.8864e-07	171.78	8	7	6	6	6	7	7	5	6	5	5	4	195060000	28977000	28078000	15415000	17056000	12709000	19111000	15255000	11665000	14448000	12355000	9175900	10821000		4828;7062;7397	66
ARQMYYHTVVASAPR	DQHDTMTKARQMYYHT	TVVASAPRLATAELRA	K	A	R	P	R	L	15	1	1748.88	V5BK09	414	428	yes	yes	2	0.053698	90.229										1			203490	0	0	0	0	0	0	0	0	0	203490	0	0			0
ARSESEDVTDQPAATR	PQGDRQRRARSESEDV	TDQPAATRRGLEEARQ	R	A	R	T	R	R	16	1	1731.8	V5ANB0	190	205	yes	yes	2	4.0642e-18	195.05	8	8	9	7	8	9	9	10	8	6	5	8	329610000	56664000	40982000	32239000	20386000	47656000	12283000	45848000	26720000	5511900	4077900	8480100	28766000		120;121	97
ARSETEHPPGGAGSEPLAQK	YRVTSLTRARSETEHP	GSEPLAQKNRASVPQE	R	A	R	Q	K	N	20	1	2017.98	V5DFP8	397	416	yes	yes	3	0.0030521	100.39	3	5	6	4	7	7	6	7	7	4	6	6	204380000	10704000	17449000	16859000	6970400	26175000	9642500	15241000	10885000	25141000	14367000	29510000	21435000		5010	55
ARSHVFPR	TSTAYRARARSHVFPR	ARSHVFPRRLVSPGSY	R	A	R	P	R	R	8	1	968.53	V5BJQ1	78	85	yes	yes	3	0.055136	46.73					3			1		1			448620	0	0	0	0	125790	0	0	5001.1	0	317820	0	0			1
ARSPDNEEPAEEPQQHCGFQK	GDKTRRKRARSPDNEE	QQHCGFQKHQPQQQHA	R	A	R	Q	K	H	21	1	2453.07	V5BIQ0	113	133	yes	yes	3	2.3344e-07	139.45	8	8	8	7	8	8	8	8	8	7	7	8	531950000	47947000	36746000	49132000	23080000	126810000	22657000	54561000	32546000	51340000	33837000	6555100	46737000		2547	102
ARSQPISISR	APRSNATRARSQPISI	SQPISISRSRPPENEE	R	A	R	S	R	S	10	1	1113.63	V5BU51	380	389	yes	yes	2	1.2835e-09	193.11	8	8	8	7	7	8	8	8	8	7	7	7	494980000	75052000	72629000	50458000	47591000	64289000	34487000	41715000	29013000	18898000	10406000	16296000	34142000		4001	120
ASAGLIIAEATMVQPNYTGFLTEPGIYSDAQIEEWRK	MLKYYEDRASAGLIIA	AQIEEWRKIVDAVHKK	R	A	S	R	K	I	37	1	4069.01	V5BT91	52	88	yes	yes	3	1.2444e-05	73.107	2	1									1	5	10436000	2092000	649680	0	0	0	0	0	0	0	0	881340	6813000			2
ASAPNAFSEDQNK	DEGQDQSRASAPNAFS	AFSEDQNKVSLTSKGV	R	A	S	N	K	V	13	0	1377.62	V5BR95	180	192	yes	yes	2	6.544e-05	148.97									2				2276600	0	0	0	0	0	0	0	0	2276600	0	0	0		3655;3656	2
ASAPSPVSQR	LQNMYGVRASAPSPVS	APSPVSQRSRSAEQGM	R	A	S	Q	R	S	10	0	998.515	V5BX71	121	130	yes	yes	2	0.0013889	117.2	6	6	6	6	5	4	7	8	2		5	5	17262000	2915400	1670500	1960100	1616700	2189500	867380	1314800	1341600	161950	0	1194200	2029700		4214	61
ASASSLMEELSPADTSLAVTQGQLSPK	EGGIQLLRASASSLME	TQGQLSPKSPRGRQRR	R	A	S	P	K	S	27	0	2717.34	V5BSQ0	294	320	yes	yes	2	2.7816e-12	133.56	3	1	2	2	8		9	6				2	34811000	2116500	296950	1806400	1561200	10172000	0	8882300	9444800	0	0	0	530320		3833;3834;3835;3836	13
ASATSETLPDSALEETLGISK	RQLEIYTKASATSETL	EETLGISKLRWMFDAW	K	A	S	S	K	L	21	0	2119.05	V5BJ29	209	229	yes	yes	2	0.0035056	95.666					1				4	12	1	4	17255000	0	0	0	0	101010	0	0	0	2978600	12387000	372670	1415200		2601;2602;6395	10
ASATVVEDSGDDDKDGTAMDTVPHK	AAAEEKAKASATVVED	AMDTVPHKRVKLEETE	K	A	S	H	K	R	25	1	2560.12	V5BKC4	516	540	yes	yes	3	1.4265e-06	105.38	4	7	2	3		2	3			2	5	4	79555000	22592000	22847000	1114800	1421300	0	844170	2599400	0	0	651730	12063000	15421000	256	2839	14
ASAVSDGASVLTAVTTTVLPAVSHPPAPR	QPLVNNTKASAVSDGA	VSHPPAPRVPEEDIAA	K	A	S	P	R	V	29	0	2771.48	V5BUH4	55	83	yes	yes	2;3	6.8159e-18	153.48	17	23	15	7	16	3	11	7	9	8	6	15	175380000	27234000	36790000	27854000	17396000	12482000	2279300	5274200	3109700	8403400	7002100	6543900	21013000		4022;4023;6840	101
ASDIQEMSQLEVTVQR	NPEDEAQKASDIQEMS	QLEVTVQRELRAAHTI	K	A	S	Q	R	E	16	0	1832.89	V5BXZ9	140	155	yes	yes	2	9.3137e-58	257.16	4	3	6	7	7	8	8	6	7	5	2		147620000	6839000	5097300	14722000	25982000	25533000	21000000	18958000	6703500	12347000	8544400	1898500	0			54
ASEAGPYPNSPR	________________	GPYPNSPRLGQTEMND	M	A	S	P	R	L	12	0	1244.58	V5B1S3	2	13	yes	yes	2	0.00074664	111.34	2	3	6	5	6	7	7	3	4	3	8	6	130310000	6432000	3164600	13567000	15234000	20509000	10004000	16870000	5546200	3576500	2412600	15348000	17649000		670	37
ASEKEENSNVEETEMVVAAEVQDPNDVAPAVAATPLLK	PAARRVPRASEKEENS	VAATPLLKSELPPLRM	R	A	S	L	K	S	38	1	3993.94	V5BJK6	373	410	yes	yes	3	1.655e-06	111.16					3				6	6		2	25743000	0	0	0	0	1614900	0	0	0	11189000	11789000	0	1150600		2683;2684	11
ASFEKPASLPMWVSLAGNTK	VPAAVADRASFEKPAS	VSLAGNTKFGEDGDST	R	A	S	T	K	F	20	0	2133.09	V5BIK2	330	349	yes	yes	2	0.064477	50.723						1				2			778070	0	0	0	0	0	98682	0	0	0	679390	0	0			1
ASFIELDCGEDSFFVSNTYK	RFVSWRKRASFIELDC	FFVSNTYKVIGVADGV	R	A	S	Y	K	V	20	0	2328.03	V5BMI3	148	167	yes	yes	2	1.7395e-70	253.73	7	2	7	7	7	3	2	7	1	4	1	6	177380000	16401000	3454800	32660000	40524000	17346000	16163000	3676900	22906000	269640	5042500	2920100	16018000			60
ASFITVAGSEFVQK	KAVAHHTKASFITVAG	AGSEFVQKYLGEGPRK	K	A	S	Q	K	Y	14	0	1482.77	V5BHV6	12	25	yes	yes	2	1.1443e-12	193	8	7	8	6	7	8	8	6	2		3	8	371350000	21978000	18552000	46455000	60905000	71646000	81304000	18731000	14483000	4516400	0	5938000	26846000			63
ASFLNLFATK	GPRHKALRASFLNLFA	FLNLFATKALSLYLPI	R	A	S	T	K	A	10	0	1110.61	V5BSB7	141	150	yes	yes	2	0.013869	74.133				2		2		3					2353300	0	0	0	1067400	0	584620	0	701310	0	0	0	0		3798	1
ASFSGLNEIRPIEVVDGAIPLWAK	SPREISRRASFSGLNE	GAIPLWAKFSMANYLL	R	A	S	A	K	F	24	0	2581.39	V5DI52	487	510	yes	yes	2;3	2.4382e-05	103.42	6	7	9	11	11	13	15	12	4	4	5	9	419750000	11004000	22481000	59707000	80839000	34387000	76361000	42544000	27090000	1889900	5148100	12029000	46264000		5119;5120	105
ASFSPSTVSDEEVVK	FGETTDVKASFSPSTV	VSDEEVVKDAEGSMTL	K	A	S	V	K	D	15	0	1580.76	V5BJM8	569	583	yes	yes	2	2.1703e-17	194.1	5	5	6	1	6	3	8	8	4		2	2	126830000	12378000	11471000	14660000	4562200	18697000	5626200	28966000	20566000	5645200	0	1593100	2661900		2695;6426	40
ASFTNVSEGAK	GNSDMQGKASFTNVSE	TNVSEGAKNMSLIEQQ	K	A	S	A	K	N	11	0	1109.54	V5BXH3	473	483	yes	yes	2	0.0134	76.311	7	1	1		2	5		2	1	1		3	16528000	5441100	403030	885260	0	3217800	3771900	0	1788300	73742	153970	0	792860		4223	9
ASGFIVEDSFDVAER	GQVVEALKASGFIVED	DSFDVAERFESSPIHN	K	A	S	E	R	F	15	0	1640.77	V5D8K9	121	135	yes	yes	2	3.7928e-33	222.56	8	8	8	12	8	11	9	9	9	6	8	8	1017600000	135890000	127670000	86537000	81308000	61312000	59241000	44660000	33915000	14555000	10006000	148950000	213570000			138
ASGLENVVCDDHATVTAVK	ELLAAELRASGLENVV	HATVTAVKRGRRKDCP	R	A	S	V	K	R	19	0	1984.95	V5D8Q0	52	70	yes	yes	2;3	6.7596e-44	236.68	9	11	9	7	13	10	12	9	4	1	3	7	746630000	30792000	22654000	69426000	26973000	260320000	71194000	187130000	53216000	2902300	184000	1506900	20324000			82
ASGLYGVHGSSNLANEHHSSVTGYFTTLGYDK	LSHQVGGRASGLYGVH	FTTLGYDKSGEKKMEK	R	A	S	D	K	S	32	0	3368.57	V5B283	1517	1548	yes	yes	3;4	0.00010038	70.407	4	2	3		5		4		11	8			142490000	9015100	793740	8677500	0	21046000	0	13704000	0	48947000	40308000	0	0		705;706;707;708;709;5815;7322;7323	14
ASGVSAYQGLNTPR	VPSFAPPKASGVSAYQ	YQGLNTPRNGGIRLQK	K	A	S	P	R	N	14	0	1419.71	V5B1Q7	506	519	yes	yes	2	1.0023e-31	226.08	8	8	8	7	6	5	2		7	6	7	8	231260000	38337000	33341000	26277000	19744000	12698000	7239400	1954300	0	13466000	11702000	21363000	45142000		5797	70
ASHEEYDVGSVHGTQR	TSMTGSLRASHEEYDV	GSVHGTQRSLHRRGAI	R	A	S	Q	R	S	16	0	1770.79	V5B8A9	1984	1999	yes	yes	2;3	0.0011339	97.083	11	6	8	3	5	5	7	5	2	3	4	7	233640000	37851000	30510000	29780000	3272900	35006000	9994400	21681000	10772000	230300	1251800	10300000	42991000		1176	41
ASHNPNESHPNNSQTSAGLPDATGGQQPGENR	GNQTNARRASHNPNES	GQQPGENRDAVVERIL	R	A	S	N	R	D	32	0	3268.45	V5DSN6	11	42	yes	yes	3	4.299e-05	85.76	2	1	1		5	1	2	1	4	6		1	45589000	879310	353240	2347500	0	15621000	631160	5260200	1822500	9447200	7767000	0	1460000		5501;5502;5503;5504;7259	10
ASIDDVPAAVADR	PKISPSGRASIDDVPA	VPAAVADRASFEKPAS	R	A	S	D	R	A	13	0	1298.65	V5BIK2	317	329	yes	yes	2	5.0204e-07	166.62	8	8	8	7	8	8	8	8	8	7	7	8	673930000	54025000	53607000	60024000	79975000	43000000	54366000	49302000	59005000	38301000	46910000	53262000	82157000		2513	95
ASIEVPTTPEK	KLEDLKQRASIEVPTT	EVPTTPEKLKRGRKDK	R	A	S	E	K	L	11	0	1170.61	V5BDI5	106	116	yes	yes	2	0.00014279	148.62	8	8	8	7	6	8	8	8	8	7	7	8	661730000	70168000	70795000	47693000	68302000	32981000	51392000	30263000	65146000	40505000	42770000	56468000	85248000		6179;6180	97
ASILSAAAAVTVDTEQSGGDNTQKPQWMK	KVLIELEKASILSAAA	TQKPQWMKDLDKRQQR	K	A	S	M	K	D	29	0	3003.46	V5BSN3	72	100	yes	yes	3	5.9185e-20	164.18	6	3	3	4	4	3	2	2			3	3	64838000	8341600	6197400	10780000	12359000	5801700	3584700	1557900	2229000	0	0	5778900	8207800			18
ASIPFTSFSFK	TEPQRARRASIPFTSF	PFTSFSFKNVGNSQTT	R	A	S	F	K	N	11	0	1230.63	V5DRZ0	469	479	yes	yes	2	9.6099e-06	162.31	6	9	5	9	6	5	10	7			9	12	64890000	3025700	5212800	2658500	8344800	5219100	4312200	5372600	4329400	0	0	9838100	16577000		5464;5465;5466;7243	54
ASIVFELEPGIDSGSK	PATLHGDRASIVFELE	PGIDSGSKRLHLSAPT	R	A	S	S	K	R	16	0	1647.84	V5BGD1	117	132	yes	yes	2	1.8618e-05	140.03	6	6	5	5	2	4	8	8		2	2	3	65885000	6335400	10260000	8535800	7022100	1132700	3304100	12291000	8983400	0	194960	1893600	5931500		2231;2232	31
ASIVFELEPGIDSGSKR	PATLHGDRASIVFELE	GIDSGSKRLHLSAPTG	R	A	S	K	R	L	17	1	1803.94	V5BGD1	117	133	yes	yes	2;3	0.00065242	110.34	3	3	2	3	2	2	2	5	4		1	1	35609000	4536200	4463800	2650500	5214800	2135100	3091500	2130100	4217600	868640	0	2233100	4067300		2231;2232	8
ASLDDTTTAVENTK	EAILHSARASLDDTTT	TTAVENTKQDGETSKV	R	A	S	T	K	Q	14	0	1464.69	V5DS07	153	166	yes	yes	2	8.9158e-24	217.65	8	8	8	6	8	8	8	9	2	2	7	8	867050000	83388000	64800000	101520000	73238000	92442000	79507000	114380000	99719000	978950	996880	60664000	95423000		5472;7245	82
ASLEGTSAALLK	INKNASVKASLEGTSA	GTSAALLKSLLDRVQY	K	A	S	L	K	S	12	0	1159.64	V5DMT2	1930	1941	yes	yes	2	2.2059e-07	165.78	1	1			1		1		8	7			94645000	286140	124290	0	0	218550	0	194500	0	43912000	49909000	0	0		5338	15
ASLERSPIAAESVPR	EGRPSTYRASLERSPI	IAAESVPREGRASRVR	R	A	S	P	R	E	15	1	1581.85	V5DM89	718	732	yes	yes	2;3	9.7001e-13	191.89			2				2		5	7	4	2	56149000	0	0	1977000	0	0	0	984420	0	10477000	34111000	3930200	4669200		5305;5306;5307	17
ASLESKPPGSAR	TWTNYRQKASLESKPP	SKPPGSARKDHEANVL	K	A	S	A	R	K	12	0	1198.63	V5BCM3	349	360	yes	yes	2;3	2.9587e-05	147.53	10	11	10	10	8	3	3		8	6	10	10	525950000	65460000	47317000	26443000	29541000	43011000	4742800	9202500	0	12176000	8794600	234370000	44892000		1711	145
ASLGAVEVTVPSLLTK	RAVPDAGRASLGAVEV	TVPSLLTKNIASALRA	R	A	S	T	K	N	16	0	1583.91	V5BMS0	154	169	yes	yes	2	4.3335e-08	162.37	4	6	4	4	7	2	4	7	8	7	1	6	95537000	3619000	6517600	6761500	10148000	7953600	3196900	4430800	4623000	22216000	23054000	140930	2875600		3116	44
ASLGLVGEK	KKFMLNTKASLGLVGE	SLGLVGEKTVDEDYNK	K	A	S	E	K	T	9	0	872.497	V5BG41	10	18	yes	yes	2	0.0043471	90.697	1	2	2	1	1	2	5				6	4	86149000	989810	813100	1275000	1948100	585660	2130600	4361800	0	0	0	38532000	35513000		2204	9
ASLHTSTSGALVPK	SESQSFRRASLHTSTS	TSGALVPKINAEASQE	R	A	S	P	K	I	14	0	1367.74	V5DJB6	224	237	yes	yes	2	0.006119	83.37	2	5	2	4	2	3	3	8	2	1	1	1	76882000	4035900	13736000	3346100	9153900	9216400	4567800	7887600	10312000	7771200	2527100	1062200	3265900		5166;5167;5168;7166;7167	10
ASLLAVNR	REFDAETRASLLAVNR	ASLLAVNREEGDKQRS	R	A	S	N	R	E	8	0	842.497	V5BK30	11	18	yes	yes	2	0.0096407	77.288	5	5	6	2	8	4	8	6	2	6	1	2	190610000	24262000	25314000	21894000	6725800	27898000	13659000	24897000	25721000	2045200	7885400	2274000	8032800		2802	33
ASLLLDITTR	SRLSKNGRASLLLDIT	LLLDITTRREQEMRQL	R	A	S	T	R	R	10	0	1101.64	V5BPI5	1485	1494	yes	yes	2	0.00019164	148.89	3	2	1				1		7	4			26176000	1474300	2657500	1199100	0	0	0	223290	0	12394000	8227700	0	0		3358	13
ASLLSSQNSLK	ASPARFSRASLLSSQN	LSSQNSLKDGFAPQLG	R	A	S	L	K	D	11	0	1146.62	V5C1V7	284	294	yes	yes	2	0.046082	58.32											1		393420	0	0	0	0	0	0	0	0	0	0	393420	0			1
ASLPQSIK	PSPSSGKRASLPQSIK	ASLPQSIKADADEVLT	R	A	S	I	K	A	8	0	842.486	V5BFB5	690	697	yes	yes	2	0.0071653	91.123	2	5	2	7	3	4	6	6	7	2	3	2	108880000	1472400	9428700	2114500	19283000	3644100	8466300	10188000	11129000	25457000	7161800	5464600	5070900		2082	36
ASLPSPAAPAATAK	AQTGKAKRASLPSPAA	AAPAATAKVPADDAHA	R	A	S	A	K	V	14	0	1251.68	V5AYJ7	23	36	yes	yes	2	0.0024531	96.435	2	2	8	4	5	7	4	9				4	79829000	2027800	1526200	11340000	8902300	9537000	13294000	11323000	19195000	0	0	0	2683300		487;488	32
ASLSNTPSAEIGVSSVKTPLLSTQFLR	HGNSCKGKASLSNTPS	LLSTQFLRKEALVREA	K	A	S	L	R	K	27	1	2802.51	V5BGP4	232	258	yes	yes	3	1.7192e-05	89.043	2	1	2	3	2	3	5				6	5	49844000	3137800	3294000	7186400	7928000	1322600	5008900	1886500	0	0	0	6611500	13469000		2276;6302	10
ASLSSGIIPLR	KPKVAERRASLSSGII	SSGIIPLRRYSHTDAI	R	A	S	L	R	R	11	0	1112.66	V5BQB7	60	70	yes	yes	2	0.0070306	85.536									1	7			5724000	0	0	0	0	0	0	0	0	1099500	4624500	0	0		3527;3528;3529	1
ASMGPMVGFLSKPESWSELVR	CGVGPEVRASMGPMVG	ESWSELVRFITRRKLA	R	A	S	V	R	F	21	0	2307.14	V5DQS5	148	168	yes	yes	3	0.022028	57.802										4			697080	0	0	0	0	0	0	0	0	0	697080	0	0			1
ASNKSEEPLQNSELTVESLR	SAVQQNSKASNKSEEP	ELTVESLRKFNARSFE	K	A	S	L	R	K	20	1	2230.11	V5C216	560	579	yes	yes	2	1.0234e-06	138.12	2	3	2	2	6	1	7	8	2	4	4	5	106600000	2077400	2082300	2835400	1984300	22529000	1865900	20972000	18639000	3489400	5145600	7423200	17557000		4404;4405	23
ASNQTDLSAPALDAATPCGTESTPRPVPVFYLSR	RAAPTNDRASNQTDLS	VPVFYLSRRLSNMVSP	R	A	S	S	R	R	34	0	3588.75	V5D6I4	796	829	yes	yes	3	2.5827e-06	109.74	6	7	2		2		1		5	5	6	7	102650000	13155000	18562000	6608600	0	4305900	0	459110	0	10175000	15347000	10379000	23656000		4613;4614;7006;7007	27
ASPAHENASNTVAFVK	LFSPPPRRASPAHENA	SNTVAFVKALRQQEEG	R	A	S	V	K	A	16	0	1641.81	V5BQZ6	551	566	yes	yes	2	0.00013362	126.26	1											2	5051100	1453600	0	0	0	0	0	0	0	0	0	0	3597500		3632	3
ASPALCSPAK	MFISKTARASPALCSP	PALCSPAKDLQYYPYA	R	A	S	A	K	D	10	0	1000.5	V5AUK1	418	427	yes	yes	2	0.0096102	77.644	8	8	8	6	8	8	5	10	8	7	4	7	118140000	15407000	11791000	11721000	6367000	19807000	8380700	7079300	8930100	8582100	5860600	4700600	9510400		318	90
ASPEHSDAASITPPTVPEEQK	SDLVGKLKASPEHSDA	PTVPEEQKDARPSPVS	K	A	S	Q	K	D	21	0	2190.04	V5D681	1199	1219	yes	yes	2;3	2.2496e-47	223.7	12	12	8	12	14	10	13	11	3	3	13	12	600810000	56960000	53781000	39564000	72072000	94861000	41517000	55791000	31522000	8526500	5077500	52045000	89092000		4607;4608;4609;7004	104
ASPESEDVTDQPAATHIR	VPRQDRRRASPESEDV	QPAATHIRVEEARQPQ	R	A	S	I	R	V	18	0	1922.9	V5A3H4	127	144	yes	yes	2;3	4.5287e-112	305.34	28	29	31	30	32	37	31	34	22	27	23	31	4969300000	672730000	492060000	451500000	317200000	683630000	266720000	529190000	456860000	227160000	237160000	153880000	481200000		64;65;5615;5616	352
ASPLMDASGDDLQHPR	TVGNSKARASPLMDAS	GDDLQHPRSPLLHSTQ	R	A	S	P	R	S	16	0	1708.78	V5B7C1	115	130	yes	yes	2	2.2335e-19	202.21	3	3		1				1		1		1	41278000	14173000	16781000	0	2845300	0	0	0	1785700	0	2218500	0	3474700		1067;1068	10
ASPLVTSPTVQLR	PPTPADDKASPLVTSP	TSPTVQLRDEAGEAGI	K	A	S	L	R	D	13	0	1367.78	V5DBF4	399	411	yes	yes	2	4.1107e-07	168.82	3	2	2		2		3		3	7	5	2	89657000	5909900	1848400	3364500	0	3844400	0	4465900	0	10167000	40011000	9641100	10405000		4773	14
ASPMDRTGELDQLR	LPVGAVGRASPMDRTG	TGELDQLRSHSTVLHK	R	A	S	L	R	S	14	1	1587.77	V5BR88	368	381	yes	yes	2	9.8293e-06	141.74	2	3		4	3	6	1	7	2	3	6	2	101260000	2792200	1773500	0	6690000	11186000	14673000	5669300	22684000	3233100	13509000	15361000	3686700		3645;6704	26
ASPPIPTR	PPSVRPERASPPIPTR	ASPPIPTRRAPLNPLA	R	A	S	T	R	R	8	0	837.471	V5AVC2	255	262	yes	yes	2	0.027778	64.103	7	4	3	4	3	5	5	6	1	1	2	7	74984000	13932000	5270400	3067300	6934600	4170700	4815700	6530000	5462800	245310	185100	1676900	22693000			24
ASQDADAAAISSYFQSELETSQSHEGVSPLAK	SQTQREVKASQDADAA	EGVSPLAKTRANERRN	K	A	S	A	K	T	32	0	3323.54	V5AR53	63	94	yes	yes	3	7.776e-10	131.32				1		1		8	3	1			22648000	0	0	0	496300	0	2032400	0	11215000	7265000	1639900	0	0		176;177;178;5645	5
ASQDEFPSTTGVAR	DLAPSAGRASQDEFPS	PSTTGVARGGVAGTRQ	R	A	S	A	R	G	14	0	1464.68	V5BSW0	249	262	yes	yes	2	7.7268e-05	142.97	2	2	2	2		3			4	6	1	1	99352000	4362100	1356000	871160	1615200	0	3216600	0	0	25056000	57963000	1580300	3331400		3863	8
ASQEKHSPPVGIFNADR	EEEKEEMRASQEKHSP	VGIFNADRILHPTRST	R	A	S	D	R	I	17	1	1851.92	V5BE94	115	131	yes	yes	3	0.0027256	84.195	4	4	1	2	3	7		8			1		86704000	11369000	5452100	1865300	2775000	6291300	19615000	0	38448000	0	0	888750	0		1916;1917	7
ASQKPEDVTVSDGMLANLER	________________	GMLANLEREFNEAMRA	M	A	S	E	R	E	20	0	2159.05	V5A873	2	21	yes	yes	2	0.066172	49.593					2	1	2		1	3			5937800	0	0	0	0	929540	3283700	526090	0	226240	972210	0	0			1
ASQLLLQQAQQQDDR	NVQPCVLRASQLLLQQ	QAQQQDDRLEKLEDKM	R	A	S	D	R	L	15	0	1740.88	V5BEW9	46	60	yes	yes	2	1.7238e-17	198.61	1	2	2	2	1	1	1		2	4		2	17421000	2014800	1771700	1563700	2266300	1062900	586900	754220	0	1457100	3282700	0	2660400			2
ASQNTCAMLTTFNEIDMTPLIEIR	HRIADRLKASQNTCAM	MTPLIEIRNRYKDDFY	K	A	S	I	R	N	24	0	2768.32	V5DCU5	68	91	yes	yes	2	1.319e-08	135.76	3	4	6	6	6	8	5	3		1	2	6	69849000	3371000	2387900	11283000	16876000	5739800	15491000	3598800	2689800	0	376720	2021500	6013400			44
ASSFGGSPQHFGDR	RRHTDIHRASSFGGSP	SPQHFGDRQWDLQRSY	R	A	S	D	R	Q	14	0	1448.64	V5BVS7	222	235	yes	yes	2	1.9326e-05	151.11	5	7	8	7	6	8	7	8	8	7	6	8	332110000	24044000	28801000	31809000	22883000	31579000	18306000	34844000	22683000	38873000	31338000	10603000	36347000		4123;4124	90
ASSFLAPCVEAQGQSER	GFRENVLRASSFLAPC	EAQGQSERISEVKQDT	R	A	S	E	R	I	17	0	1835.85	V5DU02	175	191	yes	yes	2	0.041357	56.748								1					1842400	0	0	0	0	0	0	0	1842400	0	0	0	0			1
ASSFTESSYALLGGDDTMR	AADSSCLRASSFTESS	LGGDDTMRSRTLPPPP	R	A	S	M	R	S	19	0	2006.89	V5B8F4	17	35	yes	yes	2	0.01184	86.179							1	1					1681800	0	0	0	0	0	0	951320	730440	0	0	0	0		1183;1184	2
ASSGPVLMLSSDNK	ALEAAPRRASSGPVLM	LMLSSDNKNNNNNRNR	R	A	S	N	K	N	14	0	1404.69	V5DCS2	145	158	yes	yes	2	1.2764e-05	155.63	6	7	2	7	2	7	7	8		1	6	6	123410000	12779000	15628000	2596700	16794000	4345700	11204000	15757000	15794000	0	184280	8770900	19559000		4852;4853	46
ASSIQTVCAHNNSNNPVGPGDVSR	PGHGTPLRASSIQTVC	VGPGDVSRTEAEVLQQ	R	A	S	S	R	T	24	0	2480.15	V5AX17	143	166	yes	yes	2;3	3.13e-12	157.61	6	4	7	5	12	9	10	8	3	4	1	2	287680000	15975000	9391200	14685000	11034000	87274000	35335000	49404000	44582000	5582000	5311400	2575400	6532300		425;426	45
ASSLEGVAVTALHTER	QQEEPERRASSLEGVA	VTALHTERIDDHRNGE	R	A	S	E	R	I	16	0	1639.85	V5DRR5	481	496	yes	yes	2	9.6582e-05	129.42	4	2	3		3		6				2		26356000	8265000	1239800	5652500	0	4589000	0	5839400	0	0	0	770020	0		5448;5449	7
ASSPAPPLR	CRCKEVQKASSPAPPL	SSPAPPLRGGEYECRC	K	A	S	L	R	G	9	0	894.492	V5BWW0	342	350	yes	yes	2	0.0017842	108.31	6	6	7	8	6	7	6	6	7	4	4	4	125210000	15406000	16813000	14742000	10895000	18497000	9236000	8616000	7126000	9083200	3400800	5909300	5482200		4174	78
ASSPFGPMLSR	RSASGQGRASSPFGPM	PFGPMLSRLYANSNAQ	R	A	S	S	R	L	11	0	1148.56	V5B1Q7	245	255	yes	yes	2	2.7922e-09	180.61	13	13	10	9	14	13	15	16	10	8	14	13	704000000	55981000	54454000	55725000	58438000	70849000	57684000	55583000	42964000	35398000	53061000	68657000	95208000	63	664	139
ASSPSPLLAAPPSVPR	ALPLSLCRASSPSPLL	AAPPSVPRRKSKTRRR	R	A	S	P	R	R	16	0	1545.85	V5DG54	124	139	yes	yes	2	0.00056018	106.31	9	7	7	6	1	1	1	1	1	3	6	6	89558000	15754000	16262000	11451000	19370000	1014200	1410600	906180	671400	206470	585200	5530900	16396000		5031;5032;5033	35
ASSRDEILPAR	QKLPRKRRASSRDEIL	RDEILPARKTEEADTA	R	A	S	A	R	K	11	1	1213.64	V5BV08	221	231	yes	yes	2	0.0036455	120.21	4	7	5	3	3	4	2		1	1	6	6	102790000	16189000	23550000	10443000	6740000	5906500	4540800	2626100	0	323400	266890	11488000	20713000		4047;4048	28
ASSREDSRPLSASTTAGTTASTR	ALPQGVLRASSREDSR	AGTTASTRYINREDVP	R	A	S	T	R	Y	23	1	2309.12	V5B7N1	93	115	yes	yes	3	0.013327	62.034				1	1		1						5999300	0	0	0	1484900	2348900	0	2165500	0	0	0	0	0		1093;1094;1095;1096;5940;5941	3
ASSVPLPPTEHR	RRRSSGSRASSVPLPP	PLPPTEHRYLAPPIPF	R	A	S	H	R	Y	12	0	1289.67	V5DFB4	36	47	yes	yes	2;3	0.0012578	104.41	10	9	7	7	4	6	4	6	2	7	2	7	62831000	17857000	11378000	6143400	4747600	3545400	2506300	2187600	3477000	1638200	5360600	468210	3521800		4982;4983	26
ASSVPVNRPWR	VTSSTLRRASSVPVNR	VPVNRPWRIVTAHSSG	R	A	S	W	R	I	11	0	1267.68	V5BE59	61	71	yes	yes	2;3	0.0026386	96.745	5	3	4		6						2	3	95984000	21747000	15225000	20107000	0	19556000	0	0	0	0	0	7480300	11869000		1889;1890	16
ASTDFVQELTTLLTAHLK	APPTLTLRASTDFVQE	TLLTAHLKKTTQQKTA	R	A	S	L	K	K	18	0	1987.06	V5D8P7	637	654	yes	yes	3	0.028132	53.565	1		2								2		1822600	190760	0	493790	0	0	0	0	0	0	0	1138000	0			1
ASTEVSSATGAAVR	QVTLKIERASTEVSSA	SATGAAVRQVERQLNV	R	A	S	V	R	Q	14	0	1305.65	V5D9R6	102	115	yes	yes	2	2.5145e-05	149.82		1	1	2	5	1	7	6	1	2	1		17283000	0	94996	119330	243910	5743500	165240	7474700	3204300	63258	96955	77202	0			15
ASTGETFVQLLQR	HDETVYQKASTGETFV	TFVQLLQRKGVVPGIK	K	A	S	Q	R	K	13	0	1448.76	V5DRF2	97	109	yes	yes	2	3.7264e-05	155.88	4	2	2	5	2	3	4	2	2	6	5	6	39969000	3652200	1117500	1844000	5079000	1882000	2084300	2282600	1310600	898330	1826700	6087500	11905000			14
ASTHSVQSPTTEEFMR	RESQQQLRASTHSVQS	PTTEEFMRMLSVGHRG	R	A	S	M	R	M	16	0	1806.82	V5DFB1	744	759	yes	yes	2	5.2799e-26	208.98	4	2	5	1	8	1	5	2			5	2	139000000	9511100	2224300	17399000	3783800	35972000	4051400	41993000	10310000	0	0	5317300	8443000		4977;4978;7105	17
ASTLAPFTWTLEQHVDSNTCDDNSNDGSVECLLRPFHPR	VIALLEEKASTLAPFT	LLRPFHPRYRAAVYAQ	K	A	S	P	R	Y	39	0	4486.03	V5B1R9	912	950	yes	yes	5	0.051554	21.717		1											987560	0	987560	0	0	0	0	0	0	0	0	0	0			1
ASTPRGDEFLQEFGNEFSSHR	MRLKRDSRASTPRGDE	GNEFSSHRSERNRFVS	R	A	S	H	R	S	21	1	2410.09	V5BIX1	138	158	yes	yes	3	0.029104	76.267	3	1	2		5	1	6	4			2	8	58820000	2391400	598760	3801900	0	9636900	1019300	9431400	11283000	0	0	1196400	19461000			9
ASVACIVAAVEDLR	HDPMELYRASVACIVA	VAAVEDLRRRVPSFEK	R	A	S	L	R	R	14	0	1472.77	V5BY50	56	69	yes	yes	2	0.0013805	111.83	2	2	2		3		4	1	1	4	1	2	3611300	326730	339660	512830	0	662050	0	682630	83001	85580	151430	181360	586000			3
ASVDDLFGTLPEPLLGER	QESVVGARASVDDLFG	PEPLLGERVSRDKFDV	R	A	S	E	R	V	18	0	1927.99	V5AQX1	381	398	yes	yes	2	5.5563e-25	198.88	8	7	4	6	7	6	8	8	6	4	2	8	84790000	6974400	7360200	5089300	9006600	5979200	5934800	7958200	8145400	3718700	1673300	1700800	21249000		170	73
ASVLEATLSPLEK	AGRRSRFRASVLEATL	ATLSPLEKAIFDVPIE	R	A	S	E	K	A	13	0	1356.75	V5BNX4	117	129	yes	yes	2	1.7359e-31	226.67	8	8	8	8	8	8	8	8	4	2	7	8	172120000	18055000	21019000	22148000	22883000	17617000	13588000	12526000	11525000	2267600	936620	12215000	17338000		3267;6574	81
ASVSPLASQQQLPSLQLK	CRLAMSAKASVSPLAS	QLPSLQLKETVASALW	K	A	S	L	K	E	18	0	1894.05	V5BWU2	294	311	yes	yes	2	3.9651e-32	208.89	2	2	1	2	2	6	6	2	5	1	5	5	36311000	1480600	1497300	1343000	3656200	2011000	4529100	2374000	663860	2356100	352140	6119800	9927800		4170	12
ASVTELSTLLGNTNYLGSIIER	ATVREVVKASVTELST	YLGSIIERYPAQVSLL	K	A	S	E	R	Y	22	0	2350.24	V5AWC6	1703	1724	yes	yes	2	0.00099693	101.89		1		1	1		3	5	2	2			12001000	0	210500	0	4193800	271960	0	1875000	5185700	152810	111420	0	0			1
ASVTSADWISDELLDLAR	TVGGHEKRASVTSADW	DELLDLARNLKTIVPK	R	A	S	A	R	N	18	0	1960.97	V5BGF1	49	66	yes	yes	2	1.4505e-13	173.19	3		5		5		6	1	8		1	4	21876000	1192400	0	4912700	0	1906400	0	2834900	228130	7920900	0	246110	2634600		2241;2242;6291	31
ASYDILDDFFSSTGVSAQR	SDSERCAKASYDILDD	STGVSAQRQEKAVEEP	K	A	S	Q	R	Q	19	0	2077.96	V5AZI0	288	306	yes	yes	2	8.0224e-20	191.73	3	3	1				4		2	1	1	6	13393000	1612200	1767200	840630	0	0	0	1429400	0	407730	166900	825830	6343000		546	19
ATADAEILSLR	LEHKARAKATADAEIL	DAEILSLRQSTGRGPC	K	A	T	L	R	Q	11	0	1158.62	V5BBR9	154	164	yes	yes	2	4.5233e-20	209.56	8	8	8	7	8	8	8	8	8	7	7	9	2563200000	129600000	243700000	146750000	197850000	182240000	181180000	191040000	123970000	348760000	444520000	110020000	263540000		1557	94
ATADAEILSLRQSTGR	LEHKARAKATADAEIL	SLRQSTGRGPCPKPLE	K	A	T	G	R	G	16	1	1687.89	V5BBR9	154	169	yes	yes	2	7.4076e-10	171.32	7	7	7	6	8	7	8	8	8	7	6	8	572410000	38664000	24013000	29553000	28108000	53789000	25609000	54957000	38021000	120810000	93515000	14834000	50538000		1557;1558	85
ATAEAWIR	VLNLGMNKATAEAWIR	ATAEAWIRRAPHLERF	K	A	T	I	R	R	8	0	916.477	V5BBD4	119	126	yes	yes	2	0.0040482	106.42	2	2	1	2	2	4			1	1	4	2	11814000	1391100	537410	189200	671130	642270	1030500	0	0	51418	71822	4536300	2692400			7
ATAGDTHLGGEDFDNR	DGGIFEVKATAGDTHL	GGEDFDNRLVDYFATE	K	A	T	N	R	L	16	0	1674.72	V5BZ53	56	71	yes	yes	2;3	3.9827e-26	212.43	17	16	16	13	13	10	11	12	11	9	11	16	1600900000	381750000	301620000	141470000	128790000	108010000	51701000	59621000	33723000	60390000	53280000	71595000	208960000			145
ATALSSELTLHQVSTILGGLASVEYR	FCAAITNRATALSSEL	GLASVEYRDTKLFVDL	R	A	T	Y	R	D	26	0	2715.44	V5B510	548	573	yes	yes	3	1.6911e-07	111.6			2										1891500	0	0	1891500	0	0	0	0	0	0	0	0	0			1
ATASAISVGSQSVLSETDQVR	LSRNQGLRATASAISV	LSETDQVRTIQSPRSA	R	A	T	V	R	T	21	0	2105.06	V5BC23	161	181	yes	yes	2	8.828e-59	246.1	29	25	30	23	27	22	34	30	15	14	11	19	1545000000	192110000	152060000	208290000	132210000	208780000	113920000	210740000	133250000	49510000	45851000	14059000	84269000		1604;1605;1606;1607;1608;6113	228
ATATEMLANFEHFFEIK	LEFDPQKRATATEMLA	FEHFFEIKEDDYSPFC	R	A	T	I	K	E	17	0	1997.96	V5B752	469	485	yes	yes	2;3	5.1237e-06	138.01	8	8	10	7	8	8	7	8		1	8	8	88059000	8922000	6126000	14732000	12724000	9666500	8069600	5286400	3929200	0	95070	5337800	13169000			78
ATAVAVPPSVATSTGR	AAILPCIRATAVAVPP	SVATSTGRVYPLDVVA	R	A	T	G	R	V	16	0	1483.8	V5BAG5	261	276	yes	yes	2	0.0083416	85.087	1						2		2	4	1	2	7724500	260220	0	0	0	0	0	229610	0	1298000	4481900	343030	1111700		6026	6
ATAVLIEELNAAISK	HDGCDESKATAVLIEE	ELNAAISKRGRREGDR	K	A	T	S	K	R	15	0	1541.87	V5BNH8	133	147	yes	yes	2	8.0651e-44	242.01	7	6	8	7	8	8	8	5	2	3	7	8	99898000	10423000	6444100	15273000	11916000	18198000	9547100	6059900	3214600	326230	484340	4571500	13441000			71
ATDGETLSAEPTAYGNVEPIDK	AEYRMLKRATDGETLS	GNVEPIDKAVEKDADS	R	A	T	D	K	A	22	0	2277.06	V5BGB1	232	253	yes	yes	2	8.4314e-41	214.18	6	7	3		2		1						56678000	21996000	29789000	3498800	0	1152700	0	241850	0	0	0	0	0		2219;6285	12
ATDGSDGNKMSILNLLDALHEENTNHVAK	CNRPIPPRATDGSDGN	ENTNHVAKTLERKPLP	R	A	T	A	K	T	29	1	3106.5	V5BX11	111	139	yes	yes	4;5	6.8329e-05	77.689	2	1	1		2		2		6	8	1		96393000	6430000	1355900	4910500	0	5631700	0	3441900	0	35300000	37179000	2144300	0		4195	12
ATDVMIAGK	SLVDGIKRATDVMIAG	TDVMIAGKTACVCGYG	R	A	T	G	K	T	9	0	904.469	V5B9M2	205	213	yes	yes	2	1.7928e-05	143.03											1	1	677560	0	0	0	0	0	0	0	0	0	0	0	677560			2
ATEFLDADWASSVR	FASNGIRRATEFLDAD	ADWASSVRAYFNTKEK	R	A	T	V	R	A	14	0	1566.73	V5BC23	381	394	yes	yes	2	5.7179e-11	180.48	2	1	2		3		5				3		21749000	2316400	721590	4525000	0	7812200	0	4853100	0	0	0	1520900	0			3
ATEGGILMESSLR	GMDDATGKATEGGILM	ILMESSLRTTSERYPS	K	A	T	L	R	T	13	0	1362.68	V5BJS2	194	206	yes	yes	2	3.7229e-16	200.77	2	1	2		2		3		10	3	1		52689000	1115400	159470	855110	0	1892900	0	1943500	0	35509000	10966000	248220	0	251	2727	12
ATELDASFAEAWIAYGHCYAKLEEGEQALGVYR	RAGRFFSRATELDASF	EQALGVYRRAMNYFPG	R	A	T	Y	R	R	33	1	3717.74	V5AS70	291	323	yes	yes	3	0.066575	29.341				1									3799500	0	0	0	3799500	0	0	0	0	0	0	0	0			1
ATELNLSHPSVR	DVKETDFRATELNLSH	NLSHPSVREEN_____	R	A	T	V	R	E	12	0	1322.69	V5DQK1	297	308	yes	yes	2;3	2.9957e-11	188	9	9	9	9	8	6	5	16	10	11	12	14	388130000	42051000	47601000	37651000	39976000	25476000	22428000	17684000	34037000	22988000	34402000	20433000	43404000		5407;5408	89
ATELNLSHPSVREEN	DVKETDFRATELNLSH	HPSVREEN________	R	A	T	E	N	-	15	1	1694.82	V5DQK1	297	311	yes	yes	2	0.050702	65.111		1											1214100	0	1214100	0	0	0	0	0	0	0	0	0	0		5407;5408	1
ATERLLQLGANPAAMDK	LNEGVITRATERLLQL	ANPAAMDKWGHTPFST	R	A	T	D	K	W	17	1	1797.94	V5B320	267	283	yes	yes	2	0.036563	110.6	1												0	0	0	0	0	0	0	0	0	0	0	0	0			1
ATEVANSSLASTHPIR	AALDAYAKATEVANSS	LASTHPIRLGLALNFS	K	A	T	I	R	L	16	0	1652.85	V5B9L7	179	194	yes	yes	3	0.0097616	68.262		1			3	4		1				1	13658000	0	2378300	0	0	5797200	3896800	0	461770	0	0	0	1123700			9
ATFDSVVGAADIWALK	MLRGTPVRATFDSVVG	AADIWALKFVRLLDGS	R	A	T	L	K	F	16	0	1662.86	V5DB66	184	199	yes	yes	2	1.8126e-05	141.82	2	2			5	1	2	1			1	2	7300800	417210	230130	0	0	3986700	1040400	912710	310590	0	0	54908	348160			6
ATFEDCVAWVTEEELVTVTPK	RASFTAFRATFEDCVA	ELVTVTPKSIRMRQPK	R	A	T	P	K	S	21	0	2423.16	V5B7Q2	603	623	yes	yes	2	3.3447e-07	139.44	2	3	3	1	1	5	2	2	1		2	1	26769000	2181800	2661200	4825100	1950700	721270	6791800	1725900	1627100	230440	0	1107600	2946400			6
ATFPELLRPLK	________________	PELLRPLKLGRYTLRN	M	A	T	L	K	L	11	0	1283.76	V5BT91	2	12	yes	yes	2	2.3067e-05	157.97	2	3	2		2		2		1	1	7	7	40387000	1124600	1824200	1327300	0	255440	0	290460	0	22056	20749	14536000	20986000			15
ATGDSAYAQLKR	PPRALQKRATGDSAYA	SAYAQLKREISPPGGG	R	A	T	K	R	E	12	1	1279.65	V5AVN1	44	55	yes	yes	2	0.061177	80.014										3			300070	0	0	0	0	0	0	0	0	0	300070	0	0			0
ATGETPSEEELILAALSGVSPAQR	GRAHTNAKATGETPSE	SGVSPAQRAKERYLVP	K	A	T	Q	R	A	24	0	2425.23	V5D8P7	112	135	yes	yes	2	1.167e-05	111.64		1			1				1	2		2	3193800	0	313900	0	0	209990	0	0	0	407830	1172400	0	1089700		4702	1
ATGGVLHPLSLR	________________	VLHPLSLRSVGVRWLA	M	A	T	L	R	S	12	0	1219.7	V5AZJ4	2	13	yes	yes	3	0.065073	40.211										1			0	0	0	0	0	0	0	0	0	0	0	0	0			1
ATGVFYALDLGGTNFR	VYKTDPSKATGVFYAL	DLGGTNFRVLRVTCKE	K	A	T	F	R	V	16	0	1700.85	V5BQ43	82	97	yes	yes	2	6.3301e-124	309.29	7	8	6	7	8	8	6	5			7	8	316160000	20140000	32312000	38355000	61888000	19954000	46530000	9675600	6549100	0	0	23827000	56926000			65
ATGVGVESPEIPPILQEIGCWR	FRSTATKRATGVGVES	LQEIGCWRQKEGGGQR	R	A	T	W	R	Q	22	0	2407.22	V5DEA2	213	234	yes	yes	2	1.2115e-07	140.19	5		4		6		7		1		2	4	54003000	6192600	0	10590000	0	8548700	0	11778000	0	345490	0	2333100	14216000		4937;7093	32
ATHPENAQNSPVGGHAR	________________	SPVGGHAREPVQENNA	M	A	T	A	R	E	17	0	1741.82	V5BJ41	2	18	yes	yes	2;3	1.2121e-20	196.11	22	20	26	18	20	15	19	19	18	12	20	22	2606600000	450770000	224700000	198360000	142120000	389180000	104670000	247160000	135350000	58101000	41704000	322390000	292150000		2611	635
ATIGAGSFSNVFVAR	SLDDFELKATIGAGSF	FSNVFVAREKSTDKVY	K	A	T	A	R	E	15	0	1495.78	V5DQT5	138	152	yes	yes	2	0.001747	94.958	2	4	1								1	1	6542900	1648400	4370300	226000	0	0	0	0	0	0	0	175860	122330		5416	2
ATLEAQSLPHISPLSPEEQLMR	FAPAQPFKATLEAQSL	SPEEQLMRSHLAPALM	K	A	T	M	R	S	22	0	2446.25	V5BJN7	565	586	yes	yes	3	0.00098016	95.414											2		1850300	0	0	0	0	0	0	0	0	0	0	1850300	0		2699	2
ATLEPSTCNVNLTASYLCQGHK	PRCGAALKATLEPSTC	SYLCQGHKVEAVGKKN	K	A	T	H	K	V	22	0	2463.15	V5BCY2	24	45	yes	yes	3	0.00025772	104.84	6	8	6	7	7	8	8	8	2	3	7	7	1095700000	103120000	89036000	135710000	136300000	176070000	133420000	101550000	60386000	4900700	11231000	58815000	85152000			69
ATLLADSADSYSHFYTVLK	ENYKLMSRATLLADSA	SHFYTVLKDFARKVAG	R	A	T	L	K	D	19	0	2101.04	V5AZ95	259	277	yes	yes	3	4.5559e-06	132.81	5	3	8	6	8	7	6	2	2	2	6	5	151970000	9425600	4427100	27323000	24968000	38957000	17113000	8593200	2760800	785010	452360	7248200	9915500			51
ATLNESFMDGATPK	GAHDLASKATLNESFM	FMDGATPKVPSAEQKP	K	A	T	P	K	V	14	0	1480.69	V5DD63	153	166	yes	yes	2	1.3574e-54	251.56	23	23	19	21	12	23	17	23	7	6	17	20	995050000	153520000	149730000	114450000	106510000	56108000	74996000	60519000	66090000	7598100	6758100	68892000	129870000	386	4878;7077	191
ATLNYDHLLTEVSGDNSVAWQNCPGAESEADSR	MASPPVNRATLNYDHL	AESEADSRKRPTLDSI	R	A	T	S	R	K	33	0	3605.6	V5BB20	93	125	yes	yes	3	1.6705e-06	112.6	4	3	1		2								19576000	9198500	8219100	610400	0	1548200	0	0	0	0	0	0	0			4
ATLQNNLPK	RSSIYDSKATLQNNLP	TLQNNLPKERRFFKIV	K	A	T	P	K	E	9	0	997.556	V5B797	317	325	yes	yes	2	0.0064106	87.806											3	1	1886300	0	0	0	0	0	0	0	0	0	0	799220	1087100			4
ATLTPSEHVEEVWTGAR	GISGSLPRATLTPSEH	EEVWTGARHRDPGELV	R	A	T	A	R	H	17	0	1881.92	V5ATX7	128	144	yes	yes	2	1.9625e-07	153.06	5	1	2		2		2				5	6	45640000	13659000	1233800	3037500	0	3257300	0	1418200	0	0	0	6848800	16185000		5677;5678	9
ATMPDSSLHATSSFQGR	RESVAKQKATMPDSSL	ATSSFQGRRSAPETIL	K	A	T	G	R	R	17	0	1791.82	V5AYZ2	757	773	yes	yes	2	7.9422e-28	211.11	9	11	8	7	8	8	8	8	9	11	2	5	341950000	36368000	43486000	21877000	22334000	33983000	23900000	27310000	21230000	45383000	51281000	1224800	13575000	51	511;512	79
ATNDKDIYLVFEYMETDLHVVIR	IKLLHVHRATNDKDIY	TDLHVVIRANILEDIH	R	A	T	I	R	A	23	1	2783.38	V5B9Y9	81	103	yes	yes	4	0.0016699	83.948	2	5	2		1		2				5	4	10166000	916800	1351400	1655200	0	69145	0	287300	0	0	0	1868500	4017700			15
ATNGDTHLGGEDFDNR	DGGIFEVKATNGDTHL	GGEDFDNRLVSHFTDE	K	A	T	N	R	L	16	0	1717.73	V5B942	56	71	yes	yes	2;3	1.2771e-13	181.81	16	16	15	12	13	9	11	4	11	9	13	16	1017500000	274500000	169610000	101370000	55633000	84994000	24250000	31586000	10720000	40897000	29381000	53538000	141050000			137
ATNIHSSGGLAEVVDSFEDAANRPEVIDR	AVVLLELRATNIHSSG	NRPEVIDRWIADVKKV	R	A	T	D	R	W	29	0	3068.48	V5BU25	333	361	yes	yes	3;4	8.4182e-23	166.93	11	13	14	13	13	11	12	15	16	15	12	14	3303300000	252410000	290730000	439160000	350180000	306900000	222990000	247010000	146310000	274240000	300400000	117570000	355390000		3984;3985;6824	169
ATNLSFYEPLSLR	PIRGERTRATNLSFYE	FYEPLSLRYGYTTNTP	R	A	T	L	R	Y	13	0	1509.78	V5BY25	226	238	yes	yes	2	1.4911e-07	175.16	10	9	7	7	5	8	8	8	6		8	8	228120000	29728000	28703000	24389000	37409000	16855000	26176000	13858000	11405000	3404400	0	12288000	23906000		4266	74
ATPIDTATFSPTR	TVAYKEQRATPIDTAT	TATFSPTRSPPVVKGS	R	A	T	T	R	S	13	0	1376.69	V5AUK1	388	400	yes	yes	2	9.9567e-32	231.38	10	11	10	11	7	11	12	13	8	6	8	10	925970000	81669000	86096000	63552000	86881000	59975000	70097000	85327000	57247000	78174000	105540000	59723000	91692000		319;5687;5688	114
ATPLDFEKDDDDNFHIDFVTAASNLR	AGSCRGTKATPLDFEK	VTAASNLRASNYDIPT	K	A	T	L	R	A	26	1	2965.37	V5BCZ7	414	439	yes	yes	4	0.0041475	53.278		3	2	4	1	3	3	2	1		3		34611000	0	5374500	6372800	9790300	1613900	4204700	2720300	1491900	468740	0	2574200	0			7
ATPLPGVLTPR	RGTPDAMKATPLPGVL	LPGVLTPRTIQRSAMP	K	A	T	P	R	T	11	0	1120.66	V5BGD1	155	165	yes	yes	2	0.00012978	149.57	8	8	8	7	8	7	8		6	7	8	8	222280000	27731000	28140000	25274000	23959000	16567000	20348000	13084000	0	9012100	12844000	21272000	24049000		6288	79
ATPPPGILCLDLPEHYHTR	SPHPHDPRATPPPGIL	LPEHYHTRDTRKNKSV	R	A	T	T	R	D	19	0	2186.09	V5D6J9	79	97	yes	yes	3;4	0.014576	75.773	8	10	2	6	4	7		6			2	8	98732000	18902000	28143000	7169800	15152000	2108600	3579000	0	1315700	0	0	3010200	19351000		7014	28
ATSFFQALNIATK	GNTGMEPKATSFFQAL	QALNIATKIAKGTVEI	K	A	T	T	K	I	13	0	1410.75	V5BL26	144	156	yes	yes	2	1.0283e-07	176.28	3	4	2		2		2		4		7	8	51309000	4181300	4568200	1630100	0	1183900	0	727490	0	1357100	0	12661000	25001000		2931;6479	24
ATSSSTLEFLHSDPR	AFARTSCKATSSSTLE	EFLHSDPRHVRVCVND	K	A	T	P	R	H	15	0	1646.79	V5DGE3	43	57	yes	yes	2	3.1827e-05	143.69	10	10	8	10	7	11	15	15	2		8	15	614880000	42919000	96804000	28473000	85967000	48983000	59269000	65940000	82888000	165180	0	24776000	78699000		5059;5060;5061;7130;7131	94
ATVAIDGSVFEK	VKTRKEGRATVAIDGS	IDGSVFEKTPSFRRLL	R	A	T	E	K	T	12	0	1235.64	V5BQ43	414	425	yes	yes	2	8.8341e-11	180.2	1	6	2	3	1	1		1	4	3	7	4	105380000	2669100	18877000	2774000	9157800	1785700	2593400	0	975930	12966000	9975500	22878000	20730000			25
ATVDEDVVLPQSVNLSQPAPR	ATAALAQRATVDEDVV	NLSQPAPREKKQNCLC	R	A	T	P	R	E	21	0	2234.15	V5C2R1	338	358	yes	yes	2	7.8805e-30	198.83	8	6	8	7	5	7	7	8	7	7	2	6	334150000	46247000	35986000	65073000	46240000	26289000	22811000	22150000	19601000	20746000	18703000	660150	9644900		4478;4479	97
ATVFQTDVLEWLLSNK	________________	LEWLLSNKASLSRLRK	R	A	T	N	K	A	16	0	1862.98	V5BCU0	5	20	yes	yes	2	7.647e-05	132.15	6		2		2						2	1	3418000	616940	0	724630	0	426190	0	0	0	0	0	434560	1215700			4
ATVTLPNSPPR	VNNQNTVKATVTLPNS	TLPNSPPRALQKRATG	K	A	T	P	R	A	11	0	1151.63	V5AVN1	28	38	yes	yes	2	0.00034781	124.78	9	9	9	7	8	8	6	8	2	1	6	9	294740000	32382000	36447000	24175000	24384000	29170000	40471000	16531000	36556000	1082700	1325400	23758000	28459000		399	110
ATVTTTTPTTTR	RAEGRRRKATVTTTTP	TTTPTTTRRTKTTGAK	K	A	T	T	R	R	12	0	1249.65	V5B685	41	52	yes	yes	2	5.6849e-07	164.48	6	4	4	2	2	1	2		4		7	7	39753000	1248400	892570	291990	104700	213780	33116	115170	0	233080	0	30480000	6140300		5910;5911;5912;5913	20
ATVVSLDAMPPTPGYPGFVLKPWSK	QYTRLPGKATVVSLDA	FVLKPWSKKASEIEIA	K	A	T	S	K	K	25	0	2657.39	V5BKT0	147	171	yes	yes	3	0.0056235	51.321	1	1			1				4	1			1657200	276180	59299	0	0	142010	0	0	0	959940	219760	0	0		2890	1
AVAATTTNSPTGGNEADRNDTELNR	ALELARGKAVAATTTN	RNDTELNRAATEGSGI	K	A	V	N	R	A	25	1	2574.19	V5BCQ8	1028	1052	yes	yes	2;3	1.8777e-13	158.5	16	15	14	13	13	10	17	14	10	10	10	19	848590000	140990000	149790000	109760000	42539000	68517000	14449000	69028000	34273000	31024000	22619000	29915000	135680000		1752;6152;6153;6154;6155	145
AVAAVSQEYEPIYCDVILK	SSTTLPPRAVAAVSQE	IYCDVILKRSKKPCRR	R	A	V	L	K	R	19	0	2167.09	V5AXX8	961	979	yes	yes	2	0.023489	75.43	1		2		3		1				1	2	9334900	1190800	0	1487800	0	2120700	0	389490	0	0	0	716940	3429200			1
AVAGEASTAFFSCSGADFIEIFGGSGPK	TGKTLLARAVAGEAST	IFGGSGPKRVRELFEQ	R	A	V	P	K	R	28	0	2779.28	V5BP04	233	260	yes	yes	2	4.3826e-17	151.45	4	3	6	5	5	8	2	8	1		4	6	62700000	3668000	2414500	8843900	13901000	4254000	12691000	1522100	5514100	185030	0	3440500	6266500			57
AVAHPGSWR	GGCPCIPRAVAHPGSW	VAHPGSWRLKAAQLRS	R	A	V	W	R	L	9	0	979.499	V5AJB0	70	78	yes	yes	2	0.0038261	92.611	1	2	3	3	2	7	3	8	8	5	7	3	14316000	0	483350	1191000	558970	704490	1060400	675470	1290300	1841700	2294500	3138600	1076800		77	41
AVAISTEDETLADVWYNIGHIGIGTGDLGLAHR	IALSCLQRAVAISTED	GDLGLAHRAFKVALGA	R	A	V	H	R	A	33	0	3463.74	V5DJG5	506	538	yes	yes	4	0.051369	23.03	2	2			6		1				3		10986000	1675800	1649700	0	0	4636300	0	39596	0	0	0	2984400	0			4
AVANETGAFFFLINGPEIMSK	SGKTLIARAVANETGA	NGPEIMSKMAGESEGN	R	A	V	S	K	M	21	0	2255.13	V5B4G8	309	329	yes	yes	2	1.7116e-07	144.5	2	4	2		2		2	7	1		4	3	11353000	1150200	2026600	1999400	0	405860	0	378880	1883300	64652	0	1135700	2308400			8
AVAPVVLDVPVLAESSGESGPFHVK	KVPLQAIRAVAPVVLD	ESGPFHVKFAFAISTQ	R	A	V	V	K	F	25	0	2503.33	V5DFW9	522	546	yes	yes	3	0.02793	41.615									7	1			2463900	0	0	0	0	0	0	0	0	2085200	378690	0	0			1
AVATEADGTFLSVSSADLMSR	TGKSFLAKAVATEADG	SSADLMSRWLGDSEKL	K	A	V	S	R	W	21	0	2127.02	V5BC41	181	201	yes	yes	2	1.5283e-10	156.29	1	1	1	3	4	4	4	2	2	1		1	34102000	1005800	492340	1382100	5594000	10507000	5097000	4675300	2171000	769100	744500	0	1663400			10
AVATTTAAAVDTTQVTSLVEPLR	VLQSIESKAVATTTAA	TSLVEPLRVTFGKTFA	K	A	V	L	R	V	23	0	2314.24	V5BH74	339	361	yes	yes	2	9.2952e-31	193.59	8	8	8	8	8	8	8	8	4	5	7	8	808450000	57591000	64144000	119450000	126350000	111060000	89516000	59417000	42792000	7862600	11323000	38047000	80901000			100
AVDIINSSPLK	DDKMEEQRAVDIINSS	IINSSPLKGIKKLFGV	R	A	V	L	K	G	11	0	1155.65	V5ATC7	714	724	yes	yes	2	8.5199e-21	219.84	8	8	7	7	4	8	8	6	8	7	6	7	303390000	21079000	29859000	21420000	28343000	9675500	20453000	16434000	11276000	43962000	45040000	17672000	38180000		268	81
AVDSSRVSIPFHADIPTATGQR	VPGPAAPRAVDSSRVS	IPTATGQRSSLFQSQR	R	A	V	Q	R	S	22	1	2324.19	V5BE65	386	407	yes	yes	3	0.0075	74.471			1		1					2			12488000	0	0	2192100	0	3035200	0	0	0	0	7261000	0	0		1905	4
AVDTFDGFTDHAVVQLEWSK	KAISEVFKAVDTFDGF	VVQLEWSKKQKAVLEA	K	A	V	S	K	K	20	0	2264.07	V5DIG4	529	548	yes	yes	3	3.0274e-38	209.23	8	8	8	8	8	8	8	9	8	7	7	8	439770000	23176000	25101000	66214000	81321000	48420000	60004000	18113000	16989000	25284000	17118000	19499000	38529000			95
AVDTMIPIGR	YNLLTGFKAVDTMIPI	DTMIPIGRGQRELIVG	K	A	V	G	R	G	10	0	1071.57	V5AVB0	186	195	yes	yes	2	0.0078237	85.355				4		1					2		3925100	0	0	0	2186800	0	515820	0	0	0	0	1222500	0			3
AVDYVFSHENIAEEAGLSEISATASESQPAHVLDGPAK	QTGMNAERAVDYVFSH	HVLDGPAKYRLHAMIS	R	A	V	A	K	Y	38	0	3938.88	V5BC27	631	668	yes	yes	3;4	7.8971e-29	171.87	5	7	5	4	8	7	5	6	1	3	5	8	328310000	25855000	31677000	28990000	30671000	48552000	37390000	15508000	14581000	1925300	24781000	17429000	50953000		1618;6118	59
AVEDLFEQSGAHFNAYTSR	GTEKYSKRAVEDLFEQ	HFNAYTSRDRTAYYVK	R	A	V	S	R	D	19	0	2140.98	V5BH27	93	111	yes	yes	3	0.0020447	98.227				2		1		6					6887400	0	0	0	4222000	0	906520	0	1759000	0	0	0	0			2
AVEGHVLVAEAEYVGGVEGNSYLSWFR	PHLEVKGKAVEGHVLV	NSYLSWFRITPDGQEI	K	A	V	F	R	I	27	0	2937.43	V5BQQ6	457	483	yes	yes	3	1.2121e-14	147.41	12	10	11	6	8	6	8	8	3	2	9	9	1077600000	94014000	56143000	144180000	160970000	104920000	151670000	61716000	69210000	1338800	743570	96977000	135690000			153
AVEHVTEFSYGETCALVEK	LKVAFIERAVEHVTEF	ETCALVEKEMMEMEKD	R	A	V	E	K	E	19	0	2168.01	V5BCW9	299	317	yes	yes	3	4.2804e-15	178.01	7	8	8	7	8	8	7	8	7	6	7	6	418030000	29062000	27013000	66148000	46462000	61345000	46720000	30223000	15621000	19696000	23218000	18141000	34385000			83
AVEIMPSCDQTPPTSASGFMQQR	SIQVIPLRAVEIMPSC	ASGFMQQRARSPGERV	R	A	V	Q	R	A	23	0	2537.13	V5DHJ0	779	801	yes	yes	2	0.016295	67.668	2	2	2		5	1			2			5	22405000	3838700	1859700	2006100	0	6444500	674760	0	0	1073500	0	0	6507100		7142	3
AVEIVYSTLLTELR	AEPSKCDKAVEIVYST	STLLTELRERKVLQND	K	A	V	L	R	E	14	0	1605.9	V5DD57	298	311	yes	yes	2	0.00034779	129.77			1										914940	0	0	914940	0	0	0	0	0	0	0	0	0			1
AVELIDEFNAQFISTTLNAFQR	LFGVLTNRAVELIDEF	TTLNAFQRIGINNPEL	R	A	V	Q	R	I	22	0	2526.28	V5BEF0	328	349	yes	yes	2	5.0248e-06	131.41	2		2		1						3		3142200	551840	0	1247300	0	213390	0	0	0	0	0	1129700	0			2
AVEYFVDESQLLTTGTNK	IYSQTRFRAVEYFVDE	LLTTGTNKTITWWDTV	R	A	V	N	K	T	18	0	2013.99	V5BIZ5	513	530	yes	yes	2	8.2964e-152	328.34	8	7	7	5	8	7	8	8	8	7	2	6	350890000	26901000	17381000	44271000	26440000	76247000	38951000	25313000	22823000	30590000	25607000	1272700	15096000			81
AVEYYVADENAFACSHCVVLGK	PCPAHPSRAVEYYVAD	SHCVVLGKYRKKEVLA	R	A	V	G	K	Y	22	0	2501.14	V5AQC4	680	701	yes	yes	3	0.0015381	89.913	2	2	3	5	3	7	4	3			2	2	74275000	2601700	1185000	7878900	15327000	9013700	20245000	7272200	5571400	0	0	2048100	3131400			22
AVFEQECAHLFDEAVR	DFTTIISRAVFEQECA	HLFDEAVRLRDEAIAQ	R	A	V	V	R	L	16	0	1919.88	V5DD81	418	433	yes	yes	3	0.0012017	89.466	2	2	5	6	2	4	2	2	2	4	3	1	47895000	2682000	986530	10192000	10848000	3417100	9027300	2567800	1490700	712840	2028400	1701300	2241700			15
AVFLQEQANDSYNAAVYFFAK	ISAYPPERAVFLQEQA	AAVYFFAKYVAEIPFQ	R	A	V	A	K	Y	21	0	2395.15	V5BPQ0	421	441	yes	yes	2	3.2764e-22	188.54	2	2	2	3	2	2		4			1	2	17391000	1854800	979060	1754400	6474700	1268200	811230	0	1634300	0	0	991530	1622900			5
AVFNAALDEPFR	TALNWPGKAVFNAALD	AALDEPFRAPDGTVAG	K	A	V	F	R	A	12	0	1348.68	V5B6G6	400	411	yes	yes	2	2.379e-06	162.93	2	1	4	4	4	4	8	7		3	2	2	78414000	1092600	353620	6146200	7196400	8501500	8754100	17602000	20602000	0	1226200	2224700	4715000			27
AVGLHMDSCCVTVEDCQFK	EARTLRGKAVGLHMDS	TVEDCQFKDLETAILL	K	A	V	F	K	D	19	0	2254.95	V5B5F7	355	373	yes	yes	3	1.6963e-07	142.57	2	2	7	1	7	4	2	1	1	3	2	2	153040000	4472700	1187300	37115000	1750600	49112000	19488000	6652400	1670300	2926900	12760000	5862300	10037000			15
AVGMVIPSTQGK	PSTTGAAKAVGMVIPS	VIPSTQGKLTGMSFRV	K	A	V	G	K	L	12	0	1186.64	V5B797	234	245	yes	yes	2	0.022028	73.082			1			3					2	1	10787000	0	0	858470	0	0	2547600	0	0	0	0	4045900	3334900			3
AVGTAWRPGGGLGSPSPDDVSFSTVSR	LATEFEEKAVGTAWRP	VSFSTVSRTLRSESVA	K	A	V	S	R	T	27	0	2659.3	V5AS70	493	519	yes	yes	3	0.0022549	56.562												1	3799200	0	0	0	0	0	0	0	0	0	0	0	3799200		214	1
AVHDVVLVGGSTR	QDAKMDKRAVHDVVLV	VLVGGSTRIPKVMQLV	R	A	V	T	R	I	13	0	1308.71	V5B942	166	178	yes	yes	2;3	0.00086537	114.7	10	10	11	9	14	12	11	8	8	7	11	13	569410000	43974000	28468000	64445000	53662000	119520000	64189000	48103000	27598000	13243000	10378000	33333000	62501000			105
AVHPTGNFSIQGPSMAEHSPR	NEDEIFERAVHPTGNF	SMAEHSPRKLERESEA	R	A	V	P	R	K	21	0	2219.05	V5BQS6	521	541	yes	yes	3	0.0016583	98.292				1	3				3	5			24820000	0	0	0	141060	1040400	0	0	0	11685000	11954000	0	0		3602	6
AVHTNVNDISQSETLIAYIQGTAAETFK	LEFVGSNKAVHTNVND	GTAAETFKLAVVVLDA	K	A	V	F	K	L	28	0	3020.51	V5D7N3	269	296	yes	yes	3	2.0558e-11	125.31	8	7	8	6	8	8	8	8			3	8	251620000	16010000	11209000	31273000	39321000	31782000	42503000	34907000	17986000	0	0	4432700	22197000			75
AVIAQFNASDLLVK	SLVNEIIRAVIAQFNA	NASDLLVKRPEVSHRI	R	A	V	V	K	R	14	0	1487.83	V5DJR3	150	163	yes	yes	2	2.3991e-32	231.69	8	8	8	8	8	8	8	8	8	7	7	8	1010500000	49910000	39680000	134760000	137970000	204480000	172080000	78769000	44021000	26938000	17621000	33667000	70634000			93
AVIFCEGAGSMGGTELSELVLLR	KQWTGRSKAVIFCEGA	LSELVLLREVLVNRYG	K	A	V	L	R	E	23	0	2408.21	V5C230	1385	1407	yes	yes	2	6.0022e-31	198.6	11	10	11	12	9	11	14	11	1		9	8	335560000	21725000	22210000	38108000	85487000	19954000	54328000	19894000	18688000	51649	0	18948000	36171000	354		197
AVIMASHYTDKVDNEAVLK	RKIQRLMRAVIMASHY	VDNEAVLKSNKRDAII	R	A	V	L	K	S	19	1	2103.07	V5C2P9	50	68	yes	yes	3	0.04755	61.524					1								2564200	0	0	0	0	2564200	0	0	0	0	0	0	0			1
AVLEPVLLLVNSR	AQQQKTTRAVLEPVLL	VLLLVNSRENDSSRDS	R	A	V	S	R	E	13	0	1421.86	V5B883	442	454	yes	yes	2	2.6251e-07	172.42					1		2		8	7			19109000	0	0	0	0	67106	0	268510	0	10797000	7976300	0	0		1165	15
AVLLENVGESIDASLAPLLAK	EYAVRSGRAVLLENVG	SLAPLLAKQTFKQGGQ	R	A	V	A	K	Q	21	0	2122.19	V5BV18	3169	3189	yes	yes	2	3.2654e-22	188.56	2		3	5	7	8	4		2		1	3	21155000	358410	0	2530600	6128900	3676600	5186700	1570100	0	231600	0	328010	1144400			22
AVLPHSPSLSDR	PHASIDVKAVLPHSPS	HSPSLSDRRSVAGNLS	K	A	V	D	R	R	12	0	1277.67	V5ATH1	385	396	yes	yes	2;3	0.0015364	94.465	1	1	2	1	2	2	2		2	3	2	2	25435000	1481700	481360	5201000	2135200	2327500	1947200	1177800	0	1855500	3058200	4185100	1584200		270;271	4
AVMELAYLYYDAAR	GITSNVMKAVMELAYL	YLYYDAARYTDASELL	K	A	V	A	R	Y	14	0	1647.8	V5BEE1	118	131	yes	yes	2	0.0061397	85.837	1		1		2								3934600	1412300	0	1259200	0	1263100	0	0	0	0	0	0	0			1
AVMNSGALVSDDLVFSILK	TAYGKKLKAVMNSGAL	DLVFSILKEGIARPEC	K	A	V	L	K	E	19	0	1978.04	V5BHT0	51	69	yes	yes	2	8.312e-33	216.16	12	13	12	14	17	15	14	14	8	6	13	10	392390000	21401000	17208000	58370000	75130000	45616000	71728000	33039000	23296000	2766800	1885100	12425000	29523000	229		140
AVMSPTGVYSGVMPTLSSK	GGKNTTERAVMSPTGV	VMPTLSSKTRKRATSA	R	A	V	S	K	T	19	0	1910.95	V5DLV7	379	397	yes	yes	2	0.0023155	102.19	1		2		2		2				2	2	4970000	148200	0	569790	0	530920	0	409670	0	0	0	1295900	2015500		5291	1
AVMSPTGVYSGVMPTLSSKTR	GGKNTTERAVMSPTGV	PTLSSKTRKRATSAAK	R	A	V	T	R	K	21	1	2168.1	V5DLV7	379	399	yes	yes	3	0.04882	52.365			1		1								581320	0	0	272520	0	308800	0	0	0	0	0	0	0		5291	0
AVNSEIAPFVAELTASPSLQGPLDR	LGDVADHKAVNSEIAP	SLQGPLDRHEGEDEAG	K	A	V	D	R	H	25	0	2581.34	V5BUJ3	440	464	yes	yes	2	5.1225e-06	99.822	5	5			2						3	4	9916900	1755400	2357000	0	0	454860	0	0	0	0	0	1509400	3840300		4029	9
AVPGVQQTLPPMPSASPPLLPPVLK	PSVPGTYKAVPGVQQT	PLLPPVLKDSPSRAVL	K	A	V	L	K	D	25	0	2533.43	V5BFI3	166	190	yes	yes	2	4.9196e-06	100.15									2	2			4271900	0	0	0	0	0	0	0	0	2176300	2095600	0	0		2125;6268	6
AVQLLDVCEDDLVHELLTSTR	KTMKYTKKAVQLLDVC	HELLTSTRALPDNEFA	K	A	V	T	R	A	21	0	2425.22	V5AX85	284	304	yes	yes	3	0.04589	40.968		3					2						1649600	0	1185100	0	0	0	0	464470	0	0	0	0	0			1
AVQVISDVLTEQLDR	LALMLRLRAVQVISDV	VLTEQLDRTNLITPLL	R	A	V	D	R	T	15	0	1684.9	V5DLG6	222	236	yes	yes	2	2.4572e-25	220.72	7	4	8	6	8	8	6	5	2			6	100760000	6918500	3249700	21587000	16237000	18506000	14859000	7505700	3389200	1145100	0	0	7367200			50
AVSAFAPSSSSAGGAAEVTR	QSLLERRRAVSAFAPS	GGAAEVTRGGGDGRGS	R	A	V	T	R	G	20	0	1821.89	V5B4K2	501	520	yes	yes	2	6.4725e-08	148.36	1	1	4		6	2	5	6	2	2			55611000	1872700	3429000	6752500	0	13298000	2507800	8727800	15864000	1071800	2087500	0	0		872;873	20
AVSALTNR	THAAAGRRAVSALTNR	AVSALTNRVGDMMRED	R	A	V	N	R	V	8	0	830.461	V5B8M5	827	834	yes	yes	2	0.00057027	133.89	2	2	2	2	2	2	2		4	4	5	3	11125000	558720	323410	346600	430320	772800	626120	397670	0	3129400	1570500	1697900	1271800		1193	5
AVSFSSR	TPHRRPSRAVSFSSRR	RAVSFSSRRRETIDTF	R	A	V	S	R	R	7	0	752.382	V5BPJ5	124	130	yes	yes	2	0.016127	96.665	8	5	9	7	8	11	8	8	2	1	5	7	73428000	10368000	2855500	10115000	6621900	12395000	5544000	7606400	5166500	381480	386510	2828300	9159000		3382	97
AVSGFLSR	ILNAASNRAVSGFLSR	AVSGFLSRSSSMCLSP	R	A	V	S	R	S	8	0	835.455	V5BDS9	479	486	yes	yes	2	8.8513e-05	172.61	8	8	7	7	8	8	8	8	8	7	7	8	944570000	81187000	65615000	64897000	83840000	84656000	73547000	66994000	67544000	99217000	76721000	86612000	93741000		1865	93
AVSGPVVIAENMSGSAMYELVQVGSFR	EHRMGSVKAVSGPVVI	LVQVGSFRLVGEIIRL	K	A	V	F	R	L	27	0	2797.38	V5BW59	19	45	yes	yes	2;3	4.4126e-17	156.47	7		7		6		7				4	4	63265000	8946400	0	22132000	0	7860700	0	12810000	0	0	0	6982000	4533700			59
AVSGVVPETESR	EAQEAAARAVSGVVPE	VVPETESRVEEVPTTA	R	A	V	S	R	V	12	0	1229.63	V5BDN6	100	111	yes	yes	2	0.001688	101.2	2	4		2	3	1	1	7			4	2	29889000	6190000	4843100	0	3401300	1981500	632140	674950	6163000	0	0	2819700	3183300		1847;6189	12
AVSGVVPETESRVEEVPTTAETPETPVPAEK	EAQEAAARAVSGVVPE	ETPVPAEKTDDADAED	R	A	V	E	K	T	31	1	3234.61	V5BDN6	100	130	yes	yes	3	7.4014e-05	83.236	1	1											5071400	1787000	3284300	0	0	0	0	0	0	0	0	0	0		1847;6189;6190;6191	2
AVSISPPPTSR	MRLSASVKAVSISPPP	ISPPPTSRTRHRVTHA	K	A	V	S	R	T	11	0	1110.6	V5BRR9	84	94	yes	yes	2	1.1413e-09	188.09	10	8	8	7	8	8	8	7	9	5	9	9	1483200000	263960000	250400000	169150000	162910000	131800000	94754000	72599000	49456000	50025000	25949000	65468000	146760000		3689	113
AVSLAEAQQPACTNASR	GDLAACSRAVSLAEAQ	PACTNASRRATSKGTS	R	A	V	S	R	R	17	0	1772.85	V5AUK1	266	282	yes	yes	2	8.5013e-28	210.33	10	11	10	8	10	9	12	10	12	14	8	12	1393100000	130200000	94669000	145190000	86472000	173640000	88041000	145060000	98803000	148630000	120550000	42910000	118910000		320;321	104
AVSMEPNQATTTYDLTAK	KKIYQLGRAVSMEPNQ	TTYDLTAKSITPMGGF	R	A	V	A	K	S	18	0	1939.92	V5B599	330	347	yes	yes	2	1.4517e-13	173.18	7	8	2	6	3	4	3	5		1	4	8	124850000	23006000	26899000	1623500	11961000	4763800	4915200	2102900	4748600	0	802060	12025000	32000000		950	38
AVSPEDVGAGGLR	LLEIHHPRAVSPEDVG	DVGAGGLRSRESSPAA	R	A	V	L	R	S	13	0	1226.63	V5BIN7	379	391	yes	yes	2	0.0010828	117.48	7	8	4	5	6	8	8	8			4	5	1049700000	154300000	116900000	69445000	104650000	88119000	85689000	79548000	73403000	0	0	120510000	157110000		2535	58
AVSPLLVESR	AREGLVKKAVSPLLVE	SPLLVESRSPVLKEKR	K	A	V	S	R	S	10	0	1069.61	V5BVE3	305	314	yes	yes	2	5.5844e-05	149.57	7	8	2	2	2	1	2	2	3	1	7	8	223620000	42296000	56503000	1535700	8078600	2873500	1433300	2642000	1758200	1447500	848370	33126000	71072000		4082	30
AVSPLPTK	DSIASRNRAVSPLPTK	AVSPLPTKSFAHLSEQ	R	A	V	T	K	S	8	0	811.48	V5B3J6	748	755	yes	yes	2	0.00063801	143.5	8	8	9	7	8	8	7	8	8	6	7	8	128570000	13819000	14486000	19188000	11131000	13041000	7237800	7155800	4576600	7544300	3670700	10269000	16446000		811	97
AVSPNALLVDNINSK	AVYPTGRRAVSPNALL	LVDNINSKGNTSPTSP	R	A	V	S	K	G	15	0	1553.84	V5DJM1	144	158	yes	yes	2	4.8901e-12	179.85	3	2	3	1	7	6	4	3		2	4	3	188280000	20653000	16250000	11284000	7165900	22598000	26157000	15971000	13105000	0	2734500	30948000	21418000		5176	31
AVSRPMSELLATTPLCELCDPNYK	VEELIFSKAVSRPMSE	ELCDPNYKNLSTQKEE	K	A	V	Y	K	N	24	0	2764.32	V5BL42	244	267	yes	yes	2	0.0008697	74.81	1	1	1	2	2		5	7					11235000	338430	174820	215290	1099000	1834700	0	3373500	4199400	0	0	0	0		2937;2938	8
AVSVATPLPDLLPR	AMYEDEMRAVSVATPL	PLPDLLPRSFDEIESM	R	A	V	P	R	S	14	0	1447.84	V5BN20	27	40	yes	yes	2	3.8635e-32	232.62	16	16	16	14	16	16	14	17	15	15	14	16	4957400000	480170000	545520000	535370000	635110000	349470000	384430000	328910000	304130000	31561000	33454000	415190000	914050000		3150;6541	218
AVSVGFPSPTMSPK	QAESETHRAVSVGFPS	PSPTMSPKVWRVTLTP	R	A	V	P	K	V	14	0	1403.71	V5D050	182	195	yes	yes	2	0.00085292	114.28									6	6			19041000	0	0	0	0	0	0	0	0	3603200	15438000	0	0		4516;4517;6973	11
AVTDITSELRK	EERRKLFKAVTDITSE	DITSELRKSNNNNIIL	K	A	V	R	K	S	11	1	1231.68	V5C230	852	862	yes	yes	2	0.002749	108.97			1	1	2	2					6	6	18040000	0	0	359940	579540	277110	472780	0	0	0	0	6595500	9755400		4446;6951	8
AVTNSASPLSTAR	GGAGTPIRAVTNSASP	ASPLSTARKSVFLRDI	R	A	V	A	R	K	13	0	1273.66	V5DDQ1	1316	1328	yes	yes	2	5.4996e-12	192.72	6	4	7	3	4	2	8	5	3		5	4	54802000	6677500	7195500	7879800	688920	4636300	2053500	9390000	4231100	402550	0	5386200	6260100		4902;4903;4904	36
AVTPISFVNCVDEALR	LRLDCRSRAVTPISFV	NCVDEALREKGISIFP	R	A	V	L	R	E	16	0	1789.9	V5BU20	719	734	yes	yes	2	0.00058503	105.91									5				727760	0	0	0	0	0	0	0	0	727760	0	0	0		3983	3
AVTPVFSQEPR	GSGVDSGRAVTPVFSQ	PVFSQEPRRPPSRSRE	R	A	V	P	R	R	11	0	1229.64	V5BH61	3394	3404	yes	yes	2	3.38e-06	170.74	8	6	8	4	2	7	7	6	8	6	3	7	273470000	28206000	29814000	24918000	20508000	3383900	29587000	8574400	11088000	35913000	46884000	9135600	25456000		6313	85
AVTSMGGDMAEVDWLNIR	LAARVYEKAVTSMGGD	EVDWLNIRAFMERVTS	K	A	V	I	R	A	18	0	1963.91	V5AU06	258	275	yes	yes	2	4.5751e-29	202.18	8	9	8	7	8	8	8	6	6	4	4	8	259250000	26083000	22377000	36631000	36206000	36284000	32120000	14359000	7054300	6414600	9975000	6015300	25729000			79
AVTVVDTFELDEAQQVLTAFR	VFNACGDRAVTVVDTF	QQVLTAFRKTRNNHDG	R	A	V	F	R	K	21	0	2351.2	V5B510	921	941	yes	yes	2	5.6755e-22	185.09	8	8	8	7	8	8	7	8	1		6	8	153880000	12560000	12904000	22876000	27055000	9075100	18477000	8873900	9699300	58673	0	11972000	20326000			165
AVVALGPAPR	DILPRFWRAVVALGPA	VALGPAPRLWGHSAAV	R	A	V	P	R	L	10	0	949.571	V5BPH9	167	176	yes	yes	3	0.069941	19.354					1								48566	0	0	0	0	48566	0	0	0	0	0	0	0			1
AVVAMGFSSIEEK	IFWKELNKAVVAMGFS	GFSSIEEKMHYSFWFL	K	A	V	E	K	M	13	0	1366.68	V5BEU6	290	302	yes	yes	2	0.00023835	139.46	1	2	1	2	1	1						3	16651000	1148300	2790500	1482800	2922300	1377300	1540100	0	0	0	0	0	5389800			4
AVVATETTGPAPSADDGYR	SSPSSTGKAVVATETT	PSADDGYRTLPAVGDR	K	A	V	Y	R	T	19	0	1876.88	V5DNE6	395	413	yes	yes	2	3.3833e-07	141.91										1			1915900	0	0	0	0	0	0	0	0	0	1915900	0	0		5352	1
AVVATETTGPAPSADDGYRTLPAVGDR	SSPSSTGKAVVATETT	TLPAVGDRRETHGSDS	K	A	V	D	R	R	27	1	2686.32	V5DNE6	395	421	yes	yes	3	0.0015592	60.735									1				1921000	0	0	0	0	0	0	0	0	1921000	0	0	0		5352	1
AVVFDFSTADAQAYK	EKKGVQGKAVVFDFST	TADAQAYKRLFAELEL	K	A	V	Y	K	R	15	0	1631.78	V5B6S6	98	112	yes	yes	2	2.9352e-28	210.07	8	8	8	8	10	10	8	8	7	7	7	8	3236400000	275300000	245960000	437330000	465550000	548380000	419540000	226690000	101760000	45078000	81248000	127590000	262000000			98
AVVGEEALSSEDLLHLEFLEK	SRDILAMKAVVGEEAL	LHLEFLEKFEKKFICQ	K	A	V	E	K	F	21	0	2327.19	V5BL70	264	284	yes	yes	2;3	1.0002e-05	127.49	4	7	4	8	3	6	8	4	7	5	5	7	494330000	26229000	58815000	49003000	125170000	30718000	18486000	40339000	21063000	18647000	15014000	27976000	62869000			43
AVVLEDGALYVADSANNLVR	TALFNIPRAVVLEDGA	DSANNLVREISNGIVT	R	A	V	V	R	E	20	0	2088.09	V5BP43	131	150	yes	yes	2	1.2801e-70	256.89	8	8	7	7	8	6	6	7	8	4	5	8	368980000	24242000	23644000	53960000	44569000	54299000	37748000	26916000	25045000	25152000	20670000	7294200	25443000			89
AVVNLVK	YTHEECKRAVVNLVKM	RAVVNLVKMSCFAVFA	R	A	V	V	K	M	7	0	741.475	V5BTC6	176	182	yes	yes	2	0.020271	95.793											1	2	3228900	0	0	0	0	0	0	0	0	0	0	860780	2368100			3
AVVQQQLCCIEEIMK	NRIVELRKAVVQQQLC	CCIEEIMKQLKEGKMA	K	A	V	M	K	Q	15	0	1847.89	V5BYJ7	424	438	yes	yes	2	0.00049357	118.08					1			1					2852500	0	0	0	0	2852500	0	0	0	0	0	0	0			2
AVVQTHCFNWMDHDGTR	________________	WMDHDGTRSETLNLAL	M	A	V	T	R	S	17	0	2072.89	V5AZ24	2	18	yes	yes	3	2.9812e-06	144.73	3	2	3	6	7	6	5	2		1			117540000	5957100	2828300	9328900	18239000	39353000	26020000	10608000	3432700	0	1772400	0	0			26
AVVQVFEGTSGIDVMR	VLEVDGDKAVVQVFEG	TSGIDVMRSKCEFTGK	K	A	V	M	R	S	16	0	1706.87	V5BGR0	84	99	yes	yes	2	7.7859e-72	273.54	8	9	9	7	8	10	9	8	10	9	7	8	995530000	78500000	52927000	133810000	159150000	159390000	110630000	75569000	58376000	39821000	30380000	30153000	66824000	217		97
AVVSESPEPAVDLTFASTAAETSPVHR	KSRQIPVRAVVSESPE	AETSPVHRRMAPQHEQ	R	A	V	H	R	R	27	0	2767.37	V5BCX8	753	779	yes	yes	3	0.00019063	73.361	3	3	2	1	2		5	1		3		1	36882000	8286400	3644400	3491300	3001400	3263300	0	9097200	2117100	0	1535000	0	2445600		1783;6166	8
AVVSYDNVSEEGFVAR	WCKVETDKAVVSYDNV	SEEGFVARIIVQTGEE	K	A	V	A	R	I	16	0	1740.83	V5BFP9	64	79	yes	yes	2	5.8184e-19	195.6					4		6	6	7	3			70166000	0	0	0	0	8480500	0	24402000	12799000	18399000	6085900	0	0			27
AVVVDETTDLVGIGDSFGTHPR	LFSPTVTRAVVVDETT	DSFGTHPRNDNTSIPW	R	A	V	P	R	N	22	0	2284.13	V5B5Z0	72	93	yes	yes	2;3	4.0243e-06	131.62	2	4	3	6	4	1	3	1	13	5	2	2	84870000	944700	2460100	2476900	9068700	7210000	1124300	1709300	1243900	40427000	15739000	990750	1475900		986;5904	16
AVWGMLGEHDNESTR	KSVVDDKKAVWGMLGE	EHDNESTRLQERMREL	K	A	V	T	R	L	15	0	1700.76	V5APD7	1393	1407	yes	yes	2	0.0011619	103.41							2						2910500	0	0	0	0	0	0	2910500	0	0	0	0	0		132	2
AWTVAEGMLDALLVR	ACEKEKEKAWTVAEGM	MLDALLVRLAAQSENV	K	A	W	V	R	L	15	0	1643.87	V5D8Z5	50	64	yes	yes	2	0.0003242	124.62	1	3	3	4	3	5	1	2					5968900	72013	280010	877740	2048800	614390	1471000	395250	209750	0	0	0	0			15
AYAIGQNDQVAQSLLK	SGNYNAWRAYAIGQND	QVAQSLLKRDWKPELT	R	A	Y	L	K	R	16	0	1717.9	V5AXS1	107	122	yes	yes	2	3.37e-10	173.19	2	1	3		4	1	3		1		2	2	12603000	838460	516860	2086600	0	4043400	2403600	1398000	0	166450	0	596380	552800			3
AYDIGTPYALFTR	CNATMPLRAYDIGTPY	TPYALFTRRSCGALSG	R	A	Y	T	R	R	13	0	1486.75	V5BVQ0	76	88	yes	yes	2	0.0013111	126.25		3			2		4	8	8	2	1		35727000	0	11271000	0	0	6094400	0	3174100	4851100	6203200	1216400	2916200	0		6862	11
AYDKSSFFDK	EDAKVHSKAYDKSSFF	DKSSFFDKISCDQQDR	K	A	Y	D	K	I	10	1	1206.56	V5BN65	264	273	yes	yes	2	1.0035e-18	217.46	9	10	9	9	8	10	9	8	5	2	4	4	424480000	97418000	96545000	47232000	50402000	47093000	36148000	19974000	21316000	1945600	1168200	1907300	3326200		3167;3168	63
AYFGLLR	SEIGDLIKAYFGLLRD	KAYFGLLRDPFNEEKR	K	A	Y	L	R	D	7	0	838.47	V5DBY4	108	114	yes	yes	2	0.028214	88.734	1	3	2		2				1	2	1	2	4255200	97583	722980	543510	0	872430	0	0	0	83406	165710	271710	1497800			2
AYISSLVESNK	RKWREDEKAYISSLVE	SSLVESNKEQARKLEE	K	A	Y	N	K	E	11	0	1209.62	V5B8Z3	137	147	yes	yes	2	8.9673e-38	242.4	8	8	8	7	8	8	8	8	8	7	7	8	478810000	44213000	35859000	45907000	25617000	43763000	28611000	47036000	34310000	48749000	51357000	28959000	44435000		1229;1230	97
AYISSLVESNKEQAR	RKWREDEKAYISSLVE	ESNKEQARKLEERERE	K	A	Y	A	R	K	15	1	1693.86	V5B8Z3	137	151	yes	yes	2	6.6876e-43	239.8	3	3	2		4	3	7	6	7	5	4		201360000	10028000	5619800	6876400	0	25818000	7613700	35417000	16777000	51799000	36274000	5136300	0		1229;1230	31
AYLVDVEVHSDNNEEEMGNR	DLSLAENKAYLVDVEV	NEEEMGNRESQQPNSR	K	A	Y	N	R	E	20	0	2319.01	V5B7L0	38	57	yes	yes	2;3	9.067e-49	236.19	25	20	30	22	30	23	30	25	29	22	15	23	3112900000	244850000	163130000	301200000	350760000	387920000	291730000	358620000	269210000	249440000	200100000	66382000	229560000	105	1085	271
AYPMIDHTFDCVVVGAGGSGLR	RFSPKLSKAYPMIDHT	GAGGSGLRAAMGVAAS	K	A	Y	L	R	A	22	0	2321.09	V5BFJ9	16	37	yes	yes	3	6.8382e-08	139.88	6	6	7	5	6	7	5	6	1	1			104150000	8032200	7421500	24515000	22533000	17627000	15104000	3444500	4972500	266920	232750	0	0			44
AYPSLKPLGSWVDDLTQR	VPGQWSERAYPSLKPL	WVDDLTQRLAMIQAWY	R	A	Y	Q	R	L	18	0	2045.06	V5BV18	3974	3991	yes	yes	2	0.055554	49.497	1	1	1				1		2		1		16288000	3795100	2599900	3626300	0	0	0	1503700	0	4244500	0	518610	0			1
AYQLMHSEISSDVGIACIDPSK	RYEALTPRAYQLMHSE	IACIDPSKLPGHSKVK	R	A	Y	S	K	L	22	0	2420.14	V5BAI0	166	187	yes	yes	3	4.2834e-11	153.83	5	7	8	5	4	6	7	2	2	1	5	7	234680000	19350000	26923000	46592000	35559000	26014000	21883000	16474000	3904200	857230	307230	12212000	24608000			43
AYSPSFSDIR	TPINTPFRAYSPSFSD	SPSFSDIRVRLLGLSG	R	A	Y	I	R	V	10	0	1141.54	V5B540	1424	1433	yes	yes	2	0.0010583	121.21	2	2	2	4	2	3	2	8	7	7	1	1	58275000	1238900	737890	1142100	6046300	1885100	3974000	2791100	6433600	13896000	18824000	582050	723640		937;938	22
AYTVLDTTDGTNR	KVSGSTWKAYTVLDTT	DTTDGTNRVGDVLNPT	K	A	Y	N	R	V	13	0	1425.67	V5AZA4;V5CYT3;V5AYL7	188	200	no	no	2	5.2891e-30	221.09		1				2	1		7	5			32655000	0	38934	0	0	0	350890	222560	0	20157000	11886000	0	0			9
AYTVLGPTDGTDNR	KVSESTWKAYTVLGPT	PTDGTDNRVEVFYHPT	K	A	Y	N	R	V	14	0	1478.7	V5BAU1	167	180	yes	yes	2	1.6512e-23	215.09	2	2	1	1	4		2		11	9			207820000	652700	673020	499370	223000	1256900	0	1806400	0	123870000	78833000	0	0			18
CALEPVSDDDITAYDGTDPTPEDEER	VSEPDSQRCALEPVSD	PTPEDEERAMGLKAQA	R	C	A	E	R	A	26	0	2909.2	V5BUJ8	78	103	yes	yes	2	2.7333e-06	98.225	4	2	1	2	2	2	4	6	1			4	46684000	5507900	3777400	839160	859890	1861400	1767900	11174000	13426000	298650	0	0	7171900		4030	5
CDFPAEFTVATPK	FNLGNKERCDFPAEFT	EFTVATPKESSWGGAV	R	C	D	P	K	E	13	0	1481.69	V5C056	1148	1160	yes	yes	3	0.06975	25.234												1	26555000	0	0	0	0	0	0	0	0	0	0	0	26555000			1
CEGWTIEKPIR	APEGHTIRCEGWTIEK	WTIEKPIRSWSASAMV	R	C	E	I	R	S	11	0	1387.69	V5ALK9	32	42	yes	yes	2	0.062761	67.704		1											1805900	0	1805900	0	0	0	0	0	0	0	0	0	0			1
CFISNSYDAATHFESAATNILDLFQR	MEDGKVSRCFISNSYD	NILDLFQRIHGKPCDF	R	C	F	Q	R	I	26	0	2990.39	V5BGJ6	400	425	yes	yes	3	2.0908e-07	109.23				2		1	2						4547300	0	0	0	1489100	0	728090	2330100	0	0	0	0	0			3
CGINYQPPTVVPGGDLAK	DWSPTGFKCGINYQPP	VPGGDLAKIQRAVCMI	K	C	G	A	K	I	18	0	1884.94	V5AC55	53	70	yes	yes	2	4.4487e-07	137.27	3	1	1	1	2	3	3	4	1	1	1	5	42925000	6224600	1539200	864550	1361000	2530600	3867600	2733100	6237100	3190100	1944800	1113400	11319000			8
CGSPVLVTK	PRHPRSARCGSPVLVT	GSPVLVTKSTGRRQHV	R	C	G	T	K	S	9	0	959.511	V5D6I4	954	962	yes	yes	2	0.021239	66.326	2	2	2	1	5	1					3	2	6942200	707430	209140	406680	228180	1745400	157160	0	0	0	0	1657400	1830900			2
CIINDIISESNSSLIAFWDR	GLNENEVKCIINDIIS	SLIAFWDREDKYLHVD	K	C	I	D	R	E	20	0	2352.14	V5DDW8	639	658	yes	yes	2	0.056283	62.099	2		4		1								2269800	372170	0	1804200	0	93425	0	0	0	0	0	0	0			1
CIQTAETIQR	AEGEVVQRCIQTAETI	QTAETIQRILRVFVNA	R	C	I	Q	R	I	10	0	1218.6	V5BGA8	167	176	yes	yes	2	0.051776	67.749							1		1		2		12497000	0	0	0	0	0	0	3856300	0	1384900	0	7256000	0			2
CISENNFVAAAVLSGNR	DIHAEVSKCISENNFV	AAVLSGNRNFEARIHP	K	C	I	N	R	N	17	0	1820.88	V5B6G9	529	545	yes	yes	2	6.3963e-09	163.56									1	1			2751000	0	0	0	0	0	0	0	0	1233400	1517500	0	0			2
CITQHSVSPR	RAVTDIFRCITQHSVS	TQHSVSPRRPEDGEGL	R	C	I	P	R	R	10	0	1183.58	V5DCC5	488	497	yes	yes	2	0.0070547	84.173	1	2	1	1	2	2	1				6	3	2942100	294540	152390	34192	61321	226470	92737	58988	0	0	0	1262000	759530		4824	7
CPTPNENVSAELK	LSNNAELRCPTPNENV	ENVSAELKIDSGSNNM	R	C	P	L	K	I	13	0	1457.68	V5C206	296	308	yes	yes	2	2.3968e-10	183.31	2	2	2	3	2	5	5	8	6	6	2		73314000	1404800	923760	1536400	5925100	3652400	6508400	13921000	15967000	11692000	9700700	2082000	0		6941	22
CQATEDGHVPR	IIMAPLTRCQATEDGH	TEDGHVPRTESMLKYY	R	C	Q	P	R	T	11	0	1268.56	V5BT91	30	40	yes	yes	3	0.052687	37.717											1		289130	0	0	0	0	0	0	0	0	0	0	289130	0			1
CRAIYGVDVMLR	VGGADRRRCRAIYGVD	YGVDVMLRETLDDTRG	R	C	R	L	R	E	12	1	1451.74	V5B8L2	596	607	yes	yes	3	0.067696	42.976					1	1			2	2	1		7103700	0	0	0	0	2340900	269040	0	0	1209500	2585500	698820	0			0
CTLPSISPR	TTPYTSPKCTLPSISP	TLPSISPRTSPWRRWY	K	C	T	P	R	T	9	0	1029.53	V5BAG0	68	76	yes	yes	2	0.0021082	105.13											3	1	3008300	0	0	0	0	0	0	0	0	0	0	2515900	492390		1339	4
CVGEDVVHHTNLIGWCGK	RFSGESKRCVGEDVVH	NLIGWCGKGICAWGLN	R	C	V	G	K	G	18	0	2079.96	V5B5E2	216	233	yes	yes	3	0.0030124	83.292	2	2	2	2	7	3	3	1	5			2	55644000	1989800	2691100	2579300	6185000	23007000	6418700	4636700	1240400	2852700	0	0	4043600			9
CVLEVGDVIK	YHRMQYNKCVLEVGDV	LEVGDVIKMLKQLHRP	K	C	V	I	K	M	10	0	1130.6	V5B3X0	437	446	yes	yes	2	0.055212	55.461											2		3764100	0	0	0	0	0	0	0	0	0	0	3764100	0			1
CVLVCTDVAAR	RAVTKGKRCVLVCTDV	VCTDVAARGLDIPEVG	R	C	V	A	R	G	11	0	1262.61	V5DUK0	396	406	yes	yes	3	0.067401	22.686									1				10368	0	0	0	0	0	0	0	0	10368	0	0	0			1
DAACLALFGDSITTDHISPAGTIAK	PTPTSVIKDAACLALF	SPAGTIAKDSPAAKFL	K	D	A	A	K	D	25	0	2544.25	V5B6G9	668	692	yes	yes	2;3	3.1718e-10	138.46	10	10	11	10	12	11	9	14	11	3	10	11	924100000	70700000	60832000	168150000	99491000	168000000	89940000	35742000	26960000	45229000	16386000	34591000	108090000			100
DAAGPSFPGSGR	________________	PSFPGSGRIPRRDSSE	K	D	A	G	R	I	12	0	1117.52	V5DMI0	8	19	yes	yes	2	7.3126e-05	138.19	7	8	4	5	4	2	2		2	5	7	8	115710000	16630000	15389000	5439500	5570900	3582500	743550	1884600	0	724110	2047700	20351000	43349000		5325	32
DAAHSTSPPIQQQQR	FLMEDRPRDAAHSTSP	PPIQQQQREPSFPFLA	R	D	A	Q	R	E	15	0	1662.81	V5BHR1	651	665	yes	yes	2;3	2.0798e-12	187.56	9	9	13	9	15	10	9	9	3	3	12	11	113610000	7631700	4615900	9272900	4781300	19727000	5069500	13034000	7412900	313850	389310	28238000	13128000		2410;2411;6333	111
DAALVISHAGAGTILETLECK	PKLHEIIKDAALVISH	ILETLECKRPLIIVPN	K	D	A	C	K	R	21	0	2168.11	V5BC77	318	338	yes	yes	3	6.5628e-11	156.83				3		2					2		6798400	0	0	0	3805300	0	1615200	0	0	0	0	1377900	0			8
DAAMVSMGTEIAEEDIENICR	EELEQKVKDAAMVSMG	EDIENICRLCSEVVAA	K	D	A	C	R	L	21	0	2353.02	V5BK67	218	238	yes	yes	2	6.2185e-48	229.62	8	8	8	7	4	6	8	8	8	7	2	8	190380000	19405000	15243000	25931000	27316000	8294500	20727000	13878000	13568000	15763000	13095000	1292200	15868000			84
DAAPIFSLSR	RVEEDGRKDAAPIFSL	APIFSLSRDLTPFSSE	K	D	A	S	R	D	10	0	1075.57	V5BIK2	287	296	yes	yes	2	1.1992e-08	182.72	9	8	9	7	11	8	8	8	12	8	8	8	2152200000	199490000	179950000	216850000	243670000	169470000	180290000	124890000	141240000	184410000	176980000	168110000	166850000		2514;2515	97
DAAPKSPEVSK	SSTKVDVKDAAPKSPE	PKSPEVSKAVRETKVL	K	D	A	S	K	A	11	1	1127.58	V5B7R2	213	223	yes	yes	2	0.027702	91.62										2			656780	0	0	0	0	0	0	0	0	0	656780	0	0			2
DAAVPPPSLLTPR	HTRPFASRDAAVPPPS	PPSLLTPRTITRQVMD	R	D	A	P	R	T	13	0	1332.74	V5BNX7	200	212	yes	yes	2	0.0070673	100.38	5	4	3	2	4	1	6	1	5		1	3	151690000	24597000	19635000	17492000	16555000	21148000	6897000	16788000	1650200	10417000	0	3133500	13373000		6575	23
DAAVTHTSSSTAARPNSSTATR	EERREKVRDAAVTHTS	PNSSTATRTALANGAS	R	D	A	T	R	T	22	0	2188.05	V5B9Y9	389	410	yes	yes	3	0.0010611	94.325	6	5	5	5	3	4	2	4	4	4	2	3	113270000	15076000	15850000	11764000	8660400	15251000	2965300	5803100	2785000	8772100	7460200	2041000	16843000		1305;1306;1307;1308;1309;6012;6013	46
DADLAEVRPASLPR	TYPMGSERDADLAEVR	VRPASLPRRCPTPHDF	R	D	A	P	R	R	14	0	1508.79	V5BA13	349	362	yes	yes	2	0.0018993	102.47	4	3	2	2	7							2	53928000	19018000	12049000	2996100	4514200	12762000	0	0	0	0	0	0	2590100		1310	4
DAEEVTQQIADILEGDEALAAR	SRSTLEERDAEEVTQQ	GDEALAARVYEKAVTS	R	D	A	A	R	V	22	0	2356.14	V5AU06	232	253	yes	yes	2	2.4476e-16	176.61	8	4	5	5	7	7	5	5	3		2	5	52692000	6689100	4771200	4419400	9154800	4785500	9684800	3249700	2585400	1274400	0	787170	5290200			54
DAEGSMTLLDNEDPLTR	VSDEEVVKDAEGSMTL	DNEDPLTREQIKRLAT	K	D	A	T	R	E	17	0	1875.85	V5BJM8	584	600	yes	yes	2	5.5797e-28	214.42		1			1		2		6	7			34660000	0	1406300	0	0	684430	0	3908900	0	14800000	13860000	0	0		2696	14
DAESQINEGDLFHFDDAVDPILDVMVGK	YVPVKSGRDAESQINE	ILDVMVGKTLEQAMLE	R	D	A	G	K	T	28	0	3088.43	V5D5G2	161	188	yes	yes	3	1.5153e-11	127.94	4		4		3		4				3		19368000	3487600	0	9872700	0	2584600	0	1417000	0	0	0	2005700	0			17
DAFASPSLVSAGGVLAAFAR	GGTPGTKRDAFASPSL	GVLAAFARGEIDAQYA	R	D	A	A	R	G	20	0	1905.99	V5CYM4	216	235	yes	yes	2	1.0679e-05	132.67							1		11	2			1773600	0	0	0	0	0	0	49394	0	1601300	122830	0	0		4509	10
DAFGVVTPVNSSLVQK	SWNAAAARDAFGVVTP	VNSSLVQKNRSGMRDE	R	D	A	Q	K	N	16	0	1659.88	V5B867	276	291	yes	yes	2	6.1316e-26	214.59	6	6	4	7	3	7	4	6	2	1	4	2	94278000	13920000	11569000	12433000	11338000	7042200	13300000	5872700	6208500	1702200	159650	7187700	3545500		1154;1155;5969	37
DAFLELEATDDLGSAIANASIDKTEEFLK	FTQLAQGKDAFLELEA	DKTEEFLKRLEKTIPL	K	D	A	L	K	R	29	1	3125.53	V5B9A3	703	731	yes	yes	3	1.56e-17	150.94	6		7		4		4				3	3	26442000	6515100	0	8067000	0	1620500	0	4575200	0	0	0	1275900	4388500			26
DAFVSPSLLSAGGVIAALAEGHTK	GGTPGTKRDAFVSPSL	ALAEGHTKNEYTADGK	R	D	A	T	K	N	24	0	2310.22	V5CYT3	106	129	yes	yes	2;3	0.0019764	61.16			1		1		2		15	6			10412000	0	0	23935	0	23196	0	70220	0	8651200	1643900	0	0		4510	13
DAFVSPSLVSAGGVLAAFAR	GGTPGTKRDAFVSPSL	GVLAAFARGEIDAQYA	R	D	A	A	R	G	20	0	1934.03	V5D3N8	107	126	yes	yes	2	3.4196e-05	127.91									3	6			1440000	0	0	0	0	0	0	0	0	558310	881720	0	0			7
DAFYADGFHADVDSGNATLDK	TTYATKVRDAFYADGF	SGNATLDKKIRNAEVA	R	D	A	D	K	K	21	0	2227.97	V5ASA0	737	757	yes	yes	2;3	2.047e-10	153.58	14	8	10	7	14	10	13	12	9	4	7	8	721910000	84220000	57929000	70292000	52685000	128220000	61964000	92401000	56546000	18571000	10428000	22173000	66479000			99
DAFYADGFHADVDSGNATLDKK	TTYATKVRDAFYADGF	GNATLDKKIRNAEVAR	R	D	A	K	K	I	22	1	2356.06	V5ASA0	737	758	yes	yes	3	7.0499e-08	141.22	7	2	3		8	2	4				1	4	208400000	40774000	11200000	21030000	0	68628000	14020000	32039000	0	0	0	2056900	18658000			29
DAGAELVICQWGFDDEANYLLFR	RKQVQLCKDAGAELVI	EANYLLFRNDLPAVRW	K	D	A	F	R	N	23	0	2701.25	V5DHJ5	290	312	yes	yes	2	9.6834e-08	137.39	5	5	4	6	4	6	3				3	8	27066000	2973000	1774600	2826500	5263400	1179300	2921700	1051000	0	0	0	1962500	7114400			51
DAGEGVISPLK	SPAEGGPRDAGEGVIS	EGVISPLKSTSFLDEQ	R	D	A	L	K	S	11	0	1084.58	V5BJ62	185	195	yes	yes	2	0.00015693	134.37	5	1	3	1	1	1	3				3	2	45649000	8636600	5370200	5274800	2289400	966910	1266500	3062500	0	0	0	6629800	12152000		2623	9
DAGNFSTLDTPNVVK	LRPMNNRKDAGNFSTL	LDTPNVVKISFFQIDP	K	D	A	V	K	I	15	0	1576.77	V5BUI7	316	330	yes	yes	2	0.00093649	106.89										1			1462000	0	0	0	0	0	0	0	0	0	1462000	0	0		4028	1
DAGTFSNTGGVEDSVAPEAVGK	VIREPRGKDAGTFSNT	VAPEAVGKGGSPLQAV	K	D	A	G	K	G	22	0	2106.97	V5BT87	558	579	yes	yes	2	8.3059e-08	143.21											1	1	4155200	0	0	0	0	0	0	0	0	0	0	1563500	2591700		3882;6799	2
DAGTIAGLNVVR	DAQRQSTKDAGTIAGL	IAGLNVVRIINEPTAA	K	D	A	V	R	I	12	0	1184.65	V5BCB8	184	195	yes	yes	2	6.9937e-11	182.92	3	2	3		2		3		1	2	4	5	21992000	2550800	860140	2307500	0	1698800	0	2206400	0	289960	329950	3953400	7794800			11
DAGVHKNSLAEAPASTGK	ASGHNDVKDAGVHKNS	EAPASTGKTASLQAEE	K	D	A	G	K	T	18	1	1751.88	V5BAR0	704	721	yes	yes	2;3	9.8537e-09	154.87	13	13	11	11	11	9	10	14	11	14	3	12	1230000000	142960000	129140000	97847000	38201000	71446000	45350000	58933000	52789000	279450000	196600000	14972000	102340000		1368;1369	123
DAGVTEVILAVAYR	VHQVEALRDAGVTEVI	VILAVAYRSDAMRKNM	R	D	A	Y	R	S	14	0	1475.8	V5ALW0	56	69	yes	yes	2	1.0881e-05	158.11	7	4	8	8	8	7	2	3			1	6	80576000	5676800	2900000	17779000	18741000	11052000	8617800	2444000	1919400	0	0	979100	10467000			42
DAIEAFFNSSEDDFTK	TPLGQADRDAIEAFFN	SSEDDFTKEFNEGQGR	R	D	A	T	K	E	16	0	1834.79	V5C2C8	61	76	yes	yes	2	0.00020033	120.7		2	1				2		7	2			6468400	0	448240	718660	0	0	0	450690	0	4073800	777010	0	0		4455;4456	5
DAIFFNDDFVNCVSCLK	YPEYFDGKDAIFFNDD	VNCVSCLKEQQVNVVF	K	D	A	L	K	E	17	0	2062.91	V5B8S7	137	153	yes	yes	2	0.0002346	113.88					1								547070	0	0	0	0	547070	0	0	0	0	0	0	0			1
DAISAEPDSASDQVVPSFFR	KCGAAGNRDAISAEPD	QVVPSFFRLDIYVWDD	R	D	A	F	R	L	20	0	2137	V5DL56	81	100	yes	yes	2	1.7838e-10	157.56	3	7	5	5	2	4	8	7		1	2	3	105760000	6834800	19444000	12316000	13509000	4564200	10715000	16275000	12675000	0	515800	3364300	5549900		5244;5245;5246	44
DAITAADVMCENRPISTVFPK	RFGATFAKDAITAADV	PISTVFPKLVKDHKTA	K	D	A	P	K	L	21	0	2334.13	V5B6X3	201	221	yes	yes	3	4.1418e-05	119.92	2	2	2		2		2		5	3		2	17201000	721950	554820	1037900	0	1669500	0	313790	0	6550300	5035000	0	1317500		1034;5923	6
DALALSPALR	LFDSTAVRDALALSPA	LALSPALRLTRDAVEY	R	D	A	L	R	L	10	0	1025.59	V5DGC7	138	147	yes	yes	2	5.4399e-06	171.49	8	7	2	7		2	1	5	2	2	6	8	104520000	17994000	19505000	3504800	14836000	0	1538900	801250	2374800	966230	852050	12741000	29402000		5054	37
DALFDELLAAQEAK	EPGFWKARDALFDELL	LLAAQEAKYKSMQAPI	R	D	A	A	K	Y	14	0	1532.77	V5ASA0	42	55	yes	yes	2	1.2005e-11	190.57	7	8	5	6	5	4	5	6	3	3	5	4	58609000	9055400	8263600	7435700	6789000	4587800	3797300	3747200	5224900	1366100	1021900	3657800	3661700			48
DALLELADIVR	SEVLLTPRDALLELAD	LELADIVRFALVSFHK	R	D	A	V	R	F	11	0	1226.69	V5BCP2	123	133	yes	yes	2	3.7963e-05	156.01	1	3	2	5		4	4	2			1		6989400	169200	540340	1063600	2495200	0	920850	1215500	445760	0	0	139010	0			16
DALLESLPEEER	MEIESEKRDALLESLP	ESLPEEERNMLFLQRE	R	D	A	E	R	N	12	0	1399.68	V5BBZ8	486	497	yes	yes	2	4.781e-11	157.35				3		3	6	8					25822000	0	0	0	2256100	0	4353200	6531300	12682000	0	0	0	0		1592	17
DALQGNDNYCK	DEVLTSLRDALQGNDN	QGNDNYCKLVFDNNRL	R	D	A	C	K	L	11	0	1296.54	V5BSI4	55	65	yes	yes	2	0.00042113	124.42		2	3	2	2	2	2		8	6	6	1	8469000	0	256230	533050	296460	427970	213740	368310	0	3215600	2071400	948600	137690			18
DALSFSLGR	ENVSPSWRDALSFSLG	ALSFSLGRSGGASDTV	R	D	A	G	R	S	9	0	964.498	V5BCJ8	727	735	yes	yes	2	0.006491	84.821							1						421130	0	0	0	0	0	0	421130	0	0	0	0	0		1704	1
DALTTALQGAPIGEIVANK	VYYGQEVKDALTTALQ	IGEIVANKACVVMLFK	K	D	A	N	K	A	19	0	1881.02	V5DJU3	401	419	yes	yes	2	0.0021042	103.71	1	2	1						2	4	4	1	3599200	152990	350320	163980	0	0	0	0	0	782070	1704600	340810	104490			1
DALVVEGR	FQELGVLRDALVVEGR	DALVVEGREVNAPAIQ	R	D	A	G	R	E	8	0	857.461	V5BG02	262	269	yes	yes	2	0.026583	68.787											1		502040	0	0	0	0	0	0	0	0	0	0	502040	0			1
DAMSEVAQLSQFDEELYK	YPPFFLNKDAMSEVAQ	QFDEELYKVTGDGEEK	K	D	A	Y	K	V	18	0	2101.95	V5DSV1	234	251	yes	yes	2	4.0855e-94	286.57	8	8	7	7	8	6	8	7	4	1	5	8	285060000	31010000	28647000	36499000	39696000	35775000	30656000	19206000	14392000	4262300	1915500	8754200	34243000			84
DANCQVLPPLAPATSWR	LYHPEAAKDANCQVLP	LAPATSWRHRIRSKKS	K	D	A	W	R	H	17	0	1894.94	V5BGB7	680	696	yes	yes	2	0.001113	97.662	5	2	2		2	3	5	4	2	2	7	6	74446000	8606100	3122400	5152300	0	6156200	6940200	8777400	6717400	730270	253550	11014000	16976000		2220;6286	20
DAPRPPTAPAR	DPYSLLPKDAPRPPTA	RPPTAPARRGVWYDFS	K	D	A	A	R	R	11	0	1147.61	V5CHW2;V5AMR3	111	121	yes	no	2	0.0077856	86.344	2	2	2	2	2	2	2		1	1	8	2	15264000	640750	389560	184910	246450	532590	230200	196820	0	40825	41834	11508000	1251500			3
DAPVSVSSTLGR	SELWGNRRDAPVSVSS	SVSSTLGRKRGLFGEV	R	D	A	G	R	K	12	0	1187.61	V5DL88	243	254	yes	yes	2	0.053777	57.148		1											20479000	0	20479000	0	0	0	0	0	0	0	0	0	0			1
DAQGAILVYDITDYESFLK	ALGPIYYRDAQGAILV	TDYESFLKVKIWLKEL	R	D	A	L	K	V	19	0	2160.06	V5BCH4	81	99	yes	yes	2	3.538e-08	149.12	3		2	3	4	5	4	4	1		3	1	20836000	805950	0	1758200	4606600	2138500	5821600	1740800	1432800	95155	0	842140	1594500			23
DARPSPVSLKPQVAITTNTSSVAAGSNDK	PTVPEEQKDARPSPVS	VAAGSNDKKGNNGNLG	K	D	A	D	K	K	29	0	2910.5	V5D681	1220	1248	yes	yes	3	8.3919e-16	149.16	6	4	4	6	6	4	7	5	4	3	4	6	310100000	36404000	17451000	17097000	21927000	45092000	14447000	48100000	14462000	19070000	20563000	11977000	43512000		4610;4611	57
DASASFVAPVDATLPK	TRTGSNNRDASASFVA	PVDATLPKRMVQNAED	R	D	A	P	K	R	16	0	1587.81	V5DN49	314	329	yes	yes	2	0.0041391	83.229	1	4							1				7543000	1604400	5618700	0	0	0	0	0	0	319890	0	0	0		5348	1
DASDVLVTMAAVGYMK	SALINLTKDASDVLVT	MAAVGYMKGVWHPGPV	K	D	A	M	K	G	16	0	1669.81	V5BEE7	173	188	yes	yes	2	2.2885e-28	196.18	8	7	8	6	6	8	8	7			7	9	258080000	38542000	27333000	29828000	37991000	20687000	26654000	13606000	9539300	0	0	23022000	30879000			75
DASFPEMPFTR	GTMVVQHRDASFPEMP	FPEMPFTRRTGSGGGR	R	D	A	T	R	R	11	0	1296.58	V5BRZ6	724	734	yes	yes	2	0.012534	76.868	1	1									2		2483300	1004300	605950	0	0	0	0	0	0	0	0	873070	0		3726	4
DASHASPLSGLLTAEIEK	VVLEHVYRDASHASPL	LLTAEIEKSRTAETKY	R	D	A	E	K	S	18	0	1837.94	V5AY16	253	270	yes	yes	2	1.8267e-07	143.72	2	2	2	1	5	1	4	11		6	1	1	35475000	2016200	185980	1371900	539820	7097700	1065400	3894100	6852900	0	11328000	450720	671640		457;458	17
DASPLASFNTGGR	RQTPSNGRDASPLASF	ASFNTGGRRFSDSALS	R	D	A	G	R	R	13	0	1291.62	V5B5K8	619	631	yes	yes	2	0.00036421	132.15	6	3		2		1		3			3		27850000	11265000	4998500	0	4150600	0	377650	0	1021400	0	0	6036100	0		966	8
DASTATFSSIMALIR	VQGAFDSRDASTATFS	SSIMALIRGTVRFNTV	R	D	A	I	R	G	15	0	1582.8	V5BAD3	483	497	yes	yes	2	2.0697e-06	156.6	6	5	7	5	7	6	7	6	2	3	7	4	41547000	2032800	1415700	8048900	8503200	4101600	4396900	3683600	2475400	271150	191460	3360700	3065600			57
DASTTEKVEK	________________	STTEKVEKKRQEFLSK	M	D	A	E	K	K	10	1	1106.55	V5BPN5	2	11	yes	yes	2	0.063911	60.167								1					484300	0	0	0	0	0	0	0	484300	0	0	0	0			1
DASVSLLFQSFGIEVEETKK	DNVTLDIRDASVSLLF	IEVEETKKAIEEVTSV	R	D	A	K	K	A	20	1	2226.14	V5BBF4	227	246	yes	yes	3	0.037523	55.322											1		259700	0	0	0	0	0	0	0	0	0	0	259700	0			1
DATAYTEYSR	SFVEGVVRDATAYTEY	TAYTEYSRKKTVTAVD	R	D	A	S	R	K	10	0	1175.51	V5BAE8	67	76	yes	yes	2	1.9158e-27	232.41	8	8	8	6	8	6	8	8	3	2	6	7	286320000	31507000	29747000	31352000	21048000	35004000	18611000	39509000	31582000	7866700	3181900	13878000	23036000			87
DATEAFQGGIYK	MLDIYVGKDATEAFQG	AFQGGIYKHSLGAESL	K	D	A	Y	K	H	12	0	1298.61	V5D5L9	258	269	yes	yes	2	2.5669e-16	203.61											4		3953700	0	0	0	0	0	0	0	0	0	0	3953700	0			2
DATQQFFLDFLGVAK	GGAEYADKDATQQFFL	LDFLGVAKNSPRRKQK	K	D	A	A	K	N	15	0	1698.86	V5B6M4	186	200	yes	yes	2	0.0016242	100.43	2	2	4	1	5								2061300	209150	202750	654230	278640	716480	0	0	0	0	0	0	0			8
DAVAALEEYADQIEALK	KDAKVKNRDAVAALEE	ADQIEALKAGGTNFNN	R	D	A	L	K	A	17	0	1847.92	V5BWY3	356	372	yes	yes	2	1.1491e-05	137.61			4		4		4		5		1	3	8837300	0	0	3054300	0	2244000	0	1072400	0	1391500	0	277170	797900			11
DAVFPSPDTPVATVASPPPAK	QDEKETMRDAVFPSPD	VASPPPAKNDGANGSQ	R	D	A	A	K	N	21	0	2063.06	V5DU29	183	203	yes	yes	2	1.863e-38	212.04	8	8	8	9	8	8	8	7	3	7	7	8	462420000	50493000	52428000	58317000	49693000	38318000	39948000	29791000	25056000	5293800	16488000	33369000	63230000		5578	95
DAVGSPIPTVR	QENDHQARDAVGSPIP	GSPIPTVRNADDTPI_	R	D	A	V	R	N	11	0	1110.6	V5BBR9	372	382	yes	yes	2	9.7806e-07	173.77	22	20	21	15	21	24	24	30	28	19	16	15	17821000000	2151200000	1027000000	2246700000	119760000	2016900000	715710000	2125900000	2082500000	2241600000	537660000	678160000	1878300000		1559;6102	267
DAVTVQSLDFLAK	LVQKSVLRDAVTVQSL	QSLDFLAKMKIMVVKD	R	D	A	A	K	M	13	0	1405.75	V5AR01	295	307	yes	yes	2	9.381e-11	185.57	2	1	1		4								21541000	4936400	1779300	3628700	0	11197000	0	0	0	0	0	0	0			6
DAWSLLNPENNK	FPPELGFKDAWSLLNP	LLNPENNKNEGYTIDG	K	D	A	N	K	N	12	0	1399.67	V5DU18	582	593	yes	yes	2	0.00057279	116.71	3	3	3	2		1		1		2	3	3	44302000	6739200	3128700	3478700	9970400	0	1100200	0	446940	0	797950	8238500	10402000			12
DAYLAQSPQLYK	FKVGYFNRDAYLAQSP	AQSPQLYKQMALQGDL	R	D	A	Y	K	Q	12	0	1395.7	V5AS93	274	285	yes	yes	2	5.7863e-23	176.42	4	6		3		3	2	8	1		2	1	55642000	7240600	13269000	0	4948300	0	6104500	0	21333000	753140	0	1993400	0		217	25
DAYLIGDHEALLVEAVSSFAEEDDTWR	SLQDNEVKDAYLIGDH	AEEDDTWREVSSRWLV	K	D	A	W	R	E	27	0	3050.41	V5B0K2	338	364	yes	yes	3	3.0971e-17	152.38	8	8	8	6	8	6	8		1		5	8	72658000	6862800	8401700	10693000	10682000	6016300	8211700	7413400	0	65320	0	3931100	10381000			129
DCGTPSPSPHAGAPK	EFSLQQERDCGTPSPS	SPHAGAPKQANAEENP	R	D	C	P	K	Q	15	0	1477.66	V5D8K6	102	116	yes	yes	2	9.1997e-05	140.68	8	8	6	5	6	5	6	8	3	5	6	7	25336000	4703200	2915600	1176400	1178200	2387000	598570	2108300	1559400	1103000	1463100	2576400	3566800		4697;7022	66
DCGTVAQLTSNYYSSGRVTPDLIK	TAGLVVGRDCGTVAQL	RVTPDLIKFHRRGGEV	R	D	C	I	K	F	24	1	2644.28	V5B6X3	36	59	yes	yes	2;3	5.0348e-24	190.37	10	8	9	4	11	6	10	8	16	13	7	9	628820000	50722000	42032000	28667000	18539000	58197000	19292000	37640000	38193000	137360000	152250000	11386000	34537000		1035;1036;5924	106
DCHLLGTFDLSGIPPAPR	EGERAMTKDCHLLGTF	SGIPPAPRGVPQIEVT	K	D	C	P	R	G	18	0	1964.98	V5B942	288	305	yes	yes	3	0.0067177	72.797	3	3	2	4	3	5	5	1	2	2	4	7	49114000	2398900	2983500	3856500	4425600	3613900	5394400	3269800	428390	1017500	1019600	4927100	15779000			24
DCIFVLGAGGAPPSFLAGLSGK	VWYTGEVRDCIFVLGA	FLAGLSGKYAAVVNVR	R	D	C	G	K	Y	22	0	2133.09	V5D7N3	1515	1536	yes	yes	2;3	0.017717	58.564	2	3	3	1	4	3	5	2	6	2	1	5	163850000	5115100	5686400	5302000	8336400	13084000	25119000	17248000	10901000	43375000	1071800	140680	28471000			8
DCPTIGFIVHLDTVDVGLSPVVK	AVKRGRRKDCPTIGFI	VGLSPVVKAQKLRYEG	K	D	C	V	K	A	23	0	2480.3	V5D8Q0	76	98	yes	yes	3	2.0074e-06	128.72	6	4	10	9	10	10	15	14	3	2	9	7	237350000	6019900	6871900	40050000	49502000	20071000	48791000	24950000	18473000	601180	161520	9017200	12839000		4703	81
DCRSPFSQPLGAQAR	AALQTYIRDCRSPFSQ	QPLGAQARFAYFHLSR	R	D	C	A	R	F	15	1	1688.81	V5BX55	24	38	yes	yes	2	9.4467e-05	147.6	2	2	2	2	2	2	4		1		2	2	39468000	1708100	1433600	2259400	3437800	5811700	3695400	9790800	0	239970	0	3704200	7387000		4211	3
DDAAESVFTALEAEYNAALK	MIAERESKDDAAESVF	AEYNAALKQLRTDEIT	K	D	D	L	K	Q	20	0	2127	V5D733	629	648	yes	yes	2	5.3239e-07	139.81	2	1	3			1	1		8		2	1	7633900	638630	389720	2310900	0	0	971410	182380	0	2335200	0	479830	325780		4652	7
DDCIVSNYSDHLLAVINAGCK	MNESGGVKDDCIVSNY	AVINAGCKEKIITHLK	K	D	D	C	K	E	21	0	2363.09	V5AU81	100	120	yes	yes	3	0.00083136	103.01				1									1374200	0	0	0	1374200	0	0	0	0	0	0	0	0			1
DDDYPNFSDSLRPSK	QRPRKLTKDDDYPNFS	SDSLRPSKFTSTGPVK	K	D	D	S	K	F	15	0	1754.77	V5BHI2	588	602	yes	yes	2;3	2.5161e-12	186.36	2	4	4	3	2	1	2	3	10	7	1		176000000	2231100	1732100	3798700	3128000	714640	768930	2798400	3156000	94697000	62335000	641970	0		2377;2378	20
DDEDMLVSILFDDR	VMHFNMSKDDEDMLVS	VSILFDDRADENGDIT	K	D	D	D	R	A	14	0	1681.75	V5D3X9	747	760	yes	yes	2	0.0030986	94.717				1			2		2	1		1	1396400	0	0	0	540120	0	0	124310	0	344200	288490	0	99286			4
DDETYVLRPFNELLMPSSSSPLSTPR	QEAILFLRDDETYVLR	SSPLSTPRWGGGVQES	R	D	D	P	R	W	26	0	2950.44	V5AYD4	1415	1440	yes	yes	3	0.00012182	75.177	2	2	3	1	6	2	3	4	1	2	2	5	23837000	772170	284040	1934400	1274300	4998300	1529400	1857800	2154600	266870	990090	772740	7002100		478;479;480;481;482	13
DDGEDVQVSEPSPFGR	GYLTHETRDDGEDVQV	SEPSPFGRALKLCGVP	R	D	D	G	R	A	16	0	1732.75	V5BX20	505	520	yes	yes	2	3.6401e-06	148.33	2	3	3	3			2	2				1	35337000	6484700	8081300	5731900	8100100	0	0	1908700	2503800	0	0	0	2526100			4
DDGSIVDVEDIVVALK	FFSLNVVKDDGSIVDV	EDIVVALKLIEERVVS	K	D	D	L	K	L	16	0	1685.87	V5BJG0	105	120	yes	yes	2	1.952e-07	156.96	1	2	3	2	2	1		8	5	1	1	2	4659200	205630	274720	578590	767220	151200	177470	0	956200	840430	363690	57332	286730			5
DDGVQQSGEAPPVLMVLTSNK	KSGQTFEKDDGVQQSG	LMVLTSNKGWPYSWRE	K	D	D	N	K	G	21	0	2184.07	V5AKS1	427	447	yes	yes	2	2.4981e-10	151.22	8	8	8	7	7	6	8	7	8	6	5	8	212060000	25736000	26592000	23987000	27563000	15056000	15507000	10518000	9882600	15607000	13080000	6506200	22020000			88
DDIADLGDTRGSLLNEGPYSVLR	EQDIEKKRDDIADLGD	EGPYSVLRQKLAAHNV	R	D	D	L	R	Q	23	1	2475.22	V5AZ01	708	730	yes	yes	2;3	9.6026e-12	161.31	11	9	9	8	9	8	14	13	9	9	10	14	374210000	31740000	25018000	35083000	32040000	22376000	24155000	40540000	36907000	17927000	28613000	23200000	56615000		516;5763;7319	114
DDIHVDVFER	ARLLTKRRDDIHVDVF	IHVDVFERMPVPFGLC	R	D	D	E	R	M	10	0	1243.58	V5BQ55	55	64	yes	yes	3	0.063301	26.116			2		3				1	1	1	1	2376000	0	0	510920	0	1013100	0	0	0	138170	271620	220210	221980			2
DDKSDKGDDVPLYR	EDRKEAPRDDKSDKGD	GDDVPLYRTFGSNQTF	R	D	D	Y	R	T	14	2	1621.76	V5BCQ7	219	232	yes	yes	2;3	1.9369e-08	178.52	13	12	10	14	15	13	15	15	6	3	10	14	502130000	56108000	47335000	34947000	36448000	68375000	22677000	70251000	42027000	3372900	2239300	18258000	100090000		1747	117
DDLFNTNASIVR	PRKPGMTRDDLFNTNA	NTNASIVRDLVIACAK	R	D	D	V	R	D	12	0	1363.67	V5BHN5	95	106	yes	yes	2	1.756e-23	209.67	6	4	1	6	1	4	7	5	1	1	5	4	116560000	23510000	8032300	1180900	17310000	2496200	7167000	13062000	8252300	703970	614160	13185000	21043000			31
DDLNLAVVDEWIMFR	SSMPVVYRDDLNLAVV	VDEWIMFRASFGTLEL	R	D	D	F	R	A	15	0	1834.89	V5B5C3	131	145	yes	yes	2	0.0021147	94.454			2									1	621680	0	0	473000	0	0	0	0	0	0	0	0	148680			3
DDNIHLQVGNVGDSR	TFFAAMKKDDNIHLQV	VGNVGDSRVLVCVNGQ	K	D	D	S	R	V	15	0	1637.78	V5BSS7	117	131	yes	yes	2;3	1.5891e-17	199.33	15	14	12	11	12	12	8	10	11	6	11	10	1326100000	227630000	198610000	118870000	134800000	123980000	99051000	35764000	25983000	68494000	56478000	79463000	156980000			116
DDNLNNSAWCHR	GYTAVLIRDDNLNNSA	NNSAWCHRFYLFDRDL	R	D	D	H	R	F	12	0	1500.62	V5DCL7	352	363	yes	yes	2	0.0031286	94.122	1												1224300	1224300	0	0	0	0	0	0	0	0	0	0	0			1
DDPFSPLLLFDR	EFTAMDVRDDPFSPLL	SPLLLFDRSSLRWQEN	R	D	D	D	R	S	12	0	1433.72	V5BK19	50	61	yes	yes	2	0.0060977	86.214	3								1			1	725490	354850	0	0	0	0	0	0	0	128710	0	0	241930		2801	5
DDTSVLECLQR	YVDPLLGRDDTSVLEC	SVLECLQRMPVADAYE	R	D	D	Q	R	M	11	0	1334.61	V5BKQ1	120	130	yes	yes	2	1.3141e-06	172.61	4	8	4	6	2	2	4	2	2	3	6	4	63130000	7431400	17977000	4470200	10139000	2418900	1179500	2146400	970710	806270	2385600	5119400	8085400			20
DDVIFMLEHSLIEHTIEMPEMELR	DMEHAIARDDVIFMLE	EMPEMELRRRVVEIFG	R	D	D	L	R	R	24	0	2926.39	V5AXC5	505	528	yes	yes	3	0.00026021	79.237	4		2								2		4270300	2248000	0	1102300	0	0	0	0	0	0	0	919990	0			6
DDYIYPFEATKTYEVVQGHGR	VEGESETRDDYIYPFE	EVVQGHGRDERASERS	R	D	D	G	R	D	21	1	2487.17	V5DJX0	200	220	yes	yes	3	8.6997e-08	147.09	2	2	1		1				8	5			57841000	2980100	3130300	755370	0	776390	0	0	0	26340000	23859000	0	0		7174;7175;7403	17
DEADSGLGVCIEK	ENVSRATRDEADSGLG	GLGVCIEKRENKHYKR	R	D	E	E	K	R	13	0	1391.62	V5D460	84	96	yes	yes	2	0.0029248	101.08								2					3761300	0	0	0	0	0	0	0	3761300	0	0	0	0		4556	2
DEAFAHLNREDDDVAVHIANPR	LTFSLCSRDEAFAHLN	AVHIANPRTMEFQICR	R	D	E	P	R	T	22	1	2503.18	V5DHA5	434	455	yes	yes	4	0.011833	60.618	2	2	2	4		2	2	3	4	1			34878000	4914700	2315800	3810400	11692000	0	5086500	2246000	2005500	2413500	393330	0	0			5
DEAHASYSVDAAEGTIQQFIGGK	DNPYQLWKDEAHASYS	IQQFIGGKKSSWSMLS	K	D	E	G	K	K	23	0	2393.11	V5BRW7	429	451	yes	yes	3	0.003677	68.411	2	3	2	4	5	3	5	2	1		1	3	37448000	2214800	3119800	2537400	9302200	8306500	4496800	3455200	1132200	232940	0	285420	2365000			10
DEAPQPTQPSPTGALTTCYSPPR	KKSEPRNRDEAPQPTQ	TTCYSPPRSNTKLLTL	R	D	E	P	R	S	23	0	2470.14	V5BI47	205	227	yes	yes	4	0.064863	40.137		1											469880	0	469880	0	0	0	0	0	0	0	0	0	0			0
DEAVLNINK	WKKLIAVKDEAVLNIN	EAVLNINKSYDEMFRD	K	D	E	N	K	S	9	0	1014.53	V5AJG2	101	109	yes	yes	2	1.6018e-17	209.21	8	8	8	7	8	8	8	10	8	7	7	8	2386400000	355270000	411070000	222100000	263570000	134560000	117610000	65242000	84033000	156170000	121140000	146750000	308820000			97
DECILMEGGGSAIAVEER	CRKATISRDECILMEG	SAIAVEERVQMIRDMI	R	D	E	E	R	V	18	0	1934.87	V5BJM9	72	89	yes	yes	2	1.0773e-07	146.81				1									3192500	0	0	0	3192500	0	0	0	0	0	0	0	0			1
DEDLASSLAGSR	HSATTLLRDEDLASSL	ASSLAGSRQESLFHLY	R	D	E	S	R	Q	12	0	1219.57	V5BN41	452	463	yes	yes	2	3.8131e-05	145.7										1			893030	0	0	0	0	0	0	0	0	0	893030	0	0		3154;3155;3156	1
DEDLASSLAGSRQESLFHLYEANLPLAK	HSATTLLRDEDLASSL	EANLPLAKEKKSK___	R	D	E	A	K	E	28	1	3073.54	V5BN41	452	479	yes	yes	3	8.1796e-05	81.808	2	4			2		1					2	14538000	2214700	5828500	0	0	2205400	0	1894500	0	0	0	0	2394900		3154;3155;3156	6
DEFTSLDHLLVHSK	SGGGLHPKDEFTSLDH	DHLLVHSKGKSTKKMQ	K	D	E	S	K	G	14	0	1639.82	V5BP76	434	447	yes	yes	2;3	0.00045916	123.76	12	10	11	12	14	15	11	14	11	8	8	10	579560000	50968000	52302000	43098000	65865000	69011000	55344000	37750000	30825000	49696000	49289000	27051000	48357000		3306;6585	124
DEGDLPSLPQISLR	EENKMASRDEGDLPSL	SLPQISLRTGPASSRP	R	D	E	L	R	T	14	0	1538.79	V5BCN5	432	445	yes	yes	2	2.5207e-32	230.45	8	8	7	7	7	7	8	8	8	8	7	8	399910000	24720000	31845000	40551000	38896000	30958000	20082000	27408000	33242000	45184000	50877000	19373000	36771000		1722;1723	102
DEGLHTDFACLLYENYIVNK	FSNELISRDEGLHTDF	YENYIVNKLPTERIRE	R	D	E	N	K	L	20	0	2413.13	V5ASN2	211	230	yes	yes	2;3	1.2051e-15	172.32	15	12	15	9	13	13	11	13	5	6	12	15	1297800000	133790000	101650000	219370000	177390000	130250000	107710000	62376000	58666000	3560400	5072300	94839000	203130000			131
DEGVATIPIPSTR	SSYGFGSKDEGVATIP	TIPIPSTREAMESMTV	K	D	E	T	R	E	13	0	1354.71	V5BDG9	260	272	yes	yes	2	4.8624e-05	143.83	4	5	2			1	2		6	3	5	6	89151000	6520700	15352000	2820400	0	0	713810	1119400	0	11364000	7308000	12400000	31554000		1820;6178	27
DEINTFDVVLSSGEEYVSTHLDANMEVLGK	RKVAEYIKDEINTFDV	ANMEVLGKLYRKDAPQ	K	D	E	G	K	L	30	0	3310.56	V5BJ49	960	989	yes	yes	3	0.00026286	69.284	1										3		1956100	496760	0	0	0	0	0	0	0	0	0	1459300	0			3
DEITVVPVEPLDPEK	EPTICVTKDEITVVPV	VEPLDPEKMIDFNGAG	K	D	E	E	K	M	15	0	1678.87	V5B941	275	289	yes	yes	2	0.044198	60.631											1		439810	0	0	0	0	0	0	0	0	0	0	439810	0			1
DELAALEK	QSQLQKARDELAALEK	DELAALEKRTPKDLWA	R	D	E	E	K	R	8	0	887.46	V5B5B2	1140	1147	yes	yes	2	0.012404	82.75	6	4	6	6	4	7	8	7	2	3	2	7	155950000	14932000	11062000	15050000	12176000	9637400	8968200	34005000	24150000	2476300	2717000	2743600	18030000			48
DELANIASPLVR	SSSAPSVKDELANIAS	NIASPLVRSGAIAFKK	K	D	E	V	R	S	12	0	1296.7	V5BKZ5	100	111	yes	yes	2	1.568e-17	179.81		3							6	7		3	51661000	0	2004400	0	0	0	0	0	0	14703000	30930000	0	4024200		2911	18
DELKDIISAHTEVLLHSLEAR	IIQETYTRDELKDIIS	LLHSLEARMEGFAAAS	R	D	E	A	R	M	21	1	2388.26	V5BAA5	54	74	yes	yes	4	0.024259	57.045			1										729980	0	0	729980	0	0	0	0	0	0	0	0	0			1
DELNLCSLSLFDEGTREEIGVLAVEVQSPGFVK	MSLRNMVRDELNLCSL	VQSPGFVKGTVTMYGK	R	D	E	V	K	G	33	1	3649.82	V5BQ87	91	123	yes	yes	3	0.00071615	54.934	1		2										1626000	222640	0	1403300	0	0	0	0	0	0	0	0	0			1
DELSLGLDSTSWGQWLR	LRGNAMGRDELSLGLD	TSWGQWLRRVFSMNSD	R	D	E	L	R	R	17	0	1961.95	V5BLM5	492	508	yes	yes	2	1.6131e-20	194.77	5	1	3	3		2	1	1			1	1	18728000	2195700	488900	3225200	6441000	0	4046500	684460	171350	0	0	341030	1134100			12
DEPALVSLVLAGDFNSDAGSPPIR	EKIPTGGKDEPALVSL	DAGSPPIRYALSGTPP	K	D	E	I	R	Y	24	0	2439.23	V5BKS4	106	129	yes	yes	2	0.02079	47.319		1					1		1			2	790240	0	212950	0	0	0	0	132140	0	51318	0	0	393840		2889	1
DEPDAPLHHGAVYVGDAAEEFLEEQHLVSR	ELLAPLVRDEPDAPLH	EEQHLVSRVLHLLQCE	R	D	E	S	R	V	30	0	3329.56	V5BQ61	524	553	yes	yes	4	0.057321	22.849			2									2	7949500	0	0	4151100	0	0	0	0	0	0	0	0	3798400			1
DEPLTLEIVQHLDAHTGR	DVVEKLGRDEPLTLEI	HLDAHTGRCIAMQTTD	R	D	E	G	R	C	18	0	2043.04	V5B8F9	66	83	yes	yes	3	3.2973e-08	147.83	5	6	7	8	7	6	6	2	6	7	3	6	176020000	5633200	15128000	23343000	32405000	23542000	13375000	10573000	3300700	13918000	17608000	2486900	14708000			60
DEPMTQPPPPPPLPPPGSGSGGDNSK	AGCLANWRDEPMTQPP	GSGGDNSKNNGEDGRK	R	D	E	S	K	N	26	0	2552.19	V5BKV0	304	329	yes	yes	2	1.1124e-08	130.07	1	4	2		4				1	1		4	43036000	4460600	15199000	1716200	0	3012500	0	0	0	297150	325610	0	18025000			8
DEQQMLLQQER	MKGKTSKRDEQQMLLQ	QMLLQQERERLQGL__	R	D	E	E	R	E	11	0	1416.67	V5D8P7	746	756	yes	yes	3	0.06302	27.644				1									4985800	0	0	0	4985800	0	0	0	0	0	0	0	0			1
DESAAAYDGVFLPGGLPGADHLGK	ITTDSLLKDESAAAYD	PGADHLGKNAHLKKIL	K	D	E	G	K	N	24	0	2356.13	V5DQT9	144	167	yes	yes	3	0.00016192	85.855	1	2					3		5				9054100	837190	2597000	0	0	0	0	1979100	0	3640800	0	0	0			3
DESGNPVIGENSSVMLR	IVQNPCVRDESGNPVI	ENSSVMLRMGEEEICF	R	D	E	L	R	M	17	0	1802.85	V5AUX6	65	81	yes	yes	2	0.0022205	88.471									2	4			67012000	0	0	0	0	0	0	0	0	17043000	49969000	0	0	44	363	6
DESIELPPISEYLR	SGLTNDTKDESIELPP	PPISEYLRQKMQTQGL	K	D	E	L	R	Q	14	0	1659.84	V5AVI0	339	352	yes	yes	2	0.00037975	126.63	3	7	3	5	3	7	8	8	7	5	2	5	48899000	1387600	4475900	1879700	3896000	2494500	5598300	6676600	6075600	5864200	4650200	1489700	4411100		394	50
DEWTCITDGVGGVFGEGVYR	SITYDIVKDEWTCITD	VFGEGVYRFDEIGTTV	K	D	E	Y	R	F	20	0	2215.98	V5BL63	571	590	yes	yes	2	6.9296e-38	208.52	6	8	8	6	7	6	8	8	3		3	5	173650000	13274000	12258000	29431000	21322000	24970000	19613000	18330000	17755000	1855000	0	3814300	11029000			58
DFAAHGANIDQSLHSANAGGYLGGK	GQHGNEEKDFAAHGAN	AGGYLGGKDLVDGKKD	K	D	F	G	K	D	25	0	2470.16	V5DS69	197	221	yes	yes	2;3	2.3535e-13	150.86	15	12	11	11	16	15	11	16	13	17	11	11	2030800000	146280000	89279000	152310000	117690000	269420000	176060000	176250000	186640000	284010000	264520000	58507000	109770000		5480;5481;7408	158
DFAATCFVGHK	RTRVSFARDFAATCFV	ATCFVGHKSILAAVNS	R	D	F	H	K	S	11	0	1251.57	V5AT23	1544	1554	yes	yes	2	5.5808e-06	165.51	7	8	8	6	8	7	8	8	8	7	6	8	523560000	38109000	51362000	38388000	32524000	52949000	36740000	31924000	20096000	102960000	74741000	14519000	29248000		5671	94
DFAVLCCDGVFEGQFSNEEVVEFIK	VDLTWGSKDFAVLCCD	EEVVEFIKLQLETSDD	K	D	F	I	K	L	25	0	2937.32	V5BSS7	215	239	yes	yes	2	0.025026	46.57				1		3		1					1815400	0	0	0	677420	0	1070400	0	67561	0	0	0	0			2
DFDGALVGGSFR	DCLHALRRDFDGALVG	ALVGGSFRQWGGSVPP	R	D	F	F	R	Q	12	0	1239.59	V5BTD8	76	87	yes	yes	2	3.7681e-31	190.82	8	9	9	7	8	8	8	9	8	7	7	8	1649600000	187110000	176730000	143670000	202390000	143480000	208630000	156280000	145710000	67975000	74461000	49151000	94051000		3913	93
DFDNNHPQLIEYLPVPDVLLAYSVNDK	VVKQFSLKDFDNNHPQ	LAYSVNDKTLRGWWNA	K	D	F	D	K	T	27	0	3127.55	V5BCY7	255	281	yes	yes	3	7.0517e-05	76.351	2	4	1	6	2	4	5		4		2	3	18779000	547160	1885100	300460	6157000	323780	2870900	1432800	0	1306900	0	985310	2970100			17
DFETTHSVSYK	RATLPDNRDFETTHSV	TTHSVSYKVPPHSLRH	R	D	F	Y	K	V	11	0	1312.59	V5BF29	216	226	yes	yes	2	1.6162e-05	160.46	2	3	3	3	7	6	7	7	8	7	4	1	121810000	5797800	7773300	6763900	1898000	18935000	5641700	13116000	10716000	28645000	18246000	2503900	1776100		2030;6245	58
DFEVNKEDPNNTICELEELESSTLYK	KDNVVLTRDFEVNKED	LESSTLYKIQVRALDE	R	D	F	Y	K	I	26	1	3115.42	V5BDJ7	4043	4068	yes	yes	3	1.7142e-07	114.92					1		1		6	6			24377000	0	0	0	0	127820	0	91499	0	11285000	12873000	0	0		1826;1827	11
DFFAMVTEELEK	LSGVEFSRDFFAMVTE	MVTEELEKAEGLFQDL	R	D	F	E	K	A	12	0	1457.67	V5ATL9	42	53	yes	yes	2	1.1603e-06	163.71	2	2	2	2	6	3	4	6	1	2		1	6911600	204260	102570	401630	1147700	1752800	761920	845050	1027100	184200	245180	0	239230			13
DFFNDIQEEEEGSDAR	EDENGIAKDFFNDIQE	EEEGSDARAKRSSSGS	K	D	F	A	R	A	16	0	1899.78	V5AL01	362	377	yes	yes	2	5.7296e-05	132.76	2	2	2		1		4			2			6707300	976820	430900	802500	0	536330	0	3525500	0	0	435300	0	0		95	2
DFFTDPAHSLLK	EVISALGKDFFTDPAH	DPAHSLLKHAITTSPS	K	D	F	L	K	H	12	0	1389.69	V5D7F9	51	62	yes	yes	2	0.0081654	84.821												1	1801000	0	0	0	0	0	0	0	0	0	0	0	1801000			1
DFGDLNTFIDVDPDKK	PNDKQPPKDFGDLNTF	IDVDPDKKYVISTRVR	K	D	F	K	K	Y	16	1	1837.87	V5BUA6	144	159	yes	yes	2;3	1.0708e-11	182.7	8	13	8	7	9	8	7	9	15	13	8	10	362620000	25244000	34607000	35484000	29299000	22944000	22561000	12573000	11312000	61376000	44331000	23502000	39385000			110
DFGLEYEDVSFTSTDR	GYCHDPKRDFGLEYED	VSFTSTDRYTLRGWYV	R	D	F	D	R	Y	16	0	1879.81	V5B955	209	224	yes	yes	2	5.0556e-13	176.29	2	2	1		2		2		5			2	11184000	846700	573370	483530	0	2548900	0	1119400	0	3896200	0	0	1716300			5
DFGLLHISAGELMR	SVSEALERDFGLLHIS	ISAGELMREEVEKGTP	R	D	F	M	R	E	14	0	1557.8	V5DL03	60	73	yes	yes	3	0.00037921	118.61											1		517460	0	0	0	0	0	0	0	0	0	0	517460	0			1
DFGSDVFASNVIQIDK	DCFMLLARDFGSDVFA	SNVIQIDKFYCG____	R	D	F	D	K	F	16	0	1753.85	V5BIV9	330	345	yes	yes	2	1.4542e-87	287.54									5	6			34397000	0	0	0	0	0	0	0	0	16349000	18048000	0	0			11
DFHEFAVYLNAE	EIEAEFDRDFHEFAVY	FAVYLNAE________	R	D	F	A	E	-	12	0	1453.65	V5BA06	284	295	yes	yes	2	5.7797e-06	160.72	6	5	6	2	7	1	3	8	3	2	3	3	108030000	10778000	7518600	36064000	12131000	16185000	2013700	2030600	7213300	4104300	1204400	1737000	7048100			27
DFIALTDASTGLTHEER	VTEQIRTRDFIALTDA	TGLTHEERFREAGRIL	R	D	F	E	R	F	17	0	1874.9	V5BD26	345	361	yes	yes	3	0.035428	65.956	2		1		1							3	15965000	7627700	0	996480	0	1170000	0	0	0	0	0	0	6171100			2
DFIISLFDTYVQK	AGGEPQCRDFIISLFD	LFDTYVQKGLDWLAQQ	R	D	F	Q	K	G	13	0	1587.82	V5ATM3	1942	1954	yes	yes	2	6.6273e-22	170.66			1	1	2	1	2	1					2180900	0	0	0	0	442710	768330	969870	0	0	0	0	0			6
DFIVSAFENMAYVNR	HGSDIAVRDFIVSAFE	ENMAYVNREELERFQN	R	D	F	N	R	E	15	0	1774.83	V5BE75	158	172	yes	yes	2	8.1815e-25	217.19	2	2	5	6	8	7	2	5					241580000	16207000	11817000	67923000	32900000	57352000	18435000	10001000	26943000	0	0	0	0			37
DFLAAAGGSPAR	LFAQMQGRDFLAAAGG	AAGGSPARGERFHARW	R	D	F	A	R	G	12	0	1131.57	V5ARR1	99	110	yes	yes	2	8.962e-06	157.58	3	2	1		2	1	2	2	2	7	4	1	26391000	1608100	1050400	1572700	0	1473200	1765700	1902900	240910	3936900	7695200	2903300	2241200		201	3
DFLDDLFAPAPVMTANTSAQQPGWTESAPFHQQK	IKPEPPKKDFLDDLFA	SAPFHQQKSASVDPFD	K	D	F	Q	K	S	34	0	3744.75	V5BXH3	308	341	yes	yes	3	2.8013e-05	75.018									5	2			3583500	0	0	0	0	0	0	0	0	2586600	996850	0	0		4224;6899	4
DFLINLIDSPGHVDFSSEVTAALR	ADLPDDKRDFLINLID	SEVTAALRVTDGALVV	R	D	F	L	R	V	24	0	2615.32	V5DRS6	95	118	yes	yes	3	2.3771e-32	201.27	7	5	7	6	6	8	5	6			7	8	195850000	18407000	6468300	33978000	42753000	6101100	27877000	7387900	5877600	0	0	19030000	27967000			70
DFLNNNR	RMSEIFWKDFLNNNRS	KDFLNNNRSFIPHLFF	K	D	F	N	R	S	7	0	891.42	V5BDC9	544	550	yes	yes	2	0.024579	92.47	6	3	4	2	2	1			1		6	5	20950000	6048800	2909800	2214800	1014000	700280	190730	0	0	100230	0	3503800	4267700			11
DFLPSTGWGMIVVSSPK	KKGTPPDRDFLPSTGW	MIVVSSPKVSNYDEWA	R	D	F	P	K	V	17	0	1819.92	V5B436;V5A3P8	568	584	no	no	2	2.9528e-11	170.32	12	11	13	16	10	17	16	14	11	11	9	10	337230000	21453000	18935000	55511000	48500000	36655000	42665000	32986000	25825000	16395000	10638000	5227100	22436000	6	67;68;849;850	139
DFLSISSALR	ETESCRERDFLSISSA	LSISSALRFQTQLSEA	R	D	F	L	R	F	10	0	1107.59	V5B8Y5	42	51	yes	yes	2	4.5537e-05	161.25	2	1	2		2		1		8	8	1	3	28562000	439530	71287	452030	0	578140	0	194560	0	14750000	9151200	178360	2747200		1222;1223	17
DFLYSTAVCCGVEEYGLFFQK	FIDLMESRDFLYSTAV	EYGLFFQKASTLQMMQ	R	D	F	Q	K	A	21	0	2532.13	V5BCS4	362	382	yes	yes	2	7.9799e-07	135.18	12	6	7	4	10	4	7	9	1		14	5	284770000	24086000	6409300	36380000	61527000	26549000	32950000	21635000	21926000	621530	0	35983000	16704000			52
DFNSPPQLTLLK	NTCLSANKDFNSPPQL	PPQLTLLKIPPPLHFP	K	D	F	L	K	I	12	0	1371.74	V5BTS8	485	496	yes	yes	2	2.1315e-11	189.52		1		2		2	3	8	2		4	4	32488000	0	1428300	0	2168700	0	805610	1919800	7080800	590230	0	8994700	9499900		3936	12
DFSAAFGDNAENNK	RHMKVTYRDFSAAFGD	GDNAENNKLAALKI__	R	D	F	N	K	L	14	0	1498.63	V5C0R1	273	286	yes	yes	2	3.4847e-141	334.53	7	8	7	3	6	7	8	9	8	2	7	8	4749600000	482620000	378010000	337490000	186640000	348560000	408030000	285900000	137830000	185560000	33445000	838990000	1126500000			80
DFSASSTHSQGLNLITGVIPK	EHLEVLNRDFSASSTH	LITGVIPKERVPILER	R	D	F	P	K	E	21	0	2171.12	V5D763	136	156	yes	yes	3	0.00086343	102.79	6	5	7	5	8	7	4	3	3		6	4	191230000	16046000	10416000	31761000	27919000	38684000	24003000	11114000	6871500	2682300	0	7098400	14636000			55
DFSVMNAR	YFTPESSRDFSVMNAR	DFSVMNARGVLHPFLV	R	D	F	A	R	G	8	0	938.428	V5BGI4	2615	2622	yes	yes	2	0.011938	83.753		1							5	4			12603000	0	278650	0	0	0	0	0	0	5554300	6769600	0	0			10
DFTGAPSYR	GDASHALRDFTGAPSY	FTGAPSYRFDEAWVNA	R	D	F	Y	R	F	9	0	1012.46	V5DES7	380	388	yes	yes	2	0.016658	72.928							1						565860	0	0	0	0	0	0	565860	0	0	0	0	0			1
DFTSSGGSGVVMEDGTLVFPVIAFNTGNAR	KTPKAGLKDFTSSGGS	AFNTGNARFSMIIYST	K	D	F	A	R	F	30	0	3044.45	V5AZA4	281	310	yes	yes	3	0.0077304	45.489									4	1			1347300	0	0	0	0	0	0	0	0	976870	370390	0	0			1
DFYDFHASLAILNAVGENELSEQAAR	NEEEQFIRDFYDFHAS	ELSEQAARLVAVEGQL	R	D	F	A	R	L	26	0	2879.37	V5BLX9	217	242	yes	yes	3	1.6466e-25	185.92	8	8	8	8	8	10	7	10	7	5	7	8	1184300000	72173000	90127000	148940000	191270000	107130000	177510000	61375000	81268000	11165000	3764600	76524000	163020000			180
DGAAAAGGVDGNNEEEMIEDAASAVEEAR	EVDKMDDKDGAAAAGG	ASAVEEARRDFYKAQR	K	D	G	A	R	R	29	0	2847.21	V5BR17	139	167	yes	yes	2	3.1126e-14	137.94	2	2	1		3		5	6	5	5	1		35463000	2634500	731870	644610	0	3609100	0	6011200	4649400	8282400	8397800	501770	0			13
DGAALQFVGGTEVAESAGVLIR	TLTGCTFRDGAALQFV	ESAGVLIRVSQTVMRS	R	D	G	I	R	V	22	0	2159.12	V5APR3	678	699	yes	yes	2	0.008422	78.352					1								127930	0	0	0	0	127930	0	0	0	0	0	0	0			1
DGAGSATLSMAYAGAEWSNSVLK	GDEVVQAKDGAGSATL	EWSNSVLKALRGDSGV	K	D	G	L	K	A	23	0	2285.06	V5BHN5	224	246	yes	yes	2	1.4339e-23	192.27	17	15	17	16	17	23	12	14	8	10	12	17	2044700000	215450000	147680000	331890000	308860000	223470000	224490000	102100000	81595000	14374000	11358000	125210000	258170000	227		180
DGASGGIVTVYHVHQGGWTQISR	SIFHATYRDGASGGIV	GGWTQISRDDQTKLYD	R	D	G	S	R	D	23	0	2424.19	V5BU39	277	299	yes	yes	3	3.4384e-07	134.32	3	4	7	6	8	8	4	6	3	1	4	5	192910000	7801200	11772000	26943000	24436000	27401000	23595000	17165000	12527000	2009700	1577800	11617000	26069000			50
DGCFLATSCGTPNYASPEVVSGK	FGLSSVFRDGCFLATS	SPEVVSGKLYGGPETD	R	D	G	G	K	L	23	0	2416.07	V5BQE9	160	182	yes	yes	2	2.5728e-22	184.27	7	8	6	6	8	7	8	7	8	5	7	7	369000000	34458000	30216000	22337000	35690000	37469000	30574000	30545000	38273000	21795000	20004000	20502000	47138000		3539;6675	85
DGCKPSANLPCDGWGMIVLTSPNEGNFSEWEK	YIIYDIAKDGCKPSAN	GNFSEWEKEIKPTRIV	K	D	G	E	K	E	32	0	3594.59	V5BBB7	548	579	yes	yes	3	1.2701e-05	102.75	4	1	2	2	7	2	8	8	2	5	1	2	86177000	3210600	730770	3204400	2806700	21347000	3821600	22649000	17283000	2463900	6441200	756530	1462900		1450	34
DGCYLLLFPSTSEAMYEDEMR	________________	AMYEDEMRAVSVATPL	K	D	G	M	R	A	21	0	2526.08	V5BN20	6	26	yes	yes	2	0.03946	76.176						1		8					2675900	0	0	0	0	0	382500	0	2293400	0	0	0	0			1
DGDDLEYAAMLISVSR	VLSQEDERDGDDLEYA	AMLISVSRHGGKHEKM	R	D	G	S	R	H	16	0	1753.82	V5BN20	624	639	yes	yes	2	0.00019829	123.42	2	2	4	1	4	2	1	5			2	2	7421800	782130	451940	2231500	590680	1166600	257220	158910	826530	0	0	587760	368430			7
DGDEAPLTPRPR	KRFLFSTKDGDEAPLT	APLTPRPRDVPFAIQT	K	D	G	P	R	D	12	0	1322.66	V5AQL2	327	338	yes	yes	2	0.010278	89.26					1		5						3261800	0	0	0	0	2118200	0	1143500	0	0	0	0	0		5643	2
DGDVLSAMGMEHGQAVHIVR	VLRGRVLKDGDVLSAM	GQAVHIVRGQKSTKSD	K	D	G	V	R	G	20	0	2121.01	V5BZY0	115	134	yes	yes	3	3.6151e-08	148.33	7	7	8	6	8	8	8	5	4	3	7	7	894020000	90035000	59538000	120150000	84424000	189410000	98746000	42238000	15938000	11811000	2877400	62724000	116130000			77
DGEEAIYEAFCVLDLSR	IKPISVVRDGEEAIYE	FCVLDLSRRGYLEAEE	R	D	G	S	R	R	17	0	1985.9	V5DGA0	186	202	yes	yes	2	1.0051e-07	152.94	4	1	2	2	3	3	1		2	2		2	5224000	780220	126690	755210	1082200	420040	752940	112890	0	162190	171600	0	859950			13
DGEQTDGFILR	EVIASPLRDGEQTDGF	QTDGFILRLMEMYAER	R	D	G	L	R	L	11	0	1249.59	V5BDS9	596	606	yes	yes	2	0.039889	63.32	2	2	2		4							2	22979000	4013800	5160200	3455700	0	5528900	0	0	0	0	0	0	4821000			2
DGETCFSMAIAADR	VFTLVDGKDGETCFSM	SMAIAADRNYYLASLM	K	D	G	D	R	N	14	0	1542.64	V5B4M0	214	227	yes	yes	2	0.025742	117.2		2	2		2		1		1	2	4	1	9363300	0	735810	1457400	0	1771300	0	945570	0	246030	814520	1946800	1446000			0
DGFDTPIGQLISDTAGIPASLEHYYHELHYSK	TDPNLQGRDGFDTPIG	YHELHYSKEINFPNQQ	R	D	G	S	K	E	32	0	3573.71	V5BLI4	521	552	yes	yes	4	3.0923e-05	85.595	7		6		1						6		34443000	7702000	0	17641000	0	779140	0	0	0	0	0	8320900	0		6484	21
DGFLGINFEHSWGDGVAVLR	SLSVIVTKDGFLGINF	GDGVAVLRYTQDVFNH	K	D	G	L	R	Y	20	0	2188.07	V5DBT5	382	401	yes	yes	3	9.7846e-11	157.54	7	5	8	6	8	8	4	7		1	6	8	162170000	12825000	5674500	32538000	22223000	13486000	32776000	7730900	7148400	0	19587	8743300	19003000			67
DGFPSSPPEYTNR	RVAATRARDGFPSSPP	SPPEYTNRLPPLPLSA	R	D	G	N	R	L	13	0	1465.65	V5BTY9	148	160	yes	yes	2	0.000112	145.7	3	3	4	2	2	6	5	8	1		3	3	76134000	6751200	3421800	7659300	3656300	4027100	11213000	10011000	16782000	407110	0	4241800	7963400		3973;3974	25
DGFQLTEPDSGVMWPVNTQGNNVR	VTNAKKVKDGFQLTEP	NTQGNNVRHVVLSHDF	K	D	G	V	R	H	24	0	2660.23	V5B4F5;V5AI84	322	345	yes	no	2;3	2.8255e-31	193.59					1		1		17	14			348290000	0	0	0	0	106550	0	178170	0	176980000	171030000	0	0	77		34
DGFTDFESNTDNDVVVLLDK	VKVVRKIKDGFTDFES	DVVVLLDKREEQALVD	K	D	G	D	K	R	20	0	2242.03	V5BJ49	1039	1058	yes	yes	2	1.5859e-58	247.28	8	8	8	7	8	8	8	8	8	7	7	7	302690000	28401000	35920000	43056000	44485000	26513000	25772000	26279000	17932000	11683000	6393200	10493000	25764000			99
DGFTDFESNTDNDVVVLLDKR	VKVVRKIKDGFTDFES	VVVLLDKREEQALVDS	K	D	G	K	R	E	21	1	2398.13	V5BJ49	1039	1059	yes	yes	3	0.015999	68.088		2	1										3512800	0	2214800	1298000	0	0	0	0	0	0	0	0	0			3
DGGDETKNPMVIFIDSVATDAIAR	YTRLRLNKDGGDETKN	VATDAIARGNIIGGCV	K	D	G	A	R	G	24	1	2534.23	V5BNS5	163	186	yes	yes	3	0.0034612	61.361	1		2		1							1	1634100	409230	0	756510	0	341360	0	0	0	0	0	0	127040			2
DGGVAMSGEAFLQMLQEQTR	NMDVFVLRDGGVAMSG	QMLQEQTRFRLLPVPA	R	D	G	T	R	F	20	0	2167	V5B9Y6	74	93	yes	yes	2	4.1657e-05	126.26					1				2	1	1	1	1605700	0	0	0	0	386010	0	0	0	554640	330270	101220	233600			3
DGHTNTTLVLECGQYFITLMDSLK	LANDHQLKDGHTNTTL	ITLMDSLKLQQTAVDQ	K	D	G	L	K	L	24	0	2755.32	V5BRX4	104	127	yes	yes	3	1.0327e-12	160.25	7		7		7		8				7	2	44499000	6961200	0	12370000	0	6632100	0	8224100	0	0	0	7100200	3210600			43
DGHVVVTSPVNLR	DITVENRKDGHVVVTS	VTSPVNLRIVVPEDNG	K	D	G	L	R	I	13	0	1391.75	V5BBX2	38	50	yes	yes	2	1.1103e-16	205.66	4	4	2	7	1	3	2	1			2	2	45477000	9462500	4112400	1734600	10784000	7115700	3168800	713760	0	0	0	6288800	2096100		1589;6112	21
DGILESSSLMDQK	ETMMKTAKDGILESSS	SSSLMDQKIKDAVMML	K	D	G	Q	K	I	13	0	1421.67	V5BGB7	260	272	yes	yes	2	7.6687e-05	148.18		1					1						1875400	0	706220	0	0	0	0	1169100	0	0	0	0	0		2221	1
DGLVLSVGNIIHESVPVAQDEDTGNVVVR	AAELVAKRDGLVLSVG	DTGNVVVRTFGDVTKR	R	D	G	V	R	T	29	0	3030.56	V5DSV1	130	158	yes	yes	3	0.02771	36.319		1	1							1	1		7480700	0	2072000	4607500	0	0	0	0	0	0	199560	601670	0			1
DGMISLSTTAAPSSSPTAASASHR	MAPKKRRRDGMISLST	TAASASHRIDDNNIGA	R	D	G	H	R	I	24	0	2302.09	V5BRT7	121	144	yes	yes	2;3	0.00011019	89.917	2	1	2	1	2	2	5	2				8	57716000	3376700	930630	814790	717600	1975400	1793600	5717500	811900	0	0	0	41578000		3700;3701;3702;3703;6728	7
DGMWQNIDAALVVPGDLVK	KPLATVMRDGMWQNID	VVPGDLVKLAAGSAVP	R	D	G	V	K	L	19	0	2040.04	V5BDL7	123	141	yes	yes	2	2.1443e-14	177.02	2	2	6	4	4	7	5	4	1		2	2	52221000	1183900	1067200	8797100	9602500	5988100	13929000	6189300	3427100	137830	0	818050	1080300			30
DGNCFFR	SGIRYARRDGNCFFRC	RDGNCFFRCVVFSLLE	R	D	G	F	R	C	7	0	914.37	V5BNY1	73	79	yes	yes	2	0.04109	71.949	4	3	3	2	4	4	2		4	1	6	3	68506000	8858200	4702600	6221600	4771300	8122700	7595900	521430	0	2014300	324450	14131000	11243000			11
DGNYNDNNCRPIESLVNADAFVSR	IDDENVEKDGNYNDNN	NADAFVSRYAVFVCSS	K	D	G	S	R	Y	24	0	2739.23	V5BDJ7	643	666	yes	yes	3	1.1368e-23	179.19	8	8	8	7	8	8	8	7	8	7	7	7	1007100000	102110000	64114000	102910000	77470000	133430000	57141000	52870000	25577000	172590000	121800000	31485000	65653000			101
DGPTLSGLQMDITR	KEGMRKLRDGPTLSGL	GLQMDITRYVKEGLPP	R	D	G	T	R	Y	14	0	1502.74	V5BQF9	84	97	yes	yes	2	2.0767e-11	187.75					1		4	2	10	9	1	2	34124000	0	0	0	0	156060	0	698460	704100	18233000	13839000	94876	398700		3548;6677	12
DGSGIGAAFISALVVNDK	DVTTALARDGSGIGAA	SALVVNDK________	R	D	G	D	K	-	18	0	1732.9	V5BQ43	454	471	yes	yes	2	3.4032e-32	212.59	16	10	10	5	10	3	6	8	15	11	8	9	279850000	32731000	39068000	37188000	26364000	21452000	8151200	8032800	9788700	10381000	6211600	30038000	50444000		3506	99
DGSLQSFDANK	TDLTVRKRDGSLQSFD	LQSFDANKLFARIERV	R	D	G	N	K	L	11	0	1180.54	V5DH46	12	22	yes	yes	2	1.8089e-05	160.72	2	2	2	2	3				2		2	1	13996000	4138000	1157600	1559400	1057900	2167000	0	0	0	514090	0	1904000	1497800			2
DGSTGADGASTSSSSSAKPNEDSER	IDPTPAAKDGSTGADG	KPNEDSERVVGESEEM	K	D	G	E	R	V	25	0	2399	V5DQB4	84	108	yes	yes	3	0.0024482	58.082	5	7	2	2	1	1	5		1		3	3	5535800	1449700	1720100	46356	86974	70647	22760	485690	0	9108.2	0	749280	895190			19
DGSYSRPADTLSEVLAK	MGELQNQKDGSYSRPA	TLSEVLAKVAMQAEER	K	D	G	A	K	V	17	0	1807.9	V5DT33	473	489	yes	yes	2	2.5519e-06	146.68	2	2	1				1		8	7	2		64454000	2325700	1085400	715870	0	0	0	618480	0	27749000	29780000	2180200	0		5528	14
DGTGAQEESAAADALQPPAVSVDVPR	HYTSQFKKDGTGAQEE	AVSVDVPRKSKRPPSV	K	D	G	P	R	K	26	0	2550.22	V5BJJ9	239	264	yes	yes	2	2.3303e-05	88.194							2		5	6			17278000	0	0	0	0	0	0	537020	0	6616200	10125000	0	0		2676	6
DGTHAVGSTAAAAEALAK	SGGTTMGRDGTHAVGS	AAAEALAKQKKYPVVL	R	D	G	A	K	Q	18	0	1639.82	V5ASF8	76	93	yes	yes	2	9.2451e-06	127.54	2	1						2		1	2	4	53964000	8558200	2620100	0	0	0	0	0	2218100	0	1200700	8810700	30556000		232	4
DGTHESEDTVFFSTLTVHPR	PSRASFAKDGTHESED	STLTVHPRYRRHHSRS	K	D	G	P	R	Y	20	0	2274.06	V5BTB9	78	97	yes	yes	3	0.010314	83.964									2	6			21215000	0	0	0	0	0	0	0	0	4007900	17207000	0	0		3901;6807	2
DGTLDTDQDIDPVPEITR	IQIEQMKRDGTLDTDQ	DPVPEITRLHVEEAMR	R	D	G	T	R	L	18	0	1998.94	V5B4G8	675	692	yes	yes	2	4.6012e-32	209.19	8	11	4	1	1		3	5	3	3	3	2	86661000	20498000	26455000	6627900	2201000	1425200	0	2184000	8147500	4696400	6343100	4054400	4028700			20
DGTQISTDNILFICSGAFHLAK	EGSDVTLKDGTQISTD	SGAFHLAKTSDMIAEL	K	D	G	A	K	T	22	0	2407.18	V5B2T8	340	361	yes	yes	3	0.011195	59.372	6	1	4		2						3	2	22153000	6206700	601790	5079100	0	2439900	0	0	0	0	0	2044900	5780800			10
DGTVNNNNNTIGGPGAEHSR	TCRSRLNRDGTVNNNN	GPGAEHSRANSDSSRG	R	D	G	S	R	A	20	0	2022.91	V5D828	417	436	yes	yes	2;3	9.5939e-06	130.87	9	8	7	6	8	8	8	9	1	6	8	8	232090000	36324000	32339000	19814000	12350000	37226000	8603400	19941000	13174000	800220	7207300	23544000	20768000			109
DGTVSGGSMQILNDEFDEGTVVDVNK	________________	GTVVDVNKLSEYRYGL	K	D	G	N	K	L	26	0	2725.24	V5BEL3	8	33	yes	yes	2	2.9727e-43	208.64	8	8	8	7	8	8	8	8	2	2	7	8	377410000	49709000	47073000	38857000	45351000	39537000	40988000	32893000	36649000	998480	380860	17006000	27963000			79
DGVEGIGLR	PSNPTSQRDGVEGIGL	GVEGIGLRRGFLGLSE	R	D	G	L	R	R	9	0	914.482	V5BCH5	612	620	yes	yes	2	0.0035687	98.582	1		1		2	1	1	1	1			1	34206000	8864700	0	3094400	0	5122900	2914800	1539900	1752400	3038100	0	0	7878800			9
DGVISSAGEIMSPENLPLPLNVTINHVYFQR	PTAVRCTRDGVISSAG	INHVYFQRREDHSVMG	R	D	G	Q	R	R	31	0	3409.73	V5ASF8	244	274	yes	yes	3	4.0273e-05	80.664												1	931340	0	0	0	0	0	0	0	0	0	0	0	931340		233	2
DGVISVASLYGILER	KSKGQDRKDGVISVAS	SLYGILERLADVVHPQ	K	D	G	E	R	L	15	0	1590.86	V5BTY9	449	463	yes	yes	2	0.0029773	101.75	2		2	2	2	5	4	1	1	1		1	2868900	137280	0	302340	532870	160470	894670	568210	63352	42105	59014	0	108600		3975;3976	5
DGVISVTEFVGHLQDLQITER	FLGFDRDKDGVISVTE	QDLQITERRLDGEALF	K	D	G	E	R	R	21	0	2355.21	V5BIV2	54	74	yes	yes	3	5.3374e-30	196.71	5	3	6	8	6	8	7	8	3		4	5	61301000	2842100	1524100	8667600	13372000	3219500	10285000	6118500	5956900	1128500	0	2980800	5206300			57
DGVSGNLVGESDEYSPEALKR	GYGGRLKRDGVSGNLV	YSPEALKRIADDVEGR	R	D	G	K	R	I	21	1	2221.05	V5BF54	263	283	yes	yes	3	2.005e-05	122.65	1	3	2	3	4	6	4	5	2	1	3	3	58975000	1664000	3481500	1183100	5724500	7933200	5937200	8408800	6516100	1537700	4317600	4302900	7968600		2049	10
DGVSSIYTPGDGAADVLASSR	KFDPNPLKDGVSSIYT	ADVLASSRISRQINFV	K	D	G	S	R	I	21	0	2036.97	V5BLP5	18	38	yes	yes	2	2.4212e-38	208.99	3	1	2	3	2	1	3		8	6		4	173370000	4655700	573300	1158600	4815100	2746600	1393600	4223200	0	70797000	77088000	0	5917100		2991;2992	16
DGVVTETATTPLEGATSNK	SCLCDDVKDGVVTETA	LEGATSNKKDGEEKEQ	K	D	G	N	K	K	19	0	1889.92	V5DJH9	218	236	yes	yes	2	1.6182e-25	204.9	2	4	1	5		1		2	3	1	1	2	16313000	2141000	4615500	611720	3910200	0	497390	0	1777900	373910	105940	1072900	1206300		7170	10
DGYTASGLYISECALSALQMAK	RAFLSDTRDGYTASGL	LSALQMAKEGTLGFGV	R	D	G	A	K	E	22	0	2348.1	V5CHW2;V5AMR3	240	261	yes	no	2	2.3051e-22	184.97	15	14	12	13	14	14	12	12	10	9	14	13	654070000	63462000	46817000	78952000	101010000	51116000	71785000	44311000	39095000	4450700	4344500	52061000	96663000	14		150
DHDEFAVIACDGIWDVLNNDQVVEFVR	VRFIRLNRDHDEFAVI	DQVVEFVRHRIQSRIP	R	D	H	V	R	H	27	0	3174.47	V5AZJ4	298	324	yes	yes	3	1.3763e-17	158.99	8		4		3						5		9747100	3485300	0	2647700	0	1016500	0	0	0	0	0	2597600	0			16
DHEATPFVNDASLFFR	SSMPYRAKDHEATPFV	NDASLFFREGVGGSSS	K	D	H	F	R	E	16	0	1864.87	V5B7G2	1468	1483	yes	yes	2;3	2.8256e-46	250.84	23	19	16	11	11	9	13	11	22	21	6	19	755610000	79478000	96590000	61271000	51537000	80807000	41822000	61076000	52535000	57746000	55151000	17702000	99898000		1076;5937	151
DHEIKPLVDASSIFLTDGASSGVR	VARQINERDHEIKPLV	DGASSGVRLLLQVLVG	R	D	H	V	R	L	24	0	2513.28	V5BJS7	141	164	yes	yes	4	0.00023816	79.467	3	3	4	4	8	7	2	1	1	3	3	5	88864000	6616500	5701500	14912000	11513000	21363000	10122000	863180	439450	369630	1090600	3804300	12069000			30
DHFISDAISPLLYESSAASTSPLIR	EGAETYEKDHFISDAI	ASTSPLIRIDDDGSRL	K	D	H	I	R	I	25	0	2689.36	V5ARD7	444	468	yes	yes	2;3	2.1844e-10	145.52	6	5	7	7	8	4	7	5			3	6	201480000	13230000	17032000	30680000	51527000	23062000	10470000	16929000	11105000	0	0	6770900	20674000		182;5647	52
DHHDVSGTDSPFR	KGPVVLSRDHHDVSGT	SGTDSPFRETSDLYDG	R	D	H	F	R	E	13	0	1468.63	V5DIW5	256	268	yes	yes	3	0.015759	68.676	2	4		1	1	1					2	2	3639100	530590	770940	0	137400	82991	38635	0	0	0	0	734070	1344400		5145	3
DHLGDLMVGSGK	GQFVQIYRDHLGDLMV	DLMVGSGKERVEVRFD	R	D	H	G	K	E	12	0	1227.59	V5DNV9	179	190	yes	yes	2	2.4058e-07	158.14	2	1	3	1	6	7	8	8	6	8		2	76170000	960690	416090	1808800	619340	7617100	6617200	13168000	18477000	11912000	12956000	0	1618600		5358	40
DHSDVPYTPDFSLR	KEWESGERDHSDVPYT	YTPDFSLRSRSSQTQL	R	D	H	L	R	S	14	0	1647.75	V5BPW3	232	245	yes	yes	2	3.3678e-05	154.52	1	1	1				1	1	5	7	1		39556000	356100	300160	373010	0	0	0	493640	682370	13981000	22898000	472130	0		6652	11
DHSEVNIVR	TLYFRLKKDHSEVNIV	HSEVNIVRYIELDFPD	K	D	H	V	R	Y	9	0	1067.54	V5BQK9	126	134	yes	yes	2	0.023533	64.224						1	1	1					501190	0	0	0	0	0	229220	263530	8436.9	0	0	0	0			1
DIAAEITQPLDEESEDAHEK	SDVKRKIKDIAAEITQ	ESEDAHEKEQPSGGGR	K	D	I	E	K	E	20	0	2239.01	V5BF40	14	33	yes	yes	2	1.0349e-15	175.74	3	2	2		2		4			1	6		19244000	5659900	1026400	1306300	0	2708600	0	6001000	0	0	285010	2256600	0		2036	4
DIACNVDEVLNSDIQDYESSR	RIPQNVQKDIACNVDE	IQDYESSRVVPRRGIV	K	D	I	S	R	V	21	0	2441.07	V5BC28	385	405	yes	yes	2	9.2687e-72	264.21	6	2	6	4	5	2	2	4	12	14	1	5	128800000	12526000	5141400	11349000	10356000	5548800	3194500	1969100	6417600	25030000	37516000	749740	9000700		1619;1620	55
DIADVTANTAGGLVEACAVLAEK	KTLIQMKRDIADVTAN	ACAVLAEKIYAEDVAY	R	D	I	E	K	I	23	0	2287.14	V5BDK8	165	187	yes	yes	2	5.2747e-09	149.12						1							1059200	0	0	0	0	0	1059200	0	0	0	0	0	0			1
DIASDTWDDTAGLLDDEMDK	VAKLTASRDIASDTWD	LLDDEMDKANTDTFGD	R	D	I	D	K	A	20	0	2224.93	V5BMG2	312	331	yes	yes	2	4.3302e-38	212.06	8	8	7	7	7	6	8	8	5	4	3	5	178290000	17485000	20147000	16912000	16476000	13582000	15726000	24146000	26427000	4745300	5062800	2952900	14626000		3075;6514	65
DIASLAAPAGEPGGSSSHTPK	PIAANVKKDIASLAAP	GSSSHTPKANFLNEPP	K	D	I	P	K	A	21	0	1948.95	V5C216	70	90	yes	yes	2;3	4.4622e-22	185.64	34	38	39	34	36	34	29	33	31	24	27	33	1843700000	179110000	161660000	170690000	166480000	206080000	147520000	136200000	184580000	64657000	59592000	107430000	259680000		4406;4407;4408;6942	370
DICFGAEYFGASLPVLR	ERLTRYKKDICFGAEY	GASLPVLRELVPLCVK	K	D	I	L	R	E	17	0	1913.93	V5AX12	38	54	yes	yes	2	0.0078807	75.911				1		2	2						2147000	0	0	0	476160	0	784400	886480	0	0	0	0	0			2
DIDDTIQTEDVVVFIK	DEVAMVKKDIDDTIQT	EDVVVFIKGVPEAPMC	K	D	I	I	K	G	16	0	1848.94	V5AMF2	82	97	yes	yes	2	5.0653e-19	197.17	4	3	7	5	2	3	5	3	1	1	6	3	54693000	4016800	2034900	16717000	12135000	939020	4067200	3501600	1870300	148860	74900	5019600	4167900			16
DIDFSDFLEEELEQK	AKTRFNVRDIDFSDFL	LEEELEQKVKDAAMVS	R	D	I	Q	K	V	15	0	1855.84	V5BK67	201	215	yes	yes	2	4.5688e-56	255.39	7	5	7	6	7	7	8	7	8	6	5	7	245720000	35636000	32438000	24293000	34399000	20083000	20177000	14510000	13119000	17898000	11271000	6516000	15377000			74
DIEASTSFKEER	VLYAAWCRDIEASTSF	STSFKEERLSASISPH	R	D	I	E	R	L	12	1	1410.66	V5DT33	198	209	yes	yes	2	2.6618e-22	219.95	8	8	7	7	8	8	8	8	8	7	4	8	668660000	75318000	43170000	39114000	28338000	58871000	23805000	76003000	27887000	130650000	90122000	18021000	57355000		5529;7273	89
DIEDELNDLVHELAR	VRNAKAIKDIEDELND	DLVHELARDQIAEDLR	K	D	I	A	R	D	15	0	1779.86	V5APL8	308	322	yes	yes	3	0.048491	45.28	2	3	4						1		2	2	2264100	274080	351650	764600	0	0	0	0	0	28274	0	225440	620040			5
DIEEVVTSPTK	VNEEKLIKDIEEVVTS	EVVTSPTKSKYLEIRY	K	D	I	T	K	S	11	0	1216.62	V5D8S1	388	398	yes	yes	2	2.7882e-20	214.42	4	1	5	3	2	1	6	4	4		2	2	37354000	5684700	1236100	5605300	1930000	3151900	1300900	7238500	3754800	3780900	0	1671600	1999700		4707;7024	29
DIETAVQALIVVHSQQLK	SVAIVSLRDIETAVQA	VVHSQQLKERFLRVTF	R	D	I	L	K	E	18	0	1991.11	V5BL51	431	448	yes	yes	2;3	7.6706e-14	176.28	2	3	3		3		4		4		5	3	12918000	1099100	788740	2457700	0	2003700	0	1045500	0	231990	0	2232100	3059400			6
DIFHSASPPDALLDAR	CYAEKSVRDIFHSASP	PDALLDARAGKVSYNV	R	D	I	A	R	A	16	0	1723.85	V5BPJ7	155	170	yes	yes	2;3	4.4376e-20	206.64	24	24	20	19	18	17	18	16	15	14	16	22	2886500000	375750000	304630000	354540000	347520000	332300000	252280000	244200000	200240000	52115000	50307000	163660000	208970000		3405;3406	227
DIFIKPFSASSR	AKNHKGRRDIFIKPFS	KPFSASSRSFNRSEDE	R	D	I	S	R	S	12	0	1366.72	V5DCF4	281	292	yes	yes	2	0.0015654	103.75							3		2		1	1	2286900	0	0	0	0	0	0	1222000	0	596350	0	155590	312910		4831;4832	1
DIFSLADDTQIDPK	DNAEFRQKDIFSLADD	DDTQIDPKEVLAKKYD	K	D	I	P	K	E	14	0	1576.76	V5B0B5	154	167	yes	yes	2	1.3995e-07	171.21	7	8	4	4	1	1	1	2	5	3	5	5	119600000	22120000	25408000	10520000	16478000	944230	1511900	0	2121900	5477000	2992900	12133000	19895000			29
DIGVIYYDINLNDFSIVR	PVTLQQLKDIGVIYYD	LNDFSIVRQLVKERLY	K	D	I	V	R	Q	18	0	2128.08	V5B654	130	147	yes	yes	2	4.5891e-41	225.13	4	2	2	1	5	8	5	6	1	1	2	4	178640000	12020000	2587000	11528000	9092600	20676000	69492000	17911000	9183500	435530	197290	4797400	20721000			41
DIHLALCLR	GRVTIQPKDIHLALCL	IHLALCLRGERA____	K	D	I	L	R	G	9	0	1109.6	V5BEW0	121	129	yes	yes	2	0.0014068	115.71				3		2	1	5					7372100	0	0	0	4452400	0	769670	1037000	1113000	0	0	0	0			4
DIHSFLAR	DAILNKRKDIHSFLAR	DIHSFLARRRNSGRAG	K	D	I	A	R	R	8	0	957.503	V5BE50	199	206	yes	yes	2	0.00052023	140.49	2	5	7	5	7	6	8	2	8	6		3	182540000	2152300	8239600	18081000	15559000	20157000	19667000	21055000	3798900	38783000	30775000	0	4272900		1884	47
DIISRPESVENK	RSNSSSVRDIISRPES	RPESVENKRGDSRPPS	R	D	I	N	K	R	12	0	1385.72	V5C0R1	135	146	yes	yes	2	1.9692e-07	167.18	1	4	1		2		1		1	1	7	8	51403000	2041800	7738600	716850	0	1361400	0	1031800	0	102620	72120	11864000	26474000		4357	15
DIISRPESVENKR	RSNSSSVRDIISRPES	PESVENKRGDSRPPSR	R	D	I	K	R	G	13	1	1541.82	V5C0R1	135	147	yes	yes	3	0.015176	71.08	2	2	2	2	2	2	2		1	3	4	5	37141000	2118200	1382900	1091300	1098700	1577400	777420	1627800	0	21560	120160	8400600	18925000		4357	7
DIKAMRLMSSAEMSPAVLHSFHWGR	GEAIDRARDIKAMRLM	LHSFHWGRVEEFMDGV	R	D	I	G	R	V	25	2	2856.4	V5BC85	101	125	yes	yes	3	0.060456	42.709								1					4036300	0	0	0	0	0	0	0	4036300	0	0	0	0			0
DIKPENILLNIVNPIGNEGSLK	HGQCIVHRDIKPENIL	IGNEGSLKRKSGDFTE	R	D	I	L	K	R	22	0	2389.32	V5BI43	148	169	yes	yes	2;3	1.4385e-06	133.15					1		2		8	8			10010000	0	0	0	0	197890	0	268720	0	6224800	3318600	0	0		2453	17
DIKPNWEHAR	FTYHWFRRDIKPNWEH	KPNWEHARNKNGGTIT	R	D	I	A	R	N	10	0	1264.63	V5AWP7	171	180	yes	yes	3	0.058217	31.286											1		7763800	0	0	0	0	0	0	0	0	0	0	7763800	0			1
DIKPTEVEGR	SELLERLKDIKPTEVE	KPTEVEGRWCSQSRQA	K	D	I	G	R	W	10	0	1142.59	V5BK52	1782	1791	yes	yes	2	0.044805	70.056						2	1	1					2825100	0	0	0	0	0	1321600	513860	989580	0	0	0	0			1
DILEGGCVSIITNNR	PSRRRGQKDILEGGCV	VSIITNNRLQGVVKRA	K	D	I	N	R	L	15	0	1659.83	V5BPK3	346	360	yes	yes	2	4.1409e-20	194.55	1				3		1						7770900	1899200	0	0	0	4824400	0	1047300	0	0	0	0	0			3
DILLCSGDEATAFLR	ACMWGASRDILLCSGD	DEATAFLRRACFSNPK	R	D	I	L	R	R	15	0	1679.82	V5BWK2	52	66	yes	yes	2	0.0020932	94.717	1					2		7					8347300	83947	0	0	0	0	2741400	0	5522000	0	0	0	0			1
DILLHEASCIVEK	PRLSSSQRDILLHEAS	EASCIVEKREVPLNVA	R	D	I	E	K	R	13	0	1525.78	V5D424	163	175	yes	yes	2	3.6391e-05	156.08				6		3							6844700	0	0	0	4665700	0	2179000	0	0	0	0	0	0			4
DILTNAEVVCDNDRPMDVEGEIVYVVK	________________	GEIVYVVKGSYIEVGG	K	D	I	V	K	G	27	0	3091.48	V5DBM6	6	32	yes	yes	3	3.477e-47	210.43	8	8	8	7	8	8	6	6	8	5	7	9	644990000	61098000	52354000	122860000	116090000	58861000	68048000	18351000	9729700	25073000	14900000	32971000	64660000			94
DINGFLVGGASLKPEFVEIIEATK	ARTLYQMRDINGFLVG	VEIIEATK________	R	D	I	T	K	-	24	0	2546.36	V5C0L2	279	302	yes	yes	3	8.7627e-06	107.92	4	5	3				2			1	2	2	7557100	1555100	1865600	1377100	0	0	0	141840	0	0	37221	515310	2064900			11
DIPSTLGDSHGDMMLACGGFAHVYPEHK	FPATGDPKDIPSTLGD	AHVYPEHKYLIVETLR	K	D	I	H	K	Y	28	0	3041.35	V5BDL7	525	552	yes	yes	4	0.067933	20.202					1								2094600	0	0	0	0	2094600	0	0	0	0	0	0	0			1
DIPVETLLEHYTAVVVATGAEANR	IGNVTIGKDIPVETLL	ATGAEANRKLHIPGEE	K	D	I	N	R	K	24	0	2567.32	V5BQ55	110	133	yes	yes	3	3.1489e-12	152.01	8	3	6	3	8	1	5		1		3	4	23428000	4685600	839910	3642500	2900700	3505100	513890	3013900	0	40953	0	1270200	3015600			42
DISDPVASSSPESSLPIMGK	TGITAKQKDISDPVAS	SSLPIMGKSHKKNYVC	K	D	I	G	K	S	20	0	2015.97	V5DPX3	291	310	yes	yes	2	2.5292e-07	144.17	1	2					2		17	10			61394000	51679	449450	0	0	0	0	625310	0	35212000	25056000	0	0	420	5388;5389	24
DISFHDIQVSFGAYLTEANVK	AKTKSSDRDISFHDIQ	YLTEANVKMMFERIRK	R	D	I	V	K	M	21	0	2353.16	V5DI32	369	389	yes	yes	3	6.045e-11	157.42	3	7	1	4	2	4	3	7			6	4	101380000	5026300	13504000	3485200	19862000	1672800	14233000	3317400	8052800	0	0	13143000	19082000			41
DISFMGFGAQGSR	DDTNPNARDISFMGFG	GFGAQGSRFHENGWNF	R	D	I	S	R	F	13	0	1371.62	V5DDS8	850	862	yes	yes	2	5.6245e-07	165.16	5	3	3	7	3	6	8	8			5	5	77290000	4379600	1826500	3663100	12763000	5874800	8902800	13819000	10788000	0	0	5100200	10173000		4913	42
DISLAEWGR	________________	ISLAEWGRKAIEIAEN	R	D	I	G	R	K	9	0	1045.52	V5B9M2	8	16	yes	yes	2	0.00050614	131.5			2								5	2	8455800	0	0	483330	0	0	0	0	0	0	0	3693300	4279200			3
DISSPFVFPVAR	GGDSRWRRDISSPFVF	PFVFPVARRSRRRIRS	R	D	I	A	R	R	12	0	1333.7	V5BA15	75	86	yes	yes	2	4.873e-12	192.4	3	7					4	1	4		3	6	19702000	1597400	4409300	0	0	0	0	1386800	479610	1592900	0	3047200	7188700		1313;1314	25
DITNDMEFYEMLEDEENVQVVPGEDLHMPGYFR	GVNTKLFKDITNDMEF	LHMPGYFRIVVSRPKK	K	D	I	F	R	I	33	0	3960.72	V5BGG8	352	384	yes	yes	3	3.9131e-07	118.9	5	3	3	2	4	5		5			1	1	40990000	3939500	1156700	7599500	6422200	3574300	12739000	0	3748200	0	0	406430	1404400			14
DITPPLFLYSR	WRAPAPTRDITPPLFL	PPLFLYSRGGRHHYYD	R	D	I	S	R	G	11	0	1320.71	V5BIM9	374	384	yes	yes	2	1.6894e-09	189.99	8	6	3	3	2		4		1		5	8	64583000	11056000	14764000	4418800	4657300	1215200	0	1802700	0	64355	0	6513000	20091000		6363	31
DIVGNTNLGGHPEEFGDGPSTSLPQVDMITLSTGESVPASTVR	KAIVQQTKDIVGNTNL	SVPASTVRGILEEQMG	K	D	I	V	R	G	43	0	4381.1	V5C224	394	436	yes	yes	3	4.3614e-06	58.963	1	1							3				6774800	598900	596270	0	0	0	0	0	0	5579600	0	0	0		4443;4444;6948	2
DIVHELPVSLEAFYTGK	ARGEPKPKDIVHELPV	LEAFYTGKTIKLAITR	K	D	I	G	K	T	17	0	1916.99	V5BFK5	104	120	yes	yes	3	0.00051365	96.489											1		166740	0	0	0	0	0	0	0	0	0	0	166740	0			1
DIVHQYSEFVHFPIYMQK	FLSTDNVRDIVHQYSE	HFPIYMQKGEKWEVVN	R	D	I	Q	K	G	18	0	2280.1	V5BKG0	229	246	yes	yes	3	9.2902e-08	144.15	4	3	5	4	2	7	3	4	1		3	2	54976000	4465300	3033900	12861000	10283000	4686700	11846000	1467100	2138600	154430	0	1481500	2558900			22
DIVIGDDLKEVLDLVEK	VESGSIFKDIVIGDDL	EVLDLVEKTYGGLKKA	K	D	I	E	K	T	17	1	1912.04	V5AMP1	328	344	yes	yes	2;3	8.9228e-35	224.67	20	18	17	14	17	16	17		11		14	18	1053300000	95275000	148780000	156560000	184230000	83077000	77149000	41149000	0	10012000	0	111100000	145970000			159
DIVLYGAENNER	RLKKTILKDIVLYGAE	YGAENNERLTGKHETS	K	D	I	E	R	L	12	0	1391.67	V5CHQ8	284	295	yes	yes	2	3.0261e-41	242.97	8	8	8	7	3	7		6	8	7	6	8	721660000	138530000	118110000	91460000	71227000	19491000	38557000	0	19648000	49623000	18286000	43569000	113160000			81
DIVPIFMANSTR	KASRGSKKDIVPIFMA	IFMANSTRLLMEAAET	K	D	I	T	R	L	12	0	1362.7	V5BBC9	75	86	yes	yes	2	3.6274e-16	200.81	8	7	4	4	2	4	8	8	8	8	7	8	134330000	7757600	9182100	5501800	6012500	2664100	6435900	10921000	16521000	18924000	27768000	8465200	14176000	141	1458;6074	65
DIVYAQTVGLIHAVDVVDLTTEEMR	VDASVAMRDIVYAQTV	DLTTEEMRSQCPTICI	R	D	I	M	R	S	25	0	2786.42	V5BKB5	155	179	yes	yes	3	0.00046081	64.589	1	1				2	5	3	1	1			6050300	1262100	192270	0	0	0	1504500	1975100	931270	103960	81143	0	0			11
DKDGVISVTEFVGHLQDLQITER	DAFLGFDRDKDGVISV	QDLQITERRLDGEALF	R	D	K	E	R	R	23	1	2598.33	V5BIV2	52	74	yes	yes	4	3.215e-06	126.14	5	7	6	7	7	8	7	5	5	4	7	8	171280000	5688400	11771000	23805000	26250000	16729000	24893000	20622000	8356200	2842700	4865500	10461000	14997000			73
DKDSGMQGPEELDAAASISNSTGELLVK	SLLPQQQKDKDSGMQG	STGELLVKGKSGDNNE	K	D	K	V	K	G	28	1	2861.36	V5BKL5	399	426	yes	yes	3	0.00307	55.686									2	1			4245700	0	0	0	0	0	0	0	0	2642400	1603300	0	0		2871	1
DKFSDVESENILR	SIENETKRDKFSDVES	VESENILRESERLRAS	R	D	K	L	R	E	13	1	1550.76	V5B4V3	410	422	yes	yes	2	1.9624e-52	258.13	24	24	22	21	20	23	26	21	24	20	20	24	4505800000	400200000	323010000	348450000	297500000	462260000	333910000	596020000	399150000	405840000	348470000	198900000	392070000		901;902	267
DKFSDVESENILRESER	SIENETKRDKFSDVES	NILRESERLRASLPRN	R	D	K	E	R	L	17	2	2051.98	V5B4V3	410	426	yes	yes	2	0.0015111	118.67				2		3		3					5539800	0	0	0	439570	0	1394200	0	3706000	0	0	0	0		901;902;903	1
DKFSPTHFSK	SQDLSREKDKFSPTHF	FSPTHFSKDIFAPYED	K	D	K	S	K	D	10	1	1192.59	V5B7P2	398	407	yes	yes	2	5.093e-06	177.93	5	5	4	7	6	4	6	7	4	2	5	5	113310000	13460000	15005000	9360100	12946000	17678000	5621100	10294000	7366800	4673000	2968300	4940300	8995900		1103;5944	50
DKPQQNPASVDDNR	________________	PASVDDNRIDDSIAKG	K	D	K	N	R	I	14	0	1582.73	V5C1Q5	4	17	yes	yes	2;3	1.1588e-05	149.82	11	11	11	7	6	8	8	7	5	5	11	9	69835000	12390000	11255000	8357600	4195000	6739400	2356500	3001600	1612500	3219500	3140400	8087200	5480500			301
DKPQQNPASVDDNRIDDSIAK	________________	RIDDSIAKGDGENTRD	K	D	K	A	K	G	21	1	2325.12	V5C1Q5	4	24	yes	yes	3	0.0016978	101.05	9	10	9	8	10	6	10	9	2	2	7	14	528330000	56772000	55882000	46150000	29287000	73307000	11879000	67388000	25715000	1791700	2496200	19390000	138280000		4382;4383	87
DKSPAHVSEAAR	TAGNAGPKDKSPAHVS	AHVSEAARHSTRMSNR	K	D	K	A	R	H	12	1	1266.63	V5BFM4	417	428	yes	yes	3	0.031556	62.338	1			2		1				1	1	5	1383500	89272	0	0	94758	0	40825	0	0	0	16776	124160	1017700			10
DKVISGSAALTALR	YDTQYAAKDKVISGSA	SAALTALRDELKHWQS	K	D	K	L	R	D	14	1	1400.8	V5BH01	242	255	yes	yes	2	0.057058	110.25												1	130870	0	0	0	0	0	0	0	0	0	0	0	130870			0
DKYEAWCADVGSISVDK	NALRDAIRDKYEAWCA	VGSISVDKLKLPLLEV	R	D	K	D	K	L	17	1	1941.88	V5DIG4	637	653	yes	yes	3	1.762e-11	174.18		3	2		7	1	3		2	1		2	44078000	0	1547500	2689100	0	21776000	1999000	4897800	0	5110800	3137100	0	2920700			12
DLALSHSLWADVFETSVLYCDAIR	KYDLPYFRDLALSHSL	VLYCDAIRCWRAVKES	R	D	L	I	R	C	24	0	2780.35	V5BCB2	438	461	yes	yes	3	2.0365e-05	103.9	7		5		4		1				7		70529000	25080000	0	11596000	0	4849000	0	2780800	0	0	0	26224000	0			31
DLASESPVLVSVGR	GLSSRHERDLASESPV	PVLVSVGRADFQLRSE	R	D	L	G	R	A	14	0	1427.76	V5BWR6	13	26	yes	yes	2	4.0408e-32	226.67	8	8	8	7	5	8	8	9	8	7	7	8	354920000	32366000	30953000	26662000	32219000	21364000	30023000	23706000	28735000	34200000	35775000	19528000	39389000		4165;4166	91
DLASPDTAHYTVVSLDSIEHHYVEVLR	NKNKDGSKDLASPDTA	HHYVEVLRELAMEPQL	K	D	L	L	R	E	27	0	3065.51	V5BCD1	98	124	yes	yes	4	0.00012675	74.251	3	3	6	6	5	4	3	1	3	1	1	5	72990000	5510800	3164400	14746000	13562000	12770000	8540700	4651600	662450	1303600	834780	971640	6272200			24
DLCIYSDAAGTDGYGVGLLFENK	EIKKTGVRDLCIYSDA	VGLLFENKQVKKMVVS	R	D	L	N	K	Q	23	0	2477.14	V5DQB8	56	78	yes	yes	2	0.00011816	111.38	2	1	5								2		5547500	1222800	529630	3166100	0	0	0	0	0	0	0	628890	0			1
DLDHSVVYTDMFFVQLADNYVR	LQRTLSRRDLDHSVVY	QLADNYVRFQGTLAEQ	R	D	L	V	R	F	22	0	2646.24	V5BMQ7	558	579	yes	yes	3	0.018317	50.358			2										195020	0	0	195020	0	0	0	0	0	0	0	0	0			2
DLEAQLNDR	RRNAGRIRDLEAQLND	LEAQLNDRVNDLATEE	R	D	L	D	R	V	9	0	1072.51	V5B525	1909	1917	yes	yes	2	3.6773e-08	188.91	8	7	6	7	2	5	6	7	1		7	7	102490000	19726000	15462000	7565200	10844000	2044800	5306500	5510300	5604600	43648	0	12929000	17455000			54
DLEIIFSELIMK	EGDLDPIRDLEIIFSE	IFSELIMKDLQVVNGL	R	D	L	M	K	D	12	0	1449.78	V5B8C6	146	157	yes	yes	2	2.0393e-05	151.26	8	5	9	1	6		7		2	1	6	5	18457000	3222100	492250	5912300	604190	2403900	0	1859500	0	82882	78006	2376400	1425000	112		29
DLEPTTTGSPVTQPSVISMAPK	SSPVENRKDLEPTTTG	SVISMAPKTGKKPGAA	K	D	L	P	K	T	22	0	2255.14	V5BDI9	152	173	yes	yes	2	1.2424e-15	165.79	17	15	16	13	13	16	15	15	12	14	14	15	2073500000	222750000	172170000	191810000	173600000	167640000	173490000	149600000	151980000	99545000	115470000	158670000	296740000	184	1824;6181;6182;6183;6184	191
DLEQSVADPTFVSIFDSEEK	RHVLMGFKDLEQSVAD	SIFDSEEKVNAPATLH	K	D	L	E	K	V	20	0	2255.05	V5BB41	282	301	yes	yes	2	0.020336	84.166		5					1			1	2	1	4263500	0	2675500	0	0	0	0	241210	0	0	177660	795850	373350			1
DLESQWMEQGNEEDNNFAENK	QIMLEELKDLESQWME	DNNFAENKTEVRQRHD	K	D	L	N	K	T	21	0	2526.02	V5BJM5	394	414	yes	yes	2	2.8582e-48	233.46	2	2	2	1	3	2	5	4	8	7	2		174070000	4592200	2317200	2245000	2510300	6063700	3606700	9518300	8902800	64468000	67637000	2205700	0			25
DLEWEAIVMDIACK	NKNGRAFRDLEWEAIV	IVMDIACKSGIGAQFG	R	D	L	C	K	S	14	0	1691.79	V5BGH8	295	308	yes	yes	2	2.4388e-05	150.26	8	6	6	7	8	8	8	6	8	2	5	8	58765000	5121100	2208700	9086900	9514800	5182700	7932000	2886700	2422400	6219300	893240	1764000	5533600			83
DLEYNHLSTLLGWSLATAEIK	MDMEKDIKDLEYNHLS	SLATAEIKASVHDITK	K	D	L	I	K	A	21	0	2373.22	V5D1U9	280	300	yes	yes	3	1.8602e-16	177.12	8	8	8	7	7	8	8	8	1	2	7	6	281660000	20582000	20356000	33350000	45586000	20993000	36493000	30130000	22124000	124680	375260	22723000	28818000			81
DLFAVGFGSYDFQR	ISLNNRYKDLFAVGFG	FGSYDFQRQGKGSIHC	K	D	L	Q	R	Q	14	0	1620.76	V5DSN6	298	311	yes	yes	2	0.00051039	124.81			2	2	1	3		2		2	1		21068000	0	0	4021200	5469700	1838800	6831400	0	1035900	0	1731500	139060	0			5
DLFHEAGALFATGGHADAAAK	CIDWLHARDLFHEAGA	GHADAAAKAFLHAGVI	R	D	L	A	K	A	21	0	2069	V5AQS8	136	156	yes	yes	3	5.3374e-30	196.71	2	1	2		3		2		8	7	1		51489000	1091500	1090000	1912100	0	3172100	0	516330	0	21786000	21208000	713120	0			16
DLFPQGASPK	NNISPRVRDLFPQGAS	FPQGASPKSGLRSAEL	R	D	L	P	K	S	10	0	1058.54	V5DNY3	82	91	yes	yes	2	0.0010945	120.6	4	2	4	3	2	3	4		1		3	1	45964000	4034200	3365600	6670800	8677700	3043000	4018500	8014700	0	612190	0	4738500	2788500		5368	14
DLFPTIAIEESQNDLLLR	VLFMALIKDLFPTIAI	SQNDLLLRYVKEQMEK	K	D	L	L	R	Y	18	0	2086.09	V5BZ77	1629	1646	yes	yes	2	9.8297e-05	117.3						1			1				806750	0	0	0	0	0	590720	0	0	216020	0	0	0			2
DLGANQTVGFAYVAYATHEAAAK	EVTSAKVRDLGANQTV	ATHEAAAKAVEELDEK	R	D	L	A	K	A	23	0	2367.15	V5DUJ1	217	239	yes	yes	2;3	4.3319e-06	120.9	9	12	9	10	8	11	8	13	4	5	7	10	601060000	58171000	78663000	80493000	100640000	70570000	51329000	25383000	25773000	2460800	1296000	39746000	66530000			90
DLGGDEPNLLQQLR	ERIFQLRRDLGGDEPN	PNLLQQLRDTLVDELA	R	D	L	L	R	D	14	0	1566.8	V5B9X2	282	295	yes	yes	2	1.2005e-11	190.57		4										1	7719300	0	6825500	0	0	0	0	0	0	0	0	0	893790			5
DLGNDVVDDCIR	QLMASIRRDLGNDVVD	DVVDDCIRKGELGAIL	R	D	L	I	R	K	12	0	1389.62	V5BMG6	325	336	yes	yes	2	3.8105e-08	175.88	8	6	8	4	3	1	2	1	2	2	5	7	242550000	61093000	61013000	27422000	16742000	9694400	3550100	3806100	2305100	2454600	2041600	20747000	31684000			41
DLGTPNLKPIGGGFTGAYRPK	RSSSQLSRDLGTPNLK	FTGAYRPKAPQQRPRK	R	D	L	P	K	A	21	0	2158.15	V5BHI2	556	576	yes	yes	3;4	4.9755e-11	159.4	7	8	8	12	8	10	8	8	8	7	7	8	1464700000	87050000	117060000	148950000	189430000	103840000	82283000	33962000	23595000	158390000	139430000	111180000	269570000		6320	95
DLGVEAWTEANEVDAGHMLTK	ARVFLSPRDLGVEAWT	DAGHMLTKCFGALEFA	R	D	L	T	K	C	21	0	2285.06	V5BGP0	1211	1231	yes	yes	3	0.018844	59.585		1	1		2		1		2			1	5305000	0	460430	504710	0	3304900	0	201080	0	174790	0	0	659090			2
DLHADVDFMRTFNMGEEGVEKPDVTDPNATK	AEMLNEMKDLHADVDF	VTDPNATKERADLRRR	K	D	L	T	K	E	31	1	3477.58	V5BBE5	343	373	yes	yes	4	0.0021897	48.532	2		2		2				1		4		14149000	2255100	0	1330100	0	3199000	0	0	0	4884500	0	2480400	0		6079	1
DLHPGNVLVAENNDIAICDFNLAR	HEAGVVHRDLHPGNVL	ICDFNLAREDTQDQNK	R	D	L	A	R	E	24	0	2679.31	V5DA09	158	181	yes	yes	3	1.6749e-13	163.62	8	7	8	7	8	7	7	8	5	2	6	6	259860000	35332000	18918000	38031000	37719000	29996000	31352000	15186000	12713000	8463500	3313200	8353700	20482000			77
DLHSLPDEVFDLR	MLEEQYTRDLHSLPDE	PDEVFDLREAHMKKTK	R	D	L	L	R	E	13	0	1554.77	V5B6M2	921	933	yes	yes	2	0.057966	56.551	2												12573000	12573000	0	0	0	0	0	0	0	0	0	0	0			2
DLIAELEEMHSHYTVQR	SKGEAVMRDLIAELEE	HSHYTVQRFISSGSYG	R	D	L	Q	R	F	17	0	2069.98	V5DA09	11	27	yes	yes	3	5.5224e-05	119.96	2	1		4	5	2	2	5			1		36862000	4493000	585750	0	7794800	15906000	2254100	1386400	4095800	0	0	346230	0			10
DLIDDAVTVVQHISAR	SGYVAEVRDLIDDAVT	VVQHISARYLIPHKKL	R	D	L	A	R	Y	16	0	1750.92	V5BD21	242	257	yes	yes	2;3	0.0017259	91.932			1	3		2		6					3463400	0	0	139060	2426900	0	270150	0	627340	0	0	0	0			4
DLIDQWISAATAQVEK	PAVYEKKKDLIDQWIS	AATAQVEKYMGKIKTK	K	D	L	E	K	Y	16	0	1786.91	V5BX78	55	70	yes	yes	2	1.101e-71	270.78	8	8	8	7	8	8	8	8	8	1	7	8	1194000000	53141000	55609000	159950000	213060000	163930000	188340000	78079000	69455000	22617000	3375300	61008000	125480000			116
DLILGNVAILIR	FAICCDVRDLILGNVA	GNVAILIRLSARTFDW	R	D	L	I	R	L	12	0	1308.81	V5DQF4	74	85	yes	yes	2	8.7686e-08	174.42	2	1	1	7		2	1	2				1	3827200	201460	21225	270810	2271300	0	400110	276850	177400	0	0	0	208130			8
DLINLDEWDISSSEEVLQLDEEHLER	LAPMQRPRDLINLDEW	LDEEHLERYSIASVLT	R	D	L	E	R	Y	26	0	3125.47	V5AYD9	808	833	yes	yes	3	2.8585e-25	180.52	8	8	8	7	8	8	7	8			6	8	309250000	29316000	28141000	43400000	58551000	22940000	48478000	12314000	13018000	0	0	14078000	39010000			87
DLKPENILLTGDGHCVLADFGLSK	HEHSVIYRDLKPENIL	LADFGLSKDFYNPKEG	R	D	L	S	K	D	24	0	2611.33	V5BCH2	173	196	yes	yes	3	3.6966e-06	115.85	5	3	6	4	7	11	6	10	5	7	2	6	102460000	6699700	2022600	14124000	13599000	16734000	18525000	7311700	6828300	4383500	5500700	1080800	5647500		1697	29
DLLCEVGASR	LGANLQSRDLLCEVGA	LCEVGASRHGVRTMEA	R	D	L	S	R	H	10	0	1118.54	V5BMT1	263	272	yes	yes	2	1.0338e-05	164.92	3	4	3	6	4	3	8	8	4	2	5	2	97948000	4418500	4120300	6167700	11614000	7831800	5870100	23224000	19087000	3415200	1976700	6159100	4062800		3119	27
DLLDLTCACVASMIR	AANFLNVKDLLDLTCA	ACVASMIRGKTAEQIR	K	D	L	I	R	G	15	0	1736.83	V5BRY3	133	147	yes	yes	2	1.2572e-24	214.48	7	6	8	7	8	8	8	8	1		7	8	216020000	9471800	6116900	39817000	40246000	29329000	34915000	13176000	8523400	182140	0	11760000	22485000			75
DLLGTQLIR	FLAVSGERDLLGTQLI	LLGTQLIRRNDELALL	R	D	L	I	R	R	9	0	1027.6	V5A873	611	619	yes	yes	2	0.01241	88.092		2	1						2	2		2	2155200	0	285580	111350	0	0	0	0	0	924140	580880	0	253220		5619	1
DLLSSTQPAESGEIR	SVDDDNARDLLSSTQP	PAESGEIRGAFRKRQG	R	D	L	I	R	G	15	0	1601.79	V5C216	374	388	yes	yes	2	3.3026e-26	222.13	14	13	9	11	11	14	13	17	13	15	14	14	911230000	56595000	53833000	48918000	61855000	53522000	78075000	71018000	88843000	95073000	140270000	68141000	95092000		4409;4410;6943	150
DLLSYADADLAEENSEESGWK	ILTRTVRKDLLSYADA	NSEESGWKLVRGDVFR	K	D	L	W	K	L	21	0	2341.02	V5B6B0	296	316	yes	yes	2	2.7777e-38	209.43	2	3	3	2	2	1	5	8		1			33342000	1652900	2995900	6599200	2562800	4478800	1035100	5741900	7535700	0	739130	0	0			10
DLMADSPPLFSPSR	ELYQEELRDLMADSPP	PPLFSPSRADSLFSVS	R	D	L	S	R	A	14	0	1531.73	V5DBF8	387	400	yes	yes	2	2.0767e-11	187.75	1	3		1	2	2				6	7	5	48275000	2097200	880520	0	1751800	1599900	2102500	0	0	0	9879600	16940000	13024000		4775;4776	21
DLNDLVYVNEDTIHHVLLSESK	VALPADVKDLNDLVYV	HVLLSESKHPFTKEYL	K	D	L	S	K	H	22	0	2552.28	V5DQS1	947	968	yes	yes	3	1.4259e-05	120.23	4	3	3	5	5	2	2	3		2	4	4	59121000	7835300	6898700	5121100	13626000	7161800	2049800	2072500	1808400	0	495550	4318400	7733200			23
DLNLQTTISGTGDR	DLDAEEERDLNLQTTI	TISGTGDRFNYTTTPG	R	D	L	D	R	F	14	0	1489.74	V5BGF3	372	385	yes	yes	2	4.508e-23	212.35	1	5	7	4	2	4	6	14	8	7	2	5	242930000	1337600	6648300	10249000	6699700	2854400	5914200	20422000	23098000	89567000	62586000	2141200	11416000		2243;6293;6294;6295	40
DLNPNAGEFHPTGGRLTPK	________________	TGGRLTPKASLNEGGS	R	D	L	P	K	A	19	1	2020.01	V5BFY2	4	22	yes	yes	3	0.003646	100.04	7	5	2	4	2	3	2	2	2		3	6	201910000	57722000	43432000	10763000	28463000	6061500	11438000	2974700	3203800	1451500	0	8324100	28074000		6278;6279	18
DLPENMCVDFDSIQK	AKGVKTLRDLPENMCV	VDFDSIQKLFFTKAFH	R	D	L	Q	K	L	15	0	1809.79	V5BBP4	405	419	yes	yes	2	0.0076576	78.326	2	1	1		1		1		2	5	4	1	13264000	1977000	674470	451630	0	786130	0	207140	0	1312700	4734700	2564300	556290			1
DLQDVSMDHLVSSK	FRNGKDVRDLQDVSMD	MDHLVSSKTVESDTGD	R	D	L	S	K	T	14	0	1572.75	V5BC59	40	53	yes	yes	2	1.9454e-16	197.41	1				1				7	7		1	79323000	91493	0	0	0	205450	0	0	0	28957000	49810000	0	259330		1648	14
DLQLDVNNLLLAQGTLRPDLIESGSSYASLTADAIK	SVCDTVIRDLQLDVNN	SLTADAIKTHHNDTAL	R	D	L	I	K	T	36	0	3814	V5DBV2	365	400	yes	yes	3	1.7263e-05	103.05				1		2	1						5722700	0	0	0	2147600	0	2969600	605500	0	0	0	0	0			2
DLQLQNAGVMIK	IGRSPRTKDLQLQNAG	QNAGVMIKNGGVQVDE	K	D	L	I	K	N	12	0	1328.71	V5AJG2	294	305	yes	yes	2	0.0085996	84.169						1							756790	0	0	0	0	0	756790	0	0	0	0	0	0			1
DLRTPTPTYPVPSLTALQIR	PPLTRRRKDLRTPTPT	SLTALQIRREQQAWNA	K	D	L	I	R	R	20	1	2238.24	V5BQU1	86	105	yes	yes	2;3	6.5557e-09	159.38	4	10	7	5	5	6	8	8	16	14	6	7	463110000	15132000	38173000	25027000	31828000	16083000	16086000	30044000	20390000	115800000	125220000	4633600	24683000		6692;6693;6694	82
DLSEAQAVDYDEGIDEILR	GKWEEALKDLSEAQAV	EGIDEILRFVQKRTND	K	D	L	L	R	F	19	0	2150	V5BUJ8	194	212	yes	yes	2	2.814e-52	243.16	7	8	7	7	8	7	8	8	5	4	7	8	615010000	60768000	60776000	51196000	98117000	54672000	71391000	64177000	34062000	6442300	3344700	31401000	78666000			84
DLSESVEGAAQALFIR	IFCARNLKDLSESVEG	AAQALFIRQYLSYLEE	K	D	L	I	R	Q	16	0	1704.87	V5DSQ8	129	144	yes	yes	2	1.149e-26	219.41	8	8	8	7	8	8	10	8	10	9	7	8	261460000	13635000	11462000	31096000	43468000	44145000	39660000	21113000	17450000	10104000	6869500	6891800	15562000		5508;5509	97
DLSGFNDCFEGTNSCEVISNNNSNK	SSRLNPSRDLSGFNDC	ISNNNSNKNGLSNNCN	R	D	L	N	K	N	25	0	2821.16	V5BPD9	39	63	yes	yes	2	4.4526e-08	126.55	1	1			2		1		5	2			14885000	238150	193360	0	0	1017900	0	213810	0	9358300	3863200	0	0			4
DLSHIASPGSTTANLLDATHSASR	EAHLHPRKDLSHIASP	DATHSASRKYLIACKE	K	D	L	S	R	K	24	0	2421.19	V5AUL7	152	175	yes	yes	3	4.6315e-09	140.56	3	2	4	2	6	5	6		12	5	2	3	106640000	4216300	2368900	9369200	3037100	10323000	5963400	11341000	0	27977000	21247000	3327300	7465800		337;338;339;340;5696;5697;5698	31
DLSNTFDAAYHVFETICIVSK	KSWPRRNRDLSNTFDA	ETICIVSKYPNLDPAG	R	D	L	S	K	Y	21	0	2429.16	V5B432	104	124	yes	yes	3	1.2199e-07	141.6	7		4		7		8				7	7	22377000	2545600	0	4180500	0	1694800	0	2667000	0	0	0	4921400	6367300			52
DLSPSTNLER	DFIGGTDRDLSPSTNL	SPSTNLERVPSSFRRN	R	D	L	E	R	V	10	0	1130.56	V5BDM9	481	490	yes	yes	2	0.0082107	96.464					1	1	1	2					3992200	0	0	0	0	527300	1243400	853850	1367700	0	0	0	0		6187	1
DLSPVSVVTEDAVK	PHTVPTSRDLSPVSVV	VVTEDAVKTNQVFGAN	R	D	L	V	K	T	14	0	1457.76	V5DR38	376	389	yes	yes	2	3.9912e-32	226.79	16	12	12	13	14	13	17	16	8	7	10	12	797530000	65757000	53284000	49188000	78191000	74657000	78278000	73080000	74032000	74156000	69081000	47883000	59946000		5428;5429	128
DLSSEAVMLPTER	FGDSVSPRDLSSEAVM	AVMLPTERTPEGDARK	R	D	L	E	R	T	13	0	1446.7	V5DD41	676	688	yes	yes	2	1.9463e-05	159.14										3			7578300	0	0	0	0	0	0	0	0	0	7578300	0	0		4873	3
DLSSIVTGEADGIYGLHFGR	ERVSRRIKDLSSIVTG	IYGLHFGRLLFRYGVH	K	D	L	G	R	L	20	0	2106.04	V5BDB2	599	618	yes	yes	3	0.026049	61.962				3		4	2	2					3484800	0	0	0	1685800	0	1273000	347600	178410	0	0	0	0			1
DLTDSTITTLSTQIQER	IGIEHLLRDLTDSTIT	LSTQIQERELSLAHLS	R	D	L	E	R	E	17	0	1920.96	V5C1Q5	225	241	yes	yes	2	4.4469e-11	168.05	4		3	1	5		4		4	1		2	31338000	4955900	0	4268700	1332900	8392600	0	5484600	0	4318500	1076400	0	1508300			15
DLTGYIATR	SQGEDAFRDLTGYIAT	LTGYIATRWYRAPEIL	R	D	L	T	R	W	9	0	1008.52	V5DDT1	171	179	yes	yes	2	1.4342e-08	151.55	3	5	2	8	2	8	2	7	2	2	7	5	63812000	4727500	7437300	3270700	7513800	2296900	5355100	2807400	5347800	358940	498450	11208000	12991000		7088;7399	27
DLTIISIADSDTEYCNEYLGVK	RFYYKPERDLTIISIA	CNEYLGVKERLVITPL	R	D	L	V	K	E	22	0	2518.18	V5AWC6	1835	1856	yes	yes	2	1.9928e-52	227.06	7	7	8	6	8	8	8	7	7	8	5	8	278740000	14213000	16702000	36068000	35650000	23452000	35546000	16960000	19173000	32621000	25598000	4470100	18292000			95
DLTLGNNNATDAAAEALADMLR	VKGNKCLKDLTLGNNN	EALADMLRENSTLETL	K	D	L	L	R	E	22	0	2259.08	V5BPZ7	234	255	yes	yes	2;3	2.3568e-65	237.14	5	8	5	6	9	8	5	12	16	17	5	6	723880000	23871000	20366000	57886000	87070000	47813000	39802000	27724000	45719000	127660000	137210000	18644000	90118000	299		80
DLTPFSSELLSQPK	APIFSLSRDLTPFSSE	SELLSQPKISPSGRAS	R	D	L	P	K	I	14	0	1560.8	V5BIK2	297	310	yes	yes	2	2.8419e-23	216		4					2	8	8	10		1	62971000	0	2964800	0	0	0	0	996090	3857500	25843000	28209000	0	1100400		2516;2517;6362	20
DLTSEMFSEWNTR	RTLLIATRDLTSEMFS	MFSEWNTRFLAAGKVL	R	D	L	T	R	F	13	0	1614.7	V5BHI7	595	607	yes	yes	2	0.049016	59.248	1												10629000	10629000	0	0	0	0	0	0	0	0	0	0	0			1
DLTTLDLGDEFIWCMEK	TSAVECLRDLTTLDLG	EFIWCMEKFVSVLLRC	R	D	L	E	K	F	17	0	2084.94	V5BSD2	225	241	yes	yes	2	1.0702e-27	209.6	6	3	7	6	7	5	3	6	3	2	3	5	48426000	3433000	1846400	10900000	10367000	5178600	6718600	841110	3174700	873560	231940	683340	4177200			37
DLTVQELVTVLESR	RIDVNEGRDLTVQELV	LVTVLESRYQVELFII	R	D	L	S	R	Y	14	0	1600.87	V5BB41	952	965	yes	yes	2	3.7865e-55	262.37	7	7	6	7	7	8	6	5	4	5	3	6	51180000	4281400	3484800	8895600	9127100	4210200	5665500	4332100	1626500	400220	364770	1286500	7504900			61
DLVDPVCSSAFPGMR	AVYCLSEKDLVDPVCS	SSAFPGMRYKGLDSGR	K	D	L	M	R	Y	15	0	1649.75	V5BGB7	21	35	yes	yes	2	0.0063563	78.615							1						582110	0	0	0	0	0	0	582110	0	0	0	0	0		2222;2223	1
DLVEAPARPASANAAASR	PNLSKKRKDLVEAPAR	SANAAASRSGKKLEAG	K	D	L	S	R	S	18	0	1765.91	V5B3K7	349	366	yes	yes	2;3	7.7886e-25	195.31	29	30	36	28	36	29	34	40	34	27	31	35	20649000000	2278800000	1967200000	1955200000	1641400000	1694400000	1595200000	1411800000	1567000000	1247900000	1328700000	1449600000	2511800000		821;822	458
DLYGNIVLSGGTTMFK	KCDIDVRRDLYGNIVL	SGGTTMFKNLPERLGK	R	D	L	F	K	N	16	0	1714.86	V5BDL0	293	308	yes	yes	2	8.0226e-35	224.67	3	8	4	7	2	7	6	7	2	1	4	7	134680000	3824200	14301000	13425000	32693000	2743400	28678000	8950800	11365000	1089300	146390	3298400	14169000			52
DLYHNPHVYESVSVTR	GFGRAKRKDLYHNPHV	YESVSVTRDFPSETSS	K	D	L	T	R	D	16	0	1914.92	V5BGV1	95	110	yes	yes	3	0.00059029	101.62		2		5		1	1					4	32294000	0	3793000	0	9795000	0	1543000	288950	0	0	0	0	16875000		2297;2298	7
DLYSPLEQPQGTAPQLYQQQQQQR	VNSSGNRRDLYSPLEQ	YQQQQQQRGGFSSPVV	R	D	L	Q	R	G	24	0	2843.38	V5BM16	259	282	yes	yes	2;3	2.9101e-17	173.93	9	11	9	10	8	9	16	9		1	13	11	484050000	34619000	31914000	29548000	36155000	56056000	39730000	54866000	52946000	0	857360	47855000	99498000		3040	86
DMDEWVVLDSTGVLWR	IRALTRCRDMDEWVVL	DSTGVLWRVPFIPPNV	R	D	M	W	R	V	16	0	1919.91	V5BBC6	376	391	yes	yes	2	0.0032143	87.824	3		2						1	1	1	1	1862400	506380	0	830530	0	0	0	0	0	39084	91314	171990	223090			2
DMGGAAAVFCGFLTAVR	NFMTGMKRDMGGAAAV	CGFLTAVRLQMPIELS	R	D	M	V	R	L	17	0	1741.83	V5BWE3	310	326	yes	yes	2	4.044e-11	169.02	3	1	7	4	8	5	8	7		2	7	3	40233000	686870	302170	7425000	5643500	5380800	4628800	7442500	5675200	0	38880	1251300	1757800			41
DMGTAWTEAIGTLPGVWVK	GQRVYESRDMGTAWTE	TLPGVWVKSQSFFWDR	R	D	M	V	K	S	19	0	2031.01	V5BUQ4	171	189	yes	yes	2	5.5036e-07	138.98									7	7			4388600	0	0	0	0	0	0	0	0	2299700	2088900	0	0			14
DMGWMGDATWDHAGFGLVTGADGK	RMCAQLAKDMGWMGDA	LVTGADGKKIKTRSGE	K	D	M	G	K	K	24	0	2494.07	V5BQK5	468	491	yes	yes	3	0.00013754	87.496	1		1	1		4	2				1		13158000	1157000	0	1389700	2188100	0	6533000	1078500	0	0	0	811820	0			4
DMHPLSSSSSLSSLGAR	RKWSYGTKDMHPLSSS	SLSSLGARRRNHRSSR	K	D	M	A	R	R	17	0	1730.83	V5BBR8	446	462	yes	yes	2	2.5914e-11	171.35	6	2	2		2		1	1			2	3	20485000	5693000	1331400	1694600	0	1683100	0	314530	461880	0	0	2765600	6540700		1556	3
DMIGMGSSEPIAEEDHLQS	PGSLQGGKDMIGMGSS	AEEDHLQS________	K	D	M	Q	S	-	19	0	2044.87	V5BIB8	216	234	yes	yes	2	1.2857e-25	202.65	21	20	19	19	17	13	23	27	3	2	19	13	1451500000	203880000	178220000	138850000	135600000	112760000	116500000	152130000	199560000	1350700	675250	89649000	122310000	236;237	2481;2482	255
DMKPLPAVFDLDFVAENQK	DALYEYMRDMKPLPAV	DFVAENQKERADNILS	R	D	M	Q	K	E	19	0	2176.09	V5B836	170	188	yes	yes	3	2.8791e-07	137.52	2	4	2		2		1				3	3	11826000	1178400	3285700	887170	0	416360	0	31100	0	0	0	1392200	4634600			5
DMKSPSTESGGVVASPR	VAGSARNRDMKSPSTE	GGVVASPRAKNNLVPP	R	D	M	P	R	A	17	1	1703.81	V5AYR4	250	266	yes	yes	2;3	6.5346e-27	208.64	12	11	14	10	13	14	17	19	5	1	4	11	212030000	18457000	18558000	22842000	14921000	37024000	15879000	34324000	27244000	1869900	641500	2743800	17524000	50	497;498;499;5755	85
DMNFADTDVIMRRTR	SDREERNRDMNFADTD	DVIMRRTRYEEASEAV	R	D	M	T	R	Y	15	2	1839.87	V5BRV8	430	444	yes	yes	2	0.034278	60.764												2	17418000	0	0	0	0	0	0	0	0	0	0	0	17418000			2
DMQDAIQEIESLMGQLGQK	GRIAVMKKDMQDAIQE	LMGQLGQKENDSNGGS	K	D	M	Q	K	E	19	0	2133.01	V5ASI1	351	369	yes	yes	2	5.3105e-41	222.93	8	4	8	8	6	7	6	4			1	6	40261000	3834000	1803100	7063400	10707000	3523400	4888000	2055600	887020	0	0	206280	5294000	33;34		47
DMQDIEFTVQDGR	AKLENHYRDMQDIEFT	EFTVQDGRLWMLQCRN	R	D	M	G	R	L	13	0	1552.68	V5BBD4	346	358	yes	yes	2	6.0603e-136	324.41	17	16	12	13	6	5	4	4	5	4	15	11	364110000	71339000	84297000	40611000	43552000	7499400	5388700	2578800	3573900	4934600	3273100	34458000	62609000	142		73
DMSVFGETVTIEIR	QEFAKIVRDMSVFGET	ETVTIEIRKEGVKFSS	R	D	M	I	R	K	14	0	1595.79	V5DL99	150	163	yes	yes	2	6.4534e-11	178.84	3		1	7		2	3	2	1	1	3	2	37655000	5093400	0	843150	18894000	0	2347500	3446000	433400	756480	193950	2625900	3021300			9
DMSWEIIYVQHENSTMITNWQR	EGWEELSRDMSWEIIY	TMITNWQRCGPVNTKK	R	D	M	Q	R	C	22	0	2780.27	V5AT54	151	172	yes	yes	3	0.040749	40.645											2		752000	0	0	0	0	0	0	0	0	0	0	752000	0			1
DMSWEMIYIQHEISKK	KGWKKLSRDMSWEMIY	IQHEISKKISKWQGCD	R	D	M	K	K	I	16	1	2036.97	V5A2Z7	304	319	yes	yes	2	0.0072561	87.447									1				14832000	0	0	0	0	0	0	0	0	14832000	0	0	0		63	1
DMTEMITALIVENK	VFNEGTERDMTEMITA	TALIVENKELWQHLSK	R	D	M	N	K	E	14	0	1606.79	V5BJ58	337	350	yes	yes	2	0.022039	71.529						1							143080	0	0	0	0	0	143080	0	0	0	0	0	0			1
DMTIVNSPLMNR	PFVHFFSRDMTIVNSP	VNSPLMNRGTWLRTVA	R	D	M	N	R	G	12	0	1389.67	V5BQK9	70	81	yes	yes	3	0.066855	40.727							1						33911	0	0	0	0	0	0	33911	0	0	0	0	0			0
DMVCSPGGTTIEAVR	DMSPAQLKDMVCSPGG	GTTIEAVRSLEKGGLR	K	D	M	V	R	S	15	0	1591.73	V5BVR2	225	239	yes	yes	2	1.86e-12	188.16	6	6	7	2	5	1	4				5	8	201120000	27129000	37575000	22371000	10594000	10901000	7228200	12771000	0	0	0	20162000	52393000		4119	38
DMVEAETRLSPR	KLVEFFERDMVEAETR	AETRLSPRSKRRASAR	R	D	M	P	R	S	12	1	1402.69	V5B6M2	826	837	yes	yes	2	0.0013741	128.74		8	1	5		7		8	2	5	2	2	64502000	0	19478000	1520100	8584100	0	9061800	0	9866400	3034700	6020100	2445900	4491300		1013	23
DNAVEELQHSSSPVIDCDPIQPGK	YSNPEEVRDNAVEELQ	CDPIQPGKMITSFKKV	R	D	N	G	K	M	24	0	2634.22	V5BMA2	131	154	yes	yes	3	0.00021757	83.251	1			4		2		2					16562000	1999900	0	0	9143400	0	2151700	0	3266800	0	0	0	0		3064	2
DNDGVLSADDVLYVSTHIVSSNFYNR	LTVELLRRDNDGVLSA	VSSNFYNRHLWNRMEK	R	D	N	N	R	H	26	0	2899.36	V5B995	224	249	yes	yes	3	1.3927e-10	137.72	7	6	3	4	4	6		1			6	7	136590000	21493000	17245000	11727000	28102000	7200300	15432000	0	1078600	0	0	10209000	24103000			45
DNEEEEELQIEEPVPMSPLISLLHLR	QTKGTTFRDNEEEEEL	LISLLHLRHTYASQYV	R	D	N	L	R	H	26	0	3058.52	V5AXY2	12	37	yes	yes	3	1.9556e-06	95.209	4		3		5								2637700	836880	0	975280	0	825500	0	0	0	0	0	0	0			3
DNEFLASSCGSPNYAAPEILSGK	FGLANIMKDNEFLASS	APEILSGKLYFGPEVD	K	D	N	G	K	L	23	0	2426.11	V5BL06	174	196	yes	yes	2	1.3823e-16	176	8	7	8	8	8	8	8	7	6	6	7	8	496300000	53318000	51857000	45143000	44321000	45186000	33360000	36458000	30376000	15289000	18021000	38124000	84845000		2914;2915;2916	96
DNEILGSITTSPQYR	LRPTMFIKDNEILGSI	ITTSPQYRELEERKIL	K	D	N	Y	R	E	15	0	1692.83	V5BE07	112	126	yes	yes	2	0.059998	54.073			1						2	2			5864800	0	0	526240	0	0	0	0	0	2225200	3113300	0	0			1
DNELGLAPPVQWDLNSDQEVTR	VNKLAGVKDNELGLAP	NSDQEVTRSENFLHVA	K	D	N	T	R	S	22	0	2495.19	V5B5X1	71	92	yes	yes	2	6.0004e-11	157.53	4	7	3	1	2	1	6		6	5	7	5	94871000	10859000	21520000	9920900	2609200	5059500	157580	6790100	0	12652000	9865700	6673600	8762300			24
DNENEDNINDLEGYEYDGMHK	SNDDIYERDNENEDNI	YEYDGMHKGGKKHSDE	R	D	N	H	K	G	21	0	2512.99	V5BG00	627	647	yes	yes	2;3	1.1626e-47	223.44	31	33	32	34	30	26	28	30	30	25	24	25	5146700000	641160000	697410000	525740000	468080000	603500000	275810000	292010000	183520000	454470000	368470000	152490000	484060000	208		342
DNERPFSVSPAR	YVSASGNKDNERPFSV	PFSVSPARGKPYSWTR	K	D	N	A	R	G	12	0	1373.67	V5BU51	290	301	yes	yes	2;3	1.4989e-05	152.94	12	14	14	15	14	15	15	16	10	7	11	13	2280200000	267320000	242740000	293090000	189440000	274320000	144610000	251140000	257600000	23658000	25172000	107440000	203690000		4002	152
DNFPVSTVGSVPLHSK	GGMPNSTRDNFPVSTV	GSVPLHSKHDAQQQAS	R	D	N	S	K	H	16	0	1682.86	V5DRY4	618	633	yes	yes	2	4.3036e-10	170.32	5	4	2		4					1			25265000	9295500	8998600	2430800	0	4145700	0	0	0	0	394430	0	0		5458;5459;7241	7
DNGEHFLTDDFQEGSIFTLGASQNQR	YPFDVYLKDNGEHFLT	LGASQNQRDGDSKRYK	K	D	N	Q	R	D	26	0	2925.32	V5BU66	78	103	yes	yes	3	7.0094e-14	153.76	4	3	6	4	4	4	6	5	5	8	2	3	147070000	5394900	7349200	13273000	12689000	3843600	6578900	6132900	10317000	32482000	42965000	1176800	4865900			27
DNGFEDVITIIQGK	VQARQIVKDNGFEDVI	VITIIQGKMEDLQLDE	K	D	N	G	K	M	14	0	1547.78	V5BF38	102	115	yes	yes	2	5.8844e-11	180.11	3	3	3		2		1		2	2	6	4	7380800	811270	912990	1074100	0	600890	0	72156	0	133200	72739	1654700	2048700			6
DNISDNVNSVLLVDLQDHWIAGHTSALLVGGAK	ENDECILRDNISDNVN	ALLVGGAKDRGEDSVQ	R	D	N	A	K	D	33	0	3470.78	V5D844	255	287	yes	yes	4	0.015618	34.12	3	3	4	4	2	2	3	6			2	6	73611000	3383600	4774200	5952200	28247000	981390	1427000	1644400	4838100	0	0	1092200	21271000			12
DNIVVSGSPTHSSTHQMSFSGASWGSILK	AREIHQNKDNIVVSGS	ASWGSILKEHMDEIQK	K	D	N	L	K	E	29	0	3016.43	V5AN02	221	249	yes	yes	3	0.0015924	57.347									2	4			15606000	0	0	0	0	0	0	0	0	5850800	9755400	0	0		112;113;5626	3
DNLALWTEDAHPEGQDDGTAMEELE	ALIMQLLRDNLALWTE	GTAMEELE________	R	D	N	L	E	-	25	0	2785.17	V5C116	228	252	yes	yes	2	2.3333e-18	173.81	8	8	8	7	7	7	7	7	8	5	5	8	457350000	73218000	47991000	65243000	43243000	38951000	26677000	32165000	33119000	24110000	19343000	9697800	43596000	345	6931	90
DNLEGLCCSVR	VVRQRGPKDNLEGLCC	EGLCCSVRTEEAKPRL	K	D	N	V	R	T	11	0	1321.58	V5B3K7	136	146	yes	yes	2	3.292e-28	228.83	11	10	11	7	9	10	15	12	8	8	12	8	840740000	68555000	45577000	66948000	47624000	47583000	55079000	105840000	55703000	70056000	92723000	82509000	102540000		823	108
DNLEGLCCSVRTEEAKPR	VVRQRGPKDNLEGLCC	RTEEAKPRLQRAPGLA	K	D	N	P	R	L	18	1	2132.99	V5B3K7	136	153	yes	yes	2;3	6.9858e-06	130.47	14	15	13	10	16	14	15	15	11	13	12	18	2390700000	275070000	226960000	189850000	117600000	267860000	105620000	218040000	133810000	125350000	118620000	140720000	471170000		823;5855	165
DNLLKTPR	PLIGRGERDNLLKTPR	DNLLKTPRVDPITYKP	R	D	N	P	R	V	8	1	955.545	V5BC50	327	334	yes	yes	2	5.0239e-08	152.64	8	9	10	6	7	6	5	8	8	4	6	9	108040000	14275000	12389000	11003000	11806000	11646000	6780500	3945600	7801900	6593000	7452500	3766300	10584000		6124	85
DNLMDTPTNIVK	KLPLIRYKDNLMDTPT	DTPTNIVKFLTSTFSV	K	D	N	V	K	F	12	0	1359.67	V5DBK9	241	252	yes	yes	2	2.1881e-22	209.67	4	6	4	7	2	2	2	4	2	2	5	2	63584000	6941700	11175000	8642300	15166000	1889900	2344100	858480	3060400	383030	997690	6793000	5332400			21
DNLNLWTDEQPSS	NLIVRLLRDNLNLWTD	WTDEQPSS________	R	D	N	S	S	-	13	0	1517.66	V5B9L7	250	262	yes	yes	2	0.00014477	145	4	10	6	11	1	4	11	5	5	3	9	9	206660000	10271000	28538000	2054200	40354000	5495400	4470600	19518000	7175600	20622000	3506500	29899000	34752000		1281;1282	48
DNLSAVMVFR	DRLAIEPKDNLSAVMV	LSAVMVFRRNQISFGS	K	D	N	F	R	R	10	0	1150.58	V5BXH6	410	419	yes	yes	2	6.4822e-05	159.58	2											2	2575300	642820	0	0	0	0	0	0	0	0	0	0	1932500		4228	1
DNMDALEYIPNISFPLANSQSK	LSNRSIIRDNMDALEY	PLANSQSKGIHGRWEL	R	D	N	S	K	G	22	0	2466.17	V5BGX9	343	364	yes	yes	2	0.065919	42.384									1				216130	0	0	0	0	0	0	0	0	216130	0	0	0			1
DNNTSDLLGGLLK	REKEEASKDNNTSDLL	DLLGGLLKAVYRDGTR	K	D	N	L	K	A	13	0	1358.7	V5C1C6	255	267	yes	yes	2	3.2984e-53	257.2	19	17	11	6	4	2	5	8	7	1	16	18	212590000	41959000	48978000	10465000	9079100	2399600	1122600	1857900	3208000	2832400	864990	31719000	58105000		4370;6935	70
DNPNDVDNWK	KALFIQLKDNPNDVDN	PNDVDNWKKIGNERSE	K	D	N	W	K	K	10	0	1215.52	V5BS07	218	227	yes	yes	2	8.2434e-09	187.16	8	6	8	6	8	4	8	7	8	3	2	7	133790000	23148000	12673000	13367000	9632000	17241000	2612300	14511000	6632900	20764000	3871700	872340	8468000			61
DNQQLHSPTFVSLPK	PATKDDKRDNQQLHSP	PTFVSLPKDAGGGGAR	R	D	N	P	K	D	15	0	1709.87	V5AYN5	35	49	yes	yes	2;3	3.178e-09	177	5	1					1		2		3	10	90912000	15687000	3259500	0	0	0	0	2484700	0	566600	0	9825300	59088000		495	11
DNSGAFFPVEAPHVER	VNETTVSRDNSGAFFP	VEAPHVERTQVLSFSQ	R	D	N	E	R	T	16	0	1770.83	V5BMG9;V5BDB9	124	139	yes	no	2	0.0031397	86.439									2	2			7137600	0	0	0	0	0	0	0	0	3193200	3944400	0	0		1807	1
DNSGQPITNLSPEDGTEAQLSAK	KFVRAEERDNSGQPIT	TEAQLSAKLTAAKAQL	R	D	N	A	K	L	23	0	2371.11	V5AZ24	238	260	yes	yes	2	6.1048e-93	274.68	14	14	13	12	13	11	16	19	12	14	11	10	2590400000	358500000	300640000	245240000	203650000	196380000	145600000	147020000	119420000	272710000	251090000	132600000	217510000		528	132
DNSPPPPPPCIVTHER	DWVSVRKRDNSPPPPP	PCIVTHERRATENKIN	R	D	N	E	R	R	16	0	1811.86	V5AIW9	306	321	yes	yes	2;3	0.002893	80.859			2						7	6	1	2	52036000	0	0	1358700	0	0	0	0	0	21148000	27143000	119520	2267000		75	13
DNTLIAWGSNMDR	IKAVSTSRDNTLIAWG	AWGSNMDRNSEECEYG	R	D	N	D	R	N	13	0	1491.68	V5BDQ2	37	49	yes	yes	2	4.5958e-67	278.36	19	18	18	18	14	17	12	11	10	9	15	16	2258500000	335840000	299880000	340630000	292670000	155440000	124500000	54074000	41468000	40489000	31579000	164420000	377520000	190		155
DNTNLLELNLGNCGFGDK	FFISPILRDNTNLLEL	GNCGFGDKGVELLAEA	R	D	N	D	K	G	18	0	1992.92	V5DLP2	325	342	yes	yes	2	4.0611e-78	267.39	8	8	7	7	8	6	8	8	8	7	8	8	1027900000	74444000	62182000	66589000	63119000	38774000	21569000	17410000	14035000	276780000	284100000	39126000	69738000			95
DNVSCVIVQFK	EAVNRGSRDNVSCVIV	SCVIVQFKSGKDYADT	R	D	N	F	K	S	11	0	1307.65	V5BSS7	266	276	yes	yes	2	0.062249	113.38		1											429160	0	429160	0	0	0	0	0	0	0	0	0	0			0
DNVYDNEADWSNWFSSDK	PDVFAGIKDNVYDNEA	SNWFSSDKAYEWFPDS	K	D	N	D	K	A	18	0	2190.88	V5BZ77	3429	3446	yes	yes	2	3.0314e-32	213.64	2	2	4	4	4	7	5	3	7	3	1	2	91484000	2655500	1382900	9918800	9365800	9572900	10760000	6809000	4204300	21635000	11540000	1074100	2565800			19
DNWALNVEELASVYDECVAK	AMYYLCEKDNWALNVE	VYDECVAKNNATPRVL	K	D	N	A	K	N	20	0	2324.06	V5BJS7	208	227	yes	yes	2	6.3346e-05	121.47									1				839530	0	0	0	0	0	0	0	0	839530	0	0	0			1
DNYVEDVESMFR	RAIYELLRDNYVEDVE	EDVESMFRFNYSEDFL	R	D	N	F	R	F	12	0	1502.63	V5DTE0	73	84	yes	yes	2	0.002512	98			2		1		2		1		2	2	1432900	0	0	307720	0	166370	0	213920	0	49313	0	275720	419830			1
DPAALGSQHAYDFLDLCFK	GWPDAVPKDPAALGSQ	DFLDLCFKRNVAERPD	K	D	P	F	K	R	19	0	2167	V5C1S0	242	260	yes	yes	2;3	8.6511e-20	190.24	7	8	7	8	9	8	6	6		3	5	7	143560000	10494000	13985000	18980000	26317000	21034000	17608000	8028200	4187700	0	1299600	3652700	17971000			71
DPANAIHCLLLESQVDGIFSAGADLK	SECIRMCRDPANAIHC	FSAGADLKERRTMSLE	R	D	P	L	K	E	26	0	2753.37	V5BNA5	60	85	yes	yes	3	1.4004e-05	87.748	3	2	1		2		3				3	1	3894700	866240	595110	411440	0	134250	0	275910	0	0	0	1290000	321730			5
DPANISAEDALDTVTR	EYQTACERDPANISAE	DALDTVTRLENTLKIV	R	D	P	T	R	L	16	0	1686.81	V5BXZ9	61	76	yes	yes	2	9.757e-20	205.33	2	2	2				4	1	8	7	7	7	274900000	1876300	2209800	2387700	0	0	0	3523400	965280	95120000	127050000	13339000	28422000		4259	33
DPCSTQVIFGLRPAATEVLSEAAATTAPR	SDGLGLPRDPCSTQVI	AAATTAPRSATSIGVG	R	D	P	P	R	S	29	0	3028.53	V5BAR1	72	100	yes	yes	3	0.0029795	51.104									2	1	3	1	5501100	0	0	0	0	0	0	0	0	760000	271950	2209700	2259400		6049	2
DPEENADAIETVLCAMNDR	DDLRALKKDPEENADA	VLCAMNDRADDLAAAQ	K	D	P	D	R	A	19	0	2161.93	V5B525	2238	2256	yes	yes	2	4.7381e-52	237.66	8	8	8	7	7	5	8	8	2	3	7	8	202560000	28639000	24667000	25457000	23138000	16965000	13565000	10541000	11529000	586090	1427100	12948000	33095000			90
DPEMRQMVKSMR	QGDALLPKDPEMRQMV	RQMVKSMRAKRRRRYC	K	D	P	M	R	A	12	2	1506.71	V5BS35	359	370	yes	yes	3	0.065357	40.496											1		26168	0	0	0	0	0	0	0	0	0	0	26168	0			0
DPEVSIVQLIATGDGSNAVEVGR	GCGDAITRDPEVSIVQ	SNAVEVGRGRRIVNVR	R	D	P	G	R	G	23	0	2325.18	V5AS81	225	247	yes	yes	2	2.3275e-16	174.1	1	2	1		1		2		6	6			19893000	155560	1111700	300280	0	134930	0	826130	0	8791100	8573700	0	0		215	7
DPFFSSTDDAAMATAK	DVHTSSYRDPFFSSTD	DAAMATAKGVLPADND	R	D	P	A	K	G	16	0	1673.72	V5BFG6	46	61	yes	yes	2	0.0010033	117.84									4	6			18613000	0	0	0	0	0	0	0	0	6556700	12057000	0	0		6263	2
DPFSFSAADLPHVEGITQDAAAPDSIDSR	EGAVAEVRDPFSFSAA	APDSIDSRGLNAAHRK	R	D	P	S	R	G	29	0	3028.41	V5BN13	842	870	yes	yes	3	6.7085e-18	153.65	7	6	4	5	2	5	8	8	7	6	3	6	267910000	30027000	19419000	17035000	23694000	9649900	17363000	38028000	31795000	21279000	22915000	7030900	29675000		3147;3148	70
DPLEIDSVLEEMNR	RLAEREGKDPLEIDSV	SVLEEMNRELIFKDEL	K	D	P	N	R	E	14	0	1658.78	V5DNV9	931	944	yes	yes	2	3.2496e-120	312.48	5		1	5	2	4	6	3	8	8			65325000	6334700	0	945260	5434500	1738800	2495800	3306500	1430000	20478000	23162000	0	0			30
DPLVVFDQMIDIDDTTHTEHFENIQSTNWQSVR	HVAHLFIRDPLVVFDQ	STNWQSVRLKPPSLDG	R	D	P	V	R	L	33	0	3929.82	V5BDE4	358	390	yes	yes	3;4	5.3994e-14	139.31	5	7	4	12	6	14	9	8		1	1	5	272040000	17361000	12222000	17053000	58952000	11687000	81436000	34415000	22121000	0	137790	1237000	15413000			58
DPPIVLELGEIDPFER	NNQDLVSRDPPIVLEL	GEIDPFERVARDEIVR	R	D	P	E	R	V	16	0	1837.95	V5BV73	99	114	yes	yes	2	0.010697	75.018	1												137960	137960	0	0	0	0	0	0	0	0	0	0	0			1
DPRMKLWYMLDR	KELDDCAKDPRMKLWY	KLWYMLDRETSPQWKY	K	D	P	D	R	E	12	2	1622.81	V5AQN7	228	239	yes	yes	2	0.061764	86.911			1	1	1				1			1	1512400	0	0	260880	312450	399580	0	0	0	324540	0	0	214990			0
DPSLGGAEGIANIEDR	VSYRAVCRDPSLGGAE	GIANIEDRTWEMVQRT	R	D	P	D	R	T	16	0	1612.77	V5B9P3	32	47	yes	yes	2	5.6294e-26	208.38	5	3	1		2		1		1	2	2	2	35100000	13038000	7322300	2456600	0	1508900	0	888850	0	482880	1614100	3303600	4484000			7
DPSNIIDPNNSSGVETLSR	SSLWAFSRDPSNIIDP	SGVETLSRTLHFLSID	R	D	P	S	R	T	19	0	2013.96	V5BL42	983	1001	yes	yes	2	6.0079e-79	275.31	8	8	7	7	8	8	8	8	8	7	7	8	830060000	86086000	90942000	71546000	60415000	61962000	55717000	49867000	52372000	94422000	110960000	34369000	61407000			98
DPVNPSVHLHTPPSLPR	ALMTLCGRDPVNPSVH	HTPPSLPRARLASAAA	R	D	P	P	R	A	17	0	1861.98	V5B881	217	233	yes	yes	3	0.00097061	103.9	6	9	7	9	9	11	9	7	7	2	11	11	411620000	25731000	42847000	21657000	33819000	32408000	32474000	17836000	14619000	14151000	732450	59408000	115940000		1160;5972	65
DQALLLQAVDFFDDNGK	QPINVVSKDQALLLQA	DFFDDNGKIRRPGEKW	K	D	Q	G	K	I	17	0	1907.93	V5AUX6	330	346	yes	yes	2	1.1694e-47	247.44	12	10	12	7	12	8	9	8	10	9	5	8	290230000	36887000	28908000	47962000	41100000	30113000	28687000	15511000	13481000	4931600	3012900	7627800	32003000			98
DQAYEFAAQAVMGAAK	AVHGGLPRDQAYEFAA	QAVMGAAKMLQDSDMS	R	D	Q	A	K	M	16	0	1669.78	V5BVR2	196	211	yes	yes	2	4.7637e-13	159.81	2		3		6		2					1	40125000	0	0	3263500	0	31622000	0	0	0	0	0	0	5239800			12
DQETYESAGAQTLSASETCTR	RRGLRELRDQETYESA	SASETCTREAEEDRVA	R	D	Q	T	R	E	21	0	2303.98	V5C230	110	130	yes	yes	2	6.9085e-12	163.92			3	3	4	1							24058000	0	0	7396900	4057500	11528000	1075600	0	0	0	0	0	0			9
DQGSVASVQDSQIDILSALR	WQSRRRRRDQGSVASV	IDILSALRALGMDCSS	R	D	Q	L	R	A	20	0	2101.07	V5BCG5	222	241	yes	yes	2	1.3774e-70	256.03	16	24	9	7	14	7	22	23	17	20	4	11	395540000	23475000	53643000	12635000	6167800	19004000	8304600	46888000	36773000	96886000	69411000	3369400	18981000		1685;1686;1687	143
DQKLWSLPVK	________________	KLWSLPVKRVPVAQKV	M	D	Q	V	K	R	10	1	1212.69	V5D2J8	2	11	yes	yes	2	0.049976	58.274		1	2		2						1		29651000	0	4569100	15832000	0	7378100	0	0	0	0	0	1872300	0			6
DQLLSFSLGESAFDYAER	FAKYREFRDQLLSFSL	SAFDYAERLFEKNPSS	R	D	Q	E	R	L	18	0	2046.95	V5DLL6	49	66	yes	yes	2	1.1812e-33	221.9	5	4	5	6	4	5	4	4	2			5	46723000	4623200	3272300	6671700	12180000	4698100	9064900	1199600	1674100	114690	0	0	3224700			22
DQLYHVADLLVGVLK	QFIVISLKDQLYHVAD	DLLVGVLKNKQKETSS	K	D	Q	L	K	N	15	0	1681.94	V5BY13	1232	1246	yes	yes	3	0.00011961	127.36				2	1		1	5					1838500	0	0	0	1013600	129560	0	225490	469940	0	0	0	0			3
DQMDWDEAPGNLNLEHFQSSCPVNK	LWDRYVGKDQMDWDEA	QSSCPVNKFKQGPFYD	K	D	Q	N	K	F	25	0	2930.26	V5BR85	382	406	yes	yes	3	1.8146e-08	127.58	2	3	2		2		4				4	1	25864000	6403700	5627900	2010500	0	3746600	0	1605900	0	0	0	3938600	2530500			5
DQMLMGFVSGIPVTMR	HVAVRRKRDQMLMGFV	SGIPVTMRMGVPKKVL	R	D	Q	M	R	M	16	0	1780.87	V5DTE0	114	129	yes	yes	2	0.050146	49.708						1							7756500	0	0	0	0	0	7756500	0	0	0	0	0	0			1
DQNVVNGSQNATTLR	AFILSLKKDQNVVNGS	SQNATTLRGEISGDIA	K	D	Q	L	R	G	15	0	1615.79	V5BX15	405	419	yes	yes	2	6.2284e-38	227.36	10	8	6	6		3					10	8	139850000	40540000	25955000	13281000	10044000	0	1355300	0	0	0	0	9909100	38771000		4198	42
DQPTPVATSVSSVVER	AIAENGHRDQPTPVAT	SVSSVVERDVADDPVA	R	D	Q	E	R	D	16	0	1670.85	V5BPJ2	716	731	yes	yes	2	2.7298e-07	159.1	3	2	2		5	4	5	8	11	8	2	2	146990000	5487700	3108200	2506900	0	13889000	6760900	10681000	16992000	37664000	47579000	1002300	1316800		6617	39
DQQYAMNNR	RQNAEAIKDQQYAMNN	QQYAMNNRVHELAQEL	K	D	Q	N	R	V	9	0	1138.48	V5B9J9	130	138	yes	yes	2	0.069328	48.602											1		15963	0	0	0	0	0	0	0	0	0	0	15963	0			1
DQTLPIVFFHNFDIFEDDLHDHGIVK	GVNWELLKDQTLPIVF	LHDHGIVKSSVRFRVM	K	D	Q	V	K	S	26	0	3110.51	V5BB88	419	444	yes	yes	4	0.00046356	62.999	2	2		1	3		2	4			4	3	16699000	1438900	1342300	0	2682400	2274500	0	786500	1400000	0	0	2462000	4312200			7
DQYPLVCINTTSGTASEITR	EGLDRAEKDQYPLVCI	GTASEITRFAVITDEK	K	D	Q	T	R	F	20	0	2225.06	V5BRQ8	138	157	yes	yes	2	2.2736e-38	217.73	6	5	2	3	2	2	3	7	1		3	2	79637000	14251000	11390000	5333900	8293200	10259000	4115600	5946500	10765000	722910	0	3837000	4723600			23
DRAELEVDITGWQWWSPLEER	MDWCPEVRDRAELEVD	WWSPLEERRLLPVRLR	R	D	R	E	R	R	21	1	2614.25	V5DAE9	272	292	yes	yes	3	3.1163e-07	139.38	5	6	4	4	2	2		4			3	2	38980000	3684400	2956300	4089100	15799000	1161100	2323100	0	1579300	0	0	1937300	5450900			9
DRDATASAESPSLAAVNEESHLSGVEGGSSR	VLCHASRRDRDATASA	GVEGGSSRMKEEICVP	R	D	R	S	R	M	31	1	3085.42	V5BVG9	874	904	yes	yes	3	0.001996	53.014							1						7683300	0	0	0	0	0	0	7683300	0	0	0	0	0		4085;4086;4087	1
DREEGGQYPNASRSSSAGAANAPVPLPR	KEGSRRQKDREEGGQY	NAPVPLPRSMRHSSPG	K	D	R	P	R	S	28	2	2853.38	V5BJB5	518	545	yes	yes	3	0.00065357	69.084	4	3	2	1	4		5		1	1	1	3	103920000	13896000	5651900	8243300	2787100	35449000	0	18512000	0	1220900	455760	936590	16771000		2640;2641;2642;2643;7364	9
DRELLPPLAESPFGPFPPGHGSR	AERKQLLRDRELLPPL	FPPGHGSRSEAKVFKG	R	D	R	S	R	S	23	1	2472.26	V5BXN2	14	36	yes	yes	3	2.5077e-08	145.19		1							4	5	2		8795000	0	257630	0	0	0	0	0	0	3834500	4385600	317280	0		4236	9
DRLFSEIEKEPPR	AFVTSAPRDRLFSEIE	EIEKEPPRKLPPRSSF	R	D	R	P	R	K	13	2	1614.84	V5BHD7	244	256	yes	yes	3	0.0046336	101.04	2		1		2		4		7	6	2		40068000	849010	0	263920	0	591990	0	758670	0	15119000	21329000	1156300	0		2365	10
DRTDLMSQGNFNR	YKIFASRRDRTDLMSQ	MSQGNFNRYPSQFSIR	R	D	R	N	R	Y	13	1	1552.71	V5D848	142	154	yes	yes	2;3	1.6621e-11	191.79	15	13	18	10	15	14	13	12	6	3	12	10	560280000	93043000	67412000	68618000	44634000	71008000	30859000	47263000	26759000	3117000	800160	44410000	62360000		4673	99
DRVPSAFELQER	SDPIDKEKDRVPSAFE	SAFELQERGDSDEGDG	K	D	R	E	R	G	12	1	1445.73	V5BES3	10	21	yes	yes	2	0.0087817	110.12	1												0	0	0	0	0	0	0	0	0	0	0	0	0		1984	1
DSAGAATPATLSTFHAV	GGSAHQLRDSAGAATP	TLSTFHAV________	R	D	S	A	V	-	17	0	1615.78	V5BH56	578	594	yes	yes	2	4.4831e-15	186.94	2	2	3		1		2		6	7			44731000	2295700	1844600	2221200	0	907650	0	890520	0	14430000	22141000	0	0		6309	13
DSAMESLDPNMSNYR	ARLLEHNRDSAMESLD	DPNMSNYRLELDDIIE	R	D	S	Y	R	L	15	0	1728.71	V5BDF9	462	476	yes	yes	2	1.2714e-17	199.75	3	1					3		6	5	2		51881000	1551400	828410	0	0	0	0	1772300	0	21583000	24465000	1681400	0		1813	12
DSDALSAITSTSLGSAAMGLHR	KEQRIIARDSDALSAI	SAAMGLHRRHNAKCAK	R	D	S	H	R	R	22	0	2160.05	V5BC84	104	125	yes	yes	2;3	3.6727e-07	135.12	4	4	2	1	2		1				2	10	58083000	8161200	8665300	3357100	1186700	983400	0	602560	0	0	0	1969700	33157000		1656;1657;1658;6126	17
DSESSCSAGVTLPLSQAAISGIESPR	VDVETSPKDSESSCSA	ISGIESPRAPSFSDRA	K	D	S	P	R	A	26	0	2618.25	V5BPZ6	344	369	yes	yes	2	0.0029141	59.461							1						563460	0	0	0	0	0	0	563460	0	0	0	0	0		3476	1
DSFPELNAGLVSVPSAAR	GTAHEGKRDSFPELNA	VSVPSAARKADAGAAA	R	D	S	A	R	K	18	0	1828.93	V5AZ92	211	228	yes	yes	2	8.264e-25	194.56	8	3	4	5	6	4	7	8	6	7	5	8	154030000	15518000	3888100	12599000	16986000	10780000	11981000	12232000	14682000	13969000	20446000	6188200	14759000		539	67
DSFTGVMDVKPR	LYHARRRKDSFTGVMD	GVMDVKPRRPLASITQ	K	D	S	P	R	R	12	0	1350.66	V5BBE5	145	156	yes	yes	2	3.487e-16	201.08	8	8	7	6	8	6	8	8	6	7	4	6	281220000	27162000	22254000	23844000	17565000	40114000	14590000	26150000	16066000	22855000	42309000	7659800	20651000		1478;6080	80
DSFVSPSLVSAGGVIAAFAEGR	EETGSSRRDSFVSPSL	IAAFAEGRVYAEYVVE	R	D	S	G	R	V	22	0	2136.09	V5BAU1	101	122	yes	yes	2	8.18e-11	155.08					6	1	5	2	12	7			46434000	0	0	0	0	3120200	976120	3108400	1537700	20037000	17655000	0	0			26
DSGDGPGGNFLFTPTAAR	KGDGENTRDSGDGPGG	LFTPTAARVDVHPLVL	R	D	S	A	R	V	18	0	1778.82	V5C1Q5	32	49	yes	yes	2	8.9849e-33	219.21	4		1	2	3	2	2	8	3	2	3		54097000	7016400	0	2286000	3925400	6549000	3199400	4780200	14049000	4202000	3339300	4750000	0		4384;6937	20
DSHGYVGADLAQLCTEAAMQCVR	VDVEKIAKDSHGYVGA	EAAMQCVREKMSVIDW	K	D	S	V	R	E	23	0	2551.13	V5B4G8	454	476	yes	yes	3	2.3362e-05	117.23	6		4		2	1				2	6		91441000	26379000	0	21254000	0	21574000	2832100	0	0	0	7320400	12081000	0			18
DSIILYVEGPVGHDAIK	FKQDKDSKDSIILYVE	PVGHDAIKYLCDDYHL	K	D	S	I	K	Y	17	0	1824.96	V5B3E2	49	65	yes	yes	2	0.00023213	114.01			1										1485100	0	0	1485100	0	0	0	0	0	0	0	0	0			1
DSIITSPVDR	ISPKYSKKDSIITSPV	IITSPVDRAKPLASNV	K	D	S	D	R	A	10	0	1101.57	V5DM89	631	640	yes	yes	2	9.4247e-09	184.98	2	1				2	4	2	2	7	7	5	124640000	1554800	358080	0	0	0	4122500	8231400	5191900	3421600	38862000	36207000	26690000		5308;5309;7195	25
DSILDCFEQFLR	MMVSDVERDSILDCFE	DCFEQFLRMHWVSAMA	R	D	S	L	R	M	12	0	1541.72	V5DPJ5	218	229	yes	yes	2	1.7175e-05	153.34	2		3				3		8		1		1725100	131730	0	499170	0	0	0	112790	0	930590	0	50806	0			9
DSILGSFK	VTWLAMWRDSILGSFK	DSILGSFKYVMLAPSS	R	D	S	F	K	Y	8	0	865.455	V5BQI4	247	254	yes	yes	1	0.047604	44.753	2	2	2	3	2	2	3		2	1	1		319670000	52678000	35552000	19347000	58402000	34654000	23255000	35203000	0	14769000	8840100	36974000	0			2
DSIPPSRPHSISR	EQQWTMHRDSIPPSRP	SRPHSISRALSRHSSD	R	D	S	S	R	A	13	0	1447.75	V5BMX2	132	144	yes	yes	3	0.046584	50.354	6	2	1	1	2	1	3				4	2	57405000	12110000	1151800	456460	506260	3105500	663750	3283800	0	0	0	29241000	6886200			11
DSLGDIGEAVATASR	QPNVSATKDSLGDIGE	EAVATASRNGGRQSSS	K	D	S	S	R	N	15	0	1460.71	V5B9G7	231	245	yes	yes	2	4.0921e-44	245.67	8	9	8	7	12	8	10	8	26	20	11	11	4038300000	376460000	370990000	354470000	342640000	474380000	334330000	399200000	290180000	328680000	358450000	122730000	285810000		1263;1264;5995	126
DSLGGNSR	SKLTRILKDSLGGNSR	DSLGGNSRTALVLCCS	K	D	S	S	R	T	8	0	804.373	V5BAA8	329	336	yes	yes	1	0.060493	44.117	1						1					2	5671400	2332800	0	0	0	0	0	1175900	0	0	0	0	2162600			1
DSLHILSDDDYER	LHALKKEKDSLHILSD	LSDDDYEREECNDEAF	K	D	S	E	R	E	13	0	1576.7	V5BN98	365	377	yes	yes	2	4.428e-05	152.37				4		2	4	5	1				17397000	0	0	0	3786800	0	2465200	6493200	4571300	80670	0	0	0		3176	6
DSLHTPVLEGGNTVVTQVLR	LEDEQPRRDSLHTPVL	TVVTQVLRYEANSKSM	R	D	S	L	R	Y	20	0	2134.14	V5BI86	25	44	yes	yes	2;3	3.6907e-10	158.35	8	7	7	6	6	4	9	6	13	12	9	13	255840000	13048000	6364100	11195000	13933000	14721000	7711600	12512000	10225000	46541000	41164000	19198000	59227000		2468;6355	80
DSLPPLVNTLER	MTLRSTSRDSLPPLVN	PLVNTLERYIYREMDA	R	D	S	E	R	Y	12	0	1352.73	V5B7C1	179	190	yes	yes	2	0.00029142	120.54	1						1		4	3		2	7997200	113240	0	0	0	0	0	50179	0	3679700	3936000	0	218110		1069	6
DSLSGYGAVAAIVTR	AMLSACDRDSLSGYGA	AVAAIVTRDKMTTRLI	R	D	S	T	R	D	15	0	1478.77	V5BGL9	178	192	yes	yes	2	9.1692e-09	174.47	2	2	4	5	7	4	5	2				4	49897000	1568700	1699900	7245400	11477000	11411000	5245100	4048700	2238000	0	0	0	4962400			19
DSMGIAQVK	SRIGMQLRDSMGIAQV	SMGIAQVKNVTGRKIL	R	D	S	V	K	N	9	0	947.475	V5BSE4	56	64	yes	yes	2	1.1796e-05	134.26											2		254770	0	0	0	0	0	0	0	0	0	0	254770	0			2
DSNAEYVAWGHSMVADPLGR	VLLCSPARDSNAEYVA	MVADPLGRVIATAEEG	R	D	S	G	R	V	20	0	2173.99	V5B8Z7	216	235	yes	yes	3	0.01096	81.854	1	1	2		5		1		1	1	1	2	16423000	819850	534750	2995200	0	8647000	0	673120	0	173520	179510	334330	2065700			4
DSNSEDVVSLYLLR	RKRAAEKRDSNSEDVV	VVSLYLLRRDRKNIIS	R	D	S	L	R	R	14	0	1608.8	V5DJU3	561	574	yes	yes	2	1.629e-16	199.09	3		2		1		1		5	6	1	4	12655000	608850	0	460760	0	64087	0	324250	0	4714500	4715900	235920	1530500		5185;5186	9
DSNTSNMGQPSSVSNSPVLTATR	LPLTVELRDSNTSNMG	SPVLTATRFDTLRKYF	R	D	S	T	R	F	23	0	2349.09	V5BUH4	307	329	yes	yes	2	6.3767e-05	115.06	1	1	2	2			3	1	5	2			13140000	418220	228150	313400	676680	0	0	1746400	200490	5222100	4334300	0	0		4024;4025;6841	2
DSPIVDIFSNDGNYLYR	DLGVAVLRDSPIVDIF	NDGNYLYRILYTGSVU	R	D	S	Y	R	I	17	0	1986.93	V5B9J8	721	737	yes	yes	2	2.5851e-21	205.66	7	8	6	3	7	4	2	8	6	4	9	4	49489000	6889800	7756000	4429900	6282000	4914100	3080400	621920	2298400	3084800	1800100	5667100	2664000			30
DSPRGSVNFSSSHR	SVPISSFRDSPRGSVN	VNFSSSHRHSFFVYTE	R	D	S	H	R	H	14	1	1531.71	V5BPJ5	193	206	yes	yes	2;3	0.028508	70.615	2	3	3		2		5				5	1	21917000	455760	2300700	1686000	0	10220000	0	3561300	0	0	0	1505100	2188700		3383;3384	2
DSPTVDIFSNDGNYLYR	DLGVAVLRDSPTVDIF	NDGNYLYRILYTGSVU	R	D	S	Y	R	I	17	0	1974.9	V5AU45	160	176	yes	yes	2	0.064074	86.411				1		2					1		1709100	0	0	0	386560	0	532390	0	0	0	0	790180	0			0
DSQLLYDDDGSHLTSSSFDMRPLSEDSVGR	GPAFLDVRDSQLLYDD	LSEDSVGRVHATASTT	R	D	S	G	R	V	30	0	3328.48	V5BXT5	689	718	yes	yes	3	0.0011567	58.357	2		1		1								10238000	4741600	0	3370200	0	2126100	0	0	0	0	0	0	0		4241;4242	4
DSQNLFTGFYLR	EQAQRAGRDSQNLFTG	LFTGFYLRNFSGQVIP	R	D	S	L	R	N	12	0	1459.71	V5BIY4	830	841	yes	yes	2	0.053543	57.225								6		1			3472200	0	0	0	0	0	0	0	3418800	0	53403	0	0		2581	1
DSRPEHILSR	WKEMPENKDSRPEHIL	RPEHILSREELFRGES	K	D	S	S	R	E	10	0	1208.63	V5BTU8	118	127	yes	yes	2;3	0.0062371	106.55	2	2	1	6	5	2	2		2	7	2	11	35268000	1193000	747480	137780	2872200	5218800	486710	843640	0	500830	2680600	2565800	18021000		3966	11
DSSIVQGALSIMYLPSDGVIK	QEVHAMMRDSSIVQGA	LPSDGVIKESTAHEGG	R	D	S	I	K	E	21	0	2192.14	V5B8G9	686	706	yes	yes	2	2.1354e-05	126.16	1	2	4		5	1	5		4		2		17812000	226820	1040700	4192000	0	1986900	601050	2551100	0	6306200	0	907630	0		1185;1186	22
DSSKDTSVVLPSEQHSEK	DGKKKKTRDSSKDTSV	PSEQHSEKQQGKPAKG	R	D	S	E	K	Q	18	1	1971.94	V5B7B2	181	198	yes	yes	2;3	0.00042859	104.49	8	10	10	7	11	7	12	6		1	2	7	285750000	43539000	38150000	27264000	16598000	58990000	12378000	50048000	16149000	0	364820	529980	21736000		1065;1066	64
DSSPHVNLGTEPKPEGTSAK	MSKEKVFRDSSPHVNL	KPEGTSAKQLSGVPSR	R	D	S	A	K	Q	20	0	2050	V5BH65	526	545	yes	yes	3	0.025343	65.365	3	3	2		2	2	2	1	1		2	4	87359000	7586700	6875800	956180	0	6947000	2271900	6788400	1521800	1471600	0	5759500	47181000			11
DSTAAASFWESSCTFYDSLMHR	IRGHADIRDSTAAASF	FYDSLMHRIVKQGHSL	R	D	S	H	R	I	22	0	2568.07	V5ASV7	349	370	yes	yes	3	0.00011587	110.26	5	1	3	1	5	3	5	3	3		3	4	52731000	7450500	1206700	5760400	1603200	10459000	5583800	5900200	3641200	605010	0	2397700	8123000			20
DSTPSLPQFSPVISPVTCER	KAGTTDTRDSTPSLPQ	ISPVTCERQSRDDNDS	R	D	S	E	R	Q	20	0	2216.08	V5BK35	218	237	yes	yes	2	0.039471	67.655											2	1	2190200	0	0	0	0	0	0	0	0	0	0	1527300	662900			1
DSTSPQYVGGENLALTPFR	VVVLMEERDSTSPQYV	NLALTPFRLAEKRYKL	R	D	S	F	R	L	19	0	2051	V5BRD6	57	75	yes	yes	2	3.4633e-25	193.51	10	9	4	3	2		5	6	1		9	9	178200000	34956000	21605000	4868300	4498300	6460700	0	6750000	9504000	585590	0	34478000	54498000		3662;3663;6713	42
DSVEDVDNGRFDEMLEAS	SAQRTIERDSVEDVDN	FDEMLEAS________	R	D	S	A	S	-	18	1	2026.84	V5BLT9	400	417	yes	yes	2	0.00070312	151.11	2		6		2	1	1	4		1	2	1	38552000	9050500	0	12419000	0	3218800	773110	1358600	6618700	0	1042300	1611300	2459900			1
DSVEPLVDSAR	ETYATTAKDSVEPLVD	EPLVDSARGLVNKSAK	K	D	S	A	R	G	11	0	1186.58	V5BB58	176	186	yes	yes	2	0.00023462	130.47								1					550360	0	0	0	0	0	0	0	550360	0	0	0	0		1436	1
DSVIPLENHVSPFR	NGERDSIRDSVIPLEN	ENHVSPFRREAFHYPN	R	D	S	F	R	R	14	0	1608.83	V5BWF1	203	216	yes	yes	2	1.6493e-16	198.98	7	5	4	3	1	4		1			6	6	102420000	16734000	17447000	8527600	9045600	1570100	6911100	0	30295	0	0	24552000	17601000		4149	29
DSVLTWLLSDSIGGNAR	TLPQVPFRDSVLTWLL	DSIGGNARTTMVATLS	R	D	S	A	R	T	17	0	1802.92	V5D733	425	441	yes	yes	2	8.8103e-06	140.49	2	2	3	7	3	2	5	2	3			2	9525200	218020	199580	1267800	4231500	612450	845220	900020	446870	196550	0	0	607260			9
DSVLVAEQNWDNK	AVVVDVTKDSVLVAEQ	AEQNWDNKMWPGPYHN	K	D	S	N	K	M	13	0	1516.72	V5DB66	256	268	yes	yes	2	3.6546e-81	283.47	8	8	8	7	8	8	8	8	8	7	6	8	891480000	135750000	103380000	118160000	83660000	107830000	69636000	53656000	36424000	42139000	54863000	19565000	66424000			93
DSVVFDDLSCSLLLLAVTEDDRR	PSPAYAIKDSVVFDDL	AVTEDDRRVRVVYEDM	K	D	S	R	R	V	23	1	2637.3	V5BA15	348	370	yes	yes	3	0.020949	47.088							1						197450	0	0	0	0	0	0	197450	0	0	0	0	0			1
DTAEKEEGALEHTAKPR	GATSTTVKDTAEKEEG	LEHTAKPRGEEEAASV	K	D	T	P	R	G	17	1	1880.92	V5BMI0	491	507	yes	yes	3;4	0.00076753	93.228	2	2	2	1	2	1	2		8	8		2	43814000	377040	453760	291580	161410	548070	61881	239480	0	22354000	18610000	0	717130		6521	15
DTAETVQISSLALLK	AVPTEDLRDTAETVQI	ISSLALLKMLLHGRAG	R	D	T	L	K	M	15	0	1587.87	V5BMB2	27	41	yes	yes	2	3.458e-12	185.27	2	2	4	4	5	4	5	3	1	1			48644000	2653100	1554100	8783200	10154000	10134000	6402800	5276300	2055600	1102600	527930	0	0			13
DTDGLEIDFQR	EERALEYRDTDGLEID	GLEIDFQRELRTGSCL	R	D	T	Q	R	E	11	0	1307.6	V5BPH4	1694	1704	yes	yes	2	0.025818	70.942		4	2	4	1	5	4	2		5	1	1	118100000	0	17037000	5201500	18109000	4487300	18727000	15224000	8082600	0	16940000	6045400	8248100			12
DTDSLELLEPSVSFSR	NQVVFNSRDTDSLELL	EPSVSFSRFPASQTAV	R	D	T	S	R	F	16	0	1793.87	V5BR88	202	217	yes	yes	2	2.7735e-20	190.37	16	16	11	10	14	15	15	18	15	16	13	16	1348800000	75286000	119630000	107560000	106530000	102990000	92969000	113630000	108930000	182870000	209130000	35213000	94065000		3646;3647;3648;3649;6705	174
DTEGLEFFLGWGSLESK	KSYDEMFRDTEGLEFF	GWGSLESKNVVNVRES	R	D	T	S	K	N	17	0	1913.9	V5AJG2	117	133	yes	yes	2	4.4671e-63	233.78	4	8	4	5	2	5	5	8	4	3	4	4	137820000	9055900	13377000	21743000	37682000	1846800	25841000	3302700	13365000	1936300	1212800	3657900	4795500			61
DTHVQDTTPLTADTSGEPVSGPPAAHSLSR	GRKHHKERDTHVQDTT	PAAHSLSRCRCKEVQK	R	D	T	S	R	C	30	0	3043.45	V5BWW0	304	333	yes	yes	3	2.7207e-10	127.94	4	2	3	2	3	2	4		6	3	1	2	69979000	8968600	2818300	2219300	2018000	7683400	1271200	10324000	0	17018000	10396000	431140	6831700		4175;4176;6881	5
DTIEFPELFGSQEER	PYLIETPRDTIEFPEL	LFGSQEERVVVVEAAD	R	D	T	E	R	V	15	0	1795.83	V5BA13	248	262	yes	yes	2	1.8669e-17	196.01	2	4					4	7	1	2	1	2	18539000	460450	1390400	0	0	0	0	3614900	7033000	420490	3730400	378520	1511300		1311	8
DTLPTTEHAPDAIIPSNFATESPTEHSVSFLK	SVPSPQHRDTLPTTEH	EHSVSFLKKPQETESA	R	D	T	L	K	K	32	0	3451.68	V5D5C4	491	522	yes	yes	3;4	9.5396e-06	103.85	9	10	8	3	7	4	8	8			4	11	527400000	56785000	56302000	62626000	22866000	87280000	30862000	56089000	50273000	0	0	13603000	90713000		4581;4582;6991;6992	67
DTMADTLPLSR	ELVVGTMKDTMADTLP	ADTLPLSREHSVQRLS	K	D	T	S	R	E	11	0	1218.59	V5BC45	195	205	yes	yes	2	3.6715e-28	227.92	16	14	15	13	15	17	16	16	4	7	10	17	2972100000	381940000	213310000	255470000	312860000	283550000	325300000	317620000	374650000	5163400	7337200	118820000	376100000	168	1639	148
DTMADTLPLSREHSVQR	ELVVGTMKDTMADTLP	SREHSVQRLSTRAAGQ	K	D	T	Q	R	L	17	1	1954.95	V5BC45	195	211	yes	yes	2;3	0.00016064	119.17	21	18	12	8	18	11	21	19	1	2	14	17	1349100000	228410000	124630000	105110000	35880000	267700000	55985000	153970000	114590000	92790	456050	71578000	190770000	168	1639;1640	149
DTPETPEQSPDAVFTHGK	SPGAHNNRDTPETPEQ	DAVFTHGKAEPQRTLS	R	D	T	G	K	A	18	0	1954.89	V5AS97	438	455	yes	yes	2;3	8.5475e-13	164.74	10	9	10	8	9	12	14	14		2	4	5	640220000	70845000	37303000	75145000	48409000	92859000	66516000	127280000	74261000	0	649160	12857000	34096000		5658	79
DTPNVFDDAMQIPHR	PSRLSFSRDTPNVFDD	DAMQIPHRYLYRLLLQ	R	D	T	H	R	Y	15	0	1754.8	V5DPK6	1578	1592	yes	yes	2	0.036339	73.877									2			1	16013000	0	0	0	0	0	0	0	0	14438000	0	0	1575000			1
DTQGGSSTAHLSPTTVK	QGEAADGKDTQGGSST	HLSPTTVKHVSLLEAA	K	D	T	V	K	H	17	0	1685.82	V5B506	23	39	yes	yes	2;3	1.0361e-20	197.86	8	8	8	7	7	8	7	8	8	7	8	8	280200000	49769000	40454000	19176000	15504000	17375000	8888300	9163000	6073900	14241000	10011000	21056000	68490000		923;5890;5891	91
DTSDSSAAVLDDLQR	MQAPPSVKDTSDSSAA	AVLDDLQRCLQDMQRR	K	D	T	Q	R	C	15	0	1591.73	V5BBE5	550	564	yes	yes	2	7.35e-18	203.85	1	3	2				2		3	4	2		20046000	1726400	3440000	2108700	0	0	0	1515700	0	4183200	5905300	1166900	0			9
DTSIQEIDAALK	DLTFTAARDTSIQEID	QEIDAALKRASKTYMK	R	D	T	L	K	R	12	0	1302.67	V5B797	270	281	yes	yes	2	1.1264e-22	215.77	5	6	1	1	1				1	1	4	6	50183000	8764000	12224000	349850	1691800	734340	0	0	0	1254100	822030	6265100	18079000			21
DTSPGILSGSGWGLTMR	CESNLTSRDTSPGILS	SGWGLTMRSSMSSTAS	R	D	T	M	R	S	17	0	1733.84	V5BFH1	106	122	yes	yes	2	5.2486e-06	147.08									5	8			10799000	0	0	0	0	0	0	0	0	3360400	7438700	0	0		2121;6265	12
DTSPVHTSGQRPVNTGGSIPQALLDR	SLGYTPQRDTSPVHTS	IPQALLDRQQKNCEQE	R	D	T	D	R	Q	26	0	2702.37	V5D309	228	253	yes	yes	3	2.2635e-06	95.209	5	5	3	6	6	4	4	2	2	4	4	7	205370000	22704000	26742000	12377000	20932000	28626000	8259600	9199500	5267900	2478900	6405000	10082000	52292000		4537;6979	32
DTTDAESLGFDVLHLTETPSYIR	SRLRRHHRDTTDAESL	TETPSYIRGKLRPYQI	R	D	T	I	R	G	23	0	2579.24	V5BLR6	143	165	yes	yes	2;3	1.5868e-11	160.21	14	12	12	8	6	3	4	2	1	1	10	14	198580000	32843000	33706000	30557000	26358000	3804200	2331700	1939900	809570	136060	43282	14787000	51260000		3013;6492;6493	70
DTTHPSHGFFFLADTPTVTSQR	TYVEGKLKDTTHPSHG	TPTVTSQRMKAMMTGT	K	D	T	Q	R	M	22	0	2461.17	V5BRA5	109	130	yes	yes	3	6.8906e-12	162.82		2							1	2	3	5	40115000	0	2032600	0	0	0	0	0	0	360820	882450	7972500	28866000		6710;6711	9
DTTNAEAASWFAGLETANNK	KDETRNRKDTTNAEAA	GLETANNKLAVTEQAI	K	D	T	N	K	L	20	0	2109.96	V5BC81	249	268	yes	yes	2	0.031459	76.78	1												1408800	1408800	0	0	0	0	0	0	0	0	0	0	0			1
DTTPFDDNVPWTLQLQADFGSGNITGK	STGENGNRDTTPFDDN	GSGNITGKFILHTSSM	R	D	T	G	K	F	27	0	2936.38	V5DTK4	485	511	yes	yes	2	0.0008781	65.741									1				615250	0	0	0	0	0	0	0	0	615250	0	0	0			1
DTVGLPCEAFDESGVTDAFLMHSLAVALHR	LATIVEKKDTVGLPCE	SLAVALHRALFAPHVG	K	D	T	H	R	A	30	0	3257.55	V5BHP4	1232	1261	yes	yes	4	0.067453	18.356	1	2			2		4					1	3261700	528510	569000	0	0	228390	0	1056200	0	0	0	0	879600			1
DTVSSILAPRESFTTTER	QGVTGAGKDTVSSILA	ESFTTTERRCVKPLNR	K	D	T	E	R	R	18	1	2009.01	V5B266	110	127	yes	yes	2;3	1.3409e-06	144.18	16	15	11	12	11	9	13	13	8	4	11	15	553860000	90322000	65671000	45470000	49041000	52817000	30286000	40484000	24009000	25468000	20691000	34666000	74937000		702;5811;5812;5813	122
DTYDSPALHR	PISDAALRDTYDSPAL	YDSPALHRANDRVGIS	R	D	T	H	R	A	10	0	1173.54	V5BTJ0	740	749	yes	yes	2	0.0087883	79.744												1	1337500	0	0	0	0	0	0	0	0	0	0	0	1337500		3921	1
DVADDPVAAEPNPLTATSTLNSPPK	SVSSVVERDVADDPVA	STLNSPPKTAVVNAAA	R	D	V	P	K	T	25	0	2519.24	V5BPJ2	732	756	yes	yes	2	3.5483e-13	152.28	6	6	6	4	7	4	8	8	8	7	2	5	195830000	14220000	15536000	15300000	7842700	21479000	9410800	17855000	14832000	33520000	29449000	2567600	13814000		3373	68
DVADTAPSFTR	FVSTVTLRDVADTAPS	DTAPSFTRNLSSTGAA	R	D	V	T	R	N	11	0	1178.56	V5DFK1	556	566	yes	yes	2	0.00065651	116.58		1		1				5					7622300	0	1549400	0	1560000	0	0	0	4513000	0	0	0	0		5001	6
DVAFEDYESLHGFLYR	FHVHTKLKDVAFEDYE	SLHGFLYRFHKKVPQV	K	D	V	Y	R	F	16	0	1959.9	V5D725	370	385	yes	yes	3	0.0005262	99.844	2	2	4	4	2	2	5	2			2		24816000	2469000	1456800	8448900	6587400	1357800	1349500	1113500	678050	0	0	1355200	0			6
DVALCEAMNSSQGILEDDVAELVSR	NGLHDLSRDVALCEAM	DVAELVSRFESTGEVK	R	D	V	S	R	F	25	0	2720.26	V5AU30	29	53	yes	yes	2	8.2323e-05	81.65	2	2	1	2	2	3	1	2			1		4595400	556230	395380	321640	995040	462580	1251400	260890	167090	0	0	185150	0			3
DVAPTKPNTSVAGGHAR	IDEARGKKDVAPTKPN	SVAGGHARTFRSLSFS	K	D	V	A	R	T	17	0	1676.86	V5AY88	390	406	yes	yes	3	0.029675	54.225	3	3	3	2	3	3	2		3	2	1	5	17221000	2665000	1845700	1165600	551680	2243100	882710	804420	0	323900	123920	182970	6432400			15
DVASVEDLQLPEGFSGPVGSAVER	HASTRAPRDVASVEDL	PVGSAVERHSSSLSSS	R	D	V	E	R	H	24	0	2457.2	V5ARH8	134	157	yes	yes	2	0.00026063	87.16												2	1390400	0	0	0	0	0	0	0	0	0	0	0	1390400		183	1
DVAYNDNSGNFGDVTHK	DVLKQATRDVAYNDNS	NFGDVTHKWNVIELSA	R	D	V	H	K	W	17	0	1851.8	V5DIX1	185	201	yes	yes	2;3	1.3175e-106	295.22	15	16	14	14	16	15	16	20	9	10	13	16	3422300000	499900000	553140000	334770000	276130000	564050000	158910000	260850000	132930000	44872000	40638000	140830000	415290000			162
DVCAATNPR	ALAESALKDVCAATNP	VCAATNPRQGSKEDVM	K	D	V	P	R	Q	9	0	1002.46	V5BRQ8	369	377	yes	yes	2	0.010416	78.556											1		132580	0	0	0	0	0	0	0	0	0	0	132580	0			1
DVCCLVR	VADLHVIRDVCCLVRG	RDVCCLVRGRAAQISA	R	D	V	V	R	G	7	0	920.421	V5BQ43	384	390	yes	yes	2	0.029907	86.866											2		756620	0	0	0	0	0	0	0	0	0	0	756620	0			2
DVDAAVVHESTDEQSPAEICGESK	NRDSSEAKDVDAAVVH	AEICGESKNNAENTTG	K	D	V	S	K	N	24	0	2572.12	V5BKK3	268	291	yes	yes	2;3	4.1105e-05	103.42	1						2						6631200	2763300	0	0	0	0	0	3867900	0	0	0	0	0		2867;2868;6467	3
DVDANELKSAELRPTFTLR	HQLPNVGKDVDANELK	LRPTFTLRENLTPVLA	K	D	V	L	R	E	19	1	2174.13	V5BEF6	344	362	yes	yes	3	0.0019328	102.15	7	7	8	7	7	6	7	7	5	1	7	7	1115600000	114580000	122380000	124830000	112780000	162060000	87615000	63331000	37079000	11597000	2007100	101140000	176160000		1940	76
DVEAPLAEQLHALTADVGDDSLSEAALER	RRLMKFVKDVEAPLAE	LSEAALERSRIASEEA	K	D	V	E	R	S	29	0	3034.47	V5BPP5	138	166	yes	yes	3	3.0984e-11	126.47	2	5	3		3	1	3	1	4	2		5	23821000	1057400	5513200	2400700	0	1428900	311340	1768200	461930	3487500	3079000	0	4312500		3420;3421	13
DVEGNFR	AVPPRKVRDVEGNFRG	RDVEGNFRGVVILSYE	R	D	V	F	R	G	7	0	835.382	V5BUK3	153	159	yes	yes	2	0.063914	55.504		1											415050	0	415050	0	0	0	0	0	0	0	0	0	0			1
DVESIAEEQLR	AVAGEDSRDVESIAEE	SIAEEQLRMSFASYAG	R	D	V	L	R	M	11	0	1287.63	V5BHZ2	1002	1012	yes	yes	2	5.9131e-28	222.55	8	8	8	7	8	8	8	8	8	7	7	8	1186600000	104300000	86415000	99954000	172420000	72174000	82404000	98487000	100910000	61532000	56803000	100170000	151070000		2444	96
DVEVLFMTDAIDEYVVSQVQDFGNK	HIEEALERDVEVLFMT	QVQDFGNKRLINLAKD	R	D	V	N	K	R	25	0	2860.35	V5BKG0	514	538	yes	yes	2	2.2293e-06	111.6							2						464080	0	0	0	0	0	0	464080	0	0	0	0	0	258		1
DVEVLFMTDAIDEYVVSQVQDFGNKR	HIEEALERDVEVLFMT	VQDFGNKRLINLAKDN	R	D	V	K	R	L	26	1	3016.45	V5BKG0	514	539	yes	yes	3	0.0047013	57.142	1	3	2			1	1				4	3	7262500	692410	1394700	1563800	0	0	588110	272070	0	0	0	1640500	1110900	258		7
DVFCDSIAEDTPFLR	DSKSTGERDVFCDSIA	AEDTPFLREWNPSLPP	R	D	V	L	R	E	15	0	1783.81	V5BT25	44	58	yes	yes	2	0.00080019	110.12	1		1										1578200	1178100	0	400140	0	0	0	0	0	0	0	0	0		3874	2
DVFEILEVDYYDAAVR	RGDYLRMRDVFEILEV	DYYDAAVRQLLGHSLQ	R	D	V	V	R	Q	16	0	1915.92	V5BBV1	160	175	yes	yes	2	0.00011517	129.38	6		4		6	2	2	6				1	6978700	1512000	0	1965700	0	1370300	535560	228860	648920	0	0	0	717320			14
DVFQSLDLCWQLLR	CQGFYESRDVFQSLDL	DLCWQLLRTFPKVLLN	R	D	V	L	R	T	14	0	1791.9	V5BL70	299	312	yes	yes	2	1.8301e-07	168.89	4	1	5	4	3	8	5	3			3	3	26024000	1504400	327100	3768500	4502700	935890	8608500	1599600	1628200	0	0	581330	2567500			33
DVGAALPESNPNR	QQPGALVKDVGAALPE	LPESNPNRMAGKDDRN	K	D	V	N	R	M	13	0	1338.65	V5BAV6	168	180	yes	yes	2	5.2355e-23	215.02	6	6	8	7	6	8	5	8	4	3	7	8	231600000	35689000	29783000	26677000	30402000	16457000	13751000	10542000	8031700	6575100	1854300	17828000	34005000			73
DVGDASGTTGTFCLVMR	SLDNDFMRDVGDASGT	GTFCLVMRDYTTIVCN	R	D	V	M	R	D	17	0	1785.8	V5BH00	100	116	yes	yes	2	7.8145e-06	141.55	2	2	2		2		2		2	1	1	4	14145000	1818300	1475900	2465000	0	3305900	0	925980	0	786950	225700	229050	2911900			2
DVGFLFMDVVK	IAGMTMGRDVGFLFMD	FLFMDVVKLGQTPNLE	R	D	V	V	K	L	11	0	1268.65	V5DDV1	65	75	yes	yes	2	0.023327	72.29	1	2	2		3		5		2	1	1	1	2663600	125840	131820	534940	0	733700	0	469760	0	182090	121980	120590	242910			2
DVGVQYVVECTGLSSTR	DLVEIAWRDVGVQYVV	CTGLSSTRERCWGHVA	R	D	V	T	R	E	17	0	1868.89	V5BG34	95	111	yes	yes	2	5.8863e-11	164.58	3	2	5	2	4	6	3		5		1		48914000	3569000	607850	10698000	3171100	10172000	9232900	3241200	0	7911300	0	311480	0			11
DVHPNPTAHNVETGLELLNK	QMDPVVFKDVHPNPTA	TGLELLNKNACDSIIA	K	D	V	N	K	N	20	0	2197.11	V5BRQ8	76	95	yes	yes	3	0.019287	70.615	1			7		2	1	2				1	23154000	3954600	0	0	11810000	0	2459600	1155200	2067200	0	0	0	1707500			3
DVHSDVELPATPVLTGATSIVPK	QKNAEEVRDVHSDVEL	GATSIVPKGSRYVWVN	R	D	V	P	K	G	23	0	2345.25	V5AVH4	161	183	yes	yes	2;3	9.9758e-23	185.09	34	33	29	27	34	30	36	33	48	47	24	40	4477000000	292850000	248710000	311680000	318420000	357950000	294700000	232510000	212660000	787450000	943140000	102100000	374800000		392;393;5714;5715;5716	418
DVIAAHHNSQQQQQQQQQQMAASR	GDCLRDFRDVIAAHHN	QQQMAASRAEKEEEDE	R	D	V	S	R	A	24	0	2759.29	V5ATV5	276	299	yes	yes	3	0.00067075	70.407									1				330200	0	0	0	0	0	0	0	0	330200	0	0	0		295	1
DVISEFVGADAFLEK	PAAYEIAKDVISEFVG	GADAFLEKEQPLFGVE	K	D	V	E	K	E	15	0	1638.81	V5D8V4	222	236	yes	yes	2	4.1445e-28	191.19	15	10	10	6	10	8	8	8	5	7	9	8	589760000	49846000	49461000	84220000	98881000	59951000	76315000	38293000	28038000	11008000	14164000	24852000	54731000			83
DVISISHGASPMPSAK	TSPNNRTRDVISISHG	ASPMPSAKRLWQDPVV	R	D	V	A	K	R	16	0	1595.8	V5BIS2	274	289	yes	yes	2	8.0872e-14	184.66	21	21	14	16	16	18	11	17	3	3	14	12	516770000	84926000	66746000	40224000	43188000	57300000	43391000	21787000	66482000	2338600	1414000	38550000	50424000		2554;2555;2556	146
DVIVELAPEAQQK	RIFDLENKDVIVELAP	LAPEAQQKSKKTPECM	K	D	V	Q	K	S	13	0	1438.77	V5BDQ2	269	281	yes	yes	2	0.0041284	96.866		2									1	2	6299000	0	2977200	0	0	0	0	0	0	0	0	520160	2801700			5
DVLDNLSDLIQR	RRMDALEKDVLDNLSD	NLSDLIQRSTEVCIEN	K	D	V	Q	R	S	12	0	1399.73	V5BNF1	257	268	yes	yes	2	1.7981e-16	204.85	7	7	8	7	5	5	5	5	8	8	7	8	159460000	14762000	11764000	22420000	22020000	7629200	8583800	2713900	2863100	25273000	23438000	6285100	11707000			76
DVLDYNTLIFASFDEVSR	DFSFRWTKDVLDYNTL	ASFDEVSRIMGNTSHQ	K	D	V	S	R	I	18	0	2103.02	V5APD7	1257	1274	yes	yes	2	1.7849e-09	152.89	2	4	5	7	4	7	3		1	2	2	1	26163000	949770	2099900	4110500	8894000	1621800	5198000	949400	0	482250	691030	835430	330570			27
DVLNASISSHPIGDEVLTLEPIGHADLGVAVLR	EPRMFCDKDVLNASIS	DLGVAVLRDSPTVDIF	K	D	V	L	R	D	33	0	3406.81	V5AU45;V5B9J8	127	159	no	no	3;4	1.361e-09	129.97	14	14	15	18	7	14	11	11	5	10	6	10	442090000	26316000	44921000	79150000	127480000	11989000	45324000	17950000	18376000	7406300	8825300	19415000	34939000		309;310;311	117
DVLSGNDFVSFEEMQR	PRRFSENRDVLSGNDF	VSFEEMQRQVQTAACE	R	D	V	Q	R	Q	16	0	1871.84	V5BPJ7	712	727	yes	yes	2	0.0014008	92.792								2					1750800	0	0	0	0	0	0	0	1750800	0	0	0	0		3407	2
DVLSVTFSPDNR	HKFLGHTKDVLSVTFS	VTFSPDNRQIVSGGRD	K	D	V	N	R	Q	12	0	1348.66	V5BDQ2	111	122	yes	yes	2	1.2245e-30	227.48	8	8	8	7	7	9	8	4	3	2	7	8	391340000	64254000	61107000	45645000	54200000	22425000	31827000	13638000	5307500	2116500	1028000	29553000	60243000			74
DVLTELLGTVGEPAASAESDNS	VQNASNGKDVLTELLG	ASAESDNS________	K	D	V	N	S	-	22	0	2174.02	V5BKJ3	334	355	yes	yes	2	4.501e-16	174.81	8	6	8	7	8	7	6	8	6	2	5	8	343300000	41546000	29609000	45256000	36189000	30505000	24453000	39735000	42209000	15168000	2664700	10606000	25363000			76
DVLVSLEGHVVAMEEEVETLR	EQRAEKHRDVLVSLEG	EEEVETLREQLARAVR	R	D	V	L	R	E	21	0	2353.18	V5DEU3	293	313	yes	yes	3	1.4898e-05	123.59	2	3	5	5	2	6	4	5	3	1	7	2	21209000	1093800	794800	2815500	3705000	1046400	3615500	996960	1218600	243880	154750	4395800	1128000			28
DVMCSLNIDMDNVKGSK	CLEPCKCRDVMCSLNI	MDNVKGSKRLTLIAFR	R	D	V	S	K	R	17	1	1924.87	V5BQ28	1096	1112	yes	yes	2	0.062398	59.574									1	2			390250	0	0	0	0	0	0	0	0	140690	249560	0	0			0
DVMESNNHYYLILEYVPGGELFDK	HENIVALRDVMESNNH	PGGELFDKIVQLKRLD	R	D	V	D	K	I	24	0	2844.33	V5BWC2	74	97	yes	yes	3	2.0929e-06	118.36	1	1	4	6	8	7	5				2	4	59578000	725110	413140	8604100	12218000	13156000	14397000	3476100	0	0	0	968730	5619600			28
DVMTDYGYAECSSSCIHTLALFR	FNSSDVFRDVMTDYGY	IHTLALFREHYPGYRR	R	D	V	F	R	E	23	0	2695.17	V5DPI3	674	696	yes	yes	3	2.9192e-11	150.61	4	3	4	4	3	3	4	2	2	2	1	2	54974000	9489100	6444600	8726600	9428800	4007500	3895100	3840300	2009800	715130	1525800	1502800	3388600			15
DVNAAVATIK	YLGDVVPKDVNAAVAT	NAAVATIKTKRTIQFV	K	D	V	I	K	T	10	0	1000.56	V5AC55	27	36	yes	yes	2	5.8147e-06	172.21	8	8	10	7	8	8	8	8	8	7	7	8	806720000	126750000	74491000	104840000	44288000	77466000	38792000	81878000	48632000	42653000	30537000	66298000	70091000			96
DVNNMEETPNELGAAVPDTK	PVSDSLSKDVNNMEET	GAAVPDTKKIIRMEET	K	D	V	T	K	K	20	0	2142.97	V5DM89	1162	1181	yes	yes	2	1.0497e-14	165.65		2	1		2		1		3	7	1		23115000	0	550950	171480	0	1767500	0	557480	0	4314500	15176000	576750	0		7196	5
DVPGFGGLCSSMESSENR	IIPETTPRDVPGFGGL	SMESSENREHVSPSSL	R	D	V	N	R	E	18	0	1927.8	V5BRT6	548	565	yes	yes	2	2.9972e-13	169.06	6	6	7	6	5	7	3		7		5	3	149660000	23900000	26291000	17763000	19095000	15562000	14292000	4562900	0	15279000	0	6069000	6842200			49
DVQFLMEDVFEMYPHYEK	LHYTPRVRDVQFLMED	EMYPHYEKMGRSDVNK	R	D	V	E	K	M	18	0	2319.02	V5DCV2	34	51	yes	yes	3	1.7124e-07	139.34	7	8	8	7	8	8	7	8	7	5	2	8	120550000	7778000	7103400	26098000	20662000	11482000	16576000	4835800	3591200	5908600	2543200	1634300	12341000			85
DVSASLLR	QSKHDEERDVSASLLR	DVSASLLRLLVENEKG	R	D	V	L	R	L	8	0	859.476	V5BPZ9	479	486	yes	yes	2	0.0057326	96.665	5	4	6	3	2	10	5	6		1	3	1	168550000	26998000	10414000	24669000	11036000	7362000	33754000	31254000	14716000	0	593180	6197400	1553400		3478;3479	46
DVSGIETSPVVTYALER	GALVTSPRDVSGIETS	VVTYALERVTPAPSLT	R	D	V	E	R	V	17	0	1834.93	V5BP96	940	956	yes	yes	2	7.8005e-48	248.23	8	8	8	8	6	6	8	9	2	2	7	8	268030000	21750000	30491000	29061000	42856000	19211000	18187000	25644000	28723000	1451000	834550	16496000	33331000		3331;6602	76
DVSISNDGATIMNLLEIVHPAAK	DKLIHNGRDVSISNDG	EIVHPAAKSLVDIAMS	R	D	V	A	K	S	23	0	2407.24	V5C2S4	54	76	yes	yes	2;3	2.81e-09	149.44	25	19	21	18	16	20	16	11	11	2	12	22	1394900000	169050000	108430000	216910000	239770000	94817000	118960000	52327000	36580000	5809200	251510	102010000	249980000	357		175
DVSLDETESLPTFLAAR	QIPSFTHRDVSLDETE	LPTFLAARRSTCIDKR	R	D	V	A	R	R	17	0	1862.93	V5B3B9	481	497	yes	yes	2	1.6373e-08	162.09							2		6	6	1	1	12668000	0	0	0	0	0	0	507310	0	5573700	5995600	489260	102130		800	10
DVSPWQCGAVALCDVQLEQLFAFIAESKPQEANSGASNFHR	VVVVGEKKDVSPWQCG	SGASNFHRTLRDVMSQ	K	D	V	H	R	T	41	0	4576.15	V5AXR7	338	378	yes	yes	4	0.0040913	35.702							1						1168100	0	0	0	0	0	0	1168100	0	0	0	0	0			1
DVSSALEVPVPTAEAYAINEAHGDR	KDPAATLRDVSSALEV	INEAHGDRLLYATCAA	R	D	V	D	R	L	25	0	2610.26	V5BW76	244	268	yes	yes	3	4.2445e-05	80.236	4	1							5	5		1	24435000	4315300	2031300	0	0	0	0	0	0	9677800	7231600	0	1179300			9
DVSSLSSLGVGAGNNAGGENYR	WYISTGGRDVSSLSSL	NAGGENYRGRKYFDDI	R	D	V	Y	R	G	22	0	2122.99	V5DBB0	249	270	yes	yes	2	1.7769e-52	228.11	8	7	2	4	2	3	3	2	1	2	5	6	329080000	84009000	79507000	7645900	36854000	10970000	7222100	11614000	4399500	2390100	5675200	27600000	51192000			35
DVSTPFALASVK	EGGTRWGKDVSTPFAL	PFALASVKLQQLSLPE	K	D	V	V	K	L	12	0	1233.66	V5BIZ2	293	304	yes	yes	2	0.0065991	92.773										1			324660	0	0	0	0	0	0	0	0	0	324660	0	0		6388	1
DVTEGEEVNVSPR	KYGKGAGKDVTEGEEV	EEVNVSPRKNFELHYV	K	D	V	P	R	K	13	0	1429.67	V5B7R2	399	411	yes	yes	2	2.1621e-11	191.15	2	2		1	1	1	2		6	6	2	1	14419000	517640	392820	0	143110	290240	300160	1306700	0	5876600	4790400	483480	317570		1114	7
DVTGDIHHQSLCGSQMEETNITTR	NCLNNASRDVTGDIHH	EETNITTRTPNASSFN	R	D	V	T	R	T	24	0	2728.22	V5DBU7	240	263	yes	yes	3	0.0040344	57.896	3	2											26552000	21309000	5243400	0	0	0	0	0	0	0	0	0	0		4805;4806	5
DVTKEEYAAFYK	PLWTRDPKDVTKEEYA	EEYAAFYKAISNDWEE	K	D	V	Y	K	A	12	1	1462.7	V5BB87	358	369	yes	yes	2	7.1714e-06	173.19						2		4			2	5	21338000	0	0	0	0	0	1437700	0	2617100	0	0	2662800	14620000			4
DVTSIGEEMYMAVK	GVVDRFIKDVTSIGEE	EEMYMAVKEAEKEHRV	K	D	V	V	K	E	14	0	1571.72	V5AWV1	561	574	yes	yes	2	1.1305e-05	157.86					1	1							1988000	0	0	0	0	1988000	0	0	0	0	0	0	0			2
DVVDAISCGVCNFMVGK	PPHAPFPKDVVDAISC	VCNFMVGKAYGDVQLL	K	D	V	G	K	A	17	0	1869.84	V5DK35	53	69	yes	yes	2	5.342e-11	165.89	4	3	3	1	3	6	4		5	1	2		24352000	3347100	1692400	3406400	2582200	2487300	6685100	2124700	0	552870	93994	1380200	0			14
DVVQLLLMNQYFDSLK	GVPGVGARDVVQLLLM	NQYFDSLKEVGSTGRN	R	D	V	L	K	E	16	0	1925	V5BQ22	228	243	yes	yes	2	1.0605e-13	183.75	4		3	7	5	1	5				4	2	12326000	1430500	0	1073700	3520400	1003500	617430	2549200	0	0	0	750140	1381400			16
DVVSDDDRLPSSCTHSFSPFR	ERRSERCRDVVSDDDR	THSFSPFRKNPTSERG	R	D	V	F	R	K	21	1	2423.08	V5DLT9	77	97	yes	yes	3	0.00048742	107.21	10	14	15	11	12	11	12	8		1	6	7	784950000	66746000	70326000	93918000	85252000	145620000	87447000	98791000	80394000	0	395300	18844000	37215000		5276;5277	102
DVVSTAAPIATSSGLLSTR	EAVERRMRDVVSTAAP	SSGLLSTRAPYLIVDC	R	D	V	T	R	A	19	0	1844.98	V5DR44	104	122	yes	yes	2	0.013065	93.104											2		1508700	0	0	0	0	0	0	0	0	0	0	1508700	0		7236	1
DVVTGSEKVMDVTYLNETK	RVEQETMKDVVTGSEK	VTYLNETKYMTFETLW	K	D	V	T	K	Y	19	1	2127.04	V5AX22	103	121	yes	yes	3	0.070868	46.808									1				294300	0	0	0	0	0	0	0	0	294300	0	0	0			0
DVVVVGDNDMVILDMNR	DMIFKSLRDVVVVGDN	MVILDMNRSACDFFGW	R	D	V	N	R	S	17	0	1902.92	V5BX24	16	32	yes	yes	2	3.2155e-29	221.85	2	6	3	3	2		4		1		4	4	38512000	1762300	11621000	3526700	7269000	646700	0	3532900	0	338280	0	4007800	5807500			16
DVWEENLEEEFNIIR	LSKSPMIRDVWEENLE	EEEFNIIRSLIKDYPY	R	D	V	I	R	S	15	0	1933.91	V5B7G1	41	55	yes	yes	2	1.6983e-12	189.33		6	1	1			1	2	2	5			21473000	0	6041500	3708800	4300100	0	0	745440	3115800	1283200	2278700	0	0			13
DVYQLYQELK	HSPIFHIRDVYQLYQE	YQLYQELKREQEELQR	R	D	V	L	K	R	10	0	1297.66	V5DBF4	774	783	yes	yes	2	0.048488	47.971			1						1	2	2		81162000	0	0	6145800	0	0	0	0	0	23484000	39489000	12044000	0			1
DWCDWTGNDWK	PPCRVALKDWCDWTGN	DWTGNDWKKVSNVVGE	K	D	W	W	K	K	11	0	1481.57	V5B9Q1	27	37	yes	yes	2	1.6629e-38	249.83	8	8	8	7	6	7	6	3	4	3	7	8	372600000	63893000	58852000	42708000	56865000	21523000	23766000	8737800	3832300	6007900	4062200	38553000	43802000			61
DWDLSTLVVQVYDEDKK	SEFSWDVKDWDLSTLV	QVYDEDKKTRDDFLAE	K	D	W	K	K	T	17	1	2052.01	V5C1E4	157	173	yes	yes	2;3	0.016514	114.06				1	2	2		1					2717600	0	0	0	188460	2070500	395730	0	62932	0	0	0	0			3
DWEIDFDHLR	HYLCNHEKDWEIDFDH	EIDFDHLRSLVDGRTK	K	D	W	L	R	S	10	0	1344.61	V5BGG8;V5BH50	161	170	yes	no	2	9.6025e-06	167.93			1										1440900	0	0	1440900	0	0	0	0	0	0	0	0	0			1
DWKPELTLDEGIVLCLR	VAQSLLKRDWKPELTL	EGIVLCLRVLGKTMDT	R	D	W	L	R	V	17	0	2056.07	V5AXS1	124	140	yes	yes	3	0.0017672	84.41		2	4	4	4	4	2	2	1			1	14087000	0	490700	2898900	4661800	813650	2416300	1078600	495470	55885	0	0	1175800			9
DWLLAQVACSETR	TQIEIAMRDWLLAQVA	QVACSETREAEEHVVD	R	D	W	T	R	E	13	0	1547.74	V5AUM8	131	143	yes	yes	2	6.7056e-30	192.4	1	5		4		7	5	7	2	2	1	1	18594000	1373000	0	0	0	0	0	3578900	8044500	2935700	2662000	0	0			32
DWMEAVADAADSISLADALQR	IHFNPEDRDWMEAVAD	SLADALQRIMYYEQNW	R	D	W	Q	R	I	21	0	2247.05	V5BAM4	294	314	yes	yes	2	0.0040573	95.988	3		1		1						3		1036400	307070	0	223350	0	129130	0	0	0	0	0	376830	0			1
DWNEMNDNLQQR	ECTRAGIRDWNEMNDN	MNDNLQQRLVATDSAV	R	D	W	Q	R	L	12	0	1561.66	V5BEU9	71	82	yes	yes	2	7.3841e-80	282.21	8	7	8	6	9	6	8	7	5	7	6	8	536750000	84601000	64661000	53032000	47368000	50186000	40810000	48977000	24923000	16916000	24589000	39819000	40869000			83
DYASTIAIDFR	LSEDVFYKDYASTIAI	STIAIDFRMHQMNYMD	K	D	Y	F	R	M	11	0	1270.62	V5DKQ7	140	150	yes	yes	2	4.6545e-20	209.19	2	2	2		2		1		6	7	5	1	24828000	551210	341390	511210	0	736270	0	232040	0	10966000	9936400	1239400	314150		5225;7181	13
DYDASMWDEEFFR	TTAGVALKDYDASMWD	MWDEEFFRKYILKPRL	K	D	Y	F	R	K	13	0	1709.67	V5DKE1	102	114	yes	yes	2	2.1123e-31	226.42	6	5	4	7	5	8	7	8	4	2	1	7	103920000	7708000	4655400	10478000	17329000	11883000	20350000	12642000	8238900	1994400	3462100	342540	4839300			50
DYDIISWTPR	YSCSPRQRDYDIISWT	DIISWTPRRALRMDEE	R	D	Y	P	R	R	10	0	1264.61	V5BYT6	286	295	yes	yes	2	0.034403	73.499	1												710720	710720	0	0	0	0	0	0	0	0	0	0	0			1
DYDLTLGCR	LCTLDGKKDYDLTLGC	YDLTLGCRYAYAGYAL	K	D	Y	C	R	Y	9	0	1111.5	V5BCY2	106	114	yes	yes	2	0.0001081	159.28	4	7	4	3	2	6	5	8	1		4	7	100140000	10833000	18504000	8598800	7193300	3198900	8194200	7981700	11692000	432530	0	6024300	17492000			40
DYGVLIEEQGISLR	DLTKEIARDYGVLIEE	EEQGISLRGLFIIDDK	R	D	Y	L	R	G	14	0	1590.83	V5ALW5	247	260	yes	yes	2	3.1909e-33	236.05	8	8	8	7	8	8	8	8	8	6	7	8	626540000	57501000	40528000	105820000	101060000	77132000	61924000	32815000	36765000	13475000	14802000	27097000	57616000			95
DYIHVYDLSTAHILALDYLAGLDPNEK	TPDGTCVRDYIHVYDL	AGLDPNEKATFFSAFN	R	D	Y	E	K	A	27	0	3058.53	V5DQC0	307	333	yes	yes	4	9.7489e-06	88.09	8	8	6	6	3	6	5	6	1	1	7	6	83318000	9502400	11442000	10878000	11521000	1572900	6925100	3483100	4275500	121930	62687	8526400	15007000			54
DYLEGLGVK	LELIHYCKDYLEGLGV	YLEGLGVKCTLLHNAE	K	D	Y	V	K	C	9	0	992.518	V5B6I6;V5D9A3	122	130	no	no	2	0.00038066	134.77	2	4								2	4	5	24230000	2743500	5736100	0	0	0	0	0	0	0	254770	6942800	8552800			10
DYLFAAMGAFEEAIK	YVADETRRDYLFAAMG	GAFEEAIKLNQPSGSS	R	D	Y	I	K	L	15	0	1674.8	V5BE46	164	178	yes	yes	2	1.7266e-05	143.05	7	2	6	5	7	5	6	2	1			2	8506200	1020600	209300	1414100	1324200	1377100	1257800	940260	389770	36679	0	0	536380			29
DYMSDDLADLSNR	KPVRPIKRDYMSDDLA	DLADLSNRSSVRRQHQ	R	D	Y	N	R	S	13	0	1513.64	V5DFB4	1722	1734	yes	yes	2	2.1033e-31	224.55				2		2	1	7					15618000	0	0	0	1289200	0	2726300	1143900	10459000	0	0	0	0		4984	7
DYSDDEGADAVSFSVPPPHSPTIGSAEAGAEHR	NGTRCLSKDYSDDEGA	AEAGAEHRTKKKGTGE	K	D	Y	H	R	T	33	0	3367.49	V5B9T4	244	276	yes	yes	3	4.7232e-07	118.68	6	4	3	5	5	3	8	6					108380000	14058000	8693600	5694500	11839000	20819000	6520700	26921000	13837000	0	0	0	0		1288	29
DYVEHGGSVIMLFGDGHGGR	EEDLTVIRDYVEHGGS	FGDGHGGRYSYLNRTL	R	D	Y	G	R	Y	20	0	2101.96	V5DTK4	36	55	yes	yes	3	1.3558e-11	163.34	2	2	5	3	8	6	3	5	5	1	2	2	90567000	2173300	2129900	11062000	10316000	36419000	12462000	3354800	4895800	3088200	593860	1430300	2641700			27
DYVTGLHVDDVHLAASVGENLYLWDVR	FTHTLQLKDYVTGLHV	NLYLWDVRKLTEVLGG	K	D	Y	V	R	K	27	0	3055.5	V5DQD1	686	712	yes	yes	4	0.00047678	62.781	4	4	4	3	2	1	2	4			5	6	54529000	3311800	3955000	4084200	11606000	843930	1400100	555910	3516800	0	0	7765300	17489000			18
DYWNLAWCEDYMVITQK	MCNGTRVRDYWNLAWC	DYMVITQKLHEKMTDE	R	D	Y	Q	K	L	17	0	2233.98	V5DIA8	241	257	yes	yes	2	1.2e-27	208.07	4	4	4	5	2	4	5	6	1	2	5	5	155790000	14665000	6251600	16182000	33885000	6033300	18520000	23573000	11924000	172310	797220	8331300	15461000			34
EAAAAAAAAAPKESVPAAAAAPK	EERQRALREAAAAAAA	PAAAAAPKKEEPTPPP	R	E	A	P	K	K	23	1	2004.06	V5D4J9	35	57	yes	yes	3	7.7021e-08	135.66	5	4	1	2	2	4	2	7				3	52284000	10291000	12473000	1046000	2222800	5031900	4573600	3201800	8423500	0	0	0	5020700		4570	10
EAADFTAQVIILNHPGQIGNGYAPVLDCHTCHIACK	NSKNDPPKEAADFTAQ	HTCHIACKFAEIESKI	K	E	A	C	K	F	36	0	3989.9	V5DGZ5	324	359	yes	yes	4;5	0.0018716	45.339	4	2	6	3	2	5		4			3	3	112630000	7178500	9086000	23581000	23634000	6540500	16602000	0	2001500	0	0	9720900	14289000			13
EAAEVGGVLQECYQLITGAISGK	SAVELIAREAAEVGGV	ITGAISGKELSTESLV	R	E	A	G	K	E	23	0	2392.19	V5AXN4	694	716	yes	yes	2	0.0040403	80.002			1										355800	0	0	355800	0	0	0	0	0	0	0	0	0			1
EAAGTHPIVVTTDEVLALMMTCSR	TLRDILKKEAAGTHPI	ALMMTCSRGLHPWHLE	K	E	A	S	R	G	24	0	2601.26	V5B793	196	219	yes	yes	3	0.0014222	61.963	1	2	2	3	2	4	5				2	2	11258000	339400	1198400	876880	3096500	309300	2242700	1338000	0	0	0	823690	1033400			7
EAAGVGSPIR	AVLVMKSREAAGVGSP	AGVGSPIRIVEPMRED	R	E	A	I	R	I	10	0	955.509	V5BR88	232	241	yes	yes	2	0.0027581	102.73	2	2	1	2	2	3	3		8	6	2	3	39603000	729460	548170	306770	883910	1138900	1387800	2041000	0	15389000	7327300	3536300	6314100		3650	26
EAALIMQLLR	VLDEEQHKEAALIMQL	ALIMQLLRDNLALWTE	K	E	A	L	R	D	10	0	1156.66	V5C116	218	227	yes	yes	2	0.0014002	119.62				1		1		5					716010	0	0	0	209920	0	43603	0	462480	0	0	0	0			1
EAAPCVVFIDEIDAIGSR	RELFEQAKEAAPCVVF	EIDAIGSRNQGGRSMG	K	E	A	S	R	N	18	0	1960.96	V5BP04	271	288	yes	yes	2	0.00017438	113.88	2	3	4	2	5		3	1	4	1	1	2	16449000	867770	822880	3894700	2037900	3412400	0	1046700	253340	1776500	830310	238360	1268500			20
EAASQSNSVEVHAFTADEPRFSTDDSIITVR	QVHARRFREAASQSNS	DDSIITVRARRFR___	R	E	A	V	R	A	31	1	3378.6	V5B1C8	905	935	yes	yes	3	5.4818e-05	81.525									2	6			23455000	0	0	0	0	0	0	0	0	4710900	18744000	0	0		655;656;5795	6
EADGAAVGAALTANSTLQHLDLSNNK	FLSFCEIREADGAAVG	HLDLSNNKLKDAGSKC	R	E	A	N	K	L	26	0	2580.28	V5BC66	409	434	yes	yes	3	3.6047e-05	79.942	2	4	2		2		2		5	1	2	1	30153000	2361200	4410000	2682300	0	2405700	0	455750	0	13674000	2589300	619080	955600			8
EADVDAWVDAFCEQMEEEGVNYDR	LQKPEDDREADVDAWV	EEGVNYDRNFVRSVCV	R	E	A	D	R	N	24	0	2876.15	V5DTY1	45	68	yes	yes	2	2.2291e-17	175.65	3	1	3	2	3	4	2	4	3	3	1	4	27955000	1417800	184760	3459200	2744600	3029000	6689900	699990	2659500	1888300	2705700	111050	2365400			16
EADVDGDGQINYEEFVK	EEVDEMIREADVDGDG	INYEEFVKMMMSK___	R	E	A	V	K	M	17	0	1926.85	V5D2K6	52	68	yes	yes	2	8.139e-74	274.6	8	8	8	7	8	8	8	8	8	7	7	8	1238500000	97130000	101840000	87686000	91530000	115290000	78576000	130480000	124420000	115170000	123150000	54838000	118330000			96
EADVPPVDTSQLWEEINQIK	QATEDVSKEADVPPVD	WEEINQIKRHIGEFHH	K	E	A	I	K	R	20	0	2310.14	V5BBE5	100	119	yes	yes	2	1.7766e-05	130.81	2	1			2		2		4	5	3	1	13882000	360280	113390	0	0	342280	0	359610	0	5984200	5413200	746060	562780		1479;6081	15
EAEDAVASNQNADEGSQLNSAQAK	ETKDGPEKEAEDAVAS	QLNSAQAK________	K	E	A	A	K	-	24	0	2446.08	V5BQQ6	891	914	yes	yes	2	6.0589e-32	200.14	9	10	8	5	9	8	10	8	12	13	6	8	723840000	50279000	62037000	57750000	15115000	117640000	33424000	90772000	77099000	62675000	62609000	9830700	84608000		3586;3587	114
EAEDTAVAAQPPPYNLILEHIAR	SRQTDPFREAEDTAVA	LILEHIARERALRIAS	R	E	A	A	R	E	23	0	2517.29	V5BSD1	399	421	yes	yes	3	8.299e-05	108.13					2	1			8	8		1	77629000	0	0	0	0	837330	52674	0	0	34427000	41456000	0	856510		6764	17
EAEEHVVDDFFLEYQEQTNLVR	QVACSETREAEEHVVD	QEQTNLVREVNSMREN	R	E	A	V	R	E	22	0	2709.26	V5AUM8	144	165	yes	yes	2;3	3.1493e-23	190.8	9	10	9	8	7	12	9	11	8	9	7	8	1296600000	101250000	83932000	187450000	149830000	126180000	164170000	64969000	73687000	81940000	107220000	61374000	94577000			187
EAEHSNAAIHSVIVGAVTK	GLLLKGGREAEHSNAA	VIVGAVTKASEGKVPP	R	E	A	T	K	A	19	0	1932.01	V5B5L8	458	476	yes	yes	3	1.6999e-07	142.55	6	7	8	6	8	7	8	8	3		5	8	517540000	34957000	27341000	86447000	69180000	111450000	57705000	30135000	18684000	5153200	0	30219000	46267000			65
EAESGTEETSAVSHAVLQGR	GRQKAIAKEAESGTEE	SHAVLQGREKMRKIKQ	K	E	A	G	R	E	20	0	2056.97	V5DCV8	590	609	yes	yes	2;3	0.014589	78.228	6	5	4	2	9	5	5	5		1	1	2	153130000	26098000	9894000	10823000	5819600	48601000	8298200	23636000	8356800	0	679450	1017700	9903100		4870	18
EAESLLSDPAVLAVSTER	LPEKPPSKEAESLLSD	VLAVSTERRDSTAAAA	K	E	A	E	R	R	18	0	1885.96	V5BDS3	805	822	yes	yes	2	6.8895e-25	196.75		1					2		7	6			29738000	0	382000	0	0	0	0	705530	0	13843000	14808000	0	0		1863	13
EAESSIWTVEEIDLSSDLADWEK	HDIWKKYKEAESSIWT	SDLADWEKMNEGEKFF	K	E	A	E	K	M	23	0	2651.21	V5ASN2	43	65	yes	yes	2	4.2628e-11	155.08	8	7	7	7	8	8	5	7	1	1	4	8	130130000	16372000	12251000	16888000	21837000	6282300	13941000	3963500	5160000	208050	249390	7655100	25319000			95
EAFDAMVEQIVVSR	DYQSGNFKEAFDAMVE	VEQIVVSRIVAEEDEI	K	E	A	S	R	I	14	0	1592.79	V5BR15	183	196	yes	yes	2	8.746e-24	218.45	2	3	6	2	8	8	6	8	3	1		3	83713000	3043800	2018700	14811000	5521000	18754000	16159000	5955300	8503900	2655900	1325800	0	4964300			39
EAFDLFDTDGSGTIDAK	EDQRQEIKEAFDLFDT	GSGTIDAKELKVAMRA	K	E	A	A	K	E	17	0	1800.81	V5DQ66	39	55	yes	yes	2	0.010893	73.498							1						673750	0	0	0	0	0	0	673750	0	0	0	0	0			1
EAFFEHLEATYK	RFPSEEKKEAFFEHLE	EHLEATYKKIINLSAE	K	E	A	Y	K	K	12	0	1483.7	V5B5E2	252	263	yes	yes	2;3	9.7844e-41	246.56	7	6	15	14	16	15	10	9	11	12	8	9	535040000	21683000	12082000	71684000	69888000	91314000	81242000	41087000	17347000	51199000	31030000	12942000	33539000			116
EAFFPLMALDWSAR	LKKGLPVREAFFPLMA	MALDWSARELVLDDPT	R	E	A	A	R	E	14	0	1652.8	V5DN00	261	274	yes	yes	2	0.055323	57.173									7				411520	0	0	0	0	0	0	0	0	411520	0	0	0			1
EAFLDLDDPNNVILDESK	EAEAEDPREAFLDLDD	NVILDESKMAEIEDDD	R	E	A	S	K	M	18	0	2045.98	V5BJG9	25	42	yes	yes	2	0.00010339	116.2	2	2					2		1		1	3	12488000	2062200	2128100	0	0	0	0	275570	0	721500	0	969930	6330600		2675	1
EAGINSIEIFGSPLEMMTPSPSFR	RASPPLTREAGINSIE	MTPSPSFRGPSAEGHG	R	E	A	F	R	G	24	0	2609.25	V5BP06	38	61	yes	yes	2	0.0016976	63.893							1						128910	0	0	0	0	0	0	128910	0	0	0	0	0		3286	1
EAGSCTAAAFLSNFVEDGMK	LRNVSSDKEAGSCTAA	NFVEDGMKWAHLDIAG	K	E	A	M	K	W	20	0	2103.92	V5BNS5	458	477	yes	yes	2	0.001443	105.92	1		1	4	1	6	3	3					11945000	409080	0	714850	2426400	866670	4356200	1765900	1405300	0	0	0	0			8
EAGSPVPPFMNR	TGYLAMRREAGSPVPP	PVPPFMNRDCVNLDSA	R	E	A	N	R	D	12	0	1300.62	V5BP76	341	352	yes	yes	2	3.897e-05	145.52	8	8	8	6	8	8	7	7	8	1	5	8	311330000	35819000	27576000	43863000	24761000	34624000	17570000	26013000	17831000	20300000	1766300	22383000	38827000		3307	83
EAHFLVPEGSR	EVFFVWDKEAHFLVPE	FLVPEGSRSNYLLVTE	K	E	A	S	R	S	11	0	1240.62	V5B0F3	320	330	yes	yes	3	0.039963	47.844												1	1261800	0	0	0	0	0	0	0	0	0	0	0	1261800			1
EAHIAGAVESLAVQEFADFLR	FESFQSAREAHIAGAV	QEFADFLRAPRVYKLS	R	E	A	L	R	A	21	0	2272.15	V5DEM3	199	219	yes	yes	2;3	9.5282e-48	225.83	12	10	8	9	13	11	10	14	2		10	15	1203700000	96965000	81992000	141720000	162450000	111260000	210990000	81494000	88594000	475510	0	92771000	135010000			107
EAHLSCCLNDSSNLQR	ENNNLTVKEAHLSCCL	NDSSNLQRDGFILAAA	K	E	A	Q	R	D	16	0	1902.83	V5BSL9	760	775	yes	yes	3	0.0029832	80.371	2	2	2	2	2	1			1			3	10214000	1386600	494660	770220	1044400	2138600	270860	0	0	1181600	0	0	2927300		3827	1
EAIDAFIDYAVEESKNEMSGTSVFQK	IVPESQVKEAIDAFID	SGTSVFQKVKRSDEDD	K	E	A	Q	K	V	26	1	2907.35	V5BCK8	159	184	yes	yes	3	0.0022496	60.939	1										3	1	3030300	738840	0	0	0	0	0	0	0	0	0	1497200	794210			3
EAIEAYSTGIDLDAEGTVAHVLYGNR	YFQAGKIKEAIEAYST	AHVLYGNRALCYLKLE	K	E	A	N	R	A	26	0	2763.34	V5AR46	93	118	yes	yes	3	9.9808e-07	101.48	4	5	6	7	2	2	3	2			5	3	42853000	4135400	4430400	7734100	11137000	1481400	1644200	1473800	642760	0	0	3603400	6570400			21
EAIGSLSPQPTSTR	QSSVSPKREAIGSLSP	SPQPTSTRKTPRESLS	R	E	A	T	R	K	14	0	1442.74	V5D881	136	149	yes	yes	2	4.834e-06	161.1	6	4	5	6	4	3	5	7	4		6	8	187310000	27628000	11763000	13837000	27663000	6432100	5809900	13017000	14842000	7858500	0	18958000	39500000		4679;4680	46
EAIKDDAYLDGEFMTTVQQR	TVRGVPVREAIKDDAY	FMTTVQQRGYEIIRWR	R	E	A	Q	R	G	20	1	2329.09	V5BI57	211	230	yes	yes	3	4.1795e-10	149.97	7	6	6	6	6	6	2	3	4	1	7	6	269310000	30680000	20352000	34911000	30671000	54210000	24055000	3839200	4488400	10239000	3782500	22429000	29649000			61
EALDEDGWFHTGDVGSIAANGSLR	YKQEKLTREALDEDGW	IAANGSLRIIGRVKAL	R	E	A	L	R	I	24	0	2516.16	V5BLJ2;V5AX22	527	550	no	no	3	0.017542	63.937	1				2	4			1			1	5655100	258730	0	0	0	1697200	3102000	0	0	328110	0	0	269000			0
EALDEDGWFHTGDVGSITTHGR	YKQEKLTREALDEDGW	GSITTHGRLRIIGRVK	R	E	A	G	R	L	22	0	2399.08	V5BCF5	537	558	yes	yes	3	3.0222e-05	118.66	6	4	6	1	6	2	2				2	4	113040000	22122000	9118500	22162000	3100100	26786000	6461300	2937100	0	0	0	4084000	16265000			26
EALNVSLSGAGLTSVPQCILSYR	EGFWNMEREALNVSLS	PQCILSYRTGAYGGRQ	R	E	A	Y	R	T	23	0	2434.25	V5BH65	462	484	yes	yes	2	4.292e-08	143.27	3	2	3	4	2	3	2	5				5	27055000	1782200	1099000	2497200	6227700	403070	2008200	1491700	3485400	0	0	0	8060700		2341	20
EALSKDVVR	REEMDILREALSKDVV	ALSKDVVRLVKDAHGN	R	E	A	V	R	L	9	1	1015.57	V5B1W9	305	313	yes	yes	2	0.037355	129.42	3		1	1	2					2	2	3	56307000	11047000	0	3337600	10548000	13606000	0	0	0	0	6104100	3788100	7876400			5
EALSSIEQTLR	NRTMLTQREALSSIEQ	SSIEQTLRLRDKSSEK	R	E	A	L	R	L	11	0	1245.66	V5ASS7	616	626	yes	yes	2	6.4816e-20	214.48	11	16	9	18	11	16	22	25	32	28	17	24	821340000	17115000	26947000	14328000	44372000	16549000	23714000	35138000	42260000	187920000	244790000	58800000	109410000		246;247;5665	175
EALSVIISFVGDGFSAACDR	ESENVPWKEALSVIIS	GFSAACDRLGEALKKK	K	E	A	D	R	L	20	0	2113.01	V5BBE3	558	577	yes	yes	2	0.00084696	111.09	2	1	3	3	3	4	5	4			2	2	9767300	229200	135450	1531700	2147800	357010	1375400	1502200	1295300	0	0	318660	874500			20
EALTHVLVSTAADIIVDWK	EAQREAFKEALTHVLV	ADIIVDWKRPVDIFAP	K	E	A	W	K	R	19	0	2080.12	V5B134	74	92	yes	yes	3	0.0077595	83.894	2	2	1	4	2	3	4	2			6	3	9288300	523310	208610	565310	2526200	116570	1157700	947750	229500	0	0	1773900	1239500			15
EAMGATEEVDYNEVSLLVADYLLQLHHPDLANVCLSR	REGALAMKEAMGATEE	LANVCLSRCRSGPKTE	K	E	A	S	R	C	37	0	4184.02	V5BKP4	685	721	yes	yes	4	6.8012e-05	54.53	2		4		1		1						11485000	2464300	0	6026300	0	773160	0	2221400	0	0	0	0	0			6
EAMQFLDDNPNADKEEYDEAR	SAVEAAVKEAMQFLDD	KEEYDEARDKLQSVTN	K	E	A	A	R	D	21	1	2499.05	V5BCB8	598	618	yes	yes	3	1.2387e-05	130.56	4	3	3	1		1		2	1	2	1	4	49040000	13659000	9652300	4057200	2155300	0	1044100	0	1212900	426510	1516400	1486800	13829000			11
EANDPLRTPSPLPSSSFIR	QPPQRTLKEANDPLRT	LPSSSFIRLAPPPRIS	K	E	A	I	R	L	19	1	2083.07	V5BDG0	76	94	yes	yes	3	0.0071245	97.214	2	4	1	1	2		1			2	2		31423000	3548400	5289400	3604700	4874600	10918000	0	1208900	0	0	303050	1676200	0		1815;6176	4
EAPGSPVGNQTEIVGDTAPFGMK	________________	DTAPFGMKISPAVSSD	R	E	A	M	K	I	23	0	2301.09	V5BA72	7	29	yes	yes	2	3.9265e-06	128.25	14	16	15	14	16	16	16	16		2	6	3	1587400000	280200000	316340000	172700000	192610000	176960000	140880000	154890000	142900000	0	400630	6894000	2635300	131	1318	134
EAQQLGPIGTQDEAELSLREPGSTLEVVK	SGQDVPEREAQQLGPI	GSTLEVVKSIQQFHEL	R	E	A	V	K	S	29	1	3093.58	V5B4N5	10	38	yes	yes	3	4.4117e-11	126.3	2	1	1		3		2		5	6	2	1	71314000	1920900	311280	1414800	0	3751400	0	1398200	0	31041000	28869000	1751400	856020		881;882;5874;5875	13
EASAASEAQLHDLLR	YFNEMKRKEASAASEA	AQLHDLLREVRAIVKR	K	E	A	L	R	E	15	0	1609.81	V5AJB0	209	223	yes	yes	2;3	0.0008397	106.57	2	7	4	6	3	8	5	9	13	19	1	2	228550000	2006200	8807700	8328700	12586000	7394100	15090000	8882100	12574000	51745000	99121000	456040	1559900		78;79	46
EASAEIGNDLHDGSHSDADK	EDLPHQNKEASAEIGN	GSHSDADKANGEVGEI	K	E	A	D	K	A	20	0	2066.88	V5B5I4	19	38	yes	yes	2;3	1.3688e-29	200.57	22	24	20	21	26	25	24	24	19	17	15	25	2416400000	291760000	283370000	256280000	137980000	394690000	101440000	349100000	163600000	101490000	61637000	48836000	226210000		960;961;962	260
EASEGGEELKPNLVGAEVSSER	EPLQQEEREASEGGEE	GAEVSSERKPREELEV	R	E	A	E	R	K	22	0	2286.1	V5BLJ4	67	88	yes	yes	2;3	7.8539e-06	127.94	9	8	7	4	13	7	8	7	8	8	3	5	456840000	42216000	41079000	26792000	15875000	75181000	32776000	59594000	38742000	46242000	46794000	7954700	23590000		2971	73
EASIYTFAR	RMAQTAPREASIYTFA	ASIYTFARGGESNLLR	R	E	A	A	R	G	9	0	1056.52	V5DPN3	91	99	yes	yes	2	0.0058919	86.463	2	2	2	2	2		1		8	4	4	2	110020000	2745600	1485600	1472000	1512300	1324700	0	1023300	0	56135000	30717000	9130300	4478400		5380	13
EASIYTGITLAEYYR	SNMPVAAREASIYTGI	ITLAEYYRDMGKHIAM	R	E	A	Y	R	D	15	0	1748.86	V5BW59	319	333	yes	yes	2	5.3483e-05	139.21	2	2	5	7	6	7	2	8	2	2	4	2	108620000	2537800	2387700	15572000	25051000	17765000	26746000	2114200	9874600	628500	190220	2653100	3099000			32
EASLNPDSDMDLHLLHAGSLFTWEAVLR	KRLSKELREASLNPDS	FTWEAVLRGPPDTPFE	R	E	A	L	R	G	28	0	3136.53	V5BYE2	14	41	yes	yes	4	0.044248	29.645	2	4		5	2	5	3	1			1	2	35502000	2467000	3871800	0	10830000	426510	6924000	2338800	876900	0	0	1575400	6191400			9
EASLPAVTR	AAALIKNREASLPAVT	ASLPAVTRSNSSSSSS	R	E	A	T	R	S	9	0	942.513	V5DB34	231	239	yes	yes	2	0.0094585	77.124	4	5	5	7	4	7	7	7			5	8	120090000	5974400	10395000	11287000	14456000	4185000	10375000	10665000	9180200	0	0	16672000	26898000		4768	38
EASVPSCVPR	NDAPASQKEASVPSCV	SVPSCVPREEMPISGQ	K	E	A	P	R	E	10	0	1100.53	V5D2A3	264	273	yes	yes	2	0.0034625	96.82	3	3	2	1	2	2	2		2	2	4	7	47712000	6326100	3035500	1413800	1162700	1859400	881680	1429200	0	127020	81751	7652700	23742000		4527	13
EASVSPLEAPTVSSAEVPIR	PNGNSAKREASVSPLE	SSAEVPIRESLTKNIS	R	E	A	I	R	E	20	0	2038.06	V5BF88	595	614	yes	yes	2	1.1872e-21	181.64	8	8	4	6	3	7	7	8	2		7	8	213920000	29679000	32195000	10252000	24640000	6911000	18144000	17949000	16801000	1594800	0	24525000	31233000		2064;2065	54
EATLLEITQLILDK	LRRAMAAREATLLEIT	ITQLILDKSAPERTVQ	R	E	A	D	K	S	14	0	1598.91	V5B9X6	74	87	yes	yes	2	0.030739	67.326			1										135800	0	0	135800	0	0	0	0	0	0	0	0	0			1
EATMSLVK	ESVGTESREATMSLVK	EATMSLVKNRFGSTIQ	R	E	A	V	K	N	8	0	877.458	V5BS07	285	292	yes	yes	2	0.063631	47.869											1		964540	0	0	0	0	0	0	0	0	0	0	964540	0			1
EATYTAVINLFDEVEAFR	FTRLDEQREATYTAVI	FDEVEAFRLRLSQSVA	R	E	A	F	R	L	18	0	2087.02	V5BCW4	232	249	yes	yes	2	1.3908e-26	207.56	8		7		7		7				6		63075000	12684000	0	21848000	0	10630000	0	13651000	0	0	0	4263200	0			39
EAVDAVNGVFLITADHGNSDDMAQR	DASLLRLKEAVDAVNG	NSDDMAQRDKKGKPIL	K	E	A	Q	R	D	25	0	2644.22	V5BM55	452	476	yes	yes	3	0.00013635	74.703	2	2	5						1	2			17817000	3519000	1658900	7352000	0	0	0	0	0	1235100	4051900	0	0			2
EAVGEMNSGFMFPLISPR	GCNSLVYKEAVGEMNS	MFPLISPRGDDKQNVI	K	E	A	P	R	G	18	0	1980.94	V5B925	18	35	yes	yes	2	2.8489e-25	203.2	37	40	24	18	32	22	41	33	48	39	21	34	773980000	69403000	80497000	51747000	57011000	57540000	47368000	55123000	49004000	109710000	99172000	26044000	71358000	120;121	1243;1244	342
EAVSIGFLGNVVTVWER	VRAASAAKEAVSIGFL	NVVTVWERLVKEKDEI	K	E	A	E	R	L	17	0	1874.99	V5DIW5	22	38	yes	yes	2	4.9206e-11	166.9	4	3	8	7	5	13	5	6			7	6	87543000	2606900	2824600	10535000	20793000	2036500	11746000	4149300	2170900	0	0	15466000	15215000			61
ECEKELMSTKER	ERAIREKKECEKELMS	ELMSTKEREKEIRRES	K	E	C	E	R	E	12	2	1538.71	V5DJB6	407	418	yes	yes	2	0.010021	130.1							1						29321	0	0	0	0	0	0	29321	0	0	0	0	0		5169;7168	0
ECHGAPAIGMQSPQSSLFSPLLPPSITTGDEDR	LAARDVGKECHGAPAI	ITTGDEDRIRFTQSPS	K	E	C	D	R	I	33	0	3494.64	V5BIT6	229	261	yes	yes	3	2.7294e-05	83.85									8	7	1	2	39143000	0	0	0	0	0	0	0	0	13231000	16563000	2139600	7209200		2563;2564;2565	19
ECPTRPPGAMGDR	GQPGHLSRECPTRPPG	PPGAMGDRACYNCGRM	R	E	C	D	R	A	13	0	1442.64	V5BU71;V5BU64	25	37	yes	no	3	0.029857	57.567	4	3	1	1		1					5	7	7837100	1028300	894220	100960	90178	0	87801	0	0	0	0	1563700	4071900			15
ECQEAIQELDQVASGAAYEEENQR	CKAEALSKECQEAIQE	AYEEENQRVKAIEYIE	K	E	C	Q	R	V	24	0	2766.2	V5B747	387	410	yes	yes	2	1.3455e-23	185.58	1						3	1	2	1			10442000	1188100	0	0	0	0	0	3795600	697130	3985200	775990	0	0			9
ECTFSPVVSDYAK	EVEDPDAKECTFSPVV	PVVSDYAKQLGRYTKF	K	E	C	A	K	Q	13	0	1501.68	V5DAT1	147	159	yes	yes	2	0.0016438	121.95	2	2	2		2		1				3	3	26562000	1854300	1719800	3465300	0	2340400	0	901720	0	0	0	9568500	6711500		4762;7042	5
ECVFCTNTSSLSVGEQAAVTGRPDR	KVDGMAPKECVFCTNT	AVTGRPDRFAGLHFFS	K	E	C	D	R	F	25	0	2740.25	V5BPS0	146	170	yes	yes	3	5.661e-07	107.78	7	8	7	7	8	8	6	4	5	3	7	8	587700000	53019000	58135000	79218000	63156000	111720000	42208000	26208000	11264000	19646000	17499000	26441000	79188000			84
ECYMGTTQFEAVDAR	SKYIVQGKECYMGTTQ	QFEAVDARRAIPCWDE	K	E	C	A	R	R	15	0	1776.74	V5D7P4	127	141	yes	yes	2	1.1745e-85	280.5	2	2	1		6		6	6	1	3	3		71544000	1429000	1235300	529420	0	20434000	0	28246000	16670000	262780	1189700	1547400	0			17
EDAIVLRSPQLEGFGTPLVK	IRIVEPMREDAIVLRS	GFGTPLVKREMLGAET	R	E	D	V	K	R	20	1	2168.18	V5BR88	248	267	yes	yes	2;3	8.467e-11	160.43	8	10	10	5	6	3	11	7	7	9	8	7	235800000	16044000	18807000	35476000	18915000	13233000	9256500	16812000	11031000	13104000	24297000	14220000	44600000		3651;6706	59
EDAMQFERPSSADSAHFLSAGR	LLPLPVEKEDAMQFER	AHFLSAGRTLGLDSLH	K	E	D	G	R	T	22	0	2408.08	V5BHI4	67	88	yes	yes	3	0.001666	89.923	5	6	3	1	7		6		9	9	4	6	196140000	12668000	15363000	6929200	260280	20336000	0	11800000	0	55316000	47558000	4160600	21744000		2387;2388;2389	29
EDANVTVEDVMALVER	EMERQLYKEDANVTVE	DVMALVERKRVELGVV	K	E	D	E	R	K	16	0	1788.86	V5BM68	54	69	yes	yes	2	0.0048951	99.044	1		1						1				231660	145110	0	0	0	0	0	0	0	86548	0	0	0			3
EDAQDFLELSLR	PPPNPAAREDAQDFLE	DFLELSLRERGLSQPQ	R	E	D	L	R	E	12	0	1434.7	V5B213	116	127	yes	yes	2	1.8993e-40	240.5	8	8	8	7	8	8	8	8	8	6	7	8	795640000	48337000	63434000	113480000	91986000	55647000	53211000	81481000	57846000	68184000	60112000	19146000	82772000		679	95
EDCFACSDNNTEGGDVTNVVR	GVVFILEREDCFACSD	GDVTNVVRRSSRRTSA	R	E	D	V	R	R	21	0	2357.95	V5BFG0	775	795	yes	yes	2	2.5402e-07	141.93	1	3	1	1	1	4	2	4			3	3	31356000	952740	4146000	2660600	1204200	1679300	3390400	2825400	8722300	0	0	2290300	3484800		2098	5
EDDYSPFCFVSSDADR	FEHFFEIKEDDYSPFC	FVSSDADREMVEASTS	K	E	D	D	R	E	16	0	1908.75	V5B752	486	501	yes	yes	2	4.4352e-72	275.69	8	8	8	8	8	8	7	8	4	5	5	8	392150000	40895000	38804000	35791000	43746000	37457000	32331000	39149000	48493000	5661900	10768000	11551000	47503000		1045;1046	90
EDEARSPQPAAVAAGAAGVK	PSFDPSPREDEARSPQ	AAGAAGVKGGDKNVNM	R	E	D	V	K	G	20	1	1893.95	V5BBR1	679	698	yes	yes	3	0.00071129	108.96	3	2	3	3	2	2	1				4		42536000	11989000	2878100	4242700	6695600	3883300	4387200	1552800	0	0	0	6907200	0		1546	9
EDEDDVQLEGESVR	VRRPNCEREDEDDVQL	QLEGESVRVEERALKR	R	E	D	V	R	V	14	0	1618.7	V5DUK0	660	673	yes	yes	2	0.0027652	139.77		1							2			2	589630	0	61772	0	0	0	0	0	0	162740	0	0	365110			0
EDEILTVDDSPKVEQQR	EGKKKGRKEDEILTVD	SPKVEQQRQEATNASG	K	E	D	Q	R	Q	17	1	1999.97	V5BRF6	206	222	yes	yes	2	0.0020797	108.47							1		3				7096800	0	0	0	0	0	0	1681200	0	5415500	0	0	0		3668;6715	4
EDELDEPRISLSEEKPTHEDDDEIDLPGI	NRVGDMMREDELDEPR	DEIDLPGI________	R	E	D	G	I	-	29	1	3334.52	V5B8M5	841	869	yes	yes	3	7.6209e-05	77.584		2	3		1				4	5	2		203930000	0	11622000	21128000	0	4952900	0	0	0	73148000	88409000	4667300	0		1194;1195	9
EDELLIGPHDK	EYVKSIGREDELLIGP	LLIGPHDKGYGVDGKG	R	E	D	D	K	G	11	0	1264.63	V5AL49	214	224	yes	yes	2	0.013866	77.533			1	1									2687100	0	0	874520	1812600	0	0	0	0	0	0	0	0			2
EDEVESPLNAGTASPAHLLEALR	QKTTSTVKEDEVESPL	AHLLEALRRSIHVNRP	K	E	D	L	R	R	23	0	2418.2	V5BZW6	301	323	yes	yes	2;3	4.0729e-05	114.56	11	9	5	5	6	6	10	11	3	4	11	12	280590000	35212000	32690000	19425000	21981000	20539000	12952000	20007000	14740000	1074200	2437100	28258000	71275000		4335;4336;6923	72
EDFEEAIGHMK	DIVMQVGREDFEEAIG	EEAIGHMKEKRGTKFD	R	E	D	M	K	E	11	0	1304.57	V5BBD4	156	166	yes	yes	2	0.0004934	121.36		1						1			4	1	9557300	0	1456100	0	0	0	0	0	383730	0	0	5128000	2589400			4
EDFIQAHVDEAENICSLYMEFVECEK	EAELSALREDFIQAHV	MEFVECEKKLVQFEEE	R	E	D	E	K	K	26	0	3204.37	V5DLT4	65	90	yes	yes	3	0.00042958	65.207				2		5	2	1					8282000	0	0	0	1606900	0	4180000	2148400	346710	0	0	0	0			2
EDFTFDYQYLEDQLR	DTWSIEEKEDFTFDYQ	QYLEDQLR________	K	E	D	L	R	-	15	0	1980.87	V5BMG2	597	611	yes	yes	2	4.1264e-05	141.82				4	2	5	2	2					10429000	0	0	0	2900900	1409700	4050100	1271000	797020	0	0	0	0			5
EDIIQLDNR	SAAWRGEKEDIIQLDN	DIIQLDNRLQNVEDRL	K	E	D	N	R	L	9	0	1114.56	V5BH56	298	306	yes	yes	2	0.037173	60.167		5	2	5	1	1	4	1		3	4	4	617560000	0	85965000	70447000	124190000	14021000	27835000	31314000	2613700	0	27402000	130150000	103630000			21
EDITIDQFIDVIEGNR	HNAEVIIREDITIDQF	IDVIEGNRRYMPCLYV	R	E	D	N	R	R	16	0	1875.92	V5DQF8	227	242	yes	yes	2	1.4052e-71	268.18	8	8	7	6	8	7	8	8	8	3	5	7	81004000	9428100	7865000	12795000	15115000	6280500	8002900	4416300	3820200	1026600	467050	3030700	8756200			74
EDLFASFDAR	SGNNSVEREDLFASFD	LFASFDARRHEGASGV	R	E	D	A	R	R	10	0	1169.54	V5B0M4	220	229	yes	yes	2	1.2533e-08	182.25	6	8	8	7	5	7	7	8	2	3	7	2	117030000	11951000	15045000	19693000	18339000	13412000	10108000	9141200	12413000	471510	1223700	2704300	2530300		638	55
EDLSITDDVVEK	DRGMLFLREDLSITDD	ITDDVVEKYLLEGISN	R	E	D	E	K	Y	12	0	1361.66	V5BL26	212	223	yes	yes	2	0.0049382	89.663												1	928500	0	0	0	0	0	0	0	0	0	0	0	928500			1
EDLSLCPNDVLCTLINDR	GSSASALREDLSLCPN	LCTLINDRKHQRKYAH	R	E	D	D	R	K	18	0	2146	V5BJG5	291	308	yes	yes	2	7.9649e-07	135.09												1	1488600	0	0	0	0	0	0	0	0	0	0	0	1488600			1
EDMAPCMNNDYNEMENK	TLQDHCGREDMAPCMN	DYNEMENKVDAMVMGE	R	E	D	N	K	V	17	0	2103.76	V5DIS1	149	165	yes	yes	2	3.4108e-09	163.9	1	1											3726500	1977000	1749500	0	0	0	0	0	0	0	0	0	0			2
EDNNVPLDSGYQPSESFYDLLFLR	PMVSNVEKEDNNVPLD	FYDLLFLRDDNQSEGP	K	E	D	L	R	D	24	0	2817.31	V5BC33	136	159	yes	yes	2	7.5544e-05	99.11	2	3	3	5	1	5	4				1		35737000	730890	2481800	6036500	11366000	997470	8584500	5258900	0	0	0	280340	0		1633;1634;7346	13
EDPNNTICELEELESSTLYK	TRDFEVNKEDPNNTIC	LESSTLYKIQVRALDE	K	E	D	Y	K	I	20	0	2383.07	V5BDJ7	4049	4068	yes	yes	2	7.2289e-11	161.56									7	7			17130000	0	0	0	0	0	0	0	0	7981700	9148500	0	0		1826;1827	13
EDPRIEDVVNIFSGR	TKTVSTYREDPRIEDV	VVNIFSGRGVKGYCIY	R	E	D	G	R	G	15	1	1744.87	V5CZR9	45	59	yes	yes	2	0.06335	76.574										1		2	5114300	0	0	0	0	0	0	0	0	0	2620200	0	2494100			1
EDPTPSFDAPPEYLSK	MVGTSAPREDPTPSFD	APPEYLSKLNVPLKL_	R	E	D	S	K	L	16	0	1791.82	V5DLV2	536	551	yes	yes	2	1.0618e-10	176.68	8	7	4		4		5	1	2	4	4	3	387540000	146920000	90481000	36972000	0	34203000	0	32266000	6605500	9530900	22959000	4006500	3597100		5281;7191	31
EDQAVFVGFTSK	QPLVTVSREDQAVFVG	VFVGFTSKLTDRGQST	R	E	D	S	K	L	12	0	1326.65	V5BQH6	396	407	yes	yes	2	6.7494e-08	177.07									4	6			15690000	0	0	0	0	0	0	0	0	5316800	10373000	0	0		3559;6679	7
EDRWRVR	FLAQQGRKEDRWRVRQ	KEDRWRVRQSMLSWDP	K	E	D	V	R	Q	7	2	1015.53	V5BCI1	378	384	yes	yes	2	0.0045549	114.19				2			2	3		1	2	2	563560	0	0	0	78163	0	0	149800	96804	0	24583	62591	151620			0
EDSDDEFEMATALRPVYEEVEDFGVPNFK	DPIEYDLREDSDDEFE	DFGVPNFKNGEPDYQG	R	E	D	F	K	N	29	0	3377.49	V5B5I4	157	185	yes	yes	3	2.962e-11	126.86	19	6	15	7	20	8	16	8	5	2	4	16	2406000000	336710000	132350000	454890000	202630000	276460000	190060000	246890000	134480000	22895000	12819000	6710500	389070000	87	963	226
EDSNNALNTCLLQEIQR	DAVYESVKEDSNNALN	CLLQEIQRYNLLLRKI	K	E	D	Q	R	Y	17	0	2016.95	V5BNR1	4427	4443	yes	yes	2	4.8031e-15	179.9	2	4	1		4		1		5	7			50803000	4080100	7030700	2078400	0	6323200	0	463030	0	11205000	19623000	0	0			15
EDSQCPPSITTPLQMYQK	RVKVAVSREDSQCPPS	TPLQMYQKGEVWSSEG	R	E	D	Q	K	G	18	0	2121.97	V5BBS4	68	85	yes	yes	2	0.001062	105	2	2	2	4	1	3	4	4			2	5	32498000	2366900	1414100	2382500	4602200	1541400	2603200	4197700	5015100	0	0	1174800	7200300		6109;6110	6
EDSRPLSASTTAGTTASTR	GVLRASSREDSRPLSA	AGTTASTRYINREDVP	R	E	D	T	R	Y	19	0	1907.92	V5B7N1	97	115	yes	yes	2;3	0.0020182	103.02	2	4	4	2	8	4	13	14	1	2	1	7	94646000	1924500	5585800	6210100	1144200	19099000	4319100	25226000	16336000	48722	331900	2447800	11973000		1094;1095;1096;5940;5941	32
EDSSTLLSSPLVPLTR	HSGPLASREDSSTLLS	SPLVPLTRSCQHAHLG	R	E	D	T	R	S	16	0	1713.91	V5AMN7	918	933	yes	yes	2	0.00037056	113.88	3	6				2	1	2			7	4	36883000	4504100	7453100	0	0	0	1348500	396270	109530	0	0	12784000	10287000		106;107	18
EDTTIITGLESPFR	VYCGTGVREDTTIITG	TGLESPFRALRVYQGA	R	E	D	F	R	A	14	0	1577.79	V5AYP7	602	615	yes	yes	2	2.0051e-16	197.1	8	8	8	7	8	8	8	8	8	7	7	8	1531500000	212010000	221380000	147660000	126730000	74071000	73451000	72120000	61162000	78146000	69958000	129480000	265320000		496	96
EDVQSSLGAK	ALNAFMNREDVQSSLG	VQSSLGAKRQVWQSCN	R	E	D	A	K	R	10	0	1032.51	V5B6G6	325	334	yes	yes	2	0.0098388	81.017								6					1023000	0	0	0	0	0	0	0	1023000	0	0	0	0			1
EEALADVVTAAFEAWR	RMLFVMVREEALADVV	TAAFEAWRERYERHLG	R	E	E	W	R	E	16	0	1776.87	V5BPJ7	660	675	yes	yes	2	2.8542e-45	238.02	5	3	8	2	8		8		4			2	21663000	977210	510200	6970600	3564900	5038900	0	3540300	0	295940	0	0	765250			32
EEALQASMK	KQRMLSRREEALQASM	EALQASMKKVTSDATR	R	E	E	M	K	K	9	0	1005.48	V5DE45	220	228	yes	yes	2	0.0052823	88.134	2	2		1		2			3	4		1	26000000	3023100	4723600	0	706840	0	1205400	0	0	6919100	8108300	0	1313800		4928	8
EEAPPLVTHISEDEEPHR	TPPQQKKREEAPPLVT	SEDEEPHRVCPREWVD	R	E	E	H	R	V	18	0	2083.98	V5BDA4	239	256	yes	yes	3	0.0011686	92.805	3	5	4	2	2	2	2	2		5		6	57858000	4721300	9799400	6790500	1812600	3691200	1757200	2562900	990280	0	4077300	0	21656000		1806	17
EEAPVNSHARAIMSRSGSIR	NPTKIIEREEAPVNSH	MSRSGSIRNNNNDNDN	R	E	E	I	R	N	20	2	2167.09	V5AZ49	482	501	yes	yes	3	0.062978	43.091	3	1			1		1		1				784540	288880	151130	0	0	100980	0	154110	0	89454	0	0	0			0
EEASIVCELSEETFGAFGCLTTDATEAHLTTDCYHGR	ALGRNQEKEEASIVCE	TTDCYHGRVGVGSIDA	K	E	E	G	R	V	37	0	4176.8	V5AR14	130	166	yes	yes	4	3.0417e-05	79.069		2	2	4	3	3	2	2				1	29269000	0	1140300	3303700	7564000	4238100	6136400	3273200	1708100	0	0	0	1904800			11
EEATAWAQQHGISYIETSAK	RSARQVSKEEATAWAQ	SYIETSAKEKENVQYA	K	E	E	A	K	E	20	0	2219.05	V5DKQ7	239	258	yes	yes	2;3	0.00097531	109.5	2	3	4	7	4	5	2	6	2	3	2	4	291780000	17746000	12612000	30871000	52100000	57400000	43235000	11789000	18985000	3611000	9787600	6771800	26868000			32
EEDDLHMNHTITLAESLCGFQFVFK	VKDERFVREEDDLHMN	CGFQFVFKHLDGRELI	R	E	E	F	K	H	25	0	2980.37	V5AVT4	219	243	yes	yes	3;4	2.8751e-06	99.603	4	7	9	7	9	6	3	5			8	10	235700000	8517700	11886000	29508000	71944000	16424000	23430000	4773100	3851000	0	0	18655000	46706000			56
EEDGITTDELAAYYVGISHTTLHDEDFELR	IADFEEAREEDGITTD	HDEDFELRCIRSFSLD	R	E	E	L	R	C	30	0	3438.57	V5B5T8	143	172	yes	yes	3	0.062266	22.695						1							1436600	0	0	0	0	0	1436600	0	0	0	0	0	0			1
EEDTLSEPLLLAQR	YQNDIHEKEEDTLSEP	EPLLLAQREWGKQNEN	K	E	E	Q	R	E	14	0	1612.83	V5BAL2	310	323	yes	yes	2	7.5819e-24	218.34	7	7	7	7	7	8	8	7			7	7	876650000	28932000	24244000	61988000	87804000	164600000	145180000	173620000	123910000	0	0	28852000	37513000		1354;6032	77
EEDVCSGMDRPDASDEAANEPAAAGGLPK	LERRKTQREEDVCSGM	AAAGGLPKSVETDVDY	R	E	E	P	K	S	29	0	2958.26	V5BVP0	278	306	yes	yes	3	1.4195e-06	92.886	2	2	2	2	5	2	8	2			2		68757000	2755100	2099500	1500400	3394400	16324000	3153600	33630000	4473800	0	0	1427000	0		4115;4116	9
EEELQEIVQLVGK	VVAEILQREEELQEIV	EIVQLVGKDSLSESDK	R	E	E	G	K	D	13	0	1512.8	V5BW59	481	493	yes	yes	2	0.00017139	143.42			1	2		3	1	7					5997700	0	0	636850	761950	0	1641300	383900	2573600	0	0	0	0			6
EEESIHHLVKR	DLLVCSLREEESIHHL	SIHHLVKRTVTDAAMR	R	E	E	K	R	T	11	1	1375.72	V5BE31	222	232	yes	yes	3	0.067302	34.692											5		21708000	0	0	0	0	0	0	0	0	0	0	21708000	0			1
EEFDWAAGELEK	DPKNMNAKEEFDWAAG	WAAGELEKLLAEHQFG	K	E	E	E	K	L	12	0	1422.63	V5DBY4	347	358	yes	yes	2	1.79e-07	169.89		3		5	1	3	1	7	2	1	3	3	72580000	0	7483800	0	18580000	3595200	7033500	4645400	13723000	1384700	628840	5000100	10506000			22
EEFVVQITNVSFDTVLFR	FNIVPYVKEEFVVQIT	SFDTVLFRMLTTNPLR	K	E	E	F	R	M	18	0	2142.1	V5BI56	32	49	yes	yes	2	4.7478e-07	136.43	2	2	4	2	2	3	4				2		10966000	1053100	363690	3200200	2460300	153300	2160900	983620	0	0	0	591190	0			11
EEGAYATQGISSPLR	EDVSVPLREEGAYATQ	QGISSPLRRLDMYD__	R	E	E	L	R	R	15	0	1577.77	V5BD98	525	539	yes	yes	2	2.4013e-33	226.08	4	3	4	7	5	8	4	8	2	1	6	3	272170000	18904000	12520000	18959000	31998000	21663000	29569000	21165000	43266000	2552800	1225900	35182000	35165000		1803;1804	51
EEGENKEWGYNATVVVDPGR	GRAKITEREEGENKEW	TVVVDPGRTERFLEGN	R	E	E	G	R	T	20	1	2248.04	V5B262	81	100	yes	yes	3	0.0064484	95.5	2	2	7	2	5	3	2				2	1	64416000	2463600	1554200	21394000	2559900	22211000	6824900	3233700	0	0	0	2154300	2020100			9
EEGKGEIVPGVLFIDEVHMLDIECFSWLNR	DQRVAEWREEGKGEIV	ECFSWLNRALESPLAP	R	E	E	N	R	A	30	1	3530.72	V5B579	286	315	yes	yes	4	0.00014154	74.627	1										3		10259000	2100200	0	0	0	0	0	0	0	0	0	8158800	0			4
EEGSCSPPKPLLSVTDK	DKTGPLEKEEGSCSPP	PLLSVTDKAGIAGLMR	K	E	E	D	K	A	17	0	1842.9	V5AMS4	175	191	yes	yes	2	0.00079291	98.804	3	3	2	2	2	2	2	3		2		5	57108000	6203100	6553100	1891400	2953700	4411900	3156300	4664000	3375300	0	6763300	0	17136000		110;111	8
EEHQASGEATPSILPSR	NNPVFMGREEHQASGE	TPSILPSRMIFPIRQQ	R	E	E	S	R	M	17	0	1807.87	V5BQG3	401	417	yes	yes	2	2.9553e-05	131.86	2	1			1	2	2	2					20952000	8044500	1785400	0	0	2949700	3151400	2431700	2589600	0	0	0	0		3551	6
EEHSTDLTGAVQTHR	IRMEETPREEHSTDLT	TGAVQTHRQKWGICQD	R	E	E	H	R	Q	15	0	1679.79	V5DM89	1192	1206	yes	yes	3	0.016155	64.313		2			1		1		4	1			27395000	0	433290	0	0	908320	0	1476800	0	20427000	4149500	0	0		5310;7197;7198	3
EEIPTADESLTTVTR	REKEAAEREEIPTADE	ESLTTVTRAPRVEQRI	R	E	E	T	R	A	15	0	1660.82	V5BRF6	286	300	yes	yes	2	4.1479e-09	176.46	3	2	8	7	5	5	8	8	6	5	7	5	213140000	5879100	5614800	25481000	26441000	16352000	14789000	20864000	25025000	16501000	17286000	15842000	23070000		3669;6716	58
EELASCASHVQR	PLSGQMLREELASCAS	SCASHVQRLSPYSTEG	R	E	E	Q	R	L	12	0	1385.64	V5BEJ0	111	122	yes	yes	2	0.00039254	118.52	4	2	4	2	10	3	14	13				5	110150000	1497500	1160800	5167800	1094400	26556000	1398500	47682000	24777000	0	0	0	816760		1947;1948	41
EELGGSIAGFPTGVVNFQR	KIESDAGREELGGSIA	TGVVNFQRGKSIFLHN	R	E	E	Q	R	G	19	0	1977	V5BTT0	741	759	yes	yes	2	1.3675e-13	165.53	4	1	8		8	2	4	4	6	8	1	4	98317000	5063400	1297200	13167000	0	15955000	1881400	7597800	8096600	18464000	19749000	1081700	5963400		3938	53
EELISSISGAISTLEK	VKLTLAEKEELISSIS	GAISTLEKEVEKMDER	K	E	E	E	K	E	16	0	1675.89	V5BK27	635	650	yes	yes	2	0.0093628	75.877	2	2	2		3		2		2	1	2	2	3781100	343600	145020	501200	0	1431900	0	414590	0	150660	161640	217170	415300			3
EELLKPVMSTALTVVSATDESHDLMAEIVSAK	AHALQHLKEELLKPVM	MAEIVSAKLPPPPPED	K	E	E	A	K	L	32	0	3413.73	V5DDC5	206	237	yes	yes	4	0.00075855	53.197	4	2	1			2	6	6					9483800	1285800	464840	280610	0	0	661050	3442800	3348600	0	0	0	0			11
EELLMNDGINVDSLR	NEEKFLAKEELLMNDG	GINVDSLREKHEVQSA	K	E	E	L	R	E	15	0	1716.84	V5C216	527	541	yes	yes	2	3.871e-57	264.66	15	17	15	15	15	17	18	18	11	11	13	15	1266900000	109750000	122110000	110590000	173550000	112500000	100740000	120350000	128100000	51560000	62040000	59158000	116470000	350	4411	186
EELLMNDGINVDSLREK	NEEKFLAKEELLMNDG	NVDSLREKHEVQSANE	K	E	E	E	K	H	17	1	1973.97	V5C216	527	543	yes	yes	2;3	1.0681e-36	235.35	17	14	8	11	7	11	14	20	6	5	7	13	566930000	76180000	82763000	38476000	30405000	39767000	35477000	55935000	67810000	13247000	13819000	20652000	92402000	350	4411	101
EELLTAALHYQEELYQTQTR	AAAARERREELLTAAL	ELYQTQTRLRGIMQEL	R	E	E	T	R	L	20	0	2435.2	V5DMI4	236	255	yes	yes	3	8.4897e-30	199.61	3	2	8	7	7	7	8	8			1	1	83370000	2096800	1447300	15574000	14233000	16205000	11877000	11723000	9210300	0	0	414090	590290			47
EENDRGENMTDYVTMR	ICDFGLAKEENDRGEN	MTDYVTMRWYRAPELV	K	E	E	M	R	W	16	1	1958.81	V5BLT9	174	189	yes	yes	2;3	2.1023e-12	179.78	14	13	9	7	11	8	12	13	3	3	7	14	461200000	82221000	54720000	33503000	17089000	53093000	19198000	34525000	32021000	3262000	5029100	30658000	95884000		6495	79
EEPDELQIGDSLNSPK	YIRFLWKREEPDELQI	GDSLNSPKQPNKSGHD	R	E	E	P	K	Q	16	0	1769.83	V5BDJ7	3078	3093	yes	yes	2	3.1294e-19	199.99	7	5	5	6	8	3	8	7	7	5	3	7	304460000	26027000	12713000	14583000	29856000	36222000	11441000	36891000	30887000	35835000	33785000	9049200	27177000		1828;1829	55
EEPDISPHISTLDVGGSGR	________________	LDVGGSGRFTATHASR	R	E	E	G	R	F	19	0	1964.94	V5BE13	4	22	yes	yes	2	0.019039	79.172											1		1202900	0	0	0	0	0	0	0	0	0	0	1202900	0			1
EEPEDVSSILPK	ALVPSASREEPEDVSS	DVSSILPKEETIPIHT	R	E	E	P	K	E	12	0	1341.67	V5BXZ9	309	320	yes	yes	2	1.67e-16	188.09	9	9	9	6	6	8	9	8	8	8	10	7	420680000	29431000	21547000	27275000	21230000	13649000	13853000	22768000	22734000	79776000	115210000	25310000	27901000		4260;4261	120
EEQLMTLQALLR	LMEDVYQREEQLMTLQ	MTLQALLRQAQHEAET	R	E	E	L	R	Q	12	0	1443.78	V5BB44	261	272	yes	yes	3	0.066091	26.753	1	1		1								1	23542000	2855700	13763000	0	1344700	0	0	0	0	0	0	0	5578600			4
EEQVQAGTPAYLVQYPQDVIDAQEK	NQFTQPHREEQVQAGT	DVIDAQEKGTRVIFKA	R	E	E	E	K	G	25	0	2818.37	V5C1A8	203	227	yes	yes	2	7.1939e-18	171.02	8	8	8	4	8	6	8	8	3	4	7	8	315730000	45733000	39579000	28546000	10184000	39517000	16770000	30814000	24866000	4294300	4770100	16717000	53944000		6933	97
EESAIQAVQEVNGMVIDDCAITVER	YARISYEKEESAIQAV	DCAITVERYQPHHREE	K	E	E	E	R	Y	25	0	2775.31	V5DUJ1	146	170	yes	yes	2	3.5849e-08	128.29	2		2		1		1		1		3		12224000	2022600	0	4156600	0	944090	0	469090	0	525710	0	4105900	0			2
EESFVGGIGQELTEGDLLAFAGTR	ATGSTEVKEESFVGGI	LLAFAGTRTANGLHQR	K	E	E	T	R	T	24	0	2495.22	V5BNW2	1036	1059	yes	yes	2	0.0010654	71.159	1	2	1		1		2		1				1350000	139760	445930	166410	0	59221	0	173240	0	365400	0	0	0		3256	1
EETNFSLGSLPYVYADIK	TEEASLRKEETNFSLG	PYVYADIKADEGIPDK	K	E	E	I	K	A	18	0	2045	V5BE59	280	297	yes	yes	2	0.017483	67.418		1											642140	0	642140	0	0	0	0	0	0	0	0	0	0		1891;1892;6208	1
EETSDVVSLGHPEMDGLR	GSFLNDTREETSDVVS	HPEMDGLRDGRGEHGS	R	E	E	L	R	D	18	0	1969.91	V5D6I4	98	115	yes	yes	2;3	2.8274e-13	167.9	36	39	41	36	41	35	42	43	43	27	31	45	5648100000	424560000	495980000	490440000	522710000	570520000	476890000	655920000	695330000	282200000	228240000	220830000	584420000	371	4615;4616;7008	408
EEVQMLQESGSTVADVVQVLGK	NRRVRQLKEEVQMLQE	DVVQVLGKNKVLVNVS	K	E	E	G	K	N	22	0	2345.18	V5BKL6	56	77	yes	yes	2	1.7769e-52	228.11	7	8	7	7	8	6	8	8	7	7	6	8	283720000	21071000	15259000	40383000	40714000	35860000	28865000	18244000	16860000	15071000	14384000	9595600	27415000			97
EEYAAFYK	RDPKDVTKEEYAAFYK	EEYAAFYKAISNDWEE	K	E	E	Y	K	A	8	0	1019.46	V5BB87	362	369	yes	yes	2	0.050085	57.177											2		1602500	0	0	0	0	0	0	0	0	0	0	1602500	0			2
EEYITLKYEGAFTR	SSSRCEVREEYITLKY	KYEGAFTRERNPHVLQ	R	E	E	T	R	E	14	1	1718.85	V5B380	355	368	yes	yes	2	0.03707	86.738		1									1		181290	0	110060	0	0	0	0	0	0	0	0	71227	0			0
EEYVQLEK	NDELNGLREEYVQLEK	EEYVQLEKEMRLWKGR	R	E	E	E	K	E	8	0	1036.51	V5ARK5	726	733	yes	yes	2	0.0667	51.059						1							1480800	0	0	0	0	0	1480800	0	0	0	0	0	0			1
EFAAFGDDITVLLQR	VYRALLHREFAAFGDD	DITVLLQRAEVAVPTE	R	E	F	Q	R	A	15	0	1693.87	V5BGR2	295	309	yes	yes	2	0.0011286	106.55						1							579170	0	0	0	0	0	579170	0	0	0	0	0	0			1
EFALPMVPGMTCGEEMLR	TQSGVMKKEFALPMVP	TCGEEMLRRNYHRMQA	K	E	F	L	R	R	18	0	2066.93	V5DA42	12	29	yes	yes	2	0.034086	70.452									2				851450	0	0	0	0	0	0	0	0	851450	0	0	0			2
EFAVDFPTDDTILAECLER	EPEMNRVKEFAVDFPT	ILAECLERNIPFIDMY	K	E	F	E	R	N	19	0	2240.03	V5BA05	181	199	yes	yes	2	0.039589	68.088					1		1			1			1285400	0	0	0	0	402910	0	554790	0	0	327670	0	0			1
EFEEFSGWTTFDIR	CSLEEALREFEEFSGW	GWTTFDIRYEDVDDKL	R	E	F	I	R	Y	14	0	1762.78	V5C2W3	182	195	yes	yes	2	0.0071156	83.692				1									842760	0	0	0	842760	0	0	0	0	0	0	0	0			1
EFFCCTSEFLSALSTEMK	SKGRLCMREFFCCTSE	SALSTEMKRLHEKSLL	R	E	F	M	K	R	18	0	2185.94	V5BG41	206	223	yes	yes	2	1.6243e-19	192.24	13	10	15	9	16	12	11	15	8	8	10	10	1283400000	95917000	64432000	194070000	231800000	146840000	131900000	130390000	101770000	9418400	11532000	57037000	108260000	213		137
EFFICTSAEAEEFGEMSNNK	VTSDESIREFFICTSA	FGEMSNNKELVRSLTE	R	E	F	N	K	E	20	0	2338.97	V5C230	1336	1355	yes	yes	2	0.00012523	120.08	4	4	3	4	5			1			2	1	36932000	6826400	7239800	3113100	7594400	6318100	0	0	2539500	0	0	2120300	1180100			11
EFGAINFVSCCILETAHDPSTVGVVR	FKDVTCIKEFGAINFV	PSTVGVVRRVTLDLPG	K	E	F	V	R	R	26	0	2877.38	V5BP71	32	57	yes	yes	3	1.1024e-08	123.84	6	4	8	5	8	8	6	3	2	1	1	6	122490000	11619000	3307700	21378000	21882000	20419000	18071000	10221000	2331800	819390	796570	1017800	10628000			46
EFGIDEANMFQFWDWVGGR	STNAEKVKEFGIDEAN	FWDWVGGRYSLWSAIG	K	E	F	G	R	Y	19	0	2303.01	V5DG44	309	327	yes	yes	2	1.489e-07	146.88	1										5		3470700	1079900	0	0	0	0	0	0	0	0	0	2390800	0			3
EFGIGNDTIDFVGHAVALHTNDDYMQRPAIETVMR	LTMAQLYKEFGIGNDT	PAIETVMRCKLYEESF	K	E	F	M	R	C	35	0	3931.86	V5BGJ6	173	207	yes	yes	4	0.01756	31.853	2	2	2	2	2	4	3	1			2	4	29229000	2662200	2395900	2783200	6150500	1076100	6255900	1379200	526110	0	0	1069600	4930800			2
EFIDCFEQMGYHMDYFIR	DFTFQVSREFIDCFEQ	YHMDYFIRTTNESHKK	R	E	F	I	R	T	18	0	2400	V5DEM3	306	323	yes	yes	2;3	1.0032e-09	150.39	8	6	8	8	9	8	7	4	2	2	7	7	734370000	62928000	32444000	135730000	116250000	82376000	134890000	34968000	17007000	316110	335350	38355000	78764000			71
EFKLINQHCLSR	________________	INQHCLSRIYPAGSRV	M	E	F	S	R	I	12	1	1543.79	V5C1E4	2	13	yes	yes	2	0.041024	87.863	1												4766100	4766100	0	0	0	0	0	0	0	0	0	0	0			1
EFKPCLDSPLKK	IPVVDLRKEFKPCLDS	CLDSPLKKDDVFGASK	K	E	F	K	K	D	12	1	1460.77	V5DBF4	1133	1144	yes	yes	3	0.054766	48.391										1			1130200	0	0	0	0	0	0	0	0	0	1130200	0	0			1
EFLDQYYSANH	SIVKDILREFLDQYYS	DQYYSANH________	R	E	F	N	H	-	11	0	1385.59	V5AWV1	611	621	yes	yes	2	7.1113e-49	252.97	1	7	8	7	5	8	5	7	8	7	2	5	210430000	0	12174000	18846000	29028000	5873900	23980000	9692700	8839200	44341000	40377000	5460800	11820000			69
EFLQHIATDEDREYDTQFVVELMMNPEVQK	MSRDMMRREFLQHIAT	MMNPEVQKGLGAYLAR	R	E	F	Q	K	G	30	1	3653.7	V5B2L9	345	374	yes	yes	3;4	4.7466e-06	99.6	8	8	10	7	4	5	5	5	2		6	9	412170000	65242000	21176000	59000000	57337000	16403000	31845000	22932000	12001000	227860	0	25764000	100240000			60
EFMEMAVTTLGNPDAAPR	EQKVVELREFMEMAVT	GNPDAAPRVSEVRGAA	R	E	F	P	R	V	18	0	1948.9	V5BL02	458	475	yes	yes	3	0.069689	32.302	2	5	1		2		1						8469400	1602800	3734700	1730100	0	1141500	0	260240	0	0	0	0	0			1
EFNLGVLTGQLQER	DRAQLREREFNLGVLT	LTGQLQEREARLNALQ	R	E	F	E	R	E	14	0	1602.84	V5BSU5	155	168	yes	yes	2	0.018249	73.36											2		50782000	0	0	0	0	0	0	0	0	0	0	50782000	0			1
EFPDTSNLLSAAANK	NEMLRHIREFPDTSNL	LLSAAANKRTASKFRK	R	E	F	N	K	R	15	0	1576.77	V5BKP4	170	184	yes	yes	2	4.2053e-09	176.43	2		2		2		2		8	7	3	3	73066000	538180	0	608280	0	862020	0	520520	0	35819000	32335000	962570	1420700		2879;6471	17
EFQETTLYEKFIPLLLK	DILSTYCKEFQETTLY	KFIPLLLKYGRNGAFC	K	E	F	L	K	Y	17	1	2111.16	V5C0S3	525	541	yes	yes	3	0.057472	49.773	1	1	1	1	1						2		10253000	1450600	4603900	1591400	1061800	1330700	0	0	0	0	0	214950	0			1
EFQSQEQEEPLLR	MSGGKHPREFQSQEQE	EQEEPLLRENPDRYVI	R	E	F	L	R	E	13	0	1631.78	V5ASN2	9	21	yes	yes	2	1.8377e-53	260.08	5	4	2	5	2	3	3	7		2	7	8	196720000	19837000	17391000	6159600	25351000	2848200	5434600	6682800	7078700	0	619240	46669000	58651000		245	41
EFSATGTGYGESGLR	YHTEPFYREFSATGTG	GYGESGLRSDSKEERR	R	E	F	L	R	S	15	0	1530.7	V5BVD3	204	218	yes	yes	2	6.9194e-13	191.36	7	7	6	7	2	7	5	8	4	7	7	7	373820000	60826000	48308000	26931000	50571000	6076200	20993000	9732700	19334000	8767400	23236000	44469000	54576000		4067	68
EFSLADAAEAHR	KLQVTYSREFSLADAA	ADAAEAHRYLENRMST	R	E	F	H	R	Y	12	0	1315.62	V5BXF0	303	314	yes	yes	3	0.069159	22.329											1		483640	0	0	0	0	0	0	0	0	0	0	483640	0			1
EFSTTPTVSYMLSK	MKKSISLKEFSTTPTV	TVSYMLSKDGHNIAGA	K	E	F	S	K	D	14	0	1589.76	V5BSW6	9	22	yes	yes	2	3.3854e-05	154.47	8	8	8	7	8	6	8	2	4	4	7	8	335750000	57993000	51514000	33662000	41484000	20201000	13571000	16171000	2565200	4136100	4408700	30864000	59179000		3864;6788;6789	67
EFTASPTLLPVTPPYPK	PPSMLRGKEFTASPTL	PVTPPYPKDVQSIQIS	K	E	F	P	K	D	17	0	1856.99	V5BJG5	219	235	yes	yes	2	1.1325e-08	162.77	8	8	8	7	8	8	8	8	1		7	8	403990000	38567000	45457000	55789000	49965000	37499000	32896000	19645000	16169000	301070	0	41764000	65936000		2668;6418;6419	86
EFTLAEIEHFVNPNDK	RANLIRVREFTLAEIE	HFVNPNDKSHEKFESV	R	E	F	D	K	S	16	0	1901.92	V5AU76	238	253	yes	yes	2;3	6.1323e-58	260.08	17	17	16	14	16	15	13	11	16	15	14	16	1041800000	138180000	125400000	147760000	168850000	76108000	53297000	30949000	17326000	36895000	39812000	62484000	144790000			184
EFTPNEMAEVDDDLDDIR	EVVEEVVREFTPNEMA	DDDLDDIRQLLMQDAL	R	E	F	I	R	Q	18	0	2122.9	V5AZC6	103	120	yes	yes	2	8.6567e-25	201.85	8	4	6	4	5	4	4	8	1	2	3	6	131600000	21408000	11741000	10583000	6623500	9939500	7436500	9425500	26122000	2116300	4461000	4061200	17679000		5768	49
EFTSAMNLR	QAESTERKEFTSAMNL	FTSAMNLRHKSLKQPI	K	E	F	L	R	H	9	0	1067.51	V5D9Y2	86	94	yes	yes	2	2.0223e-05	168.26	3	5	3	4	2	4	8	6			7	8	81868000	2615000	5332100	3922800	5380500	2775500	5428700	9306400	5436100	0	0	16000000	25671000		4736;7037	36
EFVLSNQDIHSLEAFLFGVR	TFFNNKRKEFVLSNQD	EAFLFGVRALTVQLGE	K	E	F	V	R	A	20	0	2320.19	V5DG39	126	145	yes	yes	3	4.7131e-09	149.6	5		4		6		4				7		11562000	1357200	0	2448500	0	2315300	0	2702400	0	0	0	2738100	0			25
EFWGAQKPGASLVSLLGSK	ECTKEVLREFWGAQKP	LVSLLGSKEELPVKQR	R	E	F	S	K	E	19	0	1974.06	V5DHJ0	871	889	yes	yes	3	0.034731	54.412										5			3298900	0	0	0	0	0	0	0	0	0	3298900	0	0			1
EGADTALEDENKPSTPTK	IEESRWGKEGADTALE	NKPSTPTKALPALNLL	K	E	G	T	K	A	18	0	1901.89	V5BWG3	468	485	yes	yes	2;3	8.2201e-33	221.05	8	6	9	7	8	8	8	8	8	7	3	6	271780000	43136000	20742000	31123000	18012000	30246000	8853400	28235000	18165000	24441000	19120000	3983600	25723000		4154;6874;6875;6876	82
EGADVLMQVMLDEEGFAESVR	KKWEYLSREGADVLMQ	EGFAESVRQAASKALD	R	E	G	V	R	Q	21	0	2324.07	V5BFQ6	155	175	yes	yes	2	4.3029e-30	203.64	6	6	6	6	7	6	6	4	4	1	3	5	90538000	7659900	7440100	13646000	15884000	6772600	19767000	2633600	2406200	2426700	683470	2503500	8714700			57
EGATSFGDQVPIPATELLPHNPNVISR	VDGNINAREGATSFGD	HNPNVISRYQPKHQRL	R	E	G	S	R	Y	27	0	2858.46	V5B2J6	980	1006	yes	yes	2;3	3.8263e-07	96.708	8	4	5	7	8	4	8	5	8	9	1		400210000	39343000	20683000	51389000	69678000	41580000	15895000	22084000	10939000	73233000	53994000	1390800	0		761;5836	65
EGEEITLMDWGNAYIK	TEDVALLKEGEEITLM	DWGNAYIKNIRTSGEL	K	E	G	I	K	N	16	0	1867.87	V5BSE6	389	404	yes	yes	2	1.7603e-07	157.68	1	2	2		3					2		2	7759600	711940	1081300	2172000	0	2799700	0	0	0	0	255160	0	739430			4
EGEELTANVVTLMYR	FGLGRLYREGEELTAN	NVVTLMYRAPELHFGV	R	E	G	Y	R	A	15	0	1723.85	V5BIQ0	511	525	yes	yes	2	7.956e-28	191.41	8	7	2	4	4	3	5	2	5	1		4	98531000	22563000	19421000	7339600	11773000	7169100	4409000	5170100	3524400	7701700	1824700	0	7635300		6374	38
EGFGVQTGLMTTIHSYTATQK	PIVHVLVKEGFGVQTG	HSYTATQKTVDGVSVK	K	E	G	Q	K	T	21	0	2269.1	V5B797	184	204	yes	yes	2;3	0.0037729	88.781	8	7	6	5	7	6	4	2	3	4	7	9	304850000	35433000	36710000	18669000	19404000	21500000	7098500	5833700	3721100	9445800	12054000	33700000	101290000			55
EGGGTAGEGGSASLLTRPEEK	GETSLGSREGGGTAGE	LLTRPEEKSHMSLEPN	R	E	G	E	K	S	21	0	2001.96	V5DP06	124	144	yes	yes	2;3	2.5826e-05	124.21		5	5	4	6	6	9	2	9	5	1	7	97375000	0	3214600	3786700	3693200	11625000	8744300	23218000	1082000	12119000	9073500	802240	20016000		5370;5371	23
EGGITFFGSLPAHVQSENQLTEEVDLYMK	PQTLRVNKEGGITFFG	EEVDLYMKGYNDVVEA	K	E	G	M	K	G	29	0	3238.55	V5BQE9	465	493	yes	yes	3	0.00053352	62.871	3	2	1	3	2	2	1	5		2			10753000	1597300	1352500	644290	2788400	877300	921220	297050	2036600	0	238500	0	0		3540	3
EGGSHTTGELAASPKPTPVDLLDIK	AKMMRLLKEGGSHTTG	PVDLLDIKTKSSSTDL	K	E	G	I	K	T	25	0	2532.31	V5B4K7	46	70	yes	yes	3	4.299e-06	96.351	7	7	6	3	7	6	6	3	6	4	4	6	449420000	58879000	57287000	49979000	18851000	46723000	29793000	17459000	9022800	45442000	48057000	14808000	53115000		878;879;5873	66
EGGTNTTAASPSGLAGTR	AAAAAAAKEGGTNTTA	PSGLAGTRSGHGSGFM	K	E	G	T	R	S	18	0	1646.79	V5BHK6	178	195	yes	yes	2	3.081e-05	124.1	6	7	5	5	5	7	8	8	1		2	1	120830000	17642000	17171000	12849000	10233000	14371000	12998000	17812000	14194000	743300	0	1482200	1332600		2396;2397;6330;6331;6332	58
EGGVVGDSSVVEFVLCTK	GVLVGSDREGGVVGDS	VEFVLCTKDEEKECCD	R	E	G	T	K	D	18	0	1880.92	V5BK60	951	968	yes	yes	2	3.1858e-07	139.16	4	2	2		2		3	1	7	6	2	1	21067000	1546700	1141800	1158400	0	607170	0	1115000	232000	8523100	6178200	306560	257700		2821;2822	14
EGIFTVEELIEK	AAAALFDREGIFTVEE	TVEELIEKADRIQLTD	R	E	G	E	K	A	12	0	1405.73	V5BGW3	119	130	yes	yes	2	3.5664e-16	202	2	7	3	7	5	8	6	4	4	4	4	2	65951000	2121800	8200100	4822000	17208000	6282900	11427000	4766600	3166900	1725500	1214600	3303800	1711600			34
EGKDPLEIDSVLEEMNR	MVVRLAEREGKDPLEI	SVLEEMNRELIFKDEL	R	E	G	N	R	E	17	1	1972.94	V5DNV9	928	944	yes	yes	3	2.4106e-12	178.14	8	8	5	8	2	2	7	7	8	7	7	7	249100000	24203000	25288000	10933000	21712000	6860600	3121600	7066000	4624700	67364000	54578000	8192800	15155000			64
EGKSFVSMPRPR	SYSFWSCKEGKSFVSM	FVSMPRPRQSSSAVSS	K	E	G	P	R	Q	12	1	1389.72	V5DSL5	381	392	yes	yes	2	0.015669	82.774					1		1						8673200	0	0	0	0	5020000	0	3653100	0	0	0	0	0		5491;5492	2
EGKSSEVAEQAQFLHVR	KPAFIVVREGKSSEVA	QAQFLHVRFFLWPIVR	R	E	G	V	R	F	17	1	1913.96	V5DK40	119	135	yes	yes	2;3	8.5371e-06	136.83	17	10	12	10	17	9	21	10	5	5	6	8	527220000	91541000	26832000	36314000	40451000	94905000	23185000	103710000	54175000	1007800	1085900	6650000	47360000		5218;5219	76
EGLAATSPHETPQAHTEAWMK	TKTKAFSKEGLAATSP	AHTEAWMKSAMEDARK	K	E	G	M	K	S	21	0	2291.06	V5BMG2	106	126	yes	yes	3	0.0028382	91.518	8	6	3	2	4	5	5	4	5	3	6	7	739950000	92444000	59819000	36261000	22542000	79953000	40093000	38154000	9270100	53480000	31778000	93016000	183140000		3076;6515	44
EGLALINGTQFISALGAEAVVR	EPIKLAAKEGLALING	LGAEAVVRARKVARLA	K	E	G	V	R	A	22	0	2228.22	V5BD20	94	115	yes	yes	2	1.0168e-14	183.07	1		2		1		1		1	1	4	2	11545000	275230	0	4603100	0	164630	0	452530	0	169560	305970	2966600	2607400			0
EGLFLLVSPTNGK	________________	LVSPTNGKNTRQSAEA	K	E	G	G	K	N	13	0	1373.76	V5BUI2	6	18	yes	yes	2	2.9913e-05	156.29				5		2	2	3					7821200	0	0	0	4039000	0	1773100	948430	1060600	0	0	0	0		4027	3
EGLGSPIDFDAPAAVPLIGR	QRRKVSAREGLGSPID	AAVPLIGRGERDNLLK	R	E	G	G	R	G	20	0	1994.05	V5BC50	304	323	yes	yes	2	1.3704e-58	247.18	8	9	8	7	8	8	8	8	11	10	11	8	1190200000	142630000	133300000	132950000	153900000	88707000	86256000	71205000	59255000	72338000	63205000	35387000	151030000		1645	134
EGLHFSDHASSLGSILQDAMYVFR	MLLGYFQREGLHFSDH	QDAMYVFREAHVGNEG	R	E	G	F	R	E	24	0	2679.28	V5DU12	1805	1828	yes	yes	4	0.00061973	69.361	2	6	4	5	1	5	2	2			7	7	52024000	1031200	2094900	7394500	7553700	803870	6444100	1582100	1770500	0	0	8080200	15268000			37
EGLLSIH	QRQAVLLREGLLSIH_	REGLLSIH________	R	E	G	I	H	-	7	0	767.418	V5BSS2	892	898	yes	yes	2	0.053989	55.441											2		1135000	0	0	0	0	0	0	0	0	0	0	1135000	0			1
EGLSPTHRPSGSFGGGSGR	DALTRNAREGLSPTHR	SFGGGSGRQNLGSIAT	R	E	G	G	R	Q	19	0	1841.88	V5BTL6	855	873	yes	yes	2;3	0.031188	66.77	2	2	2	3	1		2		4	4	2	3	202090000	38613000	20716000	29815000	19669000	15087000	0	10916000	0	21859000	13103000	15315000	16998000			17
EGMWSVLPK	DLQLNAIREGMWSVLP	GMWSVLPKRVIRCLSW	R	E	G	P	K	R	9	0	1045.53	V5BMI4	4083	4091	yes	yes	2	0.046506	56.81	1												1962800	1962800	0	0	0	0	0	0	0	0	0	0	0			1
EGNKPETSLGSQSLR	PESPRGMREGNKPETS	SLGSQSLRQAQIPQES	R	E	G	L	R	Q	15	0	1601.8	V5BU25	96	110	yes	yes	2	2.7644e-12	186.74	8	10	7	9	9	13	12	15	7	4	10	12	216650000	13293000	14652000	8665300	9499800	40085000	16759000	35358000	30906000	4684600	2453700	9283100	31008000		3986;3987;3988;6825	79
EGPTPLGPQPIQR	QDDKDNSREGPTPLGP	LGPQPIQRDRSLGDAD	R	E	G	Q	R	D	13	0	1388.74	V5B3J6	507	519	yes	yes	2	1.4771e-15	195.94	1	3	4	2		2			2	4	2	3	53634000	4967600	7101900	11796000	5239100	0	4254200	0	0	1216400	4033400	4749100	10276000		5847	6
EGQKPLSPDIMDDETVDEENRR	QKKKDAAKEGQKPLSP	TVDEENRRDMQAEIDA	K	E	G	R	R	D	22	1	2572.17	V5BI43	424	445	yes	yes	3	1.997e-06	132.67	8	6	5	6	8	6	8	7	8	7	7	8	515150000	51890000	39322000	30358000	32574000	68447000	21866000	51050000	27398000	45624000	46767000	23127000	76728000		2454	88
EGSEAAVPYGSVVFK	LTLTWQVKEGSEAAVP	PYGSVVFKVKSSSPKS	K	E	G	F	K	V	15	0	1538.76	V5BAR1	29	43	yes	yes	2	2.7183e-06	152.25	1	2	2		1		2		8	6	6	2	81598000	337290	733480	1089700	0	450670	0	540410	0	39295000	35194000	2457000	1499500		1383	14
EGSFVYTSPILFR	GGAVSSVREGSFVYTS	YTSPILFRQMGFCKGG	R	E	G	F	R	Q	13	0	1514.78	V5B5X9	13	25	yes	yes	2	0.0037963	94.45	2	1	2		4			1			3		7169300	1005200	178500	933810	0	3198500	0	0	547390	0	0	1305900	0		985	2
EGSLTASPQGLSGPSPVLLSASR	________________	PVLLSASRQLLLHYSP	R	E	G	S	R	Q	23	0	2210.15	V5BY54	4	26	yes	yes	2	2.8355e-06	130.26							3	1					6383900	0	0	0	0	0	0	4455400	1928500	0	0	0	0		4275	4
EGSPSALVQAALR	GQMTAAHREGSPSALV	ALVQAALRDANGEPLL	R	E	G	L	R	D	13	0	1297.7	V5D608	95	107	yes	yes	2	9.6374e-40	217.39	8	8	8	6	8	8	8	8	8	7	7	9	735280000	103220000	95821000	75002000	47629000	47079000	30056000	24341000	30490000	17551000	25938000	111680000	126480000		4599;4600	111
EGSTSPASMSNEGALLVPASR	PLLKPMVKEGSTSPAS	ALLVPASRGKKTKCNT	K	E	G	S	R	G	21	0	2059.98	V5BQE9	560	580	yes	yes	2	0.0010878	110.25	2	1	2	4	3	2	3	7	2	1	2	2	43508000	2833100	461240	2270100	6708600	4755600	2762200	3527200	9964400	1001200	768070	2609200	5846800		3541;3542;3543;6676	9
EGVCMDNILFCDSLVLLK	LLRRAFEREGVCMDNI	CDSLVLLKALKRELQG	R	E	G	L	K	A	18	0	2125.03	V5BDX7	938	955	yes	yes	2	9.0347e-05	117.65				2		4		2					6824200	0	0	0	3518700	0	2876900	0	428700	0	0	0	0			1
EGVEDNELLHECVQSVSVEDVLNEGTYLK	QGVYVKVREGVEDNEL	LNEGTYLKAWEKIACS	R	E	G	L	K	A	29	0	3303.55	V5BXQ7	219	247	yes	yes	3	7.872e-15	143.29	8	5	6	3	5	4	2	2	2		7	8	250720000	44100000	23167000	29283000	22046000	11112000	15470000	1327300	1493900	338120	0	30950000	71430000			48
EGVEELEQDHLEEADLIFQR	LSYEILVREGVEELEQ	EADLIFQRAQEVAQEA	R	E	G	Q	R	A	20	0	2398.13	V5BQ38	31	50	yes	yes	3	1.9233e-05	126.25			1							1			3047000	0	0	1839300	0	0	0	0	0	0	1207700	0	0			2
EGVIQALEASLMK	KNMLVLEKEGVIQALE	ALEASLMKYANALNMT	K	E	G	M	K	Y	13	0	1387.74	V5BXZ9	354	366	yes	yes	2	0.00029129	136.33	3	1	1	1	1	1	3		2	1	2		4194000	470540	439520	221380	582700	368120	316550	765200	0	278300	215490	536220	0			7
EGVLLMEGTPAQQPLELPR	MEIIINEREGVLLMEG	QQPLELPRAHSPSGTV	R	E	G	P	R	A	19	0	2077.09	V5BCN5	66	84	yes	yes	2	1.607e-64	260.03	15	16	16	13	16	14	16	16	11	10	14	16	2029600000	191280000	262740000	229320000	205690000	172380000	166090000	165680000	130810000	62151000	60036000	135800000	247600000	176	6140	181
EGVSFPVTPVKTPLHPR	AGMGLSLKEGVSFPVT	VKTPLHPRSPPPSPTE	K	E	G	P	R	S	17	1	1860.03	V5BK35	96	112	yes	yes	2;3	0.00060428	124.98	10	2	4	5	3	1		3	2	7	5	9	132320000	22196000	4501300	7947700	9517900	4731900	1445900	0	3844300	1395500	23522000	13576000	39642000		2805;6451;6452	24
EGVTAAATTAANNAVDKDPNDVTAPQEK	CAHQTGFKEGVTAAAT	DVTAPQEKDLKQSKEK	K	E	G	E	K	D	28	1	2797.34	V5AQD0	296	323	yes	yes	3	5.4749e-29	186.68	7	7	6	2	5	1	4	1	7	7	1	3	302310000	55202000	36186000	28017000	4090500	28831000	1463700	20428000	986460	59006000	55221000	1284200	11590000			52
EGYQWFAEMNATQNEAVLHAMIR	TPECTEGKEGYQWFAE	AVLHAMIREFDLNKFK	K	E	G	I	R	E	23	0	2708.25	V5D8Q0	266	288	yes	yes	3	0.011837	51.611	2	2	1		1							2	8326900	2545500	2093100	709930	0	1106900	0	0	0	0	0	0	1871600			1
EGYSIPDHSLFPSSPGRPR	LAMAAFTKEGYSIPDH	PSSPGRPRSQNSGTIS	K	E	G	P	R	S	19	0	2098.02	V5BFM2	250	268	yes	yes	3	0.0002804	112.96	8	6	8	7	7	6	7	8	1	4	7	8	537860000	73614000	54380000	63044000	65241000	52150000	40866000	26248000	24668000	1509000	9343000	41912000	84885000		2137;2138	78
EHAECALELVQAFENNER	VYVEACNREHAECALE	QAFENNEREANLSDRS	R	E	H	E	R	E	18	0	2157.97	V5BC30	19	36	yes	yes	2;3	8.249e-112	296.44	12	10	13	8	14	11	8	8	8	11	10	9	1598200000	178020000	154560000	196380000	166920000	160750000	96482000	70071000	56234000	178490000	195720000	54733000	89841000			113
EHALLAFTLGVK	ISKDGQTREHALLAFT	LAFTLGVKQMVVCCNK	R	E	H	V	K	Q	12	0	1297.74	V5DGZ5	135	146	yes	yes	2	0.00034666	120.53	2	5	4		2					2	5	2	14585000	859660	2700400	4788300	0	645890	0	0	0	0	754370	1879600	2957000			5
EHEAGLLFYQIVLALDEVHSR	LKERLPFKEHEAGLLF	ALDEVHSRKMMHRDLK	K	E	H	S	R	K	21	0	2438.26	V5D7G4	518	538	yes	yes	3	0.018722	59.733									1				285760	0	0	0	0	0	0	0	0	285760	0	0	0			1
EHLFVVDCFAGHDER	AKEFLDTREHLFVVDC	CFAGHDERYRLKVRVF	R	E	H	E	R	Y	15	0	1829.82	V5BN69	89	103	yes	yes	3	2.1328e-08	164.22	6	5	8	7	8	7	4	3	3	4	7	8	318780000	42170000	22754000	48445000	19505000	48291000	27680000	20514000	2581900	12940000	6099400	17833000	49965000			62
EHMLVQGVIEAMEVESVEK	TQFDHLTREHMLVQGV	MEVESVEKMEEAIADY	R	E	H	E	K	M	19	0	2156.05	V5BHZ3	237	255	yes	yes	3	3.5095e-14	172.56	4	3	7	5	4	6	5	2	1	3	3	4	68357000	6268200	3925500	15358000	12650000	4385100	10203000	4389000	2281700	192430	651710	3364200	4688100			33
EHPAAPPSEHDEHIR	EEEQRKRKEHPAAPPS	SEHDEHIRKNVCALET	K	E	H	I	R	K	15	0	1720.79	V5BQ08	364	378	yes	yes	3	0.00069009	103.39	5	4	7	4	7	5	6	6			1	5	55751000	6673300	3886900	6588000	2954400	18516000	2929000	7802800	3900000	0	0	278500	2222300		3480	39
EHPSYLSLQVGLFDVK	ERAKAEGKEHPSYLSL	QVGLFDVKIE______	K	E	H	V	K	I	16	0	1830.95	V5BGM9	335	350	yes	yes	3	3.3163e-10	166.86	1	3	6	7	3	7	4	2	3	4	1	2	86076000	759080	4689300	23696000	20669000	1779000	9901900	7198400	3417000	3526800	3241600	192430	7006000			30
EHQEGIEARPSPSNPR	KETEKLQREHQEGIEA	RPSPSNPRYFHVKIRG	R	E	H	P	R	Y	16	0	1802.87	V5BDP3	17	32	yes	yes	3	0.051869	44.436								1					264080	0	0	0	0	0	0	0	264080	0	0	0	0			1
EHRPWILCDGDIDPEWIESLNSVLDDNK	REVVKCPKEHRPWILC	NSVLDDNKLLTLPTGV	K	E	H	N	K	L	28	0	3364.57	V5BTQ6	2112	2139	yes	yes	4	0.0017504	56.335	3	2	1	3	3	2		1	1		2	4	25654000	2086300	2162900	1079500	7036600	2283700	1428500	0	344160	934340	0	790710	7507400			14
EHSENAEQPELPSLLR	GGEVLLAREHSENAEQ	PELPSLLRRIPTGNSQ	R	E	H	L	R	R	16	0	1847.9	V5BGN6	324	339	yes	yes	2	0.00037425	113.73									4	7			32259000	0	0	0	0	0	0	0	0	11591000	20667000	0	0		2261	10
EHSQSVEAELEQVIQAAR	RPTEAYLKEHSQSVEA	EQVIQAARKMKVMLLR	K	E	H	A	R	K	18	0	2023	V5BLV3	422	439	yes	yes	3	0.003416	81.448							1						863010	0	0	0	0	0	0	863010	0	0	0	0	0			1
EHTMLVTELLSDNLYEYSK	LIDCFYYKEHTMLVTE	DNLYEYSKYNREEEET	K	E	H	S	K	Y	19	0	2284.09	V5AZ01	493	511	yes	yes	4	0.074735	18.234										1			753710	0	0	0	0	0	0	0	0	0	753710	0	0			1
EHVGLPIR	HYINKANREHVGLPIR	EHVGLPIRLAGLAVGN	R	E	H	I	R	L	8	0	919.524	V5B6G6	201	208	yes	yes	2	0.0027225	113.89	4		4		5	5	8	6		1	5	3	55957000	3233800	0	4115800	0	8668900	4084500	19915000	8314300	0	308070	3050400	4266900			31
EIAAPRTPSPSAR	LMSELRSREIAAPRTP	RTPSPSARVEQLEAQN	R	E	I	A	R	V	13	1	1351.72	V5BH59	331	343	yes	yes	2	0.044554	90.348	4	2	2	1	2	1	2		1	1	2	5	11945000	2250400	1192000	1044100	271470	1008000	168530	1634900	0	147010	119930	470170	3638600			3
EIAQLEEDEREFLSLQSL	DLRNTLWREIAQLEED	EFLSLQSL________	R	E	I	S	L	-	18	1	2148.06	V5BTT3	703	720	yes	yes	2	0.062057	77.505							1						170310	0	0	0	0	0	0	170310	0	0	0	0	0			1
EIASQTSPIDLDYVPEPR	CNRYQLFREIASQTSP	LDYVPEPRETTETTTM	R	E	I	P	R	E	18	0	2029	V5BXH2	647	664	yes	yes	2	9.3151e-41	224.8	7	8	5	5	5	6	8	7	2	2	6	8	257950000	29261000	27951000	25115000	20691000	21623000	16401000	38976000	25143000	970500	1102300	15520000	35202000		4221;4222;6897	70
EICVIYVEKEKEYK	KEATQPEREICVIYVE	VEKEKEYKLLLRAYSE	R	E	I	Y	K	L	14	2	1828.93	V5BGR9	507	520	yes	yes	2	0.023763	73.082				1				1					0	0	0	0	0	0	0	0	0	0	0	0	0		7356	2
EIDDSQLSQLQFSETQFILQALSAK	DKNENAEKEIDDSQLS	ILQALSAKKGEHTLKE	K	E	I	A	K	K	25	0	2838.43	V5BF52	178	202	yes	yes	2	4.6525e-05	86.825	1		1										394950	188630	0	206320	0	0	0	0	0	0	0	0	0			1
EIDEFPAQLNYDNVMDEMPFAER	KWLDKLHKEIDEFPAQ	DEMPFAERCVRESIRR	K	E	I	E	R	C	23	0	2772.2	V5C1C6	322	344	yes	yes	2	6.7023e-11	149.82	6	2	2		2		3				3	2	18538000	10065000	1158900	860960	0	387960	0	547420	0	0	0	2666700	2850500			9
EIDEYQFFIPEGNEEDPDNGMIVLCK	AFVKRVIKEIDEYQFF	NGMIVLCKWDGEVPYF	K	E	I	C	K	W	26	0	3100.37	V5DBM6	125	150	yes	yes	3	0.060563	26.849		2											3446700	0	3446700	0	0	0	0	0	0	0	0	0	0			2
EIESHYHTQIDELPVDFAAYLGE	QKDVEVLREIESHYHT	DFAAYLGE________	R	E	I	G	E	-	23	0	2675.24	V5BLL4	382	404	yes	yes	3	0.0041232	65.808					2		3		1	2	1	2	19046000	0	0	0	0	5303800	0	3749800	0	517330	1049800	1701000	6724400			6
EIESLNDELENNR	VQQQRLLREIESLNDE	NDELENNRTYFETLNE	R	E	I	N	R	T	13	0	1573.72	V5DU65	50	62	yes	yes	2	4.3551e-81	281.32	8	8	8	7	8	8	8	8	8	7	7	8	571430000	67720000	74958000	59476000	57030000	60368000	50837000	47902000	37972000	21441000	17908000	24353000	51463000			100
EIESLSSSVSFSSER	MNCLSSDREIESLSSS	SVSFSSERFTLRAKFR	R	E	I	E	R	F	15	0	1642.77	V5APZ1	548	562	yes	yes	2	3.6613e-12	183.22	2	3	2		1		4		4			4	26768000	2957500	3237100	1680700	0	1318000	0	8272300	0	1957300	0	0	7345100		148	6
EIFIATGTYK	VRFRSENREIFIATGT	FIATGTYKGTPVSVLS	R	E	I	Y	K	G	10	0	1141.6	V5BP86	67	76	yes	yes	2	0.0078237	85.355			1										2341500	0	0	2341500	0	0	0	0	0	0	0	0	0			1
EIGASPPPAVDAIIQK	ERRLARAKEIGASPPP	AVDAIIQKDNGNNFNK	K	E	I	Q	K	D	16	0	1604.88	V5DE87	302	317	yes	yes	2	4.837e-05	133.52		1											781090	0	781090	0	0	0	0	0	0	0	0	0	0		4936	1
EIGDGTTSVVILASELLK	DLAQLQDKEIGDGTTS	ILASELLKRAQDLIVQ	K	E	I	L	K	R	18	0	1844.01	V5B5Q0	89	106	yes	yes	2	1.7776e-09	152.94	8	4	7	4	7	1	7		7		7	7	302960000	21577000	7957300	83575000	31516000	32404000	9203400	26833000	0	2247300	0	28770000	58881000			62
EIGIVHHLPASGR	VTSATNYREIGIVHHL	HHLPASGRYALCATCP	R	E	I	G	R	Y	13	0	1384.76	V5B525	190	202	yes	yes	3	0.0016136	102.63	8	8	8	7	8	8	8	8	7	7	6	8	319490000	38816000	32209000	35133000	29047000	33655000	32727000	28313000	22870000	13864000	11697000	14068000	27090000		924	91
EIIAVMGNNNDVIDAVK	TPPGAYVKEIIAVMGN	NDVIDAVKLLSTTARK	K	E	I	V	K	L	17	0	1813.92	V5B4S9	2056	2072	yes	yes	2	1.0553e-73	272.95	8	7	8	5	8	5	6	6	4	4	2	6	188370000	31892000	22350000	25959000	17091000	29831000	11540000	9505800	6437900	6480700	10248000	1979100	15055000			54
EIICSAVDIER	KLPTERIREIICSAVD	CSAVDIEREFICDSIP	R	E	I	E	R	E	11	0	1303.64	V5ASN2	238	248	yes	yes	2	0.0003765	123.01	3	3				1	1		1			8	36710000	3507600	3874700	0	0	0	2141500	515570	0	572150	0	0	26099000			12
EIIGKSPQESST	GKLLRRAREIIGKSPQ	KSPQESST________	R	E	I	S	T	-	12	1	1274.64	V5AXR7	825	836	yes	yes	2	8.7646e-06	163.62		1	1	1		1	4	5	6	2		1	34541000	0	535820	32559	546970	0	292630	7046300	7877100	13823000	4212200	0	173530		447	16
EIIPLHEQLLGIYLADEEGLEGVR	GSLTTVQKEIIPLHEQ	EEGLEGVRVISVPAAS	K	E	I	V	R	V	24	0	2705.43	V5BKU2	441	464	yes	yes	3	3.0966e-05	101.48			6	4	4	7	4	4			2	4	38184000	0	0	7623200	5494000	3871400	11144000	4605700	3823400	0	0	380480	1241600			20
EILAEALAEMEAINFEK	QKETKRAREILAEALA	MEAINFEKNNWCNNGK	R	E	I	E	K	N	17	0	1919.95	V5DGA5	210	226	yes	yes	2	2.9635e-47	241.66	7	8	8	7	8	8	8	8	8	7	7	8	120390000	6306900	5198600	18564000	16912000	11221000	22123000	7578300	7060000	3798800	2988000	6208300	12433000			93
EILDEIDALNNGIR	TNAVQLRREILDEIDA	DALNNGIRVTDRDLKC	R	E	I	I	R	V	14	0	1583.82	V5B747	194	207	yes	yes	2	1.948e-42	240.18	1	2			2				5		1		14981000	936380	3089800	0	0	1869200	0	0	0	8406000	0	679680	0			8
EILDYVCCVTTGEVYFTNFLK	ELNGERVKEILDYVCC	VYFTNFLKFLEDNRFC	K	E	I	L	K	F	21	0	2570.21	V5BWK2	205	225	yes	yes	2	2.1214e-07	143.23	2	1	2	3	6	7	3	6	1		2	3	24895000	913020	313830	1907600	3245200	2436700	7992900	2347900	3254300	80504	0	544520	1858700			32
EILEEEIDFAEVLATYR	MREATRVKEILEEEID	AEVLATYRSSLPKNNR	K	E	I	Y	R	S	17	0	2039.01	V5B817	349	365	yes	yes	2	0.004696	81.713				3		6	2	2					4381100	0	0	0	1350300	0	1944800	759930	326060	0	0	0	0			3
EILESVATLNNNEPDPTK	TALRRTVKEILESVAT	NNEPDPTKRVWRLRHV	K	E	I	T	K	R	18	0	1982.98	V5BM32	418	435	yes	yes	2	0.0024428	92.096	1	1											5151500	2626200	2525300	0	0	0	0	0	0	0	0	0	0			2
EILSEGETEFVR	QNVPGTLREILSEGET	EGETEFVRGGKKRYLS	R	E	I	V	R	G	12	0	1407.69	V5BML2	250	261	yes	yes	2	1.8699e-16	204.17	7	8	3	2	4	4	6	8			6	1	88690000	12335000	20068000	4520500	4120200	5538400	10841000	11724000	12634000	0	0	5390700	1518700		3088	36
EILTPRPDWK	EAVEDERKEILTPRPD	LTPRPDWKKIHLALPE	K	E	I	W	K	K	10	0	1253.68	V5B7C1	468	477	yes	yes	2	2.8119e-08	182.71	3	7	4	6	1	6		2	8	7	6	2	113740000	6151600	14575000	6403200	14946000	2289100	10609000	0	1244900	25420000	16847000	11416000	3840200		5934	46
EILYAAGAVTAAGSTLSFVR	NVHDGVSREILYAAGA	GSTLSFVRNRALLPRM	R	E	I	V	R	N	20	0	1996.06	V5BDW6	373	392	yes	yes	3	0.0012897	110.34	2	2	4	1	5	1	4	1			1	5	49172000	2450100	1086000	8283800	1768400	19919000	3721200	6174700	1958400	0	0	306040	3504500		7347	14
EILYGTPR	RHNEQFVREILYGTPR	EILYGTPRAGESPKDP	R	E	I	P	R	A	8	0	947.508	V5BVD3	171	178	yes	yes	2	0.0036835	118.71	3	4	3	6	1	2	3		5	7	7	3	94235000	8089100	7824300	3599400	16011000	1282200	2624500	2975900	0	9945200	11958000	17845000	12081000		6849	23
EIMNSIHDACVK	EEVEQKLREIMNSIHD	SIHDACVKYGTVGGKT	R	E	I	V	K	Y	12	0	1415.65	V5AND5	236	247	yes	yes	2;3	1.1603e-06	163.71	4	3	5	2	1	4	7	13			8	7	56245000	5149600	3961300	2298800	857430	809170	2616000	9861900	11210000	0	0	6176500	13305000			22
EINNNAAVVEWNGQGGR	PELEGVVREINNNAAV	EWNGQGGRLSKVPLDE	R	E	I	G	R	L	17	0	1826.87	V5B677	270	286	yes	yes	2	0.022873	90.706		1			1	2	2	2		1			42060000	0	4380400	0	0	11406000	6866400	9455600	7202500	0	2749500	0	0			1
EIPAAVKPPTSAQR	QWHKESQKEIPAAVKP	KPPTSAQRHPGTHSAS	K	E	I	Q	R	H	14	0	1463.81	V5DJB6	164	177	yes	yes	2	0.019871	70.783						2				1		2	4159200	0	0	0	0	0	664040	0	0	0	328550	0	3166600			1
EIPLDGDEYISATPVPIPR	CGFLHICREIPLDGDE	ATPVPIPRVQGRGTRA	R	E	I	P	R	V	19	0	2081.07	V5DBU7	197	215	yes	yes	2	3.2324e-13	165.41	8	9	9	7	8	6	7	8	1		3	5	475680000	84316000	107650000	72482000	57182000	48441000	27019000	33500000	29639000	449910	0	4192000	10814000		4807;7056	75
EIPVELPLGMPTPAPASTLR	YEGRVTRREIPVELPL	PAPASTLRGQPPPEVM	R	E	I	L	R	G	20	0	2088.13	V5BCY8	40	59	yes	yes	2	1.1889e-37	210.31	3	2	2						7	7		1	16943000	341170	311360	147630	0	0	0	0	0	8038100	8010400	0	94379		1789;6168	14
EIQPPFRPSSNILCNFDEDFTSK	DWEKLSRREIQPPFRP	FDEDFTSKEPRAGFQE	R	E	I	S	K	E	23	0	2740.28	V5DQT5	407	429	yes	yes	3	0.0013703	85.61									1	2			3663300	0	0	0	0	0	0	0	0	929400	2733900	0	0		5417;5418	3
EIQVALFSATMPDDVLELTK	EIFRYLPKEIQVALFS	DDVLELTKKFMRDPTR	K	E	I	T	K	K	20	0	2219.14	V5BLL4	203	222	yes	yes	2	1.6524e-22	191.89	6	3	6	7	5	5	4	2	1	1	2	5	52025000	2914700	1483100	9001400	14871000	3417800	6665000	2653500	1617600	165150	179200	975180	8080600			31
EISLNSDMPPFSR	PEASNPAREISLNSDM	SDMPPFSRQCDGAKPA	R	E	I	S	R	Q	13	0	1491.7	V5DK40	93	105	yes	yes	2	0.00032097	134.82	6	10	4	6	4	7	15	14	6		6	6	98774000	5551100	12769000	2393600	5807800	4918800	9867100	20473000	21658000	1641400	0	7031000	6662100		5220;5221	37
EISLSEALLGTQFSVK	GDDLLMKKEISLSEAL	LGTQFSVKMLDGRHVT	K	E	I	V	K	M	16	0	1720.92	V5C2Y5	201	216	yes	yes	2	0.0001281	128.45				4		4	2	2					11734000	0	0	0	6868000	0	3069100	846180	950730	0	0	0	0			3
EISNLAPSSIKPK	NLPERLGKEISNLAPS	APSSIKPKVVAPPERK	K	E	I	P	K	V	13	0	1382.78	V5BDL0	317	329	yes	yes	3	0.015314	67.879	2	2	2	2	4	4	2		1	5			22929000	2047300	1056200	2121000	2345200	8643000	3397100	2167700	0	212200	939500	0	0			7
EISPPGGGAR	SAYAQLKREISPPGGG	SPPGGGARKDFTGFTE	R	E	I	A	R	K	10	0	939.477	V5AVN1	56	65	yes	yes	2	0.046522	55.461											1		375330	0	0	0	0	0	0	0	0	0	0	375330	0			1
EISQDEFFGIVVR	QKQHGEYREISQDEFF	EFFGIVVREKGGSDDV	R	E	I	V	R	E	13	0	1537.78	V5DF31	127	139	yes	yes	2	1.685e-10	179.46	1	1	4	5	3	2	2	2				2	20777000	302680	957250	4717800	6177700	3288100	1783500	1229000	807860	0	0	0	1513000			12
EISREELLSLLFR	RRSSQRPKEISREELL	ELLSLLFRKPQLKEMR	K	E	I	F	R	K	13	1	1603.89	V5BMT1	97	109	yes	yes	2	0.0049635	124.25	1	1	5	6	2	5	3				2	2	34089000	743330	942540	6982500	13150000	1121500	5413900	1810300	0	0	0	739510	3186000		3120	10
EISVPLFCYSSIGQLPR	LKSHSREREISVPLFC	SSIGQLPRHVEEVCES	R	E	I	P	R	H	17	0	1965	V5DQA9	465	481	yes	yes	2	0.00088978	97.271		3							5	4			3746300	0	506270	0	0	0	0	0	0	1822000	1418100	0	0		5391	8
EITDALDAAGNTTAAIGK	AHMGHEIREITDALDA	NTTAAIGKGFAIASAA	R	E	I	G	K	G	18	0	1730.87	V5BFF6	573	590	yes	yes	2	9.3465e-42	234.36	8	8	6	8	8	8	8	8	2	1	7	8	311550000	33844000	25461000	25585000	22423000	54540000	29695000	41845000	25726000	3859200	3048600	14916000	30610000			78
EITEQEWADAVR	NGRIDSRREITEQEWA	QEWADAVRRAKIRTVQ	R	E	I	V	R	R	12	0	1445.68	V5BAU4	982	993	yes	yes	2	0.0085805	84.198									1	2			823100000	0	0	0	0	0	0	0	0	325090000	498010000	0	0			3
EITMSNNVTDVIYK	RELYNRLKEITMSNNV	NVTDVIYKLQERRDAN	K	E	I	Y	K	L	14	0	1625.8	V5BBE7	298	311	yes	yes	2	2.1217e-05	152.11	2		1	4		2	4			1		3	18178000	1275400	0	957820	5439500	0	2606300	5795700	0	0	670580	0	1433100			4
EIVHMMEVLLSAQEAAVR	KEVRSSTKEIVHMMEV	SAQEAAVREDGKDVLA	K	E	I	V	R	E	18	0	2025.04	V5BGS5	281	298	yes	yes	3	2.1448e-06	132.23	3	5	3	5	2	3	2	7			5	4	43830000	1449900	4062900	3772900	16241000	878010	5112100	1320900	3676100	0	0	3379100	3937700			32
EIVPVVQCTYALEEVAAAHK	VIPYMTRREIVPVVQC	EEVAAAHKLMENNKSN	R	E	I	H	K	L	20	0	2226.14	V5B1P3	299	318	yes	yes	3	0.022245	66.809	3	3	5	4	8	8	5	2	3		3	3	92965000	6218100	4776200	14169000	9781000	25913000	16436000	4354600	2548500	985210	0	2746000	5037900			29
EKASSIVSQLVDEITK	EDEKRGDREKASSIVS	QLVDEITKHITEKLGK	R	E	K	T	K	H	16	1	1745.94	V5DRY4	2401	2416	yes	yes	3	0.031212	68.168	2	2	2	2		2		2	1	5			51521000	1915800	1029700	885110	3576000	0	1574200	0	2711700	4719700	35109000	0	0			1
EKDKFSPTHFSK	AGSQDLSREKDKFSPT	FSPTHFSKDIFAPYED	R	E	K	S	K	D	12	2	1449.73	V5B7P2	396	407	yes	yes	3	0.040563	69.045		3	1	2	4				1		1	3	49572000	0	11196000	2612100	4407900	20448000	0	0	0	954210	0	1385800	8567900		1103;5944	3
EKDSLHILSDDDYER	ATLHALKKEKDSLHIL	LSDDDYEREECNDEAF	K	E	K	E	R	E	15	1	1833.84	V5BN98	363	377	yes	yes	3	0.005285	78.552								2					1890700	0	0	0	0	0	0	0	1890700	0	0	0	0		3176	2
EKDVSPSPRPVTPFGFR	SMANAQHREKDVSPSP	PVTPFGFREMNGPAVT	R	E	K	F	R	E	17	1	1915	V5BAX9	650	666	yes	yes	2;3	7.9905e-05	128.72	5	2	3		2		3	1			4	8	85824000	6004800	1473200	2862300	0	1717100	0	1025600	135020	0	0	10956000	61650000		1398;1399;6053	11
EKDWLDLTNEAEAYFAGVCGIDVK	LTFTPNSREKDWLDLT	GVCGIDVKNPKVEKAS	R	E	K	V	K	N	24	1	2742.28	V5AYP7	221	244	yes	yes	3	2.5864e-12	159.26	8	8	8	7	8	8	8	8	6	3	7	8	264390000	21801000	22072000	25529000	46662000	16598000	33464000	12911000	11236000	2793600	1448400	26895000	42982000			101
[truncated: 7,675 more rows]

## Sheet: Phosphopeptides
Table S8. Description of each phosphopeptide identified during T. cruzi metacyclogenesis. phosphoproteome dataset acquisition
[truncated: 4,806 more rows]
