# Supplementary material for: Quantitative proteome and phosphoproteome analyses highlight the adherent population during Trypanosoma cruzi metacyclogenesis
Source: Sci Rep. 2017 Aug 29;7:9899. doi: 10.1038/s41598-017-10292-3 (PMC5574995; doi:10.1038/s41598-017-10292-3)
Supplement: Supplementary file 10 — Table S9. [file 41598_2017_10292_MOESM10_ESM.xls]

## Sheet: ProteinGroups
Table S9. Description of each proteingroup identified and quantified during T. cruzi metacyclogenesis phosphoproteome dataset acquisition
Protein IDs	Peptide counts (all)	Peptide counts (razor+unique)	Peptide counts (unique)	Fasta headers	Peptides	Razor + unique peptides	Unique peptides	Peptides St2h1	Peptides St2h2	Peptides Ade12h1	Peptides Ade12h2	Peptides Ade24h1	Peptides Ade24h2	Peptides Ade48h1	Peptides Ade48h2	Peptides Ade72h1	Peptides Ade72h2	Peptides Meta1	Peptides Meta2	Razor + unique peptides St2h1	Razor + unique peptides St2h2	Razor + unique peptides Ade12h1	Razor + unique peptides Ade12h2	Razor + unique peptides Ade24h1	Razor + unique peptides Ade24h2	Razor + unique peptides Ade48h1	Razor + unique peptides Ade48h2	Razor + unique peptides Ade72h1	Razor + unique peptides Ade72h2	Razor + unique peptides Meta1	Razor + unique peptides Meta2	Unique peptides St2h1	Unique peptides St2h2	Unique peptides Ade12h1	Unique peptides Ade12h2	Unique peptides Ade24h1	Unique peptides Ade24h2	Unique peptides Ade48h1	Unique peptides Ade48h2	Unique peptides Ade72h1	Unique peptides Ade72h2	Unique peptides Meta1	Unique peptides Meta2	Sequence coverage [%]	Unique + razor sequence coverage [%]	Unique sequence coverage [%]	Mol. weight [kDa]	Sequence lengths	Q-value
V5AZA8;V5B4W0;V5A2D1	1;1;1	1;1;1	1;1;1	>tr|V5AZA8|V5AZA8_TRYCR Uncharacterized protein OS=Trypanosoma cruzi Dm28c GN=TCDM_11904 PE=4 SV=1;>tr|V5B4W0|V5B4W0_TRYCR Uncharacterized protein OS=Trypanosoma cruzi Dm28c GN=TCDM_12259 PE=4 SV=1;>tr|V5A2D1|V5A2D1_TRYCR Uncharacterized protein OS=Trypano	1	1	1	1	1	1	1	1	1	1	1	1	1	1	1	1	1	1	1	1	1	1	1	1	1	1	1	1	1	1	1	1	1	1	1	1	1	1	1	7	7	7	28.934	258;281;281	0
V5BDV5;V5A2G8	1;1	1;1	1;1	>tr|V5BDV5|V5BDV5_TRYCR Uncharacterized protein OS=Trypanosoma cruzi Dm28c GN=TCDM_09723 PE=4 SV=1;>tr|V5A2G8|V5A2G8_TRYCR Uncharacterized protein OS=Trypanosoma cruzi Dm28c GN=TCDM_13580 PE=4 SV=1	1	1	1	0	0	0	0	0	0	0	0	0	0	1	1	0	0	0	0	0	0	0	0	0	0	1	1	0	0	0	0	0	0	0	0	0	0	1	1	2.6	2.6	2.6	38.166	342;342	0.0025907
V5A2R7	2	2	2	>tr|V5A2R7|V5A2R7_TRYCR Uncharacterized protein OS=Trypanosoma cruzi Dm28c GN=TCDM_13485 PE=4 SV=1	2	2	2	1	1	2	1	2	1	1	1	0	1	1	0	1	1	2	1	2	1	1	1	0	1	1	0	1	1	2	1	2	1	1	1	0	1	1	0	6.4	6.4	6.4	37.752	343	0.0060823
V5A369	2	2	2	>tr|V5A369|V5A369_TRYCR Uncharacterized protein OS=Trypanosoma cruzi Dm28c GN=TCDM_13317 PE=4 SV=1	2	2	2	2	2	2	2	2	1	2	1	2	0	2	0	2	2	2	2	2	1	2	1	2	0	2	0	2	2	2	2	2	1	2	1	2	0	2	0	6.9	6.9	6.9	41.907	393	0.0015462
V5A3D5	1	1	1	>tr|V5A3D5|V5A3D5_TRYCR Retrotransposon hot spot (RHS) protein OS=Trypanosoma cruzi Dm28c GN=TCDM_13239 PE=4 SV=1	1	1	1	0	1	0	0	0	1	0	0	0	0	0	0	0	1	0	0	0	1	0	0	0	0	0	0	0	1	0	0	0	1	0	0	0	0	0	0	3.1	3.1	3.1	40.423	360	0
V5A3H4;V5D0T2;V5B2X0	4;1;1	3;1;1	3;1;1	>tr|V5A3H4|V5A3H4_TRYCR Retrotransposon hot spot (RHS) protein OS=Trypanosoma cruzi Dm28c GN=TCDM_13200 PE=4 SV=1	4	3	3	3	4	2	3	2	2	2	3	4	3	3	2	2	3	2	3	2	2	2	3	3	2	3	2	2	3	2	3	2	2	2	3	3	2	3	2	4.5	3.7	3.7	117.58	1020;346;365	0
V5A3J0	1	1	1	>tr|V5A3J0|V5A3J0_TRYCR Protein kinase OS=Trypanosoma cruzi Dm28c GN=TCDM_13183 PE=3 SV=1	1	1	1	1	0	0	0	0	0	0	0	0	0	0	0	1	0	0	0	0	0	0	0	0	0	0	0	1	0	0	0	0	0	0	0	0	0	0	0	4.5	4.5	4.5	26.99	244	0.0012366
V5A3P8	3	1	0	>tr|V5A3P8|V5A3P8_TRYCR Retrotransposon hot spot protein (RHS) OS=Trypanosoma cruzi Dm28c GN=TCDM_13127 PE=4 SV=1	3	1	0	2	2	2	2	3	2	2	2	2	2	2	2	0	0	0	0	1	0	0	0	0	0	0	0	0	0	0	0	0	0	0	0	0	0	0	0	6.6	1.8	0	70.849	624	0.0026032
V5A4R3	3	2	2	>tr|V5A4R3|V5A4R3_TRYCR Retrotransposon hot spot protein (RHS) OS=Trypanosoma cruzi Dm28c GN=TCDM_12759 PE=4 SV=1	3	2	2	2	2	2	2	3	2	2	2	2	2	0	2	2	2	2	2	2	2	2	2	2	2	0	2	2	2	2	2	2	2	2	2	2	2	0	2	6.9	5.3	5.3	78.412	683	0
V5A515	2	2	2	>tr|V5A515|V5A515_TRYCR Short chain dehydrogenase OS=Trypanosoma cruzi Dm28c GN=TCDM_12658 PE=4 SV=1	2	2	2	2	2	2	2	2	2	2	2	2	2	1	1	2	2	2	2	2	2	2	2	2	2	1	1	2	2	2	2	2	2	2	2	2	2	1	1	13.6	13.6	13.6	34.93	317	0
V5A873	2	2	2	>tr|V5A873|V5A873_TRYCR Uncharacterized protein OS=Trypanosoma cruzi Dm28c GN=TCDM_12448 PE=4 SV=1	2	2	2	0	1	0	1	1	0	1	1	1	0	2	2	0	1	0	1	1	0	1	1	1	0	2	2	0	1	0	1	1	0	1	1	1	0	2	2	3.4	3.4	3.4	100.97	852	0.0084626
V5AC55	4	4	4	>tr|V5AC55|V5AC55_TRYCR Uncharacterized protein OS=Trypanosoma cruzi Dm28c GN=TCDM_12392 PE=4 SV=1	4	4	4	4	4	4	4	4	4	4	4	4	4	4	4	4	4	4	4	4	4	4	4	4	4	4	4	4	4	4	4	4	4	4	4	4	4	4	4	16.9	16.9	16.9	32.018	284	0
V5AIL9	1	1	1	>tr|V5AIL9|V5AIL9_TRYCR Uncharacterized protein OS=Trypanosoma cruzi Dm28c GN=TCDM_11994 PE=4 SV=1	1	1	1	1	1	1	1	1	1	1	1	1	0	0	0	1	1	1	1	1	1	1	1	1	0	0	0	1	1	1	1	1	1	1	1	1	0	0	0	8.1	8.1	8.1	35.562	308	0
V5AIW9	3	3	3	>tr|V5AIW9|V5AIW9_TRYCR Protein kinase OS=Trypanosoma cruzi Dm28c GN=TCDM_11907 PE=3 SV=1	3	3	3	2	1	1	1	2	2	1	1	2	1	2	1	2	1	1	1	2	2	1	1	2	1	2	1	2	1	1	1	2	2	1	1	2	1	2	1	15.4	15.4	15.4	41.875	369	0.0012336
V5AIY1	1	1	1	>tr|V5AIY1|V5AIY1_TRYCR Uncharacterized protein OS=Trypanosoma cruzi Dm28c GN=TCDM_13330 PE=4 SV=1	1	1	1	1	1	1	1	1	1	1	1	1	1	0	0	1	1	1	1	1	1	1	1	1	1	0	0	1	1	1	1	1	1	1	1	1	1	0	0	2.5	2.5	2.5	71.876	679	0
V5AJ13	4	4	4	>tr|V5AJ13|V5AJ13_TRYCR FG-GAP repeat protein OS=Trypanosoma cruzi Dm28c GN=TCDM_13293 PE=4 SV=1	4	4	4	3	2	2	2	2	2	2	3	2	2	1	1	3	2	2	2	2	2	2	3	2	2	1	1	3	2	2	2	2	2	2	3	2	2	1	1	8.1	8.1	8.1	91.404	828	0
V5AJB0	4	4	4	>tr|V5AJB0|V5AJB0_TRYCR Uncharacterized protein OS=Trypanosoma cruzi Dm28c GN=TCDM_11736 PE=4 SV=1	4	4	4	3	3	4	3	4	3	4	3	3	4	4	4	3	3	4	3	4	3	4	3	3	4	4	4	3	3	4	3	4	3	4	3	3	4	4	4	16.4	16.4	16.4	30.535	269	0
V5AJC0	2	2	2	>tr|V5AJC0|V5AJC0_TRYCR Uncharacterized protein OS=Trypanosoma cruzi Dm28c GN=TCDM_11713 PE=4 SV=1	2	2	2	2	2	2	2	2	2	2	1	2	1	2	1	2	2	2	2	2	2	2	1	2	1	2	1	2	2	2	2	2	2	2	1	2	1	2	1	5.1	5.1	5.1	30.975	272	0
V5AJF7	2	2	2	>tr|V5AJF7|V5AJF7_TRYCR Glucose-6-phosphate dehydrogenase OS=Trypanosoma cruzi Dm28c GN=TCDM_11676 PE=4 SV=1	2	2	2	1	0	1	1	1	1	1	1	0	1	1	1	1	0	1	1	1	1	1	1	0	1	1	1	1	0	1	1	1	1	1	1	0	1	1	1	6.7	6.7	6.7	42.905	375	0
V5AJG2	10	10	10	>tr|V5AJG2|V5AJG2_TRYCR Trypanothione reductase OS=Trypanosoma cruzi Dm28c GN=TCDM_11669 PE=3 SV=1	10	10	10	5	6	5	7	8	7	7	7	6	3	5	4	5	6	5	7	8	7	7	7	6	3	5	4	5	6	5	7	8	7	7	7	6	3	5	4	34.3	34.3	34.3	53.887	492	0
V5AJP8	4	4	4	>tr|V5AJP8|V5AJP8_TRYCR Eukaryotic translation initiation factor 1A OS=Trypanosoma cruzi Dm28c GN=TCDM_11573 PE=4 SV=1	4	4	4	1	1	2	2	2	2	2	2	2	2	3	2	1	1	2	2	2	2	2	2	2	2	3	2	1	1	2	2	2	2	2	2	2	2	3	2	65.7	65.7	65.7	11.603	102	0
V5AJQ1	3	3	3	>tr|V5AJQ1|V5AJQ1_TRYCR Uncharacterized protein OS=Trypanosoma cruzi Dm28c GN=TCDM_14438 PE=4 SV=1	3	3	3	0	1	1	1	0	0	2	0	1	0	2	1	0	1	1	1	0	0	2	0	1	0	2	1	0	1	1	1	0	0	2	0	1	0	2	1	31	31	31	14.453	126	0
V5AJQ2	1	1	1	>tr|V5AJQ2|V5AJQ2_TRYCR Retrotransposon hot spot (RHS) protein OS=Trypanosoma cruzi Dm28c GN=TCDM_13039 PE=4 SV=1	1	1	1	1	1	1	1	1	1	1	1	1	1	1	0	1	1	1	1	1	1	1	1	1	1	1	0	1	1	1	1	1	1	1	1	1	1	1	0	5.3	5.3	5.3	36.713	319	0.0012351
V5AK45	2	2	2	>tr|V5AK45|V5AK45_TRYCR Retrotransposon hot spot (RHS) protein OS=Trypanosoma cruzi Dm28c GN=TCDM_11408 PE=4 SV=1	2	2	2	2	2	2	2	2	2	2	2	2	1	1	2	2	2	2	2	2	2	2	2	2	1	1	2	2	2	2	2	2	2	2	2	2	1	1	2	5.8	5.8	5.8	35.862	309	0
V5AK68	1	1	1	>tr|V5AK68|V5AK68_TRYCR Kinesin OS=Trypanosoma cruzi Dm28c GN=TCDM_12876 PE=4 SV=1	1	1	1	0	0	1	0	0	1	0	1	1	0	0	0	0	0	1	0	0	1	0	1	1	0	0	0	0	0	1	0	0	1	0	1	1	0	0	0	2.1	2.1	2.1	110.18	962	0
V5AK98;V5AS92;V5B804	3;1;1	3;1;1	3;1;1	>tr|V5AK98|V5AK98_TRYCR Trans-sialidase OS=Trypanosoma cruzi Dm28c GN=TCDM_11342 PE=4 SV=1	3	3	3	1	1	0	0	1	1	1	1	2	1	1	0	1	1	0	0	1	1	1	1	2	1	1	0	1	1	0	0	1	1	1	1	2	1	1	0	9.9	9.9	9.9	65.057	587;291;517	0
V5AKR4;V5BAZ1	2;1	2;1	1;1	>tr|V5AKR4|V5AKR4_TRYCR Uncharacterized protein OS=Trypanosoma cruzi Dm28c GN=TCDM_12663 PE=4 SV=1;>tr|V5BAZ1|V5BAZ1_TRYCR Uncharacterized protein OS=Trypanosoma cruzi Dm28c GN=TCDM_10882 PE=4 SV=1	2	2	1	1	1	1	1	1	1	1	1	2	1	0	0	1	1	1	1	1	1	1	1	2	1	0	0	1	1	1	1	1	1	1	1	1	1	0	0	2.5	2.5	1.3	207.49	1986;872	0
V5AKS1;V5AIV9	8;1	8;1	6;0	>tr|V5AKS1|V5AKS1_TRYCR Retrotransposon hot spot (RHS) protein OS=Trypanosoma cruzi Dm28c GN=TCDM_11153 PE=4 SV=1	8	8	6	6	5	6	5	6	6	6	7	7	7	5	4	6	5	6	5	6	6	6	7	7	7	5	4	5	5	5	5	5	5	5	6	5	6	5	4	18.7	18.7	14.4	96.022	835;377	0
V5AKY1	2	2	2	>tr|V5AKY1|V5AKY1_TRYCR Putative thimet oligopeptidase, putative,metallo-peptidase, clan MA(E), family M3 OS=Trypanosoma cruzi Dm28c GN=TCDM_11091 PE=3 SV=1	2	2	2	1	1	1	2	1	1	0	0	0	0	1	1	1	1	1	2	1	1	0	0	0	0	1	1	1	1	1	2	1	1	0	0	0	0	1	1	8.7	8.7	8.7	36.632	323	0
V5AL01	3	3	3	>tr|V5AL01|V5AL01_TRYCR Uncharacterized protein OS=Trypanosoma cruzi Dm28c GN=TCDM_11060 PE=4 SV=1	3	3	3	2	2	3	3	3	2	3	2	2	2	1	2	2	2	3	3	3	2	3	2	2	2	1	2	2	2	3	3	3	2	3	2	2	2	1	2	11.7	11.7	11.7	66.718	615	0
V5AL14	1	1	1	>tr|V5AL14|V5AL14_TRYCR Uncharacterized protein OS=Trypanosoma cruzi Dm28c GN=TCDM_12561 PE=4 SV=1	1	1	1	0	0	0	0	0	0	0	0	0	0	1	1	0	0	0	0	0	0	0	0	0	0	1	1	0	0	0	0	0	0	0	0	0	0	1	1	10.7	10.7	10.7	40.086	345	0.00044033
V5AL49	2	2	2	>tr|V5AL49|V5AL49_TRYCR P27 protein OS=Trypanosoma cruzi Dm28c GN=TCDM_11018 PE=4 SV=1	2	2	2	1	1	1	1	2	2	1	1	1	1	1	0	1	1	1	1	2	2	1	1	1	1	1	0	1	1	1	1	2	2	1	1	1	1	1	0	9	9	9	29.688	256	0
V5AL94	4	4	4	>tr|V5AL94|V5AL94_TRYCR Uncharacterized protein OS=Trypanosoma cruzi Dm28c GN=TCDM_10949 PE=4 SV=1	4	4	4	4	4	4	4	4	4	4	4	4	4	3	3	4	4	4	4	4	4	4	4	4	4	3	3	4	4	4	4	4	4	4	4	4	4	3	3	16	16	16	27.869	237	0
V5ALK9	3	3	3	>tr|V5ALK9|V5ALK9_TRYCR Oxidoreductase OS=Trypanosoma cruzi Dm28c GN=TCDM_10841 PE=4 SV=1	3	3	3	2	2	2	3	2	2	2	2	2	2	1	1	2	2	2	3	2	2	2	2	2	2	1	1	2	2	2	3	2	2	2	2	2	2	1	1	13	13	13	48.848	454	0
V5ALM3	1	1	1	>tr|V5ALM3|V5ALM3_TRYCR Uncharacterized protein OS=Trypanosoma cruzi Dm28c GN=TCDM_10819 PE=4 SV=1	1	1	1	1	1	1	1	1	1	1	1	1	1	1	1	1	1	1	1	1	1	1	1	1	1	1	1	1	1	1	1	1	1	1	1	1	1	1	1	3.5	3.5	3.5	31.618	283	0.0004363
V5ALS7	2	2	2	>tr|V5ALS7|V5ALS7_TRYCR Uncharacterized protein OS=Trypanosoma cruzi Dm28c GN=TCDM_10738 PE=4 SV=1	2	2	2	1	1	0	0	1	0	0	1	0	0	0	1	1	1	0	0	1	0	0	1	0	0	0	1	1	1	0	0	1	0	0	1	0	0	0	1	3	3	3	78.468	706	0.00084388
V5ALT1	1	1	1	>tr|V5ALT1|V5ALT1_TRYCR Uncharacterized protein OS=Trypanosoma cruzi Dm28c GN=TCDM_10745 PE=4 SV=1	1	1	1	1	1	1	1	1	1	1	1	1	1	1	1	1	1	1	1	1	1	1	1	1	1	1	1	1	1	1	1	1	1	1	1	1	1	1	1	3.5	3.5	3.5	31.375	289	0.0012295
V5ALW0	2	2	2	>tr|V5ALW0|V5ALW0_TRYCR GDP-mannose pyrophosphorylase OS=Trypanosoma cruzi Dm28c GN=TCDM_10698 PE=4 SV=1	2	2	2	2	2	2	2	2	2	2	2	2	2	1	1	2	2	2	2	2	2	2	2	2	2	1	1	2	2	2	2	2	2	2	2	2	2	1	1	9.1	9.1	9.1	42.117	383	0
V5ALW5	4	4	4	>tr|V5ALW5|V5ALW5_TRYCR Tryparedoxin peroxidase OS=Trypanosoma cruzi Dm28c GN=TCDM_10705 PE=4 SV=1	4	4	4	4	3	3	3	3	2	3	2	3	3	2	3	4	3	3	3	3	2	3	2	3	3	2	3	4	3	3	3	3	2	3	2	3	3	2	3	17	17	17	37.663	329	0
V5AM59;V5D774	2;1	2;1	1;0	>tr|V5AM59|V5AM59_TRYCR Retrotransposon hot spot protein (RHS) OS=Trypanosoma cruzi Dm28c GN=TCDM_10601 PE=4 SV=1;>tr|V5D774|V5D774_TRYCR Retrotransposon hot spot (RHS) protein OS=Trypanosoma cruzi Dm28c GN=TCDM_08869 PE=4 SV=1	2	2	1	2	1	2	2	2	1	2	1	2	1	0	0	2	1	2	2	2	1	2	1	2	1	0	0	1	0	1	1	1	1	1	1	1	1	0	0	10.4	10.4	3.8	39.309	345;756	0
V5AMB7	3	3	3	>tr|V5AMB7|V5AMB7_TRYCR Metal-ion transporter OS=Trypanosoma cruzi Dm28c GN=TCDM_10536 PE=4 SV=1	3	3	3	2	2	3	2	1	1	1	1	2	0	2	2	2	2	3	2	1	1	1	1	2	0	2	2	2	2	3	2	1	1	1	1	2	0	2	2	7.7	7.7	7.7	50.558	469	0
V5AMF2	1	1	1	>tr|V5AMF2|V5AMF2_TRYCR Monothiol glutaredoxin OS=Trypanosoma cruzi Dm28c GN=TCDM_14321 PE=4 SV=1	1	1	1	1	1	1	1	1	1	1	1	1	1	1	1	1	1	1	1	1	1	1	1	1	1	1	1	1	1	1	1	1	1	1	1	1	1	1	1	8.6	8.6	8.6	20.93	187	0
V5AMN7	2	2	2	>tr|V5AMN7|V5AMN7_TRYCR Uncharacterized protein OS=Trypanosoma cruzi Dm28c GN=TCDM_10433 PE=4 SV=1	2	2	2	1	1	1	1	0	1	0	2	2	1	1	0	1	1	1	1	0	1	0	2	2	1	1	0	1	1	1	1	0	1	0	2	2	1	1	0	2.7	2.7	2.7	110.68	1020	0.00042992
V5AMP1	5	5	5	>tr|V5AMP1|V5AMP1_TRYCR Calreticulin OS=Trypanosoma cruzi Dm28c GN=TCDM_10422 PE=3 SV=1	5	5	5	5	4	4	4	3	3	4	4	4	3	3	2	5	4	4	4	3	3	4	4	4	3	3	2	5	4	4	4	3	3	4	4	4	3	3	2	18.1	18.1	18.1	46.535	403	0
V5AMQ9	4	3	3	>tr|V5AMQ9|V5AMQ9_TRYCR Retrotransposon hot spot (RHS) protein OS=Trypanosoma cruzi Dm28c GN=TCDM_13608 PE=4 SV=1	4	3	3	2	3	2	2	2	2	1	3	3	3	2	2	1	2	2	2	2	2	1	3	2	2	2	2	1	2	2	2	2	2	1	3	2	2	2	2	15.2	13.4	13.4	50.91	447	0
V5CHW2;V5AMR3	4;4	4;4	4;4	>tr|V5CHW2|V5CHW2_TRYCR Uncharacterized protein OS=Trypanosoma cruzi Dm28c GN=TCDM_13604 PE=4 SV=1;>tr|V5AMR3|V5AMR3_TRYCR Uncharacterized protein OS=Trypanosoma cruzi Dm28c GN=TCDM_13603 PE=4 SV=1	4	4	4	4	3	4	4	4	4	4	4	4	3	3	2	4	3	4	4	4	4	4	4	4	3	3	2	4	3	4	4	4	4	4	4	4	3	3	2	30.7	30.7	30.7	33.154	306;306	0
V5AMS4	2	2	2	>tr|V5AMS4|V5AMS4_TRYCR Uncharacterized protein OS=Trypanosoma cruzi Dm28c GN=TCDM_10371 PE=4 SV=1	2	2	2	0	2	2	2	2	2	2	2	2	2	1	2	0	2	2	2	2	2	2	2	2	2	1	2	0	2	2	2	2	2	2	2	2	2	1	2	5.1	5.1	5.1	49.797	453	0.00042753
V5AN02	3	3	3	>tr|V5AN02|V5AN02_TRYCR Uncharacterized protein OS=Trypanosoma cruzi Dm28c GN=TCDM_10289 PE=4 SV=1	3	3	3	0	0	1	1	1	1	1	1	0	0	3	3	0	0	1	1	1	1	1	1	0	0	3	3	0	0	1	1	1	1	1	1	0	0	3	3	16.7	16.7	16.7	45.436	412	0
V5AN49	8	8	8	>tr|V5AN49|V5AN49_TRYCR Beta-tubulin OS=Trypanosoma cruzi Dm28c GN=TCDM_13503 PE=4 SV=1	8	8	8	7	7	7	8	8	7	8	7	7	7	7	7	7	7	7	8	8	7	8	7	7	7	7	7	7	7	7	8	8	7	8	7	7	7	7	7	54	54	54	17.578	150	0
V5AN63	2	2	2	>tr|V5AN63|V5AN63_TRYCR Uncharacterized protein OS=Trypanosoma cruzi Dm28c GN=TCDM_10202 PE=4 SV=1	2	2	2	2	2	2	2	2	1	2	0	2	0	1	1	2	2	2	2	2	1	2	0	2	0	1	1	2	2	2	2	2	1	2	0	2	0	1	1	8.3	8.3	8.3	45.201	397	0
V5ANB0;V5D5B7;V5ASA6;V5B0J9;V5AWQ1;V5A863;V5ASV4;V5CID4;V5CJW7	2;1;1;1;1;1;1;1;1	1;0;0;0;0;0;0;0;0	1;0;0;0;0;0;0;0;0	>tr|V5ANB0|V5ANB0_TRYCR Retrotransposon hot spot (RHS) protein OS=Trypanosoma cruzi Dm28c GN=TCDM_10154 PE=4 SV=1;>tr|V5D5B7|V5D5B7_TRYCR Retrotransposon hot spot (RHS) protein OS=Trypanosoma cruzi Dm28c GN=TCDM_09674 PE=4 SV=1;>tr|V5ASA6|V5ASA6_TRYCR Unch	2	1	1	2	2	1	1	1	1	1	1	2	2	1	1	1	1	1	1	1	1	1	1	1	1	1	1	1	1	1	1	1	1	1	1	1	1	1	1	2.2	1.5	1.5	123.96	1080;290;311;363;408;589;596;710;1256	0
V5AND0	1	1	1	>tr|V5AND0|V5AND0_TRYCR Uncharacterized protein OS=Trypanosoma cruzi Dm28c GN=TCDM_10129 PE=4 SV=1	1	1	1	0	1	1	1	0	0	0	0	0	0	1	1	0	1	1	1	0	0	0	0	0	0	1	1	0	1	1	1	0	0	0	0	0	0	1	1	2	2	2	94.716	843	0.0022599
V5AND5	10	10	10	>tr|V5AND5|V5AND5_TRYCR Glutamate dehydrogenase OS=Trypanosoma cruzi Dm28c GN=TCDM_10134 PE=3 SV=1	10	10	10	8	10	9	10	10	10	9	9	10	9	6	5	8	10	9	10	10	10	9	9	10	9	6	5	8	10	9	10	10	10	9	9	10	9	6	5	54.5	54.5	54.5	29.299	279	0
V5ANG0	3	3	3	>tr|V5ANG0|V5ANG0_TRYCR Uncharacterized protein OS=Trypanosoma cruzi Dm28c GN=TCDM_10101 PE=4 SV=1	3	3	3	2	3	1	1	2	2	1	2	1	2	2	1	2	3	1	1	2	2	1	2	1	2	2	1	2	3	1	1	2	2	1	2	1	2	2	1	4.2	4.2	4.2	123.23	1096	0.00043687
V5ANG3	2	2	2	>tr|V5ANG3|V5ANG3_TRYCR Uncharacterized protein OS=Trypanosoma cruzi Dm28c GN=TCDM_10108 PE=4 SV=1	2	2	2	2	1	1	1	1	1	1	1	1	1	1	1	2	1	1	1	1	1	1	1	1	1	1	1	2	1	1	1	1	1	1	1	1	1	1	1	3.5	3.5	3.5	57.877	521	0.0015468
V5ANJ2	6	4	4	>tr|V5ANJ2|V5ANJ2_TRYCR Trans-sialidase OS=Trypanosoma cruzi Dm28c GN=TCDM_10065 PE=4 SV=1	6	4	4	0	2	1	1	4	1	4	2	4	2	6	6	0	2	1	1	3	1	3	2	3	2	4	4	0	2	1	1	3	1	3	2	3	2	4	4	26.6	19.5	19.5	40.82	379	0
V5ANS4	3	3	3	>tr|V5ANS4|V5ANS4_TRYCR Delta-1-pyrroline-5-carboxylate dehydrogenase OS=Trypanosoma cruzi Dm28c GN=TCDM_09940 PE=3 SV=1	3	3	3	3	2	2	2	2	2	2	2	2	2	1	2	3	2	2	2	2	2	2	2	2	2	1	2	3	2	2	2	2	2	2	2	2	2	1	2	7.8	7.8	7.8	62.428	561	0
V5AP12	5	5	5	>tr|V5AP12|V5AP12_TRYCR Peptidylprolyl isomerase OS=Trypanosoma cruzi Dm28c GN=TCDM_09867 PE=4 SV=1	5	5	5	5	5	4	3	5	2	4	4	3	3	2	1	5	5	4	3	5	2	4	4	3	3	2	1	5	5	4	3	5	2	4	4	3	3	2	1	14	14	14	54.562	480	0
V5AP55	1	1	1	>tr|V5AP55|V5AP55_TRYCR Uncharacterized protein OS=Trypanosoma cruzi Dm28c GN=TCDM_09818 PE=4 SV=1	1	1	1	1	1	1	1	1	1	1	0	1	0	0	0	1	1	1	1	1	1	1	0	1	0	0	0	1	1	1	1	1	1	1	0	1	0	0	0	3.4	3.4	3.4	65.453	581	0
V5AP94	1	1	1	>tr|V5AP94|V5AP94_TRYCR Uncharacterized protein OS=Trypanosoma cruzi Dm28c GN=TCDM_09791 PE=4 SV=1	1	1	1	0	0	1	1	1	1	1	1	1	1	1	1	0	0	1	1	1	1	1	1	1	1	1	1	0	0	1	1	1	1	1	1	1	1	1	1	4	4	4	59.764	549	0
V5APC7	3	3	3	>tr|V5APC7|V5APC7_TRYCR Uncharacterized protein OS=Trypanosoma cruzi Dm28c GN=TCDM_09725 PE=4 SV=1	3	3	3	2	1	3	2	3	2	2	2	2	1	1	1	2	1	3	2	3	2	2	2	2	1	1	1	2	1	3	2	3	2	2	2	2	1	1	1	9.8	9.8	9.8	46.286	417	0
V5APD2	1	1	1	>tr|V5APD2|V5APD2_TRYCR Uncharacterized protein OS=Trypanosoma cruzi Dm28c GN=TCDM_09731 PE=4 SV=1	1	1	1	1	1	1	1	1	1	1	1	1	1	1	1	1	1	1	1	1	1	1	1	1	1	1	1	1	1	1	1	1	1	1	1	1	1	1	1	1.6	1.6	1.6	82.514	754	0.0050523
V5APD7	9	9	9	>tr|V5APD7|V5APD7_TRYCR Uncharacterized protein OS=Trypanosoma cruzi Dm28c GN=TCDM_09738 PE=4 SV=1	9	9	9	4	6	4	5	5	6	5	6	7	5	5	7	4	6	4	5	5	6	5	6	7	5	5	7	4	6	4	5	5	6	5	6	7	5	5	7	9.8	9.8	9.8	166.47	1459	0
V5API6	1	1	1	>tr|V5API6|V5API6_TRYCR Uncharacterized protein OS=Trypanosoma cruzi Dm28c GN=TCDM_09663 PE=4 SV=1	1	1	1	0	0	1	0	0	0	0	0	0	0	0	0	0	0	1	0	0	0	0	0	0	0	0	0	0	0	1	0	0	0	0	0	0	0	0	0	6.1	6.1	6.1	59.817	542	0
V5APL8	14	14	14	>tr|V5APL8|V5APL8_TRYCR Uncharacterized protein OS=Trypanosoma cruzi Dm28c GN=TCDM_09599 PE=4 SV=1	14	14	14	9	11	10	11	10	7	9	10	12	8	12	9	9	11	10	11	10	7	9	10	12	8	12	9	9	11	10	11	10	7	9	10	12	8	12	9	10.7	10.7	10.7	244.67	2142	0
V5APR3	3	3	3	>tr|V5APR3|V5APR3_TRYCR Uncharacterized protein OS=Trypanosoma cruzi Dm28c GN=TCDM_12900 PE=4 SV=1	3	3	3	1	0	1	1	2	1	2	1	1	0	0	0	1	0	1	1	2	1	2	1	1	0	0	0	1	0	1	1	2	1	2	1	1	0	0	0	6.9	6.9	6.9	92.129	873	0
V5APV8	2	2	2	>tr|V5APV8|V5APV8_TRYCR Uncharacterized protein OS=Trypanosoma cruzi Dm28c GN=TCDM_09505 PE=4 SV=1	2	2	2	1	0	1	2	0	1	1	0	1	0	1	1	1	0	1	2	0	1	1	0	1	0	1	1	1	0	1	2	0	1	1	0	1	0	1	1	11.5	11.5	11.5	25.218	226	0
V5APW4	2	2	2	>tr|V5APW4|V5APW4_TRYCR Uncharacterized protein OS=Trypanosoma cruzi Dm28c GN=TCDM_09512 PE=4 SV=1	2	2	2	2	1	1	1	1	0	0	0	0	0	1	1	2	1	1	1	1	0	0	0	0	0	1	1	2	1	1	1	1	0	0	0	0	0	1	1	3.6	3.6	3.6	61.97	549	0.0060866
V5APZ1	3	3	3	>tr|V5APZ1|V5APZ1_TRYCR Uncharacterized protein OS=Trypanosoma cruzi Dm28c GN=TCDM_09444 PE=4 SV=1	3	3	3	2	3	3	3	3	2	3	2	3	0	3	2	2	3	3	3	3	2	3	2	3	0	3	2	2	3	3	3	3	2	3	2	3	0	3	2	5.4	5.4	5.4	77.671	686	0
V5AQ19	1	1	1	>tr|V5AQ19|V5AQ19_TRYCR Uncharacterized protein OS=Trypanosoma cruzi Dm28c GN=TCDM_09441 PE=4 SV=1	1	1	1	1	1	1	1	1	1	1	1	1	1	1	1	1	1	1	1	1	1	1	1	1	1	1	1	1	1	1	1	1	1	1	1	1	1	1	1	6.8	6.8	6.8	33.912	293	0
V5AQ67	1	1	1	>tr|V5AQ67|V5AQ67_TRYCR Uncharacterized protein OS=Trypanosoma cruzi Dm28c GN=TCDM_09341 PE=4 SV=1	1	1	1	1	0	1	1	1	1	1	1	1	1	0	0	1	0	1	1	1	1	1	1	1	1	0	0	1	0	1	1	1	1	1	1	1	1	0	0	6.7	6.7	6.7	35.469	313	0.00045188
V5AQ73	4	4	4	>tr|V5AQ73|V5AQ73_TRYCR ATP-dependent Clp protease subunit OS=Trypanosoma cruzi Dm28c GN=TCDM_09350 PE=4 SV=1	4	4	4	4	3	4	4	4	4	4	4	4	4	3	2	4	3	4	4	4	4	4	4	4	4	3	2	4	3	4	4	4	4	4	4	4	4	3	2	11.1	11.1	11.1	86.147	763	0
V5AQ76	3	3	3	>tr|V5AQ76|V5AQ76_TRYCR Uncharacterized protein OS=Trypanosoma cruzi Dm28c GN=TCDM_09358 PE=4 SV=1	3	3	3	2	2	1	2	2	3	1	2	1	1	2	2	2	2	1	2	2	3	1	2	1	1	2	2	2	2	1	2	2	3	1	2	1	1	2	2	4.5	4.5	4.5	91.334	821	0
V5AQ92	1	1	1	>tr|V5AQ92|V5AQ92_TRYCR Ribonuclease mar1 OS=Trypanosoma cruzi Dm28c GN=TCDM_09331 PE=4 SV=1	1	1	1	1	1	1	1	1	1	1	1	1	1	1	1	1	1	1	1	1	1	1	1	1	1	1	1	1	1	1	1	1	1	1	1	1	1	1	1	13.9	13.9	13.9	17.918	165	0
V5AQC4	6	6	6	>tr|V5AQC4|V5AQC4_TRYCR Uncharacterized protein OS=Trypanosoma cruzi Dm28c GN=TCDM_09282 PE=4 SV=1	6	6	6	4	2	4	4	3	3	4	4	4	3	1	0	4	2	4	4	3	3	4	4	4	3	1	0	4	2	4	4	3	3	4	4	4	3	1	0	9.1	9.1	9.1	125.9	1117	0
V5AQD0	4	4	4	>tr|V5AQD0|V5AQD0_TRYCR Uncharacterized protein OS=Trypanosoma cruzi Dm28c GN=TCDM_09288 PE=4 SV=1	4	4	4	1	1	1	1	1	1	3	2	1	3	1	1	1	1	1	1	1	1	3	2	1	3	1	1	1	1	1	1	1	1	3	2	1	3	1	1	20	20	20	38.468	345	0
V5AQH5	5	3	2	>tr|V5AQH5|V5AQH5_TRYCR Retrotransposon hot spot protein (RHS) OS=Trypanosoma cruzi Dm28c GN=TCDM_12607 PE=4 SV=1	5	3	2	4	5	3	3	4	4	3	3	5	4	3	3	2	3	2	2	3	3	2	2	3	2	2	3	1	2	1	1	2	2	1	1	2	1	1	2	7.2	5.2	3.8	102.28	903	0
V5AQK8	6	6	6	>tr|V5AQK8|V5AQK8_TRYCR Uncharacterized protein OS=Trypanosoma cruzi Dm28c GN=TCDM_09227 PE=4 SV=1	6	6	6	4	6	4	6	6	4	5	4	4	2	5	5	4	6	4	6	6	4	5	4	4	2	5	5	4	6	4	6	6	4	5	4	4	2	5	5	6.7	6.7	6.7	140.91	1294	0
V5AQL2	2	2	2	>tr|V5AQL2|V5AQL2_TRYCR Uncharacterized protein OS=Trypanosoma cruzi Dm28c GN=TCDM_12559 PE=4 SV=1	2	2	2	1	1	1	1	1	1	2	1	2	1	1	1	1	1	1	1	1	1	2	1	2	1	1	1	1	1	1	1	1	1	2	1	2	1	1	1	3.2	3.2	3.2	77.949	682	0
V5AQN4	1	1	1	>tr|V5AQN4|V5AQN4_TRYCR Uncharacterized protein OS=Trypanosoma cruzi Dm28c GN=TCDM_09219 PE=4 SV=1	1	1	1	1	1	1	1	1	0	1	0	1	0	0	0	1	1	1	1	1	0	1	0	1	0	0	0	1	1	1	1	1	0	1	0	1	0	0	0	1.8	1.8	1.8	67.807	654	0.00044823
V5AQN7	2	2	2	>tr|V5AQN7|V5AQN7_TRYCR NADH-cytochrome b5 reductase OS=Trypanosoma cruzi Dm28c GN=TCDM_12526 PE=3 SV=1	2	2	2	1	2	1	1	2	2	2	1	1	1	2	1	1	2	1	1	2	2	2	1	1	1	2	1	1	2	1	1	2	2	2	1	1	1	2	1	9.9	9.9	9.9	34.037	304	0
V5AQS8	4	4	4	>tr|V5AQS8|V5AQS8_TRYCR Uncharacterized protein OS=Trypanosoma cruzi Dm28c GN=TCDM_09151 PE=4 SV=1	4	4	4	3	3	2	3	2	1	3	0	2	0	3	3	3	3	2	3	2	1	3	0	2	0	3	3	3	3	2	3	2	1	3	0	2	0	3	3	20.9	20.9	20.9	43.93	397	0
V5AQX1	2	2	2	>tr|V5AQX1|V5AQX1_TRYCR Uncharacterized protein OS=Trypanosoma cruzi Dm28c GN=TCDM_09073 PE=4 SV=1	2	2	2	1	1	2	2	2	1	2	2	2	2	2	2	1	1	2	2	2	1	2	2	2	2	2	2	1	1	2	2	2	1	2	2	2	2	2	2	4.3	4.3	4.3	82.352	723	0
V5AR01	6	6	6	>tr|V5AR01|V5AR01_TRYCR T-complex protein 1 subunit delta OS=Trypanosoma cruzi Dm28c GN=TCDM_09015 PE=3 SV=1	6	6	6	4	3	3	3	4	2	4	2	2	2	2	3	4	3	3	3	4	2	4	2	2	2	2	3	4	3	3	3	4	2	4	2	2	2	2	3	19	19	19	58.73	537	0
V5AR14	1	1	1	>tr|V5AR14|V5AR14_TRYCR Aspartyl-tRNA synthetase OS=Trypanosoma cruzi Dm28c GN=TCDM_09037 PE=3 SV=1	1	1	1	0	1	0	1	1	1	1	1	1	1	0	0	0	1	0	1	1	1	1	1	1	1	0	0	0	1	0	1	1	1	1	1	1	1	0	0	10.8	10.8	10.8	38.413	342	0.00043535
V5AR23	2	2	2	>tr|V5AR23|V5AR23_TRYCR 2,4-dienoyl-coa reductase fadh1 OS=Trypanosoma cruzi Dm28c GN=TCDM_09004 PE=4 SV=1	2	2	2	0	0	0	0	0	2	0	2	1	2	0	0	0	0	0	0	0	2	0	2	1	2	0	0	0	0	0	0	0	2	0	2	1	2	0	0	5.8	5.8	5.8	76.314	693	0
V5AR33	1	1	1	>tr|V5AR33|V5AR33_TRYCR Uncharacterized protein OS=Trypanosoma cruzi Dm28c GN=TCDM_08979 PE=4 SV=1	1	1	1	1	1	0	0	1	1	1	1	1	1	1	0	1	1	0	0	1	1	1	1	1	1	1	0	1	1	0	0	1	1	1	1	1	1	1	0	2.9	2.9	2.9	66.922	630	0
V5AR37	1	1	1	>tr|V5AR37|V5AR37_TRYCR Uncharacterized protein OS=Trypanosoma cruzi Dm28c GN=TCDM_08984 PE=4 SV=1	1	1	1	1	1	1	1	1	1	1	1	1	1	1	1	1	1	1	1	1	1	1	1	1	1	1	1	1	1	1	1	1	1	1	1	1	1	1	1	10.4	10.4	10.4	18.97	183	0
V5AR46	2	2	2	>tr|V5AR46|V5AR46_TRYCR TPR-repeat protein OS=Trypanosoma cruzi Dm28c GN=TCDM_14205 PE=4 SV=1	2	2	2	1	1	1	1	1	1	1	1	1	1	0	1	1	1	1	1	1	1	1	1	1	1	0	1	1	1	1	1	1	1	1	1	1	1	0	1	8.8	8.8	8.8	54.434	477	0
V5AR53	4	4	4	>tr|V5AR53|V5AR53_TRYCR Uncharacterized protein OS=Trypanosoma cruzi Dm28c GN=TCDM_08958 PE=4 SV=1	4	4	4	2	3	3	3	3	4	3	4	3	3	4	3	2	3	3	3	3	4	3	4	3	3	4	3	2	3	3	3	3	4	3	4	3	3	4	3	16.7	16.7	16.7	60.041	552	0
V5AR59	1	1	1	>tr|V5AR59|V5AR59_TRYCR Uncharacterized protein OS=Trypanosoma cruzi Dm28c GN=TCDM_08965 PE=4 SV=1	1	1	1	1	1	1	1	1	1	1	1	1	1	1	1	1	1	1	1	1	1	1	1	1	1	1	1	1	1	1	1	1	1	1	1	1	1	1	1	2.6	2.6	2.6	41.424	391	0.0015643
V5ARD7	1	1	1	>tr|V5ARD7|V5ARD7_TRYCR Uncharacterized protein OS=Trypanosoma cruzi Dm28c GN=TCDM_08895 PE=4 SV=1	1	1	1	1	1	1	1	1	1	1	1	1	1	0	0	1	1	1	1	1	1	1	1	1	1	0	0	1	1	1	1	1	1	1	1	1	1	0	0	5	5	5	58.413	497	0
V5ARG9	2	2	2	>tr|V5ARG9|V5ARG9_TRYCR Uncharacterized protein OS=Trypanosoma cruzi Dm28c GN=TCDM_08823 PE=4 SV=1	2	2	2	1	1	1	1	1	2	1	1	2	2	1	1	1	1	1	1	1	2	1	1	2	2	1	1	1	1	1	1	1	2	1	1	2	2	1	1	7.3	7.3	7.3	52.553	493	0.0012458
V5ARH8	2	2	2	>tr|V5ARH8|V5ARH8_TRYCR Uncharacterized protein OS=Trypanosoma cruzi Dm28c GN=TCDM_08839 PE=4 SV=1	2	2	2	0	2	1	1	1	0	1	1	1	1	1	0	0	2	1	1	1	0	1	1	1	1	1	0	0	2	1	1	1	0	1	1	1	1	1	0	9.3	9.3	9.3	59.613	550	0
V5ARJ3	5	5	5	>tr|V5ARJ3|V5ARJ3_TRYCR Paraflagellar rod protein OS=Trypanosoma cruzi Dm28c GN=TCDM_08793 PE=4 SV=1	5	5	5	5	4	4	4	5	3	5	3	4	4	3	3	5	4	4	4	5	3	5	3	4	4	3	3	5	4	4	4	5	3	5	3	4	4	3	3	10.7	10.7	10.7	78.263	698	0
V5ARJ7	4	4	4	>tr|V5ARJ7|V5ARJ7_TRYCR Uncharacterized protein OS=Trypanosoma cruzi Dm28c GN=TCDM_08801 PE=4 SV=1	4	4	4	4	3	4	4	4	3	4	4	4	4	4	4	4	3	4	4	4	3	4	4	4	4	4	4	4	3	4	4	4	3	4	4	4	4	4	4	8.1	8.1	8.1	68.34	620	0
V5ARK5	2	2	2	>tr|V5ARK5|V5ARK5_TRYCR Uncharacterized protein OS=Trypanosoma cruzi Dm28c GN=TCDM_08766 PE=4 SV=1	2	2	2	1	1	1	1	1	1	1	2	1	1	1	0	1	1	1	1	1	1	1	2	1	1	1	0	1	1	1	1	1	1	1	2	1	1	1	0	2	2	2	118.36	1014	0.00042955
V5ARK9	4	4	4	>tr|V5ARK9|V5ARK9_TRYCR AMP deaminase OS=Trypanosoma cruzi Dm28c GN=TCDM_08771 PE=4 SV=1	4	4	4	2	2	4	3	3	2	3	2	1	1	3	3	2	2	4	3	3	2	3	2	1	1	3	3	2	2	4	3	3	2	3	2	1	1	3	3	3.1	3.1	3.1	164.84	1429	0
V5ARL4	5	5	5	>tr|V5ARL4|V5ARL4_TRYCR Uncharacterized protein OS=Trypanosoma cruzi Dm28c GN=TCDM_08776 PE=3 SV=1	5	5	5	2	5	5	5	5	4	5	4	5	4	4	3	2	5	5	5	5	4	5	4	5	4	4	3	2	5	5	5	5	4	5	4	5	4	4	3	13.2	13.2	13.2	80.587	722	0
V5ARP0	2	2	2	>tr|V5ARP0|V5ARP0_TRYCR 3-ketoacyl-CoA thiolase OS=Trypanosoma cruzi Dm28c GN=TCDM_08701 PE=3 SV=1	2	2	2	2	2	2	2	2	2	1	2	2	2	2	1	2	2	2	2	2	2	1	2	2	2	2	1	2	2	2	2	2	2	1	2	2	2	2	1	11.4	11.4	11.4	46.421	437	0
V5ARR1	1	1	1	>tr|V5ARR1|V5ARR1_TRYCR Uncharacterized protein OS=Trypanosoma cruzi Dm28c GN=TCDM_08675 PE=4 SV=1	1	1	1	1	1	1	1	1	0	1	1	1	1	1	1	1	1	1	1	1	0	1	1	1	1	1	1	1	1	1	1	1	0	1	1	1	1	1	1	1.9	1.9	1.9	67.613	616	0
V5ARU0	2	2	2	>tr|V5ARU0|V5ARU0_TRYCR Protein phosphatase 1 OS=Trypanosoma cruzi Dm28c GN=TCDM_08658 PE=4 SV=1	2	2	2	2	2	2	2	2	2	1	2	1	2	1	0	2	2	2	2	2	2	1	2	1	2	1	0	2	2	2	2	2	2	1	2	1	2	1	0	6.7	6.7	6.7	45.758	402	0
V5ARU6	4	4	4	>tr|V5ARU6|V5ARU6_TRYCR Vacuolar ATP synthase OS=Trypanosoma cruzi Dm28c GN=TCDM_08665 PE=4 SV=1	4	4	4	2	0	2	1	2	1	2	2	2	1	1	0	2	0	2	1	2	1	2	2	2	1	1	0	2	0	2	1	2	1	2	2	2	1	1	0	20.8	20.8	20.8	41.072	356	0
V5ARY9	3	3	3	>tr|V5ARY9|V5ARY9_TRYCR Serine/threonine protein phosphatase OS=Trypanosoma cruzi Dm28c GN=TCDM_08628 PE=4 SV=1	3	3	3	2	2	2	3	2	2	2	2	2	1	2	2	2	2	2	3	2	2	2	2	2	1	2	2	2	2	2	3	2	2	2	2	2	1	2	2	6.6	6.6	6.6	71.524	667	0
V5AS08	2	2	2	>tr|V5AS08|V5AS08_TRYCR Uncharacterized protein OS=Trypanosoma cruzi Dm28c GN=TCDM_08593 PE=4 SV=1	2	2	2	1	1	1	1	1	1	1	1	1	0	0	1	1	1	1	1	1	1	1	1	1	0	0	1	1	1	1	1	1	1	1	1	1	0	0	1	6.8	6.8	6.8	59.345	511	0
V5AS13	1	1	1	>tr|V5AS13|V5AS13_TRYCR Putative pantothenate kinase subunit OS=Trypanosoma cruzi Dm28c GN=TCDM_08599 PE=4 SV=1	1	1	1	1	1	1	1	1	1	1	1	1	1	1	1	1	1	1	1	1	1	1	1	1	1	1	1	1	1	1	1	1	1	1	1	1	1	1	1	3.1	3.1	3.1	36.046	318	0.001551
V5AS26	1	1	1	>tr|V5AS26|V5AS26_TRYCR Uncharacterized protein OS=Trypanosoma cruzi Dm28c GN=TCDM_08555 PE=4 SV=1	1	1	1	1	1	1	1	1	1	1	1	1	1	1	0	1	1	1	1	1	1	1	1	1	1	1	0	1	1	1	1	1	1	1	1	1	1	1	0	5.7	5.7	5.7	44.754	406	0
V5AS37	1	1	1	>tr|V5AS37|V5AS37_TRYCR Inositol polyphosphate 1-phosphatase OS=Trypanosoma cruzi Dm28c GN=TCDM_08573 PE=4 SV=1	1	1	1	1	1	1	1	1	1	1	1	1	1	1	1	1	1	1	1	1	1	1	1	1	1	1	1	1	1	1	1	1	1	1	1	1	1	1	1	2.6	2.6	2.6	42.221	386	0.0019172
V5AS44	2	2	2	>tr|V5AS44|V5AS44_TRYCR Uncharacterized protein OS=Trypanosoma cruzi Dm28c GN=TCDM_08529 PE=4 SV=1	2	2	2	0	0	1	1	2	2	1	2	2	1	0	0	0	0	1	1	2	2	1	2	2	1	0	0	0	0	1	1	2	2	1	2	2	1	0	0	2.1	2.1	2.1	162.22	1446	0
V5AS48	1	1	1	>tr|V5AS48|V5AS48_TRYCR Uncharacterized protein OS=Trypanosoma cruzi Dm28c GN=TCDM_08537 PE=4 SV=1	1	1	1	1	1	0	0	1	0	0	1	1	1	0	0	1	1	0	0	1	0	0	1	1	1	0	0	1	1	0	0	1	0	0	1	1	1	0	0	4.1	4.1	4.1	28.843	267	0
V5AS56	1	1	1	>tr|V5AS56|V5AS56_TRYCR Uncharacterized protein OS=Trypanosoma cruzi Dm28c GN=TCDM_08495 PE=4 SV=1	1	1	1	1	1	1	0	1	0	1	0	1	0	1	0	1	1	1	0	1	0	1	0	1	0	1	0	1	1	1	0	1	0	1	0	1	0	1	0	6.9	6.9	6.9	45.713	420	0.00043197
V5AS61	2	2	2	>tr|V5AS61|V5AS61_TRYCR Uncharacterized protein OS=Trypanosoma cruzi Dm28c GN=TCDM_08502 PE=4 SV=1	2	2	2	1	2	1	2	0	0	1	0	2	0	2	2	1	2	1	2	0	0	1	0	2	0	2	2	1	2	1	2	0	0	1	0	2	0	2	2	4	4	4	80.868	722	0
V5AS70	3	3	3	>tr|V5AS70|V5AS70_TRYCR CDC16 OS=Trypanosoma cruzi Dm28c GN=TCDM_08457 PE=4 SV=1	3	3	3	0	1	0	0	0	1	0	1	0	0	0	0	0	1	0	0	0	1	0	1	0	0	0	0	0	1	0	0	0	1	0	1	0	0	0	0	12.8	12.8	12.8	61.088	545	0.0016006
V5AS75	1	1	1	>tr|V5AS75|V5AS75_TRYCR Uncharacterized protein OS=Trypanosoma cruzi Dm28c GN=TCDM_08462 PE=4 SV=1	1	1	1	0	0	0	0	1	0	1	0	1	0	1	0	0	0	0	0	1	0	1	0	1	0	1	0	0	0	0	0	1	0	1	0	1	0	1	0	4.4	4.4	4.4	62.402	569	0.0015474
V5AS81	2	2	2	>tr|V5AS81|V5AS81_TRYCR Protein kinase OS=Trypanosoma cruzi Dm28c GN=TCDM_08467 PE=4 SV=1	2	2	2	1	1	2	2	2	1	1	1	2	1	2	2	1	1	2	2	2	1	1	1	2	1	2	2	1	1	2	2	2	1	1	1	2	1	2	2	4.6	4.6	4.6	76.131	713	0
V5AS93	5	5	5	>tr|V5AS93|V5AS93_TRYCR Aspartyl-tRNA synthetase OS=Trypanosoma cruzi Dm28c GN=TCDM_08491 PE=3 SV=1	5	5	5	5	3	4	4	3	4	4	4	4	4	3	2	5	3	4	4	3	4	4	4	4	4	3	2	5	3	4	4	3	4	4	4	4	4	3	2	11.5	11.5	11.5	63.542	564	0
V5AS97	12	12	12	>tr|V5AS97|V5AS97_TRYCR Uncharacterized protein OS=Trypanosoma cruzi Dm28c GN=TCDM_08432 PE=4 SV=1	12	12	12	10	11	11	11	11	10	10	10	10	9	5	6	10	11	11	11	11	10	10	10	10	9	5	6	10	11	11	11	11	10	10	10	10	9	5	6	31.2	31.2	31.2	68.871	613	0
V5ASA0	9	9	9	>tr|V5ASA0|V5ASA0_TRYCR Threonyl-tRNA synthetase OS=Trypanosoma cruzi Dm28c GN=TCDM_08438 PE=3 SV=1	9	9	9	5	4	7	6	7	6	6	8	7	5	4	4	5	4	7	6	7	6	6	8	7	5	4	4	5	4	7	6	7	6	6	8	7	5	4	4	14.2	14.2	14.2	92.707	816	0
V5ASA8	1	1	1	>tr|V5ASA8|V5ASA8_TRYCR Uncharacterized protein OS=Trypanosoma cruzi Dm28c GN=TCDM_08455 PE=4 SV=1	1	1	1	1	1	1	1	1	1	1	1	1	1	1	1	1	1	1	1	1	1	1	1	1	1	1	1	1	1	1	1	1	1	1	1	1	1	1	1	11.8	11.8	11.8	14.427	127	0
V5ASD3	1	1	1	>tr|V5ASD3|V5ASD3_TRYCR P450 reductase OS=Trypanosoma cruzi Dm28c GN=TCDM_08370 PE=4 SV=1	1	1	1	1	1	1	1	1	1	1	1	1	1	0	0	1	1	1	1	1	1	1	1	1	1	0	0	1	1	1	1	1	1	1	1	1	1	0	0	4.2	4.2	4.2	47.71	425	0
V5ASE8	1	1	1	>tr|V5ASE8|V5ASE8_TRYCR ATP-dependent RNA helicase FAL1 OS=Trypanosoma cruzi Dm28c GN=TCDM_08391 PE=3 SV=1	1	1	1	1	0	1	1	1	0	1	1	1	1	1	1	1	0	1	1	1	0	1	1	1	1	1	1	1	0	1	1	1	0	1	1	1	1	1	1	5.1	5.1	5.1	44.907	395	0.0050287
V5ASF8	2	2	2	>tr|V5ASF8|V5ASF8_TRYCR Uncharacterized protein OS=Trypanosoma cruzi Dm28c GN=TCDM_08343 PE=4 SV=1	2	2	2	1	2	1	1	0	0	0	0	0	1	0	1	1	2	1	1	0	0	0	0	0	1	0	1	1	2	1	1	0	0	0	0	0	1	0	1	16.1	16.1	16.1	33.918	305	0
V5ASG2	5	5	5	>tr|V5ASG2|V5ASG2_TRYCR Acetyl-coenzyme A synthetase OS=Trypanosoma cruzi Dm28c GN=TCDM_08350 PE=3 SV=1	5	5	5	5	5	5	4	5	4	5	4	4	4	4	4	5	5	5	4	5	4	5	4	4	4	4	4	5	5	5	4	5	4	5	4	4	4	4	4	16	16	16	75.337	677	0
V5ASG6	1	1	1	>tr|V5ASG6|V5ASG6_TRYCR Uncharacterized protein OS=Trypanosoma cruzi Dm28c GN=TCDM_08360 PE=4 SV=1	1	1	1	1	1	1	1	1	1	1	1	1	1	1	1	1	1	1	1	1	1	1	1	1	1	1	1	1	1	1	1	1	1	1	1	1	1	1	1	1.6	1.6	1.6	81.854	732	0
V5ASH7	1	1	1	>tr|V5ASH7|V5ASH7_TRYCR Trypanothione synthetase OS=Trypanosoma cruzi Dm28c GN=TCDM_08300 PE=4 SV=1	1	1	1	0	0	0	0	0	1	0	0	0	0	0	0	0	0	0	0	0	1	0	0	0	0	0	0	0	0	0	0	0	1	0	0	0	0	0	0	2.1	2.1	2.1	81.02	719	0.0022489
V5ASI1	8	8	8	>tr|V5ASI1|V5ASI1_TRYCR Structural maintenance of chromosome (SMC) family protein OS=Trypanosoma cruzi Dm28c GN=TCDM_08308 PE=4 SV=1	8	8	8	6	6	6	6	6	7	6	7	8	6	1	1	6	6	6	6	6	7	6	7	8	6	1	1	6	6	6	6	6	7	6	7	8	6	1	1	18.5	18.5	18.5	83.046	734	0
V5ASI5	1	1	1	>tr|V5ASI5|V5ASI5_TRYCR DNA repair protein OS=Trypanosoma cruzi Dm28c GN=TCDM_08315 PE=4 SV=1	1	1	1	1	1	1	1	1	1	1	1	1	1	0	1	1	1	1	1	1	1	1	1	1	1	0	1	1	1	1	1	1	1	1	1	1	1	0	1	5.4	5.4	5.4	37.351	331	0
V5ASL6	1	1	1	>tr|V5ASL6|V5ASL6_TRYCR Uncharacterized protein OS=Trypanosoma cruzi Dm28c GN=TCDM_08283 PE=4 SV=1	1	1	1	1	0	0	0	0	0	0	0	1	1	0	0	1	0	0	0	0	0	0	0	1	1	0	0	1	0	0	0	0	0	0	0	1	1	0	0	5.4	5.4	5.4	38.491	352	0
V5ASN2	6	6	6	>tr|V5ASN2|V5ASN2_TRYCR Ribonucleoside-diphosphate reductase small chain OS=Trypanosoma cruzi Dm28c GN=TCDM_08240 PE=4 SV=1	6	6	6	5	6	6	6	5	5	5	6	6	5	3	3	5	6	6	6	5	5	5	6	6	5	3	3	5	6	6	6	5	5	5	6	6	5	3	3	31.5	31.5	31.5	38.952	337	0
V5ASS1	1	1	1	>tr|V5ASS1|V5ASS1_TRYCR Lysine--tRNA ligase OS=Trypanosoma cruzi Dm28c GN=TCDM_08178 PE=3 SV=1	1	1	1	1	1	1	1	1	1	1	1	1	1	0	0	1	1	1	1	1	1	1	1	1	1	0	0	1	1	1	1	1	1	1	1	1	1	0	0	5	5	5	66.021	580	0
V5ASS7	13	13	13	>tr|V5ASS7|V5ASS7_TRYCR Uncharacterized protein OS=Trypanosoma cruzi Dm28c GN=TCDM_08188 PE=4 SV=1	13	13	13	6	8	9	9	7	7	8	8	8	6	12	11	6	8	9	9	7	7	8	8	8	6	12	11	6	8	9	9	7	7	8	8	8	6	12	11	22.6	22.6	22.6	90.712	792	0
V5AST3	1	1	1	>tr|V5AST3|V5AST3_TRYCR ATP-dependent DEAD/H RNA helicase OS=Trypanosoma cruzi Dm28c GN=TCDM_08197 PE=3 SV=1	1	1	1	1	1	0	1	1	1	1	1	0	0	1	1	1	1	0	1	1	1	1	1	0	0	1	1	1	1	0	1	1	1	1	1	0	0	1	1	6.4	6.4	6.4	45.825	406	0.00044209
V5ASU9	1	1	1	>tr|V5ASU9|V5ASU9_TRYCR Poly(A)-specific ribonuclease PARN OS=Trypanosoma cruzi Dm28c GN=TCDM_08160 PE=4 SV=1	1	1	1	1	1	1	0	1	0	1	0	1	0	0	0	1	1	1	0	1	0	1	0	1	0	0	0	1	1	1	0	1	0	1	0	1	0	0	0	3.1	3.1	3.1	60.681	517	0.001221
V5ASV2	4	4	4	>tr|V5ASV2|V5ASV2_TRYCR Uncharacterized protein OS=Trypanosoma cruzi Dm28c GN=TCDM_08165 PE=4 SV=1	4	4	4	3	4	4	4	4	3	4	4	2	2	3	3	3	4	4	4	4	3	4	4	2	2	3	3	3	4	4	4	4	3	4	4	2	2	3	3	8.7	8.7	8.7	82.757	726	0
V5ASV7	3	3	3	>tr|V5ASV7|V5ASV7_TRYCR Protein transport protein Sec23A OS=Trypanosoma cruzi Dm28c GN=TCDM_08172 PE=4 SV=1	3	3	3	2	3	2	2	3	3	3	2	2	2	2	1	2	3	2	2	3	3	3	2	2	2	2	1	2	3	2	2	3	3	3	2	2	2	2	1	8.7	8.7	8.7	89.422	796	0
V5ASY8	4	4	4	>tr|V5ASY8|V5ASY8_TRYCR Uncharacterized protein OS=Trypanosoma cruzi Dm28c GN=TCDM_08151 PE=4 SV=1	4	4	4	3	3	3	3	3	3	3	3	2	3	4	4	3	3	3	3	3	3	3	3	2	3	4	4	3	3	3	3	3	3	3	3	2	3	4	4	33.5	33.5	33.5	23.065	206	0
V5ASZ3	2	2	2	>tr|V5ASZ3|V5ASZ3_TRYCR REL2 OS=Trypanosoma cruzi Dm28c GN=TCDM_14334 PE=4 SV=1	2	2	2	2	2	2	2	2	1	1	1	1	0	0	0	2	2	2	2	2	1	1	1	1	0	0	0	2	2	2	2	2	1	1	1	1	0	0	0	5.3	5.3	5.3	47.453	416	0.0012087
V5AT03	3	3	3	>tr|V5AT03|V5AT03_TRYCR Uncharacterized protein OS=Trypanosoma cruzi Dm28c GN=TCDM_08098 PE=4 SV=1	3	3	3	0	1	2	1	1	1	0	0	0	0	0	0	0	1	2	1	1	1	0	0	0	0	0	0	0	1	2	1	1	1	0	0	0	0	0	0	2.3	2.3	2.3	163.41	1507	0.0015981
V5AT23	4	4	4	>tr|V5AT23|V5AT23_TRYCR Uncharacterized protein OS=Trypanosoma cruzi Dm28c GN=TCDM_08061 PE=4 SV=1	4	4	4	3	3	3	3	3	3	3	3	3	3	3	2	3	3	3	3	3	3	3	3	3	3	3	2	3	3	3	3	3	3	3	3	3	3	3	2	2.8	2.8	2.8	256.62	2363	0
V5AT41	1	1	1	>tr|V5AT41|V5AT41_TRYCR Uncharacterized protein OS=Trypanosoma cruzi Dm28c GN=TCDM_08010 PE=4 SV=1	1	1	1	0	0	0	0	0	1	0	1	1	1	0	0	0	0	0	0	0	1	0	1	1	1	0	0	0	0	0	0	0	1	0	1	1	1	0	0	3.1	3.1	3.1	58.332	524	0.0012428
V5AT54;V5AUB8;V5B619	5;2;1	5;2;1	5;2;1	>tr|V5AT54|V5AT54_TRYCR Retrotransposon hot spot (RHS) protein OS=Trypanosoma cruzi Dm28c GN=TCDM_13266 PE=4 SV=1	5	5	5	4	3	4	3	4	2	3	2	3	2	2	1	4	3	4	3	4	2	3	2	3	2	2	1	4	3	4	3	4	2	3	2	3	2	2	1	38.3	38.3	38.3	24.875	214;319;229	0
V5AT62	2	2	2	>tr|V5AT62|V5AT62_TRYCR Uncharacterized protein OS=Trypanosoma cruzi Dm28c GN=TCDM_08033 PE=4 SV=1	2	2	2	2	2	1	1	1	1	1	0	0	0	2	2	2	2	1	1	1	1	1	0	0	0	2	2	2	2	1	1	1	1	1	0	0	0	2	2	11.1	11.1	11.1	37.4	334	0
V5AT73	4	4	4	>tr|V5AT73|V5AT73_TRYCR Uncharacterized protein OS=Trypanosoma cruzi Dm28c GN=TCDM_08046 PE=4 SV=1	4	4	4	2	2	2	2	2	2	2	2	2	3	2	1	2	2	2	2	2	2	2	2	2	3	2	1	2	2	2	2	2	2	2	2	2	3	2	1	19.1	19.1	19.1	46.892	404	0
V5ATC7	2	2	2	>tr|V5ATC7|V5ATC7_TRYCR Uncharacterized protein OS=Trypanosoma cruzi Dm28c GN=TCDM_07987 PE=4 SV=1	2	2	2	2	2	2	2	2	2	2	2	2	1	1	2	2	2	2	2	2	2	2	2	2	1	1	2	2	2	2	2	2	2	2	2	2	1	1	2	1.7	1.7	1.7	134.09	1216	0
V5ATD3	1	1	1	>tr|V5ATD3|V5ATD3_TRYCR Formin like proteiny 2 (FH2) domain protein OS=Trypanosoma cruzi Dm28c GN=TCDM_07992 PE=4 SV=1	1	1	1	1	1	1	1	1	1	1	1	1	1	0	0	1	1	1	1	1	1	1	1	1	1	0	0	1	1	1	1	1	1	1	1	1	1	0	0	2.4	2.4	2.4	112.93	1009	0
V5ATF4	1	1	1	>tr|V5ATF4|V5ATF4_TRYCR Uncharacterized protein OS=Trypanosoma cruzi Dm28c GN=TCDM_07946 PE=4 SV=1	1	1	1	1	1	1	0	1	1	1	0	0	0	1	1	1	1	1	0	1	1	1	0	0	0	1	1	1	1	1	0	1	1	1	0	0	0	1	1	3.7	3.7	3.7	54.655	461	0
V5ATH1	1	1	1	>tr|V5ATH1|V5ATH1_TRYCR Uncharacterized protein OS=Trypanosoma cruzi Dm28c GN=TCDM_07972 PE=4 SV=1	1	1	1	1	1	1	1	1	1	1	1	1	0	1	1	1	1	1	1	1	1	1	1	1	0	1	1	1	1	1	1	1	1	1	1	1	0	1	1	2.8	2.8	2.8	47.593	423	0.0025792
V5ATH5	1	1	1	>tr|V5ATH5|V5ATH5_TRYCR 60S ribosomal protein L32 OS=Trypanosoma cruzi Dm28c GN=TCDM_14427 PE=4 SV=1	1	1	1	1	1	0	0	0	0	0	0	0	0	0	0	1	1	0	0	0	0	0	0	0	0	0	0	1	1	0	0	0	0	0	0	0	0	0	0	9.1	9.1	9.1	15.465	132	0.0018896
V5ATI5	3	3	3	>tr|V5ATI5|V5ATI5_TRYCR Uncharacterized protein OS=Trypanosoma cruzi Dm28c GN=TCDM_07925 PE=4 SV=1	3	3	3	2	1	2	1	2	2	2	2	2	2	3	2	2	1	2	1	2	2	2	2	2	2	3	2	2	1	2	1	2	2	2	2	2	2	3	2	11.8	11.8	11.8	58.37	526	0
V5ATK8	3	3	3	>tr|V5ATK8|V5ATK8_TRYCR Uncharacterized protein OS=Trypanosoma cruzi Dm28c GN=TCDM_07893 PE=4 SV=1	3	3	3	3	3	3	3	3	2	3	2	3	2	3	1	3	3	3	3	3	2	3	2	3	2	3	1	3	3	3	3	3	2	3	2	3	2	3	1	6.2	6.2	6.2	88.494	803	0
V5ATL5	2	2	1	>tr|V5ATL5|V5ATL5_TRYCR Surface antigen 2 (CA-2) OS=Trypanosoma cruzi Dm28c GN=TCDM_07837 PE=4 SV=1	2	2	1	1	1	1	1	1	1	1	1	1	1	0	0	1	1	1	1	1	1	1	1	1	1	0	0	1	1	1	1	1	1	1	1	1	1	0	0	14	14	8.1	36.426	344	0
V5ATL9	1	1	1	>tr|V5ATL9|V5ATL9_TRYCR Sodium/sulfate symporter OS=Trypanosoma cruzi Dm28c GN=TCDM_07846 PE=4 SV=1	1	1	1	0	1	1	1	1	1	1	1	1	1	1	1	0	1	1	1	1	1	1	1	1	1	1	1	0	1	1	1	1	1	1	1	1	1	1	1	3.4	3.4	3.4	40.443	348	0
V5ATM3	14	14	14	>tr|V5ATM3|V5ATM3_TRYCR Dynein heavy chain OS=Trypanosoma cruzi Dm28c GN=TCDM_07854 PE=4 SV=1	14	14	14	9	11	11	10	12	12	10	12	11	9	12	8	9	11	11	10	12	12	10	12	11	9	12	8	9	11	11	10	12	12	10	12	11	9	12	8	9.1	9.1	9.1	231.44	2039	0
V5ATM8	1	1	1	>tr|V5ATM8|V5ATM8_TRYCR Uncharacterized protein OS=Trypanosoma cruzi Dm28c GN=TCDM_07859 PE=4 SV=1	1	1	1	0	0	0	0	1	0	0	1	0	0	0	0	0	0	0	0	1	0	0	1	0	0	0	0	0	0	0	0	1	0	0	1	0	0	0	0	3.7	3.7	3.7	48.725	435	0.0025754
V5ATR8	3	3	3	>tr|V5ATR8|V5ATR8_TRYCR Putative Unc104-like kinesin OS=Trypanosoma cruzi Dm28c GN=TCDM_07835 PE=4 SV=1	3	3	3	1	2	1	2	1	2	1	2	3	3	0	0	1	2	1	2	1	2	1	2	3	3	0	0	1	2	1	2	1	2	1	2	3	3	0	0	5.5	5.5	5.5	116.78	992	0
V5ATU2	3	3	3	>tr|V5ATU2|V5ATU2_TRYCR Uncharacterized protein OS=Trypanosoma cruzi Dm28c GN=TCDM_07731 PE=4 SV=1	3	3	3	1	0	0	1	0	0	1	0	1	0	2	2	1	0	0	1	0	0	1	0	1	0	2	2	1	0	0	1	0	0	1	0	1	0	2	2	6.2	6.2	6.2	58.364	513	0
V5ATU7	1	1	1	>tr|V5ATU7|V5ATU7_TRYCR Serine/threonine protein kinase OS=Trypanosoma cruzi Dm28c GN=TCDM_13003 PE=4 SV=1	1	1	1	0	0	0	0	0	0	0	0	0	0	1	1	0	0	0	0	0	0	0	0	0	0	1	1	0	0	0	0	0	0	0	0	0	0	1	1	0.7	0.7	0.7	107.48	966	0.0050432
V5ATV5	2	2	2	>tr|V5ATV5|V5ATV5_TRYCR Uncharacterized protein OS=Trypanosoma cruzi Dm28c GN=TCDM_07755 PE=4 SV=1	2	2	2	1	1	1	1	1	0	1	0	1	0	1	1	1	1	1	1	1	0	1	0	1	0	1	1	1	1	1	1	1	0	1	0	1	0	1	1	12.7	12.7	12.7	36.602	307	0.001224
V5ATV9	2	2	2	>tr|V5ATV9|V5ATV9_TRYCR Uncharacterized protein OS=Trypanosoma cruzi Dm28c GN=TCDM_07761 PE=4 SV=1	2	2	2	1	0	1	1	0	0	1	0	0	0	1	1	1	0	1	1	0	0	1	0	0	0	1	1	1	0	1	1	0	0	1	0	0	0	1	1	4.5	4.5	4.5	101.98	930	0.0050596
V5ATW3	1	1	1	>tr|V5ATW3|V5ATW3_TRYCR Uncharacterized protein OS=Trypanosoma cruzi Dm28c GN=TCDM_07692 PE=4 SV=1	1	1	1	1	1	1	1	1	1	1	1	0	1	1	1	1	1	1	1	1	1	1	1	0	1	1	1	1	1	1	1	1	1	1	1	0	1	1	1	2.2	2.2	2.2	53.408	500	0.0047256
V5ATX7	5	5	5	>tr|V5ATX7|V5ATX7_TRYCR Uncharacterized protein OS=Trypanosoma cruzi Dm28c GN=TCDM_07705 PE=4 SV=1	5	5	5	3	3	3	4	3	2	4	2	4	2	3	2	3	3	3	4	3	2	4	2	4	2	3	2	3	3	3	4	3	2	4	2	4	2	3	2	3.7	3.7	3.7	197.07	1843	0
V5ATY0	3	3	3	>tr|V5ATY0|V5ATY0_TRYCR Uncharacterized protein OS=Trypanosoma cruzi Dm28c GN=TCDM_07712 PE=4 SV=1	3	3	3	1	2	1	2	2	0	1	0	2	1	2	0	1	2	1	2	2	0	1	0	2	1	2	0	1	2	1	2	2	0	1	0	2	1	2	0	3.8	3.8	3.8	152.7	1344	0
V5ATZ5	3	3	3	>tr|V5ATZ5|V5ATZ5_TRYCR Phospholipid-transporting ATPase 1-like protein OS=Trypanosoma cruzi Dm28c GN=TCDM_07651 PE=4 SV=1	3	3	3	2	3	3	2	2	1	3	2	3	0	3	3	2	3	3	2	2	1	3	2	3	0	3	3	2	3	3	2	2	1	3	2	3	0	3	3	4.9	4.9	4.9	136.87	1234	0
V5AU01	3	3	3	>tr|V5AU01|V5AU01_TRYCR Uncharacterized protein OS=Trypanosoma cruzi Dm28c GN=TCDM_07660 PE=4 SV=1	3	3	3	1	2	1	1	1	1	1	0	0	1	2	1	1	2	1	1	1	1	1	0	0	1	2	1	1	2	1	1	1	1	1	0	0	1	2	1	2.4	2.4	2.4	163.22	1473	0.0015711
V5AU06	4	4	4	>tr|V5AU06|V5AU06_TRYCR Nucleolar protein OS=Trypanosoma cruzi Dm28c GN=TCDM_07668 PE=4 SV=1	4	4	4	2	2	3	4	3	4	3	4	3	4	3	2	2	2	3	4	3	4	3	4	3	4	3	2	2	2	3	4	3	4	3	4	3	4	3	2	13.5	13.5	13.5	53.644	481	0
V5AU30	1	1	1	>tr|V5AU30|V5AU30_TRYCR Uncharacterized protein OS=Trypanosoma cruzi Dm28c GN=TCDM_07626 PE=4 SV=1	1	1	1	1	0	1	1	1	1	1	1	1	1	0	0	1	0	1	1	1	1	1	1	1	1	0	0	1	0	1	1	1	1	1	1	1	1	0	0	5	5	5	56.636	497	0.0012573
V5AU41	8	8	8	>tr|V5AU41|V5AU41_TRYCR Uncharacterized protein OS=Trypanosoma cruzi Dm28c GN=TCDM_07638 PE=4 SV=1	8	8	8	5	4	5	6	7	5	4	4	3	4	4	4	5	4	5	6	7	5	4	4	3	4	4	4	5	4	5	6	7	5	4	4	3	4	4	4	6.1	6.1	6.1	215.23	1966	0
V5AU45	4	4	3	>tr|V5AU45|V5AU45_TRYCR Uncharacterized protein OS=Trypanosoma cruzi Dm28c GN=TCDM_07644 PE=4 SV=1	4	4	3	4	3	3	3	3	4	3	4	3	3	2	2	4	3	3	3	3	4	3	4	3	3	2	2	3	2	2	2	2	3	2	3	2	2	1	1	25.4	25.4	15.2	34.74	323	0
V5AU55	2	2	2	>tr|V5AU55|V5AU55_TRYCR Uncharacterized protein OS=Trypanosoma cruzi Dm28c GN=TCDM_07569 PE=4 SV=1	2	2	2	1	1	2	1	2	1	2	0	2	1	2	1	1	1	2	1	2	1	2	0	2	1	2	1	1	1	2	1	2	1	2	0	2	1	2	1	9.5	9.5	9.5	61.154	549	0
V5AU76	2	2	2	>tr|V5AU76|V5AU76_TRYCR Glycyl-tRNA synthetase OS=Trypanosoma cruzi Dm28c GN=TCDM_07596 PE=3 SV=1	2	2	2	1	1	1	1	1	1	1	1	1	1	2	2	1	1	1	1	1	1	1	1	1	1	2	2	1	1	1	1	1	1	1	1	1	1	2	2	5.9	5.9	5.9	70.041	623	0
V5AU81	3	3	3	>tr|V5AU81|V5AU81_TRYCR Aminomethyltransferase OS=Trypanosoma cruzi Dm28c GN=TCDM_07602 PE=3 SV=1	3	3	3	1	1	1	1	1	2	1	1	1	1	2	2	1	1	1	1	1	2	1	1	1	1	2	2	1	1	1	1	1	2	1	1	1	1	2	2	14.7	14.7	14.7	41.333	373	0
V5AU86	1	1	1	>tr|V5AU86|V5AU86_TRYCR Uncharacterized protein OS=Trypanosoma cruzi Dm28c GN=TCDM_07610 PE=4 SV=1	1	1	1	1	1	1	1	1	1	1	1	1	1	1	0	1	1	1	1	1	1	1	1	1	1	1	0	1	1	1	1	1	1	1	1	1	1	1	0	6.2	6.2	6.2	46.772	433	0
V5AUA2	3	3	3	>tr|V5AUA2|V5AUA2_TRYCR Uncharacterized protein OS=Trypanosoma cruzi Dm28c GN=TCDM_07522 PE=4 SV=1	3	3	3	1	2	1	1	2	1	2	1	0	0	1	1	1	2	1	1	2	1	2	1	0	0	1	1	1	2	1	1	2	1	2	1	0	0	1	1	5.8	5.8	5.8	113.14	1006	0.0087966
V5AUE3	3	3	3	>tr|V5AUE3|V5AUE3_TRYCR Uncharacterized protein OS=Trypanosoma cruzi Dm28c GN=TCDM_07480 PE=4 SV=1	3	3	3	2	3	2	3	2	2	3	3	2	2	1	1	2	3	2	3	2	2	3	3	2	2	1	1	2	3	2	3	2	2	3	3	2	2	1	1	4.9	4.9	4.9	140.86	1255	0
V5AUE8	1	1	1	>tr|V5AUE8|V5AUE8_TRYCR Uncharacterized protein OS=Trypanosoma cruzi Dm28c GN=TCDM_07488 PE=4 SV=1	1	1	1	0	1	1	1	1	1	1	1	1	1	1	1	0	1	1	1	1	1	1	1	1	1	1	1	0	1	1	1	1	1	1	1	1	1	1	1	1.9	1.9	1.9	108.29	965	0
V5AUF3	1	1	1	>tr|V5AUF3|V5AUF3_TRYCR Stress-induced protein sti1 OS=Trypanosoma cruzi Dm28c GN=TCDM_07494 PE=4 SV=1	1	1	1	1	1	1	0	1	1	0	1	0	1	0	0	1	1	1	0	1	1	0	1	0	1	0	0	1	1	1	0	1	1	0	1	0	1	0	0	4.5	4.5	4.5	63.195	556	0
V5AUH1	2	2	2	>tr|V5AUH1|V5AUH1_TRYCR Glycerol-3-phosphate dehydrogenase OS=Trypanosoma cruzi Dm28c GN=TCDM_07435 PE=3 SV=1	2	2	2	2	1	2	2	2	2	2	2	2	2	2	1	2	1	2	2	2	2	2	2	2	2	2	1	2	1	2	2	2	2	2	2	2	2	2	1	5.6	5.6	5.6	77.366	693	0
V5AUI9	1	1	1	>tr|V5AUI9|V5AUI9_TRYCR Long-chain-fatty-acid-CoA ligase OS=Trypanosoma cruzi Dm28c GN=TCDM_07463 PE=4 SV=1	1	1	1	1	1	1	1	1	1	1	1	1	1	0	0	1	1	1	1	1	1	1	1	1	1	0	0	1	1	1	1	1	1	1	1	1	1	0	0	2.9	2.9	2.9	81.54	725	0
V5AUK1	10	10	10	>tr|V5AUK1|V5AUK1_TRYCR Uncharacterized protein OS=Trypanosoma cruzi Dm28c GN=TCDM_07383 PE=4 SV=1	10	10	10	10	10	10	9	10	10	9	10	10	10	9	9	10	10	10	9	10	10	9	10	10	10	9	9	10	10	10	9	10	10	9	10	10	10	9	9	22	22	22	84.429	760	0
V5AUK9	2	2	2	>tr|V5AUK9|V5AUK9_TRYCR Uncharacterized protein OS=Trypanosoma cruzi Dm28c GN=TCDM_07397 PE=4 SV=1	2	2	2	1	1	1	1	1	1	1	1	1	0	1	2	1	1	1	1	1	1	1	1	1	0	1	2	1	1	1	1	1	1	1	1	1	0	1	2	6.9	6.9	6.9	43.717	403	0.0012126
V5AUL3	6	6	6	>tr|V5AUL3|V5AUL3_TRYCR Uncharacterized protein OS=Trypanosoma cruzi Dm28c GN=TCDM_07402 PE=4 SV=1	6	6	6	3	2	2	2	3	1	4	2	3	0	3	2	3	2	2	2	3	1	4	2	3	0	3	2	3	2	2	2	3	1	4	2	3	0	3	2	7.9	7.9	7.9	192.95	1799	0
V5AUL7	14	14	14	>tr|V5AUL7|V5AUL7_TRYCR Uncharacterized protein OS=Trypanosoma cruzi Dm28c GN=TCDM_07411 PE=4 SV=1	14	14	14	8	8	10	10	11	8	11	9	9	6	12	12	8	8	10	10	11	8	11	9	9	6	12	12	8	8	10	10	11	8	11	9	9	6	12	12	23.8	23.8	23.8	91.092	822	0
V5AUM3	3	3	3	>tr|V5AUM3|V5AUM3_TRYCR Uncharacterized protein OS=Trypanosoma cruzi Dm28c GN=TCDM_07419 PE=4 SV=1	3	3	3	3	3	3	3	3	2	3	2	3	2	3	3	3	3	3	3	3	2	3	2	3	2	3	3	3	3	3	3	3	2	3	2	3	2	3	3	11.4	11.4	11.4	46.263	413	0
V5AUM8	6	6	6	>tr|V5AUM8|V5AUM8_TRYCR Uncharacterized protein OS=Trypanosoma cruzi Dm28c GN=TCDM_07430 PE=4 SV=1	6	6	6	5	5	5	5	4	5	5	5	6	4	5	6	5	5	5	5	4	5	5	5	6	4	5	6	5	5	5	5	4	5	5	5	6	4	5	6	37.3	37.3	37.3	30.792	276	0
V5AUU0	5	5	5	>tr|V5AUU0|V5AUU0_TRYCR Beta prime cop protein OS=Trypanosoma cruzi Dm28c GN=TCDM_07381 PE=4 SV=1	5	5	5	4	4	4	4	4	2	4	3	4	2	2	3	4	4	4	4	4	2	4	3	4	2	2	3	4	4	4	4	4	2	4	3	4	2	2	3	8.5	8.5	8.5	100.42	909	0
V5AUU4	2	2	2	>tr|V5AUU4|V5AUU4_TRYCR Uncharacterized protein OS=Trypanosoma cruzi Dm28c GN=TCDM_07305 PE=4 SV=1	2	2	2	1	1	1	1	1	1	1	1	1	1	2	1	1	1	1	1	1	1	1	1	1	1	2	1	1	1	1	1	1	1	1	1	1	1	2	1	10.2	10.2	10.2	28.546	254	0.0015905
V5AUU9	1	1	1	>tr|V5AUU9|V5AUU9_TRYCR Uncharacterized protein OS=Trypanosoma cruzi Dm28c GN=TCDM_07313 PE=4 SV=1	1	1	1	1	1	1	1	1	1	1	0	1	1	0	0	1	1	1	1	1	1	1	0	1	1	0	0	1	1	1	1	1	1	1	0	1	1	0	0	3.9	3.9	3.9	31.962	280	0.00045106
V5AUV4	1	1	1	>tr|V5AUV4|V5AUV4_TRYCR Uncharacterized protein OS=Trypanosoma cruzi Dm28c GN=TCDM_07318 PE=4 SV=1	1	1	1	1	1	1	1	1	0	0	0	1	0	1	1	1	1	1	1	1	0	0	0	1	0	1	1	1	1	1	1	1	0	0	0	1	0	1	1	2.2	2.2	2.2	86.109	779	0
V5AUX6	6	6	6	>tr|V5AUX6|V5AUX6_TRYCR Major vault protein OS=Trypanosoma cruzi Dm28c GN=TCDM_07264 PE=4 SV=1	6	6	6	4	4	4	4	4	4	5	4	4	4	4	4	4	4	4	4	4	4	5	4	4	4	4	4	4	4	4	4	4	4	5	4	4	4	4	4	13	13	13	94.634	838	0
V5AUY3	1	1	1	>tr|V5AUY3|V5AUY3_TRYCR Uncharacterized protein OS=Trypanosoma cruzi Dm28c GN=TCDM_07281 PE=4 SV=1	1	1	1	1	1	1	1	1	0	1	1	1	0	1	1	1	1	1	1	1	0	1	1	1	0	1	1	1	1	1	1	1	0	1	1	1	0	1	1	3.6	3.6	3.6	45.504	384	0
V5AUY7	1	1	1	>tr|V5AUY7|V5AUY7_TRYCR Uncharacterized protein OS=Trypanosoma cruzi Dm28c GN=TCDM_07286 PE=4 SV=1	1	1	1	1	1	1	1	1	1	1	1	1	1	1	0	1	1	1	1	1	1	1	1	1	1	1	0	1	1	1	1	1	1	1	1	1	1	1	0	2	2	2	51.952	451	0.0015949
V5AUZ7	4	4	4	>tr|V5AUZ7|V5AUZ7_TRYCR Uncharacterized protein OS=Trypanosoma cruzi Dm28c GN=TCDM_13774 PE=4 SV=1	4	4	4	3	3	3	3	3	3	4	3	3	3	4	4	3	3	3	3	3	3	4	3	3	3	4	4	3	3	3	3	3	3	4	3	3	3	4	4	23	23	23	16.426	152	0
V5AV11	6	6	6	>tr|V5AV11|V5AV11_TRYCR Uncharacterized protein OS=Trypanosoma cruzi Dm28c GN=TCDM_07236 PE=4 SV=1	6	6	6	1	1	1	1	0	0	1	1	1	0	6	6	1	1	1	1	0	0	1	1	1	0	6	6	1	1	1	1	0	0	1	1	1	0	6	6	19.1	19.1	19.1	56.267	508	0
V5AV12	4	4	4	>tr|V5AV12|V5AV12_TRYCR Proteasome regulatory ATPase subunit 2 OS=Trypanosoma cruzi Dm28c GN=TCDM_12527 PE=3 SV=1	4	4	4	2	3	3	4	4	0	4	2	3	2	4	3	2	3	3	4	4	0	4	2	3	2	4	3	2	3	3	4	4	0	4	2	3	2	4	3	17.4	17.4	17.4	48.991	437	0
V5AV74	1	1	1	>tr|V5AV74|V5AV74_TRYCR Uncharacterized protein OS=Trypanosoma cruzi Dm28c GN=TCDM_07158 PE=4 SV=1	1	1	1	1	1	1	1	1	1	1	1	1	1	1	1	1	1	1	1	1	1	1	1	1	1	1	1	1	1	1	1	1	1	1	1	1	1	1	1	6	6	6	23.236	200	0.0022548
V5AV77;V5B523;V5D055;V5BAH0;V5CYJ8;V5D5E8;V5AJB4;V5D1G5	2;1;1;1;1;1;1;1	2;1;1;1;1;1;1;1	2;1;1;1;1;1;1;1	>tr|V5AV77|V5AV77_TRYCR Uncharacterized protein OS=Trypanosoma cruzi Dm28c GN=TCDM_12422 PE=4 SV=1;>tr|V5B523|V5B523_TRYCR Uncharacterized protein OS=Trypanosoma cruzi Dm28c GN=TCDM_12250 PE=4 SV=1;>tr|V5D055|V5D055_TRYCR Uncharacterized protein OS=Trypano	2	2	2	0	0	0	1	1	1	0	0	0	0	0	2	0	0	0	1	1	1	0	0	0	0	0	2	0	0	0	1	1	1	0	0	0	0	0	2	4.8	4.8	4.8	63.688	566;244;329;343;470;591;735;803	0.0081734
V5AV79;V5B522	2;2	1;1	0;0	>tr|V5AV79|V5AV79_TRYCR Putative retrotransposon hot spot (RHS) protein OS=Trypanosoma cruzi Dm28c GN=TCDM_12298 PE=4 SV=1;>tr|V5B522|V5B522_TRYCR Retrotransposon hot spot protein (RHS) OS=Trypanosoma cruzi Dm28c GN=TCDM_11384 PE=4 SV=1	2	1	0	2	2	1	1	1	1	1	1	2	2	1	1	1	1	1	1	1	1	1	1	1	1	1	1	0	0	0	0	0	0	0	0	0	0	0	0	8.9	6.6	0	39.807	347;771	0
V5AV80	1	1	1	>tr|V5AV80|V5AV80_TRYCR Uncharacterized protein OS=Trypanosoma cruzi Dm28c GN=TCDM_07079 PE=4 SV=1	1	1	1	0	1	1	1	1	1	1	1	1	1	1	0	0	1	1	1	1	1	1	1	1	1	1	0	0	1	1	1	1	1	1	1	1	1	1	0	6.4	6.4	6.4	39.322	362	0.0015736
V5AV92	5	5	5	>tr|V5AV92|V5AV92_TRYCR Proteasome regulatory non-ATPase subunit 2 OS=Trypanosoma cruzi Dm28c GN=TCDM_07100 PE=4 SV=1	5	5	5	5	4	5	5	5	5	5	5	5	5	4	3	5	4	5	5	5	5	5	5	5	5	4	3	5	4	5	5	5	5	5	5	5	5	4	3	8.9	8.9	8.9	105.74	961	0
V5AVB0	6	6	6	>tr|V5AVB0|V5AVB0_TRYCR ATP synthase subunit alpha OS=Trypanosoma cruzi Dm28c GN=TCDM_07023 PE=4 SV=1	6	6	6	3	3	3	3	3	5	1	4	4	5	3	2	3	3	3	3	3	5	1	4	4	5	3	2	3	3	3	3	3	5	1	4	4	5	3	2	13.1	13.1	13.1	62.927	581	0
V5AVC2	3	3	3	>tr|V5AVC2|V5AVC2_TRYCR Putative kinesin OS=Trypanosoma cruzi Dm28c GN=TCDM_07050 PE=4 SV=1	3	3	3	3	3	3	3	3	3	3	3	3	3	3	3	3	3	3	3	3	3	3	3	3	3	3	3	3	3	3	3	3	3	3	3	3	3	3	3	5.9	5.9	5.9	37.473	341	0
V5AVE3	1	1	1	>tr|V5AVE3|V5AVE3_TRYCR Uncharacterized protein OS=Trypanosoma cruzi Dm28c GN=TCDM_14147 PE=4 SV=1	1	1	1	1	1	1	1	1	1	1	1	1	0	0	0	1	1	1	1	1	1	1	1	1	0	0	0	1	1	1	1	1	1	1	1	1	0	0	0	5.2	5.2	5.2	21.993	192	0
V5AVG0	1	1	1	>tr|V5AVG0|V5AVG0_TRYCR Uncharacterized protein OS=Trypanosoma cruzi Dm28c GN=TCDM_06998 PE=4 SV=1	1	1	1	1	1	0	0	0	0	0	0	0	0	0	0	1	1	0	0	0	0	0	0	0	0	0	0	1	1	0	0	0	0	0	0	0	0	0	0	6.2	6.2	6.2	23.933	224	0.0015668
V5AVG5	1	1	1	>tr|V5AVG5|V5AVG5_TRYCR Uncharacterized protein OS=Trypanosoma cruzi Dm28c GN=TCDM_07005 PE=4 SV=1	1	1	1	1	0	0	1	1	0	0	0	1	0	1	1	1	0	0	1	1	0	0	0	1	0	1	1	1	0	0	1	1	0	0	0	1	0	1	1	4.6	4.6	4.6	40.203	370	0.0036456
V5AVH4	2	2	2	>tr|V5AVH4|V5AVH4_TRYCR Uncharacterized protein OS=Trypanosoma cruzi Dm28c GN=TCDM_07018 PE=4 SV=1	2	2	2	2	2	2	2	2	2	2	2	2	2	2	2	2	2	2	2	2	2	2	2	2	2	2	2	2	2	2	2	2	2	2	2	2	2	2	2	10.3	10.3	10.3	43.146	387	0
V5AVI0	3	3	3	>tr|V5AVI0|V5AVI0_TRYCR Uncharacterized protein OS=Trypanosoma cruzi Dm28c GN=TCDM_06926 PE=4 SV=1	3	3	3	3	3	3	3	3	3	3	3	3	2	3	3	3	3	3	3	3	3	3	3	3	2	3	3	3	3	3	3	3	3	3	3	3	2	3	3	2.9	2.9	2.9	95.121	823	0
V5AVK1	2	2	2	>tr|V5AVK1|V5AVK1_TRYCR Uncharacterized protein OS=Trypanosoma cruzi Dm28c GN=TCDM_06955 PE=4 SV=1	2	2	2	0	0	2	2	2	1	2	1	1	0	1	1	0	0	2	2	2	1	2	1	1	0	1	1	0	0	2	2	2	1	2	1	1	0	1	1	10.3	10.3	10.3	33.739	300	0
V5AVL7	2	2	2	>tr|V5AVL7|V5AVL7_TRYCR Uncharacterized protein OS=Trypanosoma cruzi Dm28c GN=TCDM_14292 PE=4 SV=1	2	2	2	1	1	1	1	1	1	1	1	1	2	1	1	1	1	1	1	1	1	1	1	1	2	1	1	1	1	1	1	1	1	1	1	1	2	1	1	15	15	15	25.644	234	0
V5AVM2	5	5	5	>tr|V5AVM2|V5AVM2_TRYCR Ubiquitin-like protein OS=Trypanosoma cruzi Dm28c GN=TCDM_06868 PE=4 SV=1	5	5	5	2	2	3	4	5	4	3	2	4	1	2	0	2	2	3	4	5	4	3	2	4	1	2	0	2	2	3	4	5	4	3	2	4	1	2	0	19	19	19	69.281	626	0
V5AVN1	5	5	5	>tr|V5AVN1|V5AVN1_TRYCR Uncharacterized protein OS=Trypanosoma cruzi Dm28c GN=TCDM_06883 PE=4 SV=1	5	5	5	3	2	2	2	2	2	2	2	2	2	3	4	3	2	2	2	2	2	2	2	2	2	3	4	3	2	2	2	2	2	2	2	2	2	3	4	5.2	5.2	5.2	127.16	1141	0
V5AVR5	3	3	3	>tr|V5AVR5|V5AVR5_TRYCR Uncharacterized protein OS=Trypanosoma cruzi Dm28c GN=TCDM_06823 PE=4 SV=1	3	3	3	2	2	3	3	3	3	2	2	2	2	3	2	2	2	3	3	3	3	2	2	2	2	3	2	2	2	3	3	3	3	2	2	2	2	3	2	19.2	19.2	19.2	37.081	339	0
V5AVT4	1	1	1	>tr|V5AVT4|V5AVT4_TRYCR Heat shock protein DNAJ OS=Trypanosoma cruzi Dm28c GN=TCDM_06863 PE=4 SV=1	1	1	1	1	1	1	1	1	1	1	1	1	1	0	0	1	1	1	1	1	1	1	1	1	1	0	0	1	1	1	1	1	1	1	1	1	1	0	0	7	7	7	39.554	358	0
V5AVV7	3	3	3	>tr|V5AVV7|V5AVV7_TRYCR ATP-binding cassette protein OS=Trypanosoma cruzi Dm28c GN=TCDM_06776 PE=3 SV=1	3	3	3	1	2	1	2	1	2	1	2	2	2	0	1	1	2	1	2	1	2	1	2	2	2	0	1	1	2	1	2	1	2	1	2	2	2	0	1	14.1	14.1	14.1	65.492	574	0.00044924
V5AVW1	3	3	3	>tr|V5AVW1|V5AVW1_TRYCR HNRNPA OS=Trypanosoma cruzi Dm28c GN=TCDM_06782 PE=4 SV=1	3	3	3	2	2	2	3	2	2	2	2	3	2	2	2	2	2	2	3	2	2	2	2	3	2	2	2	2	2	2	3	2	2	2	2	3	2	2	2	14.3	14.3	14.3	35.872	357	0
V5AVZ7	2	2	2	>tr|V5AVZ7|V5AVZ7_TRYCR Uncharacterized protein OS=Trypanosoma cruzi Dm28c GN=TCDM_06706 PE=4 SV=1	2	2	2	1	1	1	1	1	1	1	1	1	1	1	0	1	1	1	1	1	1	1	1	1	1	1	0	1	1	1	1	1	1	1	1	1	1	1	0	5.1	5.1	5.1	77.928	692	0.0050633
V5AW05	4	4	4	>tr|V5AW05|V5AW05_TRYCR Tryptophanyl-tRNA synthetase OS=Trypanosoma cruzi Dm28c GN=TCDM_06724 PE=4 SV=1	4	4	4	3	1	3	2	3	2	3	3	1	2	1	1	3	1	3	2	3	2	3	3	1	2	1	1	3	1	3	2	3	2	3	3	1	2	1	1	11.7	11.7	11.7	76.895	690	0
V5AW43	3	3	3	>tr|V5AW43|V5AW43_TRYCR Unspecified product OS=Trypanosoma cruzi Dm28c GN=TCDM_06755 PE=4 SV=1	3	3	3	2	3	2	2	3	1	3	1	1	0	0	1	2	3	2	2	3	1	3	1	1	0	0	1	2	3	2	2	3	1	3	1	1	0	0	1	12.1	12.1	12.1	46.481	421	0
V5AWA0	1	1	1	>tr|V5AWA0|V5AWA0_TRYCR Uncharacterized protein OS=Trypanosoma cruzi Dm28c GN=TCDM_14424 PE=4 SV=1	1	1	1	1	1	1	1	1	1	1	1	1	1	0	0	1	1	1	1	1	1	1	1	1	1	0	0	1	1	1	1	1	1	1	1	1	1	0	0	22.4	22.4	22.4	15.851	134	0
V5AWA4	2	2	2	>tr|V5AWA4|V5AWA4_TRYCR Cytochrome P450 OS=Trypanosoma cruzi Dm28c GN=TCDM_06603 PE=3 SV=1	2	2	2	1	2	1	1	1	1	1	1	1	1	0	0	1	2	1	1	1	1	1	1	1	1	0	0	1	2	1	1	1	1	1	1	1	1	0	0	8.6	8.6	8.6	65.642	573	0
V5AWA9	5	5	5	>tr|V5AWA9|V5AWA9_TRYCR Uncharacterized protein OS=Trypanosoma cruzi Dm28c GN=TCDM_06610 PE=4 SV=1	5	5	5	4	4	3	4	4	4	4	4	4	4	5	5	4	4	3	4	4	4	4	4	4	4	5	5	4	4	3	4	4	4	4	4	4	4	5	5	18.6	18.6	18.6	35.349	312	0
V5AWB3	3	3	3	>tr|V5AWB3|V5AWB3_TRYCR Proteasome alpha 7 subunit OS=Trypanosoma cruzi Dm28c GN=TCDM_06617 PE=4 SV=1	3	3	3	0	2	1	1	2	1	1	1	1	1	1	1	0	2	1	1	2	1	1	1	1	1	1	1	0	2	1	1	2	1	1	1	1	1	1	1	21	21	21	25.754	238	0
V5AWC6	20	20	20	>tr|V5AWC6|V5AWC6_TRYCR Dynein heavy chain OS=Trypanosoma cruzi Dm28c GN=TCDM_06634 PE=4 SV=1	20	20	20	12	14	15	15	15	14	18	11	14	10	10	11	12	14	15	15	15	14	18	11	14	10	10	11	12	14	15	15	15	14	18	11	14	10	10	11	7.3	7.3	7.3	531.54	4635	0
V5AWD8	1	1	1	>tr|V5AWD8|V5AWD8_TRYCR Phosphomannomutase OS=Trypanosoma cruzi Dm28c GN=TCDM_06540 PE=3 SV=1	1	1	1	1	1	1	1	1	1	1	1	1	1	1	1	1	1	1	1	1	1	1	1	1	1	1	1	1	1	1	1	1	1	1	1	1	1	1	1	6.1	6.1	6.1	28.293	245	0
V5AWF3	1	1	1	>tr|V5AWF3|V5AWF3_TRYCR Uncharacterized protein OS=Trypanosoma cruzi Dm28c GN=TCDM_06572 PE=4 SV=1	1	1	1	1	0	1	1	1	1	1	1	1	1	1	1	1	0	1	1	1	1	1	1	1	1	1	1	1	0	1	1	1	1	1	1	1	1	1	1	6.7	6.7	6.7	35.629	326	0
V5AWH0	2	2	2	>tr|V5AWH0|V5AWH0_TRYCR Uncharacterized protein OS=Trypanosoma cruzi Dm28c GN=TCDM_06491 PE=4 SV=1	2	2	2	1	0	0	0	0	0	0	0	0	0	1	1	1	0	0	0	0	0	0	0	0	0	1	1	1	0	0	0	0	0	0	0	0	0	1	1	5.8	5.8	5.8	50.574	445	0
V5AWI3	1	1	1	>tr|V5AWI3|V5AWI3_TRYCR Uncharacterized protein OS=Trypanosoma cruzi Dm28c GN=TCDM_06518 PE=4 SV=1	1	1	1	0	0	0	0	0	1	0	1	0	1	0	0	0	0	0	0	0	1	0	1	0	1	0	0	0	0	0	0	0	1	0	1	0	1	0	0	1.9	1.9	1.9	162.49	1438	0.00085034
V5AWJ7	1	1	1	>tr|V5AWJ7|V5AWJ7_TRYCR Uncharacterized protein OS=Trypanosoma cruzi Dm28c GN=TCDM_06438 PE=4 SV=1	1	1	1	1	1	1	1	1	1	1	1	1	1	0	0	1	1	1	1	1	1	1	1	1	1	0	0	1	1	1	1	1	1	1	1	1	1	0	0	1	1	1	122.4	1090	0.0012072
V5AWK1	3	3	3	>tr|V5AWK1|V5AWK1_TRYCR Uncharacterized protein OS=Trypanosoma cruzi Dm28c GN=TCDM_06445 PE=4 SV=1	3	3	3	3	1	1	1	0	1	0	1	1	0	3	3	3	1	1	1	0	1	0	1	1	0	3	3	3	1	1	1	0	1	0	1	1	0	3	3	3.3	3.3	3.3	92.648	826	0
V5AWK7	3	3	3	>tr|V5AWK7|V5AWK7_TRYCR Serine/threonine protein kinase OS=Trypanosoma cruzi Dm28c GN=TCDM_06460 PE=3 SV=1	3	3	3	3	3	3	3	3	3	3	3	3	2	3	2	3	3	3	3	3	3	3	3	3	2	3	2	3	3	3	3	3	3	3	3	3	2	3	2	6.6	6.6	6.6	75.146	681	0
V5AWL2	2	2	2	>tr|V5AWL2|V5AWL2_TRYCR Uncharacterized protein OS=Trypanosoma cruzi Dm28c GN=TCDM_06468 PE=4 SV=1	2	2	2	2	2	2	2	2	2	2	1	1	1	2	2	2	2	2	2	2	2	2	1	1	1	2	2	2	2	2	2	2	2	2	1	1	1	2	2	8.8	8.8	8.8	25.08	238	0
V5AWM0	4	4	4	>tr|V5AWM0|V5AWM0_TRYCR Uncharacterized protein OS=Trypanosoma cruzi Dm28c GN=TCDM_06481 PE=4 SV=1	4	4	4	4	4	3	4	2	2	2	2	3	1	0	0	4	4	3	4	2	2	2	2	3	1	0	0	4	4	3	4	2	2	2	2	3	1	0	0	7.4	7.4	7.4	86.817	774	0
V5AWP7	3	3	2	>tr|V5AWP7|V5AWP7_TRYCR Uncharacterized protein OS=Trypanosoma cruzi Dm28c GN=TCDM_06403 PE=3 SV=1	3	3	2	2	1	1	1	1	1	1	1	1	1	1	0	2	1	1	1	1	1	1	1	1	1	1	0	2	1	1	1	1	1	1	1	1	1	1	0	11.6	11.6	8	33.584	311	0
V5AWT4	1	1	1	>tr|V5AWT4|V5AWT4_TRYCR Endosomal trafficking protein RME-8 OS=Trypanosoma cruzi Dm28c GN=TCDM_06340 PE=4 SV=1	1	1	1	1	1	1	1	1	1	1	1	1	1	1	1	1	1	1	1	1	1	1	1	1	1	1	1	1	1	1	1	1	1	1	1	1	1	1	1	1.7	1.7	1.7	132.8	1154	0
V5AWV1	4	4	4	>tr|V5AWV1|V5AWV1_TRYCR Sphingosine 1-phosphate lyase OS=Trypanosoma cruzi Dm28c GN=TCDM_06359 PE=3 SV=1	4	4	4	1	1	1	1	1	1	3	2	1	1	1	2	1	1	1	1	1	1	3	2	1	1	1	2	1	1	1	1	1	1	3	2	1	1	1	2	13	13	13	69.179	621	0
V5AWV4	1	1	1	>tr|V5AWV4|V5AWV4_TRYCR Uncharacterized protein OS=Trypanosoma cruzi Dm28c GN=TCDM_06364 PE=4 SV=1	1	1	1	0	0	0	0	0	0	0	0	1	0	0	0	0	0	0	0	0	0	0	0	1	0	0	0	0	0	0	0	0	0	0	0	1	0	0	0	7.7	7.7	7.7	27.659	246	0
V5AWY6	2	2	2	>tr|V5AWY6|V5AWY6_TRYCR Uncharacterized protein OS=Trypanosoma cruzi Dm28c GN=TCDM_06277 PE=4 SV=1	2	2	2	2	2	1	2	1	1	2	0	2	0	2	2	2	2	1	2	1	1	2	0	2	0	2	2	2	2	1	2	1	1	2	0	2	0	2	2	7.9	7.9	7.9	32.019	292	0
V5AX03	1	1	1	>tr|V5AX03|V5AX03_TRYCR Mitogen-activated protein kinase OS=Trypanosoma cruzi Dm28c GN=TCDM_06298 PE=3 SV=1	1	1	1	1	1	1	1	1	1	1	1	1	1	1	1	1	1	1	1	1	1	1	1	1	1	1	1	1	1	1	1	1	1	1	1	1	1	1	1	3.1	3.1	3.1	48.081	421	0
V5AX12	4	4	4	>tr|V5AX12|V5AX12_TRYCR Uncharacterized protein OS=Trypanosoma cruzi Dm28c GN=TCDM_06190 PE=4 SV=1	4	4	4	3	2	3	2	3	4	3	4	4	3	3	2	3	2	3	2	3	4	3	4	4	3	3	2	3	2	3	2	3	4	3	4	4	3	3	2	9.4	9.4	9.4	80.402	721	0
V5AX17	5	5	5	>tr|V5AX17|V5AX17_TRYCR Uncharacterized protein OS=Trypanosoma cruzi Dm28c GN=TCDM_06197 PE=4 SV=1	5	5	5	5	4	4	5	4	3	4	4	5	5	4	3	5	4	4	5	4	3	4	4	5	5	4	3	5	4	4	5	4	3	4	4	5	5	4	3	26.4	26.4	26.4	29.518	277	0
V5AX22	3	2	2	>tr|V5AX22|V5AX22_TRYCR Fatty acyl CoA synthetase 2 OS=Trypanosoma cruzi Dm28c GN=TCDM_06209 PE=4 SV=1	3	2	2	1	2	2	1	0	1	2	1	0	0	3	1	1	1	1	1	0	1	1	0	0	0	2	1	1	1	1	1	0	1	1	0	0	0	2	1	8.3	4.9	4.9	78.486	701	0.0008414
V5AX28	3	3	3	>tr|V5AX28|V5AX28_TRYCR Uncharacterized protein OS=Trypanosoma cruzi Dm28c GN=TCDM_06216 PE=4 SV=1	3	3	3	3	3	3	3	3	3	3	2	3	2	3	2	3	3	3	3	3	3	3	2	3	2	3	2	3	3	3	3	3	3	3	2	3	2	3	2	5.7	5.7	5.7	94.669	881	0
V5AX55	2	2	2	>tr|V5AX55|V5AX55_TRYCR Uncharacterized protein OS=Trypanosoma cruzi Dm28c GN=TCDM_06121 PE=4 SV=1	2	2	2	1	1	2	1	2	1	2	1	1	1	2	2	1	1	2	1	2	1	2	1	1	1	2	2	1	1	2	1	2	1	2	1	1	1	2	2	6.7	6.7	6.7	55.146	495	0
V5AX70	4	4	4	>tr|V5AX70|V5AX70_TRYCR Uncharacterized protein OS=Trypanosoma cruzi Dm28c GN=TCDM_06141 PE=4 SV=1	4	4	4	2	1	2	3	2	2	2	3	3	3	1	3	2	1	2	3	2	2	2	3	3	3	1	3	2	1	2	3	2	2	2	3	3	3	1	3	6	6	6	87.465	797	0
V5AX85	3	3	3	>tr|V5AX85|V5AX85_TRYCR Myosin heavy chain OS=Trypanosoma cruzi Dm28c GN=TCDM_06166 PE=4 SV=1	3	3	3	0	0	1	2	2	0	1	0	2	1	0	0	0	0	1	2	2	0	1	0	2	1	0	0	0	0	1	2	2	0	1	0	2	1	0	0	4.4	4.4	4.4	125.67	1095	0
V5AXC5	3	3	3	>tr|V5AXC5|V5AXC5_TRYCR Uncharacterized protein OS=Trypanosoma cruzi Dm28c GN=TCDM_06084 PE=4 SV=1	3	3	3	2	1	2	1	2	1	1	1	1	0	2	1	2	1	2	1	2	1	1	1	1	0	2	1	2	1	2	1	2	1	1	1	1	0	2	1	9	9	9	88.415	801	0
V5AXK4	3	3	3	>tr|V5AXK4|V5AXK4_TRYCR Glycerate kinase OS=Trypanosoma cruzi Dm28c GN=TCDM_06036 PE=4 SV=1	3	3	3	3	3	3	2	3	2	3	1	1	0	1	0	3	3	3	2	3	2	3	1	1	0	1	0	3	3	3	2	3	2	3	1	1	0	1	0	10.9	10.9	10.9	56.029	525	0
V5AXL0	2	2	2	>tr|V5AXL0|V5AXL0_TRYCR Uncharacterized protein OS=Trypanosoma cruzi Dm28c GN=TCDM_06051 PE=4 SV=1	2	2	2	1	1	1	1	1	2	1	2	2	2	1	1	1	1	1	1	1	2	1	2	2	2	1	1	1	1	1	1	1	2	1	2	2	2	1	1	7.7	7.7	7.7	83.662	794	0
V5AXN2	2	2	2	>tr|V5AXN2|V5AXN2_TRYCR Uncharacterized protein OS=Trypanosoma cruzi Dm28c GN=TCDM_05968 PE=4 SV=1	2	2	2	0	0	0	1	1	1	1	1	1	2	1	1	0	0	0	1	1	1	1	1	1	2	1	1	0	0	0	1	1	1	1	1	1	2	1	1	9.9	9.9	9.9	31.892	282	0
V5AXN4	2	2	2	>tr|V5AXN4|V5AXN4_TRYCR Uncharacterized protein OS=Trypanosoma cruzi Dm28c GN=TCDM_05976 PE=4 SV=1	2	2	2	0	0	0	0	1	0	0	0	1	0	0	0	0	0	0	0	1	0	0	0	1	0	0	0	0	0	0	0	1	0	0	0	1	0	0	0	6.5	6.5	6.5	82.386	741	0.0022455
V5AXQ8	1	1	1	>tr|V5AXQ8|V5AXQ8_TRYCR Uncharacterized protein OS=Trypanosoma cruzi Dm28c GN=TCDM_05891 PE=4 SV=1	1	1	1	0	0	0	0	1	0	0	0	0	0	1	1	0	0	0	0	1	0	0	0	0	0	1	1	0	0	0	0	1	0	0	0	0	0	1	1	6.9	6.9	6.9	19.724	174	0
V5AXR3	1	1	1	>tr|V5AXR3|V5AXR3_TRYCR Uncharacterized protein OS=Trypanosoma cruzi Dm28c GN=TCDM_05896 PE=4 SV=1	1	1	1	1	1	1	1	1	1	1	1	1	0	1	1	1	1	1	1	1	1	1	1	1	0	1	1	1	1	1	1	1	1	1	1	1	0	1	1	3.6	3.6	3.6	34.108	302	0.0015613
V5AXR7	5	5	5	>tr|V5AXR7|V5AXR7_TRYCR Uncharacterized protein OS=Trypanosoma cruzi Dm28c GN=TCDM_05909 PE=4 SV=1	5	5	5	3	3	2	2	4	2	3	2	4	2	4	4	3	3	2	2	4	2	3	2	4	2	4	4	3	3	2	2	4	2	3	2	4	2	4	4	12.4	12.4	12.4	91.669	836	0
V5AXS1	3	3	3	>tr|V5AXS1|V5AXS1_TRYCR Proteasome alpha 3 subunit OS=Trypanosoma cruzi Dm28c GN=TCDM_05919 PE=4 SV=1	3	3	3	1	3	2	2	3	2	2	3	3	2	3	0	1	3	2	2	3	2	2	3	3	2	3	0	1	3	2	2	3	2	2	3	3	2	3	0	25.2	25.2	25.2	25.542	226	0
V5AXT2	3	3	3	>tr|V5AXT2|V5AXT2_TRYCR Uncharacterized protein OS=Trypanosoma cruzi Dm28c GN=TCDM_05937 PE=4 SV=1	3	3	3	3	3	3	3	3	1	2	1	1	0	1	0	3	3	3	3	3	1	2	1	1	0	1	0	3	3	3	3	3	1	2	1	1	0	1	0	12.7	12.7	12.7	56.756	505	0
V5AXW0	2	2	2	>tr|V5AXW0|V5AXW0_TRYCR Uncharacterized protein OS=Trypanosoma cruzi Dm28c GN=TCDM_05866 PE=4 SV=1	2	2	2	1	1	1	1	1	1	1	1	1	1	2	2	1	1	1	1	1	1	1	1	1	1	2	2	1	1	1	1	1	1	1	1	1	1	2	2	1.6	1.6	1.6	129.78	1172	0
V5AXW5	1	1	1	>tr|V5AXW5|V5AXW5_TRYCR Uncharacterized protein OS=Trypanosoma cruzi Dm28c GN=TCDM_05875 PE=4 SV=1	1	1	1	1	1	1	1	1	1	1	1	1	1	1	1	1	1	1	1	1	1	1	1	1	1	1	1	1	1	1	1	1	1	1	1	1	1	1	1	2.2	2.2	2.2	58.194	493	0.00043178
V5AXX0	1	1	1	>tr|V5AXX0|V5AXX0_TRYCR Uncharacterized protein OS=Trypanosoma cruzi Dm28c GN=TCDM_13844 PE=4 SV=1	1	1	1	1	0	0	1	1	1	1	1	1	1	1	0	1	0	0	1	1	1	1	1	1	1	1	0	1	0	0	1	1	1	1	1	1	1	1	0	16.3	16.3	16.3	10.917	98	0.0015414
V5AXX8	5	5	5	>tr|V5AXX8|V5AXX8_TRYCR Uncharacterized protein OS=Trypanosoma cruzi Dm28c GN=TCDM_05787 PE=4 SV=1	5	5	5	4	4	4	3	5	3	5	3	4	3	3	2	4	4	4	3	5	3	5	3	4	3	3	2	4	4	4	3	5	3	5	3	4	3	3	2	6.4	6.4	6.4	110.01	999	0
V5AXY2	2	2	2	>tr|V5AXY2|V5AXY2_TRYCR Proteasome regulatory non-ATPase subunit 7 OS=Trypanosoma cruzi Dm28c GN=TCDM_05794 PE=4 SV=1	2	2	2	1	1	2	1	2	1	2	1	1	1	1	1	1	1	2	1	2	1	2	1	1	1	1	1	1	1	2	1	2	1	2	1	1	1	1	1	10	10	10	46.161	402	0
V5AXZ0	2	2	2	>tr|V5AXZ0|V5AXZ0_TRYCR Uncharacterized protein OS=Trypanosoma cruzi Dm28c GN=TCDM_05804 PE=4 SV=1	2	2	2	2	2	2	2	2	2	2	2	1	1	1	0	2	2	2	2	2	2	2	2	1	1	1	0	2	2	2	2	2	2	2	2	1	1	1	0	8	8	8	79.601	711	0
V5AY06	5	5	5	>tr|V5AY06|V5AY06_TRYCR Uncharacterized protein OS=Trypanosoma cruzi Dm28c GN=TCDM_05710 PE=4 SV=1	5	5	5	2	2	2	4	3	1	3	2	2	3	3	4	2	2	2	4	3	1	3	2	2	3	3	4	2	2	2	4	3	1	3	2	2	3	3	4	5.1	5.1	5.1	185.71	1630	0
V5AY16	1	1	1	>tr|V5AY16|V5AY16_TRYCR Uncharacterized protein OS=Trypanosoma cruzi Dm28c GN=TCDM_05731 PE=4 SV=1	1	1	1	1	1	1	1	1	1	1	1	1	1	0	1	1	1	1	1	1	1	1	1	1	1	0	1	1	1	1	1	1	1	1	1	1	1	0	1	5.1	5.1	5.1	39.641	356	0
V5AY23	2	2	2	>tr|V5AY23|V5AY23_TRYCR Uncharacterized protein OS=Trypanosoma cruzi Dm28c GN=TCDM_05744 PE=4 SV=1	2	2	2	0	0	1	0	0	1	0	0	0	0	0	0	0	0	1	0	0	1	0	0	0	0	0	0	0	0	1	0	0	1	0	0	0	0	0	0	6.9	6.9	6.9	39.981	362	0.0022582
V5AY30	6	6	6	>tr|V5AY30|V5AY30_TRYCR Uncharacterized protein OS=Trypanosoma cruzi Dm28c GN=TCDM_05757 PE=4 SV=1	6	6	6	3	3	4	5	3	4	5	4	5	1	3	2	3	3	4	5	3	4	5	4	5	1	3	2	3	3	4	5	3	4	5	4	5	1	3	2	17.5	17.5	17.5	65.901	611	0
V5AY36	2	2	2	>tr|V5AY36|V5AY36_TRYCR Uncharacterized protein OS=Trypanosoma cruzi Dm28c GN=TCDM_05763 PE=4 SV=1	2	2	2	2	2	2	2	2	2	2	2	2	2	1	1	2	2	2	2	2	2	2	2	2	2	1	1	2	2	2	2	2	2	2	2	2	2	1	1	11.5	11.5	11.5	34.785	312	0
V5AY45	1	1	1	>tr|V5AY45|V5AY45_TRYCR Uncharacterized protein OS=Trypanosoma cruzi Dm28c GN=TCDM_14183 PE=4 SV=1	1	1	1	0	0	0	1	1	0	1	0	1	0	1	1	0	0	0	1	1	0	1	0	1	0	1	1	0	0	0	1	1	0	1	0	1	0	1	1	17.9	17.9	17.9	17.302	156	0.0022405
V5AY48	1	1	1	>tr|V5AY48|V5AY48_TRYCR Mitochondrial RNA-binding protein 2 OS=Trypanosoma cruzi Dm28c GN=TCDM_14392 PE=4 SV=1	1	1	1	1	1	1	1	1	1	1	1	1	1	0	0	1	1	1	1	1	1	1	1	1	1	0	0	1	1	1	1	1	1	1	1	1	1	0	0	11.1	11.1	11.1	25.357	225	0
V5AY62	2	2	2	>tr|V5AY62|V5AY62_TRYCR Uncharacterized protein OS=Trypanosoma cruzi Dm28c GN=TCDM_05642 PE=4 SV=1	2	2	2	2	1	0	0	0	0	0	0	0	0	0	0	2	1	0	0	0	0	0	0	0	0	0	0	2	1	0	0	0	0	0	0	0	0	0	0	2.1	2.1	2.1	119.11	1041	0.0018904
V5AY67	1	1	1	>tr|V5AY67|V5AY67_TRYCR Fructose-1,6-bisphosphatase OS=Trypanosoma cruzi Dm28c GN=TCDM_05648 PE=3 SV=1	1	1	1	1	1	1	1	1	1	1	1	1	1	0	0	1	1	1	1	1	1	1	1	1	1	0	0	1	1	1	1	1	1	1	1	1	1	0	0	4.4	4.4	4.4	37.946	344	0
V5AY88	2	2	2	>tr|V5AY88|V5AY88_TRYCR Uncharacterized protein OS=Trypanosoma cruzi Dm28c GN=TCDM_05678 PE=4 SV=1	2	2	2	2	2	1	1	2	2	1	2	1	0	2	2	2	2	1	1	2	2	1	2	1	0	2	2	2	2	1	1	2	2	1	2	1	0	2	2	4.9	4.9	4.9	57.471	530	0.00042974
V5AYA0	2	2	2	>tr|V5AYA0|V5AYA0_TRYCR Uncharacterized protein OS=Trypanosoma cruzi Dm28c GN=TCDM_05689 PE=4 SV=1	2	2	2	2	1	2	2	2	2	2	2	2	2	1	2	2	1	2	2	2	2	2	2	2	2	1	2	2	1	2	2	2	2	2	2	2	2	1	2	3.8	3.8	3.8	64.914	598	0
V5AYC9	2	2	2	>tr|V5AYC9|V5AYC9_TRYCR Putative serine/threonine protein kinase OS=Trypanosoma cruzi Dm28c GN=TCDM_05589 PE=4 SV=1	2	2	2	1	1	2	1	2	1	1	1	1	1	1	2	1	1	2	1	2	1	1	1	1	1	1	2	1	1	2	1	2	1	1	1	1	1	1	2	8.6	8.6	8.6	37.929	336	0.008188
V5AYD4	1	1	1	>tr|V5AYD4|V5AYD4_TRYCR Uncharacterized protein OS=Trypanosoma cruzi Dm28c GN=TCDM_05595 PE=4 SV=1	1	1	1	1	1	1	1	1	1	1	1	1	1	1	1	1	1	1	1	1	1	1	1	1	1	1	1	1	1	1	1	1	1	1	1	1	1	1	1	1.7	1.7	1.7	175.22	1546	0.0012417
V5AYD9	5	5	5	>tr|V5AYD9|V5AYD9_TRYCR Uncharacterized protein OS=Trypanosoma cruzi Dm28c GN=TCDM_05605 PE=4 SV=1	5	5	5	4	5	5	5	5	5	5	4	4	4	2	2	4	5	5	5	5	5	5	4	4	4	2	2	4	5	5	5	5	5	5	4	4	4	2	2	10.3	10.3	10.3	134.98	1222	0
V5AYJ4	6	6	6	>tr|V5AYJ4|V5AYJ4_TRYCR ATP-dependent Clp protease subunit OS=Trypanosoma cruzi Dm28c GN=TCDM_12171 PE=3 SV=1	6	6	6	3	2	3	4	3	6	3	6	3	4	3	3	3	2	3	4	3	6	3	6	3	4	3	3	3	2	3	4	3	6	3	6	3	4	3	3	11.8	11.8	11.8	98.588	878	0
V5AYJ7	8	8	7	>tr|V5AYJ7|V5AYJ7_TRYCR Uncharacterized protein OS=Trypanosoma cruzi Dm28c GN=TCDM_05547 PE=4 SV=1	8	8	7	6	6	6	6	6	7	6	6	7	7	2	2	6	6	6	6	6	7	6	6	7	7	2	2	6	6	6	6	6	7	6	6	7	7	2	2	16.3	16.3	14.1	69.42	619	0
V5AYL7	3	1	1	>tr|V5AYL7|V5AYL7_TRYCR Trans-sialidase OS=Trypanosoma cruzi Dm28c GN=TCDM_12152 PE=4 SV=1	3	1	1	0	0	0	1	0	0	0	1	1	0	3	1	0	0	0	0	0	0	0	0	0	0	1	0	0	0	0	0	0	0	0	0	0	0	1	0	5.4	2.3	2.3	88.874	815	0
V5AYN5	1	1	1	>tr|V5AYN5|V5AYN5_TRYCR Uncharacterized protein OS=Trypanosoma cruzi Dm28c GN=TCDM_05449 PE=4 SV=1	1	1	1	1	1	1	1	0	0	0	0	1	0	1	0	1	1	1	1	0	0	0	0	1	0	1	0	1	1	1	1	0	0	0	0	1	0	1	0	5.1	5.1	5.1	31.879	294	0
V5AYP7	7	7	7	>tr|V5AYP7|V5AYP7_TRYCR Trypanothione synthetase OS=Trypanosoma cruzi Dm28c GN=TCDM_05464 PE=4 SV=1	7	7	7	4	4	4	4	4	6	4	4	5	5	5	3	4	4	4	4	4	6	4	4	5	5	5	3	4	4	4	4	4	6	4	4	5	5	5	3	19.2	19.2	19.2	73.534	647	0
V5AYR4	5	5	5	>tr|V5AYR4|V5AYR4_TRYCR Uncharacterized protein OS=Trypanosoma cruzi Dm28c GN=TCDM_05502 PE=4 SV=1	5	5	5	5	5	5	5	5	5	5	5	5	5	4	3	5	5	5	5	5	5	5	5	5	5	4	3	5	5	5	5	5	5	5	5	5	5	4	3	9.7	9.7	9.7	38.116	350	0
V5AYV3	3	3	3	>tr|V5AYV3|V5AYV3_TRYCR Retrotransposon hot spot (RHS) protein OS=Trypanosoma cruzi Dm28c GN=TCDM_12050 PE=4 SV=1	3	3	3	3	2	3	2	3	2	3	2	2	2	2	2	3	2	3	2	3	2	3	2	2	2	2	2	3	2	3	2	3	2	3	2	2	2	2	2	22.3	22.3	22.3	30.532	264	0
V5AYY2	1	1	1	>tr|V5AYY2|V5AYY2_TRYCR Uncharacterized protein OS=Trypanosoma cruzi Dm28c GN=TCDM_05407 PE=3 SV=1	1	1	1	1	1	1	1	1	1	1	1	1	1	1	1	1	1	1	1	1	1	1	1	1	1	1	1	1	1	1	1	1	1	1	1	1	1	1	1	3.4	3.4	3.4	64.574	595	0
V5AYY7	2	2	2	>tr|V5AYY7|V5AYY7_TRYCR Uncharacterized protein OS=Trypanosoma cruzi Dm28c GN=TCDM_05413 PE=4 SV=1	2	2	2	1	0	1	1	1	1	1	1	0	0	1	2	1	0	1	1	1	1	1	1	0	0	1	2	1	0	1	1	1	1	1	1	0	0	1	2	2.6	2.6	2.6	99.164	901	0.0015898
V5AYY8	2	1	1	>tr|V5AYY8|V5AYY8_TRYCR Dispersed protein family protein 1 (DGF-1) OS=Trypanosoma cruzi Dm28c GN=TCDM_12006 PE=4 SV=1	2	1	1	2	1	1	1	1	1	1	1	2	1	0	0	1	1	1	1	1	1	1	1	1	1	0	0	1	1	1	1	1	1	1	1	1	1	0	0	7.1	3.5	3.5	56.849	538	0.0050615
V5AYZ2	5	5	5	>tr|V5AYZ2|V5AYZ2_TRYCR Immunodominant antigen OS=Trypanosoma cruzi Dm28c GN=TCDM_05424 PE=4 SV=1	5	5	5	4	5	5	5	5	5	5	5	5	4	4	3	4	5	5	5	5	5	5	5	5	4	4	3	4	5	5	5	5	5	5	5	5	4	4	3	9.4	9.4	9.4	99.467	915	0
V5AZ01	14	14	14	>tr|V5AZ01|V5AZ01_TRYCR Protein kinase OS=Trypanosoma cruzi Dm28c GN=TCDM_05440 PE=4 SV=1	14	14	14	8	9	9	8	8	8	9	8	9	8	10	9	8	9	9	8	8	8	9	8	9	8	10	9	8	9	9	8	8	8	9	8	9	8	10	9	23.5	23.5	23.5	88.781	774	0
V5AZ02	2	2	2	>tr|V5AZ02|V5AZ02_TRYCR Fatty acyl CoA synthetase OS=Trypanosoma cruzi Dm28c GN=TCDM_11993 PE=4 SV=1	2	2	2	1	1	1	1	1	2	1	2	2	1	1	2	1	1	1	1	1	2	1	2	2	1	1	2	1	1	1	1	1	2	1	2	2	1	1	2	3.6	3.6	3.6	78.69	703	0
V5AZ24	7	7	7	>tr|V5AZ24|V5AZ24_TRYCR Uncharacterized protein OS=Trypanosoma cruzi Dm28c GN=TCDM_05339 PE=4 SV=1	7	7	7	6	6	7	7	7	7	7	6	7	6	5	6	6	6	7	7	7	7	7	6	7	6	5	6	6	6	7	7	7	7	7	6	7	6	5	6	38.5	38.5	38.5	33.853	299	0
V5AZ27	5	5	5	>tr|V5AZ27|V5AZ27_TRYCR Uncharacterized protein OS=Trypanosoma cruzi Dm28c GN=TCDM_05346 PE=4 SV=1	5	5	5	2	1	3	3	4	3	5	3	4	3	2	2	2	1	3	3	4	3	5	3	4	3	2	2	2	1	3	3	4	3	5	3	4	3	2	2	18.2	18.2	18.2	45.425	402	0
V5AZ45	1	1	1	>tr|V5AZ45|V5AZ45_TRYCR Electron transfer protein OS=Trypanosoma cruzi Dm28c GN=TCDM_05246 PE=4 SV=1	1	1	1	1	1	1	1	1	1	1	1	1	1	0	0	1	1	1	1	1	1	1	1	1	1	0	0	1	1	1	1	1	1	1	1	1	1	0	0	5.4	5.4	5.4	33.165	297	0
V5AZ49	3	3	3	>tr|V5AZ49|V5AZ49_TRYCR Uncharacterized protein OS=Trypanosoma cruzi Dm28c GN=TCDM_05253 PE=4 SV=1	3	3	3	2	2	3	3	2	1	3	1	2	0	2	0	2	2	3	3	2	1	3	1	2	0	2	0	2	2	3	3	2	1	3	1	2	0	2	0	5.5	5.5	5.5	110.99	994	0.00084638
V5AZ52	8	8	8	>tr|V5AZ52|V5AZ52_TRYCR Pyruvate dehydrogenase E1 component subunit alpha OS=Trypanosoma cruzi Dm28c GN=TCDM_05264 PE=4 SV=1	8	8	8	6	7	7	6	8	6	8	6	7	5	6	4	6	7	7	6	8	6	8	6	7	5	6	4	6	7	7	6	8	6	8	6	7	5	6	4	34.7	34.7	34.7	42.668	378	0
V5AZ66	4	4	4	>tr|V5AZ66|V5AZ66_TRYCR Prolyl-tRNA synthetase OS=Trypanosoma cruzi Dm28c GN=TCDM_05295 PE=3 SV=1	4	4	4	3	2	2	2	2	1	2	1	2	1	2	3	3	2	2	2	2	1	2	1	2	1	2	3	3	2	2	2	2	1	2	1	2	1	2	3	10.6	10.6	10.6	91.446	810	0
V5AZ68	1	1	1	>tr|V5AZ68|V5AZ68_TRYCR Uncharacterized protein OS=Trypanosoma cruzi Dm28c GN=TCDM_05301 PE=4 SV=1	1	1	1	1	1	1	1	1	1	1	1	1	1	1	1	1	1	1	1	1	1	1	1	1	1	1	1	1	1	1	1	1	1	1	1	1	1	1	1	4.8	4.8	4.8	33.577	311	0
V5AZ77	4	4	4	>tr|V5AZ77|V5AZ77_TRYCR Uncharacterized protein OS=Trypanosoma cruzi Dm28c GN=TCDM_05183 PE=4 SV=1	4	4	4	2	1	2	2	1	0	2	1	1	0	2	2	2	1	2	2	1	0	2	1	1	0	2	2	2	1	2	2	1	0	2	1	1	0	2	2	4.5	4.5	4.5	149.97	1330	0
V5AZ80	1	1	1	>tr|V5AZ80|V5AZ80_TRYCR Uncharacterized protein OS=Trypanosoma cruzi Dm28c GN=TCDM_05191 PE=4 SV=1	1	1	1	0	1	1	1	1	1	1	1	1	0	0	1	0	1	1	1	1	1	1	1	1	0	0	1	0	1	1	1	1	1	1	1	1	0	0	1	5.3	5.3	5.3	43.864	399	0
V5AZ92	4	4	4	>tr|V5AZ92|V5AZ92_TRYCR Uncharacterized protein OS=Trypanosoma cruzi Dm28c GN=TCDM_05211 PE=4 SV=1	4	4	4	2	2	2	2	1	2	2	2	2	2	3	2	2	2	2	2	1	2	2	2	2	2	3	2	2	2	2	2	1	2	2	2	2	2	3	2	3.7	3.7	3.7	137.86	1228	0
V5AZ95	1	1	1	>tr|V5AZ95|V5AZ95_TRYCR Uncharacterized protein OS=Trypanosoma cruzi Dm28c GN=TCDM_05220 PE=4 SV=1	1	1	1	1	1	1	1	1	1	1	1	1	1	1	1	1	1	1	1	1	1	1	1	1	1	1	1	1	1	1	1	1	1	1	1	1	1	1	1	4.3	4.3	4.3	50.283	445	0
V5AZA1	3	3	3	>tr|V5AZA1|V5AZA1_TRYCR Uncharacterized protein OS=Trypanosoma cruzi Dm28c GN=TCDM_05238 PE=4 SV=1	3	3	3	0	2	1	2	1	3	2	2	2	1	2	2	0	2	1	2	1	3	2	2	2	1	2	2	0	2	1	2	1	3	2	2	2	1	2	2	5.2	5.2	5.2	62.817	542	0
V5AZA4;V5AM72	8;2	8;2	4;1	>tr|V5AZA4|V5AZA4_TRYCR Trans-sialidase OS=Trypanosoma cruzi Dm28c GN=TCDM_11909 PE=4 SV=1	8	8	4	0	0	0	1	1	0	2	2	4	0	8	7	0	0	0	1	1	0	2	2	4	0	8	7	0	0	0	0	0	0	1	1	2	0	4	4	22.8	22.8	15	70.46	662;792	0
V5AZC6	2	2	2	>tr|V5AZC6|V5AZC6_TRYCR 5-3 exonuclease XRNB OS=Trypanosoma cruzi Dm28c GN=TCDM_05133 PE=4 SV=1	2	2	2	2	2	2	2	2	2	2	2	2	2	1	2	2	2	2	2	2	2	2	2	2	2	1	2	2	2	2	2	2	2	2	2	2	2	1	2	3.3	3.3	3.3	108.21	963	0
V5AZD3	2	2	2	>tr|V5AZD3|V5AZD3_TRYCR Uncharacterized protein OS=Trypanosoma cruzi Dm28c GN=TCDM_05150 PE=4 SV=1	2	2	2	1	2	2	2	1	0	1	0	1	0	0	0	1	2	2	2	1	0	1	0	1	0	0	0	1	2	2	2	1	0	1	0	1	0	0	0	3.7	3.7	3.7	101.55	883	0
V5AZD7	2	2	2	>tr|V5AZD7|V5AZD7_TRYCR Translation initiation factor OS=Trypanosoma cruzi Dm28c GN=TCDM_05157 PE=4 SV=1	2	2	2	1	2	2	2	2	2	2	2	2	2	1	0	1	2	2	2	2	2	2	2	2	2	1	0	1	2	2	2	2	2	2	2	2	2	1	0	4.7	4.7	4.7	79.915	696	0
V5AZG9	1	1	1	>tr|V5AZG9|V5AZG9_TRYCR Uncharacterized protein OS=Trypanosoma cruzi Dm28c GN=TCDM_05048 PE=4 SV=1	1	1	1	1	1	1	1	1	1	1	1	1	1	1	1	1	1	1	1	1	1	1	1	1	1	1	1	1	1	1	1	1	1	1	1	1	1	1	1	2.6	2.6	2.6	34.068	303	0.002584
V5AZI0	2	2	2	>tr|V5AZI0|V5AZI0_TRYCR Uncharacterized protein OS=Trypanosoma cruzi Dm28c GN=TCDM_05061 PE=4 SV=1	2	2	2	1	1	2	1	1	1	0	0	1	0	1	1	1	1	2	1	1	1	0	0	1	0	1	1	1	1	2	1	1	1	0	0	1	0	1	1	8.2	8.2	8.2	42.135	377	0
V5AZI4	1	1	1	>tr|V5AZI4|V5AZI4_TRYCR Uncharacterized protein OS=Trypanosoma cruzi Dm28c GN=TCDM_05067 PE=4 SV=1	1	1	1	0	0	0	0	0	1	0	1	0	1	0	0	0	0	0	0	0	1	0	1	0	1	0	0	0	0	0	0	0	1	0	1	0	1	0	0	3.4	3.4	3.4	76.127	680	0.0022413
V5AZJ4	4	4	4	>tr|V5AZJ4|V5AZJ4_TRYCR Protein phosphatase 2C OS=Trypanosoma cruzi Dm28c GN=TCDM_05077 PE=4 SV=1	4	4	4	1	1	1	0	3	0	2	0	0	0	0	2	1	1	1	0	3	0	2	0	0	0	0	2	1	1	1	0	3	0	2	0	0	0	0	2	23.4	23.4	23.4	44.203	397	0
V5AZK0	2	2	2	>tr|V5AZK0|V5AZK0_TRYCR Protein kinase OS=Trypanosoma cruzi Dm28c GN=TCDM_11759 PE=4 SV=1	2	2	2	0	0	0	1	0	0	0	0	0	0	1	0	0	0	0	1	0	0	0	0	0	0	1	0	0	0	0	1	0	0	0	0	0	0	1	0	3.6	3.6	3.6	114.92	1034	0.0012594
V5AZL2	2	2	2	>tr|V5AZL2|V5AZL2_TRYCR Uncharacterized protein OS=Trypanosoma cruzi Dm28c GN=TCDM_11744 PE=4 SV=1	2	2	2	2	1	2	2	2	1	2	1	1	0	2	2	2	1	2	2	2	1	2	1	1	0	2	2	2	1	2	2	2	1	2	1	1	0	2	2	10.6	10.6	10.6	27.523	245	0.0064332
V5AZM2	2	2	2	>tr|V5AZM2|V5AZM2_TRYCR Uncharacterized protein OS=Trypanosoma cruzi Dm28c GN=TCDM_11735 PE=4 SV=1	2	2	2	2	2	2	2	2	2	2	2	2	2	2	2	2	2	2	2	2	2	2	2	2	2	2	2	2	2	2	2	2	2	2	2	2	2	2	2	7.2	7.2	7.2	31.778	276	0
V5AZQ0	29	29	29	>tr|V5AZQ0|V5AZQ0_TRYCR Uncharacterized protein OS=Trypanosoma cruzi Dm28c GN=TCDM_05004 PE=4 SV=1	29	29	29	22	22	24	23	24	24	25	26	24	22	24	20	22	22	24	23	24	24	25	26	24	22	24	20	22	22	24	23	24	24	25	26	24	22	24	20	24.9	24.9	24.9	156.03	1371	0
V5AZQ5	9	9	9	>tr|V5AZQ5|V5AZQ5_TRYCR Uncharacterized protein OS=Trypanosoma cruzi Dm28c GN=TCDM_05011 PE=4 SV=1	9	9	9	6	8	7	8	7	5	7	6	6	5	7	6	6	8	7	8	7	5	7	6	6	5	7	6	6	8	7	8	7	5	7	6	6	5	7	6	19.5	19.5	19.5	80.208	730	0
V5AZS1	3	3	3	>tr|V5AZS1|V5AZS1_TRYCR Uncharacterized protein OS=Trypanosoma cruzi Dm28c GN=TCDM_05030 PE=4 SV=1	3	3	3	3	3	3	3	3	2	3	3	3	3	3	2	3	3	3	3	3	2	3	3	3	3	3	2	3	3	3	3	3	2	3	3	3	3	3	2	8.4	8.4	8.4	59.771	548	0
V5AZS8	5	5	5	>tr|V5AZS8|V5AZS8_TRYCR Uncharacterized protein OS=Trypanosoma cruzi Dm28c GN=TCDM_11674 PE=4 SV=1	5	5	5	2	4	4	5	4	4	4	3	3	3	5	5	2	4	4	5	4	4	4	3	3	3	5	5	2	4	4	5	4	4	4	3	3	3	5	5	8.8	8.8	8.8	83.1	753	0
V5AZU7	1	1	1	>tr|V5AZU7|V5AZU7_TRYCR Nicotinate phosphoribosyltransferase OS=Trypanosoma cruzi Dm28c GN=TCDM_04910 PE=3 SV=1	1	1	1	0	1	0	1	1	0	1	0	0	0	1	0	0	1	0	1	1	0	1	0	0	0	1	0	0	1	0	1	1	0	1	0	0	0	1	0	4.2	4.2	4.2	48.155	427	0
V5AZV3	3	3	3	>tr|V5AZV3|V5AZV3_TRYCR Uncharacterized protein OS=Trypanosoma cruzi Dm28c GN=TCDM_04915 PE=4 SV=1	3	3	3	3	2	3	2	2	3	2	3	2	3	1	1	3	2	3	2	2	3	2	3	2	3	1	1	3	2	3	2	2	3	2	3	2	3	1	1	19.5	19.5	19.5	16.434	154	0
V5AZX3	2	1	1	>tr|V5AZX3|V5AZX3_TRYCR Retrotransposon hot spot (RHS) protein OS=Trypanosoma cruzi Dm28c GN=TCDM_04945 PE=4 SV=1	2	1	1	2	2	1	1	1	1	1	0	2	1	0	0	1	1	1	1	1	1	1	0	1	0	0	0	1	1	1	1	1	1	1	0	1	0	0	0	4.6	3	3	61.181	526	0.0016019
V5AZY0	3	3	3	>tr|V5AZY0|V5AZY0_TRYCR Uncharacterized protein OS=Trypanosoma cruzi Dm28c GN=TCDM_04953 PE=4 SV=1	3	3	3	3	2	3	3	3	3	3	3	3	3	0	1	3	2	3	3	3	3	3	3	3	3	0	1	3	2	3	3	3	3	3	3	3	3	0	1	2.8	2.8	2.8	154.32	1354	0
V5AZZ1	1	1	1	>tr|V5AZZ1|V5AZZ1_TRYCR Surface glycoprotein OS=Trypanosoma cruzi Dm28c GN=TCDM_04964 PE=4 SV=1	1	1	1	0	0	1	1	1	0	1	0	0	0	1	1	0	0	1	1	1	0	1	0	0	0	1	1	0	0	1	1	1	0	1	0	0	0	1	1	5.5	5.5	5.5	47.53	437	0.00043649
V5B007	1	1	1	>tr|V5B007|V5B007_TRYCR Serine/threonine protein kinase OS=Trypanosoma cruzi Dm28c GN=TCDM_04831 PE=4 SV=1	1	1	1	1	0	1	0	0	0	0	0	0	0	0	0	1	0	1	0	0	0	0	0	0	0	0	0	1	0	1	0	0	0	0	0	0	0	0	0	10.3	10.3	10.3	26.68	243	0.0094274
V5B021	2	2	2	>tr|V5B021|V5B021_TRYCR Uncharacterized protein OS=Trypanosoma cruzi Dm28c GN=TCDM_04854 PE=4 SV=1	2	2	2	2	2	2	2	2	2	2	2	1	0	1	0	2	2	2	2	2	2	2	2	1	0	1	0	2	2	2	2	2	2	2	2	1	0	1	0	2.4	2.4	2.4	92.709	829	0.0071378
V5B033	4	4	4	>tr|V5B033|V5B033_TRYCR Uncharacterized protein OS=Trypanosoma cruzi Dm28c GN=TCDM_04870 PE=4 SV=1	4	4	4	4	4	4	4	4	4	4	4	4	4	4	4	4	4	4	4	4	4	4	4	4	4	4	4	4	4	4	4	4	4	4	4	4	4	4	4	4.7	4.7	4.7	159.94	1415	0
V5B038	5	5	5	>tr|V5B038|V5B038_TRYCR Uncharacterized protein OS=Trypanosoma cruzi Dm28c GN=TCDM_04878 PE=4 SV=1	5	5	5	3	5	5	5	5	4	4	3	5	4	4	5	3	5	5	5	5	4	4	3	5	4	4	5	3	5	5	5	5	4	4	3	5	4	4	5	10	10	10	94.527	866	0
V5B059	5	5	5	>tr|V5B059|V5B059_TRYCR Uncharacterized protein OS=Trypanosoma cruzi Dm28c GN=TCDM_11532 PE=4 SV=1	5	5	5	5	5	5	5	5	5	5	5	5	3	4	2	5	5	5	5	5	5	5	5	5	3	4	2	5	5	5	5	5	5	5	5	5	3	4	2	9.4	9.4	9.4	113.41	1031	0
V5B065	1	1	1	>tr|V5B065|V5B065_TRYCR Uncharacterized protein OS=Trypanosoma cruzi Dm28c GN=TCDM_12274 PE=4 SV=1	1	1	1	0	1	0	0	0	0	1	0	1	0	1	1	0	1	0	0	0	0	1	0	1	0	1	1	0	1	0	0	0	0	1	0	1	0	1	1	5.7	5.7	5.7	36.67	333	0
V5B092	1	1	1	>tr|V5B092|V5B092_TRYCR Mitochondrial ATP-dependent zinc metallopeptidase OS=Trypanosoma cruzi Dm28c GN=TCDM_04761 PE=4 SV=1	1	1	1	0	1	1	1	1	1	1	1	1	0	1	0	0	1	1	1	1	1	1	1	1	0	1	0	0	1	1	1	1	1	1	1	1	0	1	0	4.3	4.3	4.3	72.322	657	0
V5B0A0	1	1	1	>tr|V5B0A0|V5B0A0_TRYCR Uncharacterized protein OS=Trypanosoma cruzi Dm28c GN=TCDM_04769 PE=4 SV=1	1	1	1	0	0	1	0	0	1	1	0	0	0	1	1	0	0	1	0	0	1	1	0	0	0	1	1	0	0	1	0	0	1	1	0	0	0	1	1	2.3	2.3	2.3	58.043	524	0
V5B0B5	9	9	8	>tr|V5B0B5|V5B0B5_TRYCR Succinyl-CoA ligase [GDP-forming] beta-chain OS=Trypanosoma cruzi Dm28c GN=TCDM_04788 PE=4 SV=1	9	9	8	7	7	7	6	6	7	7	7	7	6	6	5	7	7	7	6	6	7	7	7	7	6	6	5	7	7	7	6	6	7	7	7	7	6	6	5	40.8	40.8	36.4	34.148	316	0
V5B0C7	2	2	2	>tr|V5B0C7|V5B0C7_TRYCR Serine carboxypeptidase S28 OS=Trypanosoma cruzi Dm28c GN=TCDM_04809 PE=4 SV=1	2	2	2	1	1	1	1	1	0	1	0	1	0	0	1	1	1	1	1	1	0	1	0	1	0	0	1	1	1	1	1	1	0	1	0	1	0	0	1	10.1	10.1	10.1	53.882	483	0.00044366
V5B0F3	7	7	7	>tr|V5B0F3|V5B0F3_TRYCR Uncharacterized protein OS=Trypanosoma cruzi Dm28c GN=TCDM_04704 PE=4 SV=1	7	7	7	5	6	5	5	5	4	5	4	5	4	5	4	5	6	5	5	5	4	5	4	5	4	5	4	5	6	5	5	5	4	5	4	5	4	5	4	19.6	19.6	19.6	53.578	469	0
V5B0F8	3	3	3	>tr|V5B0F8|V5B0F8_TRYCR Uncharacterized protein OS=Trypanosoma cruzi Dm28c GN=TCDM_04711 PE=4 SV=1	3	3	3	2	2	1	1	0	2	1	1	1	1	3	3	2	2	1	1	0	2	1	1	1	1	3	3	2	2	1	1	0	2	1	1	1	1	3	3	8.3	8.3	8.3	74.732	663	0
V5B0G4	1	1	1	>tr|V5B0G4|V5B0G4_TRYCR Uncharacterized protein OS=Trypanosoma cruzi Dm28c GN=TCDM_04723 PE=4 SV=1	1	1	1	0	0	1	1	0	0	0	0	0	0	0	0	0	0	1	1	0	0	0	0	0	0	0	0	0	0	1	1	0	0	0	0	0	0	0	0	5	5	5	47.219	418	0.0015829
V5B0G8	3	3	3	>tr|V5B0G8|V5B0G8_TRYCR Dual specificity protein phosphatase OS=Trypanosoma cruzi Dm28c GN=TCDM_04729 PE=4 SV=1	3	3	3	2	2	3	3	2	2	2	2	2	2	1	2	2	2	3	3	2	2	2	2	2	2	1	2	2	2	3	3	2	2	2	2	2	2	1	2	4.3	4.3	4.3	143.06	1285	0
V5B0H0	1	1	1	>tr|V5B0H0|V5B0H0_TRYCR Protein kinase OS=Trypanosoma cruzi Dm28c GN=TCDM_04734 PE=4 SV=1	1	1	1	0	0	0	0	0	0	0	1	0	0	0	0	0	0	0	0	0	0	0	1	0	0	0	0	0	0	0	0	0	0	0	1	0	0	0	0	2.4	2.4	2.4	116.79	1041	0.0012151
V5B0J3	1	1	1	>tr|V5B0J3|V5B0J3_TRYCR Uncharacterized protein OS=Trypanosoma cruzi Dm28c GN=TCDM_04622 PE=4 SV=1	1	1	1	0	0	1	1	1	0	1	0	0	0	0	0	0	0	1	1	1	0	1	0	0	0	0	0	0	0	1	1	1	0	1	0	0	0	0	0	3.3	3.3	3.3	40.921	369	0.0012397
V5B0J4	2	2	2	>tr|V5B0J4|V5B0J4_TRYCR Protein kinase OS=Trypanosoma cruzi Dm28c GN=TCDM_04627 PE=4 SV=1	2	2	2	0	1	0	0	0	1	0	0	0	1	0	0	0	1	0	0	0	1	0	0	0	1	0	0	0	1	0	0	0	1	0	0	0	1	0	0	1.4	1.4	1.4	168.52	1527	0.00044863
V5B0K2	7	7	7	>tr|V5B0K2|V5B0K2_TRYCR Major vault protein OS=Trypanosoma cruzi Dm28c GN=TCDM_04639 PE=4 SV=1	7	7	7	4	5	6	5	5	5	5	5	5	4	4	2	4	5	6	5	5	5	5	5	5	4	4	2	4	5	6	5	5	5	5	5	5	4	4	2	17.9	17.9	17.9	95.975	857	0
V5B0L2	1	1	1	>tr|V5B0L2|V5B0L2_TRYCR Uncharacterized protein OS=Trypanosoma cruzi Dm28c GN=TCDM_04653 PE=4 SV=1	1	1	1	1	0	1	1	1	0	1	1	1	1	1	1	1	0	1	1	1	0	1	1	1	1	1	1	1	0	1	1	1	0	1	1	1	1	1	1	11.5	11.5	11.5	29.289	253	0
V5B0L5	1	1	1	>tr|V5B0L5|V5B0L5_TRYCR Uncharacterized protein OS=Trypanosoma cruzi Dm28c GN=TCDM_04661 PE=4 SV=1	1	1	1	1	1	1	1	1	1	1	1	1	1	0	1	1	1	1	1	1	1	1	1	1	1	0	1	1	1	1	1	1	1	1	1	1	1	0	1	14.2	14.2	14.2	14.391	120	0
V5B0M4	1	1	1	>tr|V5B0M4|V5B0M4_TRYCR Uncharacterized protein OS=Trypanosoma cruzi Dm28c GN=TCDM_04676 PE=4 SV=1	1	1	1	1	1	1	1	1	1	1	1	1	1	1	1	1	1	1	1	1	1	1	1	1	1	1	1	1	1	1	1	1	1	1	1	1	1	1	1	3.8	3.8	3.8	29.144	263	0
V5B0M9	1	1	1	>tr|V5B0M9|V5B0M9_TRYCR Dihydrolipoamide acetyltransferase OS=Trypanosoma cruzi Dm28c GN=TCDM_04684 PE=4 SV=1	1	1	1	1	1	1	1	1	1	1	1	1	1	0	0	1	1	1	1	1	1	1	1	1	1	0	0	1	1	1	1	1	1	1	1	1	1	0	0	8.2	8.2	8.2	28.087	269	0
V5B0R0	2	2	2	>tr|V5B0R0|V5B0R0_TRYCR Uncharacterized protein OS=Trypanosoma cruzi Dm28c GN=TCDM_04545 PE=4 SV=1	2	2	2	2	2	2	2	2	1	2	1	2	1	2	2	2	2	2	2	2	1	2	1	2	1	2	2	2	2	2	2	2	1	2	1	2	1	2	2	8	8	8	45.613	412	0
V5B0S4	1	1	1	>tr|V5B0S4|V5B0S4_TRYCR Uncharacterized protein OS=Trypanosoma cruzi Dm28c GN=TCDM_04568 PE=4 SV=1	1	1	1	0	0	1	1	1	1	1	0	0	1	1	0	0	0	1	1	1	1	1	0	0	1	1	0	0	0	1	1	1	1	1	0	0	1	1	0	2.8	2.8	2.8	64.056	570	0.00085215
V5B0T6	3	3	3	>tr|V5B0T6|V5B0T6_TRYCR Uncharacterized protein OS=Trypanosoma cruzi Dm28c GN=TCDM_04590 PE=4 SV=1	3	3	3	3	3	3	3	2	2	2	2	3	2	2	2	3	3	3	3	2	2	2	2	3	2	2	2	3	3	3	3	2	2	2	2	3	2	2	2	7.6	7.6	7.6	45.66	394	0
V5B0Y8	2	2	2	>tr|V5B0Y8|V5B0Y8_TRYCR Proteasome regulatory non-ATPase subunit 3 OS=Trypanosoma cruzi Dm28c GN=TCDM_04509 PE=4 SV=1	2	2	2	1	2	1	1	1	1	1	1	1	1	0	0	1	2	1	1	1	1	1	1	1	1	0	0	1	2	1	1	1	1	1	1	1	1	0	0	10.5	10.5	10.5	38.093	334	0
V5B0Z2	1	1	1	>tr|V5B0Z2|V5B0Z2_TRYCR Uncharacterized protein OS=Trypanosoma cruzi Dm28c GN=TCDM_11208 PE=4 SV=1	1	1	1	1	0	1	1	1	0	1	1	1	1	0	0	1	0	1	1	1	0	1	1	1	1	0	0	1	0	1	1	1	0	1	1	1	1	0	0	2.8	2.8	2.8	62.968	567	0.0004344
V5B118	3	3	3	>tr|V5B118|V5B118_TRYCR Uncharacterized protein OS=Trypanosoma cruzi Dm28c GN=TCDM_04390 PE=4 SV=1	3	3	3	2	3	3	3	3	2	3	2	3	2	2	2	2	3	3	3	3	2	3	2	3	2	2	2	2	3	3	3	3	2	3	2	3	2	2	2	13.2	13.2	13.2	48.15	439	0
V5B123	1	1	1	>tr|V5B123|V5B123_TRYCR Phenylalanyl-tRNA synthetase alpha chain OS=Trypanosoma cruzi Dm28c GN=TCDM_04396 PE=3 SV=1	1	1	1	1	1	1	1	1	1	1	1	1	1	1	1	1	1	1	1	1	1	1	1	1	1	1	1	1	1	1	1	1	1	1	1	1	1	1	1	3.2	3.2	3.2	57.026	496	0
V5B127	1	1	1	>tr|V5B127|V5B127_TRYCR Glycerol uptake protein OS=Trypanosoma cruzi Dm28c GN=TCDM_11154 PE=4 SV=1	1	1	1	1	1	1	1	1	1	1	1	1	1	1	1	1	1	1	1	1	1	1	1	1	1	1	1	1	1	1	1	1	1	1	1	1	1	1	1	8	8	8	28.083	250	0
V5B129	1	1	1	>tr|V5B129|V5B129_TRYCR Uncharacterized protein OS=Trypanosoma cruzi Dm28c GN=TCDM_04403 PE=4 SV=1	1	1	1	0	1	1	1	1	1	1	1	1	1	1	1	0	1	1	1	1	1	1	1	1	1	1	1	0	1	1	1	1	1	1	1	1	1	1	1	1.6	1.6	1.6	68.929	624	0
V5B132	1	1	1	>tr|V5B132|V5B132_TRYCR Cation transporter OS=Trypanosoma cruzi Dm28c GN=TCDM_11160 PE=4 SV=1	1	1	1	0	1	1	0	1	1	1	1	0	1	0	0	0	1	1	0	1	1	1	1	0	1	0	0	0	1	1	0	1	1	1	1	0	1	0	0	4.1	4.1	4.1	50.779	462	0
V5B134	4	4	4	>tr|V5B134|V5B134_TRYCR Uncharacterized protein OS=Trypanosoma cruzi Dm28c GN=TCDM_04408 PE=4 SV=1	4	4	4	2	2	3	3	3	3	2	3	4	2	3	2	2	2	3	3	3	3	2	3	4	2	3	2	2	2	3	3	3	3	2	3	4	2	3	2	8.9	8.9	8.9	55.66	504	0
V5B139	2	2	2	>tr|V5B139|V5B139_TRYCR Uncharacterized protein OS=Trypanosoma cruzi Dm28c GN=TCDM_04419 PE=4 SV=1	2	2	2	1	2	2	2	2	1	2	2	2	2	2	1	1	2	2	2	2	1	2	2	2	2	2	1	1	2	2	2	2	1	2	2	2	2	2	1	3.6	3.6	3.6	111.2	996	0
V5B145	4	4	4	>tr|V5B145|V5B145_TRYCR Dynein OS=Trypanosoma cruzi Dm28c GN=TCDM_04424 PE=4 SV=1	4	4	4	2	0	2	1	3	1	3	2	2	1	1	0	2	0	2	1	3	1	3	2	2	1	1	0	2	0	2	1	3	1	3	2	2	1	1	0	10.8	10.8	10.8	68.568	603	0
V5B167	2	2	2	>tr|V5B167|V5B167_TRYCR Uncharacterized protein OS=Trypanosoma cruzi Dm28c GN=TCDM_04451 PE=4 SV=1	2	2	2	0	1	1	1	1	0	1	0	0	0	1	1	0	1	1	1	1	0	1	0	0	0	1	1	0	1	1	1	1	0	1	0	0	0	1	1	4.6	4.6	4.6	92.94	834	0
V5B1A3	3	3	3	>tr|V5B1A3|V5B1A3_TRYCR Putative thimet oligopeptidase, putative,metallo-peptidase, clan MA(E), family M3 OS=Trypanosoma cruzi Dm28c GN=TCDM_11090 PE=3 SV=1	3	3	3	2	2	3	3	3	2	3	2	3	2	0	0	2	2	3	3	3	2	3	2	3	2	0	0	2	2	3	3	3	2	3	2	3	2	0	0	14.3	14.3	14.3	39.437	349	0
V5B1C3	5	5	5	>tr|V5B1C3|V5B1C3_TRYCR Flagellum transition zone component OS=Trypanosoma cruzi Dm28c GN=TCDM_11059 PE=4 SV=1	5	5	5	3	2	3	1	4	2	4	1	4	1	4	2	3	2	3	1	4	2	4	1	4	1	4	2	3	2	3	1	4	2	4	1	4	1	4	2	6.6	6.6	6.6	86.314	774	0
V5B1C8	5	5	5	>tr|V5B1C8|V5B1C8_TRYCR Receptor-type adenylate cyclase OS=Trypanosoma cruzi Dm28c GN=TCDM_11064 PE=4 SV=1	5	5	5	1	1	1	1	2	0	2	0	2	0	4	4	1	1	1	1	2	0	2	0	2	0	4	4	1	1	1	1	2	0	2	0	2	0	4	4	10.5	10.5	10.5	103.11	940	0
V5B1D4	2	2	2	>tr|V5B1D4|V5B1D4_TRYCR Uncharacterized protein OS=Trypanosoma cruzi Dm28c GN=TCDM_04334 PE=4 SV=1	2	2	2	1	0	1	1	0	1	1	1	1	1	1	1	1	0	1	1	0	1	1	1	1	1	1	1	1	0	1	1	0	1	1	1	1	1	1	1	3	3	3	141.33	1236	0
V5B1M3	1	1	1	>tr|V5B1M3|V5B1M3_TRYCR Uncharacterized protein OS=Trypanosoma cruzi Dm28c GN=TCDM_04254 PE=4 SV=1	1	1	1	0	0	1	1	0	1	0	0	0	0	1	1	0	0	1	1	0	1	0	0	0	0	1	1	0	0	1	1	0	1	0	0	0	0	1	1	2.1	2.1	2.1	48.591	432	0.00044228
V5B1P3	4	4	4	>tr|V5B1P3|V5B1P3_TRYCR Oxidoreductase OS=Trypanosoma cruzi Dm28c GN=TCDM_04274 PE=4 SV=1	4	4	4	4	4	4	4	4	4	4	4	4	4	4	3	4	4	4	4	4	4	4	4	4	4	4	3	4	4	4	4	4	4	4	4	4	4	4	3	21.1	21.1	21.1	36.515	337	0
V5B1P9	3	3	3	>tr|V5B1P9|V5B1P9_TRYCR Uncharacterized protein OS=Trypanosoma cruzi Dm28c GN=TCDM_04281 PE=4 SV=1	3	3	3	2	1	1	2	2	1	2	1	1	1	2	3	2	1	1	2	2	1	2	1	1	1	2	3	2	1	1	2	2	1	2	1	1	1	2	3	10.1	10.1	10.1	28.184	247	0
V5B1Q7	9	9	9	>tr|V5B1Q7|V5B1Q7_TRYCR Uncharacterized protein OS=Trypanosoma cruzi Dm28c GN=TCDM_04297 PE=4 SV=1	9	9	9	7	8	7	8	7	6	7	7	8	5	6	5	7	8	7	8	7	6	7	7	8	5	6	5	7	8	7	8	7	6	7	7	8	5	6	5	10.2	10.2	10.2	194.1	1817	0
V5B1R9	5	5	5	>tr|V5B1R9|V5B1R9_TRYCR Uncharacterized protein OS=Trypanosoma cruzi Dm28c GN=TCDM_04320 PE=4 SV=1	5	5	5	3	3	3	3	3	4	3	2	3	2	0	0	3	3	3	3	3	4	3	2	3	2	0	0	3	3	3	3	3	4	3	2	3	2	0	0	9.2	9.2	9.2	138.23	1245	0
V5B1S3	3	3	3	>tr|V5B1S3|V5B1S3_TRYCR Uncharacterized protein OS=Trypanosoma cruzi Dm28c GN=TCDM_14387 PE=4 SV=1	3	3	3	2	2	2	2	2	2	2	2	2	3	2	2	2	2	2	2	2	2	2	2	2	3	2	2	2	2	2	2	2	2	2	2	2	3	2	2	12.4	12.4	12.4	23.27	194	0
V5B1T5	2	2	2	>tr|V5B1T5|V5B1T5_TRYCR Uncharacterized protein OS=Trypanosoma cruzi Dm28c GN=TCDM_04159 PE=4 SV=1	2	2	2	1	2	0	1	2	1	1	2	1	1	2	2	1	2	0	1	2	1	1	2	1	1	2	2	1	2	0	1	2	1	1	2	1	1	2	2	6.9	6.9	6.9	49.356	450	0
V5B1V6	6	6	6	>tr|V5B1V6|V5B1V6_TRYCR RNA helicase OS=Trypanosoma cruzi Dm28c GN=TCDM_04204 PE=4 SV=1	6	6	6	3	3	3	3	3	5	4	6	4	5	2	1	3	3	3	3	3	5	4	6	4	5	2	1	3	3	3	3	3	5	4	6	4	5	2	1	18.6	18.6	18.6	49.348	436	0
V5B1V9	3	3	3	>tr|V5B1V9|V5B1V9_TRYCR Uncharacterized protein OS=Trypanosoma cruzi Dm28c GN=TCDM_04215 PE=4 SV=1	3	3	3	1	1	1	2	2	1	1	1	1	1	3	2	1	1	1	2	2	1	1	1	1	1	3	2	1	1	1	2	2	1	1	1	1	1	3	2	12.7	12.7	12.7	35.711	338	0
V5B1W9	2	2	2	>tr|V5B1W9|V5B1W9_TRYCR Pumilio/PUF RNA binding protein 3 OS=Trypanosoma cruzi Dm28c GN=TCDM_04242 PE=4 SV=1	2	2	2	2	2	1	1	1	1	1	1	1	1	0	1	2	2	1	1	1	1	1	1	1	1	0	1	2	2	1	1	1	1	1	1	1	1	0	1	3.6	3.6	3.6	61.87	561	0
V5B1X4	5	5	5	>tr|V5B1X4|V5B1X4_TRYCR Proteasome subunit alpha type OS=Trypanosoma cruzi Dm28c GN=TCDM_04248 PE=3 SV=1	5	5	5	4	5	5	5	5	4	5	4	5	4	5	4	4	5	5	5	5	4	5	4	5	4	5	4	4	5	5	5	5	4	5	4	5	4	5	4	33.5	33.5	33.5	27.134	245	0
V5B209	9	9	9	>tr|V5B209|V5B209_TRYCR Chaperonin alpha subunit OS=Trypanosoma cruzi Dm28c GN=TCDM_04101 PE=3 SV=1	9	9	9	7	6	8	6	7	7	6	8	6	7	5	3	7	6	8	6	7	7	6	8	6	7	5	3	7	6	8	6	7	7	6	8	6	7	5	3	30.6	30.6	30.6	56.338	519	0
V5B213	8	8	8	>tr|V5B213|V5B213_TRYCR Uncharacterized protein OS=Trypanosoma cruzi Dm28c GN=TCDM_04110 PE=4 SV=1	8	8	8	8	7	8	8	7	8	6	7	7	5	7	6	8	7	8	8	7	8	6	7	7	5	7	6	8	7	8	8	7	8	6	7	7	5	7	6	13.9	13.9	13.9	88.895	764	0
V5B216	4	4	4	>tr|V5B216|V5B216_TRYCR Uncharacterized protein OS=Trypanosoma cruzi Dm28c GN=TCDM_04123 PE=4 SV=1	4	4	4	2	2	2	1	2	0	2	1	2	1	2	2	2	2	2	1	2	0	2	1	2	1	2	2	2	2	2	1	2	0	2	1	2	1	2	2	7	7	7	135.87	1208	0
V5B221	4	4	4	>tr|V5B221|V5B221_TRYCR Uncharacterized protein OS=Trypanosoma cruzi Dm28c GN=TCDM_04128 PE=4 SV=1	4	4	4	2	2	4	4	4	4	3	4	4	4	2	1	2	2	4	4	4	4	3	4	4	4	2	1	2	2	4	4	4	4	3	4	4	4	2	1	12.5	12.5	12.5	35.597	321	0
V5B239	6	6	6	>tr|V5B239|V5B239_TRYCR Uncharacterized protein OS=Trypanosoma cruzi Dm28c GN=TCDM_14196 PE=4 SV=1	6	6	6	4	4	5	5	5	4	5	4	5	5	4	3	4	4	5	5	5	4	5	4	5	5	4	3	4	4	5	5	5	4	5	4	5	5	4	3	9	9	9	151.69	1382	0
V5B249	1	1	1	>tr|V5B249|V5B249_TRYCR Uncharacterized protein OS=Trypanosoma cruzi Dm28c GN=TCDM_04013 PE=4 SV=1	1	1	1	1	0	1	0	1	0	1	0	1	0	0	0	1	0	1	0	1	0	1	0	1	0	0	0	1	0	1	0	1	0	1	0	1	0	0	0	8.3	8.3	8.3	27.523	241	0
V5B250	2	2	2	>tr|V5B250|V5B250_TRYCR Trans-sialidase OS=Trypanosoma cruzi Dm28c GN=TCDM_10770 PE=4 SV=1	2	2	2	1	1	1	2	1	1	1	1	1	1	2	1	1	1	1	2	1	1	1	1	1	1	2	1	1	1	1	2	1	1	1	1	1	1	2	1	3.2	3.2	3.2	71.421	662	0.0084537
V5B253	1	1	1	>tr|V5B253|V5B253_TRYCR Uncharacterized protein OS=Trypanosoma cruzi Dm28c GN=TCDM_04020 PE=4 SV=1	1	1	1	1	1	1	1	1	1	1	1	1	1	1	0	1	1	1	1	1	1	1	1	1	1	1	0	1	1	1	1	1	1	1	1	1	1	1	0	10	10	10	20.302	180	0
V5B258	2	2	2	>tr|V5B258|V5B258_TRYCR Alpha-mannosidase OS=Trypanosoma cruzi Dm28c GN=TCDM_04028 PE=3 SV=1	2	2	2	2	1	0	1	1	0	0	0	0	0	0	1	2	1	0	1	1	0	0	0	0	0	0	1	2	1	0	1	1	0	0	0	0	0	0	1	3.4	3.4	3.4	111.31	977	0
V5B262	4	4	4	>tr|V5B262|V5B262_TRYCR Uncharacterized protein OS=Trypanosoma cruzi Dm28c GN=TCDM_04034 PE=4 SV=1	4	4	4	2	4	3	3	2	3	3	3	4	2	1	2	2	4	3	3	2	3	3	3	4	2	1	2	2	4	3	3	2	3	3	3	4	2	1	2	16.2	16.2	16.2	55.344	488	0
V5B266	6	6	6	>tr|V5B266|V5B266_TRYCR Uncharacterized protein OS=Trypanosoma cruzi Dm28c GN=TCDM_04041 PE=4 SV=1	6	6	6	4	5	5	6	5	5	5	4	4	4	3	5	4	5	5	6	5	5	5	4	4	4	3	5	4	5	5	6	5	5	5	4	4	4	3	5	17.9	17.9	17.9	42.7	380	0
V5B283	14	14	14	>tr|V5B283|V5B283_TRYCR Putative calcium channel protein OS=Trypanosoma cruzi Dm28c GN=TCDM_04064 PE=4 SV=1	14	14	14	7	9	10	11	11	7	11	7	10	6	13	13	7	9	10	11	11	7	11	7	10	6	13	13	7	9	10	11	11	7	11	7	10	6	13	13	13.6	13.6	13.6	186.57	1659	0
V5B288	1	1	1	>tr|V5B288|V5B288_TRYCR Splicing factor ptsr1 interacting protein OS=Trypanosoma cruzi Dm28c GN=TCDM_04069 PE=4 SV=1	1	1	1	1	1	1	1	1	1	1	1	1	1	1	1	1	1	1	1	1	1	1	1	1	1	1	1	1	1	1	1	1	1	1	1	1	1	1	1	4.2	4.2	4.2	40.784	354	0
V5B292	11	9	9	>tr|V5B292|V5B292_TRYCR Uncharacterized protein OS=Trypanosoma cruzi Dm28c GN=TCDM_04076 PE=4 SV=1	11	9	9	9	7	9	9	7	7	9	7	9	7	10	10	7	5	7	7	5	6	7	5	7	5	8	8	7	5	7	7	5	6	7	5	7	5	8	8	21.9	18.1	18.1	91.056	830	0
V5B297	6	6	6	>tr|V5B297|V5B297_TRYCR Uncharacterized protein OS=Trypanosoma cruzi Dm28c GN=TCDM_04083 PE=4 SV=1	6	6	6	4	6	6	6	5	4	4	5	6	4	6	6	4	6	6	6	5	4	4	5	6	4	6	6	4	6	6	6	5	4	4	5	6	4	6	6	7.4	7.4	7.4	157.85	1413	0
V5B2B3	1	1	1	>tr|V5B2B3|V5B2B3_TRYCR Uncharacterized protein OS=Trypanosoma cruzi Dm28c GN=TCDM_10686 PE=4 SV=1	1	1	1	1	0	1	1	1	1	0	1	1	1	1	1	1	0	1	1	1	1	0	1	1	1	1	1	1	0	1	1	1	1	0	1	1	1	1	1	3.7	3.7	3.7	45.227	430	0.00042845
V5B2B7	1	1	1	>tr|V5B2B7|V5B2B7_TRYCR Protein kinase OS=Trypanosoma cruzi Dm28c GN=TCDM_03920 PE=4 SV=1	1	1	1	0	0	0	0	0	0	0	0	0	0	1	0	0	0	0	0	0	0	0	0	0	0	1	0	0	0	0	0	0	0	0	0	0	0	1	0	13.1	13.1	13.1	30.875	274	0.0084866
V5B2C1	2	2	2	>tr|V5B2C1|V5B2C1_TRYCR Protein kinase OS=Trypanosoma cruzi Dm28c GN=TCDM_03927 PE=3 SV=1	2	2	2	2	2	2	2	2	2	2	2	2	0	1	2	2	2	2	2	2	2	2	2	2	0	1	2	2	2	2	2	2	2	2	2	2	0	1	2	3.2	3.2	3.2	70.754	624	0
V5B2C6	5	5	5	>tr|V5B2C6|V5B2C6_TRYCR Uncharacterized protein OS=Trypanosoma cruzi Dm28c GN=TCDM_03937 PE=4 SV=1	5	5	5	2	5	5	5	5	3	4	3	4	2	4	4	2	5	5	5	5	3	4	3	4	2	4	4	2	5	5	5	5	3	4	3	4	2	4	4	8.3	8.3	8.3	118.69	1065	0
V5B2D0	7	7	7	>tr|V5B2D0|V5B2D0_TRYCR Uncharacterized protein OS=Trypanosoma cruzi Dm28c GN=TCDM_03947 PE=4 SV=1	7	7	7	6	6	6	5	6	4	5	4	4	2	6	6	6	6	6	5	6	4	5	4	4	2	6	6	6	6	6	5	6	4	5	4	4	2	6	6	10	10	10	104.11	926	0
V5B2E3	3	3	3	>tr|V5B2E3|V5B2E3_TRYCR Uncharacterized protein OS=Trypanosoma cruzi Dm28c GN=TCDM_03967 PE=4 SV=1	3	3	3	3	2	3	3	3	2	3	2	2	3	3	3	3	2	3	3	3	2	3	2	2	3	3	3	3	2	3	3	3	2	3	2	2	3	3	3	22.4	22.4	22.4	18.709	174	0
V5B2E8	1	1	1	>tr|V5B2E8|V5B2E8_TRYCR Intraflagellar transport protein IFT88 OS=Trypanosoma cruzi Dm28c GN=TCDM_03982 PE=4 SV=1	1	1	1	1	1	1	1	1	1	1	1	1	1	1	1	1	1	1	1	1	1	1	1	1	1	1	1	1	1	1	1	1	1	1	1	1	1	1	1	2.5	2.5	2.5	53.964	484	0
V5B2F4	3	3	3	>tr|V5B2F4|V5B2F4_TRYCR Kinesin-like protein OS=Trypanosoma cruzi Dm28c GN=TCDM_03989 PE=3 SV=1	3	3	3	3	1	2	2	1	1	1	3	1	2	1	1	3	1	2	2	1	1	1	3	1	2	1	1	3	1	2	2	1	1	1	3	1	2	1	1	3.2	3.2	3.2	118.65	1046	0
V5B2H6;V5B3P2	3;1	1;1	0;0	>tr|V5B2H6|V5B2H6_TRYCR Retrotransposon hot spot (RHS) protein OS=Trypanosoma cruzi Dm28c GN=TCDM_10600 PE=4 SV=1	3	1	0	3	3	2	2	2	2	2	2	3	3	2	0	1	1	1	1	1	1	1	1	1	1	1	0	0	0	0	0	0	0	0	0	0	0	0	0	7.9	3.8	0	49.421	444;644	0.000429
V5B2J6	4	4	4	>tr|V5B2J6|V5B2J6_TRYCR Uncharacterized protein OS=Trypanosoma cruzi Dm28c GN=TCDM_03842 PE=4 SV=1	4	4	4	3	1	3	4	3	1	2	2	3	1	4	3	3	1	3	4	3	1	2	2	3	1	4	3	3	1	3	4	3	1	2	2	3	1	4	3	10.7	10.7	10.7	124.92	1105	0
V5B2K0	1	1	1	>tr|V5B2K0|V5B2K0_TRYCR Uncharacterized protein OS=Trypanosoma cruzi Dm28c GN=TCDM_03848 PE=4 SV=1	1	1	1	0	1	1	1	1	0	1	0	1	0	1	1	0	1	1	1	1	0	1	0	1	0	1	1	0	1	1	1	1	0	1	0	1	0	1	1	0.9	0.9	0.9	194.28	1724	0
V5B2K8	1	1	1	>tr|V5B2K8|V5B2K8_TRYCR Uncharacterized protein OS=Trypanosoma cruzi Dm28c GN=TCDM_03865 PE=4 SV=1	1	1	1	1	1	1	1	1	1	1	1	1	1	1	1	1	1	1	1	1	1	1	1	1	1	1	1	1	1	1	1	1	1	1	1	1	1	1	1	3.3	3.3	3.3	32.609	301	0.0015911
V5B2L3	1	1	1	>tr|V5B2L3|V5B2L3_TRYCR Uncharacterized protein OS=Trypanosoma cruzi Dm28c GN=TCDM_03874 PE=4 SV=1	1	1	1	1	1	0	1	0	0	0	0	1	0	0	0	1	1	0	1	0	0	0	0	1	0	0	0	1	1	0	1	0	0	0	0	1	0	0	0	7.7	7.7	7.7	30.739	271	0.0091196
V5B2L9	4	4	4	>tr|V5B2L9|V5B2L9_TRYCR 3,2-trans-enoyl-CoA isomerase OS=Trypanosoma cruzi Dm28c GN=TCDM_10529 PE=3 SV=1	4	4	4	3	4	4	4	4	3	3	3	4	3	3	2	3	4	4	4	4	3	3	3	4	3	3	2	3	4	4	4	4	3	3	3	4	3	3	2	15.6	15.6	15.6	43.956	390	0
V5B2M9	2	2	2	>tr|V5B2M9|V5B2M9_TRYCR DNA polymerase OS=Trypanosoma cruzi Dm28c GN=TCDM_03897 PE=3 SV=1	2	2	2	1	1	2	2	1	1	1	1	1	1	0	0	1	1	2	2	1	1	1	1	1	1	0	0	1	1	2	2	1	1	1	1	1	1	0	0	2.4	2.4	2.4	151	1335	0.0004279
V5B2N5	1	1	1	>tr|V5B2N5|V5B2N5_TRYCR U1 small nuclear ribonucleoprotein OS=Trypanosoma cruzi Dm28c GN=TCDM_03902 PE=4 SV=1	1	1	1	1	1	1	1	1	1	1	1	1	1	1	1	1	1	1	1	1	1	1	1	1	1	1	1	1	1	1	1	1	1	1	1	1	1	1	1	3.6	3.6	3.6	31.184	274	0.0060845
V5B2P0	4	4	4	>tr|V5B2P0|V5B2P0_TRYCR Uncharacterized protein OS=Trypanosoma cruzi Dm28c GN=TCDM_03911 PE=4 SV=1	4	4	4	2	1	1	2	2	1	1	2	2	2	3	4	2	1	1	2	2	1	1	2	2	2	3	4	2	1	1	2	2	1	1	2	2	2	3	4	3.3	3.3	3.3	188.63	1634	0
V5B2T8	5	5	5	>tr|V5B2T8|V5B2T8_TRYCR Heat shock protein OS=Trypanosoma cruzi Dm28c GN=TCDM_03754 PE=4 SV=1	5	5	5	4	3	4	5	3	2	4	2	2	0	1	1	4	3	4	5	3	2	4	2	2	0	1	1	4	3	4	5	3	2	4	2	2	0	1	1	18	18	18	54.647	490	0
V5B2Y1	2	2	2	>tr|V5B2Y1|V5B2Y1_TRYCR Uncharacterized protein OS=Trypanosoma cruzi Dm28c GN=TCDM_10420 PE=4 SV=1	2	2	2	0	0	1	0	0	0	2	1	0	1	1	2	0	0	1	0	0	0	2	1	0	1	1	2	0	0	1	0	0	0	2	1	0	1	1	2	3.5	3.5	3.5	93.202	810	0
V5B305	4	4	4	>tr|V5B305|V5B305_TRYCR Uncharacterized protein OS=Trypanosoma cruzi Dm28c GN=TCDM_03805 PE=4 SV=1	4	4	4	2	3	3	2	3	0	2	1	3	1	2	2	2	3	3	2	3	0	2	1	3	1	2	2	2	3	3	2	3	0	2	1	3	1	2	2	5.1	5.1	5.1	110.07	970	0
V5B310	3	3	3	>tr|V5B310|V5B310_TRYCR Uncharacterized protein OS=Trypanosoma cruzi Dm28c GN=TCDM_03814 PE=4 SV=1	3	3	3	2	2	3	3	3	3	3	3	3	3	3	3	2	2	3	3	3	3	3	3	3	3	3	3	2	2	3	3	3	3	3	3	3	3	3	3	11.6	11.6	11.6	34.456	303	0
V5B320	3	3	3	>tr|V5B320|V5B320_TRYCR Uncharacterized protein OS=Trypanosoma cruzi Dm28c GN=TCDM_10376 PE=4 SV=1	3	3	3	1	0	1	0	0	1	0	1	0	1	0	1	1	0	1	0	0	1	0	1	0	1	0	1	1	0	1	0	0	1	0	1	0	1	0	1	9.5	9.5	9.5	59.39	539	0.0012102
V5B325	2	2	2	>tr|V5B325|V5B325_TRYCR Kinesin-like protein OS=Trypanosoma cruzi Dm28c GN=TCDM_10381 PE=3 SV=1	2	2	2	1	1	1	2	2	2	1	2	1	0	1	1	1	1	1	2	2	2	1	2	1	0	1	1	1	1	1	2	2	2	1	2	1	0	1	1	2.2	2.2	2.2	93.398	828	0
V5B346	1	1	1	>tr|V5B346|V5B346_TRYCR Uncharacterized protein OS=Trypanosoma cruzi Dm28c GN=TCDM_03630 PE=4 SV=1	1	1	1	1	1	1	1	1	1	1	1	1	1	1	0	1	1	1	1	1	1	1	1	1	1	1	0	1	1	1	1	1	1	1	1	1	1	1	0	6.6	6.6	6.6	32.648	302	0.0026042
V5B350	1	1	1	>tr|V5B350|V5B350_TRYCR Uncharacterized protein OS=Trypanosoma cruzi Dm28c GN=TCDM_03637 PE=4 SV=1	1	1	1	1	1	1	1	1	1	1	1	1	1	1	1	1	1	1	1	1	1	1	1	1	1	1	1	1	1	1	1	1	1	1	1	1	1	1	1	3.1	3.1	3.1	39.317	350	0
V5B358	4	4	4	>tr|V5B358|V5B358_TRYCR Uncharacterized protein OS=Trypanosoma cruzi Dm28c GN=TCDM_03649 PE=4 SV=1	4	4	4	4	4	4	4	4	3	4	3	4	3	4	3	4	4	4	4	4	3	4	3	4	3	4	3	4	4	4	4	4	3	4	3	4	3	4	3	12.6	12.6	12.6	40.942	364	0
V5B361	3	3	3	>tr|V5B361|V5B361_TRYCR Uncharacterized protein OS=Trypanosoma cruzi Dm28c GN=TCDM_03654 PE=4 SV=1	3	3	3	1	1	0	1	0	0	1	0	0	0	2	2	1	1	0	1	0	0	1	0	0	0	2	2	1	1	0	1	0	0	1	0	0	0	2	2	6.5	6.5	6.5	71.954	660	0.00045005
V5B362	6	4	2	>tr|V5B362|V5B362_TRYCR Retrotransposon hot spot (RHS) protein OS=Trypanosoma cruzi Dm28c GN=TCDM_12365 PE=4 SV=1	6	4	2	4	5	4	4	4	4	4	4	5	5	4	4	3	4	3	3	3	3	3	3	4	4	3	3	1	2	2	2	2	2	2	2	2	2	2	2	12.5	7.3	4.1	87.103	758	0
V5B372	1	1	1	>tr|V5B372|V5B372_TRYCR Putative ATP-dependent DEAD/H RNA helicase OS=Trypanosoma cruzi Dm28c GN=TCDM_03688 PE=4 SV=1	1	1	1	0	0	0	0	0	1	0	1	1	1	0	0	0	0	0	0	0	1	0	1	1	1	0	0	0	0	0	0	0	1	0	1	1	1	0	0	16.3	16.3	16.3	12.141	104	0.0015804
V5B380	2	2	2	>tr|V5B380|V5B380_TRYCR GTP-ase activating protein OS=Trypanosoma cruzi Dm28c GN=TCDM_03702 PE=4 SV=1	2	2	2	2	1	1	2	1	1	1	1	1	0	1	1	2	1	1	2	1	1	1	1	1	0	1	1	2	1	1	2	1	1	1	1	1	0	1	1	4.3	4.3	4.3	62.602	557	0.0036643
V5B392	1	1	1	>tr|V5B392|V5B392_TRYCR Trk system potassium uptake protein OS=Trypanosoma cruzi Dm28c GN=TCDM_03717 PE=4 SV=1	1	1	1	1	0	1	0	1	0	0	0	0	0	0	0	1	0	1	0	1	0	0	0	0	0	0	0	1	0	1	0	1	0	0	0	0	0	0	0	5.1	5.1	5.1	66.95	592	0.0015754
V5B397	1	1	1	>tr|V5B397|V5B397_TRYCR Uncharacterized protein OS=Trypanosoma cruzi Dm28c GN=TCDM_10340 PE=4 SV=1	1	1	1	1	1	1	1	1	1	1	1	1	1	1	1	1	1	1	1	1	1	1	1	1	1	1	1	1	1	1	1	1	1	1	1	1	1	1	1	3.2	3.2	3.2	58.99	539	0
V5B398	2	2	2	>tr|V5B398|V5B398_TRYCR Uncharacterized protein OS=Trypanosoma cruzi Dm28c GN=TCDM_13931 PE=4 SV=1	2	2	2	2	2	2	2	2	2	2	2	2	2	2	1	2	2	2	2	2	2	2	2	2	2	2	1	2	2	2	2	2	2	2	2	2	2	2	1	14.4	14.4	14.4	24.31	202	0
V5B3B9	4	4	4	>tr|V5B3B9|V5B3B9_TRYCR Uncharacterized protein OS=Trypanosoma cruzi Dm28c GN=TCDM_03555 PE=4 SV=1	4	4	4	2	1	1	1	1	1	1	2	3	1	3	4	2	1	1	1	1	1	1	2	3	1	3	4	2	1	1	1	1	1	1	2	3	1	3	4	11.4	11.4	11.4	65.695	572	0
V5B3D2	2	2	2	>tr|V5B3D2|V5B3D2_TRYCR Uncharacterized protein OS=Trypanosoma cruzi Dm28c GN=TCDM_10294 PE=4 SV=1	2	2	2	2	1	2	2	2	2	2	2	2	0	2	1	2	1	2	2	2	2	2	2	2	0	2	1	2	1	2	2	2	2	2	2	2	0	2	1	2.7	2.7	2.7	168.12	1486	0
V5B3E2	15	15	8	>tr|V5B3E2|V5B3E2_TRYCR D-isomer specific 2-hydroxyacid dehydrogenase-protein OS=Trypanosoma cruzi Dm28c GN=TCDM_03590 PE=4 SV=1	15	15	8	11	12	8	8	9	5	7	5	6	4	6	6	11	12	8	8	9	5	7	5	6	4	6	6	5	5	3	3	4	0	2	0	1	0	2	3	55.7	55.7	35	36.175	323	0
V5B3G2	6	6	6	>tr|V5B3G2|V5B3G2_TRYCR Uncharacterized protein OS=Trypanosoma cruzi Dm28c GN=TCDM_03621 PE=4 SV=1	6	6	6	4	5	6	4	6	5	6	5	6	3	6	4	4	5	6	4	6	5	6	5	6	3	6	4	4	5	6	4	6	5	6	5	6	3	6	4	6	6	6	139.92	1219	0
V5B3I4	1	1	1	>tr|V5B3I4|V5B3I4_TRYCR Uncharacterized protein OS=Trypanosoma cruzi Dm28c GN=TCDM_03442 PE=4 SV=1	1	1	1	1	1	1	1	1	0	1	0	0	0	1	1	1	1	1	1	1	0	1	0	0	0	1	1	1	1	1	1	1	0	1	0	0	0	1	1	7.4	7.4	7.4	34.155	312	0.0047119
V5B3J6	8	8	8	>tr|V5B3J6|V5B3J6_TRYCR Uncharacterized protein OS=Trypanosoma cruzi Dm28c GN=TCDM_03461 PE=4 SV=1	8	8	8	6	6	8	7	7	6	6	6	7	5	7	7	6	6	8	7	7	6	6	6	7	5	7	7	6	6	8	7	7	6	6	6	7	5	7	7	11.6	11.6	11.6	87.729	790	0
V5B3K3	1	1	1	>tr|V5B3K3|V5B3K3_TRYCR Uncharacterized protein OS=Trypanosoma cruzi Dm28c GN=TCDM_10214 PE=4 SV=1	1	1	1	1	1	1	1	1	1	1	1	1	1	0	0	1	1	1	1	1	1	1	1	1	1	0	0	1	1	1	1	1	1	1	1	1	1	0	0	7	7	7	33.082	287	0.0081705
V5B3K4	2	2	2	>tr|V5B3K4|V5B3K4_TRYCR Choline/ethanolamine phosphotransferase (CEPT) OS=Trypanosoma cruzi Dm28c GN=TCDM_03477 PE=3 SV=1	2	2	2	0	1	1	1	1	1	1	1	1	1	2	2	0	1	1	1	1	1	1	1	1	1	2	2	0	1	1	1	1	1	1	1	1	1	2	2	4.8	4.8	4.8	48.057	435	0.00044783
V5B3K7	19	19	19	>tr|V5B3K7|V5B3K7_TRYCR Uncharacterized protein OS=Trypanosoma cruzi Dm28c GN=TCDM_03483 PE=4 SV=1	19	19	19	17	18	17	18	18	16	18	16	18	14	17	17	17	18	17	18	18	16	18	16	18	14	17	17	17	18	17	18	18	16	18	16	18	14	17	17	61	61	61	44.226	405	0
V5B3M4	1	1	1	>tr|V5B3M4|V5B3M4_TRYCR Retrotransposon hot spot (RHS) protein OS=Trypanosoma cruzi Dm28c GN=TCDM_12338 PE=4 SV=1	1	1	1	1	1	1	1	1	1	1	1	1	1	1	1	1	1	1	1	1	1	1	1	1	1	1	1	1	1	1	1	1	1	1	1	1	1	1	1	8.7	8.7	8.7	25.802	229	0
V5B3P6	5	5	4	>tr|V5B3P6|V5B3P6_TRYCR Dispersed protein family protein 1 (DGF-1) OS=Trypanosoma cruzi Dm28c GN=TCDM_12313 PE=4 SV=1	5	5	4	5	4	4	4	4	4	4	4	5	4	3	3	5	4	4	4	4	4	4	4	5	4	3	3	4	4	4	4	4	4	4	4	4	4	3	3	23.5	23.5	17.7	35.584	327	0
V5B3Q5	2	2	2	>tr|V5B3Q5|V5B3Q5_TRYCR Uncharacterized protein OS=Trypanosoma cruzi Dm28c GN=TCDM_10128 PE=4 SV=1	2	2	2	0	1	1	1	0	0	0	0	0	0	1	1	0	1	1	1	0	0	0	0	0	0	1	1	0	1	1	1	0	0	0	0	0	0	1	1	8.8	8.8	8.8	58.719	522	0
V5B3S2	1	1	1	>tr|V5B3S2|V5B3S2_TRYCR Uncharacterized protein OS=Trypanosoma cruzi Dm28c GN=TCDM_03338 PE=4 SV=1	1	1	1	1	1	0	0	0	0	1	0	1	1	1	1	1	1	0	0	0	0	1	0	1	1	1	1	1	1	0	0	0	0	1	0	1	1	1	1	2.5	2.5	2.5	49.128	435	0.0015385
V5B3T2	1	1	1	>tr|V5B3T2|V5B3T2_TRYCR Phosphoinositide-binding protein OS=Trypanosoma cruzi Dm28c GN=TCDM_03350 PE=4 SV=1	1	1	1	1	1	1	1	1	1	1	1	1	1	0	1	1	1	1	1	1	1	1	1	1	1	0	1	1	1	1	1	1	1	1	1	1	1	0	1	3.8	3.8	3.8	48.29	422	0
V5B3T7	5	5	5	>tr|V5B3T7|V5B3T7_TRYCR Aminopeptidase P OS=Trypanosoma cruzi Dm28c GN=TCDM_03358 PE=4 SV=1	5	5	5	4	5	4	4	4	3	4	4	4	4	3	3	4	5	4	4	4	3	4	4	4	4	3	3	4	5	4	4	4	3	4	4	4	4	3	3	18.7	18.7	18.7	54.665	491	0
V5B3U4	2	2	2	>tr|V5B3U4|V5B3U4_TRYCR Uncharacterized protein OS=Trypanosoma cruzi Dm28c GN=TCDM_03371 PE=4 SV=1	2	2	2	2	1	1	1	1	1	2	1	1	2	1	0	2	1	1	1	1	1	2	1	1	2	1	0	2	1	1	1	1	1	2	1	1	2	1	0	1.4	1.4	1.4	221.73	1998	0.0015692
V5B3U8	2	2	2	>tr|V5B3U8|V5B3U8_TRYCR Kinetoplastid membrane protein KMP-11 OS=Trypanosoma cruzi Dm28c GN=TCDM_03377 PE=4 SV=1	2	2	2	2	2	2	2	2	2	2	2	2	2	2	2	2	2	2	2	2	2	2	2	2	2	2	2	2	2	2	2	2	2	2	2	2	2	2	2	35.7	35.7	35.7	8.5145	70	0
V5B3W9	1	1	1	>tr|V5B3W9|V5B3W9_TRYCR Uncharacterized protein OS=Trypanosoma cruzi Dm28c GN=TCDM_03413 PE=4 SV=1	1	1	1	1	1	1	1	1	0	1	0	0	0	0	1	1	1	1	1	1	0	1	0	0	0	0	1	1	1	1	1	1	0	1	0	0	0	0	1	2.1	2.1	2.1	83.868	756	0
V5B3X0	4	4	4	>tr|V5B3X0|V5B3X0_TRYCR Uncharacterized protein OS=Trypanosoma cruzi Dm28c GN=TCDM_10056 PE=4 SV=1	4	4	4	3	2	1	2	1	1	0	2	2	2	1	2	3	2	1	2	1	1	0	2	2	2	1	2	3	2	1	2	1	1	0	2	2	2	1	2	9.1	9.1	9.1	73.833	657	0.0015823
V5B3X7	2	2	2	>tr|V5B3X7|V5B3X7_TRYCR Uncharacterized protein OS=Trypanosoma cruzi Dm28c GN=TCDM_03423 PE=4 SV=1	2	2	2	1	2	1	1	1	2	1	2	1	2	1	0	1	2	1	1	1	2	1	2	1	2	1	0	1	2	1	1	1	2	1	2	1	2	1	0	13.3	13.3	13.3	28.242	248	0
V5B400	1	1	1	>tr|V5B400|V5B400_TRYCR Uncharacterized protein OS=Trypanosoma cruzi Dm28c GN=TCDM_11776 PE=4 SV=1	1	1	1	0	0	0	0	1	0	1	0	0	0	0	0	0	0	0	0	1	0	1	0	0	0	0	0	0	0	0	0	1	0	1	0	0	0	0	0	3.2	3.2	3.2	66.99	602	0.0084567
V5B409	4	4	4	>tr|V5B409|V5B409_TRYCR Uncharacterized protein OS=Trypanosoma cruzi Dm28c GN=TCDM_03241 PE=4 SV=1	4	4	4	2	1	3	3	2	2	4	2	3	3	3	2	2	1	3	3	2	2	4	2	3	3	3	2	2	1	3	3	2	2	4	2	3	3	3	2	11	11	11	79.774	712	0
V5B432	1	1	1	>tr|V5B432|V5B432_TRYCR Uncharacterized protein OS=Trypanosoma cruzi Dm28c GN=TCDM_11738 PE=4 SV=1	1	1	1	1	1	1	0	1	0	1	0	1	0	0	0	1	1	1	0	1	0	1	0	1	0	0	0	1	1	1	0	1	0	1	0	1	0	0	0	4.3	4.3	4.3	54.619	486	0
V5B436	4	2	1	>tr|V5B436|V5B436_TRYCR Retrotransposon hot spot (RHS) protein OS=Trypanosoma cruzi Dm28c GN=TCDM_11729 PE=4 SV=1	4	2	1	2	3	3	3	3	3	3	3	3	3	2	1	1	2	2	2	2	1	2	1	1	1	1	1	0	1	1	1	1	0	1	0	0	0	0	0	5.4	2.4	2.4	109.66	958	0
V5B453	9	9	9	>tr|V5B453|V5B453_TRYCR Uncharacterized protein OS=Trypanosoma cruzi Dm28c GN=TCDM_03301 PE=4 SV=1	9	9	9	6	5	7	7	6	6	6	6	7	6	6	6	6	5	7	7	6	6	6	6	7	6	6	6	6	5	7	7	6	6	6	6	7	6	6	6	8.1	8.1	8.1	108.69	980	0
V5B455	2	2	2	>tr|V5B455|V5B455_TRYCR Glycerol-3-phosphate acyltransferase OS=Trypanosoma cruzi Dm28c GN=TCDM_09951 PE=4 SV=1	2	2	2	1	1	2	2	1	1	1	1	1	1	1	1	1	1	2	2	1	1	1	1	1	1	1	1	1	1	2	2	1	1	1	1	1	1	1	1	1.3	1.3	1.3	79.358	700	0
V5B464	2	2	2	>tr|V5B464|V5B464_TRYCR Uncharacterized protein OS=Trypanosoma cruzi Dm28c GN=TCDM_09928 PE=4 SV=1	2	2	2	2	1	2	1	2	2	2	2	1	2	2	0	2	1	2	1	2	2	2	2	1	2	2	0	2	1	2	1	2	2	2	2	1	2	2	0	5.7	5.7	5.7	67.515	595	0
V5B481	2	2	2	>tr|V5B481|V5B481_TRYCR Uncharacterized protein OS=Trypanosoma cruzi Dm28c GN=TCDM_03161 PE=4 SV=1	2	2	2	1	1	1	2	1	0	1	0	1	0	0	0	1	1	1	2	1	0	1	0	1	0	0	0	1	1	1	2	1	0	1	0	1	0	0	0	1.4	1.4	1.4	170.66	1547	0
V5B484	4	4	4	>tr|V5B484|V5B484_TRYCR Uncharacterized protein OS=Trypanosoma cruzi Dm28c GN=TCDM_11671 PE=4 SV=1	4	4	4	4	4	3	3	4	4	4	4	4	3	4	4	4	4	3	3	4	4	4	4	4	3	4	4	4	4	3	3	4	4	4	4	4	3	4	4	19	19	19	21.634	189	0
V5B4D5	4	4	4	>tr|V5B4D5|V5B4D5_TRYCR Putative calpain cysteine peptidase OS=Trypanosoma cruzi Dm28c GN=TCDM_11610 PE=4 SV=1	4	4	4	3	4	3	3	3	3	3	3	3	3	4	3	3	4	3	3	3	3	3	3	3	3	4	3	3	4	3	3	3	3	3	3	3	3	4	3	6.8	6.8	6.8	58.034	513	0
V5B4E8	2	2	2	>tr|V5B4E8|V5B4E8_TRYCR Proteasome subunit alpha type OS=Trypanosoma cruzi Dm28c GN=TCDM_03196 PE=3 SV=1	2	2	2	0	1	2	2	1	0	1	0	1	0	1	0	0	1	2	2	1	0	1	0	1	0	1	0	0	1	2	2	1	0	1	0	1	0	1	0	12.1	12.1	12.1	29.365	265	0
V5B4F5;V5AI84;V5AU73;V5AMT0	2;1;1;1	2;1;1;1	2;1;1;1	>tr|V5B4F5|V5B4F5_TRYCR Trans-sialidase OS=Trypanosoma cruzi Dm28c GN=TCDM_11587 PE=4 SV=1;>tr|V5AI84|V5AI84_TRYCR Glycoprotein 82 kDa OS=Trypanosoma cruzi Dm28c GN=TCDM_12146 PE=4 SV=1;>tr|V5AU73|V5AU73_TRYCR Trans-sialidase OS=Trypanosoma cruzi Dm28c GN=	2	2	2	0	0	0	0	0	0	1	0	1	0	2	2	0	0	0	0	0	0	1	0	1	0	2	2	0	0	0	0	0	0	1	0	1	0	2	2	8.5	8.5	8.5	56.079	515;390;534;771	0
V5B4G8	9	9	9	>tr|V5B4G8|V5B4G8_TRYCR Cell division cycle protein OS=Trypanosoma cruzi Dm28c GN=TCDM_03233 PE=3 SV=1	9	9	9	7	7	8	7	7	6	8	7	6	7	7	7	7	7	8	7	7	6	8	7	6	7	7	7	7	7	8	7	7	6	8	7	6	7	7	7	24.5	24.5	24.5	83.681	752	0
V5B4J3	2	2	2	>tr|V5B4J3|V5B4J3_TRYCR Uncharacterized protein OS=Trypanosoma cruzi Dm28c GN=TCDM_03058 PE=4 SV=1	2	2	2	1	1	1	2	1	1	1	0	1	0	2	1	1	1	1	2	1	1	1	0	1	0	2	1	1	1	1	2	1	1	1	0	1	0	2	1	6.4	6.4	6.4	63.857	574	0
V5B4J7	1	1	1	>tr|V5B4J7|V5B4J7_TRYCR ABC transporter OS=Trypanosoma cruzi Dm28c GN=TCDM_03067 PE=4 SV=1	1	1	1	1	1	1	1	1	1	1	1	1	0	1	1	1	1	1	1	1	1	1	1	1	0	1	1	1	1	1	1	1	1	1	1	1	0	1	1	1.3	1.3	1.3	148.04	1319	0.0050324
V5B4K2	7	7	7	>tr|V5B4K2|V5B4K2_TRYCR Uncharacterized protein OS=Trypanosoma cruzi Dm28c GN=TCDM_03072 PE=4 SV=1	7	7	7	5	5	6	6	6	4	5	4	5	5	7	6	5	5	6	6	6	4	5	4	5	5	7	6	5	5	6	6	6	4	5	4	5	5	7	6	16.1	16.1	16.1	86.858	790	0
V5B4K7	1	1	1	>tr|V5B4K7|V5B4K7_TRYCR Myo-inositol-1(Or 4)-monophosphatase 1 OS=Trypanosoma cruzi Dm28c GN=TCDM_03084 PE=4 SV=1	1	1	1	1	1	1	1	1	1	1	1	1	1	1	1	1	1	1	1	1	1	1	1	1	1	1	1	1	1	1	1	1	1	1	1	1	1	1	1	6.9	6.9	6.9	39.417	363	0
V5B4M0	10	10	10	>tr|V5B4M0|V5B4M0_TRYCR Glutamate dehydrogenase OS=Trypanosoma cruzi Dm28c GN=TCDM_03103 PE=4 SV=1	10	10	10	10	9	8	9	9	8	9	8	9	5	6	7	10	9	8	9	9	8	9	8	9	5	6	7	10	9	8	9	9	8	9	8	9	5	6	7	16.8	16.8	16.8	113.17	1000	0
V5B4M2	1	1	1	>tr|V5B4M2|V5B4M2_TRYCR Uncharacterized protein OS=Trypanosoma cruzi Dm28c GN=TCDM_11517 PE=4 SV=1	1	1	1	0	0	0	0	0	0	0	0	0	0	1	1	0	0	0	0	0	0	0	0	0	0	1	1	0	0	0	0	0	0	0	0	0	0	1	1	3.5	3.5	3.5	35.789	314	0
V5B4N0	1	1	1	>tr|V5B4N0|V5B4N0_TRYCR Uncharacterized protein OS=Trypanosoma cruzi Dm28c GN=TCDM_13772 PE=4 SV=1	1	1	1	1	1	1	1	1	1	1	1	1	1	0	0	1	1	1	1	1	1	1	1	1	1	0	0	1	1	1	1	1	1	1	1	1	1	0	0	8	8	8	33.319	313	0
V5B4N5	3	3	3	>tr|V5B4N5|V5B4N5_TRYCR Cation transporter OS=Trypanosoma cruzi Dm28c GN=TCDM_03131 PE=4 SV=1	3	3	3	3	3	3	3	3	2	3	2	3	2	2	3	3	3	3	3	3	2	3	2	3	2	2	3	3	3	3	3	3	2	3	2	3	2	2	3	11	11	11	50.837	453	0
V5B4P0	1	1	1	>tr|V5B4P0|V5B4P0_TRYCR Uncharacterized protein OS=Trypanosoma cruzi Dm28c GN=TCDM_03137 PE=4 SV=1	1	1	1	1	1	1	1	1	1	0	1	0	1	0	0	1	1	1	1	1	1	0	1	0	1	0	0	1	1	1	1	1	1	0	1	0	1	0	0	2.1	2.1	2.1	78.459	699	0.0015607
V5B4P1	1	1	1	>tr|V5B4P1|V5B4P1_TRYCR Uncharacterized protein OS=Trypanosoma cruzi Dm28c GN=TCDM_09784 PE=4 SV=1	1	1	1	1	1	1	1	1	1	1	1	1	1	1	1	1	1	1	1	1	1	1	1	1	1	1	1	1	1	1	1	1	1	1	1	1	1	1	1	1.7	1.7	1.7	75.111	659	0
V5B4P4	1	1	1	>tr|V5B4P4|V5B4P4_TRYCR Uncharacterized protein OS=Trypanosoma cruzi Dm28c GN=TCDM_03143 PE=4 SV=1	1	1	1	1	1	1	1	1	1	1	1	1	1	1	1	1	1	1	1	1	1	1	1	1	1	1	1	1	1	1	1	1	1	1	1	1	1	1	1	1.4	1.4	1.4	64.483	557	0.0012361
V5B4S9	8	8	8	>tr|V5B4S9|V5B4S9_TRYCR Membrane associated protein OS=Trypanosoma cruzi Dm28c GN=TCDM_02958 PE=4 SV=1	8	8	8	7	6	7	7	7	7	7	6	7	6	4	4	7	6	7	7	7	7	7	6	7	6	4	4	7	6	7	7	7	7	7	6	7	6	4	4	5.8	5.8	5.8	239.48	2124	0
V5B4U5	1	1	1	>tr|V5B4U5|V5B4U5_TRYCR Uncharacterized protein OS=Trypanosoma cruzi Dm28c GN=TCDM_02984 PE=4 SV=1	1	1	1	1	0	1	0	0	0	0	0	0	0	0	0	1	0	1	0	0	0	0	0	0	0	0	0	1	0	1	0	0	0	0	0	0	0	0	0	4.8	4.8	4.8	45.114	414	0
V5B4U9	5	5	5	>tr|V5B4U9|V5B4U9_TRYCR Uncharacterized protein OS=Trypanosoma cruzi Dm28c GN=TCDM_02993 PE=4 SV=1	5	5	5	5	4	5	5	5	4	5	4	5	4	3	3	5	4	5	5	5	4	5	4	5	4	3	3	5	4	5	5	5	4	5	4	5	4	3	3	18.9	18.9	18.9	55.485	518	0
V5B4V3	19	19	19	>tr|V5B4V3|V5B4V3_TRYCR Uncharacterized protein OS=Trypanosoma cruzi Dm28c GN=TCDM_11424 PE=4 SV=1	19	19	19	15	16	16	14	15	16	14	16	15	14	14	13	15	16	16	14	15	16	14	16	15	14	14	13	15	16	16	14	15	16	14	16	15	14	14	13	20.8	20.8	20.8	108.54	934	0
V5B4V9	3	3	3	>tr|V5B4V9|V5B4V9_TRYCR Uncharacterized protein OS=Trypanosoma cruzi Dm28c GN=TCDM_03006 PE=4 SV=1	3	3	3	2	2	1	2	2	2	2	2	3	0	2	2	2	2	1	2	2	2	2	2	3	0	2	2	2	2	1	2	2	2	2	2	3	0	2	2	11.9	11.9	11.9	39.822	361	0
V5B4W9	1	1	1	>tr|V5B4W9|V5B4W9_TRYCR Flagellar radial spoke protein OS=Trypanosoma cruzi Dm28c GN=TCDM_03024 PE=4 SV=1	1	1	1	0	0	0	0	0	0	0	0	0	0	1	1	0	0	0	0	0	0	0	0	0	0	1	1	0	0	0	0	0	0	0	0	0	0	1	1	3.5	3.5	3.5	60.433	541	0.00043975
V5B4X4	1	1	1	>tr|V5B4X4|V5B4X4_TRYCR Uncharacterized protein OS=Trypanosoma cruzi Dm28c GN=TCDM_03030 PE=3 SV=1	1	1	1	1	1	1	1	1	1	1	1	1	1	0	0	1	1	1	1	1	1	1	1	1	1	0	0	1	1	1	1	1	1	1	1	1	1	0	0	11.1	11.1	11.1	28.139	262	0.0085076
V5B4Z1	2	2	2	>tr|V5B4Z1|V5B4Z1_TRYCR Uncharacterized protein OS=Trypanosoma cruzi Dm28c GN=TCDM_09662 PE=4 SV=1	2	2	2	2	2	2	2	2	2	2	2	2	2	2	0	2	2	2	2	2	2	2	2	2	2	2	0	2	2	2	2	2	2	2	2	2	2	2	0	2.2	2.2	2.2	87.691	811	0
V5B506	1	1	1	>tr|V5B506|V5B506_TRYCR Uncharacterized protein OS=Trypanosoma cruzi Dm28c GN=TCDM_02868 PE=4 SV=1	1	1	1	1	1	1	1	1	1	1	1	1	1	1	1	1	1	1	1	1	1	1	1	1	1	1	1	1	1	1	1	1	1	1	1	1	1	1	1	7.8	7.8	7.8	22.799	218	0
V5B510	6	6	6	>tr|V5B510|V5B510_TRYCR Uncharacterized protein OS=Trypanosoma cruzi Dm28c GN=TCDM_02875 PE=4 SV=1	6	6	6	2	2	3	2	6	1	3	1	2	1	1	0	2	2	3	2	6	1	3	1	2	1	1	0	2	2	3	2	6	1	3	1	2	1	1	0	11	11	11	109.79	1005	0
V5B525	20	20	20	>tr|V5B525|V5B525_TRYCR Uncharacterized protein OS=Trypanosoma cruzi Dm28c GN=TCDM_09598 PE=4 SV=1	20	20	20	18	16	18	18	19	16	17	16	18	18	17	11	18	16	18	18	19	16	17	16	18	18	17	11	18	16	18	18	19	16	17	16	18	18	17	11	10.7	10.7	10.7	298.19	2634	0
V5B526	3	3	3	>tr|V5B526|V5B526_TRYCR Thimet oligopeptidase OS=Trypanosoma cruzi Dm28c GN=TCDM_02893 PE=3 SV=1	3	3	3	2	3	2	3	3	2	3	2	2	1	0	1	2	3	2	3	3	2	3	2	2	1	0	1	2	3	2	3	3	2	3	2	2	1	0	1	10.9	10.9	10.9	77.059	682	0
V5B529	1	1	1	>tr|V5B529|V5B529_TRYCR Uncharacterized protein OS=Trypanosoma cruzi Dm28c GN=TCDM_09605 PE=4 SV=1	1	1	1	1	1	1	1	1	1	0	1	1	1	1	0	1	1	1	1	1	1	0	1	1	1	1	0	1	1	1	1	1	1	0	1	1	1	1	0	1.7	1.7	1.7	79.396	712	0.0015994
V5B540	1	1	1	>tr|V5B540|V5B540_TRYCR Uncharacterized protein OS=Trypanosoma cruzi Dm28c GN=TCDM_02911 PE=4 SV=1	1	1	1	1	1	1	1	1	1	1	1	1	1	1	1	1	1	1	1	1	1	1	1	1	1	1	1	1	1	1	1	1	1	1	1	1	1	1	1	0.6	0.6	0.6	174.83	1542	0.0022447
V5B550	2	2	2	>tr|V5B550|V5B550_TRYCR Uncharacterized protein OS=Trypanosoma cruzi Dm28c GN=TCDM_02926 PE=4 SV=1	2	2	2	1	1	2	2	2	1	1	2	2	1	0	0	1	1	2	2	2	1	1	2	2	1	0	0	1	1	2	2	2	1	1	2	2	1	0	0	4.1	4.1	4.1	92.978	805	0
V5B559	1	1	1	>tr|V5B559|V5B559_TRYCR Uncharacterized protein OS=Trypanosoma cruzi Dm28c GN=TCDM_09583 PE=4 SV=1	1	1	1	0	0	1	1	1	0	0	0	1	0	1	1	0	0	1	1	1	0	0	0	1	0	1	1	0	0	1	1	1	0	0	0	1	0	1	1	12.6	12.6	12.6	21.708	191	0
V5B579	4	4	4	>tr|V5B579|V5B579_TRYCR DNA helicase OS=Trypanosoma cruzi Dm28c GN=TCDM_02750 PE=4 SV=1	4	4	4	4	3	4	3	3	3	3	3	2	2	3	1	4	3	4	3	3	3	3	3	2	2	3	1	4	3	4	3	3	3	3	3	2	2	3	1	18.1	18.1	18.1	52.667	474	0
V5B585	2	2	2	>tr|V5B585|V5B585_TRYCR Dynein heavy chain OS=Trypanosoma cruzi Dm28c GN=TCDM_02755 PE=4 SV=1	2	2	2	1	0	0	0	1	0	0	0	0	0	0	0	1	0	0	0	1	0	0	0	0	0	0	0	1	0	0	0	1	0	0	0	0	0	0	0	10.7	10.7	10.7	34.399	309	0.0081763
V5B589	7	7	7	>tr|V5B589|V5B589_TRYCR Uncharacterized protein OS=Trypanosoma cruzi Dm28c GN=TCDM_02760 PE=4 SV=1	7	7	7	5	4	5	6	5	4	4	5	7	5	3	4	5	4	5	6	5	4	4	5	7	5	3	4	5	4	5	6	5	4	4	5	7	5	3	4	11.8	11.8	11.8	65.505	578	0
V5B596	1	1	1	>tr|V5B596|V5B596_TRYCR Zinc carboxypeptidase OS=Trypanosoma cruzi Dm28c GN=TCDM_02776 PE=4 SV=1	1	1	1	1	1	1	1	1	0	1	0	1	0	0	0	1	1	1	1	1	0	1	0	1	0	0	0	1	1	1	1	1	0	1	0	1	0	0	0	5.2	5.2	5.2	41.759	384	0
V5B599	4	4	4	>tr|V5B599|V5B599_TRYCR Ribosomal protein L13 OS=Trypanosoma cruzi Dm28c GN=TCDM_02783 PE=3 SV=1	4	4	4	2	2	4	3	3	3	3	3	3	2	1	2	2	2	4	3	3	3	3	3	3	2	1	2	2	2	4	3	3	3	3	3	3	2	1	2	14.4	14.4	14.4	52.533	465	0
V5B5A2	2	1	1	>tr|V5B5A2|V5B5A2_TRYCR Uncharacterized protein OS=Trypanosoma cruzi Dm28c GN=TCDM_11283 PE=4 SV=1	2	1	1	2	2	2	2	2	2	2	2	2	2	2	1	1	1	1	1	1	1	1	1	1	1	1	1	1	1	1	1	1	1	1	1	1	1	1	1	2.4	1.3	1.3	110.65	965	0.0012068
V5B5B2	3	3	3	>tr|V5B5B2|V5B5B2_TRYCR DNA topoisomerase 2 OS=Trypanosoma cruzi Dm28c GN=TCDM_09503 PE=3 SV=1	3	3	3	2	2	2	3	2	1	1	2	1	1	2	1	2	2	2	3	2	1	1	2	1	1	2	1	2	2	2	3	2	1	1	2	1	1	2	1	2.7	2.7	2.7	165.81	1461	0
V5B5B3	1	1	1	>tr|V5B5B3|V5B5B3_TRYCR Retrotransposon hot spot (RHS) protein OS=Trypanosoma cruzi Dm28c GN=TCDM_02805 PE=4 SV=1	1	1	1	1	1	1	1	0	0	1	0	1	0	1	1	1	1	1	1	0	0	1	0	1	0	1	1	1	1	1	1	0	0	1	0	1	0	1	1	6	6	6	28.803	252	0
V5B5B6	2	2	2	>tr|V5B5B6|V5B5B6_TRYCR Uncharacterized protein OS=Trypanosoma cruzi Dm28c GN=TCDM_09511 PE=4 SV=1	2	2	2	1	1	1	1	1	1	1	1	1	2	1	0	1	1	1	1	1	1	1	1	1	2	1	0	1	1	1	1	1	1	1	1	1	2	1	0	6.9	6.9	6.9	47.593	437	0
V5B5C3	1	1	1	>tr|V5B5C3|V5B5C3_TRYCR Putative RNA editing associated helicase 2 OS=Trypanosoma cruzi Dm28c GN=TCDM_02818 PE=4 SV=1	1	1	1	0	1	0	0	1	0	0	0	0	0	0	0	0	1	0	0	1	0	0	0	0	0	0	0	0	1	0	0	1	0	0	0	0	0	0	0	5.9	5.9	5.9	28.912	255	0.0040044
V5B5E2	14	14	14	>tr|V5B5E2|V5B5E2_TRYCR Uncharacterized protein OS=Trypanosoma cruzi Dm28c GN=TCDM_02841 PE=4 SV=1	14	14	14	10	13	12	11	13	11	14	12	12	12	12	10	10	13	12	11	13	11	14	12	12	12	12	10	10	13	12	11	13	11	14	12	12	12	12	10	58.4	58.4	58.4	43.18	377	0
V5B5F7	2	2	2	>tr|V5B5F7|V5B5F7_TRYCR Uncharacterized protein OS=Trypanosoma cruzi Dm28c GN=TCDM_14447 PE=4 SV=1	2	2	2	2	2	2	2	2	2	2	2	2	2	1	1	2	2	2	2	2	2	2	2	2	2	1	1	2	2	2	2	2	2	2	2	2	2	1	1	7.8	7.8	7.8	53.897	486	0
V5B5H8	1	1	1	>tr|V5B5H8|V5B5H8_TRYCR Uncharacterized protein OS=Trypanosoma cruzi Dm28c GN=TCDM_09415 PE=4 SV=1	1	1	1	1	1	1	1	1	0	1	0	1	0	1	1	1	1	1	1	1	0	1	0	1	0	1	1	1	1	1	1	1	0	1	0	1	0	1	1	0.6	0.6	0.6	191.63	1754	0.0004384
V5B5I4	9	9	9	>tr|V5B5I4|V5B5I4_TRYCR Calpain-like cysteine peptidase OS=Trypanosoma cruzi Dm28c GN=TCDM_09424 PE=4 SV=1	9	9	9	8	8	8	8	9	9	9	9	9	8	6	5	8	8	8	8	9	9	9	9	9	8	6	5	8	8	8	8	9	9	9	9	9	8	6	5	26.4	26.4	26.4	95.728	837	0
V5B5K8	3	3	3	>tr|V5B5K8|V5B5K8_TRYCR Recombination initiation protein NBS1 OS=Trypanosoma cruzi Dm28c GN=TCDM_11142 PE=4 SV=1	3	3	3	2	1	2	3	1	2	1	2	1	1	0	0	2	1	2	3	1	2	1	2	1	1	0	0	2	1	2	3	1	2	1	2	1	1	0	0	3.8	3.8	3.8	91.589	832	0
V5B5L8	9	9	9	>tr|V5B5L8|V5B5L8_TRYCR Pyrroline-5-carboxylate synthetase-like protein OS=Trypanosoma cruzi Dm28c GN=TCDM_02659 PE=3 SV=1	9	9	9	8	7	8	6	7	9	7	8	9	7	7	5	8	7	8	6	7	9	7	8	9	7	7	5	8	7	8	6	7	9	7	8	9	7	7	5	23.5	23.5	23.5	81.181	752	0
V5B5M6	1	1	1	>tr|V5B5M6|V5B5M6_TRYCR Uncharacterized protein OS=Trypanosoma cruzi Dm28c GN=TCDM_09340 PE=4 SV=1	1	1	1	1	1	1	0	1	1	0	1	0	1	0	0	1	1	1	0	1	1	0	1	0	1	0	0	1	1	1	0	1	1	0	1	0	1	0	0	1.4	1.4	1.4	113.25	994	0.00043995
V5B5P0	2	2	2	>tr|V5B5P0|V5B5P0_TRYCR Uncharacterized protein OS=Trypanosoma cruzi Dm28c GN=TCDM_09321 PE=4 SV=1	2	2	2	1	2	2	2	1	2	2	2	2	2	1	2	1	2	2	2	1	2	2	2	2	2	1	2	1	2	2	2	1	2	2	2	2	2	1	2	3.5	3.5	3.5	106.19	981	0
V5B5Q0	9	9	9	>tr|V5B5Q0|V5B5Q0_TRYCR Chaperonin alpha subunit OS=Trypanosoma cruzi Dm28c GN=TCDM_02683 PE=3 SV=1	9	9	9	9	8	9	8	9	8	8	8	8	7	7	5	9	8	9	8	9	8	8	8	8	7	7	5	9	8	9	8	9	8	8	8	8	7	7	5	30.7	30.7	30.7	59.363	547	0
V5B5R1	1	1	1	>tr|V5B5R1|V5B5R1_TRYCR Uncharacterized protein OS=Trypanosoma cruzi Dm28c GN=TCDM_02706 PE=4 SV=1	1	1	1	0	1	1	1	1	1	1	0	1	1	1	1	0	1	1	1	1	1	1	0	1	1	1	1	0	1	1	1	1	1	1	0	1	1	1	1	3.4	3.4	3.4	60.011	530	0
V5B5S3	2	2	2	>tr|V5B5S3|V5B5S3_TRYCR Oligopeptidase B-like protein OS=Trypanosoma cruzi Dm28c GN=TCDM_09281 PE=4 SV=1	2	2	2	1	1	1	1	1	2	1	2	0	1	0	0	1	1	1	1	1	2	1	2	0	1	0	0	1	1	1	1	1	2	1	2	0	1	0	0	5.2	5.2	5.2	99.273	862	0
V5B5S8	3	3	3	>tr|V5B5S8|V5B5S8_TRYCR Chaperone DNAJ protein OS=Trypanosoma cruzi Dm28c GN=TCDM_11062 PE=4 SV=1	3	3	3	2	2	2	3	3	2	2	2	2	2	2	2	2	2	2	3	3	2	2	2	2	2	2	2	2	2	2	3	3	2	2	2	2	2	2	2	15.1	15.1	15.1	36.505	338	0
V5B5T0	1	1	1	>tr|V5B5T0|V5B5T0_TRYCR Uncharacterized protein OS=Trypanosoma cruzi Dm28c GN=TCDM_02745 PE=4 SV=1	1	1	1	0	0	0	0	0	0	0	0	1	1	0	0	0	0	0	0	0	0	0	0	1	1	0	0	0	0	0	0	0	0	0	0	1	1	0	0	10.2	10.2	10.2	32.087	285	0.0022531
V5B5T8	5	5	5	>tr|V5B5T8|V5B5T8_TRYCR Uncharacterized protein OS=Trypanosoma cruzi Dm28c GN=TCDM_14193 PE=4 SV=1	5	5	5	3	3	3	3	3	4	4	5	4	3	4	4	3	3	3	3	3	4	4	5	4	3	4	4	3	3	3	3	3	4	4	5	4	3	4	4	28.4	28.4	28.4	28.943	257	0
V5B5U3	1	1	1	>tr|V5B5U3|V5B5U3_TRYCR Uncharacterized protein OS=Trypanosoma cruzi Dm28c GN=TCDM_14416 PE=4 SV=1	1	1	1	0	0	1	0	0	1	1	1	1	1	0	0	0	0	1	0	0	1	1	1	1	1	0	0	0	0	1	0	0	1	1	1	1	1	0	0	8.9	8.9	8.9	16.439	146	0
V5B5W2	1	1	1	>tr|V5B5W2|V5B5W2_TRYCR Uncharacterized protein OS=Trypanosoma cruzi Dm28c GN=TCDM_02520 PE=4 SV=1	1	1	1	1	1	1	1	1	1	1	0	1	0	1	1	1	1	1	1	1	1	1	0	1	0	1	1	1	1	1	1	1	1	1	0	1	0	1	1	5.4	5.4	5.4	34.641	316	0.00125
V5B5W7	1	1	1	>tr|V5B5W7|V5B5W7_TRYCR Uncharacterized protein OS=Trypanosoma cruzi Dm28c GN=TCDM_02528 PE=4 SV=1	1	1	1	1	1	1	1	1	1	1	1	1	1	1	1	1	1	1	1	1	1	1	1	1	1	1	1	1	1	1	1	1	1	1	1	1	1	1	1	5.7	5.7	5.7	42.476	387	0.0018847
V5B5X0	2	1	0	>tr|V5B5X0|V5B5X0_TRYCR Retrotransposon hot spot (RHS) protein OS=Trypanosoma cruzi Dm28c GN=TCDM_11026 PE=4 SV=1	2	1	0	0	1	0	0	0	1	0	1	0	1	0	0	0	1	0	0	0	0	0	0	0	0	0	0	0	0	0	0	0	0	0	0	0	0	0	0	8	5.3	0	34.194	300	0.00084674
V5B5X1	2	2	2	>tr|V5B5X1|V5B5X1_TRYCR Proteasome regulatory ATPase subunit 1 OS=Trypanosoma cruzi Dm28c GN=TCDM_02535 PE=3 SV=1	2	2	2	2	2	2	2	2	2	2	2	2	1	2	2	2	2	2	2	2	2	2	2	2	1	2	2	2	2	2	2	2	2	2	2	2	1	2	2	8.7	8.7	8.7	48.549	437	0
V5B5X2	3	1	0	>tr|V5B5X2|V5B5X2_TRYCR Retrotransposon hot spot (RHS) protein OS=Trypanosoma cruzi Dm28c GN=TCDM_09246 PE=4 SV=1	3	1	0	3	3	2	2	2	2	2	2	3	3	2	2	1	1	1	1	1	1	1	1	1	1	1	1	0	0	0	0	0	0	0	0	0	0	0	0	9.9	4.2	0	48.78	426	0
V5B5X6	4	4	4	>tr|V5B5X6|V5B5X6_TRYCR Proteasome regulatory ATPase subunit 2 OS=Trypanosoma cruzi Dm28c GN=TCDM_02541 PE=3 SV=1	4	4	4	4	4	4	4	4	3	4	3	4	4	4	2	4	4	4	4	4	3	4	3	4	4	4	2	4	4	4	4	4	3	4	3	4	4	4	2	15.2	15.2	15.2	48.997	440	0
V5B5X9	2	2	2	>tr|V5B5X9|V5B5X9_TRYCR Uncharacterized protein OS=Trypanosoma cruzi Dm28c GN=TCDM_02551 PE=4 SV=1	2	2	2	1	0	1	1	1	0	1	0	1	1	0	0	1	0	1	1	1	0	1	0	1	1	0	0	1	0	1	1	1	0	1	0	1	1	0	0	5.2	5.2	5.2	61.304	555	0.002609
V5B5Y7	1	1	1	>tr|V5B5Y7|V5B5Y7_TRYCR Uncharacterized protein OS=Trypanosoma cruzi Dm28c GN=TCDM_02570 PE=4 SV=1	1	1	1	1	1	1	1	1	1	1	1	1	0	1	1	1	1	1	1	1	1	1	1	1	0	1	1	1	1	1	1	1	1	1	1	1	0	1	1	3.9	3.9	3.9	34.576	308	0.001581
V5B5Z0	1	1	1	>tr|V5B5Z0|V5B5Z0_TRYCR Uncharacterized protein OS=Trypanosoma cruzi Dm28c GN=TCDM_02576 PE=4 SV=1	1	1	1	1	1	1	1	1	1	1	1	1	1	1	1	1	1	1	1	1	1	1	1	1	1	1	1	1	1	1	1	1	1	1	1	1	1	1	1	9.6	9.6	9.6	24.785	230	0
V5B601	3	3	3	>tr|V5B601|V5B601_TRYCR Uncharacterized protein OS=Trypanosoma cruzi Dm28c GN=TCDM_02599 PE=4 SV=1	3	3	3	3	1	3	3	3	3	3	3	3	1	2	2	3	1	3	3	3	3	3	3	3	1	2	2	3	1	3	3	3	3	3	3	3	1	2	2	8.9	8.9	8.9	81.918	749	0
V5B626	3	3	3	>tr|V5B626|V5B626_TRYCR Uncharacterized protein OS=Trypanosoma cruzi Dm28c GN=TCDM_09240 PE=4 SV=1	3	3	3	2	2	2	2	3	3	3	3	3	3	2	3	2	2	2	2	3	3	3	3	3	3	2	3	2	2	2	2	3	3	3	3	3	3	2	3	11.1	11.1	11.1	52.995	470	0
V5B639	1	1	1	>tr|V5B639|V5B639_TRYCR Protein kinase OS=Trypanosoma cruzi Dm28c GN=TCDM_09216 PE=4 SV=1	1	1	1	1	1	1	1	1	0	1	0	1	0	1	1	1	1	1	1	1	0	1	0	1	0	1	1	1	1	1	1	1	0	1	0	1	0	1	1	1.3	1.3	1.3	77.97	698	0
V5B647	1	1	1	>tr|V5B647|V5B647_TRYCR Uncharacterized protein OS=Trypanosoma cruzi Dm28c GN=TCDM_10942 PE=4 SV=1	1	1	1	1	1	1	1	1	1	1	1	1	1	1	0	1	1	1	1	1	1	1	1	1	1	1	0	1	1	1	1	1	1	1	1	1	1	1	0	2.9	2.9	2.9	70.837	631	0
V5B654	1	1	1	>tr|V5B654|V5B654_TRYCR 1,2-Dihydroxy-3-keto-5-methylthiopentene dioxygenase OS=Trypanosoma cruzi Dm28c GN=TCDM_02425 PE=4 SV=1	1	1	1	1	1	1	1	1	1	1	1	1	1	1	1	1	1	1	1	1	1	1	1	1	1	1	1	1	1	1	1	1	1	1	1	1	1	1	1	6.4	6.4	6.4	33.646	282	0
V5B659	5	5	5	>tr|V5B659|V5B659_TRYCR Phosphatidylinositol 3-kinase (Tor2) OS=Trypanosoma cruzi Dm28c GN=TCDM_02432 PE=4 SV=1	5	5	5	3	3	4	5	5	2	5	1	4	1	2	3	3	3	4	5	5	2	5	1	4	1	2	3	3	3	4	5	5	2	5	1	4	1	2	3	3.7	3.7	3.7	274.56	2434	0
V5B662	2	2	2	>tr|V5B662|V5B662_TRYCR Heat shock protein-like protein OS=Trypanosoma cruzi Dm28c GN=TCDM_10924 PE=4 SV=1	2	2	2	2	1	2	1	2	1	2	1	1	1	1	0	2	1	2	1	2	1	2	1	1	1	1	0	2	1	2	1	2	1	2	1	1	1	1	0	13.8	13.8	13.8	35.763	319	0
V5B673	4	4	4	>tr|V5B673|V5B673_TRYCR Unspecified product OS=Trypanosoma cruzi Dm28c GN=TCDM_02449 PE=4 SV=1	4	4	4	1	1	1	2	1	3	1	3	4	2	2	2	1	1	1	2	1	3	1	3	4	2	2	2	1	1	1	2	1	3	1	3	4	2	2	2	3.3	3.3	3.3	292.09	2553	0
V5B677	4	4	4	>tr|V5B677|V5B677_TRYCR Uncharacterized protein OS=Trypanosoma cruzi Dm28c GN=TCDM_02454 PE=4 SV=1	4	4	4	2	2	2	4	2	2	3	2	2	2	1	4	2	2	2	4	2	2	3	2	2	2	1	4	2	2	2	4	2	2	3	2	2	2	1	4	11.9	11.9	11.9	55.459	479	0
V5B685	2	2	2	>tr|V5B685|V5B685_TRYCR Uncharacterized protein OS=Trypanosoma cruzi Dm28c GN=TCDM_09142 PE=4 SV=1	2	2	2	1	1	1	1	1	1	1	1	1	0	2	0	1	1	1	1	1	1	1	1	1	0	2	0	1	1	1	1	1	1	1	1	1	0	2	0	6.6	6.6	6.6	43.082	391	0
V5B6A2	2	2	2	>tr|V5B6A2|V5B6A2_TRYCR Phosphomannomutase-like protein OS=Trypanosoma cruzi Dm28c GN=TCDM_02490 PE=3 SV=1	2	2	2	2	2	2	2	2	1	2	1	2	1	1	1	2	2	2	2	2	1	2	1	2	1	1	1	2	2	2	2	2	1	2	1	2	1	1	1	5.6	5.6	5.6	65.126	585	0
V5B6B0	1	1	1	>tr|V5B6B0|V5B6B0_TRYCR Uncharacterized protein OS=Trypanosoma cruzi Dm28c GN=TCDM_02501 PE=4 SV=1	1	1	1	0	0	1	1	1	1	1	1	1	1	0	1	0	0	1	1	1	1	1	1	1	1	0	1	0	0	1	1	1	1	1	1	1	1	0	1	5.1	5.1	5.1	45.432	413	0
V5B6B3	1	1	1	>tr|V5B6B3|V5B6B3_TRYCR Structural maintenance of chromosome protein 4 OS=Trypanosoma cruzi Dm28c GN=TCDM_10885 PE=4 SV=1	1	1	1	1	1	1	1	1	1	1	1	1	1	0	0	1	1	1	1	1	1	1	1	1	1	0	0	1	1	1	1	1	1	1	1	1	1	0	0	4.6	4.6	4.6	24.356	216	0
V5B6C0	3	3	3	>tr|V5B6C0|V5B6C0_TRYCR Ankyrin OS=Trypanosoma cruzi Dm28c GN=TCDM_02513 PE=4 SV=1	3	3	3	1	3	2	2	1	1	2	1	2	1	3	2	1	3	2	2	1	1	2	1	2	1	3	2	1	3	2	2	1	1	2	1	2	1	3	2	17	17	17	39.832	365	0
V5B6C9	1	1	1	>tr|V5B6C9|V5B6C9_TRYCR Uncharacterized protein OS=Trypanosoma cruzi Dm28c GN=TCDM_09071 PE=4 SV=1	1	1	1	0	0	0	0	0	0	0	1	0	1	0	0	0	0	0	0	0	0	0	1	0	1	0	0	0	0	0	0	0	0	0	1	0	1	0	0	4.2	4.2	4.2	32.41	286	0.0019091
V5B6D8	3	3	3	>tr|V5B6D8|V5B6D8_TRYCR Regulator of nonsense transcripts 1 OS=Trypanosoma cruzi Dm28c GN=TCDM_09086 PE=4 SV=1	3	3	3	1	1	3	2	3	1	3	1	1	0	2	0	1	1	3	2	3	1	3	1	1	0	2	0	1	1	3	2	3	1	3	1	1	0	2	0	6.3	6.3	6.3	96.188	859	0
V5B6E4	3	3	3	>tr|V5B6E4|V5B6E4_TRYCR Uncharacterized protein OS=Trypanosoma cruzi Dm28c GN=TCDM_02309 PE=4 SV=1	3	3	3	3	2	3	1	3	0	3	1	3	2	2	1	3	2	3	1	3	0	3	1	3	2	2	1	3	2	3	1	3	0	3	1	3	2	2	1	14.8	14.8	14.8	37.475	332	0
V5B6E9	2	2	2	>tr|V5B6E9|V5B6E9_TRYCR Glycogen synthase kinase-3 alpha OS=Trypanosoma cruzi Dm28c GN=TCDM_02318 PE=4 SV=1	2	2	2	1	2	2	2	2	2	2	2	2	2	1	2	1	2	2	2	2	2	2	2	2	2	1	2	1	2	2	2	2	2	2	2	2	2	1	2	4.2	4.2	4.2	40.418	353	0
V5B6G6	8	8	8	>tr|V5B6G6|V5B6G6_TRYCR Carboxypeptidase OS=Trypanosoma cruzi Dm28c GN=TCDM_09013 PE=3 SV=1	8	8	8	4	5	5	5	5	5	6	7	7	7	2	3	4	5	5	5	5	5	6	7	7	7	2	3	4	5	5	5	5	5	6	7	7	7	2	3	25.3	25.3	25.3	51.759	466	0
V5B6G9	7	7	7	>tr|V5B6G9|V5B6G9_TRYCR Aconitate hydratase OS=Trypanosoma cruzi Dm28c GN=TCDM_02343 PE=3 SV=1	7	7	7	5	5	5	5	6	5	5	5	6	5	6	7	5	5	5	5	6	5	5	5	6	5	6	7	5	5	5	5	6	5	5	5	6	5	6	7	17.4	17.4	17.4	105.23	956	0
V5B6H0	1	1	1	>tr|V5B6H0|V5B6H0_TRYCR Dynein arm light chain OS=Trypanosoma cruzi Dm28c GN=TCDM_09024 PE=4 SV=1	1	1	1	1	1	1	1	1	1	1	1	1	1	1	0	1	1	1	1	1	1	1	1	1	1	1	0	1	1	1	1	1	1	1	1	1	1	1	0	6	6	6	24.53	216	0
V5B6H3	2	2	2	>tr|V5B6H3|V5B6H3_TRYCR Vacuolar ATP synthase subunit c OS=Trypanosoma cruzi Dm28c GN=TCDM_02348 PE=4 SV=1	2	2	2	2	2	2	2	2	2	2	2	2	2	2	2	2	2	2	2	2	2	2	2	2	2	2	2	2	2	2	2	2	2	2	2	2	2	2	2	7.3	7.3	7.3	43.764	381	0
V5B6H6	2	2	2	>tr|V5B6H6|V5B6H6_TRYCR Uncharacterized protein OS=Trypanosoma cruzi Dm28c GN=TCDM_10844 PE=4 SV=1	2	2	2	2	2	2	2	2	2	2	2	2	2	2	2	2	2	2	2	2	2	2	2	2	2	2	2	2	2	2	2	2	2	2	2	2	2	2	2	7.4	7.4	7.4	35.079	309	0
V5B6H7	1	1	1	>tr|V5B6H7|V5B6H7_TRYCR Uncharacterized protein OS=Trypanosoma cruzi Dm28c GN=TCDM_02356 PE=4 SV=1	1	1	1	0	1	1	1	1	1	1	1	1	1	1	1	0	1	1	1	1	1	1	1	1	1	1	1	0	1	1	1	1	1	1	1	1	1	1	1	2.4	2.4	2.4	59.457	551	0.0012063
V5B6I6	10	10	8	>tr|V5B6I6|V5B6I6_TRYCR Acetylornithine deacetylase OS=Trypanosoma cruzi Dm28c GN=TCDM_10814 PE=4 SV=1	10	10	8	8	7	5	6	4	5	5	3	4	2	3	2	8	7	5	6	4	5	5	3	4	2	3	2	6	5	3	4	3	5	4	3	3	2	3	1	34.1	34.1	29.2	44.826	408	0
V5B6I8	1	1	1	>tr|V5B6I8|V5B6I8_TRYCR Uncharacterized protein OS=Trypanosoma cruzi Dm28c GN=TCDM_10822 PE=4 SV=1	1	1	1	0	0	0	0	0	0	0	0	0	0	1	1	0	0	0	0	0	0	0	0	0	0	1	1	0	0	0	0	0	0	0	0	0	0	1	1	6	6	6	68.552	614	0.00043346
V5B6J4	1	1	1	>tr|V5B6J4|V5B6J4_TRYCR DNA-directed RNA polymerase II OS=Trypanosoma cruzi Dm28c GN=TCDM_02378 PE=4 SV=1	1	1	1	1	1	1	0	1	0	1	0	0	0	0	0	1	1	1	0	1	0	1	0	0	0	0	0	1	1	1	0	1	0	1	0	0	0	0	0	7.8	7.8	7.8	31.893	282	0
V5B6M0	2	2	2	>tr|V5B6M0|V5B6M0_TRYCR UTP-glucose-1-phosphate uridylyltransferase 2 OS=Trypanosoma cruzi Dm28c GN=TCDM_02411 PE=4 SV=1	2	2	2	2	2	2	2	2	2	2	2	2	2	1	0	2	2	2	2	2	2	2	2	2	2	1	0	2	2	2	2	2	2	2	2	2	2	1	0	6.6	6.6	6.6	53.497	482	0
V5B6M2	4	4	4	>tr|V5B6M2|V5B6M2_TRYCR Uncharacterized protein OS=Trypanosoma cruzi Dm28c GN=TCDM_08957 PE=4 SV=1	4	4	4	2	2	2	3	2	2	2	2	1	2	3	2	2	2	2	3	2	2	2	2	1	2	3	2	2	2	2	3	2	2	2	2	1	2	3	2	4.7	4.7	4.7	146.39	1327	0
V5B6M4	3	3	3	>tr|V5B6M4|V5B6M4_TRYCR Uncharacterized protein OS=Trypanosoma cruzi Dm28c GN=TCDM_02418 PE=4 SV=1	3	3	3	1	0	1	2	1	2	1	1	1	1	0	0	1	0	1	2	1	2	1	1	1	1	0	0	1	0	1	2	1	2	1	1	1	1	0	0	8.9	8.9	8.9	63.762	572	0.0008489
V5B6M7	6	6	6	>tr|V5B6M7|V5B6M7_TRYCR Uncharacterized protein OS=Trypanosoma cruzi Dm28c GN=TCDM_08964 PE=4 SV=1	6	6	6	6	6	6	6	6	6	6	6	6	4	6	6	6	6	6	6	6	6	6	6	6	4	6	6	6	6	6	6	6	6	6	6	6	4	6	6	16.6	16.6	16.6	50.449	446	0
V5B6N5	1	1	1	>tr|V5B6N5|V5B6N5_TRYCR Uncharacterized protein OS=Trypanosoma cruzi Dm28c GN=TCDM_10764 PE=4 SV=1	1	1	1	0	1	1	1	1	0	1	0	1	1	0	0	0	1	1	1	1	0	1	0	1	1	0	0	0	1	1	1	1	0	1	0	1	1	0	0	3.7	3.7	3.7	81.036	712	0
V5B6P6	2	2	2	>tr|V5B6P6|V5B6P6_TRYCR Dihydrolipoamide dehydrogenase OS=Trypanosoma cruzi Dm28c GN=TCDM_10742 PE=4 SV=1	2	2	2	1	1	1	2	1	1	1	1	2	1	0	0	1	1	1	2	1	1	1	1	2	1	0	0	1	1	1	2	1	1	1	1	2	1	0	0	5.1	5.1	5.1	60.37	551	0
V5B6Q5	4	4	4	>tr|V5B6Q5|V5B6Q5_TRYCR Kinesin-like protein OS=Trypanosoma cruzi Dm28c GN=TCDM_02185 PE=3 SV=1	4	4	4	3	3	3	3	3	3	3	3	3	3	4	3	3	3	3	3	3	3	3	3	3	3	4	3	3	3	3	3	3	3	3	3	3	3	4	3	6.1	6.1	6.1	70.769	621	0
V5B6R2	3	3	3	>tr|V5B6R2|V5B6R2_TRYCR Alanine racemase OS=Trypanosoma cruzi Dm28c GN=TCDM_08914 PE=3 SV=1	3	3	3	2	1	1	1	3	1	2	1	1	0	1	1	2	1	1	1	3	1	2	1	1	0	1	1	2	1	1	1	3	1	2	1	1	0	1	1	11.1	11.1	11.1	27.422	252	0.002243
V5B6S0	4	4	4	>tr|V5B6S0|V5B6S0_TRYCR Uncharacterized protein OS=Trypanosoma cruzi Dm28c GN=TCDM_10700 PE=4 SV=1	4	4	4	4	3	4	3	4	4	4	4	4	3	3	3	4	3	4	3	4	4	4	4	4	3	3	3	4	3	4	3	4	4	4	4	4	3	3	3	9.2	9.2	9.2	57.954	501	0
V5B6S6	3	3	3	>tr|V5B6S6|V5B6S6_TRYCR Uncharacterized protein OS=Trypanosoma cruzi Dm28c GN=TCDM_14510 PE=4 SV=1	3	3	3	2	3	3	3	3	2	3	2	2	2	2	1	2	3	3	3	3	2	3	2	2	2	2	1	2	3	3	3	3	2	3	2	2	2	2	1	18.4	18.4	18.4	34.127	310	0
V5B6W3	3	3	3	>tr|V5B6W3|V5B6W3_TRYCR Uncharacterized protein OS=Trypanosoma cruzi Dm28c GN=TCDM_02257 PE=4 SV=1	3	3	3	2	1	1	1	1	2	1	2	1	1	2	1	2	1	1	1	1	2	1	2	1	1	2	1	2	1	1	1	1	2	1	2	1	1	2	1	13.4	13.4	13.4	32.536	283	0
V5B6X3	8	8	8	>tr|V5B6X3|V5B6X3_TRYCR Uncharacterized protein OS=Trypanosoma cruzi Dm28c GN=TCDM_02271 PE=4 SV=1	8	8	8	6	6	7	7	7	4	7	5	7	5	6	7	6	6	7	7	7	4	7	5	7	5	6	7	6	6	7	7	7	4	7	5	7	5	6	7	29.8	29.8	29.8	47.037	426	0
V5B6Z3	1	1	1	>tr|V5B6Z3|V5B6Z3_TRYCR Uncharacterized protein OS=Trypanosoma cruzi Dm28c GN=TCDM_08779 PE=4 SV=1	1	1	1	0	0	0	0	0	1	1	1	1	1	0	0	0	0	0	0	0	1	1	1	1	1	0	0	0	0	0	0	0	1	1	1	1	1	0	0	2.2	2.2	2.2	55.473	498	0.0025802
V5B747	11	11	11	>tr|V5B747|V5B747_TRYCR Uncharacterized protein OS=Trypanosoma cruzi Dm28c GN=TCDM_02058 PE=4 SV=1	11	11	11	6	6	7	6	6	5	7	6	6	5	9	7	6	6	7	6	6	5	7	6	6	5	9	7	6	6	7	6	6	5	7	6	6	5	9	7	33.7	33.7	33.7	51.474	451	0
V5B752	3	3	3	>tr|V5B752|V5B752_TRYCR Protein kinase OS=Trypanosoma cruzi Dm28c GN=TCDM_02063 PE=4 SV=1	3	3	3	3	3	3	3	3	2	3	2	3	2	2	3	3	3	3	3	3	2	3	2	3	2	2	3	3	3	3	3	3	2	3	2	3	2	2	3	7.4	7.4	7.4	72.734	632	0
V5B756	5	5	5	>tr|V5B756|V5B756_TRYCR S-adenosylmethionine synthase OS=Trypanosoma cruzi Dm28c GN=TCDM_02068 PE=3 SV=1	5	5	5	3	4	3	3	2	4	3	4	5	2	2	2	3	4	3	3	2	4	3	4	5	2	2	2	3	4	3	3	2	4	3	4	5	2	2	2	19.5	19.5	19.5	43.494	394	0
V5B759	2	2	2	>tr|V5B759|V5B759_TRYCR Uncharacterized protein OS=Trypanosoma cruzi Dm28c GN=TCDM_08714 PE=4 SV=1	2	2	2	1	2	2	1	2	1	1	1	1	1	1	1	1	2	2	1	2	1	1	1	1	1	1	1	1	2	2	1	2	1	1	1	1	1	1	1	6.4	6.4	6.4	68.224	614	0
V5B765	3	3	3	>tr|V5B765|V5B765_TRYCR Uncharacterized protein OS=Trypanosoma cruzi Dm28c GN=TCDM_02079 PE=4 SV=1	3	3	3	1	2	2	2	2	2	2	2	2	2	3	3	1	2	2	2	2	2	2	2	2	2	3	3	1	2	2	2	2	2	2	2	2	2	3	3	4.4	4.4	4.4	87.075	769	0
V5B773	5	5	5	>tr|V5B773|V5B773_TRYCR UV excision repair RAD23-like protein OS=Trypanosoma cruzi Dm28c GN=TCDM_02094 PE=4 SV=1	5	5	5	4	3	4	4	5	4	4	4	3	3	4	3	4	3	4	4	5	4	4	4	3	3	4	3	4	3	4	4	5	4	4	4	3	3	4	3	30.2	30.2	30.2	39.017	361	0
V5B774	6	6	6	>tr|V5B774|V5B774_TRYCR Leucyl-tRNA synthetase OS=Trypanosoma cruzi Dm28c GN=TCDM_08673 PE=3 SV=1	6	6	6	6	6	6	5	6	3	5	3	5	2	2	1	6	6	6	5	6	3	5	3	5	2	2	1	6	6	6	5	6	3	5	3	5	2	2	1	12.9	12.9	12.9	121.83	1076	0
V5B779	4	4	4	>tr|V5B779|V5B779_TRYCR Uncharacterized protein OS=Trypanosoma cruzi Dm28c GN=TCDM_08683 PE=4 SV=1	4	4	4	4	4	4	4	4	4	4	4	4	4	4	4	4	4	4	4	4	4	4	4	4	4	4	4	4	4	4	4	4	4	4	4	4	4	4	4	13.2	13.2	13.2	59.703	523	0
V5B788	3	3	3	>tr|V5B788|V5B788_TRYCR Uncharacterized protein OS=Trypanosoma cruzi Dm28c GN=TCDM_02120 PE=4 SV=1	3	3	3	1	2	2	2	2	2	2	2	3	2	1	1	1	2	2	2	2	2	2	2	3	2	1	1	1	2	2	2	2	2	2	2	3	2	1	1	5.6	5.6	5.6	75.116	663	0
V5B791	3	3	3	>tr|V5B791|V5B791_TRYCR Uncharacterized protein OS=Trypanosoma cruzi Dm28c GN=TCDM_10494 PE=4 SV=1	3	3	3	3	3	3	2	3	2	3	2	3	1	3	3	3	3	3	2	3	2	3	2	3	1	3	3	3	3	3	2	3	2	3	2	3	1	3	3	11.5	11.5	11.5	50.674	459	0
V5B793	4	4	4	>tr|V5B793|V5B793_TRYCR Eukaryotic translation initiation factor 3 subunit 7-like protein OS=Trypanosoma cruzi Dm28c GN=TCDM_02127 PE=4 SV=1	4	4	4	2	2	3	2	4	3	3	3	2	2	1	0	2	2	3	2	4	3	3	3	2	2	1	0	2	2	3	2	4	3	3	3	2	2	1	0	14.1	14.1	14.1	57.383	502	0
V5B797	12	12	12	>tr|V5B797|V5B797_TRYCR Glyceraldehyde-3-phosphate dehydrogenase OS=Trypanosoma cruzi Dm28c GN=TCDM_02134 PE=3 SV=1	12	12	12	12	10	7	6	7	6	6	7	5	6	6	6	12	10	7	6	7	6	6	7	5	6	6	6	12	10	7	6	7	6	6	7	5	6	6	6	45.3	45.3	45.3	39.06	362	0
V5B7B1	1	1	1	>tr|V5B7B1|V5B7B1_TRYCR Uncharacterized protein OS=Trypanosoma cruzi Dm28c GN=TCDM_08662 PE=4 SV=1	1	1	1	0	1	1	1	1	1	1	1	1	1	0	0	0	1	1	1	1	1	1	1	1	1	0	0	0	1	1	1	1	1	1	1	1	1	0	0	4.7	4.7	4.7	31.924	296	0
V5B7B2	1	1	1	>tr|V5B7B2|V5B7B2_TRYCR Uncharacterized protein OS=Trypanosoma cruzi Dm28c GN=TCDM_02160 PE=4 SV=1	1	1	1	1	1	1	1	1	1	1	1	1	1	0	1	1	1	1	1	1	1	1	1	1	1	0	1	1	1	1	1	1	1	1	1	1	1	0	1	2.7	2.7	2.7	74.134	678	0.0015631
V5B7C1	9	9	9	>tr|V5B7C1|V5B7C1_TRYCR Uncharacterized protein OS=Trypanosoma cruzi Dm28c GN=TCDM_02180 PE=4 SV=1	9	9	9	7	7	7	8	4	6	4	4	7	6	6	7	7	7	7	8	4	6	4	4	7	6	6	7	7	7	7	8	4	6	4	4	7	6	6	7	11.6	11.6	11.6	94.208	843	0
V5B7D0	3	3	3	>tr|V5B7D0|V5B7D0_TRYCR Uncharacterized protein OS=Trypanosoma cruzi Dm28c GN=TCDM_14105 PE=4 SV=1	3	3	3	3	2	3	3	3	3	3	3	3	2	3	3	3	2	3	3	3	3	3	3	3	2	3	3	3	2	3	3	3	3	3	3	3	2	3	3	15.8	15.8	15.8	23.044	203	0
V5B7D4	1	1	1	>tr|V5B7D4|V5B7D4_TRYCR Valyl-tRNA synthetase OS=Trypanosoma cruzi Dm28c GN=TCDM_14317 PE=3 SV=1	1	1	1	1	1	1	1	1	1	1	1	1	1	1	1	1	1	1	1	1	1	1	1	1	1	1	1	1	1	1	1	1	1	1	1	1	1	1	1	1.7	1.7	1.7	111.08	975	0
V5B7E7	2	2	2	>tr|V5B7E7|V5B7E7_TRYCR Putative retrotransposon hot spot (RHS) protein OS=Trypanosoma cruzi Dm28c GN=TCDM_10450 PE=4 SV=1	2	2	2	2	2	2	2	2	2	2	2	2	2	2	2	2	2	2	2	2	2	2	2	2	2	2	2	2	2	2	2	2	2	2	2	2	2	2	2	3.4	3.4	3.4	27.026	236	0.0015576
V5B7F7	1	1	1	>tr|V5B7F7|V5B7F7_TRYCR Uncharacterized protein OS=Trypanosoma cruzi Dm28c GN=TCDM_14520 PE=4 SV=1	1	1	1	1	0	1	0	1	0	1	0	1	0	0	0	1	0	1	0	1	0	1	0	1	0	0	0	1	0	1	0	1	0	1	0	1	0	0	0	16.3	16.3	16.3	14.994	135	0.001219
V5B7G1	3	3	3	>tr|V5B7G1|V5B7G1_TRYCR CCR4 associated factor OS=Trypanosoma cruzi Dm28c GN=TCDM_08618 PE=4 SV=1	3	3	3	1	1	1	2	2	3	1	2	2	3	2	2	1	1	1	2	2	3	1	2	2	3	2	2	1	1	1	2	2	3	1	2	2	3	2	2	13.7	13.7	13.7	37.521	336	0
V5B7G2	3	3	3	>tr|V5B7G2|V5B7G2_TRYCR DNA-directed RNA polymerase OS=Trypanosoma cruzi Dm28c GN=TCDM_10424 PE=3 SV=1	3	3	3	3	2	3	3	2	2	3	2	3	2	3	3	3	2	3	3	2	2	3	2	3	2	3	3	3	2	3	3	2	2	3	2	3	2	3	3	2.3	2.3	2.3	189.92	1703	0
V5B7G6	2	2	2	>tr|V5B7G6|V5B7G6_TRYCR Uncharacterized protein OS=Trypanosoma cruzi Dm28c GN=TCDM_08623 PE=4 SV=1	2	2	2	2	1	0	2	1	0	0	0	2	0	1	1	2	1	0	2	1	0	0	0	2	0	1	1	2	1	0	2	1	0	0	0	2	0	1	1	5.2	5.2	5.2	69.975	653	0.00085179
V5B7I1	2	2	2	>tr|V5B7I1|V5B7I1_TRYCR Uncharacterized protein OS=Trypanosoma cruzi Dm28c GN=TCDM_08585 PE=4 SV=1	2	2	2	1	1	1	1	1	2	1	2	2	2	1	0	1	1	1	1	1	2	1	2	2	2	1	0	1	1	1	1	1	2	1	2	2	2	1	0	6.3	6.3	6.3	54.556	474	0
V5B7I6	1	1	1	>tr|V5B7I6|V5B7I6_TRYCR Uncharacterized protein OS=Trypanosoma cruzi Dm28c GN=TCDM_01961 PE=4 SV=1	1	1	1	0	1	1	0	1	0	1	1	1	1	0	0	0	1	1	0	1	0	1	1	1	1	0	0	0	1	1	0	1	0	1	1	1	1	0	0	12.6	12.6	12.6	29.263	277	0.00043478
V5B7J1	1	1	1	>tr|V5B7J1|V5B7J1_TRYCR Uncharacterized protein OS=Trypanosoma cruzi Dm28c GN=TCDM_01966 PE=4 SV=1	1	1	1	1	1	1	1	1	1	1	1	1	1	1	1	1	1	1	1	1	1	1	1	1	1	1	1	1	1	1	1	1	1	1	1	1	1	1	1	17.6	17.6	17.6	8.5819	74	0
V5B7J3	1	1	1	>tr|V5B7J3|V5B7J3_TRYCR Dispersed protein family protein 1 (DGF-1) OS=Trypanosoma cruzi Dm28c GN=TCDM_12136 PE=4 SV=1	1	1	1	0	0	0	0	0	1	0	1	1	1	0	0	0	0	0	0	0	1	0	1	1	1	0	0	0	0	0	0	0	1	0	1	1	1	0	0	2.2	2.2	2.2	64.312	623	0.00084211
V5B7K2	1	1	1	>tr|V5B7K2|V5B7K2_TRYCR Uncharacterized protein OS=Trypanosoma cruzi Dm28c GN=TCDM_10373 PE=4 SV=1	1	1	1	0	0	0	0	1	0	1	0	0	0	0	0	0	0	0	0	1	0	1	0	0	0	0	0	0	0	0	0	1	0	1	0	0	0	0	0	5.9	5.9	5.9	35.212	306	0.0029336
V5B7L0	3	3	3	>tr|V5B7L0|V5B7L0_TRYCR Uncharacterized protein OS=Trypanosoma cruzi Dm28c GN=TCDM_01990 PE=4 SV=1	3	3	3	3	3	3	3	3	3	3	3	3	3	3	3	3	3	3	3	3	3	3	3	3	3	3	3	3	3	3	3	3	3	3	3	3	3	3	3	15.8	15.8	15.8	42.366	373	0
V5B7L8	1	1	1	>tr|V5B7L8|V5B7L8_TRYCR Protein kinase OS=Trypanosoma cruzi Dm28c GN=TCDM_08566 PE=4 SV=1	1	1	1	1	1	1	1	1	1	1	1	1	1	0	0	1	1	1	1	1	1	1	1	1	1	0	0	1	1	1	1	1	1	1	1	1	1	0	0	4.5	4.5	4.5	72.594	639	0.0050233
V5B7M8	1	1	1	>tr|V5B7M8|V5B7M8_TRYCR Uncharacterized protein OS=Trypanosoma cruzi Dm28c GN=TCDM_08579 PE=4 SV=1	1	1	1	1	1	1	1	1	1	1	1	1	1	1	1	1	1	1	1	1	1	1	1	1	1	1	1	1	1	1	1	1	1	1	1	1	1	1	1	1.6	1.6	1.6	93.526	856	0.0022523
V5B7N1	8	8	8	>tr|V5B7N1|V5B7N1_TRYCR Uncharacterized protein OS=Trypanosoma cruzi Dm28c GN=TCDM_08527 PE=4 SV=1	8	8	8	3	3	4	4	3	5	4	4	5	5	3	3	3	3	4	4	3	5	4	4	5	5	3	3	3	3	4	4	3	5	4	4	5	5	3	3	10.5	10.5	10.5	104.78	944	0
V5B7N8	2	2	2	>tr|V5B7N8|V5B7N8_TRYCR Uncharacterized protein OS=Trypanosoma cruzi Dm28c GN=TCDM_02031 PE=4 SV=1	2	2	2	0	0	1	1	1	0	1	0	1	0	0	0	0	0	1	1	1	0	1	0	1	0	0	0	0	0	1	1	1	0	1	0	1	0	0	0	9.6	9.6	9.6	50.362	460	0.00045065
V5B7P2	7	7	7	>tr|V5B7P2|V5B7P2_TRYCR Uncharacterized protein OS=Trypanosoma cruzi Dm28c GN=TCDM_08494 PE=4 SV=1	7	7	7	5	5	4	6	5	5	4	4	4	3	4	5	5	5	4	6	5	5	4	4	4	3	4	5	5	5	4	6	5	5	4	4	4	3	4	5	16.7	16.7	16.7	58.736	532	0
V5B7P3	1	1	1	>tr|V5B7P3|V5B7P3_TRYCR Uncharacterized protein OS=Trypanosoma cruzi Dm28c GN=TCDM_02038 PE=4 SV=1	1	1	1	0	0	0	1	0	1	0	1	1	0	1	1	0	0	0	1	0	1	0	1	1	0	1	1	0	0	0	1	0	1	0	1	1	0	1	1	2.3	2.3	2.3	38.314	342	0.0091132
V5B7Q2	3	3	3	>tr|V5B7Q2|V5B7Q2_TRYCR Elongation factor OS=Trypanosoma cruzi Dm28c GN=TCDM_02048 PE=4 SV=1	3	3	3	3	3	3	3	2	2	2	2	2	2	2	0	3	3	3	3	2	2	2	2	2	2	2	0	3	3	3	3	2	2	2	2	2	2	2	0	10.2	10.2	10.2	72.436	645	0
V5B7R0	3	3	3	>tr|V5B7R0|V5B7R0_TRYCR Uncharacterized protein OS=Trypanosoma cruzi Dm28c GN=TCDM_08461 PE=4 SV=1	3	3	3	2	2	2	2	2	2	2	2	2	2	2	3	2	2	2	2	2	2	2	2	2	2	2	3	2	2	2	2	2	2	2	2	2	2	2	3	10.6	10.6	10.6	31.856	282	0
V5B7R1	1	1	1	>tr|V5B7R1|V5B7R1_TRYCR Uncharacterized protein OS=Trypanosoma cruzi Dm28c GN=TCDM_14161 PE=4 SV=1	1	1	1	1	1	1	1	1	1	1	1	1	1	1	1	1	1	1	1	1	1	1	1	1	1	1	1	1	1	1	1	1	1	1	1	1	1	1	1	6.3	6.3	6.3	37.368	333	0.00045228
V5B7R2	4	4	4	>tr|V5B7R2|V5B7R2_TRYCR Nitrate reductase OS=Trypanosoma cruzi Dm28c GN=TCDM_08466 PE=3 SV=1	4	4	4	3	2	2	2	1	2	2	2	2	1	3	4	3	2	2	2	1	2	2	2	2	1	3	4	3	2	2	2	1	2	2	2	2	1	3	4	11.4	11.4	11.4	52.632	484	0
V5B7R9	2	2	2	>tr|V5B7R9|V5B7R9_TRYCR Uncharacterized protein OS=Trypanosoma cruzi Dm28c GN=TCDM_08482 PE=4 SV=1	2	2	2	2	0	1	1	1	1	1	2	0	2	2	2	2	0	1	1	1	1	1	2	0	2	2	2	2	0	1	1	1	1	1	2	0	2	2	2	1.8	1.8	1.8	71.345	652	0
V5B7S8	1	1	1	>tr|V5B7S8|V5B7S8_TRYCR Uncharacterized protein OS=Trypanosoma cruzi Dm28c GN=TCDM_10338 PE=4 SV=1	1	1	1	0	1	1	1	1	0	1	0	1	0	1	1	0	1	1	1	1	0	1	0	1	0	1	1	0	1	1	1	1	0	1	0	1	0	1	1	1.7	1.7	1.7	50.702	460	0.0019055
V5B7T1	1	1	1	>tr|V5B7T1|V5B7T1_TRYCR Peroxisome targeting signal 1 receptor OS=Trypanosoma cruzi Dm28c GN=TCDM_08436 PE=4 SV=1	1	1	1	1	1	1	1	1	1	1	1	1	1	1	0	1	1	1	1	1	1	1	1	1	1	1	0	1	1	1	1	1	1	1	1	1	1	1	0	3.9	3.9	3.9	74.203	666	0
V5B7T4	1	1	1	>tr|V5B7T4|V5B7T4_TRYCR Uncharacterized protein OS=Trypanosoma cruzi Dm28c GN=TCDM_08443 PE=4 SV=1	1	1	1	1	1	1	1	1	1	1	1	1	1	1	1	1	1	1	1	1	1	1	1	1	1	1	1	1	1	1	1	1	1	1	1	1	1	1	1	3.7	3.7	3.7	38.573	348	0
V5B7U6	7	7	7	>tr|V5B7U6|V5B7U6_TRYCR Uncharacterized protein OS=Trypanosoma cruzi Dm28c GN=TCDM_01816 PE=4 SV=1	7	7	7	7	6	7	7	6	6	6	6	6	5	7	6	7	6	7	7	6	6	6	6	6	5	7	6	7	6	7	7	6	6	6	6	6	5	7	6	27.2	27.2	27.2	36.863	338	0
V5B7W1	3	3	3	>tr|V5B7W1|V5B7W1_TRYCR Uncharacterized protein OS=Trypanosoma cruzi Dm28c GN=TCDM_01836 PE=4 SV=1	3	3	3	1	2	1	2	1	2	2	1	0	0	2	3	1	2	1	2	1	2	2	1	0	0	2	3	1	2	1	2	1	2	2	1	0	0	2	3	4.2	4.2	4.2	115.09	1074	0
V5B7W6	3	3	3	>tr|V5B7W6|V5B7W6_TRYCR Trifunctional enzyme alpha subunit OS=Trypanosoma cruzi Dm28c GN=TCDM_11999 PE=4 SV=1	3	3	3	1	1	1	1	1	1	1	1	2	1	2	1	1	1	1	1	1	1	1	1	2	1	2	1	1	1	1	1	1	1	1	1	2	1	2	1	6.1	6.1	6.1	89.602	816	0
V5B7Y6	1	1	1	>tr|V5B7Y6|V5B7Y6_TRYCR Uncharacterized protein OS=Trypanosoma cruzi Dm28c GN=TCDM_01876 PE=4 SV=1	1	1	1	1	1	1	1	1	1	1	1	1	1	1	1	1	1	1	1	1	1	1	1	1	1	1	1	1	1	1	1	1	1	1	1	1	1	1	1	2.7	2.7	2.7	46.695	407	0
V5B7Z0	1	1	1	>tr|V5B7Z0|V5B7Z0_TRYCR Aldose 1-epimerase OS=Trypanosoma cruzi Dm28c GN=TCDM_08335 PE=3 SV=1	1	1	1	1	1	1	1	1	1	1	1	1	0	0	0	1	1	1	1	1	1	1	1	1	0	0	0	1	1	1	1	1	1	1	1	1	0	0	0	7.8	7.8	7.8	42.059	386	0.0019106
V5B7Z4	3	3	3	>tr|V5B7Z4|V5B7Z4_TRYCR Uncharacterized protein OS=Trypanosoma cruzi Dm28c GN=TCDM_08342 PE=4 SV=1	3	3	3	3	2	2	2	1	0	2	2	3	1	1	2	3	2	2	2	1	0	2	2	3	1	1	2	3	2	2	2	1	0	2	2	3	1	1	2	2.7	2.7	2.7	131.65	1167	0
V5B802	1	1	1	>tr|V5B802|V5B802_TRYCR Uncharacterized protein OS=Trypanosoma cruzi Dm28c GN=TCDM_01901 PE=4 SV=1	1	1	1	1	1	0	0	1	1	1	1	1	1	1	1	1	1	0	0	1	1	1	1	1	1	1	1	1	1	0	0	1	1	1	1	1	1	1	1	3.3	3.3	3.3	39.74	361	0
V5B816	1	1	1	>tr|V5B816|V5B816_TRYCR Uncharacterized protein OS=Trypanosoma cruzi Dm28c GN=TCDM_01924 PE=4 SV=1	1	1	1	1	0	1	0	1	0	1	0	1	0	0	0	1	0	1	0	1	0	1	0	1	0	0	0	1	0	1	0	1	0	1	0	1	0	0	0	6.4	6.4	6.4	33.813	311	0.001227
V5B817	1	1	1	>tr|V5B817|V5B817_TRYCR Uncharacterized protein OS=Trypanosoma cruzi Dm28c GN=TCDM_08307 PE=4 SV=1	1	1	1	0	0	0	0	0	1	0	1	1	1	0	0	0	0	0	0	0	1	0	1	1	1	0	0	0	0	0	0	0	1	0	1	1	1	0	0	3	3	3	61.785	560	0.0090941
V5B824	7	7	7	>tr|V5B824|V5B824_TRYCR Uncharacterized protein OS=Trypanosoma cruzi Dm28c GN=TCDM_08320 PE=4 SV=1	7	7	7	4	4	4	5	4	4	3	4	4	1	5	5	4	4	4	5	4	4	3	4	4	1	5	5	4	4	4	5	4	4	3	4	4	1	5	5	35.2	35.2	35.2	34.271	304	0
V5B825	2	2	2	>tr|V5B825|V5B825_TRYCR Monooxygenase OS=Trypanosoma cruzi Dm28c GN=TCDM_01938 PE=4 SV=1	2	2	2	0	0	1	1	2	1	1	1	0	0	1	1	0	0	1	1	2	1	1	1	0	0	1	1	0	0	1	1	2	1	1	1	0	0	1	1	8.2	8.2	8.2	54.038	499	0.001232
V5B829	4	4	4	>tr|V5B829|V5B829_TRYCR Uncharacterized protein OS=Trypanosoma cruzi Dm28c GN=TCDM_08325 PE=3 SV=1	4	4	4	2	3	2	2	2	2	2	2	2	1	1	1	2	3	2	2	2	2	2	2	2	1	1	1	2	3	2	2	2	2	2	2	2	1	1	1	20.2	20.2	20.2	29.733	282	0
V5B834	1	1	1	>tr|V5B834|V5B834_TRYCR Uncharacterized protein OS=Trypanosoma cruzi Dm28c GN=TCDM_14188 PE=4 SV=1	1	1	1	1	1	1	1	1	1	1	1	1	1	1	0	1	1	1	1	1	1	1	1	1	1	1	0	1	1	1	1	1	1	1	1	1	1	1	0	11.4	11.4	11.4	21.987	184	0
V5B836	3	3	3	>tr|V5B836|V5B836_TRYCR Inositol-3-phosphate synthase OS=Trypanosoma cruzi Dm28c GN=TCDM_08270 PE=4 SV=1	3	3	3	3	3	2	3	2	1	2	1	2	1	0	0	3	3	2	3	2	1	2	1	2	1	0	0	3	3	2	3	2	1	2	1	2	1	0	0	10.8	10.8	10.8	58.484	529	0
V5B849	5	5	5	>tr|V5B849|V5B849_TRYCR Dipeptidyl-peptidase 8-like serine peptidase OS=Trypanosoma cruzi Dm28c GN=TCDM_08288 PE=4 SV=1	5	5	5	4	5	5	5	5	4	5	5	4	4	4	4	4	5	5	5	5	4	5	5	4	4	4	4	4	5	5	5	5	4	5	5	4	4	4	4	7.2	7.2	7.2	93.115	839	0
V5B853	9	9	9	>tr|V5B853|V5B853_TRYCR Uncharacterized protein OS=Trypanosoma cruzi Dm28c GN=TCDM_08233 PE=4 SV=1	9	9	9	6	8	8	9	8	8	6	7	9	4	7	8	6	8	8	9	8	8	6	7	9	4	7	8	6	8	8	9	8	8	6	7	9	4	7	8	23.3	23.3	23.3	59.753	528	0
V5B859	2	2	2	>tr|V5B859|V5B859_TRYCR Uncharacterized protein OS=Trypanosoma cruzi Dm28c GN=TCDM_01689 PE=4 SV=1	2	2	2	1	1	1	1	1	1	1	1	1	1	2	1	1	1	1	1	1	1	1	1	1	1	2	1	1	1	1	1	1	1	1	1	1	1	2	1	6.4	6.4	6.4	37.097	328	0
V5B860	2	2	2	>tr|V5B860|V5B860_TRYCR Oligopeptidase B OS=Trypanosoma cruzi Dm28c GN=TCDM_08245 PE=4 SV=1	2	2	2	2	2	2	2	2	2	2	2	2	2	1	0	2	2	2	2	2	2	2	2	2	2	1	0	2	2	2	2	2	2	2	2	2	2	1	0	6.2	6.2	6.2	81.144	715	0
V5B867	4	4	4	>tr|V5B867|V5B867_TRYCR Phospholipid-transporting ATPase OS=Trypanosoma cruzi Dm28c GN=TCDM_08263 PE=3 SV=1	4	4	4	3	3	3	3	3	2	3	2	3	2	3	4	3	3	3	3	3	2	3	2	3	2	3	4	3	3	3	3	3	2	3	2	3	2	3	4	4.1	4.1	4.1	178.04	1572	0
V5B873	6	6	6	>tr|V5B873|V5B873_TRYCR Calcium-transporting ATPase OS=Trypanosoma cruzi Dm28c GN=TCDM_01713 PE=3 SV=1	6	6	6	1	1	1	1	2	3	2	2	4	2	4	4	1	1	1	1	2	3	2	2	4	2	4	4	1	1	1	1	2	3	2	2	4	2	4	4	7	7	7	122.03	1103	0
V5B877	1	1	1	>tr|V5B877|V5B877_TRYCR DNA polymerase sigma OS=Trypanosoma cruzi Dm28c GN=TCDM_01722 PE=4 SV=1	1	1	1	0	0	1	1	0	0	0	0	0	0	0	0	0	0	1	1	0	0	0	0	0	0	0	0	0	0	1	1	0	0	0	0	0	0	0	0	2.2	2.2	2.2	87.397	801	0.0026003
V5B881	3	3	3	>tr|V5B881|V5B881_TRYCR Uncharacterized protein OS=Trypanosoma cruzi Dm28c GN=TCDM_08226 PE=4 SV=1	3	3	3	2	2	2	2	2	2	2	2	2	2	3	3	2	2	2	2	2	2	2	2	2	2	3	3	2	2	2	2	2	2	2	2	2	2	3	3	14.4	14.4	14.4	31.47	292	0
V5B883	9	9	9	>tr|V5B883|V5B883_TRYCR Uncharacterized protein OS=Trypanosoma cruzi Dm28c GN=TCDM_01729 PE=4 SV=1	9	9	9	1	2	4	4	3	1	6	1	4	3	9	9	1	2	4	4	3	1	6	1	4	3	9	9	1	2	4	4	3	1	6	1	4	3	9	9	13.6	13.6	13.6	78.835	715	0
V5B885	4	4	3	>tr|V5B885|V5B885_TRYCR Uncharacterized protein OS=Trypanosoma cruzi Dm28c GN=TCDM_10146 PE=4 SV=1	4	4	3	2	4	4	4	2	1	2	2	4	2	3	3	2	4	4	4	2	1	2	2	4	2	3	3	2	3	3	3	2	1	2	2	3	2	3	3	5.6	5.6	4.4	87.444	804	0
V5B887	2	2	2	>tr|V5B887|V5B887_TRYCR Retrotransposon hot spot (RHS) protein OS=Trypanosoma cruzi Dm28c GN=TCDM_08232 PE=4 SV=1	2	2	2	1	2	2	2	2	2	2	2	2	2	1	1	1	2	2	2	2	2	2	2	2	2	1	1	1	2	2	2	2	2	2	2	2	2	1	1	11.9	11.9	11.9	34.728	311	0
V5B892	5	5	5	>tr|V5B892|V5B892_TRYCR Phosphoacetylglucosamine mutase OS=Trypanosoma cruzi Dm28c GN=TCDM_01746 PE=4 SV=1	5	5	5	1	2	2	3	4	2	3	2	2	0	1	1	1	2	2	3	4	2	3	2	2	0	1	1	1	2	2	3	4	2	3	2	2	0	1	1	16.1	16.1	16.1	66.766	610	0
V5B893	1	1	1	>tr|V5B893|V5B893_TRYCR Uncharacterized protein OS=Trypanosoma cruzi Dm28c GN=TCDM_10131 PE=4 SV=1	1	1	1	0	0	0	0	0	0	0	0	0	0	1	1	0	0	0	0	0	0	0	0	0	0	1	1	0	0	0	0	0	0	0	0	0	0	1	1	0.6	0.6	0.6	248.78	2227	0.0019099
V5B896	2	2	2	>tr|V5B896|V5B896_TRYCR Splicing factor TSR1 OS=Trypanosoma cruzi Dm28c GN=TCDM_01758 PE=4 SV=1	2	2	2	1	1	1	1	1	1	1	1	1	1	2	1	1	1	1	1	1	1	1	1	1	1	2	1	1	1	1	1	1	1	1	1	1	1	2	1	10.2	10.2	10.2	34.669	303	0
V5B8A1	1	1	1	>tr|V5B8A1|V5B8A1_TRYCR Uncharacterized protein OS=Trypanosoma cruzi Dm28c GN=TCDM_10115 PE=4 SV=1	1	1	1	0	1	1	1	1	0	1	0	0	0	0	0	0	1	1	1	1	0	1	0	0	0	0	0	0	1	1	1	1	0	1	0	0	0	0	0	5.4	5.4	5.4	31.554	277	0.0036657
V5B8A9	4	4	4	>tr|V5B8A9|V5B8A9_TRYCR Target of rapamycin (TOR) kinase 1 OS=Trypanosoma cruzi Dm28c GN=TCDM_08153 PE=4 SV=1	4	4	4	2	3	3	3	3	4	3	3	3	4	3	2	2	3	3	3	3	4	3	3	3	4	3	2	2	3	3	3	3	4	3	3	3	4	3	2	3.4	3.4	3.4	235.46	2083	0
V5B8B1	3	3	3	>tr|V5B8B1|V5B8B1_TRYCR NADH-cytochrome b5 reductase OS=Trypanosoma cruzi Dm28c GN=TCDM_10092 PE=3 SV=1	3	3	3	2	2	2	2	2	2	2	2	2	2	3	2	2	2	2	2	2	2	2	2	2	2	3	2	2	2	2	2	2	2	2	2	2	2	3	2	21.1	21.1	21.1	34.388	308	0
V5B8B3	2	2	2	>tr|V5B8B3|V5B8B3_TRYCR Uncharacterized protein OS=Trypanosoma cruzi Dm28c GN=TCDM_01782 PE=4 SV=1	2	2	2	0	0	0	0	1	1	0	0	1	0	0	0	0	0	0	0	1	1	0	0	1	0	0	0	0	0	0	0	1	1	0	0	1	0	0	0	18.2	18.2	18.2	16.612	148	0.0025955
V5B8B7	1	1	1	>tr|V5B8B7|V5B8B7_TRYCR Uncharacterized protein OS=Trypanosoma cruzi Dm28c GN=TCDM_01789 PE=4 SV=1	1	1	1	1	1	1	1	1	0	1	0	1	1	1	1	1	1	1	1	1	0	1	0	1	1	1	1	1	1	1	1	1	0	1	0	1	1	1	1	1.4	1.4	1.4	123.86	1104	0
V5B8C0	1	1	1	>tr|V5B8C0|V5B8C0_TRYCR Uncharacterized protein OS=Trypanosoma cruzi Dm28c GN=TCDM_08164 PE=4 SV=1	1	1	1	1	1	1	1	1	1	1	1	1	1	1	1	1	1	1	1	1	1	1	1	1	1	1	1	1	1	1	1	1	1	1	1	1	1	1	1	3	3	3	64.602	569	0
V5B8C6	4	4	4	>tr|V5B8C6|V5B8C6_TRYCR Obg-like ATPase 1 OS=Trypanosoma cruzi Dm28c GN=TCDM_10080 PE=3 SV=1	4	4	4	4	4	4	4	4	4	4	3	4	3	4	2	4	4	4	4	4	4	4	3	4	3	4	2	4	4	4	4	4	4	4	3	4	3	4	2	16.8	16.8	16.8	44.32	394	0
V5B8C9	1	1	1	>tr|V5B8C9|V5B8C9_TRYCR Uncharacterized protein OS=Trypanosoma cruzi Dm28c GN=TCDM_10087 PE=4 SV=1	1	1	1	0	1	1	1	0	0	0	0	0	0	0	0	0	1	1	1	0	0	0	0	0	0	0	0	0	1	1	1	0	0	0	0	0	0	0	0	4	4	4	33.647	301	0.0015987
V5B8E6	4	4	4	>tr|V5B8E6|V5B8E6_TRYCR Uncharacterized protein OS=Trypanosoma cruzi Dm28c GN=TCDM_08145 PE=4 SV=1	4	4	4	2	1	1	3	3	0	2	0	1	0	3	3	2	1	1	3	3	0	2	0	1	0	3	3	2	1	1	3	3	0	2	0	1	0	3	3	6.1	6.1	6.1	136.88	1220	0
V5B8F9	13	13	13	>tr|V5B8F9|V5B8F9_TRYCR ATP synthase subunit beta OS=Trypanosoma cruzi Dm28c GN=TCDM_08090 PE=3 SV=1	13	13	13	11	13	12	11	12	11	12	12	12	11	12	10	11	13	12	11	12	11	12	12	12	11	12	10	11	13	12	11	12	11	12	12	12	11	12	10	40	40	40	55.825	518	0
V5B8G9	3	3	3	>tr|V5B8G9|V5B8G9_TRYCR Uncharacterized protein OS=Trypanosoma cruzi Dm28c GN=TCDM_08115 PE=4 SV=1	3	3	3	3	2	3	3	2	2	3	3	3	2	3	2	3	2	3	3	2	2	3	3	3	2	3	2	3	2	3	3	2	2	3	3	3	2	3	2	5.1	5.1	5.1	108.36	977	0
V5B8H7	1	1	1	>tr|V5B8H7|V5B8H7_TRYCR Uncharacterized protein OS=Trypanosoma cruzi Dm28c GN=TCDM_01810 PE=4 SV=1	1	1	1	1	1	1	1	1	1	1	1	1	1	0	0	1	1	1	1	1	1	1	1	1	1	0	0	1	1	1	1	1	1	1	1	1	1	0	0	4.5	4.5	4.5	39.332	353	0
V5B8I0	2	2	2	>tr|V5B8I0|V5B8I0_TRYCR Putative ubiquitin hydrolase, putative,cysteine peptidase, Clan CA, family C19 OS=Trypanosoma cruzi Dm28c GN=TCDM_08051 PE=4 SV=1	2	2	2	2	2	2	2	2	2	2	2	2	2	2	1	2	2	2	2	2	2	2	2	2	2	2	1	2	2	2	2	2	2	2	2	2	2	2	1	3	3	3	85.93	764	0.00044248
V5B8I6	1	1	1	>tr|V5B8I6|V5B8I6_TRYCR Uncharacterized protein OS=Trypanosoma cruzi Dm28c GN=TCDM_14268 PE=4 SV=1	1	1	1	1	1	1	1	1	1	1	1	1	1	1	1	1	1	1	1	1	1	1	1	1	1	1	1	1	1	1	1	1	1	1	1	1	1	1	1	19.2	19.2	19.2	14.401	130	0
V5B8L2	4	4	4	>tr|V5B8L2|V5B8L2_TRYCR Tubulin tyrosine ligase OS=Trypanosoma cruzi Dm28c GN=TCDM_01538 PE=4 SV=1	4	4	4	2	1	1	1	2	1	1	2	1	0	1	1	2	1	1	1	2	1	1	2	1	0	1	1	2	1	1	1	2	1	1	2	1	0	1	1	12.4	12.4	12.4	75.173	661	0
V5B8L7	1	1	1	>tr|V5B8L7|V5B8L7_TRYCR Uncharacterized protein OS=Trypanosoma cruzi Dm28c GN=TCDM_01544 PE=4 SV=1	1	1	1	1	1	1	1	1	1	1	1	1	1	0	0	1	1	1	1	1	1	1	1	1	1	0	0	1	1	1	1	1	1	1	1	1	1	0	0	3.5	3.5	3.5	71.889	621	0
V5B8M0	1	1	1	>tr|V5B8M0|V5B8M0_TRYCR Cysteine desulfurase OS=Trypanosoma cruzi Dm28c GN=TCDM_08025 PE=3 SV=1	1	1	1	1	1	1	1	0	1	1	0	0	0	1	1	1	1	1	1	0	1	1	0	0	0	1	1	1	1	1	1	0	1	1	0	0	0	1	1	3.8	3.8	3.8	48.529	446	0
V5B8M1	5	5	5	>tr|V5B8M1|V5B8M1_TRYCR Kinesin-like protein OS=Trypanosoma cruzi Dm28c GN=TCDM_01552 PE=3 SV=1	5	5	5	4	5	5	5	5	4	5	5	5	3	5	4	4	5	5	5	5	4	5	5	5	3	5	4	4	5	5	5	5	4	5	5	5	3	5	4	10.1	10.1	10.1	67.513	614	0
V5B8M5	7	7	7	>tr|V5B8M5|V5B8M5_TRYCR Intraflagellar transport protein IFT88 OS=Trypanosoma cruzi Dm28c GN=TCDM_08032 PE=4 SV=1	7	7	7	6	4	4	5	6	5	6	6	6	5	6	6	6	4	4	5	6	5	6	6	6	5	6	6	6	4	4	5	6	5	6	6	6	5	6	6	15.5	15.5	15.5	99.009	869	0
V5B8M6	3	3	3	>tr|V5B8M6|V5B8M6_TRYCR Uncharacterized protein OS=Trypanosoma cruzi Dm28c GN=TCDM_01558 PE=4 SV=1	3	3	3	1	2	2	2	2	2	2	2	2	1	3	2	1	2	2	2	2	2	2	2	2	1	3	2	1	2	2	2	2	2	2	2	2	1	3	2	16.5	16.5	16.5	34.04	297	0
V5B8P7	1	1	1	>tr|V5B8P7|V5B8P7_TRYCR Uncharacterized protein OS=Trypanosoma cruzi Dm28c GN=TCDM_01591 PE=4 SV=1	1	1	1	0	1	1	1	1	1	1	1	1	0	1	0	0	1	1	1	1	1	1	1	1	0	1	0	0	1	1	1	1	1	1	1	1	0	1	0	4.3	4.3	4.3	38.72	345	0.0025764
V5B8R2	1	1	1	>tr|V5B8R2|V5B8R2_TRYCR Uncharacterized protein OS=Trypanosoma cruzi Dm28c GN=TCDM_01617 PE=4 SV=1	1	1	1	1	1	1	1	1	1	1	1	1	0	1	1	1	1	1	1	1	1	1	1	1	0	1	1	1	1	1	1	1	1	1	1	1	0	1	1	1.6	1.6	1.6	80.147	728	0.0012516
V5B8S3	3	3	3	>tr|V5B8S3|V5B8S3_TRYCR Serine/threonine protein kinase OS=Trypanosoma cruzi Dm28c GN=TCDM_01637 PE=4 SV=1	3	3	3	3	3	3	3	2	3	3	2	3	1	3	2	3	3	3	3	2	3	3	2	3	1	3	2	3	3	3	3	2	3	3	2	3	1	3	2	5.9	5.9	5.9	52.112	461	0
V5B8S7	1	1	1	>tr|V5B8S7|V5B8S7_TRYCR Uncharacterized protein OS=Trypanosoma cruzi Dm28c GN=TCDM_01644 PE=4 SV=1	1	1	1	0	0	0	0	0	0	1	0	0	0	0	0	0	0	0	0	0	0	1	0	0	0	0	0	0	0	0	0	0	0	1	0	0	0	0	0	7.5	7.5	7.5	25.831	228	0.0012048
V5B8T8	3	3	3	>tr|V5B8T8|V5B8T8_TRYCR Uncharacterized protein OS=Trypanosoma cruzi Dm28c GN=TCDM_01663 PE=4 SV=1	3	3	3	3	3	3	3	3	3	3	3	3	3	3	1	3	3	3	3	3	3	3	3	3	3	3	1	3	3	3	3	3	3	3	3	3	3	3	1	10.8	10.8	10.8	42.762	389	0
V5B8V6	2	2	2	>tr|V5B8V6|V5B8V6_TRYCR Uncharacterized protein OS=Trypanosoma cruzi Dm28c GN=TCDM_08005 PE=4 SV=1	2	2	2	2	2	1	2	2	2	2	2	2	1	1	2	2	2	1	2	2	2	2	2	2	1	1	2	2	2	1	2	2	2	2	2	2	1	1	2	3.5	3.5	3.5	82.553	735	0
V5B8V8	1	1	1	>tr|V5B8V8|V5B8V8_TRYCR Uncharacterized protein OS=Trypanosoma cruzi Dm28c GN=TCDM_09870 PE=4 SV=1	1	1	1	1	1	1	1	1	1	1	1	1	1	1	0	1	1	1	1	1	1	1	1	1	1	1	0	1	1	1	1	1	1	1	1	1	1	1	0	6.7	6.7	6.7	42.068	374	0
V5B8W1	2	2	2	>tr|V5B8W1|V5B8W1_TRYCR Uncharacterized protein OS=Trypanosoma cruzi Dm28c GN=TCDM_14498 PE=4 SV=1	2	2	2	2	2	2	2	2	2	2	2	2	2	2	2	2	2	2	2	2	2	2	2	2	2	2	2	2	2	2	2	2	2	2	2	2	2	2	2	13.6	13.6	13.6	13.78	132	0
V5B8W5	3	3	3	>tr|V5B8W5|V5B8W5_TRYCR Calpain-like cysteine peptidase OS=Trypanosoma cruzi Dm28c GN=TCDM_01392 PE=4 SV=1	3	3	3	2	2	2	3	2	2	2	1	2	1	3	3	2	2	2	3	2	2	2	1	2	1	3	3	2	2	2	3	2	2	2	1	2	1	3	3	3	3	3	116.14	1030	0
V5B8W9	1	1	1	>tr|V5B8W9|V5B8W9_TRYCR Putative cyclosome subunit OS=Trypanosoma cruzi Dm28c GN=TCDM_01397 PE=4 SV=1	1	1	1	0	1	0	0	0	0	1	0	0	0	0	0	0	1	0	0	0	0	1	0	0	0	0	0	0	1	0	0	0	0	1	0	0	0	0	0	4	4	4	60.935	552	0
V5B8X2	4	4	4	>tr|V5B8X2|V5B8X2_TRYCR 40S ribosomal protein S6 OS=Trypanosoma cruzi Dm28c GN=TCDM_07959 PE=3 SV=1	4	4	4	3	2	1	1	1	1	1	1	1	1	1	1	3	2	1	1	1	1	1	1	1	1	1	1	3	2	1	1	1	1	1	1	1	1	1	1	22	22	22	28.293	250	0
V5B8X3	1	1	1	>tr|V5B8X3|V5B8X3_TRYCR Uncharacterized protein OS=Trypanosoma cruzi Dm28c GN=TCDM_01403 PE=4 SV=1	1	1	1	0	0	0	0	1	1	0	1	1	0	0	0	0	0	0	0	1	1	0	1	1	0	0	0	0	0	0	0	1	1	0	1	1	0	0	0	4.8	4.8	4.8	54.415	475	0.0015974
V5B8X9	2	2	2	>tr|V5B8X9|V5B8X9_TRYCR Kinesin-like protein OS=Trypanosoma cruzi Dm28c GN=TCDM_07969 PE=3 SV=1	2	2	2	2	2	2	2	1	1	1	1	2	1	2	1	2	2	2	2	1	1	1	1	2	1	2	1	2	2	2	2	1	1	1	1	2	1	2	1	4.3	4.3	4.3	77.53	702	0
V5B8Y1	2	2	2	>tr|V5B8Y1|V5B8Y1_TRYCR Queuine tRNA-ribosyltransferase OS=Trypanosoma cruzi Dm28c GN=TCDM_01415 PE=4 SV=1	2	2	2	1	1	1	1	1	2	1	1	1	1	0	0	1	1	1	1	1	2	1	1	1	1	0	0	1	1	1	1	1	2	1	1	1	1	0	0	8	8	8	52.741	473	0
V5B8Y5	3	3	3	>tr|V5B8Y5|V5B8Y5_TRYCR Uncharacterized protein OS=Trypanosoma cruzi Dm28c GN=TCDM_01423 PE=4 SV=1	3	3	3	1	3	3	3	2	2	3	2	3	1	2	2	1	3	3	3	2	2	3	2	3	1	2	2	1	3	3	3	2	2	3	2	3	1	2	2	15.6	15.6	15.6	38.432	333	0
V5B8Y7	3	3	3	>tr|V5B8Y7|V5B8Y7_TRYCR Uncharacterized protein OS=Trypanosoma cruzi Dm28c GN=TCDM_07912 PE=4 SV=1	3	3	3	2	2	2	2	2	1	2	2	2	1	2	1	2	2	2	2	2	1	2	2	2	1	2	1	2	2	2	2	2	1	2	2	2	1	2	1	9.7	9.7	9.7	67.102	595	0
V5B8Z3	7	7	7	>tr|V5B8Z3|V5B8Z3_TRYCR Uncharacterized protein OS=Trypanosoma cruzi Dm28c GN=TCDM_09813 PE=4 SV=1	7	7	7	5	5	6	6	6	5	6	6	6	6	7	6	5	5	6	6	6	5	6	6	6	6	7	6	5	5	6	6	6	5	6	6	6	6	7	6	21.9	21.9	21.9	43.086	351	0
V5B8Z6	1	1	1	>tr|V5B8Z6|V5B8Z6_TRYCR Uncharacterized protein OS=Trypanosoma cruzi Dm28c GN=TCDM_01440 PE=4 SV=1	1	1	1	0	0	0	1	0	0	0	1	0	0	0	0	0	0	0	1	0	0	0	1	0	0	0	0	0	0	0	1	0	0	0	1	0	0	0	0	8.9	8.9	8.9	29.676	269	0.0019113
V5B8Z7	4	4	4	>tr|V5B8Z7|V5B8Z7_TRYCR Nitrilase OS=Trypanosoma cruzi Dm28c GN=TCDM_07931 PE=4 SV=1	4	4	4	4	4	4	4	4	3	4	2	4	3	3	3	4	4	4	4	4	3	4	2	4	3	3	3	4	4	4	4	4	3	4	2	4	3	3	3	28	28	28	30.717	279	0
V5B903	1	1	1	>tr|V5B903|V5B903_TRYCR Uncharacterized protein OS=Trypanosoma cruzi Dm28c GN=TCDM_01452 PE=4 SV=1	1	1	1	1	1	1	1	1	0	1	0	1	1	0	0	1	1	1	1	1	0	1	0	1	1	0	0	1	1	1	1	1	0	1	0	1	1	0	0	2.7	2.7	2.7	54.794	482	0
V5B907	1	1	1	>tr|V5B907|V5B907_TRYCR Uncharacterized protein OS=Trypanosoma cruzi Dm28c GN=TCDM_01458 PE=4 SV=1	1	1	1	1	1	1	1	1	0	1	0	1	0	0	0	1	1	1	1	1	0	1	0	1	0	0	0	1	1	1	1	1	0	1	0	1	0	0	0	3.7	3.7	3.7	41.561	380	0.0015767
V5B911	1	1	1	>tr|V5B911|V5B911_TRYCR Uncharacterized protein OS=Trypanosoma cruzi Dm28c GN=TCDM_09820 PE=4 SV=1	1	1	1	0	0	0	1	0	0	0	0	1	0	1	1	0	0	0	1	0	0	0	0	1	0	1	1	0	0	0	1	0	0	0	0	1	0	1	1	3.2	3.2	3.2	80.652	720	0
V5B917	1	1	1	>tr|V5B917|V5B917_TRYCR NADH-dependent fumarate reductase OS=Trypanosoma cruzi Dm28c GN=TCDM_07892 PE=4 SV=1	1	1	1	0	1	1	1	1	0	1	1	1	1	0	0	0	1	1	1	1	0	1	1	1	1	0	0	0	1	1	1	1	0	1	1	1	1	0	0	4.2	4.2	4.2	44.116	404	0.001218
V5B920	2	2	2	>tr|V5B920|V5B920_TRYCR Ubiquitin hydrolase OS=Trypanosoma cruzi Dm28c GN=TCDM_01477 PE=4 SV=1	2	2	2	0	1	1	1	0	0	1	0	2	0	2	2	0	1	1	1	0	0	1	0	2	0	2	2	0	1	1	1	0	0	1	0	2	0	2	2	5.7	5.7	5.7	84.98	755	0
V5B921	2	2	2	>tr|V5B921|V5B921_TRYCR Uncharacterized protein OS=Trypanosoma cruzi Dm28c GN=TCDM_07902 PE=4 SV=1	2	2	2	1	2	2	2	1	1	1	0	1	0	0	0	1	2	2	2	1	1	1	0	1	0	0	0	1	2	2	2	1	1	1	0	1	0	0	0	12.1	12.1	12.1	40.501	363	0.0012092
V5B924	3	3	3	>tr|V5B924|V5B924_TRYCR Importin subunit alpha OS=Trypanosoma cruzi Dm28c GN=TCDM_01484 PE=3 SV=1	3	3	3	1	3	2	2	2	2	2	3	2	2	2	0	1	3	2	2	2	2	2	3	2	2	2	0	1	3	2	2	2	2	2	3	2	2	2	0	12.4	12.4	12.4	57.776	533	0
V5B925	1	1	1	>tr|V5B925|V5B925_TRYCR Uncharacterized protein OS=Trypanosoma cruzi Dm28c GN=TCDM_07836 PE=4 SV=1	1	1	1	1	1	1	1	1	1	1	1	1	1	1	1	1	1	1	1	1	1	1	1	1	1	1	1	1	1	1	1	1	1	1	1	1	1	1	1	15.5	15.5	15.5	12.848	116	0
V5B927	1	1	1	>tr|V5B927|V5B927_TRYCR Uncharacterized protein OS=Trypanosoma cruzi Dm28c GN=TCDM_07844 PE=4 SV=1	1	1	1	1	0	1	1	1	0	1	0	1	1	0	0	1	0	1	1	1	0	1	0	1	1	0	0	1	0	1	1	1	0	1	0	1	1	0	0	2.9	2.9	2.9	57.777	515	0
V5B929	3	3	3	>tr|V5B929|V5B929_TRYCR RNA-binding protein OS=Trypanosoma cruzi Dm28c GN=TCDM_01491 PE=4 SV=1	3	3	3	3	3	3	2	3	3	3	3	3	2	1	1	3	3	3	2	3	3	3	3	3	2	1	1	3	3	3	2	3	3	3	3	3	2	1	1	7.6	7.6	7.6	82.083	746	0
V5B941	4	4	4	>tr|V5B941|V5B941_TRYCR Adenosine kinase OS=Trypanosoma cruzi Dm28c GN=TCDM_01513 PE=4 SV=1	4	4	4	2	2	2	2	3	1	1	1	1	1	1	2	2	2	2	2	3	1	1	1	1	1	1	2	2	2	2	2	3	1	1	1	1	1	1	2	23.4	23.4	23.4	37.991	346	0
V5B942	13	13	13	>tr|V5B942|V5B942_TRYCR Glucose-regulated protein 78 OS=Trypanosoma cruzi Dm28c GN=TCDM_07868 PE=3 SV=1	13	13	13	12	11	11	10	11	11	11	9	11	8	10	9	12	11	11	10	11	11	11	9	11	8	10	9	12	11	11	10	11	11	11	9	11	8	10	9	43.7	43.7	43.7	50.416	460	0
V5B947	2	2	2	>tr|V5B947|V5B947_TRYCR Uncharacterized protein OS=Trypanosoma cruzi Dm28c GN=TCDM_09797 PE=4 SV=1	2	2	2	2	2	2	2	2	2	2	2	2	2	1	0	2	2	2	2	2	2	2	2	2	2	1	0	2	2	2	2	2	2	2	2	2	2	1	0	13.5	13.5	13.5	36.048	325	0
V5B955	4	4	4	>tr|V5B955|V5B955_TRYCR Uncharacterized protein OS=Trypanosoma cruzi Dm28c GN=TCDM_09808 PE=4 SV=1	4	4	4	0	1	1	1	1	1	1	0	2	0	2	1	0	1	1	1	1	1	1	0	2	0	2	1	0	1	1	1	1	1	1	0	2	0	2	1	13.7	13.7	13.7	54.133	473	0
V5B959	1	1	1	>tr|V5B959|V5B959_TRYCR Protein tyrosine phosphatase OS=Trypanosoma cruzi Dm28c GN=TCDM_14028 PE=4 SV=1	1	1	1	1	1	0	1	1	0	1	0	0	0	0	0	1	1	0	1	1	0	1	0	0	0	0	0	1	1	0	1	1	0	1	0	0	0	0	0	6.7	6.7	6.7	19.678	180	0
V5B962;V5D1S1;V5D019;V5AKQ9;V5CZE2;V5B8V7;V5BDE2;V5A2T1;V5AIW7;V5B746;V5B282;V5ALS3;V5ANI8;V5AN81;V5B2I9;V5AP80;V5B902;V5B5K4;V5AL88;V5A2V9;V5BDZ7;V5AUR2;V5AU28;V5B5U4;V5AKI7;V5B8W3;V5CZZ1;V5B9E4;V5B684;V5AZD5;V5B8I8	3;2;2;2;2;2;2;2;2;2;2;1;1;1;1;1;1;1;1;1;1;1;1;1;1;1;1;1;1;1;1	1;0;0;0;0;0;0;0;0;0;0;0;0;0;0;0;0;0;0;0;0;0;0;0;0;0;0;0;0;0;0	1;0;0;0;0;0;0;0;0;0;0;0;0;0;0;0;0;0;0;0;0;0;0;0;0;0;0;0;0;0;0	>tr|V5B962|V5B962_TRYCR Retrotransposon hot spot (RHS) protein OS=Trypanosoma cruzi Dm28c GN=TCDM_11520 PE=4 SV=1;>tr|V5D1S1|V5D1S1_TRYCR Retrotransposon hot spot (RHS) protein OS=Trypanosoma cruzi Dm28c GN=TCDM_10996 PE=4 SV=1;>tr|V5D019|V5D019_TRYCR Puta	3	1	1	3	3	2	2	2	2	2	2	3	3	2	1	1	1	1	1	1	1	1	1	1	1	1	1	1	1	1	1	1	1	1	1	1	1	1	1	4.2	1.4	1.4	73.382	637;264;286;306;346;409;438;590;628;809;875;169;196;212;228;300;316;351;384;395;401;402;412;450;522;557;562;621;631;661;760	0.0071327
V5B964	1	1	1	>tr|V5B964|V5B964_TRYCR Uncharacterized protein OS=Trypanosoma cruzi Dm28c GN=TCDM_07811 PE=4 SV=1	1	1	1	1	1	1	1	1	1	1	1	1	1	1	1	1	1	1	1	1	1	1	1	1	1	1	1	1	1	1	1	1	1	1	1	1	1	1	1	3.5	3.5	3.5	56.384	492	0
V5B980	1	1	1	>tr|V5B980|V5B980_TRYCR Putative Unc104-like kinesin OS=Trypanosoma cruzi Dm28c GN=TCDM_07834 PE=4 SV=1	1	1	1	0	0	0	0	1	1	1	1	0	1	0	0	0	0	0	0	1	1	1	1	0	1	0	0	0	0	0	0	1	1	1	1	0	1	0	0	5.8	5.8	5.8	52.466	449	0.0025783
V5B985	2	2	2	>tr|V5B985|V5B985_TRYCR Uncharacterized protein OS=Trypanosoma cruzi Dm28c GN=TCDM_11490 PE=4 SV=1	2	2	2	1	0	0	0	0	0	0	0	0	0	1	0	1	0	0	0	0	0	0	0	0	0	1	0	1	0	0	0	0	0	0	0	0	0	1	0	11.5	11.5	11.5	46.752	436	0.0022539
V5B988	1	1	1	>tr|V5B988|V5B988_TRYCR Uncharacterized protein OS=Trypanosoma cruzi Dm28c GN=TCDM_07774 PE=4 SV=1	1	1	1	1	1	0	0	0	0	0	0	1	0	0	0	1	1	0	0	0	0	0	0	1	0	0	0	1	1	0	0	0	0	0	0	1	0	0	0	8.7	8.7	8.7	37.138	335	0.00043821
V5B992	1	1	1	>tr|V5B992|V5B992_TRYCR Uncharacterized protein OS=Trypanosoma cruzi Dm28c GN=TCDM_07782 PE=4 SV=1	1	1	1	1	1	1	1	1	1	1	1	1	1	1	1	1	1	1	1	1	1	1	1	1	1	1	1	1	1	1	1	1	1	1	1	1	1	1	1	3.1	3.1	3.1	82.536	754	0.00044763
V5B995	2	2	2	>tr|V5B995|V5B995_TRYCR Uncharacterized protein OS=Trypanosoma cruzi Dm28c GN=TCDM_01260 PE=4 SV=1	2	2	2	1	2	1	2	2	2	1	2	0	1	0	0	1	2	1	2	2	2	1	2	0	1	0	0	1	2	1	2	2	2	1	2	0	1	0	0	9.5	9.5	9.5	60.052	537	0
V5B997	1	1	1	>tr|V5B997|V5B997_TRYCR Uncharacterized protein OS=Trypanosoma cruzi Dm28c GN=TCDM_07788 PE=4 SV=1	1	1	1	1	1	1	1	1	1	0	1	0	1	0	0	1	1	1	1	1	1	0	1	0	1	0	0	1	1	1	1	1	1	0	1	0	1	0	0	10	10	10	28.964	260	0
V5B9A3	7	7	7	>tr|V5B9A3|V5B9A3_TRYCR Coatomer subunit beta OS=Trypanosoma cruzi Dm28c GN=TCDM_09757 PE=4 SV=1	7	7	7	5	6	4	2	4	2	6	3	5	1	2	3	5	6	4	2	4	2	6	3	5	1	2	3	5	6	4	2	4	2	6	3	5	1	2	3	14.1	14.1	14.1	107.9	980	0
V5B9B2	7	7	7	>tr|V5B9B2|V5B9B2_TRYCR Uncharacterized protein OS=Trypanosoma cruzi Dm28c GN=TCDM_09735 PE=4 SV=1	7	7	7	3	3	3	5	4	4	3	4	4	2	5	4	3	3	3	5	4	4	3	4	4	2	5	4	3	3	3	5	4	4	3	4	4	2	5	4	12.9	12.9	12.9	71.57	641	0
V5B9C2	2	2	1	>tr|V5B9C2|V5B9C2_TRYCR Chaperone DNAJ protein OS=Trypanosoma cruzi Dm28c GN=TCDM_01293 PE=4 SV=1	2	2	1	0	0	1	0	1	1	1	1	1	0	1	1	0	0	1	0	1	1	1	1	1	0	1	1	0	0	1	0	1	1	1	1	1	0	1	1	2.7	2.7	1.3	87.81	777	0.0090909
V5B9D5	1	1	1	>tr|V5B9D5|V5B9D5_TRYCR Uncharacterized protein OS=Trypanosoma cruzi Dm28c GN=TCDM_07697 PE=4 SV=1	1	1	1	1	1	1	1	1	1	1	1	1	1	0	0	1	1	1	1	1	1	1	1	1	1	0	0	1	1	1	1	1	1	1	1	1	1	0	0	1.3	1.3	1.3	213.81	1947	0.00043271
V5B9D8	7	7	7	>tr|V5B9D8|V5B9D8_TRYCR Uncharacterized protein OS=Trypanosoma cruzi Dm28c GN=TCDM_01317 PE=4 SV=1	7	7	7	3	4	4	4	4	1	3	2	2	3	5	4	3	4	4	4	4	1	3	2	2	3	5	4	3	4	4	4	4	1	3	2	2	3	5	4	9.9	9.9	9.9	127.14	1144	0
V5B9E8	3	3	3	>tr|V5B9E8|V5B9E8_TRYCR Uncharacterized protein OS=Trypanosoma cruzi Dm28c GN=TCDM_01334 PE=4 SV=1	3	3	3	2	1	0	1	1	2	0	2	1	2	0	0	2	1	0	1	1	2	0	2	1	2	0	0	2	1	0	1	1	2	0	2	1	2	0	0	18.2	18.2	18.2	35.617	318	0
V5B9F9	1	1	1	>tr|V5B9F9|V5B9F9_TRYCR Folate/pteridine transporter OS=Trypanosoma cruzi Dm28c GN=TCDM_07650 PE=4 SV=1	1	1	1	0	0	1	1	1	1	1	1	1	1	0	0	0	0	1	1	1	1	1	1	1	1	0	0	0	0	1	1	1	1	1	1	1	1	0	0	20.5	20.5	20.5	13.594	127	0.0012558
V5B9G3	3	3	3	>tr|V5B9G3|V5B9G3_TRYCR Isocitrate dehydrogenase [NADP] OS=Trypanosoma cruzi Dm28c GN=TCDM_07659 PE=3 SV=1	3	3	3	2	1	3	1	3	1	3	1	2	1	1	0	2	1	3	1	3	1	3	1	2	1	1	0	2	1	3	1	3	1	3	1	2	1	1	0	15	15	15	48.606	433	0
V5B9G7	9	9	9	>tr|V5B9G7|V5B9G7_TRYCR Uncharacterized protein OS=Trypanosoma cruzi Dm28c GN=TCDM_09656 PE=4 SV=1	9	9	9	5	7	8	8	8	9	9	8	9	7	9	8	5	7	8	8	8	9	9	8	9	7	9	8	5	7	8	8	8	9	9	8	9	7	9	8	24	24	24	60.144	541	0
V5B9H5	1	1	1	>tr|V5B9H5|V5B9H5_TRYCR Uncharacterized protein OS=Trypanosoma cruzi Dm28c GN=TCDM_07681 PE=4 SV=1	1	1	1	1	0	1	1	1	1	0	1	1	0	1	1	1	0	1	1	1	1	0	1	1	0	1	1	1	0	1	1	1	1	0	1	1	0	1	1	4.4	4.4	4.4	75.095	684	0
V5B9I1	1	1	1	>tr|V5B9I1|V5B9I1_TRYCR Adenine phosphoribosyltransferase OS=Trypanosoma cruzi Dm28c GN=TCDM_01382 PE=4 SV=1	1	1	1	1	1	1	1	1	1	1	1	1	1	1	1	1	1	1	1	1	1	1	1	1	1	1	1	1	1	1	1	1	1	1	1	1	1	1	1	5.3	5.3	5.3	24.337	225	0
V5B9J0;V5BZH0	3;2	3;2	3;2	>tr|V5B9J0|V5B9J0_TRYCR Glutathione peroxidase OS=Trypanosoma cruzi Dm28c GN=TCDM_14122 PE=3 SV=1;>tr|V5BZH0|V5BZH0_TRYCR Glutathione peroxidase OS=Trypanosoma cruzi Dm28c GN=TCDM_13950 PE=3 SV=1	3	3	3	2	1	2	2	2	2	2	1	2	0	2	2	2	1	2	2	2	2	2	1	2	0	2	2	2	1	2	2	2	2	2	1	2	0	2	2	28.7	28.7	28.7	19.528	178;177	0
V5B9J3	1	1	1	>tr|V5B9J3|V5B9J3_TRYCR Uncharacterized protein OS=Trypanosoma cruzi Dm28c GN=TCDM_07637 PE=4 SV=1	1	1	1	0	0	0	0	0	1	0	1	0	1	0	0	0	0	0	0	0	1	0	1	0	1	0	0	0	0	0	0	0	1	0	1	0	1	0	0	4.7	4.7	4.7	80.637	758	0.00123
V5B9J8	4	3	3	>tr|V5B9J8|V5B9J8_TRYCR Uncharacterized protein OS=Trypanosoma cruzi Dm28c GN=TCDM_07643 PE=4 SV=1	4	3	3	4	4	4	3	4	3	3	3	3	3	2	2	3	3	3	2	3	2	2	2	2	2	1	1	3	3	3	2	3	2	2	2	2	2	1	1	10.5	6.2	6.2	83.388	770	0
V5B9J9	4	4	4	>tr|V5B9J9|V5B9J9_TRYCR Uncharacterized protein OS=Trypanosoma cruzi Dm28c GN=TCDM_09596 PE=4 SV=1	4	4	4	3	2	3	3	3	2	2	2	3	2	3	3	3	2	3	3	3	2	2	2	3	2	3	3	3	2	3	3	3	2	2	2	3	2	3	3	5.2	5.2	5.2	103.54	915	0
V5B9L7	4	4	4	>tr|V5B9L7|V5B9L7_TRYCR 14-3-3 protein OS=Trypanosoma cruzi Dm28c GN=TCDM_07580 PE=4 SV=1	4	4	4	3	4	3	4	2	3	4	3	2	3	2	2	3	4	3	4	2	3	4	3	2	3	2	2	3	4	3	4	2	3	4	3	2	3	2	2	19.8	19.8	19.8	29.979	262	0
V5B9M2	10	10	10	>tr|V5B9M2|V5B9M2_TRYCR Adenosylhomocysteinase OS=Trypanosoma cruzi Dm28c GN=TCDM_07587 PE=3 SV=1	10	10	10	8	8	5	7	5	4	5	4	4	3	3	2	8	8	5	7	5	4	5	4	4	3	3	2	8	8	5	7	5	4	5	4	4	3	3	2	31.1	31.1	31.1	48.42	437	0
V5B9M9	2	2	2	>tr|V5B9M9|V5B9M9_TRYCR Uncharacterized protein OS=Trypanosoma cruzi Dm28c GN=TCDM_07595 PE=4 SV=1	2	2	2	0	0	1	2	0	0	0	0	0	0	0	0	0	0	1	2	0	0	0	0	0	0	0	0	0	0	1	2	0	0	0	0	0	0	0	0	20	20	20	9.8359	90	0.0047273
V5B9P3	2	2	2	>tr|V5B9P3|V5B9P3_TRYCR NUDIX hydrolase OS=Trypanosoma cruzi Dm28c GN=TCDM_07617 PE=3 SV=1	2	2	2	1	2	1	1	1	0	1	0	1	0	1	1	1	2	1	1	1	0	1	0	1	0	1	1	1	2	1	1	1	0	1	0	1	0	1	1	12.9	12.9	12.9	27.097	241	0
V5B9Q0	7	7	7	>tr|V5B9Q0|V5B9Q0_TRYCR 33 kDa inner dynein arm light chain OS=Trypanosoma cruzi Dm28c GN=TCDM_01085 PE=4 SV=1	7	7	7	4	3	4	2	4	1	4	3	4	0	3	6	4	3	4	2	4	1	4	3	4	0	3	6	4	3	4	2	4	1	4	3	4	0	3	6	16.4	16.4	16.4	40.757	365	0
V5B9Q1	7	7	7	>tr|V5B9Q1|V5B9Q1_TRYCR Uncharacterized protein OS=Trypanosoma cruzi Dm28c GN=TCDM_09531 PE=4 SV=1	7	7	7	6	7	5	5	5	6	5	4	4	4	5	3	6	7	5	5	5	6	5	4	4	4	5	3	6	7	5	5	5	6	5	4	4	4	5	3	22.2	22.2	22.2	54.754	499	0
V5B9T4	1	1	1	>tr|V5B9T4|V5B9T4_TRYCR Uncharacterized protein OS=Trypanosoma cruzi Dm28c GN=TCDM_07479 PE=4 SV=1	1	1	1	0	0	1	1	1	1	1	1	1	1	0	0	0	0	1	1	1	1	1	1	1	1	0	0	0	0	1	1	1	1	1	1	1	1	0	0	8.7	8.7	8.7	40.312	378	0
V5B9T5	4	4	4	>tr|V5B9T5|V5B9T5_TRYCR Uncharacterized protein OS=Trypanosoma cruzi Dm28c GN=TCDM_09499 PE=4 SV=1	4	4	4	2	2	2	2	3	2	3	3	3	3	1	1	2	2	2	2	3	2	3	3	3	3	1	1	2	2	2	2	3	2	3	3	3	3	1	1	8.9	8.9	8.9	87.691	778	0
V5B9T6	1	1	1	>tr|V5B9T6|V5B9T6_TRYCR Uncharacterized protein OS=Trypanosoma cruzi Dm28c GN=TCDM_01120 PE=4 SV=1	1	1	1	1	1	1	1	1	1	1	1	1	1	1	0	1	1	1	1	1	1	1	1	1	1	1	0	1	1	1	1	1	1	1	1	1	1	1	0	3.1	3.1	3.1	58.596	514	0.0071301
V5B9U3	8	8	8	>tr|V5B9U3|V5B9U3_TRYCR Uncharacterized protein OS=Trypanosoma cruzi Dm28c GN=TCDM_07493 PE=4 SV=1	8	8	8	7	6	7	5	6	6	7	7	7	5	5	6	7	6	7	5	6	6	7	7	7	5	5	6	7	6	7	5	6	6	7	7	7	5	5	6	26.2	26.2	26.2	59.945	530	0
V5B9V5	1	1	1	>tr|V5B9V5|V5B9V5_TRYCR (H )-ATPase G subunit OS=Trypanosoma cruzi Dm28c GN=TCDM_11273 PE=4 SV=1	1	1	1	0	0	0	0	0	0	1	0	0	0	0	0	0	0	0	0	0	0	1	0	0	0	0	0	0	0	0	0	0	0	1	0	0	0	0	0	11.6	11.6	11.6	19.595	173	0.0025726
V5B9W6	3	3	3	>tr|V5B9W6|V5B9W6_TRYCR Uncharacterized protein OS=Trypanosoma cruzi Dm28c GN=TCDM_09447 PE=4 SV=1	3	3	3	2	3	2	1	2	1	2	1	2	1	2	1	2	3	2	1	2	1	2	1	2	1	2	1	2	3	2	1	2	1	2	1	2	1	2	1	5.7	5.7	5.7	82.859	734	0
V5B9X1	1	1	1	>tr|V5B9X1|V5B9X1_TRYCR Uncharacterized protein OS=Trypanosoma cruzi Dm28c GN=TCDM_07447 PE=4 SV=1	1	1	1	1	0	1	0	1	0	1	0	1	0	0	0	1	0	1	0	1	0	1	0	1	0	0	0	1	0	1	0	1	0	1	0	1	0	0	0	2.2	2.2	2.2	87.211	785	0.0012464
V5B9X2	4	4	4	>tr|V5B9X2|V5B9X2_TRYCR Eukaryotic translation initiation factor 6 OS=Trypanosoma cruzi Dm28c GN=EIF6 PE=3 SV=1	4	4	4	3	4	3	4	3	3	3	3	3	2	2	1	3	4	3	4	3	3	3	3	3	2	2	1	3	4	3	4	3	3	3	3	3	2	2	1	22.8	22.8	22.8	33.304	303	0
V5B9X6	3	3	3	>tr|V5B9X6|V5B9X6_TRYCR Uncharacterized protein OS=Trypanosoma cruzi Dm28c GN=TCDM_01149 PE=4 SV=1	3	3	3	1	0	0	1	1	0	0	0	0	0	1	2	1	0	0	1	1	0	0	0	0	0	1	2	1	0	0	1	1	0	0	0	0	0	1	2	3.8	3.8	3.8	117.81	1065	0.0012255
V5B9Y6	2	2	2	>tr|V5B9Y6|V5B9Y6_TRYCR Cyclophilin OS=Trypanosoma cruzi Dm28c GN=TCDM_09432 PE=4 SV=1	2	2	2	1	2	1	1	1	1	2	1	1	1	2	2	1	2	1	1	1	1	2	1	1	1	2	2	1	2	1	1	1	1	2	1	1	1	2	2	12	12	12	35.014	308	0
V5B9Y9	3	3	3	>tr|V5B9Y9|V5B9Y9_TRYCR Mitogen-activated protein kinase OS=Trypanosoma cruzi Dm28c GN=TCDM_01174 PE=3 SV=1	3	3	3	2	2	2	2	2	1	2	2	2	2	1	1	2	2	2	2	2	1	2	2	2	2	1	1	2	2	2	2	2	1	2	2	2	2	1	1	12.6	12.6	12.6	50.953	453	0
V5B9Z6	2	2	2	>tr|V5B9Z6|V5B9Z6_TRYCR Uncharacterized protein OS=Trypanosoma cruzi Dm28c GN=TCDM_14210 PE=4 SV=1	2	2	2	0	0	0	0	1	1	1	0	1	0	2	1	0	0	0	0	1	1	1	0	1	0	2	1	0	0	0	0	1	1	1	0	1	0	2	1	26.8	26.8	26.8	19.092	168	0
V5B9Z7	1	1	1	>tr|V5B9Z7|V5B9Z7_TRYCR Mitochondrial elongation factor G OS=Trypanosoma cruzi Dm28c GN=TCDM_01187 PE=4 SV=1	1	1	1	0	1	0	0	0	0	1	0	1	0	0	0	0	1	0	0	0	0	1	0	1	0	0	0	0	1	0	0	0	0	1	0	1	0	0	0	4.2	4.2	4.2	56.678	499	0
V5BA05	3	3	3	>tr|V5BA05|V5BA05_TRYCR Calpain cysteine peptidase OS=Trypanosoma cruzi Dm28c GN=TCDM_09422 PE=4 SV=1	3	3	3	2	2	2	2	2	2	3	2	3	2	2	3	2	2	2	2	2	2	3	2	3	2	2	3	2	2	2	2	2	2	3	2	3	2	2	3	9.6	9.6	9.6	75.114	665	0
V5BA06	2	2	2	>tr|V5BA06|V5BA06_TRYCR Uncharacterized protein OS=Trypanosoma cruzi Dm28c GN=TCDM_01197 PE=4 SV=1	2	2	2	2	2	2	2	2	2	2	2	2	2	2	2	2	2	2	2	2	2	2	2	2	2	2	2	2	2	2	2	2	2	2	2	2	2	2	2	10.2	10.2	10.2	34.152	295	0
V5BA13	4	4	4	>tr|V5BA13|V5BA13_TRYCR Phosphatidylinositol-4-phosphate 5-kinase OS=Trypanosoma cruzi Dm28c GN=TCDM_01208 PE=4 SV=1	4	4	4	2	3	3	3	2	2	2	1	2	2	3	3	2	3	3	3	2	2	2	1	2	2	3	3	2	3	3	3	2	2	2	1	2	2	3	3	14.1	14.1	14.1	51.271	448	0
V5BA15	4	4	4	>tr|V5BA15|V5BA15_TRYCR SUMO1/Ulp2 OS=Trypanosoma cruzi Dm28c GN=TCDM_07409 PE=4 SV=1	4	4	4	3	2	2	2	1	1	1	1	3	2	2	1	3	2	2	2	1	1	1	1	3	2	2	1	3	2	2	2	1	1	1	1	3	2	2	1	9.3	9.3	9.3	82.174	733	0
V5BA33;V5D0U8	2;1	2;1	1;1	>tr|V5BA33|V5BA33_TRYCR Uncharacterized protein OS=Trypanosoma cruzi Dm28c GN=TCDM_11185 PE=4 SV=1;>tr|V5D0U8|V5D0U8_TRYCR Uncharacterized protein OS=Trypanosoma cruzi Dm28c GN=TCDM_11383 PE=4 SV=1	2	2	1	1	1	2	1	2	2	2	2	2	2	0	0	1	1	2	1	2	2	2	2	2	2	0	0	0	0	1	0	1	1	1	1	1	1	0	0	1.2	1.2	0.6	262.93	2542;2267	0
V5BA48	3	3	3	>tr|V5BA48|V5BA48_TRYCR Fatty acid desaturase OS=Trypanosoma cruzi Dm28c GN=TCDM_09345 PE=4 SV=1	3	3	3	2	1	1	1	0	0	0	0	1	0	1	1	2	1	1	1	0	0	0	0	1	0	1	1	2	1	1	1	0	0	0	0	1	0	1	1	8	8	8	46.953	412	0
V5BA51	2	2	2	>tr|V5BA51|V5BA51_TRYCR Uncharacterized protein OS=Trypanosoma cruzi Dm28c GN=TCDM_09352 PE=4 SV=1	2	2	2	1	1	1	1	1	1	1	1	1	1	1	2	1	1	1	1	1	1	1	1	1	1	1	2	1	1	1	1	1	1	1	1	1	1	1	2	6.6	6.6	6.6	46.42	408	0
V5BA65	1	1	1	>tr|V5BA65|V5BA65_TRYCR Mitogen-activated protein kinase OS=Trypanosoma cruzi Dm28c GN=TCDM_09327 PE=3 SV=1	1	1	1	1	1	1	1	1	1	1	1	1	1	1	1	1	1	1	1	1	1	1	1	1	1	1	1	1	1	1	1	1	1	1	1	1	1	1	1	4.3	4.3	4.3	42.892	372	0
V5BA72	2	2	2	>tr|V5BA72|V5BA72_TRYCR Amino acid transporter OS=Trypanosoma cruzi Dm28c GN=TCDM_07369 PE=4 SV=1	2	2	2	2	2	2	2	2	2	2	2	2	2	0	1	2	2	2	2	2	2	2	2	2	2	0	1	2	2	2	2	2	2	2	2	2	2	0	1	8	8	8	50.166	463	0
V5BA78	2	2	2	>tr|V5BA78|V5BA78_TRYCR Uncharacterized protein OS=Trypanosoma cruzi Dm28c GN=TCDM_00933 PE=4 SV=1	2	2	2	2	1	2	2	1	2	1	2	1	1	2	1	2	1	2	2	1	2	1	2	1	1	2	1	2	1	2	2	1	2	1	2	1	1	2	1	1.4	1.4	1.4	144.39	1330	0.00044326
V5BA82	1	1	1	>tr|V5BA82|V5BA82_TRYCR Uncharacterized protein OS=Trypanosoma cruzi Dm28c GN=TCDM_00946 PE=4 SV=1	1	1	1	1	1	1	1	1	1	1	1	1	1	1	1	1	1	1	1	1	1	1	1	1	1	1	1	1	1	1	1	1	1	1	1	1	1	1	1	6.2	6.2	6.2	28.311	259	0
V5BA86	1	1	1	>tr|V5BA86|V5BA86_TRYCR Uncharacterized protein OS=Trypanosoma cruzi Dm28c GN=TCDM_00954 PE=4 SV=1	1	1	1	0	0	0	1	0	0	1	0	0	0	0	0	0	0	0	1	0	0	1	0	0	0	0	0	0	0	0	1	0	0	1	0	0	0	0	0	3.2	3.2	3.2	73.21	660	0.0025897
V5BA93	2	2	2	>tr|V5BA93|V5BA93_TRYCR Uracil phosphoribosyltransferase OS=Trypanosoma cruzi Dm28c GN=TCDM_07304 PE=4 SV=1	2	2	2	2	2	2	2	2	2	2	2	2	1	2	2	2	2	2	2	2	2	2	2	2	1	2	2	2	2	2	2	2	2	2	2	2	1	2	2	16.5	16.5	16.5	26.599	236	0
V5BA98	1	1	1	>tr|V5BA98|V5BA98_TRYCR Uncharacterized protein OS=Trypanosoma cruzi Dm28c GN=TCDM_07312 PE=4 SV=1	1	1	1	0	1	0	0	0	0	0	0	0	0	0	0	0	1	0	0	0	0	0	0	0	0	0	0	0	1	0	0	0	0	0	0	0	0	0	0	7.7	7.7	7.7	39.227	349	0.0043652
V5BAA0	1	1	1	>tr|V5BAA0|V5BAA0_TRYCR Uncharacterized protein OS=Trypanosoma cruzi Dm28c GN=TCDM_09284 PE=4 SV=1	1	1	1	1	1	1	1	1	1	1	1	1	1	0	0	1	1	1	1	1	1	1	1	1	1	0	0	1	1	1	1	1	1	1	1	1	1	0	0	4.7	4.7	4.7	41.682	364	0
V5BAA5	3	3	3	>tr|V5BAA5|V5BAA5_TRYCR Uncharacterized protein OS=Trypanosoma cruzi Dm28c GN=TCDM_09291 PE=4 SV=1	3	3	3	2	2	2	2	3	2	2	2	2	2	2	1	2	2	2	2	3	2	2	2	2	2	2	1	2	2	2	2	3	2	2	2	2	2	2	1	22.5	22.5	22.5	31.243	285	0
V5BAA8	5	5	4	>tr|V5BAA8|V5BAA8_TRYCR Kinesin-like protein OS=Trypanosoma cruzi Dm28c GN=TCDM_01005 PE=3 SV=1	5	5	4	2	3	4	3	2	3	3	3	4	1	2	1	2	3	4	3	2	3	3	3	4	1	2	1	2	3	4	3	2	3	3	3	4	1	2	1	8.1	8.1	6.3	91.44	814	0
V5BAA9	3	3	3	>tr|V5BAA9|V5BAA9_TRYCR Uncharacterized protein OS=Trypanosoma cruzi Dm28c GN=TCDM_11084 PE=4 SV=1	3	3	3	1	1	3	1	1	0	2	0	1	0	2	0	1	1	3	1	1	0	2	0	1	0	2	0	1	1	3	1	1	0	2	0	1	0	2	0	9.1	9.1	9.1	35.417	318	0
V5BAB9	4	4	4	>tr|V5BAB9|V5BAB9_TRYCR Uncharacterized protein OS=Trypanosoma cruzi Dm28c GN=TCDM_07343 PE=4 SV=1	4	4	4	2	3	3	3	3	2	4	2	3	2	3	4	2	3	3	3	3	2	4	2	3	2	3	4	2	3	3	3	3	2	4	2	3	2	3	4	7.6	7.6	7.6	135.77	1184	0
V5BAC7	8	8	8	>tr|V5BAC7|V5BAC7_TRYCR Serine/threonine-protein phosphatase OS=Trypanosoma cruzi Dm28c GN=TCDM_07271 PE=3 SV=1	8	8	8	7	7	6	6	7	7	5	7	7	7	7	6	7	7	6	6	7	7	5	7	7	7	7	6	7	7	6	6	7	7	5	7	7	7	7	6	23.2	23.2	23.2	71.364	637	0
V5BAD3	5	5	5	>tr|V5BAD3|V5BAD3_TRYCR Uncharacterized protein OS=Trypanosoma cruzi Dm28c GN=TCDM_01035 PE=4 SV=1	5	5	5	4	4	4	4	4	5	4	4	4	3	3	2	4	4	4	4	4	5	4	4	4	3	3	2	4	4	4	4	4	5	4	4	4	3	3	2	8.9	8.9	8.9	125.32	1106	0
V5BAD8	3	3	3	>tr|V5BAD8|V5BAD8_TRYCR Uncharacterized protein OS=Trypanosoma cruzi Dm28c GN=TCDM_01041 PE=4 SV=1	3	3	3	3	2	3	3	3	3	3	3	3	2	2	3	3	2	3	3	3	3	3	3	3	2	2	3	3	2	3	3	3	3	3	3	3	2	2	3	14.4	14.4	14.4	45.817	411	0
V5BAE3	1	1	1	>tr|V5BAE3|V5BAE3_TRYCR Pyruvate dehydrogenase (Lipoamide) kinase OS=Trypanosoma cruzi Dm28c GN=TCDM_01046 PE=4 SV=1	1	1	1	0	0	0	0	1	1	0	0	0	0	0	0	0	0	0	0	1	1	0	0	0	0	0	0	0	0	0	0	1	1	0	0	0	0	0	0	4.5	4.5	4.5	47.972	423	0
V5BAE8	4	4	4	>tr|V5BAE8|V5BAE8_TRYCR Histone H4 OS=Trypanosoma cruzi Dm28c GN=TCDM_13771 PE=3 SV=1	4	4	4	3	3	4	3	3	3	4	3	3	3	3	3	3	3	4	3	3	3	4	3	3	3	3	3	3	3	4	3	3	3	4	3	3	3	3	3	41	41	41	11.17	100	0
V5BAG0	2	2	2	>tr|V5BAG0|V5BAG0_TRYCR Uncharacterized protein OS=Trypanosoma cruzi Dm28c GN=TCDM_07230 PE=4 SV=1	2	2	2	2	2	1	1	1	1	1	1	1	1	1	0	2	2	1	1	1	1	1	1	1	1	1	0	2	2	1	1	1	1	1	1	1	1	1	0	3.3	3.3	3.3	85.452	763	0
V5BAG5	2	2	2	>tr|V5BAG5|V5BAG5_TRYCR Uncharacterized protein OS=Trypanosoma cruzi Dm28c GN=TCDM_07242 PE=4 SV=1	2	2	2	2	2	2	1	1	1	1	1	2	1	2	2	2	2	2	1	1	1	1	1	2	1	2	2	2	2	2	1	1	1	1	1	2	1	2	2	4.7	4.7	4.7	67.96	601	0
V5BAG7	5	5	5	>tr|V5BAG7|V5BAG7_TRYCR Phosphoglycerate kinase OS=Trypanosoma cruzi Dm28c GN=TCDM_14526 PE=3 SV=1	5	5	5	4	5	5	4	5	4	4	4	4	2	5	2	4	5	5	4	5	4	4	4	4	2	5	2	4	5	5	4	5	4	4	4	4	2	5	2	20.6	20.6	20.6	54.811	506	0
V5BAH4	3	3	3	>tr|V5BAH4|V5BAH4_TRYCR Uncharacterized protein OS=Trypanosoma cruzi Dm28c GN=TCDM_07166 PE=4 SV=1	3	3	3	1	2	3	3	1	2	3	3	3	2	3	2	1	2	3	3	1	2	3	3	3	2	3	2	1	2	3	3	1	2	3	3	3	2	3	2	19.4	19.4	19.4	17.684	165	0
V5BAI0	2	2	2	>tr|V5BAI0|V5BAI0_TRYCR Uncharacterized protein OS=Trypanosoma cruzi Dm28c GN=TCDM_07183 PE=4 SV=1	2	2	2	2	2	2	2	2	2	2	2	2	2	2	1	2	2	2	2	2	2	2	2	2	2	2	1	2	2	2	2	2	2	2	2	2	2	2	1	7.9	7.9	7.9	55.059	484	0
V5BAI3	2	2	2	>tr|V5BAI3|V5BAI3_TRYCR Uncharacterized protein OS=Trypanosoma cruzi Dm28c GN=TCDM_07193 PE=4 SV=1	2	2	2	0	1	1	1	1	0	1	1	1	0	1	2	0	1	1	1	1	0	1	1	1	0	1	2	0	1	1	1	1	0	1	1	1	0	1	2	5.9	5.9	5.9	49.409	442	0
V5BAJ9	4	4	4	>tr|V5BAJ9|V5BAJ9_TRYCR Uncharacterized protein OS=Trypanosoma cruzi Dm28c GN=TCDM_09207 PE=4 SV=1	4	4	4	2	3	2	3	2	2	3	2	3	3	4	4	2	3	2	3	2	2	3	2	3	3	4	4	2	3	2	3	2	2	3	2	3	3	4	4	31.8	31.8	31.8	26.692	245	0
V5BAK2	2	2	2	>tr|V5BAK2|V5BAK2_TRYCR Uncharacterized protein OS=Trypanosoma cruzi Dm28c GN=TCDM_07129 PE=4 SV=1	2	2	2	0	1	0	0	1	0	1	0	0	0	0	0	0	1	0	0	1	0	1	0	0	0	0	0	0	1	0	0	1	0	1	0	0	0	0	0	5.1	5.1	5.1	89.397	799	0.0047187
V5BAK4	2	2	2	>tr|V5BAK4|V5BAK4_TRYCR Mitochondrial DNA-directed RNA polymerase OS=Trypanosoma cruzi Dm28c GN=TCDM_00763 PE=4 SV=1	2	2	2	0	0	0	0	0	1	0	0	0	0	0	1	0	0	0	0	0	1	0	0	0	0	0	1	0	0	0	0	0	1	0	0	0	0	0	1	2	2	2	144.63	1276	0.001593
V5BAK6	1	1	1	>tr|V5BAK6|V5BAK6_TRYCR Uncharacterized protein OS=Trypanosoma cruzi Dm28c GN=TCDM_07137 PE=4 SV=1	1	1	1	1	1	1	1	1	1	1	1	0	1	0	0	1	1	1	1	1	1	1	1	0	1	0	0	1	1	1	1	1	1	1	1	0	1	0	0	2.9	2.9	2.9	54.369	476	0.00084353
V5BAL2	6	6	6	>tr|V5BAL2|V5BAL2_TRYCR Uncharacterized protein OS=Trypanosoma cruzi Dm28c GN=TCDM_00776 PE=4 SV=1	6	6	6	5	6	5	4	6	5	6	5	5	5	3	2	5	6	5	4	6	5	6	5	5	5	3	2	5	6	5	4	6	5	6	5	5	5	3	2	17.2	17.2	17.2	53.35	482	0
V5BAL9	4	4	4	>tr|V5BAL9|V5BAL9_TRYCR Uncharacterized protein OS=Trypanosoma cruzi Dm28c GN=TCDM_07157 PE=4 SV=1	4	4	4	1	4	1	2	2	3	2	2	2	2	3	4	1	4	1	2	2	3	2	2	2	2	3	4	1	4	1	2	2	3	2	2	2	2	3	4	14.7	14.7	14.7	43.977	395	0
V5BAM4	1	1	1	>tr|V5BAM4|V5BAM4_TRYCR Uncharacterized protein OS=Trypanosoma cruzi Dm28c GN=TCDM_00787 PE=4 SV=1	1	1	1	1	0	1	0	1	0	1	0	0	0	0	0	1	0	1	0	1	0	1	0	0	0	0	0	1	0	1	0	1	0	1	0	0	0	0	0	3.6	3.6	3.6	64.857	582	0.0084806
V5BAM9	1	1	1	>tr|V5BAM9|V5BAM9_TRYCR GTPase activating protein OS=Trypanosoma cruzi Dm28c GN=TCDM_00792 PE=4 SV=1	1	1	1	1	1	1	1	1	1	1	1	1	1	1	1	1	1	1	1	1	1	1	1	1	1	1	1	1	1	1	1	1	1	1	1	1	1	1	1	2.1	2.1	2.1	48.802	434	0.0012034
V5BAP0	3	3	3	>tr|V5BAP0|V5BAP0_TRYCR Uncharacterized protein OS=Trypanosoma cruzi Dm28c GN=TCDM_07104 PE=4 SV=1	3	3	3	1	1	1	1	1	1	1	1	1	1	3	2	1	1	1	1	1	1	1	1	1	1	3	2	1	1	1	1	1	1	1	1	1	1	3	2	8.5	8.5	8.5	47.812	412	0
V5BAP5	2	2	2	>tr|V5BAP5|V5BAP5_TRYCR Serine/threonine protein kinase OS=Trypanosoma cruzi Dm28c GN=TCDM_07109 PE=4 SV=1	2	2	2	2	2	2	2	2	2	2	2	2	1	0	1	2	2	2	2	2	2	2	2	2	1	0	1	2	2	2	2	2	2	2	2	2	1	0	1	3.3	3.3	3.3	71.424	644	0
V5BAP6	1	1	1	>tr|V5BAP6|V5BAP6_TRYCR Malic enzyme OS=Trypanosoma cruzi Dm28c GN=TCDM_00812 PE=3 SV=1	1	1	1	0	1	1	0	1	0	1	0	1	0	1	0	0	1	1	0	1	0	1	0	1	0	1	0	0	1	1	0	1	0	1	0	1	0	1	0	2.8	2.8	2.8	54.26	492	0
V5BAQ5	1	1	1	>tr|V5BAQ5|V5BAQ5_TRYCR Uncharacterized protein OS=Trypanosoma cruzi Dm28c GN=TCDM_10918 PE=4 SV=1	1	1	1	1	1	1	1	1	0	1	0	1	0	1	1	1	1	1	1	1	0	1	0	1	0	1	1	1	1	1	1	1	0	1	0	1	0	1	1	6.7	6.7	6.7	37.389	342	0.0050578
V5BAQ6	1	1	1	>tr|V5BAQ6|V5BAQ6_TRYCR GTPase OS=Trypanosoma cruzi Dm28c GN=TCDM_07022 PE=4 SV=1	1	1	1	1	1	1	1	1	0	1	1	0	0	1	0	1	1	1	1	1	0	1	1	0	0	1	0	1	1	1	1	1	0	1	1	0	0	1	0	2.3	2.3	2.3	68.731	602	0
V5BAR0	13	13	13	>tr|V5BAR0|V5BAR0_TRYCR Uncharacterized protein OS=Trypanosoma cruzi Dm28c GN=TCDM_10925 PE=4 SV=1	13	13	13	11	11	11	11	10	9	12	9	9	8	10	11	11	11	11	11	10	9	12	9	9	8	10	11	11	11	11	11	10	9	12	9	9	8	10	11	25.4	25.4	25.4	85.169	772	0
V5BAR1	2	2	2	>tr|V5BAR1|V5BAR1_TRYCR Uncharacterized protein OS=Trypanosoma cruzi Dm28c GN=TCDM_07033 PE=4 SV=1	2	2	2	2	2	1	1	1	0	1	0	1	0	2	2	2	2	1	1	1	0	1	0	1	0	2	2	2	2	1	1	1	0	1	0	1	0	2	2	13.4	13.4	13.4	35.277	328	0
V5BAR2	5	5	5	>tr|V5BAR2|V5BAR2_TRYCR Uncharacterized protein OS=Trypanosoma cruzi Dm28c GN=TCDM_00835 PE=4 SV=1	5	5	5	3	5	4	3	4	2	3	1	3	3	1	2	3	5	4	3	4	2	3	1	3	3	1	2	3	5	4	3	4	2	3	1	3	3	1	2	14.3	14.3	14.3	47.835	435	0
V5BAS3	1	1	1	>tr|V5BAS3|V5BAS3_TRYCR Uncharacterized protein OS=Trypanosoma cruzi Dm28c GN=TCDM_00847 PE=4 SV=1	1	1	1	1	1	1	1	1	1	1	1	1	1	1	1	1	1	1	1	1	1	1	1	1	1	1	1	1	1	1	1	1	1	1	1	1	1	1	1	5.6	5.6	5.6	27.545	252	0.0025868
V5BAT7	1	1	1	>tr|V5BAT7|V5BAT7_TRYCR Uncharacterized protein OS=Trypanosoma cruzi Dm28c GN=TCDM_13998 PE=4 SV=1	1	1	1	1	1	1	1	1	1	1	1	1	1	1	1	1	1	1	1	1	1	1	1	1	1	1	1	1	1	1	1	1	1	1	1	1	1	1	1	2	2	2	80.18	708	0.0036496
V5BAU1	3	3	3	>tr|V5BAU1|V5BAU1_TRYCR Trans-sialidase OS=Trypanosoma cruzi Dm28c GN=TCDM_09106 PE=4 SV=1	3	3	3	0	0	1	1	1	1	2	1	3	1	3	3	0	0	1	1	1	1	2	1	3	1	3	3	0	0	1	1	1	1	2	1	3	1	3	3	5.5	5.5	5.5	85.67	788	0
V5BAU4	2	2	2	>tr|V5BAU4|V5BAU4_TRYCR Uncharacterized protein OS=Trypanosoma cruzi Dm28c GN=TCDM_00873 PE=4 SV=1	2	2	2	0	1	0	1	1	0	1	1	1	0	1	1	0	1	0	1	1	0	1	1	1	0	1	1	0	1	0	1	1	0	1	1	1	0	1	1	2.7	2.7	2.7	119.5	1037	0.0012121
V5BAU6	3	3	3	>tr|V5BAU6|V5BAU6_TRYCR Uncharacterized protein OS=Trypanosoma cruzi Dm28c GN=TCDM_06989 PE=4 SV=1	3	3	3	3	3	2	3	3	3	2	3	3	3	2	2	3	3	2	3	3	3	2	3	3	3	2	2	3	3	2	3	3	3	2	3	3	3	2	2	8	8	8	69.596	625	0
V5BAV1	4	4	4	>tr|V5BAV1|V5BAV1_TRYCR Inosine-5-monophosphate dehydrogenase OS=Trypanosoma cruzi Dm28c GN=TCDM_09075 PE=3 SV=1	4	4	4	2	2	3	3	3	2	2	2	2	2	1	1	2	2	3	3	3	2	2	2	2	2	1	1	2	2	3	3	3	2	2	2	2	2	1	1	14.5	14.5	14.5	52.348	491	0
V5BAV3	6	6	5	>tr|V5BAV3|V5BAV3_TRYCR Uncharacterized protein OS=Trypanosoma cruzi Dm28c GN=TCDM_07004 PE=4 SV=1	6	6	5	1	4	5	4	5	2	5	3	3	3	4	4	1	4	5	4	5	2	5	3	3	3	4	4	1	4	5	4	5	2	5	3	3	3	4	4	6.3	6.3	6.1	156.69	1434	0
V5BAV6	1	1	1	>tr|V5BAV6|V5BAV6_TRYCR Uncharacterized protein OS=Trypanosoma cruzi Dm28c GN=TCDM_07010 PE=4 SV=1	1	1	1	1	1	1	1	1	1	1	1	1	1	1	1	1	1	1	1	1	1	1	1	1	1	1	1	1	1	1	1	1	1	1	1	1	1	1	1	4.2	4.2	4.2	35.693	307	0
V5BAX9	15	15	15	>tr|V5BAX9|V5BAX9_TRYCR Kinesin-like protein OS=Trypanosoma cruzi Dm28c GN=TCDM_09020 PE=3 SV=1	15	15	15	13	13	12	11	12	11	10	8	6	4	3	6	13	13	12	11	12	11	10	8	6	4	3	6	13	13	12	11	12	11	10	8	6	4	3	6	11.4	11.4	11.4	201.15	1806	0
V5BAY3	5	5	5	>tr|V5BAY3|V5BAY3_TRYCR Uncharacterized protein OS=Trypanosoma cruzi Dm28c GN=TCDM_09027 PE=4 SV=1	5	5	5	5	4	4	4	4	4	4	4	4	3	4	4	5	4	4	4	4	4	4	4	4	3	4	4	5	4	4	4	4	4	4	4	4	3	4	4	5	5	5	197.05	1747	0
V5BAY8	3	3	3	>tr|V5BAY8|V5BAY8_TRYCR Katanin p60 ATPase-containing subunit A1 OS=Trypanosoma cruzi Dm28c GN=KATNA1 PE=3 SV=1	3	3	3	3	2	3	3	3	3	3	2	3	1	2	2	3	2	3	3	3	3	3	2	3	1	2	2	3	2	3	3	3	3	3	2	3	1	2	2	7.3	7.3	7.3	75.055	681	0
V5BAZ6	1	1	1	>tr|V5BAZ6|V5BAZ6_TRYCR Uncharacterized protein OS=Trypanosoma cruzi Dm28c GN=TCDM_14034 PE=4 SV=1	1	1	1	1	1	1	1	1	0	1	0	1	0	1	1	1	1	1	1	1	0	1	0	1	0	1	1	1	1	1	1	1	0	1	0	1	0	1	1	9	9	9	24.002	212	0
V5BAZ8	1	1	1	>tr|V5BAZ8|V5BAZ8_TRYCR Protein kinase OS=Trypanosoma cruzi Dm28c GN=TCDM_09001 PE=4 SV=1	1	1	1	0	1	1	1	1	1	1	1	1	0	0	0	0	1	1	1	1	1	1	1	1	0	0	0	0	1	1	1	1	1	1	1	1	0	0	0	7.8	7.8	7.8	43.96	384	0.0025984
V5BB11	9	9	9	>tr|V5BB11|V5BB11_TRYCR Uncharacterized protein OS=Trypanosoma cruzi Dm28c GN=TCDM_06882 PE=4 SV=1	9	9	9	8	9	8	8	8	8	8	7	7	5	6	4	8	9	8	8	8	8	8	7	7	5	6	4	8	9	8	8	8	8	8	7	7	5	6	4	6.7	6.7	6.7	174.96	1569	0
V5BB15	2	2	2	>tr|V5BB15|V5BB15_TRYCR Uncharacterized protein OS=Trypanosoma cruzi Dm28c GN=TCDM_00584 PE=4 SV=1	2	2	2	0	1	1	1	0	2	1	1	2	0	0	1	0	1	1	1	0	2	1	1	2	0	0	1	0	1	1	1	0	2	1	1	2	0	0	1	5.6	5.6	5.6	72.443	647	0.001576
V5BB16	3	3	3	>tr|V5BB16|V5BB16_TRYCR Mitochondrial processing peptidase alpha subunit OS=Trypanosoma cruzi Dm28c GN=TCDM_06891 PE=3 SV=1	3	3	3	3	3	3	2	3	2	3	2	3	1	2	2	3	3	3	2	3	2	3	2	3	1	2	2	3	3	3	2	3	2	3	2	3	1	2	2	10	10	10	62.088	558	0
V5BB18	1	1	1	>tr|V5BB18|V5BB18_TRYCR Uncharacterized protein OS=Trypanosoma cruzi Dm28c GN=TCDM_10839 PE=4 SV=1	1	1	1	1	1	1	1	1	1	1	1	1	1	1	0	1	1	1	1	1	1	1	1	1	1	1	0	1	1	1	1	1	1	1	1	1	1	1	0	2.7	2.7	2.7	103.29	917	0.00044346
V5BB20	3	3	3	>tr|V5BB20|V5BB20_TRYCR Cell cycle sequence binding phosphoprotein (RBP45) OS=Trypanosoma cruzi Dm28c GN=TCDM_00590 PE=4 SV=1	3	3	3	1	1	2	3	2	1	3	1	1	0	0	1	1	1	2	3	2	1	3	1	1	0	0	1	1	1	2	3	2	1	3	1	1	0	0	1	15.3	15.3	15.3	34.076	300	0
V5BB26	2	2	2	>tr|V5BB26|V5BB26_TRYCR Acidocalcisomal pyrophosphatase OS=Trypanosoma cruzi Dm28c GN=TCDM_00596 PE=4 SV=1	2	2	2	2	0	1	2	2	1	2	2	1	1	1	0	2	0	1	2	2	1	2	2	1	1	1	0	2	0	1	2	2	1	2	2	1	1	1	0	7.7	7.7	7.7	47.883	414	0
V5BB27	2	2	2	>tr|V5BB27|V5BB27_TRYCR Uncharacterized protein OS=Trypanosoma cruzi Dm28c GN=TCDM_06905 PE=4 SV=1	2	2	2	1	1	1	1	1	1	1	1	1	1	2	1	1	1	1	1	1	1	1	1	1	1	2	1	1	1	1	1	1	1	1	1	1	1	2	1	3.7	3.7	3.7	79.309	724	0
V5BB32	1	1	1	>tr|V5BB32|V5BB32_TRYCR Uncharacterized protein OS=Trypanosoma cruzi Dm28c GN=TCDM_00602 PE=4 SV=1	1	1	1	1	1	1	1	1	1	1	1	0	1	0	0	1	1	1	1	1	1	1	1	0	1	0	0	1	1	1	1	1	1	1	1	0	1	0	0	3.1	3.1	3.1	57.121	510	0
V5BB41	10	10	10	>tr|V5BB41|V5BB41_TRYCR Ubiquitin-activating enzyme e1 OS=Trypanosoma cruzi Dm28c GN=TCDM_08968 PE=3 SV=1	10	10	10	9	10	9	9	9	8	9	8	10	8	4	5	9	10	9	9	9	8	9	8	10	8	4	5	9	10	9	9	9	8	9	8	10	8	4	5	22.9	22.9	22.9	114.42	1038	0
V5BB42	3	3	3	>tr|V5BB42|V5BB42_TRYCR Uncharacterized protein OS=Trypanosoma cruzi Dm28c GN=TCDM_06814 PE=4 SV=1	3	3	3	2	2	2	3	2	2	2	1	3	0	3	2	2	2	2	3	2	2	2	1	3	0	3	2	2	2	2	3	2	2	2	1	3	0	3	2	5.2	5.2	5.2	69.033	600	0
V5BB44	2	2	2	>tr|V5BB44|V5BB44_TRYCR Uncharacterized protein OS=Trypanosoma cruzi Dm28c GN=TCDM_00616 PE=4 SV=1	2	2	2	0	1	1	2	0	1	0	0	0	0	0	0	0	1	1	2	0	1	0	0	0	0	0	0	0	1	1	2	0	1	0	0	0	0	0	0	5.5	5.5	5.5	63.501	546	0.0015528
V5BB48	2	2	2	>tr|V5BB48|V5BB48_TRYCR Uncharacterized protein OS=Trypanosoma cruzi Dm28c GN=TCDM_06822 PE=4 SV=1	2	2	2	1	2	0	0	0	0	0	0	0	0	0	0	1	2	0	0	0	0	0	0	0	0	0	0	1	2	0	0	0	0	0	0	0	0	0	0	4.2	4.2	4.2	54.63	496	0.0087997
V5BB49	2	2	2	>tr|V5BB49|V5BB49_TRYCR Chromatin binding protein OS=Trypanosoma cruzi Dm28c GN=TCDM_00622 PE=4 SV=1	2	2	2	2	2	2	2	2	2	2	2	2	2	2	1	2	2	2	2	2	2	2	2	2	2	2	1	2	2	2	2	2	2	2	2	2	2	2	1	2.8	2.8	2.8	59.142	543	0
V5BB58	6	6	6	>tr|V5BB58|V5BB58_TRYCR Uncharacterized protein OS=Trypanosoma cruzi Dm28c GN=TCDM_06838 PE=4 SV=1	6	6	6	0	1	3	1	4	4	4	4	4	5	4	4	0	1	3	1	4	4	4	4	4	5	4	4	0	1	3	1	4	4	4	4	4	5	4	4	23.1	23.1	23.1	38.752	355	0
V5BB81	1	1	1	>tr|V5BB81|V5BB81_TRYCR Uncharacterized protein OS=Trypanosoma cruzi Dm28c GN=TCDM_10765 PE=4 SV=1	1	1	1	0	0	0	0	0	0	0	0	0	0	1	0	0	0	0	0	0	0	0	0	0	0	1	0	0	0	0	0	0	0	0	0	0	0	1	0	1.6	1.6	1.6	86.813	754	0
V5BB87	29	29	29	>tr|V5BB87|V5BB87_TRYCR Heat shock protein 85 OS=Trypanosoma cruzi Dm28c GN=TCDM_06775 PE=3 SV=1	29	29	29	29	25	22	22	23	19	21	21	21	18	14	10	29	25	22	22	23	19	21	21	21	18	14	10	29	25	22	22	23	19	21	21	21	18	14	10	41.3	41.3	41.3	89.007	777	0
V5BB88	1	1	1	>tr|V5BB88|V5BB88_TRYCR Uncharacterized protein OS=Trypanosoma cruzi Dm28c GN=TCDM_14397 PE=4 SV=1	1	1	1	1	1	1	1	0	1	1	0	1	1	0	0	1	1	1	1	0	1	1	0	1	1	0	0	1	1	1	1	0	1	1	0	1	1	0	0	4.7	4.7	4.7	61.387	549	0.0015582
V5BB96	5	5	5	>tr|V5BB96|V5BB96_TRYCR Myosin heavy chain OS=Trypanosoma cruzi Dm28c GN=TCDM_08875 PE=4 SV=1	5	5	5	4	4	5	4	4	3	4	4	4	3	3	2	4	4	5	4	4	3	4	4	4	3	3	2	4	4	5	4	4	3	4	4	4	3	3	2	3.3	3.3	3.3	169.43	1481	0
V5BBA1	3	3	3	>tr|V5BBA1|V5BBA1_TRYCR Zinc carboxypeptidase OS=Trypanosoma cruzi Dm28c GN=TCDM_06796 PE=4 SV=1	3	3	3	1	2	1	1	2	1	2	0	2	1	1	2	1	2	1	1	2	1	2	0	2	1	1	2	1	2	1	1	2	1	2	0	2	1	1	2	5.9	5.9	5.9	115.68	1049	0
V5BBA4	2	2	2	>tr|V5BBA4|V5BBA4_TRYCR Uncharacterized protein OS=Trypanosoma cruzi Dm28c GN=TCDM_08886 PE=4 SV=1	2	2	2	1	0	2	2	1	0	0	0	1	1	0	1	1	0	2	2	1	0	0	0	1	1	0	1	1	0	2	2	1	0	0	0	1	1	0	1	4.9	4.9	4.9	83.12	730	0.00044643
V5BBA5	1	1	1	>tr|V5BBA5|V5BBA5_TRYCR Uncharacterized protein OS=Trypanosoma cruzi Dm28c GN=TCDM_06803 PE=4 SV=1	1	1	1	0	0	0	0	0	0	0	1	1	1	0	0	0	0	0	0	0	0	0	1	1	1	0	0	0	0	0	0	0	0	0	1	1	1	0	0	4.2	4.2	4.2	52.259	453	0.0015534
V5BBA9	1	1	1	>tr|V5BBA9|V5BBA9_TRYCR Uncharacterized protein OS=Trypanosoma cruzi Dm28c GN=TCDM_06810 PE=4 SV=1	1	1	1	0	0	0	0	0	1	0	1	1	0	0	0	0	0	0	0	0	1	0	1	1	0	0	0	0	0	0	0	0	1	0	1	1	0	0	0	5.6	5.6	5.6	36.602	321	0.0004417
V5BBB3	1	1	1	>tr|V5BBB3|V5BBB3_TRYCR Uncharacterized protein OS=Trypanosoma cruzi Dm28c GN=TCDM_13956 PE=4 SV=1	1	1	1	1	1	1	1	1	1	1	1	1	1	1	1	1	1	1	1	1	1	1	1	1	1	1	1	1	1	1	1	1	1	1	1	1	1	1	1	3	3	3	32.852	299	0
V5BBB5	4	4	4	>tr|V5BBB5|V5BBB5_TRYCR Uncharacterized protein OS=Trypanosoma cruzi Dm28c GN=TCDM_00665 PE=4 SV=1	4	4	4	1	3	2	4	2	2	2	2	2	2	1	1	1	3	2	4	2	2	2	2	2	2	1	1	1	3	2	4	2	2	2	2	2	2	1	1	7.6	7.6	7.6	75.087	684	0
V5BBB7	7	7	5	>tr|V5BBB7|V5BBB7_TRYCR Retrotransposon hot spot (RHS) protein OS=Trypanosoma cruzi Dm28c GN=TCDM_06700 PE=4 SV=1	7	7	5	3	5	6	7	7	7	6	7	7	6	6	5	3	5	6	7	7	7	6	7	7	6	6	5	1	3	4	5	5	5	4	5	5	5	4	4	14.3	14.3	11.6	108.68	942	0
V5BBC2	2	2	2	>tr|V5BBC2|V5BBC2_TRYCR Uncharacterized protein OS=Trypanosoma cruzi Dm28c GN=TCDM_00679 PE=4 SV=1	2	2	2	1	1	2	2	2	2	1	2	1	1	2	2	1	1	2	2	2	2	1	2	1	1	2	2	1	1	2	2	2	2	1	2	1	1	2	2	10.8	10.8	10.8	48.252	427	0
V5BBC5	4	4	4	>tr|V5BBC5|V5BBC5_TRYCR Kinesin-like protein OS=Trypanosoma cruzi Dm28c GN=TCDM_00684 PE=3 SV=1	4	4	4	1	2	2	2	2	2	3	4	1	2	2	0	1	2	2	2	2	2	3	4	1	2	2	0	1	2	2	2	2	2	3	4	1	2	2	0	5.5	5.5	5.5	115.55	1038	0
V5BBC6	4	4	4	>tr|V5BBC6|V5BBC6_TRYCR Uncharacterized protein OS=Trypanosoma cruzi Dm28c GN=TCDM_06711 PE=4 SV=1	4	4	4	2	4	4	3	4	2	3	2	3	2	3	2	2	4	4	3	4	2	3	2	3	2	3	2	2	4	4	3	4	2	3	2	3	2	3	2	8.5	8.5	8.5	109.51	985	0
V5BBC9	8	8	8	>tr|V5BBC9|V5BBC9_TRYCR DNA repair protein RAD2 OS=Trypanosoma cruzi Dm28c GN=TCDM_06722 PE=4 SV=1	8	8	8	6	8	8	6	8	6	6	5	7	5	7	7	6	8	8	6	8	6	6	5	7	5	7	7	6	8	8	6	8	6	6	5	7	5	7	7	23	23	23	46.721	417	0
V5BBD4	30	30	30	>tr|V5BBD4|V5BBD4_TRYCR Pyruvate phosphate dikinase OS=Trypanosoma cruzi Dm28c GN=TCDM_00696 PE=4 SV=1	30	30	30	29	29	24	27	23	17	22	18	22	14	17	13	29	29	24	27	23	17	22	18	22	14	17	13	29	29	24	27	23	17	22	18	22	14	17	13	49.2	49.2	49.2	87.845	794	0
V5BBD6	1	1	1	>tr|V5BBD6|V5BBD6_TRYCR Serine hydroxymethyltransferase OS=Trypanosoma cruzi Dm28c GN=TCDM_06729 PE=3 SV=1	1	1	1	1	1	1	1	1	1	1	1	1	1	1	0	1	1	1	1	1	1	1	1	1	1	1	0	1	1	1	1	1	1	1	1	1	1	1	0	3.5	3.5	3.5	50.527	461	0
V5BBD8	1	1	1	>tr|V5BBD8|V5BBD8_TRYCR Pretranslocation protein OS=Trypanosoma cruzi Dm28c GN=TCDM_00701 PE=3 SV=1	1	1	1	1	1	1	1	1	1	1	1	1	1	1	1	1	1	1	1	1	1	1	1	1	1	1	1	1	1	1	1	1	1	1	1	1	1	1	1	1.9	1.9	1.9	53.518	481	0.0018968
V5BBE0	5	5	5	>tr|V5BBE0|V5BBE0_TRYCR Uncharacterized protein OS=Trypanosoma cruzi Dm28c GN=TCDM_08826 PE=4 SV=1	5	5	5	1	2	2	3	3	2	3	2	2	1	5	4	1	2	2	3	3	2	3	2	2	1	5	4	1	2	2	3	3	2	3	2	2	1	5	4	9.3	9.3	9.3	84.836	778	0
V5BBE3	8	8	8	>tr|V5BBE3|V5BBE3_TRYCR Unspecified product OS=Trypanosoma cruzi Dm28c GN=TCDM_00709 PE=4 SV=1	8	8	8	5	6	5	4	5	6	6	7	6	6	4	3	5	6	5	4	5	6	6	7	6	6	4	3	5	6	5	4	5	6	6	7	6	6	4	3	17.5	17.5	17.5	95.187	885	0
V5BBE5	21	21	21	>tr|V5BBE5|V5BBE5_TRYCR Uncharacterized protein OS=Trypanosoma cruzi Dm28c GN=TCDM_06747 PE=4 SV=1	21	21	21	19	18	19	19	19	16	19	16	18	15	20	20	19	18	19	19	19	16	19	16	18	15	20	20	19	18	19	19	19	16	19	16	18	15	20	20	36.4	36.4	36.4	90.909	816	0
V5BBE7	11	11	11	>tr|V5BBE7|V5BBE7_TRYCR Uncharacterized protein OS=Trypanosoma cruzi Dm28c GN=TCDM_08833 PE=4 SV=1	11	11	11	9	9	9	9	8	9	8	8	10	8	10	11	9	9	9	9	8	9	8	8	10	8	10	11	9	9	9	9	8	9	8	8	10	8	10	11	20.8	20.8	20.8	72.497	635	0
V5BBF2	4	4	4	>tr|V5BBF2|V5BBF2_TRYCR Uncharacterized protein OS=Trypanosoma cruzi Dm28c GN=TCDM_08841 PE=4 SV=1	4	4	4	2	3	2	2	2	2	3	3	2	3	1	1	2	3	2	2	2	2	3	3	2	3	1	1	2	3	2	2	2	2	3	3	2	3	1	1	15.7	15.7	15.7	47.402	427	0
V5BBF4	2	2	2	>tr|V5BBF4|V5BBF4_TRYCR Uncharacterized protein OS=Trypanosoma cruzi Dm28c GN=TCDM_00726 PE=4 SV=1	2	2	2	1	0	0	0	0	1	1	1	1	1	0	0	1	0	0	0	0	1	1	1	1	1	0	0	1	0	0	0	0	1	1	1	1	1	0	0	12.8	12.8	12.8	30.612	273	0
V5BBF6	5	5	5	>tr|V5BBF6|V5BBF6_TRYCR Uncharacterized protein OS=Trypanosoma cruzi Dm28c GN=TCDM_08783 PE=4 SV=1	5	5	5	4	3	3	3	3	4	3	5	4	3	4	3	4	3	3	3	3	4	3	5	4	3	4	3	4	3	3	3	3	4	3	5	4	3	4	3	14.6	14.6	14.6	81.255	720	0
V5BBG1	1	1	1	>tr|V5BBG1|V5BBG1_TRYCR Uncharacterized protein OS=Trypanosoma cruzi Dm28c GN=TCDM_13857 PE=4 SV=1	1	1	1	0	0	0	0	0	1	0	0	0	0	0	0	0	0	0	0	0	1	0	0	0	0	0	0	0	0	0	0	0	1	0	0	0	0	0	0	13.8	13.8	13.8	22.505	203	0
V5BBG5	4	4	4	>tr|V5BBG5|V5BBG5_TRYCR Uncharacterized protein OS=Trypanosoma cruzi Dm28c GN=TCDM_08797 PE=4 SV=1	4	4	4	2	2	2	2	2	3	2	3	2	3	1	2	2	2	2	2	2	3	2	3	2	3	1	2	2	2	2	2	2	3	2	3	2	3	1	2	4.3	4.3	4.3	192.53	1791	0
V5BBJ9	1	1	1	>tr|V5BBJ9|V5BBJ9_TRYCR Uncharacterized protein OS=Trypanosoma cruzi Dm28c GN=TCDM_06668 PE=4 SV=1	1	1	1	1	1	1	1	1	1	1	1	1	1	0	0	1	1	1	1	1	1	1	1	1	1	0	0	1	1	1	1	1	1	1	1	1	1	0	0	2	2	2	43.695	396	0.0050143
V5BBK5	2	2	2	>tr|V5BBK5|V5BBK5_TRYCR Uncharacterized protein OS=Trypanosoma cruzi Dm28c GN=TCDM_06674 PE=4 SV=1	2	2	2	0	0	1	2	2	1	1	1	2	0	2	2	0	0	1	2	2	1	1	1	2	0	2	2	0	0	1	2	2	1	1	1	2	0	2	2	1.9	1.9	1.9	131.86	1202	0
V5BBL7	1	1	1	>tr|V5BBL7|V5BBL7_TRYCR Uncharacterized protein OS=Trypanosoma cruzi Dm28c GN=TCDM_06694 PE=4 SV=1	1	1	1	0	0	0	0	1	1	1	1	0	1	0	0	0	0	0	0	1	1	1	1	0	1	0	0	0	0	0	0	1	1	1	1	0	1	0	0	4.9	4.9	4.9	31.901	283	0.00084104
V5BBM0	3	3	3	>tr|V5BBM0|V5BBM0_TRYCR Uncharacterized protein OS=Trypanosoma cruzi Dm28c GN=TCDM_14088 PE=4 SV=1	3	3	3	2	2	2	3	2	1	2	1	2	1	1	1	2	2	2	3	2	1	2	1	2	1	1	1	2	2	2	3	2	1	2	1	2	1	1	1	56.9	56.9	56.9	7.4182	65	0
V5BBM3	2	2	2	>tr|V5BBM3|V5BBM3_TRYCR Mitochondrial RNA binding protein OS=Trypanosoma cruzi Dm28c GN=TCDM_08720 PE=4 SV=1	2	2	2	2	1	2	2	2	2	2	2	0	2	2	2	2	1	2	2	2	2	2	2	0	2	2	2	2	1	2	2	2	2	2	2	0	2	2	2	8.3	8.3	8.3	42.523	375	0
V5BBM5	2	2	2	>tr|V5BBM5|V5BBM5_TRYCR Uncharacterized protein OS=Trypanosoma cruzi Dm28c GN=TCDM_14336 PE=3 SV=1	2	2	2	2	2	2	2	2	2	1	2	2	2	1	0	2	2	2	2	2	2	1	2	2	2	1	0	2	2	2	2	2	2	1	2	2	2	1	0	20.8	20.8	20.8	22.866	207	0
V5BBN7	4	4	4	>tr|V5BBN7|V5BBN7_TRYCR Protein transport protein Sec13 OS=Trypanosoma cruzi Dm28c GN=TCDM_00420 PE=4 SV=1	4	4	4	3	2	2	2	2	3	3	3	3	2	3	2	3	2	2	2	2	3	3	3	3	2	3	2	3	2	2	2	2	3	3	3	3	2	3	2	14.6	14.6	14.6	41.43	376	0
V5BBN8	4	4	4	>tr|V5BBN8|V5BBN8_TRYCR Uncharacterized protein OS=Trypanosoma cruzi Dm28c GN=TCDM_08680 PE=4 SV=1	4	4	4	0	1	1	1	1	1	1	1	1	2	2	1	0	1	1	1	1	1	1	1	1	2	2	1	0	1	1	1	1	1	1	1	1	2	2	1	11.3	11.3	11.3	60.208	505	0
V5BBP2	2	2	2	>tr|V5BBP2|V5BBP2_TRYCR Uncharacterized protein OS=Trypanosoma cruzi Dm28c GN=TCDM_00426 PE=4 SV=1	2	2	2	1	0	1	1	1	1	2	0	1	0	2	2	1	0	1	1	1	1	2	0	1	0	2	2	1	0	1	1	1	1	2	0	1	0	2	2	4.2	4.2	4.2	71.529	646	0
V5BBP4	5	5	5	>tr|V5BBP4|V5BBP4_TRYCR Adenylosuccinate synthetase OS=Trypanosoma cruzi Dm28c GN=TCDM_08690 PE=3 SV=1	5	5	5	4	3	4	3	4	3	4	2	3	2	4	4	4	3	4	3	4	3	4	2	3	2	4	4	4	3	4	3	4	3	4	2	3	2	4	4	13.1	13.1	13.1	68.352	616	0
V5BBP6	9	9	9	>tr|V5BBP6|V5BBP6_TRYCR Protein kinase OS=Trypanosoma cruzi Dm28c GN=TCDM_00436 PE=4 SV=1	9	9	9	3	4	6	5	5	6	7	4	5	4	7	8	3	4	6	5	5	6	7	4	5	4	7	8	3	4	6	5	5	6	7	4	5	4	7	8	13.3	13.3	13.3	111.84	1036	0
V5BBQ1	6	6	6	>tr|V5BBQ1|V5BBQ1_TRYCR Uncharacterized protein OS=Trypanosoma cruzi Dm28c GN=TCDM_00442 PE=4 SV=1	6	6	6	5	4	4	5	4	5	5	5	5	3	5	5	5	4	4	5	4	5	5	5	5	3	5	5	5	4	4	5	4	5	5	5	5	3	5	5	12.9	12.9	12.9	71.984	658	0
V5BBQ6	1	1	1	>tr|V5BBQ6|V5BBQ6_TRYCR Uncharacterized protein OS=Trypanosoma cruzi Dm28c GN=TCDM_00447 PE=4 SV=1	1	1	1	0	1	1	1	1	1	1	1	1	0	1	1	0	1	1	1	1	1	1	1	1	0	1	1	0	1	1	1	1	1	1	1	1	0	1	1	3.5	3.5	3.5	42.46	375	0
V5BBQ7	1	1	1	>tr|V5BBQ7|V5BBQ7_TRYCR Uncharacterized protein OS=Trypanosoma cruzi Dm28c GN=TCDM_06640 PE=4 SV=1	1	1	1	0	0	0	0	1	0	0	0	0	0	0	0	0	0	0	0	1	0	0	0	0	0	0	0	0	0	0	0	1	0	0	0	0	0	0	0	2.9	2.9	2.9	61.939	556	0.0012225
V5BBQ9	2	2	2	>tr|V5BBQ9|V5BBQ9_TRYCR Retrotransposon hot spot (RHS) protein OS=Trypanosoma cruzi Dm28c GN=TCDM_10546 PE=4 SV=1	2	2	2	1	2	1	1	1	1	1	1	1	1	1	1	1	2	1	1	1	1	1	1	1	1	1	1	1	2	1	1	1	1	1	1	1	1	1	1	16.5	16.5	16.5	31.841	285	0
V5BBR1	6	6	6	>tr|V5BBR1|V5BBR1_TRYCR Protein kinase OS=Trypanosoma cruzi Dm28c GN=TCDM_00456 PE=4 SV=1	6	6	6	5	2	4	4	3	3	3	3	3	2	3	3	5	2	4	4	3	3	3	3	3	2	3	3	5	2	4	4	3	3	3	3	3	2	3	3	6.1	6.1	6.1	176.25	1601	0
V5BBR4	4	4	4	>tr|V5BBR4|V5BBR4_TRYCR Uncharacterized protein OS=Trypanosoma cruzi Dm28c GN=TCDM_00461 PE=4 SV=1	4	4	4	4	3	4	3	4	3	4	3	4	3	3	3	4	3	4	3	4	3	4	3	4	3	3	3	4	3	4	3	4	3	4	3	4	3	3	3	3.8	3.8	3.8	183.82	1668	0
V5BBR8	1	1	1	>tr|V5BBR8|V5BBR8_TRYCR Uncharacterized protein OS=Trypanosoma cruzi Dm28c GN=TCDM_06544 PE=4 SV=1	1	1	1	1	1	1	1	1	0	1	0	1	1	0	0	1	1	1	1	1	0	1	0	1	1	0	0	1	1	1	1	1	0	1	0	1	1	0	0	1.3	1.3	1.3	151.46	1351	0
V5BBR9	16	16	16	>tr|V5BBR9|V5BBR9_TRYCR Uncharacterized protein OS=Trypanosoma cruzi Dm28c GN=TCDM_00468 PE=4 SV=1	16	16	16	16	14	15	14	16	16	15	16	14	15	16	16	16	14	15	14	16	16	15	16	14	15	16	16	16	14	15	14	16	16	15	16	14	15	16	16	46.8	46.8	46.8	41.494	389	0
V5BBS1	2	2	2	>tr|V5BBS1|V5BBS1_TRYCR Uncharacterized protein OS=Trypanosoma cruzi Dm28c GN=TCDM_08660 PE=4 SV=1	2	2	2	2	2	2	2	2	1	2	2	2	2	2	2	2	2	2	2	2	1	2	2	2	2	2	2	2	2	2	2	2	1	2	2	2	2	2	2	2	2	2	163.16	1468	0
V5BBS3	1	1	1	>tr|V5BBS3|V5BBS3_TRYCR Serine/threonine-protein phosphatase OS=Trypanosoma cruzi Dm28c GN=TCDM_06549 PE=3 SV=1	1	1	1	1	1	1	1	1	1	1	1	1	1	1	1	1	1	1	1	1	1	1	1	1	1	1	1	1	1	1	1	1	1	1	1	1	1	1	1	1.8	1.8	1.8	66.33	600	0.00084317
V5BBS4	1	1	1	>tr|V5BBS4|V5BBS4_TRYCR Pterin-4-alpha-carbinolamine dehydratase OS=Trypanosoma cruzi Dm28c GN=TCDM_10533 PE=4 SV=1	1	1	1	1	1	1	1	1	1	1	1	1	1	0	0	1	1	1	1	1	1	1	1	1	1	0	0	1	1	1	1	1	1	1	1	1	1	0	0	3.9	3.9	3.9	49.714	458	0.0022438
V5BBS9	12	12	12	>tr|V5BBS9|V5BBS9_TRYCR Aldo-keto reductase OS=Trypanosoma cruzi Dm28c GN=TCDM_00490 PE=4 SV=1	12	12	12	11	11	8	10	8	8	8	6	11	5	6	6	11	11	8	10	8	8	8	6	11	5	6	6	11	11	8	10	8	8	8	6	11	5	6	6	45.7	45.7	45.7	32.457	282	0
V5BBT3	3	3	3	>tr|V5BBT3|V5BBT3_TRYCR Uncharacterized protein OS=Trypanosoma cruzi Dm28c GN=TCDM_00495 PE=4 SV=1	3	3	3	2	3	3	3	3	2	2	3	3	3	2	3	2	3	3	3	3	2	2	3	3	3	2	3	2	3	3	3	3	2	2	3	3	3	2	3	9.8	9.8	9.8	37.63	337	0
V5BBT5	2	2	2	>tr|V5BBT5|V5BBT5_TRYCR COP-coated vesicle membrane protein OS=Trypanosoma cruzi Dm28c GN=TCDM_06571 PE=4 SV=1	2	2	2	2	2	2	2	2	2	2	2	2	1	1	1	2	2	2	2	2	2	2	2	2	1	1	1	2	2	2	2	2	2	2	2	2	1	1	1	16.5	16.5	16.5	28.507	254	0
V5BBT9	2	2	2	>tr|V5BBT9|V5BBT9_TRYCR Uncharacterized protein OS=Trypanosoma cruzi Dm28c GN=TCDM_00506 PE=4 SV=1	2	2	2	1	1	1	1	1	1	2	1	1	1	1	1	1	1	1	1	1	1	2	1	1	1	1	1	1	1	1	1	1	1	2	1	1	1	1	1	2.8	2.8	2.8	159.97	1475	0
V5BBV0	2	2	2	>tr|V5BBV0|V5BBV0_TRYCR Membrane protein OS=Trypanosoma cruzi Dm28c GN=TCDM_00526 PE=4 SV=1	2	2	2	2	2	2	2	2	1	2	1	2	1	1	1	2	2	2	2	2	1	2	1	2	1	1	1	2	2	2	2	2	1	2	1	2	1	1	1	8.1	8.1	8.1	26.565	248	0
V5BBV1	1	1	1	>tr|V5BBV1|V5BBV1_TRYCR Uncharacterized protein OS=Trypanosoma cruzi Dm28c GN=TCDM_10495 PE=4 SV=1	1	1	1	0	1	1	0	1	0	1	1	1	1	0	0	0	1	1	0	1	0	1	1	1	1	0	0	0	1	1	0	1	0	1	1	1	1	0	0	5.2	5.2	5.2	34.822	307	0.0012453
V5BBV3	1	1	1	>tr|V5BBV3|V5BBV3_TRYCR Uncharacterized protein OS=Trypanosoma cruzi Dm28c GN=TCDM_06490 PE=4 SV=1	1	1	1	1	1	1	1	1	1	1	1	1	0	0	0	1	1	1	1	1	1	1	1	1	0	0	0	1	1	1	1	1	1	1	1	1	0	0	0	5.7	5.7	5.7	28.615	262	0
V5BBW9	4	4	4	>tr|V5BBW9|V5BBW9_TRYCR Uncharacterized protein OS=Trypanosoma cruzi Dm28c GN=TCDM_00557 PE=4 SV=1	4	4	4	3	3	4	4	4	3	4	3	4	3	3	3	3	3	4	4	4	3	4	3	4	3	3	3	3	3	4	4	4	3	4	3	4	3	3	3	8.9	8.9	8.9	86.827	789	0
V5BBX1	1	1	1	>tr|V5BBX1|V5BBX1_TRYCR Uncharacterized protein OS=Trypanosoma cruzi Dm28c GN=TCDM_08621 PE=4 SV=1	1	1	1	1	1	1	1	1	1	1	1	1	1	0	0	1	1	1	1	1	1	1	1	1	1	0	0	1	1	1	1	1	1	1	1	1	1	0	0	2.8	2.8	2.8	51.731	463	0
V5BBX2	1	1	1	>tr|V5BBX2|V5BBX2_TRYCR Protein kinase OS=Trypanosoma cruzi Dm28c GN=TCDM_00566 PE=4 SV=1	1	1	1	1	1	1	1	1	1	1	1	1	1	0	0	1	1	1	1	1	1	1	1	1	1	0	0	1	1	1	1	1	1	1	1	1	1	0	0	1.2	1.2	1.2	114.85	1042	0
V5BBY7	1	1	1	>tr|V5BBY7|V5BBY7_TRYCR Uncharacterized protein OS=Trypanosoma cruzi Dm28c GN=TCDM_06437 PE=4 SV=1	1	1	1	1	1	1	1	1	1	1	1	1	1	1	1	1	1	1	1	1	1	1	1	1	1	1	1	1	1	1	1	1	1	1	1	1	1	1	1	1.8	1.8	1.8	56.59	514	0.0015955
V5BBZ0	1	1	1	>tr|V5BBZ0|V5BBZ0_TRYCR Uncharacterized protein OS=Trypanosoma cruzi Dm28c GN=TCDM_08588 PE=4 SV=1	1	1	1	1	1	1	1	1	1	1	1	1	0	1	1	1	1	1	1	1	1	1	1	1	0	1	1	1	1	1	1	1	1	1	1	1	0	1	1	1.2	1.2	1.2	105.18	949	0.0018882
V5BBZ4	1	1	1	>tr|V5BBZ4|V5BBZ4_TRYCR Uncharacterized protein OS=Trypanosoma cruzi Dm28c GN=TCDM_08595 PE=4 SV=1	1	1	1	0	1	1	1	1	0	1	0	1	0	1	0	0	1	1	1	1	0	1	0	1	0	1	0	0	1	1	1	1	0	1	0	1	0	1	0	7.6	7.6	7.6	27.067	250	0
V5BBZ8	1	1	1	>tr|V5BBZ8|V5BBZ8_TRYCR Uncharacterized protein OS=Trypanosoma cruzi Dm28c GN=TCDM_08602 PE=4 SV=1	1	1	1	0	0	0	0	0	1	0	1	1	1	0	0	0	0	0	0	0	1	0	1	1	1	0	0	0	0	0	0	0	1	0	1	1	1	0	0	2.4	2.4	2.4	55.62	505	0
V5BC07	1	1	1	>tr|V5BC07|V5BC07_TRYCR Uncharacterized protein OS=Trypanosoma cruzi Dm28c GN=TCDM_06467 PE=4 SV=1	1	1	1	1	1	1	1	1	1	1	1	1	0	1	1	1	1	1	1	1	1	1	1	1	0	1	1	1	1	1	1	1	1	1	1	1	0	1	1	6.6	6.6	6.6	30.343	274	0
V5BC12	2	2	2	>tr|V5BC12|V5BC12_TRYCR Uncharacterized protein OS=Trypanosoma cruzi Dm28c GN=TCDM_06473 PE=4 SV=1	2	2	2	2	2	2	2	1	1	1	1	2	1	1	0	2	2	2	2	1	1	1	1	2	1	1	0	2	2	2	2	1	1	1	1	2	1	1	0	5.8	5.8	5.8	52.265	485	0.0025916
V5BC20	2	2	2	>tr|V5BC20|V5BC20_TRYCR Uncharacterized protein OS=Trypanosoma cruzi Dm28c GN=TCDM_08564 PE=4 SV=1	2	2	2	2	2	2	2	2	1	2	1	1	1	1	2	2	2	2	2	2	1	2	1	1	1	1	2	2	2	2	2	2	1	2	1	1	1	1	2	12	12	12	29.915	266	0
V5BC21	4	4	4	>tr|V5BC21|V5BC21_TRYCR Uncharacterized protein OS=Trypanosoma cruzi Dm28c GN=TCDM_06488 PE=4 SV=1	4	4	4	3	4	3	3	3	2	3	2	3	2	1	1	3	4	3	3	3	2	3	2	3	2	1	1	3	4	3	3	3	2	3	2	3	2	1	1	14.3	14.3	14.3	42.681	384	0
V5BC22	1	1	1	>tr|V5BC22|V5BC22_TRYCR Uncharacterized protein OS=Trypanosoma cruzi Dm28c GN=TCDM_00252 PE=4 SV=1	1	1	1	0	0	0	0	0	0	0	0	0	0	0	1	0	0	0	0	0	0	0	0	0	0	0	1	0	0	0	0	0	0	0	0	0	0	0	1	2.4	2.4	2.4	75.304	677	0.0015748
V5BC23	12	12	12	>tr|V5BC23|V5BC23_TRYCR Uncharacterized protein OS=Trypanosoma cruzi Dm28c GN=TCDM_10416 PE=4 SV=1	12	12	12	11	10	11	11	11	11	10	11	10	10	9	9	11	10	11	11	11	11	10	11	10	10	9	9	11	10	11	11	11	11	10	11	10	10	9	9	37.6	37.6	37.6	65.513	575	0
V5BC27	3	3	3	>tr|V5BC27|V5BC27_TRYCR Ubiquitin hydrolase OS=Trypanosoma cruzi Dm28c GN=TCDM_00258 PE=4 SV=1	3	3	3	3	3	2	3	2	3	3	3	1	3	1	1	3	3	2	3	2	3	3	3	1	3	1	1	3	3	2	3	2	3	3	3	1	3	1	1	13.6	13.6	13.6	81.261	728	0
V5BC28	4	4	4	>tr|V5BC28|V5BC28_TRYCR Serine/threonine-protein kinase a OS=Trypanosoma cruzi Dm28c GN=TCDM_08577 PE=4 SV=1	4	4	4	4	4	4	4	4	4	4	4	4	3	4	3	4	4	4	4	4	4	4	4	4	3	4	3	4	4	4	4	4	4	4	4	4	3	4	3	15.1	15.1	15.1	56.471	502	0
V5BC30	18	18	18	>tr|V5BC30|V5BC30_TRYCR Uncharacterized protein OS=Trypanosoma cruzi Dm28c GN=TCDM_06378 PE=4 SV=1	18	18	18	13	13	14	15	13	14	15	15	14	12	12	13	13	13	14	15	13	14	15	15	14	12	12	13	13	13	14	15	13	14	15	15	14	12	12	13	37.5	37.5	37.5	76.089	696	0
V5BC31	1	1	1	>tr|V5BC31|V5BC31_TRYCR Aspartyl aminopeptidase OS=Trypanosoma cruzi Dm28c GN=TCDM_00265 PE=3 SV=1	1	1	1	0	0	1	0	1	0	1	0	0	0	0	0	0	0	1	0	1	0	1	0	0	0	0	0	0	0	1	0	1	0	1	0	0	0	0	0	7.6	7.6	7.6	49.525	450	0.00043365
V5BC33	3	3	3	>tr|V5BC33|V5BC33_TRYCR Uncharacterized protein OS=Trypanosoma cruzi Dm28c GN=TCDM_08525 PE=4 SV=1	3	3	3	3	1	3	2	3	3	3	3	3	2	0	0	3	1	3	2	3	3	3	3	3	2	0	0	3	1	3	2	3	3	3	3	3	2	0	0	18.4	18.4	18.4	27.307	245	0
V5BC36	3	3	3	>tr|V5BC36|V5BC36_TRYCR Uncharacterized protein OS=Trypanosoma cruzi Dm28c GN=TCDM_08533 PE=4 SV=1	3	3	3	3	3	3	1	3	2	3	2	3	2	1	1	3	3	3	1	3	2	3	2	3	2	1	1	3	3	3	1	3	2	3	2	3	2	1	1	10.5	10.5	10.5	67.264	618	0
V5BC37	1	1	1	>tr|V5BC37|V5BC37_TRYCR Uncharacterized protein OS=Trypanosoma cruzi Dm28c GN=TCDM_00271 PE=4 SV=1	1	1	1	1	1	1	1	1	1	1	1	1	1	1	1	1	1	1	1	1	1	1	1	1	1	1	1	1	1	1	1	1	1	1	1	1	1	1	1	1.7	1.7	1.7	76.491	666	0.0012407
V5BC41	2	2	2	>tr|V5BC41|V5BC41_TRYCR Vacuolar protein sorting-associated protein 4 OS=Trypanosoma cruzi Dm28c GN=TCDM_00277 PE=3 SV=1	2	2	2	1	1	2	2	2	1	2	2	1	1	1	1	1	1	2	2	2	1	2	2	1	1	1	1	1	1	2	2	2	1	2	2	1	1	1	1	7.9	7.9	7.9	49.925	444	0
V5BC43	1	1	1	>tr|V5BC43|V5BC43_TRYCR Uncharacterized protein OS=Trypanosoma cruzi Dm28c GN=TCDM_06396 PE=4 SV=1	1	1	1	1	1	1	1	1	1	1	1	1	1	0	0	1	1	1	1	1	1	1	1	1	1	0	0	1	1	1	1	1	1	1	1	1	1	0	0	3.3	3.3	3.3	59.236	538	0
V5BC45	8	8	8	>tr|V5BC45|V5BC45_TRYCR Uncharacterized protein OS=Trypanosoma cruzi Dm28c GN=TCDM_08547 PE=4 SV=1	8	8	8	6	6	5	7	6	6	6	5	6	5	4	2	6	6	5	7	6	6	6	5	6	5	4	2	6	6	5	7	6	6	6	5	6	5	4	2	17.2	17.2	17.2	71.584	632	0
V5BC49	1	1	1	>tr|V5BC49|V5BC49_TRYCR Uncharacterized protein OS=Trypanosoma cruzi Dm28c GN=TCDM_08498 PE=4 SV=1	1	1	1	0	1	0	0	1	0	1	0	0	0	0	1	0	1	0	0	1	0	1	0	0	0	0	1	0	1	0	0	1	0	1	0	0	0	0	1	4.9	4.9	4.9	42.902	384	0
V5BC50	3	3	3	>tr|V5BC50|V5BC50_TRYCR Uncharacterized protein OS=Trypanosoma cruzi Dm28c GN=TCDM_00288 PE=4 SV=1	3	3	3	3	3	2	2	2	2	2	2	3	2	2	2	3	3	2	2	2	2	2	2	3	2	2	2	3	3	2	2	2	2	2	2	3	2	2	2	8	8	8	53.277	485	0
V5BC52	3	3	3	>tr|V5BC52|V5BC52_TRYCR Uncharacterized protein OS=Trypanosoma cruzi Dm28c GN=TCDM_06411 PE=4 SV=1	3	3	3	1	3	2	2	1	0	0	1	1	0	1	1	1	3	2	2	1	0	0	1	1	0	1	1	1	3	2	2	1	0	0	1	1	0	1	1	13.9	13.9	13.9	28.978	267	0.0015558
V5BC53	2	2	2	>tr|V5BC53|V5BC53_TRYCR Uncharacterized protein OS=Trypanosoma cruzi Dm28c GN=TCDM_08505 PE=4 SV=1	2	2	2	2	2	2	2	2	2	2	2	2	1	1	1	2	2	2	2	2	2	2	2	2	1	1	1	2	2	2	2	2	2	2	2	2	1	1	1	4.2	4.2	4.2	86.841	782	0
V5BC57	1	1	1	>tr|V5BC57|V5BC57_TRYCR Protein kinase OS=Trypanosoma cruzi Dm28c GN=TCDM_08513 PE=3 SV=1	1	1	1	1	0	0	0	0	0	0	0	0	0	0	0	1	0	0	0	0	0	0	0	0	0	0	0	1	0	0	0	0	0	0	0	0	0	0	0	2.6	2.6	2.6	56.84	495	0.0090877
V5BC59	2	2	2	>tr|V5BC59|V5BC59_TRYCR Putative cAMP phosphodiesterase A OS=Trypanosoma cruzi Dm28c GN=TCDM_00298 PE=4 SV=1	2	2	2	0	1	1	0	0	0	1	0	0	1	1	1	0	1	1	0	0	0	1	0	0	1	1	1	0	1	1	0	0	0	1	0	0	1	1	1	11.8	11.8	11.8	27.789	246	0
V5BC63	2	2	2	>tr|V5BC63|V5BC63_TRYCR Uncharacterized protein OS=Trypanosoma cruzi Dm28c GN=TCDM_14087 PE=4 SV=1	2	2	2	1	2	2	1	2	1	2	1	2	0	1	1	1	2	2	1	2	1	2	1	2	0	1	1	1	2	2	1	2	1	2	1	2	0	1	1	14.6	14.6	14.6	23.239	205	0
V5BC64	1	1	1	>tr|V5BC64|V5BC64_TRYCR Uncharacterized protein OS=Trypanosoma cruzi Dm28c GN=TCDM_10375 PE=4 SV=1	1	1	1	0	0	1	1	1	1	0	1	1	1	0	0	0	0	1	1	1	1	0	1	1	1	0	0	0	0	1	1	1	1	0	1	1	1	0	0	3.4	3.4	3.4	39.904	358	0.0018954
V5BC66	2	2	2	>tr|V5BC66|V5BC66_TRYCR Uncharacterized protein OS=Trypanosoma cruzi Dm28c GN=TCDM_00314 PE=4 SV=1	2	2	2	2	2	2	1	2	1	2	1	1	0	2	2	2	2	2	1	2	1	2	1	1	0	2	2	2	2	2	1	2	1	2	1	1	0	2	2	7.9	7.9	7.9	72.539	657	0
V5BC67	1	1	1	>tr|V5BC67|V5BC67_TRYCR Putative kinesin OS=Trypanosoma cruzi Dm28c GN=TCDM_10380 PE=4 SV=1	1	1	1	1	1	1	1	1	1	1	1	1	0	0	0	1	1	1	1	1	1	1	1	1	0	0	0	1	1	1	1	1	1	1	1	1	0	0	0	2.4	2.4	2.4	96.592	840	0.0084986
V5BC68	1	1	1	>tr|V5BC68|V5BC68_TRYCR Uncharacterized protein OS=Trypanosoma cruzi Dm28c GN=TCDM_06313 PE=4 SV=1	1	1	1	1	1	0	0	1	1	1	1	1	0	1	1	1	1	0	0	1	1	1	1	1	0	1	1	1	1	0	0	1	1	1	1	1	0	1	1	3	3	3	41.794	371	0.0085046
V5BC71	2	2	2	>tr|V5BC71|V5BC71_TRYCR Uncharacterized protein OS=Trypanosoma cruzi Dm28c GN=TCDM_00324 PE=4 SV=1	2	2	2	1	0	2	1	2	1	2	1	2	1	2	1	1	0	2	1	2	1	2	1	2	1	2	1	1	0	2	1	2	1	2	1	2	1	2	1	2.8	2.8	2.8	80.622	714	0.00044883
V5BC74	1	1	1	>tr|V5BC74|V5BC74_TRYCR Uncharacterized protein OS=Trypanosoma cruzi Dm28c GN=TCDM_08472 PE=4 SV=1	1	1	1	0	1	1	0	1	1	1	1	1	1	1	1	0	1	1	0	1	1	1	1	1	1	1	1	0	1	1	0	1	1	1	1	1	1	1	1	2.1	2.1	2.1	58.223	516	0.00044843
V5BC77	1	1	1	>tr|V5BC77|V5BC77_TRYCR Glycosyltransferase family 28 protein OS=Trypanosoma cruzi Dm28c GN=TCDM_08479 PE=4 SV=1	1	1	1	1	0	0	0	0	1	0	1	0	0	0	0	1	0	0	0	0	1	0	1	0	0	0	0	1	0	0	0	0	1	0	1	0	0	0	0	5	5	5	46.177	418	0
V5BC81	4	4	4	>tr|V5BC81|V5BC81_TRYCR Uncharacterized protein OS=Trypanosoma cruzi Dm28c GN=TCDM_08487 PE=4 SV=1	4	4	4	1	1	2	1	0	1	0	2	0	1	0	0	1	1	2	1	0	1	0	2	0	1	0	0	1	1	2	1	0	1	0	2	0	1	0	0	9.8	9.8	9.8	55.451	498	0
V5BC84	1	1	1	>tr|V5BC84|V5BC84_TRYCR Uncharacterized protein OS=Trypanosoma cruzi Dm28c GN=TCDM_06345 PE=4 SV=1	1	1	1	1	1	1	1	1	1	1	0	1	0	0	0	1	1	1	1	1	1	1	0	1	0	0	0	1	1	1	1	1	1	1	0	1	0	0	0	6	6	6	41.635	366	0
V5BC85	3	3	3	>tr|V5BC85|V5BC85_TRYCR Choline ethanolamine kinase OS=Trypanosoma cruzi Dm28c GN=TCDM_08425 PE=4 SV=1	3	3	3	1	1	1	1	1	1	1	1	2	2	1	1	1	1	1	1	1	1	1	1	2	2	1	1	1	1	1	1	1	1	1	1	2	2	1	1	8.6	8.6	8.6	56.323	509	0
V5BC90	1	1	1	>tr|V5BC90|V5BC90_TRYCR Uncharacterized protein OS=Trypanosoma cruzi Dm28c GN=TCDM_08434 PE=4 SV=1	1	1	1	0	1	1	1	1	0	1	0	1	0	1	0	0	1	1	1	1	0	1	0	1	0	1	0	0	1	1	1	1	0	1	0	1	0	1	0	3.5	3.5	3.5	74.599	680	0.0018925
V5BC93	3	3	3	>tr|V5BC93|V5BC93_TRYCR Uncharacterized protein OS=Trypanosoma cruzi Dm28c GN=TCDM_08440 PE=4 SV=1	3	3	3	3	2	3	3	3	3	3	3	3	3	3	3	3	2	3	3	3	3	3	3	3	3	3	3	3	2	3	3	3	3	3	3	3	3	3	3	6.9	6.9	6.9	73.102	654	0
V5BC94	1	1	1	>tr|V5BC94|V5BC94_TRYCR Uncharacterized protein OS=Trypanosoma cruzi Dm28c GN=TCDM_00356 PE=4 SV=1	1	1	1	1	1	1	1	1	1	1	0	1	0	1	1	1	1	1	1	1	1	1	0	1	0	1	1	1	1	1	1	1	1	1	0	1	0	1	1	4.9	4.9	4.9	29.393	266	0.0016
V5BC99	2	2	2	>tr|V5BC99|V5BC99_TRYCR Uncharacterized protein OS=Trypanosoma cruzi Dm28c GN=TCDM_06368 PE=4 SV=1	2	2	2	2	1	2	2	2	2	2	2	2	1	2	1	2	1	2	2	2	2	2	2	2	1	2	1	2	1	2	2	2	2	2	2	2	1	2	1	4.5	4.5	4.5	72.389	646	0
V5BCA0	1	1	1	>tr|V5BCA0|V5BCA0_TRYCR Uncharacterized protein OS=Trypanosoma cruzi Dm28c GN=TCDM_00367 PE=4 SV=1	1	1	1	1	1	1	1	1	0	1	0	1	0	0	0	1	1	1	1	1	0	1	0	1	0	0	0	1	1	1	1	1	0	1	0	1	0	0	0	5.4	5.4	5.4	33.157	298	0
V5BCA5	1	1	1	>tr|V5BCA5|V5BCA5_TRYCR Uncharacterized protein OS=Trypanosoma cruzi Dm28c GN=TCDM_00373 PE=4 SV=1	1	1	1	1	1	1	1	1	1	1	1	1	1	1	1	1	1	1	1	1	1	1	1	1	1	1	1	1	1	1	1	1	1	1	1	1	1	1	1	2.4	2.4	2.4	53.161	468	0
V5BCB2	2	2	2	>tr|V5BCB2|V5BCB2_TRYCR Alkyl-dihydroxyacetone phosphate synthase OS=Trypanosoma cruzi Dm28c GN=TCDM_06263 PE=4 SV=1	2	2	2	2	1	2	1	2	1	2	1	2	1	1	1	2	1	2	1	2	1	2	1	2	1	1	1	2	1	2	1	2	1	2	1	2	1	1	1	6.9	6.9	6.9	69.33	613	0
V5BCB6	2	2	2	>tr|V5BCB6|V5BCB6_TRYCR Leucine-rich repeat protein OS=Trypanosoma cruzi Dm28c GN=TCDM_06270 PE=4 SV=1	2	2	2	2	1	2	2	2	2	1	2	2	1	1	0	2	1	2	2	2	2	1	2	2	1	1	0	2	1	2	2	2	2	1	2	2	1	1	0	10.8	10.8	10.8	38.543	351	0
V5BCB8	20	20	20	>tr|V5BCB8|V5BCB8_TRYCR Glucose-regulated protein 78 OS=Trypanosoma cruzi Dm28c GN=TCDM_08367 PE=3 SV=1	20	20	20	16	15	15	15	15	11	12	12	15	9	10	10	16	15	15	15	15	11	12	12	15	9	10	10	16	15	15	15	15	11	12	12	15	9	10	10	46.1	46.1	46.1	71.345	651	0
V5BCD0	1	1	1	>tr|V5BCD0|V5BCD0_TRYCR Uncharacterized protein OS=Trypanosoma cruzi Dm28c GN=TCDM_06290 PE=4 SV=1	1	1	1	1	1	1	0	0	0	0	0	0	0	0	0	1	1	1	0	0	0	0	0	0	0	0	0	1	1	1	0	0	0	0	0	0	0	0	0	0.9	0.9	0.9	125.09	1118	0.003655
V5BCD1	1	1	1	>tr|V5BCD1|V5BCD1_TRYCR Uncharacterized protein OS=Trypanosoma cruzi Dm28c GN=TCDM_00414 PE=4 SV=1	1	1	1	1	1	1	1	1	1	1	1	1	1	1	1	1	1	1	1	1	1	1	1	1	1	1	1	1	1	1	1	1	1	1	1	1	1	1	1	2.6	2.6	2.6	121.69	1048	0.0012402
V5BCD4	1	1	1	>tr|V5BCD4|V5BCD4_TRYCR Uncharacterized protein OS=Trypanosoma cruzi Dm28c GN=TCDM_10339 PE=4 SV=1	1	1	1	0	1	1	0	0	0	0	0	0	0	0	1	0	1	1	0	0	0	0	0	0	0	0	1	0	1	1	0	0	0	0	0	0	0	0	1	0.8	0.8	0.8	287.54	2609	0.0025936
V5BCE1	2	2	2	>tr|V5BCE1|V5BCE1_TRYCR ABC transporter OS=Trypanosoma cruzi Dm28c GN=TCDM_08331 PE=4 SV=1	2	2	2	2	1	2	2	2	2	2	2	2	2	2	1	2	1	2	2	2	2	2	2	2	2	2	1	2	1	2	2	2	2	2	2	2	2	2	1	3.7	3.7	3.7	110.98	1012	0
V5BCE7	2	2	2	>tr|V5BCE7|V5BCE7_TRYCR Uncharacterized protein OS=Trypanosoma cruzi Dm28c GN=TCDM_14521 PE=4 SV=1	2	2	2	2	1	2	2	2	1	1	1	1	1	1	1	2	1	2	2	2	1	1	1	1	1	1	1	2	1	2	2	2	1	1	1	1	1	1	1	15.5	15.5	15.5	38.821	341	0
V5BCF5	2	2	2	>tr|V5BCF5|V5BCF5_TRYCR Fatty acyl CoA synthetase 2 OS=Trypanosoma cruzi Dm28c GN=TCDM_06208 PE=4 SV=1	2	2	2	1	1	2	2	2	1	2	1	2	0	0	0	1	1	2	2	2	1	2	1	2	0	0	0	1	1	2	2	2	1	2	1	2	0	0	0	4.9	4.9	4.9	79.756	708	0
V5BCG5	14	14	14	>tr|V5BCG5|V5BCG5_TRYCR Uncharacterized protein OS=Trypanosoma cruzi Dm28c GN=TCDM_06221 PE=4 SV=1	14	14	14	11	12	11	11	10	8	12	9	9	8	12	13	11	12	11	11	10	8	12	9	9	8	12	13	11	12	11	11	10	8	12	9	9	8	12	13	42.5	42.5	42.5	48.793	442	0
V5BCH0	1	1	1	>tr|V5BCH0|V5BCH0_TRYCR Sedoheptulose-1,7-bisphosphatase OS=Trypanosoma cruzi Dm28c GN=TCDM_10292 PE=4 SV=1	1	1	1	1	1	1	1	1	1	1	1	1	1	1	1	1	1	1	1	1	1	1	1	1	1	1	1	1	1	1	1	1	1	1	1	1	1	1	1	4.7	4.7	4.7	34.782	320	0
V5BCH2	6	6	6	>tr|V5BCH2|V5BCH2_TRYCR Rac serine-threonine kinase OS=Trypanosoma cruzi Dm28c GN=TCDM_08305 PE=4 SV=1	6	6	6	6	5	5	5	5	4	5	4	5	4	6	5	6	5	5	5	5	4	5	4	5	4	6	5	6	5	5	5	5	4	5	4	5	4	6	5	24	24	24	44.942	392	0
V5BCH4	1	1	1	>tr|V5BCH4|V5BCH4_TRYCR Ras-related protein Rab21 OS=Trypanosoma cruzi Dm28c GN=TCDM_14323 PE=3 SV=1	1	1	1	1	1	1	0	1	1	1	1	1	1	1	0	1	1	1	0	1	1	1	1	1	1	1	0	1	1	1	0	1	1	1	1	1	1	1	0	8.2	8.2	8.2	25.989	232	0
V5BCH5	2	2	2	>tr|V5BCH5|V5BCH5_TRYCR Uncharacterized protein OS=Trypanosoma cruzi Dm28c GN=TCDM_06235 PE=4 SV=1	2	2	2	1	1	1	0	1	0	1	1	1	1	1	0	1	1	1	0	1	0	1	1	1	1	1	0	1	1	1	0	1	0	1	1	1	1	1	0	1.1	1.1	1.1	192.49	1714	0.00043141
V5BCI1	3	3	3	>tr|V5BCI1|V5BCI1_TRYCR Uncharacterized protein OS=Trypanosoma cruzi Dm28c GN=TCDM_06243 PE=4 SV=1	3	3	3	3	3	2	2	2	2	2	1	3	2	2	3	3	3	2	2	2	2	2	1	3	2	2	3	3	3	2	2	2	2	2	1	3	2	2	3	8.4	8.4	8.4	44.726	393	0
V5BCI8	1	1	1	>tr|V5BCI8|V5BCI8_TRYCR Uncharacterized protein OS=Trypanosoma cruzi Dm28c GN=TCDM_08323 PE=4 SV=1	1	1	1	1	0	1	1	1	0	0	0	1	0	1	1	1	0	1	1	1	0	0	0	1	0	1	1	1	0	1	1	1	0	0	0	1	0	1	1	2.5	2.5	2.5	47.803	441	0.0015817
V5BCJ8	2	2	2	>tr|V5BCJ8|V5BCJ8_TRYCR Uncharacterized protein OS=Trypanosoma cruzi Dm28c GN=TCDM_08267 PE=4 SV=1	2	2	2	0	1	0	0	0	0	0	0	1	0	0	0	0	1	0	0	0	0	0	0	1	0	0	0	0	1	0	0	0	0	0	0	1	0	0	0	2.3	2.3	2.3	94.054	829	0.0015396
V5BCJ9	1	1	1	>tr|V5BCJ9|V5BCJ9_TRYCR Uncharacterized protein OS=Trypanosoma cruzi Dm28c GN=TCDM_06140 PE=4 SV=1	1	1	1	0	0	0	1	0	0	0	0	1	1	1	1	0	0	0	1	0	0	0	0	1	1	1	1	0	0	0	1	0	0	0	0	1	1	1	1	4.6	4.6	4.6	50.647	459	0
V5BCK1	3	3	3	>tr|V5BCK1|V5BCK1_TRYCR Nucleoporin interacting component (NUP93) OS=Trypanosoma cruzi Dm28c GN=TCDM_08273 PE=4 SV=1	3	3	3	3	3	2	1	2	1	3	1	3	1	1	1	3	3	2	1	2	1	3	1	3	1	1	1	3	3	2	1	2	1	3	1	3	1	1	1	5.5	5.5	5.5	95.121	861	0
V5BCK4	2	2	2	>tr|V5BCK4|V5BCK4_TRYCR Putative delta-adaptin, putative,adaptor complex protein AP-3 delta subunit 1 OS=Trypanosoma cruzi Dm28c GN=TCDM_06151 PE=4 SV=1	2	2	2	2	2	2	2	1	0	2	0	1	0	1	2	2	2	2	2	1	0	2	0	1	0	1	2	2	2	2	2	1	0	2	0	1	0	1	2	11.1	11.1	11.1	45.342	407	0
V5BCK5	1	1	1	>tr|V5BCK5|V5BCK5_TRYCR Acid phosphatase OS=Trypanosoma cruzi Dm28c GN=TCDM_08279 PE=4 SV=1	1	1	1	0	1	1	0	0	0	1	0	0	0	0	0	0	1	1	0	0	0	1	0	0	0	0	0	0	1	1	0	0	0	1	0	0	0	0	0	3.8	3.8	3.8	52.311	453	0
V5BCK8	1	1	1	>tr|V5BCK8|V5BCK8_TRYCR Uncharacterized protein OS=Trypanosoma cruzi Dm28c GN=TCDM_06158 PE=4 SV=1	1	1	1	1	1	1	0	0	0	0	0	0	0	0	0	1	1	1	0	0	0	0	0	0	0	0	0	1	1	1	0	0	0	0	0	0	0	0	0	6.1	6.1	6.1	48.177	427	0.0047153
V5BCL4	4	3	3	>tr|V5BCL4|V5BCL4_TRYCR Retrotransposon hot spot (RHS) protein OS=Trypanosoma cruzi Dm28c GN=TCDM_10230 PE=4 SV=1	4	3	3	2	3	2	2	3	2	2	2	3	3	2	1	1	2	2	2	3	2	2	2	2	2	2	1	1	2	2	2	3	2	2	2	2	2	2	1	11.5	10.1	10.1	69.326	611	0
V5BCM0	1	1	1	>tr|V5BCM0|V5BCM0_TRYCR Uncharacterized protein OS=Trypanosoma cruzi Dm28c GN=TCDM_06177 PE=4 SV=1	1	1	1	1	0	1	1	1	1	1	1	1	1	1	1	1	0	1	1	1	1	1	1	1	1	1	1	1	0	1	1	1	1	1	1	1	1	1	1	5.3	5.3	5.3	42.192	376	0.00043898
V5BCM3	4	4	4	>tr|V5BCM3|V5BCM3_TRYCR Acyl-CoA binding protein OS=Trypanosoma cruzi Dm28c GN=TCDM_08242 PE=4 SV=1	4	4	4	3	3	2	3	3	3	3	3	4	2	2	2	3	3	2	3	3	3	3	3	4	2	2	2	3	3	2	3	3	3	3	3	4	2	2	2	8.7	8.7	8.7	83.386	751	0
V5BCM5	1	1	1	>tr|V5BCM5|V5BCM5_TRYCR Uncharacterized protein OS=Trypanosoma cruzi Dm28c GN=TCDM_06184 PE=4 SV=1	1	1	1	1	1	1	1	1	1	1	1	1	1	0	0	1	1	1	1	1	1	1	1	1	1	0	0	1	1	1	1	1	1	1	1	1	1	0	0	7.9	7.9	7.9	31.067	278	0
V5BCN4	2	2	2	>tr|V5BCN4|V5BCN4_TRYCR Protein kinase OS=Trypanosoma cruzi Dm28c GN=TCDM_06063 PE=4 SV=1	2	2	2	2	2	2	2	2	2	2	2	2	2	2	2	2	2	2	2	2	2	2	2	2	2	2	2	2	2	2	2	2	2	2	2	2	2	2	2	6.3	6.3	6.3	70.457	619	0
V5BCN5	15	15	15	>tr|V5BCN5|V5BCN5_TRYCR Uncharacterized protein OS=Trypanosoma cruzi Dm28c GN=TCDM_08209 PE=4 SV=1	15	15	15	12	12	13	13	12	10	13	10	10	9	14	13	12	12	13	13	12	10	13	10	10	9	14	13	12	12	13	13	12	10	13	10	10	9	14	13	36.7	36.7	36.7	62.008	572	0
V5BCN8	3	3	3	>tr|V5BCN8|V5BCN8_TRYCR Uncharacterized protein OS=Trypanosoma cruzi Dm28c GN=TCDM_06071 PE=4 SV=1	3	3	3	2	2	2	2	2	2	2	2	2	2	3	1	2	2	2	2	2	2	2	2	2	2	3	1	2	2	2	2	2	2	2	2	2	2	3	1	15.9	15.9	15.9	35.999	327	0
V5BCN9	12	12	12	>tr|V5BCN9|V5BCN9_TRYCR Kinesin-like protein OS=Trypanosoma cruzi Dm28c GN=TCDM_08216 PE=3 SV=1	12	12	12	5	5	5	5	6	6	8	7	5	5	8	9	5	5	5	5	6	6	8	7	5	5	8	9	5	5	5	5	6	6	8	7	5	5	8	9	19.2	19.2	19.2	77.349	715	0
V5BCP2	6	6	6	>tr|V5BCP2|V5BCP2_TRYCR Uncharacterized protein OS=Trypanosoma cruzi Dm28c GN=TCDM_06077 PE=4 SV=1	6	6	6	4	3	5	5	6	4	3	4	4	3	1	2	4	3	5	5	6	4	3	4	4	3	1	2	4	3	5	5	6	4	3	4	4	3	1	2	11.3	11.3	11.3	83.139	744	0
V5BCP6	3	3	3	>tr|V5BCP6|V5BCP6_TRYCR Uncharacterized protein OS=Trypanosoma cruzi Dm28c GN=TCDM_00022 PE=4 SV=1	3	3	3	3	2	3	2	2	2	1	2	0	1	0	1	3	2	3	2	2	2	1	2	0	1	0	1	3	2	3	2	2	2	1	2	0	1	0	1	28.1	28.1	28.1	18.606	171	0
V5BCQ1	1	1	1	>tr|V5BCQ1|V5BCQ1_TRYCR Amino acid transporter OS=Trypanosoma cruzi Dm28c GN=TCDM_00032 PE=4 SV=1	1	1	1	1	1	1	1	1	1	1	1	1	1	1	1	1	1	1	1	1	1	1	1	1	1	1	1	1	1	1	1	1	1	1	1	1	1	1	1	1.9	1.9	1.9	40.385	375	0.0015662
V5BCQ7	2	2	2	>tr|V5BCQ7|V5BCQ7_TRYCR Uncharacterized protein OS=Trypanosoma cruzi Dm28c GN=TCDM_06099 PE=4 SV=1	2	2	2	2	2	2	2	2	2	2	2	2	2	2	2	2	2	2	2	2	2	2	2	2	2	2	2	2	2	2	2	2	2	2	2	2	2	2	2	13.3	13.3	13.3	33.556	308	0
V5BCQ8	19	19	19	>tr|V5BCQ8|V5BCQ8_TRYCR Ubiquitin-protein ligase OS=Trypanosoma cruzi Dm28c GN=TCDM_08181 PE=4 SV=1	19	19	19	15	13	14	13	14	11	13	11	14	12	11	12	15	13	14	13	14	11	13	11	14	12	11	12	15	13	14	13	14	11	13	11	14	12	11	12	8.3	8.3	8.3	457.34	4128	0
V5BCS0	2	2	2	>tr|V5BCS0|V5BCS0_TRYCR ABC transporter OS=Trypanosoma cruzi Dm28c GN=TCDM_06112 PE=4 SV=1	2	2	2	0	1	1	0	1	2	1	1	2	1	1	0	0	1	1	0	1	2	1	1	2	1	1	0	0	1	1	0	1	2	1	1	2	1	1	0	4.6	4.6	4.6	72.625	634	0.0015699
V5BCS4	4	4	4	>tr|V5BCS4|V5BCS4_TRYCR Acyl-CoA dehydrogenase OS=Trypanosoma cruzi Dm28c GN=TCDM_08205 PE=4 SV=1	4	4	4	2	2	3	2	3	3	2	3	2	3	2	1	2	2	3	2	3	3	2	3	2	3	2	1	2	2	3	2	3	3	2	3	2	3	2	1	14.3	14.3	14.3	57.388	523	0
V5BCS5	2	2	2	>tr|V5BCS5|V5BCS5_TRYCR Uncharacterized protein OS=Trypanosoma cruzi Dm28c GN=TCDM_06120 PE=4 SV=1	2	2	2	0	0	1	1	1	0	1	0	0	0	2	1	0	0	1	1	1	0	1	0	0	0	2	1	0	0	1	1	1	0	1	0	0	0	2	1	7.2	7.2	7.2	41.277	388	0.0015649
V5BCU0	4	4	4	>tr|V5BCU0|V5BCU0_TRYCR Uncharacterized protein OS=Trypanosoma cruzi Dm28c GN=TCDM_00103 PE=4 SV=1	4	4	4	3	3	3	3	4	1	4	2	1	1	1	0	3	3	3	3	4	1	4	2	1	1	1	0	3	3	3	3	4	1	4	2	1	1	1	0	17.9	17.9	17.9	41.913	357	0
V5BCU1	1	1	1	>tr|V5BCU1|V5BCU1_TRYCR Uncharacterized protein OS=Trypanosoma cruzi Dm28c GN=TCDM_08174 PE=4 SV=1	1	1	1	1	1	1	1	1	1	1	1	1	1	1	0	1	1	1	1	1	1	1	1	1	1	1	0	1	1	1	1	1	1	1	1	1	1	1	0	3.9	3.9	3.9	33.321	305	0.00044287
V5BCU3	2	2	2	>tr|V5BCU3|V5BCU3_TRYCR Proteasome subunit beta type OS=Trypanosoma cruzi Dm28c GN=TCDM_00108 PE=3 SV=1	2	2	2	1	0	0	0	1	1	1	1	0	1	0	0	1	0	0	0	1	1	1	1	0	1	0	0	1	0	0	0	1	1	1	1	0	1	0	0	18.5	18.5	18.5	32.04	292	0
V5BCU4	1	1	1	>tr|V5BCU4|V5BCU4_TRYCR Uncharacterized protein OS=Trypanosoma cruzi Dm28c GN=TCDM_10126 PE=4 SV=1	1	1	1	1	1	1	1	1	1	1	1	1	0	1	0	1	1	1	1	1	1	1	1	1	0	1	0	1	1	1	1	1	1	1	1	1	0	1	0	5.5	5.5	5.5	50.42	452	0
V5BCU6	2	2	2	>tr|V5BCU6|V5BCU6_TRYCR Uncharacterized protein OS=Trypanosoma cruzi Dm28c GN=TCDM_05998 PE=4 SV=1	2	2	2	0	0	1	1	1	0	1	1	1	1	2	2	0	0	1	1	1	0	1	1	1	1	2	2	0	0	1	1	1	0	1	1	1	1	2	2	4.6	4.6	4.6	129.1	1141	0
V5BCV7	12	12	12	>tr|V5BCV7|V5BCV7_TRYCR Uncharacterized protein OS=Trypanosoma cruzi Dm28c GN=TCDM_10116 PE=4 SV=1	12	12	12	8	8	11	10	11	9	9	9	10	8	6	3	8	8	11	10	11	9	9	9	10	8	6	3	8	8	11	10	11	9	9	9	10	8	6	3	27.2	27.2	27.2	70.059	618	0
V5BCV8	1	1	1	>tr|V5BCV8|V5BCV8_TRYCR Uncharacterized protein OS=Trypanosoma cruzi Dm28c GN=TCDM_00135 PE=4 SV=1	1	1	1	1	1	1	1	1	1	1	1	1	1	0	1	1	1	1	1	1	1	1	1	1	1	0	1	1	1	1	1	1	1	1	1	1	1	0	1	7.3	7.3	7.3	35.065	301	0
V5BCW1	2	2	2	>tr|V5BCW1|V5BCW1_TRYCR Uncharacterized protein OS=Trypanosoma cruzi Dm28c GN=TCDM_00143 PE=4 SV=1	2	2	2	1	1	1	0	1	0	0	0	0	0	1	0	1	1	1	0	1	0	0	0	0	0	1	0	1	1	1	0	1	0	0	0	0	0	1	0	4.8	4.8	4.8	73.905	685	0
V5BCW4	2	2	2	>tr|V5BCW4|V5BCW4_TRYCR Uncharacterized protein OS=Trypanosoma cruzi Dm28c GN=TCDM_10094 PE=4 SV=1	2	2	2	2	1	2	1	2	0	2	0	1	0	0	0	2	1	2	1	2	0	2	0	1	0	0	0	2	1	2	1	2	0	2	0	1	0	0	0	12.9	12.9	12.9	32.547	310	0
V5BCW9	9	9	9	>tr|V5BCW9|V5BCW9_TRYCR Uncharacterized protein OS=Trypanosoma cruzi Dm28c GN=TCDM_00155 PE=4 SV=1	9	9	9	5	6	7	6	9	7	7	7	8	7	5	3	5	6	7	6	9	7	7	7	8	7	5	3	5	6	7	6	9	7	7	7	8	7	5	3	19.8	19.8	19.8	110.46	993	0
V5BCX0	2	2	2	>tr|V5BCX0|V5BCX0_TRYCR Phosphatase-like protein OS=Trypanosoma cruzi Dm28c GN=TCDM_13819 PE=4 SV=1	2	2	2	1	0	0	1	0	0	0	0	1	0	0	1	1	0	0	1	0	0	0	0	1	0	0	1	1	0	0	1	0	0	0	0	1	0	0	1	16.2	16.2	16.2	24.218	216	0.0015546
V5BCX1	1	1	1	>tr|V5BCX1|V5BCX1_TRYCR Uncharacterized protein OS=Trypanosoma cruzi Dm28c GN=TCDM_10104 PE=4 SV=1	1	1	1	1	1	1	1	1	1	1	1	1	1	0	0	1	1	1	1	1	1	1	1	1	1	0	0	1	1	1	1	1	1	1	1	1	1	0	0	10.3	10.3	10.3	44.344	389	0.00044425
V5BCX8	1	1	1	>tr|V5BCX8|V5BCX8_TRYCR Uncharacterized protein OS=Trypanosoma cruzi Dm28c GN=TCDM_00168 PE=4 SV=1	1	1	1	0	1	1	1	1	1	1	0	1	1	0	1	0	1	1	1	1	1	1	0	1	1	0	1	0	1	1	1	1	1	1	0	1	1	0	1	3.2	3.2	3.2	97.628	842	0.0012165
V5BCY2	8	8	8	>tr|V5BCY2|V5BCY2_TRYCR Uncharacterized protein OS=Trypanosoma cruzi Dm28c GN=TCDM_06028 PE=4 SV=1	8	8	8	8	8	8	8	8	8	8	8	8	8	8	6	8	8	8	8	8	8	8	8	8	8	8	6	8	8	8	8	8	8	8	8	8	8	8	6	22.7	22.7	22.7	56.451	520	0
V5BCY7	6	6	6	>tr|V5BCY7|V5BCY7_TRYCR Uncharacterized protein OS=Trypanosoma cruzi Dm28c GN=TCDM_00182 PE=4 SV=1	6	6	6	3	3	3	3	3	4	3	3	4	3	4	3	3	3	3	3	3	4	3	3	4	3	4	3	3	3	3	3	3	4	3	3	4	3	4	3	7.7	7.7	7.7	149.52	1333	0
V5BCY8	1	1	1	>tr|V5BCY8|V5BCY8_TRYCR Uncharacterized protein OS=Trypanosoma cruzi Dm28c GN=TCDM_14352 PE=4 SV=1	1	1	1	0	1	1	1	1	0	0	0	0	0	1	1	0	1	1	1	1	0	0	0	0	0	1	1	0	1	1	1	1	0	0	0	0	0	1	1	11.4	11.4	11.4	19.421	175	0
V5BCZ2	1	1	1	>tr|V5BCZ2|V5BCZ2_TRYCR ATP-dependent RNA helicase DED1 OS=Trypanosoma cruzi Dm28c GN=DED1 PE=3 SV=1	1	1	1	1	1	1	1	1	1	1	1	1	1	0	0	1	1	1	1	1	1	1	1	1	1	0	0	1	1	1	1	1	1	1	1	1	1	0	0	4	4	4	48.233	427	0
V5BCZ5	2	2	2	>tr|V5BCZ5|V5BCZ5_TRYCR Uncharacterized protein OS=Trypanosoma cruzi Dm28c GN=TCDM_08118 PE=4 SV=1	2	2	2	0	0	1	1	1	1	1	1	1	1	1	1	0	0	1	1	1	1	1	1	1	1	1	1	0	0	1	1	1	1	1	1	1	1	1	1	4.7	4.7	4.7	37.323	337	0
V5BCZ7	3	3	3	>tr|V5BCZ7|V5BCZ7_TRYCR Putative ubiquitin-activating enzyme e1 OS=Trypanosoma cruzi Dm28c GN=TCDM_00193 PE=4 SV=1	3	3	3	2	1	1	2	2	2	2	2	2	2	3	0	2	1	1	2	2	2	2	2	2	2	3	0	2	1	1	2	2	2	2	2	2	2	3	0	10.4	10.4	10.4	74.259	665	0
V5BD03	1	1	1	>tr|V5BD03|V5BD03_TRYCR Uncharacterized protein OS=Trypanosoma cruzi Dm28c GN=TCDM_05944 PE=4 SV=1	1	1	1	1	1	1	1	1	1	1	1	1	1	1	0	1	1	1	1	1	1	1	1	1	1	1	0	1	1	1	1	1	1	1	1	1	1	1	0	4.7	4.7	4.7	42.053	379	0
V5BD11	2	2	2	>tr|V5BD11|V5BD11_TRYCR Uncharacterized protein OS=Trypanosoma cruzi Dm28c GN=TCDM_08063 PE=4 SV=1	2	2	2	2	2	2	2	2	1	2	1	2	1	2	2	2	2	2	2	2	1	2	1	2	1	2	2	2	2	2	2	2	1	2	1	2	1	2	2	15.8	15.8	15.8	26.179	240	0
V5BD12	4	4	4	>tr|V5BD12|V5BD12_TRYCR Uncharacterized protein OS=Trypanosoma cruzi Dm28c GN=TCDM_00210 PE=4 SV=1	4	4	4	2	0	0	2	1	0	1	2	1	0	2	3	2	0	0	2	1	0	1	2	1	0	2	3	2	0	0	2	1	0	1	2	1	0	2	3	6.5	6.5	6.5	115.83	1013	0
V5BD17	1	1	1	>tr|V5BD17|V5BD17_TRYCR Uncharacterized protein OS=Trypanosoma cruzi Dm28c GN=TCDM_00217 PE=4 SV=1	1	1	1	1	1	1	1	1	1	1	1	1	1	1	0	1	1	1	1	1	1	1	1	1	1	1	0	1	1	1	1	1	1	1	1	1	1	1	0	2.5	2.5	2.5	67.962	605	0.0015798
V5BD20	8	8	8	>tr|V5BD20|V5BD20_TRYCR Histidine ammonia-lyase OS=Trypanosoma cruzi Dm28c GN=TCDM_05967 PE=3 SV=1	8	8	8	6	7	5	5	5	5	4	5	5	4	3	3	6	7	5	5	5	5	4	5	5	4	3	3	6	7	5	5	5	5	4	5	5	4	3	3	30.5	30.5	30.5	47.345	436	0
V5BD21	1	1	1	>tr|V5BD21|V5BD21_TRYCR Uncharacterized protein OS=Trypanosoma cruzi Dm28c GN=TCDM_00223 PE=4 SV=1	1	1	1	0	0	0	0	1	1	0	1	0	1	0	0	0	0	0	0	1	1	0	1	0	1	0	0	0	0	0	0	1	1	0	1	0	1	0	0	3.9	3.9	3.9	44.714	407	0.0029358
V5BD26	5	5	5	>tr|V5BD26|V5BD26_TRYCR Galactokinase-like protein OS=Trypanosoma cruzi Dm28c GN=TCDM_00228 PE=3 SV=1	5	5	5	3	5	5	4	5	2	5	2	3	1	3	1	3	5	5	4	5	2	5	2	3	1	3	1	3	5	5	4	5	2	5	2	3	1	3	1	24.1	24.1	24.1	51.987	468	0
V5BD32	7	7	7	>tr|V5BD32|V5BD32_TRYCR Chaperonin OS=Trypanosoma cruzi Dm28c GN=TCDM_05987 PE=3 SV=1	7	7	7	6	4	6	6	6	5	5	6	6	4	5	4	6	4	6	6	6	5	5	6	6	4	5	4	6	4	6	6	6	5	5	6	6	4	5	4	24	24	24	58.288	537	0
V5BD50	3	3	3	>tr|V5BD50|V5BD50_TRYCR Uncharacterized protein OS=Trypanosoma cruzi Dm28c GN=TCDM_08028 PE=4 SV=1	3	3	3	1	1	1	2	1	3	2	3	3	2	2	2	1	1	1	2	1	3	2	3	3	2	2	2	1	1	1	2	1	3	2	3	3	2	2	2	12.3	12.3	12.3	56.391	513	0
V5BD69	5	5	5	>tr|V5BD69|V5BD69_TRYCR Threonine synthase OS=Trypanosoma cruzi Dm28c GN=TCDM_05925 PE=4 SV=1	5	5	5	4	3	3	3	4	4	4	5	4	5	3	2	4	3	3	3	4	4	4	5	4	5	3	2	4	3	3	3	4	4	4	5	4	5	3	2	12.2	12.2	12.2	73.578	666	0
V5BD72	1	1	1	>tr|V5BD72|V5BD72_TRYCR Uncharacterized protein OS=Trypanosoma cruzi Dm28c GN=TCDM_05930 PE=4 SV=1	1	1	1	0	1	1	1	1	1	1	0	1	1	1	1	0	1	1	1	1	1	1	0	1	1	1	1	0	1	1	1	1	1	1	0	1	1	1	1	7.5	7.5	7.5	36.3	319	0
V5BD98	1	1	1	>tr|V5BD98|V5BD98_TRYCR Uncharacterized protein OS=Trypanosoma cruzi Dm28c GN=TCDM_05848 PE=4 SV=1	1	1	1	1	1	1	1	1	1	1	1	1	1	1	1	1	1	1	1	1	1	1	1	1	1	1	1	1	1	1	1	1	1	1	1	1	1	1	1	2.8	2.8	2.8	58.512	545	0
V5BDA4	4	4	3	>tr|V5BDA4|V5BDA4_TRYCR Uncharacterized protein OS=Trypanosoma cruzi Dm28c GN=TCDM_05865 PE=4 SV=1	4	4	3	2	3	3	3	2	3	3	1	2	1	1	2	2	3	3	3	2	3	3	1	2	1	1	2	2	3	3	3	2	3	3	1	2	1	1	2	9.1	9.1	9.1	43.835	396	0
V5BDA5	3	3	3	>tr|V5BDA5|V5BDA5_TRYCR Farnesyl pyrophosphate synthase OS=Trypanosoma cruzi Dm28c GN=TCDM_09927 PE=3 SV=1	3	3	3	3	3	3	3	3	3	3	3	3	3	3	3	3	3	3	3	3	3	3	3	3	3	3	3	3	3	3	3	3	3	3	3	3	3	3	3	19.1	19.1	19.1	41.188	362	0
V5BDA8	1	1	1	>tr|V5BDA8|V5BDA8_TRYCR Uncharacterized protein OS=Trypanosoma cruzi Dm28c GN=TCDM_05872 PE=4 SV=1	1	1	1	0	0	0	0	0	1	0	1	0	1	0	0	0	0	0	0	0	1	0	1	0	1	0	0	0	0	0	0	0	1	0	1	0	1	0	0	4.6	4.6	4.6	51.001	454	0
V5BDB2	2	2	2	>tr|V5BDB2|V5BDB2_TRYCR Uncharacterized protein OS=Trypanosoma cruzi Dm28c GN=TCDM_05879 PE=4 SV=1	2	2	2	0	1	1	0	1	2	1	2	1	2	0	0	0	1	1	0	1	2	1	2	1	2	0	0	0	1	1	0	1	2	1	2	1	2	0	0	4.8	4.8	4.8	78.442	691	0
V5BMG9;V5BDB9	2;2	2;2	2;2	>tr|V5BMG9|V5BMG9_TRYCR Uncharacterized protein OS=Trypanosoma cruzi Dm28c GN=TCDM_05785 PE=4 SV=1;>tr|V5BDB9|V5BDB9_TRYCR Uncharacterized protein OS=Trypanosoma cruzi Dm28c GN=TCDM_05786 PE=4 SV=1	2	2	2	1	0	0	0	0	0	0	0	0	0	1	1	1	0	0	0	0	0	0	0	0	0	1	1	1	0	0	0	0	0	0	0	0	0	1	1	17	17	17	19.296	188;514	0.0015848
V5BDC6	2	2	2	>tr|V5BDC6|V5BDC6_TRYCR Uncharacterized protein OS=Trypanosoma cruzi Dm28c GN=TCDM_05798 PE=4 SV=1	2	2	2	1	1	1	1	1	0	1	0	1	0	1	2	1	1	1	1	1	0	1	0	1	0	1	2	1	1	1	1	1	0	1	0	1	0	1	2	4.8	4.8	4.8	59.772	526	0
V5BDC9	2	2	2	>tr|V5BDC9|V5BDC9_TRYCR Uncharacterized protein OS=Trypanosoma cruzi Dm28c GN=TCDM_05803 PE=4 SV=1	2	2	2	2	2	2	2	2	2	2	2	1	1	2	1	2	2	2	2	2	2	2	2	1	1	2	1	2	2	2	2	2	2	2	2	1	1	2	1	1.4	1.4	1.4	122.94	1088	0.0087843
V5BDE1	2	2	2	>tr|V5BDE1|V5BDE1_TRYCR Golgi/lysosome glycoprotein OS=Trypanosoma cruzi Dm28c GN=TCDM_07983 PE=4 SV=1	2	2	2	1	1	1	0	2	2	1	1	2	1	0	0	1	1	1	0	2	2	1	1	2	1	0	0	1	1	1	0	2	2	1	1	2	1	0	0	8.1	8.1	8.1	68.262	615	0.003651
V5BDE4	2	2	2	>tr|V5BDE4|V5BDE4_TRYCR Uncharacterized protein OS=Trypanosoma cruzi Dm28c GN=TCDM_09878 PE=4 SV=1	2	2	2	2	1	2	2	2	1	2	1	2	1	0	1	2	1	2	2	2	1	2	1	2	1	0	1	2	1	2	2	2	1	2	1	2	1	0	1	7.2	7.2	7.2	68.348	594	0
V5BDE5	2	2	2	>tr|V5BDE5|V5BDE5_TRYCR Uncharacterized protein OS=Trypanosoma cruzi Dm28c GN=TCDM_05709 PE=4 SV=1	2	2	2	1	1	2	1	1	1	1	1	1	0	0	0	1	1	2	1	1	1	1	1	1	0	0	0	1	1	2	1	1	1	1	1	1	0	0	0	10.4	10.4	10.4	37.796	345	0.0025878
V5BDF5	2	2	2	>tr|V5BDF5|V5BDF5_TRYCR Protein kinase OS=Trypanosoma cruzi Dm28c GN=TCDM_07995 PE=3 SV=1	2	2	2	2	2	2	2	2	0	2	0	2	0	2	1	2	2	2	2	2	0	2	0	2	0	2	1	2	2	2	2	2	0	2	0	2	0	2	1	4	4	4	72.862	657	0
V5BDF9	7	7	7	>tr|V5BDF9|V5BDF9_TRYCR Paraflagellar rod component OS=Trypanosoma cruzi Dm28c GN=TCDM_05730 PE=4 SV=1	7	7	7	5	5	4	6	5	4	3	4	6	3	7	6	5	5	4	6	5	4	3	4	6	3	7	6	5	5	4	6	5	4	3	4	6	3	7	6	20.4	20.4	20.4	68.948	599	0
V5BDG0	2	2	2	>tr|V5BDG0|V5BDG0_TRYCR Uncharacterized protein OS=Trypanosoma cruzi Dm28c GN=TCDM_08001 PE=4 SV=1	2	2	2	2	1	2	2	2	2	2	1	2	1	1	1	2	1	2	2	2	2	2	1	2	1	1	1	2	1	2	2	2	2	2	1	2	1	1	1	8.6	8.6	8.6	24.711	220	0
V5BDG4	6	6	6	>tr|V5BDG4|V5BDG4_TRYCR Uncharacterized protein OS=Trypanosoma cruzi Dm28c GN=TCDM_05736 PE=4 SV=1	6	6	6	0	1	3	3	2	0	4	1	2	1	5	5	0	1	3	3	2	0	4	1	2	1	5	5	0	1	3	3	2	0	4	1	2	1	5	5	37.5	37.5	37.5	29.803	269	0
V5BDG8	2	2	2	>tr|V5BDG8|V5BDG8_TRYCR Inosine-5-monophosphate dehydrogenase OS=Trypanosoma cruzi Dm28c GN=TCDM_09871 PE=3 SV=1	2	2	2	2	2	2	2	2	1	2	0	1	1	0	1	2	2	2	2	2	1	2	0	1	1	0	1	2	2	2	2	2	1	2	0	1	1	0	1	7	7	7	52.403	484	0
V5BDG9	1	1	1	>tr|V5BDG9|V5BDG9_TRYCR Uncharacterized protein OS=Trypanosoma cruzi Dm28c GN=TCDM_05743 PE=4 SV=1	1	1	1	1	1	1	1	1	0	0	1	1	0	1	1	1	1	1	1	1	0	0	1	1	0	1	1	1	1	1	1	1	0	0	1	1	0	1	1	4.1	4.1	4.1	34.709	317	0.00085434
V5BDH3	1	1	1	>tr|V5BDH3|V5BDH3_TRYCR Uncharacterized protein OS=Trypanosoma cruzi Dm28c GN=TCDM_05750 PE=4 SV=1	1	1	1	0	1	1	1	1	1	1	1	1	0	1	1	0	1	1	1	1	1	1	1	1	0	1	1	0	1	1	1	1	1	1	1	1	0	1	1	0.9	0.9	0.9	117.02	1059	0.0067857
V5BDI1	2	2	2	>tr|V5BDI1|V5BDI1_TRYCR Uncharacterized protein OS=Trypanosoma cruzi Dm28c GN=TCDM_05762 PE=4 SV=1	2	2	2	1	0	0	0	0	1	0	1	0	1	0	0	1	0	0	0	0	1	0	1	0	1	0	0	1	0	0	0	0	1	0	1	0	1	0	0	6.2	6.2	6.2	34.577	305	0.0036417
V5BDI5	3	3	3	>tr|V5BDI5|V5BDI5_TRYCR Uncharacterized protein OS=Trypanosoma cruzi Dm28c GN=TCDM_07967 PE=4 SV=1	3	3	3	3	3	3	3	3	3	3	3	3	3	3	3	3	3	3	3	3	3	3	3	3	3	3	3	3	3	3	3	3	3	3	3	3	3	3	3	7.4	7.4	7.4	61.411	557	0
V5BDI6	2	2	2	>tr|V5BDI6|V5BDI6_TRYCR Phospholipid:diacylglycerol acyltransferase OS=Trypanosoma cruzi Dm28c GN=TCDM_05768 PE=4 SV=1	2	2	2	1	1	2	1	2	1	1	1	2	1	1	1	1	1	2	1	2	1	1	1	2	1	1	1	1	1	2	1	2	1	1	1	2	1	1	1	6.3	6.3	6.3	73.592	647	0
V5BDI9	5	5	5	>tr|V5BDI9|V5BDI9_TRYCR Uncharacterized protein OS=Trypanosoma cruzi Dm28c GN=TCDM_14108 PE=4 SV=1	5	5	5	5	5	5	5	5	5	5	5	5	5	5	4	5	5	5	5	5	5	5	5	5	5	5	4	5	5	5	5	5	5	5	5	5	5	5	4	18.9	18.9	18.9	35.27	318	0
V5BDJ7	26	26	26	>tr|V5BDJ7|V5BDJ7_TRYCR Uncharacterized protein OS=Trypanosoma cruzi Dm28c GN=TCDM_07917 PE=4 SV=1	26	26	26	13	14	13	15	14	14	17	16	14	15	20	18	13	14	13	15	14	14	17	16	14	15	20	18	13	14	13	15	14	14	17	16	14	15	20	18	9.5	9.5	9.5	500.95	4412	0
V5BDK6	2	2	2	>tr|V5BDK6|V5BDK6_TRYCR Uncharacterized protein OS=Trypanosoma cruzi Dm28c GN=TCDM_07929 PE=4 SV=1	2	2	2	0	1	1	1	1	1	1	0	1	1	0	0	0	1	1	1	1	1	1	0	1	1	0	0	0	1	1	1	1	1	1	0	1	1	0	0	3.3	3.3	3.3	111.76	956	0.0081792
V5BDK8	1	1	1	>tr|V5BDK8|V5BDK8_TRYCR Methylthioribose-1-phosphate isomerase OS=Trypanosoma cruzi Dm28c GN=TCDM_09816 PE=3 SV=1	1	1	1	0	0	0	0	0	0	0	1	0	0	0	0	0	0	0	0	0	0	0	1	0	0	0	0	0	0	0	0	0	0	0	1	0	0	0	0	5.5	5.5	5.5	45.299	420	0
V5BDL0	8	8	8	>tr|V5BDL0|V5BDL0_TRYCR Actin OS=Trypanosoma cruzi Dm28c GN=TCDM_05641 PE=3 SV=1	8	8	8	7	5	7	8	7	6	8	7	6	5	7	8	7	5	7	8	7	6	8	7	6	5	7	8	7	5	7	8	7	6	8	7	6	5	7	8	37	37	37	41.968	376	0
V5BDL7	8	8	8	>tr|V5BDL7|V5BDL7_TRYCR Plasma membrane ATPase OS=Trypanosoma cruzi Dm28c GN=TCDM_05654 PE=3 SV=1	8	8	8	6	6	6	6	6	6	7	7	7	6	7	5	6	6	6	6	6	6	7	7	7	6	7	5	6	6	6	6	6	6	7	7	7	6	7	5	15.8	15.8	15.8	99.581	898	0
V5BDM5	3	3	2	>tr|V5BDM5|V5BDM5_TRYCR Uncharacterized protein OS=Trypanosoma cruzi Dm28c GN=TCDM_05669 PE=4 SV=1	3	3	2	2	2	2	2	2	1	2	1	2	2	2	2	2	2	2	2	2	1	2	1	2	2	2	2	2	2	2	2	2	1	2	1	2	2	2	2	10.4	10.4	7.9	31.549	278	0
V5BDM6	1	1	1	>tr|V5BDM6|V5BDM6_TRYCR Oligosaccharyl transferase subunit OS=Trypanosoma cruzi Dm28c GN=TCDM_07896 PE=4 SV=1	1	1	1	1	1	1	1	1	0	0	0	1	0	1	1	1	1	1	1	1	0	0	0	1	0	1	1	1	1	1	1	1	0	0	0	1	0	1	1	1.3	1.3	1.3	92.815	830	0.001249
V5BDM9	6	6	6	>tr|V5BDM9|V5BDM9_TRYCR Uncharacterized protein OS=Trypanosoma cruzi Dm28c GN=TCDM_05677 PE=4 SV=1	6	6	6	3	4	4	4	4	4	5	5	5	3	5	4	3	4	4	4	4	4	5	5	5	3	5	4	3	4	4	4	4	4	5	5	5	3	5	4	14.9	14.9	14.9	67.445	599	0
V5BDN6	8	8	8	>tr|V5BDN6|V5BDN6_TRYCR Nascent polypeptide associated complex subunit OS=Trypanosoma cruzi Dm28c GN=TCDM_05688 PE=4 SV=1	8	8	8	6	6	8	8	5	6	7	5	5	5	5	4	6	6	8	8	5	6	7	5	5	5	5	4	6	6	8	8	5	6	7	5	5	5	5	4	55.2	55.2	55.2	19.58	181	0
V5BDN8	2	2	2	>tr|V5BDN8|V5BDN8_TRYCR Uncharacterized protein OS=Trypanosoma cruzi Dm28c GN=TCDM_07850 PE=4 SV=1	2	2	2	2	2	2	2	2	0	1	0	1	0	2	2	2	2	2	2	2	0	1	0	1	0	2	2	2	2	2	2	2	0	1	0	1	0	2	2	7.6	7.6	7.6	42.148	406	0
V5BDP2	1	1	1	>tr|V5BDP2|V5BDP2_TRYCR Dynein heavy chain OS=Trypanosoma cruzi Dm28c GN=TCDM_07856 PE=4 SV=1	1	1	1	0	1	1	1	1	1	1	1	1	1	0	0	0	1	1	1	1	1	1	1	1	1	0	0	0	1	1	1	1	1	1	1	1	1	0	0	1.2	1.2	1.2	191.5	1701	0.0050542
V5BDP3	2	2	2	>tr|V5BDP3|V5BDP3_TRYCR Ubiquitin-conjugating enzyme e2 OS=Trypanosoma cruzi Dm28c GN=TCDM_14074 PE=3 SV=1	2	2	2	1	1	1	1	1	1	1	1	1	2	0	1	1	1	1	1	1	1	1	1	1	2	0	1	1	1	1	1	1	1	1	1	1	2	0	1	29.1	29.1	29.1	17.474	151	0
V5BDP5	2	2	2	>tr|V5BDP5|V5BDP5_TRYCR Uncharacterized protein OS=Trypanosoma cruzi Dm28c GN=TCDM_07861 PE=4 SV=1	2	2	2	1	1	1	1	1	1	1	1	1	1	2	2	1	1	1	1	1	1	1	1	1	1	2	2	1	1	1	1	1	1	1	1	1	1	2	2	4.9	4.9	4.9	116.91	993	0
V5BDQ2	11	11	11	>tr|V5BDQ2|V5BDQ2_TRYCR Uncharacterized protein OS=Trypanosoma cruzi Dm28c GN=TCDM_07871 PE=4 SV=1	11	11	11	9	8	5	7	5	3	7	4	4	3	3	3	9	8	5	7	5	3	7	4	4	3	3	3	9	8	5	7	5	3	7	4	4	3	3	3	47.2	47.2	47.2	35.045	318	0
V5BDQ5	2	2	2	>tr|V5BDQ5|V5BDQ5_TRYCR Uncharacterized protein OS=Trypanosoma cruzi Dm28c GN=TCDM_05581 PE=4 SV=1	2	2	2	2	1	1	1	1	1	1	1	1	1	0	0	2	1	1	1	1	1	1	1	1	1	0	0	2	1	1	1	1	1	1	1	1	1	0	0	12.8	12.8	12.8	27.889	257	0
V5BDR3	3	3	3	>tr|V5BDR3|V5BDR3_TRYCR Uncharacterized protein OS=Trypanosoma cruzi Dm28c GN=TCDM_07802 PE=4 SV=1	3	3	3	1	0	0	1	0	0	0	1	0	0	2	2	1	0	0	1	0	0	0	1	0	0	2	2	1	0	0	1	0	0	0	1	0	0	2	2	17.6	17.6	17.6	30.11	278	0
V5BDR4	2	2	2	>tr|V5BDR4|V5BDR4_TRYCR Uncharacterized protein OS=Trypanosoma cruzi Dm28c GN=TCDM_05593 PE=4 SV=1	2	2	2	1	1	1	1	1	1	1	1	1	1	2	2	1	1	1	1	1	1	1	1	1	1	2	2	1	1	1	1	1	1	1	1	1	1	2	2	12.6	12.6	12.6	28.79	261	0
V5BDR7	4	4	4	>tr|V5BDR7|V5BDR7_TRYCR Adenosine monophosphate deaminase OS=Trypanosoma cruzi Dm28c GN=TCDM_07809 PE=4 SV=1	4	4	4	4	3	2	3	3	2	3	1	3	2	2	2	4	3	2	3	3	2	3	1	3	2	2	2	4	3	2	3	3	2	3	1	3	2	2	2	4.2	4.2	4.2	117.61	1040	0
V5BDR9	2	2	2	>tr|V5BDR9|V5BDR9_TRYCR Uncharacterized protein OS=Trypanosoma cruzi Dm28c GN=TCDM_09783 PE=4 SV=1	2	2	2	1	1	0	0	1	0	0	0	1	0	2	2	1	1	0	0	1	0	0	0	1	0	2	2	1	1	0	0	1	0	0	0	1	0	2	2	4.5	4.5	4.5	77.519	689	0
V5BDS3	3	3	3	>tr|V5BDS3|V5BDS3_TRYCR Uncharacterized protein OS=Trypanosoma cruzi Dm28c GN=TCDM_05609 PE=4 SV=1	3	3	3	2	2	2	3	2	2	2	2	2	2	3	3	2	2	2	3	2	2	2	2	2	2	3	3	2	2	2	3	2	2	2	2	2	2	3	3	4.4	4.4	4.4	153.49	1377	0
V5BDS5	1	1	1	>tr|V5BDS5|V5BDS5_TRYCR Subtilisin-like serine peptidase OS=Trypanosoma cruzi Dm28c GN=TCDM_07823 PE=4 SV=1	1	1	1	0	1	0	1	1	0	0	1	1	0	1	1	0	1	0	1	1	0	0	1	1	0	1	1	0	1	0	1	1	0	0	1	1	0	1	1	8.3	8.3	8.3	33.119	302	0.0012235
V5BDS8	1	1	1	>tr|V5BDS8|V5BDS8_TRYCR Uncharacterized protein OS=Trypanosoma cruzi Dm28c GN=TCDM_05619 PE=4 SV=1	1	1	1	0	0	1	1	1	1	1	1	1	1	1	1	0	0	1	1	1	1	1	1	1	1	1	1	0	0	1	1	1	1	1	1	1	1	1	1	5.3	5.3	5.3	80.283	715	0.00045147
V5BDS9	4	4	4	>tr|V5BDS9|V5BDS9_TRYCR Uncharacterized protein OS=Trypanosoma cruzi Dm28c GN=TCDM_07831 PE=4 SV=1	4	4	4	2	3	2	3	2	2	3	1	1	1	3	3	2	3	2	3	2	2	3	1	1	1	3	3	2	3	2	3	2	2	3	1	1	1	3	3	6.4	6.4	6.4	73.487	654	0
V5BDT2	1	1	1	>tr|V5BDT2|V5BDT2_TRYCR Ribonuclease L inhibitor OS=Trypanosoma cruzi Dm28c GN=TCDM_05627 PE=3 SV=1	1	1	1	1	0	1	0	1	0	1	0	0	0	0	0	1	0	1	0	1	0	1	0	0	0	0	0	1	0	1	0	1	0	1	0	0	0	0	0	5.9	5.9	5.9	72.86	647	0.00042808
V5BDV9	4	4	4	>tr|V5BDV9|V5BDV9_TRYCR Peptidase OS=Trypanosoma cruzi Dm28c GN=TCDM_09728 PE=3 SV=1	4	4	4	3	4	3	3	3	2	3	2	3	2	1	2	3	4	3	3	3	2	3	2	3	2	1	2	3	4	3	3	3	2	3	2	3	2	1	2	10.2	10.2	10.2	100.85	909	0
V5BDW4	2	2	2	>tr|V5BDW4|V5BDW4_TRYCR Uncharacterized protein OS=Trypanosoma cruzi Dm28c GN=TCDM_05537 PE=4 SV=1	2	2	2	2	2	2	2	2	2	2	2	2	2	2	2	2	2	2	2	2	2	2	2	2	2	2	2	2	2	2	2	2	2	2	2	2	2	2	2	5.8	5.8	5.8	53.961	497	0
V5BDW6	1	1	1	>tr|V5BDW6|V5BDW6_TRYCR Uncharacterized protein OS=Trypanosoma cruzi Dm28c GN=TCDM_09711 PE=4 SV=1	1	1	1	1	1	1	1	1	1	1	1	1	1	0	0	1	1	1	1	1	1	1	1	1	1	0	0	1	1	1	1	1	1	1	1	1	1	0	0	2.2	2.2	2.2	91.141	904	0.0025974
V5BDW8	19	19	19	>tr|V5BDW8|V5BDW8_TRYCR Paraflagellar rod protein 3 OS=Trypanosoma cruzi Dm28c GN=TCDM_07792 PE=4 SV=1	19	19	19	15	15	15	15	16	13	16	13	15	9	16	15	15	15	15	15	16	13	16	13	15	9	16	15	15	15	15	15	16	13	16	13	15	9	16	15	39.9	39.9	39.9	68.719	589	0
V5BDX7	3	3	3	>tr|V5BDX7|V5BDX7_TRYCR Mitochondrial DNA polymerase I protein B OS=Trypanosoma cruzi Dm28c GN=TCDM_07733 PE=4 SV=1	3	3	3	1	1	0	0	0	2	1	1	0	1	1	0	1	1	0	0	0	2	1	1	0	1	1	0	1	1	0	0	0	2	1	1	0	1	1	0	3.4	3.4	3.4	166.38	1472	0
V5BDX9	1	1	1	>tr|V5BDX9|V5BDX9_TRYCR ATP-dependent RNA helicase OS=Trypanosoma cruzi Dm28c GN=TCDM_05557 PE=4 SV=1	1	1	1	1	1	1	1	1	1	1	1	1	1	0	0	1	1	1	1	1	1	1	1	1	1	0	0	1	1	1	1	1	1	1	1	1	1	0	0	1.5	1.5	1.5	131.06	1161	0
V5BE01	2	2	2	>tr|V5BE01|V5BE01_TRYCR Adenylosuccinate lyase OS=Trypanosoma cruzi Dm28c GN=TCDM_07701 PE=3 SV=1	2	2	2	2	2	2	1	1	1	2	1	2	1	1	1	2	2	2	1	1	1	2	1	2	1	1	1	2	2	2	1	1	1	2	1	2	1	1	1	9.3	9.3	9.3	52.478	462	0
V5BE07	3	2	1	>tr|V5BE07|V5BE07_TRYCR Retrotransposon hot spot (RHS) protein OS=Trypanosoma cruzi Dm28c GN=TCDM_09676 PE=4 SV=1	3	2	1	1	1	0	0	1	1	0	1	1	2	1	1	0	0	0	0	1	1	0	1	0	1	1	1	0	0	0	0	1	0	0	0	0	0	1	1	4.2	3.1	2	84.846	735	0.0043668
V5BE13	5	5	5	>tr|V5BE13|V5BE13_TRYCR NUP-1 protein OS=Trypanosoma cruzi Dm28c GN=TCDM_05455 PE=4 SV=1	5	5	5	3	2	2	3	2	2	2	2	3	1	1	1	3	2	2	3	2	2	2	2	3	1	1	1	3	2	2	3	2	2	2	2	3	1	1	1	7.3	7.3	7.3	115.71	1016	0
V5BE24	2	2	2	>tr|V5BE24|V5BE24_TRYCR FtsJ cell division protein OS=Trypanosoma cruzi Dm28c GN=TCDM_05479 PE=4 SV=1	2	2	2	0	0	0	0	0	1	0	1	0	1	1	1	0	0	0	0	0	1	0	1	0	1	1	1	0	0	0	0	0	1	0	1	0	1	1	1	3.3	3.3	3.3	87.176	767	0.0090846
V5BE31	6	6	6	>tr|V5BE31|V5BE31_TRYCR Uncharacterized protein OS=Trypanosoma cruzi Dm28c GN=TCDM_07670 PE=4 SV=1	6	6	6	3	3	4	4	4	3	5	3	5	3	0	0	3	3	4	4	4	3	5	3	5	3	0	0	3	3	4	4	4	3	5	3	5	3	0	0	19	19	19	59.466	536	0
V5BE36	2	2	2	>tr|V5BE36|V5BE36_TRYCR Uncharacterized protein OS=Trypanosoma cruzi Dm28c GN=TCDM_07678 PE=4 SV=1	2	2	2	2	2	2	2	2	2	2	2	2	2	2	1	2	2	2	2	2	2	2	2	2	2	2	1	2	2	2	2	2	2	2	2	2	2	2	1	11.8	11.8	11.8	31.582	297	0
V5BE45	3	3	3	>tr|V5BE45|V5BE45_TRYCR Calpain-like cysteine peptidase OS=Trypanosoma cruzi Dm28c GN=TCDM_09597 PE=4 SV=1	3	3	3	3	3	3	3	2	3	3	3	3	3	1	1	3	3	3	3	2	3	3	3	3	3	1	1	3	3	3	3	2	3	3	3	3	3	1	1	21.9	21.9	21.9	38.084	334	0
V5BE46	2	2	2	>tr|V5BE46|V5BE46_TRYCR Uncharacterized protein OS=Trypanosoma cruzi Dm28c GN=TCDM_07690 PE=4 SV=1	2	2	2	1	2	2	2	2	2	2	2	2	2	2	1	1	2	2	2	2	2	2	2	2	2	2	1	1	2	2	2	2	2	2	2	2	2	2	1	4.9	4.9	4.9	102.75	911	0
V5BE49	1	1	1	>tr|V5BE49|V5BE49_TRYCR Uncharacterized protein OS=Trypanosoma cruzi Dm28c GN=TCDM_09604 PE=4 SV=1	1	1	1	0	1	1	1	1	1	1	1	1	1	1	1	0	1	1	1	1	1	1	1	1	1	1	1	0	1	1	1	1	1	1	1	1	1	1	1	2.2	2.2	2.2	91.384	804	0
V5BE50	2	2	2	>tr|V5BE50|V5BE50_TRYCR Uncharacterized protein OS=Trypanosoma cruzi Dm28c GN=TCDM_07622 PE=4 SV=1	2	2	2	0	1	1	1	1	1	1	1	1	1	1	2	0	1	1	1	1	1	1	1	1	1	1	2	0	1	1	1	1	1	1	1	1	1	1	2	5.9	5.9	5.9	47.293	393	0.00045249
V5BE54	2	2	2	>tr|V5BE54|V5BE54_TRYCR Uncharacterized protein OS=Trypanosoma cruzi Dm28c GN=TCDM_07629 PE=4 SV=1	2	2	2	1	1	1	2	1	1	1	1	1	1	1	0	1	1	1	2	1	1	1	1	1	1	1	0	1	1	1	2	1	1	1	1	1	1	1	0	10.1	10.1	10.1	38.553	346	0
V5BE59	4	4	4	>tr|V5BE59|V5BE59_TRYCR Uncharacterized protein OS=Trypanosoma cruzi Dm28c GN=TCDM_07635 PE=4 SV=1	4	4	4	2	2	2	3	2	1	3	1	1	1	2	2	2	2	2	3	2	1	3	1	1	1	2	2	2	2	2	3	2	1	3	1	1	1	2	2	5.6	5.6	5.6	90.287	818	0
V5BE61	8	8	8	>tr|V5BE61|V5BE61_TRYCR Uncharacterized protein OS=Trypanosoma cruzi Dm28c GN=TCDM_05509 PE=4 SV=1	8	8	8	4	5	3	5	4	3	4	3	5	2	7	6	4	5	3	5	4	3	4	3	5	2	7	6	4	5	3	5	4	3	4	3	5	2	7	6	11.2	11.2	11.2	151.56	1348	0
V5BE65	8	8	8	>tr|V5BE65|V5BE65_TRYCR Uncharacterized protein OS=Trypanosoma cruzi Dm28c GN=TCDM_09571 PE=4 SV=1	8	8	8	5	6	6	6	6	5	6	5	6	5	6	7	5	6	6	6	6	5	6	5	6	5	6	7	5	6	6	6	6	5	6	5	6	5	6	7	7.4	7.4	7.4	180.11	1548	0
V5BE75	2	2	2	>tr|V5BE75|V5BE75_TRYCR ADP-ribosylation factor GTPase activating protein OS=Trypanosoma cruzi Dm28c GN=TCDM_07571 PE=4 SV=1	2	2	2	1	1	2	1	2	2	2	2	2	2	0	0	1	1	2	1	2	2	2	2	2	2	0	0	1	1	2	1	2	2	2	2	2	2	0	0	7.9	7.9	7.9	51.469	469	0
V5BE86	2	2	2	>tr|V5BE86|V5BE86_TRYCR Eukaryotic translation initiation factor 3 subunit I OS=Trypanosoma cruzi Dm28c GN=TCDM_07590 PE=3 SV=1	2	2	2	2	1	1	2	2	2	2	2	1	2	1	1	2	1	1	2	2	2	2	2	1	2	1	1	2	1	1	2	2	2	2	2	1	2	1	1	9.1	9.1	9.1	37.661	342	0
V5BE94	4	4	4	>tr|V5BE94|V5BE94_TRYCR Uncharacterized protein OS=Trypanosoma cruzi Dm28c GN=TCDM_05384 PE=4 SV=1	4	4	4	1	1	2	2	2	2	2	3	1	3	0	0	1	1	2	2	2	2	2	3	1	3	0	0	1	1	2	2	2	2	2	3	1	3	0	0	19.3	19.3	19.3	36.759	327	0
V5BE97	2	2	2	>tr|V5BE97|V5BE97_TRYCR Nascent polypeptide-associated complex subunit beta OS=Trypanosoma cruzi Dm28c GN=TCDM_07607 PE=3 SV=1	2	2	2	2	2	1	1	1	1	1	1	1	1	1	1	2	2	1	1	1	1	1	1	1	1	1	1	2	2	1	1	1	1	1	1	1	1	1	1	27.7	27.7	27.7	11.466	101	0
V5BEA1	1	1	1	>tr|V5BEA1|V5BEA1_TRYCR Uncharacterized protein OS=Trypanosoma cruzi Dm28c GN=TCDM_07615 PE=4 SV=1	1	1	1	1	1	1	1	1	1	1	1	1	1	1	1	1	1	1	1	1	1	1	1	1	1	1	1	1	1	1	1	1	1	1	1	1	1	1	1	2.5	2.5	2.5	119.67	1065	0
V5BEA4	3	3	3	>tr|V5BEA4|V5BEA4_TRYCR Uncharacterized protein OS=Trypanosoma cruzi Dm28c GN=TCDM_05405 PE=4 SV=1	3	3	3	3	2	2	2	3	3	3	3	3	3	3	3	3	2	2	2	3	3	3	3	3	3	3	3	3	2	2	2	3	3	3	3	3	3	3	3	5.5	5.5	5.5	56.43	494	0
V5BEA8	5	5	5	>tr|V5BEA8|V5BEA8_TRYCR 2-amino-3-ketobutyrate coenzyme A ligase OS=Trypanosoma cruzi Dm28c GN=TCDM_09537 PE=3 SV=1	5	5	5	5	4	4	4	4	4	4	4	3	3	2	2	5	4	4	4	4	4	4	4	3	3	2	2	5	4	4	4	4	4	4	4	3	3	2	2	21	21	21	43.614	404	0
V5BEB4	3	3	3	>tr|V5BEB4|V5BEB4_TRYCR Mitochondrial DNA polymerase I protein C OS=Trypanosoma cruzi Dm28c GN=TCDM_05423 PE=4 SV=1	3	3	3	0	0	0	0	1	2	0	1	1	1	0	0	0	0	0	0	1	2	0	1	1	1	0	0	0	0	0	0	1	2	0	1	1	1	0	0	4.4	4.4	4.4	167.11	1503	0
V5BEB7	4	4	4	>tr|V5BEB7|V5BEB7_TRYCR Uncharacterized protein OS=Trypanosoma cruzi Dm28c GN=TCDM_09548 PE=4 SV=1	4	4	4	2	3	4	2	4	1	2	1	4	2	3	3	2	3	4	2	4	1	2	1	4	2	3	3	2	3	4	2	4	1	2	1	4	2	3	3	23.4	23.4	23.4	35.892	299	0
V5BEB9	1	1	1	>tr|V5BEB9|V5BEB9_TRYCR Uncharacterized protein OS=Trypanosoma cruzi Dm28c GN=TCDM_07534 PE=4 SV=1	1	1	1	1	1	1	1	1	1	1	1	1	1	1	1	1	1	1	1	1	1	1	1	1	1	1	1	1	1	1	1	1	1	1	1	1	1	1	1	3.4	3.4	3.4	55.444	499	0
V5BEC4	1	1	1	>tr|V5BEC4|V5BEC4_TRYCR Uncharacterized protein OS=Trypanosoma cruzi Dm28c GN=TCDM_07540 PE=4 SV=1	1	1	1	1	1	0	1	1	0	0	0	1	0	1	0	1	1	0	1	1	0	0	0	1	0	1	0	1	1	0	1	1	0	0	0	1	0	1	0	1.3	1.3	1.3	104.65	926	0
V5BED6	1	1	1	>tr|V5BED6|V5BED6_TRYCR RNA-binding protein 4 OS=Trypanosoma cruzi Dm28c GN=TCDM_05326 PE=4 SV=1	1	1	1	1	1	1	1	1	1	1	1	1	1	0	0	1	1	1	1	1	1	1	1	1	1	0	0	1	1	1	1	1	1	1	1	1	1	0	0	3.1	3.1	3.1	52.287	489	0.0019194
V5BEE1	5	5	5	>tr|V5BEE1|V5BEE1_TRYCR Eukaryotic translation initiation factor 3 subunit E OS=Trypanosoma cruzi Dm28c GN=TCDM_09509 PE=3 SV=1	5	5	5	4	3	5	4	2	1	3	1	4	1	1	0	4	3	5	4	2	1	3	1	4	1	1	0	4	3	5	4	2	1	3	1	4	1	1	0	23.3	23.3	23.3	46.319	407	0
V5BEE5	1	1	1	>tr|V5BEE5|V5BEE5_TRYCR Uncharacterized protein OS=Trypanosoma cruzi Dm28c GN=TCDM_05337 PE=4 SV=1	1	1	1	0	1	0	0	1	0	0	0	0	0	0	0	0	1	0	0	1	0	0	0	0	0	0	0	0	1	0	0	1	0	0	0	0	0	0	0	5.5	5.5	5.5	60.904	545	0
V5BEE7	4	4	4	>tr|V5BEE7|V5BEE7_TRYCR Glycosomal membrane protein OS=Trypanosoma cruzi Dm28c GN=TCDM_14211 PE=4 SV=1	4	4	4	4	2	1	1	2	2	1	1	2	1	0	0	4	2	1	1	2	2	1	1	2	1	0	0	4	2	1	1	2	2	1	1	2	1	0	0	20.2	20.2	20.2	24.015	218	0
V5BEE8	7	7	7	>tr|V5BEE8|V5BEE8_TRYCR Uncharacterized protein OS=Trypanosoma cruzi Dm28c GN=TCDM_05344 PE=4 SV=1	7	7	7	3	2	4	4	5	2	4	3	3	2	4	5	3	2	4	4	5	2	4	3	3	2	4	5	3	2	4	4	5	2	4	3	3	2	4	5	4	4	4	263.78	2361	0
V5BEF0	2	2	2	>tr|V5BEF0|V5BEF0_TRYCR Uncharacterized protein OS=Trypanosoma cruzi Dm28c GN=TCDM_07483 PE=4 SV=1	2	2	2	1	1	2	0	2	0	2	0	0	0	1	1	1	1	2	0	2	0	2	0	0	0	1	1	1	1	2	0	2	0	2	0	0	0	1	1	7.1	7.1	7.1	58.042	521	0
V5BEF3	1	1	1	>tr|V5BEF3|V5BEF3_TRYCR Uncharacterized protein OS=Trypanosoma cruzi Dm28c GN=TCDM_05351 PE=4 SV=1	1	1	1	1	0	0	0	0	0	0	0	0	0	0	0	1	0	0	0	0	0	0	0	0	0	0	0	1	0	0	0	0	0	0	0	0	0	0	0	0.8	0.8	0.8	152.44	1377	0.00084175
V5BEF5	5	5	5	>tr|V5BEF5|V5BEF5_TRYCR Phosphoribosylpyrophosphate synthetase OS=Trypanosoma cruzi Dm28c GN=TCDM_07491 PE=4 SV=1	5	5	5	4	4	4	4	5	4	4	4	5	4	4	5	4	4	4	4	5	4	4	4	5	4	4	5	4	4	4	4	5	4	4	4	5	4	4	5	30.4	30.4	30.4	43.442	401	0
V5BEF6	2	2	2	>tr|V5BEF6|V5BEF6_TRYCR Uncharacterized protein OS=Trypanosoma cruzi Dm28c GN=TCDM_05357 PE=4 SV=1	2	2	2	2	2	2	2	2	2	2	2	2	2	2	2	2	2	2	2	2	2	2	2	2	2	2	2	2	2	2	2	2	2	2	2	2	2	2	2	2.8	2.8	2.8	72.016	675	0
V5BEH5;V5CJR4;V5B6L4;V5B7Q5;V5BFY1;V5AK16	4;2;1;1;1;1	3;1;0;1;1;0	0;0;0;0;0;0	>tr|V5BEH5|V5BEH5_TRYCR Uncharacterized protein OS=Trypanosoma cruzi Dm28c GN=TCDM_07431 PE=4 SV=1;>tr|V5CJR4|V5CJR4_TRYCR Structural maintenance of chromosome protein 4 OS=Trypanosoma cruzi Dm28c GN=TCDM_12921 PE=4 SV=1	4	3	0	3	4	3	3	4	3	4	4	4	3	3	3	2	3	2	2	3	2	3	3	3	2	2	2	0	0	0	0	0	0	0	0	0	0	0	0	16.6	13.2	0	49.728	446;197;314;434;492;555	0
V5BEJ0	25	25	25	>tr|V5BEJ0|V5BEJ0_TRYCR Uncharacterized protein OS=Trypanosoma cruzi Dm28c GN=TCDM_07450 PE=4 SV=1	25	25	25	18	17	20	22	21	23	24	23	24	20	8	7	18	17	20	22	21	23	24	23	24	20	8	7	18	17	20	22	21	23	24	23	24	20	8	7	34.3	34.3	34.3	94.278	867	0
V5BEJ3	1	1	1	>tr|V5BEJ3|V5BEJ3_TRYCR Endo-beta-N-acetylglucosaminidase OS=Trypanosoma cruzi Dm28c GN=TCDM_09433 PE=4 SV=1	1	1	1	0	0	0	0	1	0	1	0	0	0	0	0	0	0	0	0	1	0	1	0	0	0	0	0	0	0	0	0	1	0	1	0	0	0	0	0	1.6	1.6	1.6	111.24	1000	0.001226
V5BEJ8	3	3	3	>tr|V5BEJ8|V5BEJ8_TRYCR Uncharacterized protein OS=Trypanosoma cruzi Dm28c GN=TCDM_05294 PE=4 SV=1	3	3	3	1	2	1	1	1	0	1	1	1	0	1	0	1	2	1	1	1	0	1	1	1	0	1	0	1	2	1	1	1	0	1	1	1	0	1	0	5.4	5.4	5.4	143.69	1295	0.00044385
V5BEK1	1	1	1	>tr|V5BEK1|V5BEK1_TRYCR Uncharacterized protein OS=Trypanosoma cruzi Dm28c GN=TCDM_07465 PE=4 SV=1	1	1	1	1	1	1	1	1	1	1	1	1	1	0	0	1	1	1	1	1	1	1	1	1	1	0	0	1	1	1	1	1	1	1	1	1	1	0	0	2.2	2.2	2.2	76.424	682	0
V5BEK2	2	2	2	>tr|V5BEK2|V5BEK2_TRYCR Uncharacterized protein OS=Trypanosoma cruzi Dm28c GN=TCDM_05300 PE=4 SV=1	2	2	2	1	1	1	2	1	1	1	1	1	1	1	0	1	1	1	2	1	1	1	1	1	1	1	0	1	1	1	2	1	1	1	1	1	1	1	0	3.3	3.3	3.3	113.81	992	0
V5BEK5	4	4	4	>tr|V5BEK5|V5BEK5_TRYCR Protein kinase A catalytic subunit OS=Trypanosoma cruzi Dm28c GN=TCDM_05306 PE=4 SV=1	4	4	4	3	3	3	3	3	3	3	3	3	2	4	4	3	3	3	3	3	3	3	3	3	2	4	4	3	3	3	3	3	3	3	3	3	2	4	4	15.1	15.1	15.1	38.827	337	0
V5BEK7	2	2	2	>tr|V5BEK7|V5BEK7_TRYCR Uncharacterized protein OS=Trypanosoma cruzi Dm28c GN=TCDM_14032 PE=4 SV=1	2	2	2	1	2	2	1	2	1	2	1	1	1	2	2	1	2	2	1	2	1	2	1	1	1	2	2	1	2	2	1	2	1	2	1	1	1	2	2	15.4	15.4	15.4	15.369	136	0
V5BEL3	3	3	3	>tr|V5BEL3|V5BEL3_TRYCR Calpain-like cysteine peptidase OS=Trypanosoma cruzi Dm28c GN=TCDM_09423 PE=4 SV=1	3	3	3	2	2	2	1	2	2	2	2	3	2	1	1	2	2	2	1	2	2	2	2	3	2	1	1	2	2	2	1	2	2	2	2	3	2	1	1	11.3	11.3	11.3	78.268	692	0
V5BEP2	1	1	1	>tr|V5BEP2|V5BEP2_TRYCR Uncharacterized protein OS=Trypanosoma cruzi Dm28c GN=TCDM_05227 PE=4 SV=1	1	1	1	0	0	0	0	0	0	1	0	1	0	0	0	0	0	0	0	0	0	1	0	1	0	0	0	0	0	0	0	0	0	1	0	1	0	0	0	1.8	1.8	1.8	61.52	550	0.0025849
V5BEP6	2	2	2	>tr|V5BEP6|V5BEP6_TRYCR Uncharacterized protein OS=Trypanosoma cruzi Dm28c GN=TCDM_05237 PE=4 SV=1	2	2	2	2	2	2	2	2	2	2	2	2	2	1	0	2	2	2	2	2	2	2	2	2	2	1	0	2	2	2	2	2	2	2	2	2	2	1	0	3.9	3.9	3.9	77.312	691	0
V5BES3	2	2	2	>tr|V5BES3|V5BES3_TRYCR Uncharacterized protein OS=Trypanosoma cruzi Dm28c GN=TCDM_05143 PE=4 SV=1	2	2	2	1	1	2	1	1	1	1	1	1	1	0	0	1	1	2	1	1	1	1	1	1	1	0	0	1	1	2	1	1	1	1	1	1	1	0	0	4.1	4.1	4.1	74.538	676	0
V5BES4	6	6	6	>tr|V5BES4|V5BES4_TRYCR Uncharacterized protein OS=Trypanosoma cruzi Dm28c GN=TCDM_09336 PE=4 SV=1	6	6	6	4	5	5	5	5	2	5	2	4	3	6	5	4	5	5	5	5	2	5	2	4	3	6	5	4	5	5	5	5	2	5	2	4	3	6	5	13.6	13.6	13.6	56.552	514	0
V5BET0	1	1	1	>tr|V5BET0|V5BET0_TRYCR Uncharacterized protein OS=Trypanosoma cruzi Dm28c GN=TCDM_07352 PE=4 SV=1	1	1	1	0	0	0	0	0	0	0	0	0	0	0	1	0	0	0	0	0	0	0	0	0	0	0	1	0	0	0	0	0	0	0	0	0	0	0	1	2.1	2.1	2.1	58.425	527	0.0036443
V5BEU1	1	1	1	>tr|V5BEU1|V5BEU1_TRYCR Uncharacterized protein OS=Trypanosoma cruzi Dm28c GN=TCDM_05168 PE=4 SV=1	1	1	1	1	1	1	1	1	1	1	1	1	0	1	0	1	1	1	1	1	1	1	1	1	0	1	0	1	1	1	1	1	1	1	1	1	0	1	0	3.1	3.1	3.1	62.424	554	0
V5BEU5	6	6	6	>tr|V5BEU5|V5BEU5_TRYCR Uncharacterized protein OS=Trypanosoma cruzi Dm28c GN=TCDM_05174 PE=4 SV=1	6	6	6	5	4	6	6	6	4	6	4	6	2	5	4	5	4	6	6	6	4	6	4	6	2	5	4	5	4	6	6	6	4	6	4	6	2	5	4	12.6	12.6	12.6	108.08	966	0
V5BEU6	3	3	3	>tr|V5BEU6|V5BEU6_TRYCR NAD(P)-dependent steroid dehydrogenase protein OS=Trypanosoma cruzi Dm28c GN=TCDM_09280 PE=3 SV=1	3	3	3	2	3	3	3	3	3	3	3	2	2	2	2	2	3	3	3	3	3	3	3	2	2	2	2	2	3	3	3	3	3	3	3	2	2	2	2	14.3	14.3	14.3	46.051	406	0
V5BEU9	2	2	2	>tr|V5BEU9|V5BEU9_TRYCR Uncharacterized protein OS=Trypanosoma cruzi Dm28c GN=TCDM_05179 PE=4 SV=1	2	2	2	2	2	2	1	2	2	2	2	1	2	2	1	2	2	2	1	2	2	2	2	1	2	2	1	2	2	2	1	2	2	2	2	1	2	2	1	5.8	5.8	5.8	57.121	500	0
V5BEV2	2	2	2	>tr|V5BEV2|V5BEV2_TRYCR Uncharacterized protein OS=Trypanosoma cruzi Dm28c GN=TCDM_07372 PE=4 SV=1	2	2	2	1	2	2	2	1	1	2	2	1	0	1	1	1	2	2	2	1	1	2	2	1	0	1	1	1	2	2	2	1	1	2	2	1	0	1	1	3.1	3.1	3.1	112.29	1004	0.0019048
V5BEV3	2	2	2	>tr|V5BEV3|V5BEV3_TRYCR Uncharacterized protein OS=Trypanosoma cruzi Dm28c GN=TCDM_14489 PE=4 SV=1	2	2	2	2	2	2	1	2	2	2	1	1	1	2	2	2	2	2	1	2	2	2	1	1	1	2	2	2	2	2	1	2	2	2	1	1	1	2	2	8	8	8	54.068	490	0
V5BEV7	4	4	4	>tr|V5BEV7|V5BEV7_TRYCR Uncharacterized protein OS=Trypanosoma cruzi Dm28c GN=TCDM_09292 PE=4 SV=1	4	4	4	3	1	0	1	0	0	1	0	1	0	0	1	3	1	0	1	0	0	1	0	1	0	0	1	3	1	0	1	0	0	1	0	1	0	0	1	8.6	8.6	8.6	90.045	840	0
V5BEW0	3	3	3	>tr|V5BEW0|V5BEW0_TRYCR Histone H3 OS=Trypanosoma cruzi Dm28c GN=TCDM_14033 PE=4 SV=1	3	3	3	2	1	1	1	1	2	1	2	3	2	1	1	2	1	1	1	1	2	1	2	3	2	1	1	2	1	1	1	1	2	1	2	3	2	1	1	32.3	32.3	32.3	14.762	133	0
V5BEW2	1	1	1	>tr|V5BEW2|V5BEW2_TRYCR Uncharacterized protein OS=Trypanosoma cruzi Dm28c GN=TCDM_07308 PE=4 SV=1	1	1	1	0	1	1	1	0	0	0	0	0	0	0	0	0	1	1	1	0	0	0	0	0	0	0	0	0	1	1	1	0	0	0	0	0	0	0	0	3.3	3.3	3.3	49.098	428	0.0050688
V5BEW9	3	3	3	>tr|V5BEW9|V5BEW9_TRYCR Uncharacterized protein OS=Trypanosoma cruzi Dm28c GN=TCDM_07320 PE=4 SV=1	3	3	3	2	2	2	2	2	1	2	1	1	0	1	1	2	2	2	2	2	1	2	1	1	0	1	1	2	2	2	2	2	1	2	1	1	0	1	1	10.5	10.5	10.5	50.954	467	0
V5BEY0	1	1	1	>tr|V5BEY0|V5BEY0_TRYCR Uncharacterized protein OS=Trypanosoma cruzi Dm28c GN=TCDM_07341 PE=4 SV=1	1	1	1	1	1	0	1	1	1	0	1	1	1	1	0	1	1	0	1	1	1	0	1	1	1	1	0	1	1	0	1	1	1	0	1	1	1	1	0	2.4	2.4	2.4	93.374	835	0.0012521
V5BEY7	1	1	1	>tr|V5BEY7|V5BEY7_TRYCR Nucleolar RNA helicase II OS=Trypanosoma cruzi Dm28c GN=TCDM_07268 PE=4 SV=1	1	1	1	1	1	1	1	1	1	1	1	1	1	0	0	1	1	1	1	1	1	1	1	1	1	0	0	1	1	1	1	1	1	1	1	1	1	0	0	4.1	4.1	4.1	67.001	616	0.0004531
V5BEZ1	2	2	2	>tr|V5BEZ1|V5BEZ1_TRYCR Uncharacterized protein OS=Trypanosoma cruzi Dm28c GN=TCDM_07277 PE=4 SV=1	2	2	2	0	0	0	0	1	0	0	1	0	1	0	0	0	0	0	0	1	0	0	1	0	1	0	0	0	0	0	0	1	0	0	1	0	1	0	0	5	5	5	65.563	602	0.0015886
V5BF02	4	4	4	>tr|V5BF02|V5BF02_TRYCR Uncharacterized protein OS=Trypanosoma cruzi Dm28c GN=TCDM_07294 PE=4 SV=1	4	4	4	2	2	2	2	3	2	1	2	3	1	1	2	2	2	2	2	3	2	1	2	3	1	1	2	2	2	2	2	3	2	1	2	3	1	1	2	6.9	6.9	6.9	95.641	852	0
V5BF17	9	9	9	>tr|V5BF17|V5BF17_TRYCR Uncharacterized protein OS=Trypanosoma cruzi Dm28c GN=TCDM_07220 PE=4 SV=1	9	9	9	7	7	8	7	7	7	7	6	7	6	6	7	7	7	8	7	7	7	7	6	7	6	6	7	7	7	8	7	7	7	7	6	7	6	6	7	30.3	30.3	30.3	46.958	419	0
V5BF20	2	2	2	>tr|V5BF20|V5BF20_TRYCR Uncharacterized protein OS=Trypanosoma cruzi Dm28c GN=TCDM_07225 PE=4 SV=1	2	2	2	2	2	2	2	2	2	0	1	2	1	1	2	2	2	2	2	2	2	0	1	2	1	1	2	2	2	2	2	2	2	0	1	2	1	1	2	3.5	3.5	3.5	100.88	931	0.0004415
V5BF26	3	3	3	>tr|V5BF26|V5BF26_TRYCR Uncharacterized protein OS=Trypanosoma cruzi Dm28c GN=TCDM_09225 PE=4 SV=1	3	3	3	2	1	3	2	2	2	2	2	3	1	1	1	2	1	3	2	2	2	2	2	3	1	1	1	2	1	3	2	2	2	2	2	3	1	1	1	5.3	5.3	5.3	85.944	770	0
V5BF29	5	5	5	>tr|V5BF29|V5BF29_TRYCR Uncharacterized protein OS=Trypanosoma cruzi Dm28c GN=TCDM_07246 PE=4 SV=1	5	5	5	3	2	4	4	4	3	5	2	5	2	5	5	3	2	4	4	4	3	5	2	5	2	5	5	3	2	4	4	4	3	5	2	5	2	5	5	19.5	19.5	19.5	33.252	298	0
V5BF33	5	5	5	>tr|V5BF33|V5BF33_TRYCR Transketolase OS=Trypanosoma cruzi Dm28c GN=TCDM_07253 PE=3 SV=1	5	5	5	4	4	5	5	4	4	4	4	4	4	3	3	4	4	5	5	4	4	4	4	4	4	3	3	4	4	5	5	4	4	4	4	4	4	3	3	16.4	16.4	16.4	72.731	672	0
V5BF34	2	2	2	>tr|V5BF34|V5BF34_TRYCR Uncharacterized protein OS=Trypanosoma cruzi Dm28c GN=TCDM_04969 PE=4 SV=1	2	2	2	1	2	2	2	2	2	2	2	2	2	2	1	1	2	2	2	2	2	2	2	2	2	2	1	1	2	2	2	2	2	2	2	2	2	2	1	2.6	2.6	2.6	112.1	989	0
V5BF38	4	4	4	>tr|V5BF38|V5BF38_TRYCR Arginine N-methyltransferase OS=Trypanosoma cruzi Dm28c GN=TCDM_04976 PE=4 SV=1	4	4	4	4	3	3	3	2	1	2	1	2	1	1	1	4	3	3	3	2	1	2	1	2	1	1	1	4	3	3	3	2	1	2	1	2	1	1	1	24.7	24.7	24.7	38.934	340	0
V5BF40	4	4	4	>tr|V5BF40|V5BF40_TRYCR Uncharacterized protein OS=Trypanosoma cruzi Dm28c GN=TCDM_07171 PE=4 SV=1	4	4	4	3	1	3	3	3	1	3	1	3	2	1	2	3	1	3	3	3	1	3	1	3	2	1	2	3	1	3	3	3	1	3	1	3	2	1	2	4.9	4.9	4.9	116.6	1028	0
V5BF44	7	7	7	>tr|V5BF44|V5BF44_TRYCR Heterogeneous nuclear ribonucleoprotein H/F OS=Trypanosoma cruzi Dm28c GN=TCDM_07178 PE=4 SV=1	7	7	7	6	5	5	6	5	5	5	5	5	5	5	4	6	5	5	6	5	5	5	5	5	5	5	4	6	5	5	6	5	5	5	5	5	5	5	4	31.8	31.8	31.8	47.201	424	0
V5BF46	5	5	5	>tr|V5BF46|V5BF46_TRYCR Uncharacterized protein OS=Trypanosoma cruzi Dm28c GN=TCDM_04989 PE=4 SV=1	5	5	5	5	5	5	5	5	4	5	2	3	1	2	1	5	5	5	5	5	4	5	2	3	1	2	1	5	5	5	5	5	4	5	2	3	1	2	1	3.9	3.9	3.9	143.5	1320	0
V5BF48	2	2	2	>tr|V5BF48|V5BF48_TRYCR Uncharacterized protein OS=Trypanosoma cruzi Dm28c GN=TCDM_07187 PE=4 SV=1	2	2	2	1	1	1	1	0	1	0	1	0	1	1	1	1	1	1	1	0	1	0	1	0	1	1	1	1	1	1	1	0	1	0	1	0	1	1	1	2.6	2.6	2.6	85.866	774	0.0018975
V5BF49	1	1	1	>tr|V5BF49|V5BF49_TRYCR Uncharacterized protein OS=Trypanosoma cruzi Dm28c GN=TCDM_09203 PE=4 SV=1	1	1	1	0	1	1	1	0	0	0	1	1	0	0	0	0	1	1	1	0	0	0	1	1	0	0	0	0	1	1	1	0	0	0	1	1	0	0	0	1.6	1.6	1.6	86.093	802	0.00043103
V5BF52	2	2	2	>tr|V5BF52|V5BF52_TRYCR GTP-binding elongation factor Tu family OS=Trypanosoma cruzi Dm28c GN=TCDM_07197 PE=4 SV=1	2	2	2	1	1	2	1	2	1	1	1	1	1	1	0	1	1	2	1	2	1	1	1	1	1	1	0	1	1	2	1	2	1	1	1	1	1	1	0	4.6	4.6	4.6	92.225	847	0
V5BF54	3	3	3	>tr|V5BF54|V5BF54_TRYCR Uncharacterized protein OS=Trypanosoma cruzi Dm28c GN=TCDM_09208 PE=4 SV=1	3	3	3	2	2	3	2	3	2	3	2	3	3	3	3	2	2	3	2	3	2	3	2	3	3	3	3	2	2	3	2	3	2	3	2	3	3	3	3	10.4	10.4	10.4	53.877	482	0
V5BF57	1	1	1	>tr|V5BF57|V5BF57_TRYCR Uncharacterized protein OS=Trypanosoma cruzi Dm28c GN=TCDM_07205 PE=4 SV=1	1	1	1	1	1	1	1	1	1	1	1	1	1	1	1	1	1	1	1	1	1	1	1	1	1	1	1	1	1	1	1	1	1	1	1	1	1	1	1	3	3	3	37.672	330	0.0018839
V5BF65	1	1	1	>tr|V5BF65|V5BF65_TRYCR Cytochrome c oxidase subunit IV OS=Trypanosoma cruzi Dm28c GN=TCDM_05015 PE=4 SV=1	1	1	1	1	1	1	1	1	1	1	1	1	1	1	1	1	1	1	1	1	1	1	1	1	1	1	1	1	1	1	1	1	1	1	1	1	1	1	1	6.3	6.3	6.3	38.945	334	0
V5BF70	1	1	1	>tr|V5BF70|V5BF70_TRYCR Deoxyhypusine hydroxylase OS=Trypanosoma cruzi Dm28c GN=TCDM_07127 PE=3 SV=1	1	1	1	1	1	1	1	1	0	1	0	0	0	0	0	1	1	1	1	1	0	1	0	0	0	0	0	1	1	1	1	1	0	1	0	0	0	0	0	10.1	10.1	10.1	35.439	318	0.00045269
V5BF71	2	2	2	>tr|V5BF71|V5BF71_TRYCR Uncharacterized protein OS=Trypanosoma cruzi Dm28c GN=TCDM_05022 PE=4 SV=1	2	2	2	2	2	2	2	2	2	2	2	2	2	1	1	2	2	2	2	2	2	2	2	2	2	1	1	2	2	2	2	2	2	2	2	2	2	1	1	6.3	6.3	6.3	65.468	599	0
V5BF74	1	1	1	>tr|V5BF74|V5BF74_TRYCR Uncharacterized protein OS=Trypanosoma cruzi Dm28c GN=TCDM_07133 PE=4 SV=1	1	1	1	1	1	1	0	1	0	0	0	1	0	1	0	1	1	1	0	1	0	0	0	1	0	1	0	1	1	1	0	1	0	0	0	1	0	1	0	0.9	0.9	0.9	229.68	2125	0.0015717
V5BF76	2	2	2	>tr|V5BF76|V5BF76_TRYCR CDC16 OS=Trypanosoma cruzi Dm28c GN=TCDM_05029 PE=4 SV=1	2	2	2	1	1	1	1	1	1	1	2	1	1	1	0	1	1	1	1	1	1	1	2	1	1	1	0	1	1	1	1	1	1	1	2	1	1	1	0	2.7	2.7	2.7	91.123	824	0.0015842
V5BF86	3	3	3	>tr|V5BF86|V5BF86_TRYCR Uncharacterized protein OS=Trypanosoma cruzi Dm28c GN=TCDM_07148 PE=4 SV=1	3	3	3	2	1	2	2	3	0	2	0	2	0	1	0	2	1	2	2	3	0	2	0	2	0	1	0	2	1	2	2	3	0	2	0	2	0	1	0	1.8	1.8	1.8	269.21	2457	0
V5BF88	2	2	2	>tr|V5BF88|V5BF88_TRYCR Uncharacterized protein OS=Trypanosoma cruzi Dm28c GN=TCDM_04893 PE=4 SV=1	2	2	2	2	2	2	2	2	2	2	1	1	1	1	1	2	2	2	2	2	2	2	1	1	1	1	1	2	2	2	2	2	2	2	1	1	1	1	1	2.8	2.8	2.8	82.861	745	0
V5BF96	1	1	1	>tr|V5BF96|V5BF96_TRYCR Uncharacterized protein OS=Trypanosoma cruzi Dm28c GN=TCDM_04906 PE=4 SV=1	1	1	1	1	0	0	1	1	0	1	0	0	0	1	1	1	0	0	1	1	0	1	0	0	0	1	1	1	0	0	1	1	0	1	0	0	0	1	1	2.9	2.9	2.9	69.556	623	0
V5BFA0	2	2	2	>tr|V5BFA0|V5BFA0_TRYCR Uncharacterized protein OS=Trypanosoma cruzi Dm28c GN=TCDM_09139 PE=4 SV=1	2	2	2	1	1	2	1	1	1	1	1	1	0	0	0	1	1	2	1	1	1	1	1	1	0	0	0	1	1	2	1	1	1	1	1	1	0	0	0	4.3	4.3	4.3	103.58	947	0
V5BFA1	1	1	1	>tr|V5BFA1|V5BFA1_TRYCR Uncharacterized protein OS=Trypanosoma cruzi Dm28c GN=TCDM_04914 PE=4 SV=1	1	1	1	0	1	0	0	0	1	0	1	1	1	1	1	0	1	0	0	0	1	0	1	1	1	1	1	0	1	0	0	0	1	0	1	1	1	1	1	1.8	1.8	1.8	81.644	727	0.0015705
V5BFA2	1	1	1	>tr|V5BFA2|V5BFA2_TRYCR Uncharacterized protein OS=Trypanosoma cruzi Dm28c GN=TCDM_07089 PE=4 SV=1	1	1	1	1	1	1	1	1	1	1	1	1	0	0	0	1	1	1	1	1	1	1	1	1	0	0	0	1	1	1	1	1	1	1	1	1	0	0	0	7	7	7	35.711	327	0
V5BFA4	2	2	2	>tr|V5BFA4|V5BFA4_TRYCR Histone deacetylase OS=Trypanosoma cruzi Dm28c GN=TCDM_09147 PE=4 SV=1	2	2	2	1	1	1	2	0	0	0	0	1	0	0	0	1	1	1	2	0	0	0	0	1	0	0	0	1	1	1	2	0	0	0	0	1	0	0	0	1.8	1.8	1.8	66.522	610	0
V5BFB0	2	2	2	>tr|V5BFB0|V5BFB0_TRYCR CYC2-like cyclin OS=Trypanosoma cruzi Dm28c GN=TCDM_04931 PE=4 SV=1	2	2	2	2	2	2	2	2	0	1	0	1	0	1	1	2	2	2	2	2	0	1	0	1	0	1	1	2	2	2	2	2	0	1	0	1	0	1	1	2.2	2.2	2.2	114.63	1040	0
V5BFB2	6	6	6	>tr|V5BFB2|V5BFB2_TRYCR Uncharacterized protein OS=Trypanosoma cruzi Dm28c GN=TCDM_07102 PE=4 SV=1	6	6	6	3	2	3	5	5	3	3	2	3	2	6	6	3	2	3	5	5	3	3	2	3	2	6	6	3	2	3	5	5	3	3	2	3	2	6	6	11	11	11	101.07	912	0
V5BFB5	3	3	3	>tr|V5BFB5|V5BFB5_TRYCR Protein kinase OS=Trypanosoma cruzi Dm28c GN=TCDM_07107 PE=4 SV=1	3	3	3	3	3	2	3	2	3	3	3	3	3	3	3	3	3	2	3	2	3	3	3	3	3	3	3	3	3	2	3	2	3	3	3	3	3	3	3	5	5	5	97.928	858	0
V5BFC1	2	2	2	>tr|V5BFC1|V5BFC1_TRYCR Serine/threonine-protein phosphatase 2A 55 kDa regulatory subunit B OS=Trypanosoma cruzi Dm28c GN=TCDM_04952 PE=3 SV=1	2	2	2	2	2	2	2	2	2	1	2	2	1	2	2	2	2	2	2	2	2	1	2	2	1	2	2	2	2	2	2	2	2	1	2	2	1	2	2	5	5	5	75.824	680	0
V5BFD1	1	1	1	>tr|V5BFD1|V5BFD1_TRYCR Uncharacterized protein OS=Trypanosoma cruzi Dm28c GN=TCDM_04963 PE=4 SV=1	1	1	1	0	0	0	1	0	0	0	0	0	0	1	1	0	0	0	1	0	0	0	0	0	0	1	1	0	0	0	1	0	0	0	0	0	0	1	1	10.2	10.2	10.2	37.593	334	0.0050706
V5BFD6	1	1	1	>tr|V5BFD6|V5BFD6_TRYCR Uncharacterized protein OS=Trypanosoma cruzi Dm28c GN=TCDM_07044 PE=4 SV=1	1	1	1	0	1	1	1	1	1	1	1	0	1	1	1	0	1	1	1	1	1	1	1	0	1	1	1	0	1	1	1	1	1	1	1	0	1	1	1	4	4	4	43.581	400	0.003647
V5BFE1	4	4	4	>tr|V5BFE1|V5BFE1_TRYCR Uncharacterized protein OS=Trypanosoma cruzi Dm28c GN=TCDM_07052 PE=4 SV=1	4	4	4	2	0	2	2	3	0	1	0	1	0	3	1	2	0	2	2	3	0	1	0	1	0	3	1	2	0	2	2	3	0	1	0	1	0	3	1	10	10	10	96.419	899	0
V5BFE6	3	3	3	>tr|V5BFE6|V5BFE6_TRYCR Uncharacterized protein OS=Trypanosoma cruzi Dm28c GN=TCDM_07058 PE=4 SV=1	3	3	3	1	2	2	2	2	2	2	2	3	1	2	2	1	2	2	2	2	2	2	2	3	1	2	2	1	2	2	2	2	2	2	2	3	1	2	2	16	16	16	35.012	318	0
V5BFF3	2	2	2	>tr|V5BFF3|V5BFF3_TRYCR Uncharacterized protein OS=Trypanosoma cruzi Dm28c GN=TCDM_07077 PE=4 SV=1	2	2	2	2	1	1	1	1	1	1	1	1	1	2	1	2	1	1	1	1	1	1	1	1	1	2	1	2	1	1	1	1	1	1	1	1	1	2	1	2.8	2.8	2.8	110.34	999	0
V5BFF6	4	4	4	>tr|V5BFF6|V5BFF6_TRYCR Vacuolar-type proton translocating pyrophosphatase 1 OS=Trypanosoma cruzi Dm28c GN=TCDM_04844 PE=3 SV=1	4	4	4	3	3	3	3	3	3	3	3	3	4	3	3	3	3	3	3	3	3	3	3	3	4	3	3	3	3	3	3	3	3	3	3	3	4	3	3	7.6	7.6	7.6	85.422	814	0
V5BFG0	18	18	18	>tr|V5BFG0|V5BFG0_TRYCR Uncharacterized protein OS=Trypanosoma cruzi Dm28c GN=TCDM_04853 PE=4 SV=1	18	18	18	14	15	14	14	15	11	15	13	15	14	7	6	14	15	14	14	15	11	15	13	15	14	7	6	14	15	14	14	15	11	15	13	15	14	7	6	30.9	30.9	30.9	100.15	936	0
V5BFG6	2	2	2	>tr|V5BFG6|V5BFG6_TRYCR Uncharacterized protein OS=Trypanosoma cruzi Dm28c GN=TCDM_04859 PE=4 SV=1	2	2	2	0	0	0	0	0	0	0	0	1	0	2	2	0	0	0	0	0	0	0	0	1	0	2	2	0	0	0	0	0	0	0	0	1	0	2	2	13.9	13.9	13.9	30.725	273	0
V5BFH1	3	3	3	>tr|V5BFH1|V5BFH1_TRYCR Uncharacterized protein OS=Trypanosoma cruzi Dm28c GN=TCDM_04866 PE=4 SV=1	3	3	3	2	0	2	2	1	0	2	0	2	0	3	3	2	0	2	2	1	0	2	0	2	0	3	3	2	0	2	2	1	0	2	0	2	0	3	3	10	10	10	49.227	458	0
V5BFH3	1	1	1	>tr|V5BFH3|V5BFH3_TRYCR Uncharacterized protein OS=Trypanosoma cruzi Dm28c GN=TCDM_07008 PE=4 SV=1	1	1	1	0	1	0	1	0	1	1	1	0	1	0	1	0	1	0	1	0	1	1	1	0	1	0	1	0	1	0	1	0	1	1	1	0	1	0	1	1.7	1.7	1.7	118.55	1049	0.0029369
V5BFI3	2	2	2	>tr|V5BFI3|V5BFI3_TRYCR Uncharacterized protein OS=Trypanosoma cruzi Dm28c GN=TCDM_09022 PE=4 SV=1	2	2	2	1	1	1	1	1	0	1	0	1	0	2	2	1	1	1	1	1	0	1	0	1	0	2	2	1	1	1	1	1	0	1	0	1	0	2	2	6.1	6.1	6.1	71.189	658	0
V5BFJ3	1	1	1	>tr|V5BFJ3|V5BFJ3_TRYCR Uncharacterized protein OS=Trypanosoma cruzi Dm28c GN=TCDM_08997 PE=4 SV=1	1	1	1	1	1	1	1	1	1	1	1	0	0	1	0	1	1	1	1	1	1	1	1	0	0	1	0	1	1	1	1	1	1	1	1	0	0	1	0	4.4	4.4	4.4	31.749	273	0.0026119
V5BFJ9	8	8	8	>tr|V5BFJ9|V5BFJ9_TRYCR Succinate dehydrogenase [ubiquinone] flavoprotein subunit, mitochondrial OS=Trypanosoma cruzi Dm28c GN=TCDM_06962 PE=3 SV=1	8	8	8	5	5	6	5	6	5	6	5	6	4	6	5	5	5	6	5	6	5	6	5	6	4	6	5	5	5	6	5	6	5	6	5	6	4	6	5	23.5	23.5	23.5	66.876	609	0
V5BFK5	4	4	4	>tr|V5BFK5|V5BFK5_TRYCR Heat shock protein DNAJ OS=Trypanosoma cruzi Dm28c GN=TCDM_08977 PE=3 SV=1	4	4	4	4	2	3	2	2	1	2	1	1	1	1	2	4	2	3	2	2	1	2	1	1	1	1	2	4	2	3	2	2	1	2	1	1	1	1	2	18.5	18.5	18.5	44.19	399	0
V5BFL3	8	8	8	>tr|V5BFL3|V5BFL3_TRYCR Dynein heavy chain OS=Trypanosoma cruzi Dm28c GN=TCDM_08987 PE=4 SV=1	8	8	8	5	4	5	5	4	5	6	5	5	5	4	5	5	4	5	5	4	5	6	5	5	5	4	5	5	4	5	5	4	5	6	5	5	5	4	5	3.4	3.4	3.4	485.31	4242	0
V5BFL6	1	1	1	>tr|V5BFL6|V5BFL6_TRYCR Uncharacterized protein OS=Trypanosoma cruzi Dm28c GN=TCDM_06871 PE=4 SV=1	1	1	1	1	1	1	1	1	1	1	1	1	0	1	1	1	1	1	1	1	1	1	1	1	0	1	1	1	1	1	1	1	1	1	1	1	0	1	1	2.3	2.3	2.3	67.439	614	0
V5BFM1	1	1	1	>tr|V5BFM1|V5BFM1_TRYCR Vesicle-associated membrane protein OS=Trypanosoma cruzi Dm28c GN=TCDM_14444 PE=4 SV=1	1	1	1	1	1	1	1	0	1	1	1	0	1	0	0	1	1	1	1	0	1	1	1	0	1	0	0	1	1	1	1	0	1	1	1	0	1	0	0	14	14	14	25.257	222	0.00043459
V5BFM2	9	9	9	>tr|V5BFM2|V5BFM2_TRYCR Uncharacterized protein OS=Trypanosoma cruzi Dm28c GN=TCDM_06888 PE=4 SV=1	9	9	9	6	7	6	7	8	7	7	6	7	5	9	8	6	7	6	7	8	7	7	6	7	5	9	8	6	7	6	7	8	7	7	6	7	5	9	8	17.2	17.2	17.2	62.625	563	0
V5BFM4	3	3	3	>tr|V5BFM4|V5BFM4_TRYCR Uncharacterized protein OS=Trypanosoma cruzi Dm28c GN=TCDM_08956 PE=4 SV=1	3	3	3	2	1	1	0	0	1	1	2	0	1	0	1	2	1	1	0	0	1	1	2	0	1	0	1	2	1	1	0	0	1	1	2	0	1	0	1	11.4	11.4	11.4	50.116	457	0
V5BFM7	2	2	2	>tr|V5BFM7|V5BFM7_TRYCR Uncharacterized protein OS=Trypanosoma cruzi Dm28c GN=TCDM_06897 PE=4 SV=1	2	2	2	1	1	2	2	1	1	1	0	1	1	0	0	1	1	2	2	1	1	1	0	1	1	0	0	1	1	2	2	1	1	1	0	1	1	0	0	12.1	12.1	12.1	50.275	439	0
V5BFN1	4	4	4	>tr|V5BFN1|V5BFN1_TRYCR Uncharacterized protein OS=Trypanosoma cruzi Dm28c GN=TCDM_06903 PE=4 SV=1	4	4	4	1	1	2	1	2	0	1	2	1	0	3	1	1	1	2	1	2	0	1	2	1	0	3	1	1	1	2	1	2	0	1	2	1	0	3	1	6	6	6	123.82	1099	0
V5BFP6	1	1	1	>tr|V5BFP6|V5BFP6_TRYCR Uncharacterized protein OS=Trypanosoma cruzi Dm28c GN=TCDM_06921 PE=4 SV=1	1	1	1	1	1	1	1	1	0	1	0	1	0	1	1	1	1	1	1	1	0	1	0	1	0	1	1	1	1	1	1	1	0	1	0	1	0	1	1	3.8	3.8	3.8	50.084	469	0
V5BFP8	2	2	2	>tr|V5BFP8|V5BFP8_TRYCR Uncharacterized protein OS=Trypanosoma cruzi Dm28c GN=TCDM_06818 PE=4 SV=1	2	2	2	1	0	0	1	0	1	1	1	1	1	1	2	1	0	0	1	0	1	1	1	1	1	1	2	1	0	0	1	0	1	1	1	1	1	1	2	7.9	7.9	7.9	34.562	303	0.00043706
V5BFP9	6	6	6	>tr|V5BFP9|V5BFP9_TRYCR Dihydrolipoamide acetyltransferase OS=Trypanosoma cruzi Dm28c GN=TCDM_04768 PE=3 SV=1	6	6	6	2	2	2	2	3	3	4	1	4	2	3	2	2	2	2	2	3	3	4	1	4	2	3	2	2	2	2	2	3	3	4	1	4	2	3	2	18.3	18.3	18.3	49.718	471	0
V5BFQ6	2	2	2	>tr|V5BFQ6|V5BFQ6_TRYCR Uncharacterized protein OS=Trypanosoma cruzi Dm28c GN=TCDM_06825 PE=4 SV=1	2	2	2	2	2	2	2	2	2	2	2	2	2	2	2	2	2	2	2	2	2	2	2	2	2	2	2	2	2	2	2	2	2	2	2	2	2	2	2	8.2	8.2	8.2	61.089	562	0
V5BFQ9	1	1	1	>tr|V5BFQ9|V5BFQ9_TRYCR Fibrillarin OS=Trypanosoma cruzi Dm28c GN=TCDM_04780 PE=3 SV=1	1	1	1	1	1	1	1	1	1	1	1	1	1	0	0	1	1	1	1	1	1	1	1	1	1	0	0	1	1	1	1	1	1	1	1	1	1	0	0	10.5	10.5	10.5	33.12	313	0
V5BFR3	1	1	1	>tr|V5BFR3|V5BFR3_TRYCR GTP-binding protein OS=Trypanosoma cruzi Dm28c GN=TCDM_04786 PE=4 SV=1	1	1	1	0	0	1	0	0	0	0	1	1	0	1	0	0	0	1	0	0	0	0	1	1	0	1	0	0	0	1	0	0	0	0	1	1	0	1	0	3.2	3.2	3.2	51.393	474	0.0084926
V5BFR7	1	1	1	>tr|V5BFR7|V5BFR7_TRYCR Uncharacterized protein OS=Trypanosoma cruzi Dm28c GN=TCDM_08902 PE=4 SV=1	1	1	1	0	1	0	1	1	1	0	1	0	1	0	0	0	1	0	1	1	1	0	1	0	1	0	0	0	1	0	1	1	1	0	1	0	1	0	0	6.9	6.9	6.9	29.619	260	0.0025926
V5BFS0	1	1	1	>tr|V5BFS0|V5BFS0_TRYCR Uncharacterized protein OS=Trypanosoma cruzi Dm28c GN=TCDM_04799 PE=4 SV=1	1	1	1	1	1	1	1	1	1	1	1	1	1	1	0	1	1	1	1	1	1	1	1	1	1	1	0	1	1	1	1	1	1	1	1	1	1	1	0	3.1	3.1	3.1	65.585	584	0.00044623
V5BFS2	2	2	2	>tr|V5BFS2|V5BFS2_TRYCR Uncharacterized protein OS=Trypanosoma cruzi Dm28c GN=TCDM_08913 PE=4 SV=1	2	2	2	1	1	1	1	2	2	1	1	1	1	1	1	1	1	1	1	2	2	1	1	1	1	1	1	1	1	1	1	2	2	1	1	1	1	1	1	12.2	12.2	12.2	29.873	270	0
V5BFT0	1	1	1	>tr|V5BFT0|V5BFT0_TRYCR Uncharacterized protein OS=Trypanosoma cruzi Dm28c GN=TCDM_04815 PE=4 SV=1	1	1	1	0	1	1	1	1	1	1	1	1	1	0	0	0	1	1	1	1	1	1	1	1	1	0	0	0	1	1	1	1	1	1	1	1	1	0	0	2.5	2.5	2.5	59.101	521	0
V5BFT5	2	2	2	>tr|V5BFT5|V5BFT5_TRYCR Uncharacterized protein OS=Trypanosoma cruzi Dm28c GN=TCDM_04821 PE=4 SV=1	2	2	2	1	2	1	2	2	2	1	2	2	2	2	2	1	2	1	2	2	2	1	2	2	2	2	2	1	2	1	2	2	2	1	2	2	2	2	2	17.5	17.5	17.5	27.64	246	0
V5BFT7	2	2	2	>tr|V5BFT7|V5BFT7_TRYCR Uncharacterized protein OS=Trypanosoma cruzi Dm28c GN=TCDM_06765 PE=4 SV=1	2	2	2	0	2	2	1	2	1	2	1	1	0	2	0	0	2	2	1	2	1	2	1	1	0	2	0	0	2	2	1	2	1	2	1	1	0	2	0	6.9	6.9	6.9	56.637	522	0.00044092
V5BFT8	1	1	1	>tr|V5BFT8|V5BFT8_TRYCR Uncharacterized protein OS=Trypanosoma cruzi Dm28c GN=TCDM_14410 PE=4 SV=1	1	1	1	1	0	0	1	1	1	1	1	1	1	1	0	1	0	0	1	1	1	1	1	1	1	1	0	1	0	0	1	1	1	1	1	1	1	1	0	14.5	14.5	14.5	17.535	145	0
V5BFU8	2	2	2	>tr|V5BFU8|V5BFU8_TRYCR Uncharacterized protein OS=Trypanosoma cruzi Dm28c GN=TCDM_08876 PE=3 SV=1	2	2	2	1	1	1	1	1	2	1	2	2	1	1	1	1	1	1	1	1	2	1	2	2	1	1	1	1	1	1	1	1	2	1	2	2	1	1	1	5.6	5.6	5.6	43.46	374	0
V5BFV8	2	2	2	>tr|V5BFV8|V5BFV8_TRYCR Uncharacterized protein OS=Trypanosoma cruzi Dm28c GN=TCDM_08887 PE=4 SV=1	2	2	2	1	1	1	2	1	1	2	1	1	1	0	0	1	1	1	2	1	1	2	1	1	1	0	0	1	1	1	2	1	1	2	1	1	1	0	0	6.4	6.4	6.4	74.36	670	0
V5BFW1	4	4	4	>tr|V5BFW1|V5BFW1_TRYCR Uncharacterized protein OS=Trypanosoma cruzi Dm28c GN=TCDM_08893 PE=4 SV=1	4	4	4	3	3	3	2	3	3	4	2	3	2	0	0	3	3	3	2	3	3	4	2	3	2	0	0	3	3	3	2	3	3	4	2	3	2	0	0	10.3	10.3	10.3	94.553	826	0
V5BFW4	3	3	3	>tr|V5BFW4|V5BFW4_TRYCR Uncharacterized protein OS=Trypanosoma cruzi Dm28c GN=TCDM_04709 PE=4 SV=1	3	3	3	1	2	3	3	3	2	3	1	1	1	2	2	1	2	3	3	3	2	3	1	1	1	2	2	1	2	3	3	3	2	3	1	1	1	2	2	10.5	10.5	10.5	40.581	361	0
V5BFW6	2	2	2	>tr|V5BFW6|V5BFW6_TRYCR Uncharacterized protein OS=Trypanosoma cruzi Dm28c GN=TCDM_04717 PE=4 SV=1	2	2	2	1	1	1	1	1	1	1	2	1	2	0	0	1	1	1	1	1	1	1	2	1	2	0	0	1	1	1	1	1	1	1	2	1	2	0	0	11.2	11.2	11.2	34.317	312	0
V5BFX1	5	5	5	>tr|V5BFX1|V5BFX1_TRYCR Thioredoxin OS=Trypanosoma cruzi Dm28c GN=TCDM_04728 PE=4 SV=1	5	5	5	5	4	5	5	5	5	5	5	5	5	4	4	5	4	5	5	5	5	5	5	5	5	4	4	5	4	5	5	5	5	5	5	5	5	4	4	22	22	22	48.578	441	0
V5BFY2	1	1	1	>tr|V5BFY2|V5BFY2_TRYCR Uncharacterized protein OS=Trypanosoma cruzi Dm28c GN=TCDM_04746 PE=4 SV=1	1	1	1	1	1	1	1	1	1	1	1	1	1	1	0	1	1	1	1	1	1	1	1	1	1	1	0	1	1	1	1	1	1	1	1	1	1	1	0	7.5	7.5	7.5	28.231	254	0.0081676
V5BFY9	1	1	1	>tr|V5BFY9|V5BFY9_TRYCR Ubiquitin OS=Trypanosoma cruzi Dm28c GN=TCDM_14369 PE=4 SV=1	1	1	1	1	1	1	1	1	1	1	1	1	1	1	1	1	1	1	1	1	1	1	1	1	1	1	1	1	1	1	1	1	1	1	1	1	1	1	1	21.8	21.8	21.8	8.579	78	0
V5BFZ5	3	3	3	>tr|V5BFZ5|V5BFZ5_TRYCR Uncharacterized protein OS=Trypanosoma cruzi Dm28c GN=TCDM_06703 PE=4 SV=1	3	3	3	3	3	2	2	3	2	2	2	2	1	0	2	3	3	2	2	3	2	2	2	2	1	0	2	3	3	2	2	3	2	2	2	2	1	0	2	5.2	5.2	5.2	90.484	802	0
V5BFZ7	3	3	3	>tr|V5BFZ7|V5BFZ7_TRYCR Uncharacterized protein OS=Trypanosoma cruzi Dm28c GN=TCDM_08836 PE=4 SV=1	3	3	3	1	2	2	3	3	3	3	2	2	1	3	3	1	2	2	3	3	3	3	2	2	1	3	3	1	2	2	3	3	3	3	2	2	1	3	3	3.7	3.7	3.7	105.94	947	0
V5BG00	24	24	24	>tr|V5BG00|V5BG00_TRYCR Uncharacterized protein OS=Trypanosoma cruzi Dm28c GN=TCDM_06709 PE=4 SV=1	24	24	24	18	21	20	20	20	19	20	19	20	19	19	20	18	21	20	20	20	19	20	19	20	19	19	20	18	21	20	20	20	19	20	19	20	19	19	20	39.4	39.4	39.4	105.36	935	0
V5BG02	7	7	7	>tr|V5BG02|V5BG02_TRYCR Uncharacterized protein OS=Trypanosoma cruzi Dm28c GN=TCDM_08842 PE=4 SV=1	7	7	7	5	4	5	4	4	5	4	5	5	5	5	5	5	4	5	4	4	5	4	5	5	5	5	5	5	4	5	4	4	5	4	5	5	5	5	5	12.6	12.6	12.6	69.959	636	0
V5BG04	2	2	2	>tr|V5BG04|V5BG04_TRYCR DNA topoisomerase OS=Trypanosoma cruzi Dm28c GN=TCDM_04626 PE=3 SV=1	2	2	2	1	1	1	1	1	1	0	1	1	1	0	0	1	1	1	1	1	1	0	1	1	1	0	0	1	1	1	1	1	1	0	1	1	1	0	0	4.9	4.9	4.9	91.062	820	0.0015564
V5BG10	1	1	1	>tr|V5BG10|V5BG10_TRYCR Uncharacterized protein OS=Trypanosoma cruzi Dm28c GN=TCDM_06726 PE=4 SV=1	1	1	1	0	1	1	1	1	1	1	1	1	1	1	1	0	1	1	1	1	1	1	1	1	1	1	1	0	1	1	1	1	1	1	1	1	1	1	1	5.5	5.5	5.5	40.502	366	0
V5BG15	5	5	5	>tr|V5BG15|V5BG15_TRYCR Uncharacterized protein OS=Trypanosoma cruzi Dm28c GN=TCDM_08799 PE=4 SV=1	5	5	5	2	3	2	2	3	2	3	2	2	1	4	5	2	3	2	2	3	2	3	2	2	1	4	5	2	3	2	2	3	2	3	2	2	1	4	5	7.8	7.8	7.8	120.59	1093	0
V5BG20	1	1	1	>tr|V5BG20|V5BG20_TRYCR Uncharacterized protein OS=Trypanosoma cruzi Dm28c GN=TCDM_08807 PE=4 SV=1	1	1	1	1	1	1	1	1	1	1	1	1	1	1	1	1	1	1	1	1	1	1	1	1	1	1	1	1	1	1	1	1	1	1	1	1	1	1	1	5	5	5	49.287	440	0
V5BG29	1	1	1	>tr|V5BG29|V5BG29_TRYCR Uncharacterized protein OS=Trypanosoma cruzi Dm28c GN=TCDM_08769 PE=4 SV=1	1	1	1	1	0	1	1	1	1	1	1	1	1	1	1	1	0	1	1	1	1	1	1	1	1	1	1	1	0	1	1	1	1	1	1	1	1	1	1	5.7	5.7	5.7	37.396	335	0.0050505
V5BG30	3	3	3	>tr|V5BG30|V5BG30_TRYCR Uncharacterized protein OS=Trypanosoma cruzi Dm28c GN=TCDM_04668 PE=4 SV=1	3	3	3	2	3	2	2	2	2	2	2	2	1	1	1	2	3	2	2	2	2	2	2	2	1	1	1	2	3	2	2	2	2	2	2	2	1	1	1	10.1	10.1	10.1	40.661	357	0
V5BG34	2	2	2	>tr|V5BG34|V5BG34_TRYCR Glyceraldehyde-3-phosphate dehydrogenase OS=Trypanosoma cruzi Dm28c GN=TCDM_08774 PE=3 SV=1	2	2	2	2	0	1	1	1	1	1	1	1	0	2	1	2	0	1	1	1	1	1	1	1	0	2	1	2	0	1	1	1	1	1	1	1	0	2	1	8.9	8.9	8.9	37.284	347	0
V5BG41	3	3	3	>tr|V5BG41|V5BG41_TRYCR Uncharacterized protein OS=Trypanosoma cruzi Dm28c GN=TCDM_13854 PE=4 SV=1	3	3	3	3	3	3	3	3	3	3	3	3	2	2	1	3	3	3	3	3	3	3	3	3	2	2	1	3	3	3	3	3	3	3	3	3	2	2	1	21.4	21.4	21.4	26.805	234	0
V5BG46	7	7	7	>tr|V5BG46|V5BG46_TRYCR Protein kinase OS=Trypanosoma cruzi Dm28c GN=TCDM_06752 PE=3 SV=1	7	7	7	4	5	5	6	6	5	6	4	6	3	5	4	4	5	5	6	6	5	6	4	6	3	5	4	4	5	5	6	6	5	6	4	6	3	5	4	19.6	19.6	19.6	63.38	591	0
V5BG55	1	1	1	>tr|V5BG55|V5BG55_TRYCR Dynein intermediate chain OS=Trypanosoma cruzi Dm28c GN=TCDM_06758 PE=4 SV=1	1	1	1	1	1	1	1	1	1	0	0	1	0	1	0	1	1	1	1	1	1	0	0	1	0	1	0	1	1	1	1	1	1	0	0	1	0	1	0	1.5	1.5	1.5	77.961	740	0.0012505
V5BG68	1	1	1	>tr|V5BG68|V5BG68_TRYCR Uncharacterized protein OS=Trypanosoma cruzi Dm28c GN=TCDM_06666 PE=4 SV=1	1	1	1	0	1	1	0	1	0	1	0	1	1	0	0	0	1	1	0	1	0	1	0	1	1	0	0	0	1	1	0	1	0	1	0	1	1	0	0	7.3	7.3	7.3	39.325	358	0
V5BG77	3	3	3	>tr|V5BG77|V5BG77_TRYCR Uncharacterized protein OS=Trypanosoma cruzi Dm28c GN=TCDM_06677 PE=4 SV=1	3	3	3	2	2	2	2	2	2	2	3	2	2	2	2	2	2	2	2	2	2	2	3	2	2	2	2	2	2	2	2	2	2	2	3	2	2	2	2	5.2	5.2	5.2	118.26	1067	0
V5BG84	4	4	4	>tr|V5BG84|V5BG84_TRYCR Uncharacterized protein OS=Trypanosoma cruzi Dm28c GN=TCDM_08713 PE=4 SV=1	4	4	4	3	3	3	3	3	4	4	4	3	3	3	4	3	3	3	3	3	4	4	4	3	3	3	4	3	3	3	3	3	4	4	4	3	3	3	4	2.9	2.9	2.9	240.18	2136	0
V5BG89	1	1	1	>tr|V5BG89|V5BG89_TRYCR Uncharacterized protein OS=Trypanosoma cruzi Dm28c GN=TCDM_08721 PE=4 SV=1	1	1	1	1	1	1	1	1	1	1	1	1	1	1	1	1	1	1	1	1	1	1	1	1	1	1	1	1	1	1	1	1	1	1	1	1	1	1	1	3.7	3.7	3.7	44.547	403	0
V5BG93	1	1	1	>tr|V5BG93|V5BG93_TRYCR Uncharacterized protein OS=Trypanosoma cruzi Dm28c GN=TCDM_04581 PE=4 SV=1	1	1	1	1	1	1	1	1	1	1	1	1	1	0	0	1	1	1	1	1	1	1	1	1	1	0	0	1	1	1	1	1	1	1	1	1	1	0	0	2	2	2	66.949	603	0
V5BGA8	2	2	2	>tr|V5BGA8|V5BGA8_TRYCR Uncharacterized protein OS=Trypanosoma cruzi Dm28c GN=TCDM_04602 PE=4 SV=1	2	2	2	1	0	0	0	1	0	1	0	2	0	2	0	1	0	0	0	1	0	1	0	2	0	2	0	1	0	0	0	1	0	1	0	2	0	2	0	4.7	4.7	4.7	73.679	666	0
V5BGB1	1	1	1	>tr|V5BGB1|V5BGB1_TRYCR Nucleobase transporter OS=Trypanosoma cruzi Dm28c GN=TCDM_08693 PE=4 SV=1	1	1	1	0	0	1	1	1	0	1	0	1	0	0	0	0	0	1	1	1	0	1	0	1	0	0	0	0	0	1	1	1	0	1	0	1	0	0	0	4.8	4.8	4.8	50.279	457	0
V5BGB7	9	9	9	>tr|V5BGB7|V5BGB7_TRYCR Axoneme central apparatus protein OS=Trypanosoma cruzi Dm28c GN=TCDM_06625 PE=4 SV=1	9	9	9	5	5	5	6	5	4	5	5	8	6	4	5	5	5	5	6	5	4	5	5	8	6	4	5	5	5	5	6	5	4	5	5	8	6	4	5	13.9	13.9	13.9	94.225	849	0
V5BGB8	1	1	1	>tr|V5BGB8|V5BGB8_TRYCR Uncharacterized protein OS=Trypanosoma cruzi Dm28c GN=TCDM_14463 PE=4 SV=1	1	1	1	0	1	1	1	1	0	1	0	0	0	1	1	0	1	1	1	1	0	1	0	0	0	1	1	0	1	1	1	1	0	1	0	0	0	1	1	15.1	15.1	15.1	20.506	192	0.00044267
V5BGC6	1	1	1	>tr|V5BGC6|V5BGC6_TRYCR Uncharacterized protein OS=Trypanosoma cruzi Dm28c GN=TCDM_06638 PE=3 SV=1	1	1	1	1	1	1	1	1	1	1	1	1	1	1	1	1	1	1	1	1	1	1	1	1	1	1	1	1	1	1	1	1	1	1	1	1	1	1	1	4.3	4.3	4.3	47.048	422	0
V5BGD1	11	11	11	>tr|V5BGD1|V5BGD1_TRYCR Uncharacterized protein OS=Trypanosoma cruzi Dm28c GN=TCDM_06645 PE=4 SV=1	11	11	11	9	9	8	9	9	7	9	7	9	7	10	9	9	9	8	9	9	7	9	7	9	7	10	9	9	9	8	9	9	7	9	7	9	7	10	9	22.1	22.1	22.1	71.069	646	0
V5BGE7	1	1	1	>tr|V5BGE7|V5BGE7_TRYCR Eukaryotic peptide chain release factor subunit 1 OS=Trypanosoma cruzi Dm28c GN=TCDM_04483 PE=4 SV=1	1	1	1	0	0	1	1	1	0	1	0	0	0	0	0	0	0	1	1	1	0	1	0	0	0	0	0	0	0	1	1	1	0	1	0	0	0	0	0	4.4	4.4	4.4	50.785	452	0.00044131
V5BGF1	4	4	4	>tr|V5BGF1|V5BGF1_TRYCR Uncharacterized protein OS=Trypanosoma cruzi Dm28c GN=TCDM_04489 PE=4 SV=1	4	4	4	3	2	2	1	2	2	2	1	2	2	3	1	3	2	2	1	2	2	2	1	2	2	3	1	3	2	2	1	2	2	2	1	2	2	3	1	5.2	5.2	5.2	91.761	810	0
V5BGF3	7	7	7	>tr|V5BGF3|V5BGF3_TRYCR Uncharacterized protein OS=Trypanosoma cruzi Dm28c GN=TCDM_08668 PE=4 SV=1	7	7	7	4	5	5	5	5	5	5	4	5	3	6	6	4	5	5	5	5	5	5	4	5	3	6	6	4	5	5	5	5	5	5	4	5	3	6	6	10.5	10.5	10.5	112.47	982	0
V5BGG8;V5BH50	2;1	2;1	2;1	>tr|V5BGG8|V5BGG8_TRYCR Tyrosine aminotransferase OS=Trypanosoma cruzi Dm28c GN=TCDM_06595 PE=4 SV=1;>tr|V5BH50|V5BH50_TRYCR Tyrosine aminotransferase OS=Trypanosoma cruzi Dm28c GN=TCDM_08298 PE=4 SV=1	2	2	2	1	1	1	1	2	1	1	1	0	1	0	0	1	1	1	1	2	1	1	1	0	1	0	0	1	1	1	1	2	1	1	1	0	1	0	0	10.4	10.4	10.4	45.63	412;202	0
V5BGH6	7	7	7	>tr|V5BGH6|V5BGH6_TRYCR Uncharacterized protein OS=Trypanosoma cruzi Dm28c GN=TCDM_04530 PE=4 SV=1	7	7	7	5	5	4	4	4	5	5	5	4	3	3	2	5	5	4	4	4	5	5	5	4	3	3	2	5	5	4	4	4	5	5	5	4	3	3	2	17.6	17.6	17.6	59.225	517	0
V5BGH8	3	3	3	>tr|V5BGH8|V5BGH8_TRYCR Fumarate hydratase OS=Trypanosoma cruzi Dm28c GN=TCDM_06503 PE=4 SV=1	3	3	3	3	3	3	3	3	3	3	3	3	3	3	2	3	3	3	3	3	3	3	3	3	3	3	2	3	3	3	3	3	3	3	3	3	3	3	2	9.7	9.7	9.7	62.24	565	0
V5BGI4	4	4	4	>tr|V5BGI4|V5BGI4_TRYCR Uncharacterized protein OS=Trypanosoma cruzi Dm28c GN=TCDM_08622 PE=4 SV=1	4	4	4	2	3	3	4	3	3	3	3	2	1	4	3	2	3	3	4	3	3	3	3	2	1	4	3	2	3	3	4	3	3	3	3	2	1	4	3	1.8	1.8	1.8	296.02	2681	0
V5BGI9	2	2	2	>tr|V5BGI9|V5BGI9_TRYCR Uncharacterized protein OS=Trypanosoma cruzi Dm28c GN=TCDM_08631 PE=4 SV=1	2	2	2	2	1	1	1	1	1	1	1	1	1	1	0	2	1	1	1	1	1	1	1	1	1	1	0	2	1	1	1	1	1	1	1	1	1	1	0	3.2	3.2	3.2	66.811	624	0
V5BGJ6	6	6	6	>tr|V5BGJ6|V5BGJ6_TRYCR RAB GDP dissociation inhibitor alpha OS=Trypanosoma cruzi Dm28c GN=TCDM_06527 PE=4 SV=1	6	6	6	5	5	5	4	5	5	4	6	5	4	4	3	5	5	5	4	5	5	4	6	5	4	4	3	5	5	5	4	5	5	4	6	5	4	4	3	25.6	25.6	25.6	49.595	445	0
V5BGK6	4	4	4	>tr|V5BGK6|V5BGK6_TRYCR Uncharacterized protein OS=Trypanosoma cruzi Dm28c GN=TCDM_06435 PE=4 SV=1	4	4	4	3	3	3	3	3	3	3	3	4	3	1	0	3	3	3	3	3	3	3	3	4	3	1	0	3	3	3	3	3	3	3	3	4	3	1	0	6.6	6.6	6.6	120.37	1086	0
V5BGL5	1	1	1	>tr|V5BGL5|V5BGL5_TRYCR Haloacid dehalogenase hydrolase OS=Trypanosoma cruzi Dm28c GN=TCDM_08611 PE=4 SV=1	1	1	1	1	1	1	1	1	1	1	1	1	1	0	0	1	1	1	1	1	1	1	1	1	1	0	0	1	1	1	1	1	1	1	1	1	1	0	0	7.3	7.3	7.3	35.44	316	0.0012469
V5BGL9	3	3	3	>tr|V5BGL9|V5BGL9_TRYCR Proteasome beta 3 subunit OS=Trypanosoma cruzi Dm28c GN=TCDM_14499 PE=4 SV=1	3	3	3	2	3	3	3	3	3	3	3	3	3	2	1	2	3	3	3	3	3	3	3	3	3	2	1	2	3	3	3	3	3	3	3	3	3	2	1	22	22	22	22.402	205	0
V5BGM9	4	4	4	>tr|V5BGM9|V5BGM9_TRYCR Ribonucleoprotein p18 OS=Trypanosoma cruzi Dm28c GN=TCDM_06471 PE=4 SV=1	4	4	4	3	2	2	3	3	3	3	4	4	4	3	2	3	2	2	3	3	3	3	4	4	4	3	2	3	2	2	3	3	3	3	4	4	4	3	2	22.4	22.4	22.4	40.019	352	0
V5BGN6	6	6	6	>tr|V5BGN6|V5BGN6_TRYCR Uncharacterized protein OS=Trypanosoma cruzi Dm28c GN=TCDM_04444 PE=4 SV=1	6	6	6	0	0	0	1	1	0	1	1	1	1	5	5	0	0	0	1	1	0	1	1	1	1	5	5	0	0	0	1	1	0	1	1	1	1	5	5	18	18	18	56.914	517	0
V5BGN7	2	2	2	>tr|V5BGN7|V5BGN7_TRYCR Nucleoporin (NUP54/57) OS=Trypanosoma cruzi Dm28c GN=TCDM_08570 PE=4 SV=1	2	2	2	1	0	1	2	1	2	2	2	2	2	2	1	1	0	1	2	1	2	2	2	2	2	2	1	1	0	1	2	1	2	2	2	2	2	2	1	12.2	12.2	12.2	33.461	295	0
V5BGN8	2	2	2	>tr|V5BGN8|V5BGN8_TRYCR Uncharacterized protein OS=Trypanosoma cruzi Dm28c GN=TCDM_06483 PE=4 SV=1	2	2	2	1	1	2	2	2	1	1	2	1	2	1	1	1	1	2	2	2	1	1	2	1	2	1	1	1	1	2	2	2	1	1	2	1	2	1	1	4.9	4.9	4.9	77.877	677	0.0012315
V5BGP0	10	10	10	>tr|V5BGP0|V5BGP0_TRYCR Acetyl-CoA carboxylase OS=Trypanosoma cruzi Dm28c GN=TCDM_08578 PE=4 SV=1	10	10	10	7	7	8	7	8	6	6	5	7	6	5	4	7	7	8	7	8	6	6	5	7	6	5	4	7	7	8	7	8	6	6	5	7	6	5	4	6.7	6.7	6.7	245.77	2199	0
V5BGP4	6	6	6	>tr|V5BGP4|V5BGP4_TRYCR Uncharacterized protein OS=Trypanosoma cruzi Dm28c GN=TCDM_08526 PE=4 SV=1	6	6	6	4	5	5	5	4	3	3	3	4	2	1	1	4	5	5	5	4	3	3	3	4	2	1	1	4	5	5	5	4	3	3	3	4	2	1	1	6.1	6.1	6.1	119.81	1084	0
V5BGP9	5	5	5	>tr|V5BGP9|V5BGP9_TRYCR Uncharacterized protein OS=Trypanosoma cruzi Dm28c GN=TCDM_08534 PE=4 SV=1	5	5	5	5	4	5	5	5	5	5	5	5	5	2	2	5	4	5	5	5	5	5	5	5	5	2	2	5	4	5	5	5	5	5	5	5	5	2	2	15.9	15.9	15.9	67.425	627	0
V5BGQ4	2	2	2	>tr|V5BGQ4|V5BGQ4_TRYCR Uncharacterized protein OS=Trypanosoma cruzi Dm28c GN=TCDM_08541 PE=4 SV=1	2	2	2	2	1	2	1	2	1	2	1	2	1	0	1	2	1	2	1	2	1	2	1	2	1	0	1	2	1	2	1	2	1	2	1	2	1	0	1	17.5	17.5	17.5	30.606	280	0
V5BGQ6	1	1	1	>tr|V5BGQ6|V5BGQ6_TRYCR RNA polymerase-like protein OS=Trypanosoma cruzi Dm28c GN=TCDM_14514 PE=4 SV=1	1	1	1	1	1	1	1	1	1	1	1	1	1	0	0	1	1	1	1	1	1	1	1	1	1	0	0	1	1	1	1	1	1	1	1	1	1	0	0	10	10	10	21.173	190	0.0067881
V5BGQ7	4	4	4	>tr|V5BGQ7|V5BGQ7_TRYCR Uncharacterized protein OS=Trypanosoma cruzi Dm28c GN=TCDM_08492 PE=4 SV=1	4	4	4	4	4	4	3	4	2	2	2	1	1	0	0	4	4	4	3	4	2	2	2	1	1	0	0	4	4	4	3	4	2	2	2	1	1	0	0	5.6	5.6	5.6	93.282	808	0
V5BGR0	2	2	2	>tr|V5BGR0|V5BGR0_TRYCR Vacuolar ATP synthase subunit B OS=Trypanosoma cruzi Dm28c GN=TCDM_06394 PE=4 SV=1	2	2	2	2	2	2	2	2	2	2	2	2	2	2	1	2	2	2	2	2	2	2	2	2	2	2	1	2	2	2	2	2	2	2	2	2	2	2	1	21.5	21.5	21.5	17.328	158	0
V5BGR2	2	2	2	>tr|V5BGR2|V5BGR2_TRYCR Uncharacterized protein OS=Trypanosoma cruzi Dm28c GN=TCDM_08499 PE=4 SV=1	2	2	2	0	0	0	0	0	1	1	1	0	0	0	0	0	0	0	0	0	1	1	1	0	0	0	0	0	0	0	0	0	1	1	1	0	0	0	0	8.8	8.8	8.8	51.251	456	0
V5BGS5	2	2	2	>tr|V5BGS5|V5BGS5_TRYCR Splicing factor 3B subunit 1 OS=Trypanosoma cruzi Dm28c GN=TCDM_06414 PE=4 SV=1	2	2	2	1	1	1	1	1	1	1	1	1	1	0	1	1	1	1	1	1	1	1	1	1	1	0	1	1	1	1	1	1	1	1	1	1	1	0	1	3.8	3.8	3.8	105.65	949	0
V5BGT0	3	3	3	>tr|V5BGT0|V5BGT0_TRYCR Histidyl-tRNA synthetase OS=Trypanosoma cruzi Dm28c GN=TCDM_08465 PE=3 SV=1	3	3	3	2	3	3	3	3	3	3	3	3	3	3	2	2	3	3	3	3	3	3	3	3	3	3	2	2	3	3	3	3	3	3	3	3	3	3	2	9.8	9.8	9.8	53.42	478	0
V5BGT4	1	1	1	>tr|V5BGT4|V5BGT4_TRYCR Uncharacterized protein OS=Trypanosoma cruzi Dm28c GN=TCDM_08474 PE=4 SV=1	1	1	1	1	0	0	0	1	1	1	1	1	1	0	1	1	0	0	0	1	1	1	1	1	1	0	1	1	0	0	0	1	1	1	1	1	1	0	1	6.6	6.6	6.6	33.11	288	0
V5BGU0	1	1	1	>tr|V5BGU0|V5BGU0_TRYCR Uncharacterized protein OS=Trypanosoma cruzi Dm28c GN=TCDM_06318 PE=4 SV=1	1	1	1	1	0	0	0	0	0	0	0	0	1	1	1	1	0	0	0	0	0	0	0	0	1	1	1	1	0	0	0	0	0	0	0	0	1	1	1	6.1	6.1	6.1	36.458	328	0
V5BGU3	1	1	1	>tr|V5BGU3|V5BGU3_TRYCR Uncharacterized protein OS=Trypanosoma cruzi Dm28c GN=TCDM_04325 PE=4 SV=1	1	1	1	1	1	1	1	1	1	1	1	1	1	1	1	1	1	1	1	1	1	1	1	1	1	1	1	1	1	1	1	1	1	1	1	1	1	1	1	1	1	1	249.28	2241	0
V5BGU7	3	3	3	>tr|V5BGU7|V5BGU7_TRYCR Uncharacterized protein OS=Trypanosoma cruzi Dm28c GN=TCDM_08435 PE=4 SV=1	3	3	3	2	0	1	1	1	2	1	1	2	2	2	1	2	0	1	1	1	2	1	1	2	2	2	1	2	0	1	1	1	2	1	1	2	2	2	1	3.5	3.5	3.5	110.74	987	0
V5BGU8	2	2	2	>tr|V5BGU8|V5BGU8_TRYCR Uncharacterized protein OS=Trypanosoma cruzi Dm28c GN=TCDM_04331 PE=4 SV=1	2	2	2	0	1	0	1	0	1	1	1	0	0	2	2	0	1	0	1	0	1	1	1	0	0	2	2	0	1	0	1	0	1	1	1	0	0	2	2	1.9	1.9	1.9	130.14	1183	0
V5BGV1	2	2	2	>tr|V5BGV1|V5BGV1_TRYCR Uncharacterized protein OS=Trypanosoma cruzi Dm28c GN=TCDM_06342 PE=4 SV=1	2	2	2	1	2	1	2	1	2	1	2	2	1	1	1	1	2	1	2	1	2	1	2	2	1	1	1	1	2	1	2	1	2	1	2	2	1	1	1	5.2	5.2	5.2	71.879	629	0
V5BGV2	3	3	3	>tr|V5BGV2|V5BGV2_TRYCR Mitochondrial processing peptidase OS=Trypanosoma cruzi Dm28c GN=TCDM_08441 PE=3 SV=1	3	3	3	2	3	3	3	3	3	3	3	3	3	2	2	2	3	3	3	3	3	3	3	3	3	2	2	2	3	3	3	3	3	3	3	3	3	2	2	18.4	18.4	18.4	41.799	370	0
V5BGV3	2	2	2	>tr|V5BGV3|V5BGV3_TRYCR Uncharacterized protein OS=Trypanosoma cruzi Dm28c GN=TCDM_04340 PE=4 SV=1	2	2	2	1	2	2	2	2	1	1	1	2	1	2	1	1	2	2	2	2	1	1	1	2	1	2	1	1	2	2	2	2	1	1	1	2	1	2	1	6.7	6.7	6.7	97.287	857	0
V5BGV5	2	2	2	>tr|V5BGV5|V5BGV5_TRYCR Uncharacterized protein OS=Trypanosoma cruzi Dm28c GN=TCDM_06349 PE=4 SV=1	2	2	2	1	1	1	1	1	1	1	1	1	1	2	1	1	1	1	1	1	1	1	1	1	1	2	1	1	1	1	1	1	1	1	1	1	1	2	1	2.2	2.2	2.2	169.44	1488	0.002248
V5BGW3	2	2	2	>tr|V5BGW3|V5BGW3_TRYCR Mitochondrial DNA polymerase beta OS=Trypanosoma cruzi Dm28c GN=TCDM_04366 PE=4 SV=1	2	2	2	2	2	2	2	2	2	2	2	2	2	2	2	2	2	2	2	2	2	2	2	2	2	2	2	2	2	2	2	2	2	2	2	2	2	2	2	6	6	6	45.627	403	0
V5BGW4	2	2	2	>tr|V5BGW4|V5BGW4_TRYCR Uncharacterized protein OS=Trypanosoma cruzi Dm28c GN=TCDM_06366 PE=4 SV=1	2	2	2	1	2	1	2	1	1	1	1	1	1	2	2	1	2	1	2	1	1	1	1	1	1	2	2	1	2	1	2	1	1	1	1	1	1	2	2	13.9	13.9	13.9	27.182	245	0.00085106
V5BGX4	1	1	1	>tr|V5BGX4|V5BGX4_TRYCR Uncharacterized protein OS=Trypanosoma cruzi Dm28c GN=TCDM_04388 PE=4 SV=1	1	1	1	1	1	0	1	1	0	0	0	1	0	0	0	1	1	0	1	1	0	0	0	1	0	0	0	1	1	0	1	1	0	0	0	1	0	0	0	0.8	0.8	0.8	122.46	1101	0.0016013
V5BGX7	1	1	1	>tr|V5BGX7|V5BGX7_TRYCR Uncharacterized protein OS=Trypanosoma cruzi Dm28c GN=TCDM_06261 PE=4 SV=1	1	1	1	1	1	0	0	0	0	1	0	1	0	1	1	1	1	0	0	0	0	1	0	1	0	1	1	1	1	0	0	0	0	1	0	1	0	1	1	4.4	4.4	4.4	53.292	482	0.0012161
V5BGX9	3	3	3	>tr|V5BGX9|V5BGX9_TRYCR Uncharacterized protein OS=Trypanosoma cruzi Dm28c GN=TCDM_08373 PE=4 SV=1	3	3	3	1	1	1	1	2	1	1	1	1	1	2	2	1	1	1	1	2	1	1	1	1	1	2	2	1	1	1	1	2	1	1	1	1	1	2	2	10.8	10.8	10.8	74.341	657	0
V5BGY9	2	2	2	>tr|V5BGY9|V5BGY9_TRYCR Uncharacterized protein OS=Trypanosoma cruzi Dm28c GN=TCDM_06279 PE=4 SV=1	2	2	2	2	1	2	1	2	1	2	1	1	0	0	0	2	1	2	1	2	1	2	1	1	0	0	0	2	1	2	1	2	1	2	1	1	0	0	0	8.7	8.7	8.7	30.751	276	0.0025821
V5BGZ1	3	3	3	>tr|V5BGZ1|V5BGZ1_TRYCR Uncharacterized protein OS=Trypanosoma cruzi Dm28c GN=TCDM_08334 PE=4 SV=1	3	3	3	3	3	3	3	3	2	3	3	3	3	3	3	3	3	3	3	3	2	3	3	3	3	3	3	3	3	3	3	3	2	3	3	3	3	3	3	1.8	1.8	1.8	165.98	1480	0
V5BH00	2	2	2	>tr|V5BH00|V5BH00_TRYCR Phosphatase 2C OS=Trypanosoma cruzi Dm28c GN=TCDM_06301 PE=4 SV=1	2	2	2	2	2	2	2	2	0	1	1	2	0	1	1	2	2	2	2	2	0	1	1	2	0	1	1	2	2	2	2	2	0	1	1	2	0	1	1	15	15	15	37.678	354	0
V5BH01	8	8	8	>tr|V5BH01|V5BH01_TRYCR Uncharacterized protein OS=Trypanosoma cruzi Dm28c GN=TCDM_08356 PE=4 SV=1	8	8	8	5	7	6	6	7	7	6	7	7	6	6	5	5	7	6	6	7	7	6	7	7	6	6	5	5	7	6	6	7	7	6	7	7	6	6	5	15.6	15.6	15.6	88.25	816	0
V5BH27	1	1	1	>tr|V5BH27|V5BH27_TRYCR Mitochondrial processing peptide beta subunit OS=Trypanosoma cruzi Dm28c GN=TCDM_06224 PE=3 SV=1	1	1	1	0	0	0	0	0	1	0	1	0	1	0	0	0	0	0	0	0	1	0	1	0	1	0	0	0	0	0	0	0	1	0	1	0	1	0	0	4	4	4	54.298	480	0.003643
V5BH32	5	5	5	>tr|V5BH32|V5BH32_TRYCR Uncharacterized protein OS=Trypanosoma cruzi Dm28c GN=TCDM_08268 PE=4 SV=1	5	5	5	3	3	3	3	3	2	3	3	4	2	4	5	3	3	3	3	3	2	3	3	4	2	4	5	3	3	3	3	3	2	3	3	4	2	4	5	13.2	13.2	13.2	39.726	342	0
V5BH45	2	2	2	>tr|V5BH45|V5BH45_TRYCR Caltractin OS=Trypanosoma cruzi Dm28c GN=TCDM_08287 PE=4 SV=1	2	2	2	1	1	1	1	1	2	1	2	1	2	1	2	1	1	1	1	1	2	1	2	1	2	1	2	1	1	1	1	1	2	1	2	1	2	1	2	18.1	18.1	18.1	21.017	188	0.00084926
V5BH49	1	1	1	>tr|V5BH49|V5BH49_TRYCR Ubiquitin-activating enzyme-like protein OS=Trypanosoma cruzi Dm28c GN=TCDM_06131 PE=4 SV=1	1	1	1	1	1	1	1	1	1	1	1	1	1	1	1	1	1	1	1	1	1	1	1	1	1	1	1	1	1	1	1	1	1	1	1	1	1	1	1	3.4	3.4	3.4	54.593	495	0
V5BH55	3	3	3	>tr|V5BH55|V5BH55_TRYCR Ubiquitin ligase OS=Trypanosoma cruzi Dm28c GN=TCDM_08238 PE=4 SV=1	3	3	3	1	1	2	1	2	2	1	2	1	2	1	1	1	1	2	1	2	2	1	2	1	2	1	1	1	1	2	1	2	2	1	2	1	2	1	1	2.9	2.9	2.9	206.82	1834	0.00044683
V5BH56	11	11	11	>tr|V5BH56|V5BH56_TRYCR Uncharacterized protein OS=Trypanosoma cruzi Dm28c GN=TCDM_04273 PE=4 SV=1	11	11	11	7	7	7	9	8	6	7	9	9	8	9	8	7	7	7	9	8	6	7	9	9	8	9	8	7	7	7	9	8	6	7	9	9	8	9	8	25.6	25.6	25.6	64.883	594	0
V5BH59	2	2	2	>tr|V5BH59|V5BH59_TRYCR Uncharacterized protein OS=Trypanosoma cruzi Dm28c GN=TCDM_06144 PE=4 SV=1	2	2	2	2	2	2	2	2	1	1	1	2	0	2	2	2	2	2	2	2	1	1	1	2	0	2	2	2	2	2	2	2	1	1	1	2	0	2	2	6.5	6.5	6.5	48.805	431	0
V5BH60	5	5	5	>tr|V5BH60|V5BH60_TRYCR 60S ribosomal protein L4 OS=Trypanosoma cruzi Dm28c GN=TCDM_04279 PE=4 SV=1	5	5	5	5	4	5	5	5	3	5	3	4	2	3	3	5	4	5	5	5	3	5	3	4	2	3	3	5	4	5	5	5	3	5	3	4	2	3	3	18.7	18.7	18.7	47.903	433	0
V5BH61	12	12	12	>tr|V5BH61|V5BH61_TRYCR Uncharacterized protein OS=Trypanosoma cruzi Dm28c GN=TCDM_08243 PE=4 SV=1	12	12	12	7	10	10	9	8	8	9	8	10	9	10	10	7	10	10	9	8	8	9	8	10	9	10	10	7	10	10	9	8	8	9	8	10	9	10	10	4.1	4.1	4.1	435.03	3916	0
V5BH65	3	3	3	>tr|V5BH65|V5BH65_TRYCR Uncharacterized protein OS=Trypanosoma cruzi Dm28c GN=TCDM_04290 PE=4 SV=1	3	3	3	1	2	2	2	2	1	3	2	3	2	1	0	1	2	2	2	2	1	3	2	3	2	1	0	1	2	2	2	2	1	3	2	3	2	1	0	6.6	6.6	6.6	113.18	1034	0
V5BH69	2	2	2	>tr|V5BH69|V5BH69_TRYCR Uncharacterized protein OS=Trypanosoma cruzi Dm28c GN=TCDM_04296 PE=4 SV=1	2	2	2	2	2	2	2	1	0	1	1	1	0	1	1	2	2	2	2	1	0	1	1	1	0	1	1	2	2	2	2	1	0	1	1	1	0	1	1	7.6	7.6	7.6	39.272	344	0.00044984
V5BH74	5	5	5	>tr|V5BH74|V5BH74_TRYCR Carnitine/choline acetyltransferase OS=Trypanosoma cruzi Dm28c GN=TCDM_04302 PE=3 SV=1	5	5	5	3	4	3	4	3	3	4	3	4	3	3	2	3	4	3	4	3	3	4	3	4	3	3	2	3	4	3	4	3	3	4	3	4	3	3	2	14.4	14.4	14.4	67.053	610	0
V5BH77	1	1	1	>tr|V5BH77|V5BH77_TRYCR Uncharacterized protein OS=Trypanosoma cruzi Dm28c GN=TCDM_04310 PE=4 SV=1	1	1	1	1	1	1	1	1	1	1	1	1	1	1	1	1	1	1	1	1	1	1	1	1	1	1	1	1	1	1	1	1	1	1	1	1	1	1	1	3.7	3.7	3.7	52.34	457	0.00043422
V5BH81	5	5	5	>tr|V5BH81|V5BH81_TRYCR Uncharacterized protein OS=Trypanosoma cruzi Dm28c GN=TCDM_04319 PE=4 SV=1	5	5	5	2	4	3	4	4	3	5	3	4	3	4	3	2	4	3	4	4	3	5	3	4	3	4	3	2	4	3	4	4	3	5	3	4	3	4	3	12.5	12.5	12.5	72.669	662	0
V5BH83	3	3	3	>tr|V5BH83|V5BH83_TRYCR Uncharacterized protein OS=Trypanosoma cruzi Dm28c GN=TCDM_08217 PE=4 SV=1	3	3	3	3	3	3	2	3	2	3	3	3	3	2	2	3	3	3	2	3	2	3	3	3	3	2	2	3	3	3	2	3	2	3	3	3	3	2	2	5.2	5.2	5.2	71.457	635	0
V5BH88	3	3	3	>tr|V5BH88|V5BH88_TRYCR Protein kinase OS=Trypanosoma cruzi Dm28c GN=TCDM_08224 PE=4 SV=1	3	3	3	2	2	1	1	2	2	0	2	2	3	1	2	2	2	1	1	2	2	0	2	2	3	1	2	2	2	1	1	2	2	0	2	2	3	1	2	5.3	5.3	5.3	60.862	545	0
V5BH92	3	3	3	>tr|V5BH92|V5BH92_TRYCR Putative glutamine hydrolysing (Not ammonia-dependent) carbomoyl phosphate synthase,putative OS=Trypanosoma cruzi Dm28c GN=TCDM_06188 PE=4 SV=1	3	3	3	3	3	3	3	3	3	3	3	3	3	1	1	3	3	3	3	3	3	3	3	3	3	1	1	3	3	3	3	3	3	3	3	3	3	1	1	7.5	7.5	7.5	103.01	910	0
V5BH93	4	3	3	>tr|V5BH93|V5BH93_TRYCR Retrotransposon hot spot (RHS) protein OS=Trypanosoma cruzi Dm28c GN=TCDM_08231 PE=4 SV=1	4	3	3	2	3	3	4	3	2	3	2	3	1	3	2	1	2	2	3	2	1	2	1	2	0	2	2	1	2	2	3	2	1	2	1	2	0	2	2	13.6	11.4	11.4	51.081	449	0.0015924
V5BH98	1	1	1	>tr|V5BH98|V5BH98_TRYCR Adenylate kinase OS=Trypanosoma cruzi Dm28c GN=TCDM_04158 PE=3 SV=1	1	1	1	1	0	1	0	1	1	1	1	0	1	0	0	1	0	1	0	1	1	1	1	0	1	0	0	1	0	1	0	1	1	1	1	0	1	0	0	5	5	5	29.365	260	0.0012438
V5BHA2	9	9	9	>tr|V5BHA2|V5BHA2_TRYCR Peptidase M20/M25/M40 OS=Trypanosoma cruzi Dm28c GN=TCDM_06069 PE=4 SV=1	9	9	9	7	8	7	9	7	7	8	8	7	7	5	3	7	8	7	9	7	7	8	8	7	7	5	3	7	8	7	9	7	7	8	8	7	7	5	3	42.3	42.3	42.3	51.896	478	0
V5BHA3	1	1	1	>tr|V5BHA3|V5BHA3_TRYCR Vesicule-associated membrane protein OS=Trypanosoma cruzi Dm28c GN=TCDM_04164 PE=4 SV=1	1	1	1	1	1	1	1	1	1	1	1	1	1	1	1	1	1	1	1	1	1	1	1	1	1	1	1	1	1	1	1	1	1	1	1	1	1	1	1	8.2	8.2	8.2	27.26	245	0
V5BHC2	6	6	6	>tr|V5BHC2|V5BHC2_TRYCR Uncharacterized protein OS=Trypanosoma cruzi Dm28c GN=TCDM_04192 PE=4 SV=1	6	6	6	2	3	4	4	4	3	4	3	3	3	4	3	2	3	4	4	4	3	4	3	3	3	4	3	2	3	4	4	4	3	4	3	3	3	4	3	17.6	17.6	17.6	61.693	533	0
V5BHC4	5	5	5	>tr|V5BHC4|V5BHC4_TRYCR Ubiquitin-protein ligase OS=Trypanosoma cruzi Dm28c GN=TCDM_08157 PE=4 SV=1	5	5	5	2	1	1	1	1	2	1	2	1	1	2	1	2	1	1	1	1	2	1	2	1	1	2	1	2	1	1	1	1	2	1	2	1	1	2	1	2.5	2.5	2.5	368.02	3272	0
V5BHD7	3	3	3	>tr|V5BHD7|V5BHD7_TRYCR Uncharacterized protein OS=Trypanosoma cruzi Dm28c GN=TCDM_08170 PE=4 SV=1	3	3	3	3	0	1	1	2	0	1	0	2	0	3	3	3	0	1	1	2	0	1	0	2	0	3	3	3	0	1	1	2	0	1	0	2	0	3	3	7.2	7.2	7.2	42.457	376	0
V5BHE2	2	2	2	>tr|V5BHE2|V5BHE2_TRYCR Uncharacterized protein OS=Trypanosoma cruzi Dm28c GN=TCDM_04238 PE=4 SV=1	2	2	2	1	2	2	1	1	1	1	1	2	1	0	1	1	2	2	1	1	1	1	1	2	1	0	1	1	2	2	1	1	1	1	1	2	1	0	1	2.9	2.9	2.9	87.897	785	0
V5BHE6	3	3	3	>tr|V5BHE6|V5BHE6_TRYCR Peroxin 14 OS=Trypanosoma cruzi Dm28c GN=TCDM_04247 PE=4 SV=1	3	3	3	2	3	3	3	3	3	3	2	2	1	2	2	2	3	3	3	3	3	3	2	2	1	2	2	2	3	3	3	3	3	3	2	2	1	2	2	8.4	8.4	8.4	40.176	369	0
V5BHE7	1	1	1	>tr|V5BHE7|V5BHE7_TRYCR Uncharacterized protein OS=Trypanosoma cruzi Dm28c GN=TCDM_08132 PE=4 SV=1	1	1	1	0	0	1	1	0	0	0	0	0	0	0	0	0	0	1	1	0	0	0	0	0	0	0	0	0	0	1	1	0	0	0	0	0	0	0	0	5.6	5.6	5.6	40.713	374	0.0015962
V5BHF0	1	1	1	>tr|V5BHF0|V5BHF0_TRYCR Amino acid transporter OS=Trypanosoma cruzi Dm28c GN=TCDM_04253 PE=4 SV=1	1	1	1	1	1	1	1	1	1	1	1	1	0	1	1	1	1	1	1	1	1	1	1	1	0	1	1	1	1	1	1	1	1	1	1	1	0	1	1	2.3	2.3	2.3	52.84	476	0
V5BHG1	1	1	1	>tr|V5BHG1|V5BHG1_TRYCR Uncharacterized protein OS=Trypanosoma cruzi Dm28c GN=TCDM_08149 PE=4 SV=1	1	1	1	1	1	0	0	0	0	0	0	1	0	1	1	1	1	0	0	0	0	0	0	1	0	1	1	1	1	0	0	0	0	0	0	1	0	1	1	1.8	1.8	1.8	65.1	607	0
V5BHG4	2	2	2	>tr|V5BHG4|V5BHG4_TRYCR 40S ribosomal protein S11 OS=Trypanosoma cruzi Dm28c GN=TCDM_13980 PE=3 SV=1	2	2	2	2	1	1	1	1	1	1	1	1	1	1	1	2	1	1	1	1	1	1	1	1	1	1	1	2	1	1	1	1	1	1	1	1	1	1	1	12.1	12.1	12.1	19.973	173	0
V5BHH6	3	3	3	>tr|V5BHH6|V5BHH6_TRYCR Uncharacterized protein OS=Trypanosoma cruzi Dm28c GN=TCDM_06001 PE=4 SV=1	3	3	3	3	3	2	2	2	2	3	2	3	2	3	1	3	3	2	2	2	2	3	2	3	2	3	1	3	3	2	2	2	2	3	2	3	2	3	1	7.2	7.2	7.2	54.1	487	0
V5BHI2	6	6	6	>tr|V5BHI2|V5BHI2_TRYCR Kinesin-like protein OS=Trypanosoma cruzi Dm28c GN=TCDM_04106 PE=3 SV=1	6	6	6	6	5	5	6	5	6	5	6	5	6	5	6	6	5	5	6	5	6	5	6	5	6	5	6	6	5	5	6	5	6	5	6	5	6	5	6	10.6	10.6	10.6	80.52	724	0
V5BHI4	2	2	2	>tr|V5BHI4|V5BHI4_TRYCR Uncharacterized protein OS=Trypanosoma cruzi Dm28c GN=TCDM_08114 PE=4 SV=1	2	2	2	1	1	1	1	1	1	1	0	1	0	2	2	1	1	1	1	1	1	1	0	1	0	2	2	1	1	1	1	1	1	1	0	1	0	2	2	9.6	9.6	9.6	55.202	509	0
V5BHI5	3	3	3	>tr|V5BHI5|V5BHI5_TRYCR Proteasome regulatory non-ATPase subunit 6 OS=Trypanosoma cruzi Dm28c GN=TCDM_06016 PE=4 SV=1	3	3	3	3	3	3	2	3	2	3	2	2	2	2	2	3	3	3	2	3	2	3	2	2	2	2	2	3	3	3	2	3	2	3	2	2	2	2	2	19	19	19	23.148	205	0
V5BHI7	2	2	2	>tr|V5BHI7|V5BHI7_TRYCR Phospholipid-transporting ATPase 1-like protein OS=Trypanosoma cruzi Dm28c GN=TCDM_04122 PE=4 SV=1	2	2	2	1	1	2	1	1	1	1	1	1	0	1	1	1	1	2	1	1	1	1	1	1	0	1	1	1	1	2	1	1	1	1	1	1	0	1	1	5.3	5.3	5.3	90.528	797	0
V5BHJ2	3	3	3	>tr|V5BHJ2|V5BHJ2_TRYCR Putative ubiquitin-protein ligase OS=Trypanosoma cruzi Dm28c GN=TCDM_04127 PE=4 SV=1	3	3	3	2	3	3	3	2	2	3	2	3	1	2	2	2	3	3	3	2	2	3	2	3	1	2	2	2	3	3	3	2	2	3	2	3	1	2	2	2.1	2.1	2.1	287.18	2606	0
V5BHK0	2	2	2	>tr|V5BHK0|V5BHK0_TRYCR Transaldolase OS=Trypanosoma cruzi Dm28c GN=TCDM_08056 PE=3 SV=1	2	2	2	2	2	2	2	2	2	2	2	2	2	2	2	2	2	2	2	2	2	2	2	2	2	2	2	2	2	2	2	2	2	2	2	2	2	2	2	7.9	7.9	7.9	36.446	331	0
V5BHK4	4	4	4	>tr|V5BHK4|V5BHK4_TRYCR Uncharacterized protein OS=Trypanosoma cruzi Dm28c GN=TCDM_04149 PE=4 SV=1	4	4	4	3	3	4	3	3	2	3	2	3	2	3	2	3	3	4	3	3	2	3	2	3	2	3	2	3	3	4	3	3	2	3	2	3	2	3	2	5.7	5.7	5.7	117.12	1030	0
V5BHK6	3	3	3	>tr|V5BHK6|V5BHK6_TRYCR Uncharacterized protein OS=Trypanosoma cruzi Dm28c GN=TCDM_08064 PE=4 SV=1	3	3	3	2	2	2	2	2	1	2	1	3	1	2	0	2	2	2	2	2	1	2	1	3	1	2	0	2	2	2	2	2	1	2	1	3	1	2	0	6.6	6.6	6.6	102.04	928	0
V5BHM5	1	1	1	>tr|V5BHM5|V5BHM5_TRYCR Uncharacterized protein OS=Trypanosoma cruzi Dm28c GN=TCDM_04012 PE=4 SV=1	1	1	1	1	1	1	1	1	1	1	1	1	1	1	1	1	1	1	1	1	1	1	1	1	1	1	1	1	1	1	1	1	1	1	1	1	1	1	1	2.2	2.2	2.2	54.534	461	0
V5BHN5	9	9	9	>tr|V5BHN5|V5BHN5_TRYCR Malate dehydrogenase OS=Trypanosoma cruzi Dm28c GN=TCDM_04026 PE=3 SV=1	9	9	9	9	8	6	6	6	6	6	7	7	6	5	5	9	8	6	6	6	6	6	7	7	6	5	5	9	8	6	6	6	6	6	7	7	6	5	5	48.1	48.1	48.1	33.337	318	0
V5BHP4	4	4	4	>tr|V5BHP4|V5BHP4_TRYCR Nucleoporin OS=Trypanosoma cruzi Dm28c GN=TCDM_05985 PE=4 SV=1	4	4	4	2	3	3	3	2	3	3	3	4	3	2	1	2	3	3	3	2	3	3	3	4	3	2	1	2	3	3	3	2	3	3	3	4	3	2	1	6.1	6.1	6.1	147.02	1326	0
V5BHP5	3	3	3	>tr|V5BHP5|V5BHP5_TRYCR Uncharacterized protein OS=Trypanosoma cruzi Dm28c GN=TCDM_04039 PE=4 SV=1	3	3	3	3	3	3	3	3	3	3	3	3	2	3	2	3	3	3	3	3	3	3	3	3	2	3	2	3	3	3	3	3	3	3	3	3	2	3	2	9	9	9	73.37	647	0
V5BHP7	4	4	4	>tr|V5BHP7|V5BHP7_TRYCR Protein disulfide isomerase OS=Trypanosoma cruzi Dm28c GN=TCDM_05990 PE=3 SV=1	4	4	4	2	1	3	3	3	4	2	3	3	3	2	2	2	1	3	3	3	4	2	3	3	3	2	2	2	1	3	3	3	4	2	3	3	3	2	2	15.5	15.5	15.5	49.702	445	0
V5BHQ4	1	1	1	>tr|V5BHQ4|V5BHQ4_TRYCR Translation initiation factor eIF2B delta subunit OS=Trypanosoma cruzi Dm28c GN=TCDM_08044 PE=3 SV=1	1	1	1	1	1	1	1	1	1	1	1	1	1	1	1	1	1	1	1	1	1	1	1	1	1	1	1	1	1	1	1	1	1	1	1	1	1	1	1	2.7	2.7	2.7	44.414	409	0.0012053
V5BHQ6	1	1	1	>tr|V5BHQ6|V5BHQ6_TRYCR SNF2 DNA repair protein OS=Trypanosoma cruzi Dm28c GN=TCDM_05882 PE=4 SV=1	1	1	1	1	1	1	1	1	1	1	1	1	0	1	0	1	1	1	1	1	1	1	1	1	0	1	0	1	1	1	1	1	1	1	1	1	0	1	0	1.9	1.9	1.9	122.55	1086	0.0018947
V5BHR1	6	6	6	>tr|V5BHR1|V5BHR1_TRYCR Uncharacterized protein OS=Trypanosoma cruzi Dm28c GN=TCDM_04063 PE=4 SV=1	6	6	6	3	3	4	3	4	5	4	3	5	4	3	3	3	3	4	3	4	5	4	3	5	4	3	3	3	3	4	3	4	5	4	3	5	4	3	3	14.8	14.8	14.8	93.328	850	0
V5BHR5	3	3	3	>tr|V5BHR5|V5BHR5_TRYCR Importin beta-1 subunit OS=Trypanosoma cruzi Dm28c GN=TCDM_04068 PE=4 SV=1	3	3	3	3	2	2	2	3	3	3	3	3	2	3	2	3	2	2	2	3	3	3	3	3	2	3	2	3	2	2	2	3	3	3	3	3	2	3	2	6.5	6.5	6.5	74.499	673	0
V5BHR8	12	12	10	>tr|V5BHR8|V5BHR8_TRYCR Uncharacterized protein OS=Trypanosoma cruzi Dm28c GN=TCDM_04075 PE=4 SV=1	12	12	10	5	10	11	11	10	6	11	7	11	5	11	10	5	10	11	11	10	6	11	7	11	5	11	10	3	8	9	9	8	5	9	5	9	3	9	8	15.6	15.6	12.9	131.84	1199	0
V5BHS0	3	3	3	>tr|V5BHS0|V5BHS0_TRYCR Uncharacterized protein OS=Trypanosoma cruzi Dm28c GN=TCDM_05913 PE=4 SV=1	3	3	3	2	2	2	2	2	1	2	1	1	1	0	1	2	2	2	2	2	1	2	1	1	1	0	1	2	2	2	2	2	1	2	1	1	1	0	1	6.7	6.7	6.7	115.07	1009	0
V5BHS2	1	1	1	>tr|V5BHS2|V5BHS2_TRYCR Uncharacterized protein OS=Trypanosoma cruzi Dm28c GN=TCDM_04081 PE=4 SV=1	1	1	1	1	1	1	1	1	1	1	1	1	1	1	0	1	1	1	1	1	1	1	1	1	1	1	0	1	1	1	1	1	1	1	1	1	1	1	0	9.4	9.4	9.4	29.907	278	0
V5BHS3	3	3	3	>tr|V5BHS3|V5BHS3_TRYCR Uncharacterized protein OS=Trypanosoma cruzi Dm28c GN=TCDM_05922 PE=4 SV=1	3	3	3	2	2	2	2	2	2	1	3	1	0	3	3	2	2	2	2	2	2	1	3	1	0	3	3	2	2	2	2	2	2	1	3	1	0	3	3	10.7	10.7	10.7	48.096	439	0
V5BHT0	1	1	1	>tr|V5BHT0|V5BHT0_TRYCR Adenylate kinase OS=Trypanosoma cruzi Dm28c GN=TCDM_14420 PE=3 SV=1	1	1	1	1	1	1	1	1	1	1	1	1	1	1	1	1	1	1	1	1	1	1	1	1	1	1	1	1	1	1	1	1	1	1	1	1	1	1	1	8.7	8.7	8.7	24.452	218	0
V5BHT2	1	1	1	>tr|V5BHT2|V5BHT2_TRYCR Uncharacterized protein OS=Trypanosoma cruzi Dm28c GN=TCDM_05934 PE=4 SV=1	1	1	1	0	0	0	0	0	0	0	0	0	0	1	1	0	0	0	0	0	0	0	0	0	0	1	1	0	0	0	0	0	0	0	0	0	0	1	1	2.8	2.8	2.8	50.258	458	0
V5BHT5	2	2	2	>tr|V5BHT5|V5BHT5_TRYCR Uncharacterized protein OS=Trypanosoma cruzi Dm28c GN=TCDM_05939 PE=4 SV=1	2	2	2	2	2	2	2	2	2	1	2	2	2	1	1	2	2	2	2	2	2	1	2	2	2	1	1	2	2	2	2	2	2	1	2	2	2	1	1	11.3	11.3	11.3	47.31	417	0
V5BHT9	1	1	1	>tr|V5BHT9|V5BHT9_TRYCR Protein kinase OS=Trypanosoma cruzi Dm28c GN=TCDM_03919 PE=4 SV=1	1	1	1	1	1	1	1	1	1	1	1	1	1	1	1	1	1	1	1	1	1	1	1	1	1	1	1	1	1	1	1	1	1	1	1	1	1	1	1	10.4	10.4	10.4	35.098	318	0
V5BHU4	5	5	5	>tr|V5BHU4|V5BHU4_TRYCR Uncharacterized protein OS=Trypanosoma cruzi Dm28c GN=TCDM_03925 PE=4 SV=1	5	5	5	5	4	5	3	4	2	3	1	3	1	3	3	5	4	5	3	4	2	3	1	3	1	3	3	5	4	5	3	4	2	3	1	3	1	3	3	11.9	11.9	11.9	72.343	662	0
V5BHU9	1	1	1	>tr|V5BHU9|V5BHU9_TRYCR Uncharacterized protein OS=Trypanosoma cruzi Dm28c GN=TCDM_05840 PE=4 SV=1	1	1	1	0	0	0	0	0	0	0	1	0	0	0	0	0	0	0	0	0	0	0	1	0	0	0	0	0	0	0	0	0	0	0	1	0	0	0	0	1.8	1.8	1.8	85.471	768	0.0012448
V5BHV2	1	1	1	>tr|V5BHV2|V5BHV2_TRYCR Cysteinyl-tRNA synthetase OS=Trypanosoma cruzi Dm28c GN=TCDM_05846 PE=4 SV=1	1	1	1	1	1	1	1	1	1	1	1	1	0	1	0	1	1	1	1	1	1	1	1	1	0	1	0	1	1	1	1	1	1	1	1	1	0	1	0	4	4	4	56.311	495	0
V5BHV5	3	3	3	>tr|V5BHV5|V5BHV5_TRYCR Pitrilysin-like metalloprotease OS=Trypanosoma cruzi Dm28c GN=TCDM_07985 PE=3 SV=1	3	3	3	2	2	3	1	2	1	2	1	2	2	0	0	2	2	3	1	2	1	2	1	2	2	0	0	2	2	3	1	2	1	2	1	2	2	0	0	6.9	6.9	6.9	114.31	1024	0
V5BHV6	4	4	4	>tr|V5BHV6|V5BHV6_TRYCR Putative proteasome regulatory ATPase subunit 3 OS=Trypanosoma cruzi Dm28c GN=TCDM_05854 PE=3 SV=1	4	4	4	3	3	3	3	3	3	3	3	3	3	3	3	3	3	3	3	3	3	3	3	3	3	3	3	3	3	3	3	3	3	3	3	3	3	3	3	34	34	34	23.553	206	0
V5BHW1	1	1	1	>tr|V5BHW1|V5BHW1_TRYCR Uncharacterized protein OS=Trypanosoma cruzi Dm28c GN=TCDM_05863 PE=4 SV=1	1	1	1	0	0	1	0	1	0	0	0	0	0	0	0	0	0	1	0	1	0	0	0	0	0	0	0	0	0	1	0	1	0	0	0	0	0	0	0	2.9	2.9	2.9	62.283	561	0.0025859
V5BHW2	1	1	1	>tr|V5BHW2|V5BHW2_TRYCR Uncharacterized protein OS=Trypanosoma cruzi Dm28c GN=TCDM_03958 PE=4 SV=1	1	1	1	1	1	1	1	1	1	1	1	1	1	0	0	1	1	1	1	1	1	1	1	1	1	0	0	1	1	1	1	1	1	1	1	1	1	0	0	3.6	3.6	3.6	49.939	450	0
V5BHW8	2	2	2	>tr|V5BHW8|V5BHW8_TRYCR Protein kinase OS=Trypanosoma cruzi Dm28c GN=TCDM_08004 PE=4 SV=1	2	2	2	2	2	2	2	1	1	2	1	2	1	2	2	2	2	2	2	1	1	2	1	2	1	2	2	2	2	2	2	1	1	2	1	2	1	2	2	4.9	4.9	4.9	71.083	634	0
V5BHY0	3	3	3	>tr|V5BHY0|V5BHY0_TRYCR 60S ribosomal protein L5 OS=Trypanosoma cruzi Dm28c GN=TCDM_07951 PE=4 SV=1	3	3	3	3	3	2	3	2	1	2	2	2	1	1	0	3	3	2	3	2	1	2	2	2	1	1	0	3	3	2	3	2	1	2	2	2	1	1	0	20.8	20.8	20.8	30.391	274	0
V5BHY1	2	2	2	>tr|V5BHY1|V5BHY1_TRYCR Uncharacterized protein OS=Trypanosoma cruzi Dm28c GN=TCDM_05783 PE=4 SV=1	2	2	2	2	2	2	2	2	2	2	2	1	2	1	1	2	2	2	2	2	2	2	2	1	2	1	1	2	2	2	2	2	2	2	2	1	2	1	1	4.3	4.3	4.3	72.579	654	0
V5BHY9	3	3	3	>tr|V5BHY9|V5BHY9_TRYCR 3,2-trans-enoyl-CoA isomerase OS=Trypanosoma cruzi Dm28c GN=TCDM_03994 PE=4 SV=1	3	3	3	2	3	2	3	3	2	3	2	3	2	0	0	2	3	2	3	3	2	3	2	3	2	0	0	2	3	2	3	3	2	3	2	3	2	0	0	19.4	19.4	19.4	29.949	278	0
V5BHZ0	1	1	1	>tr|V5BHZ0|V5BHZ0_TRYCR Uncharacterized protein OS=Trypanosoma cruzi Dm28c GN=TCDM_05796 PE=4 SV=1	1	1	1	1	1	0	0	1	0	1	0	0	0	0	0	1	1	0	0	1	0	1	0	0	0	0	0	1	1	0	0	1	0	1	0	0	0	0	0	4.3	4.3	4.3	43.523	398	0.0015873
V5BHZ2	8	8	8	>tr|V5BHZ2|V5BHZ2_TRYCR Calcium motive p-type ATPase OS=Trypanosoma cruzi Dm28c GN=TCDM_07968 PE=3 SV=1	8	8	8	6	6	8	7	7	7	7	7	7	8	6	6	6	6	8	7	7	7	7	7	7	8	6	6	6	6	8	7	7	7	7	7	7	8	6	6	11.6	11.6	11.6	114.7	1039	0
V5BHZ3	3	3	3	>tr|V5BHZ3|V5BHZ3_TRYCR Uncharacterized protein OS=Trypanosoma cruzi Dm28c GN=TCDM_05801 PE=4 SV=1	3	3	3	2	2	2	2	1	2	2	2	2	2	2	2	2	2	2	2	1	2	2	2	2	2	2	2	2	2	2	2	1	2	2	2	2	2	2	2	17.1	17.1	17.1	33.248	292	0
V5BI04	1	1	1	>tr|V5BI04|V5BI04_TRYCR Uncharacterized protein OS=Trypanosoma cruzi Dm28c GN=TCDM_07918 PE=4 SV=1	1	1	1	1	1	1	1	1	1	1	1	1	1	1	0	1	1	1	1	1	1	1	1	1	1	1	0	1	1	1	1	1	1	1	1	1	1	1	0	1.1	1.1	1.1	93.837	832	0.0060801
V5BI08	5	5	5	>tr|V5BI08|V5BI08_TRYCR Myosin heavy chain MYA2 OS=Trypanosoma cruzi Dm28c GN=TCDM_05821 PE=4 SV=1	5	5	5	4	5	3	2	2	4	1	3	5	4	0	1	4	5	3	2	2	4	1	3	5	4	0	1	4	5	3	2	2	4	1	3	5	4	0	1	8.5	8.5	8.5	120.45	1058	0
V5BI09	2	2	2	>tr|V5BI09|V5BI09_TRYCR Sec1 family transport protein OS=Trypanosoma cruzi Dm28c GN=TCDM_07923 PE=4 SV=1	2	2	2	2	1	1	1	2	2	2	2	2	2	1	1	2	1	1	1	2	2	2	2	2	2	1	1	2	1	1	1	2	2	2	2	2	2	1	1	7.7	7.7	7.7	69.183	627	0
V5BI16	3	3	3	>tr|V5BI16|V5BI16_TRYCR Uncharacterized protein OS=Trypanosoma cruzi Dm28c GN=TCDM_05715 PE=4 SV=1	3	3	3	1	2	2	2	2	1	3	1	2	3	2	1	1	2	2	2	2	1	3	1	2	3	2	1	1	2	2	2	2	1	3	1	2	3	2	1	25.3	25.3	25.3	18.473	162	0
V5BI27	2	2	2	>tr|V5BI27|V5BI27_TRYCR Uncharacterized protein OS=Trypanosoma cruzi Dm28c GN=TCDM_05728 PE=4 SV=1	2	2	2	1	2	2	2	2	1	2	1	2	1	1	0	1	2	2	2	2	1	2	1	2	1	1	0	1	2	2	2	2	1	2	1	2	1	1	0	17.2	17.2	17.2	21.697	192	0
V5BI34	4	4	4	>tr|V5BI34|V5BI34_TRYCR Tyrosyl or methionyl-tRNA synthetase OS=Trypanosoma cruzi Dm28c GN=TCDM_03834 PE=4 SV=1	4	4	4	2	4	2	3	2	2	3	2	3	2	3	3	2	4	2	3	2	2	3	2	3	2	3	3	2	4	2	3	2	2	3	2	3	2	3	3	19.4	19.4	19.4	26.182	242	0
V5BI39	3	3	3	>tr|V5BI39|V5BI39_TRYCR Coatomer delta subunit OS=Trypanosoma cruzi Dm28c GN=TCDM_03841 PE=4 SV=1	3	3	3	2	2	2	2	2	1	3	1	2	1	2	2	2	2	2	2	2	1	3	1	2	1	2	2	2	2	2	2	2	1	3	1	2	1	2	2	10.4	10.4	10.4	58.433	539	0
V5BI42	4	4	4	>tr|V5BI42|V5BI42_TRYCR AAA ATPase OS=Trypanosoma cruzi Dm28c GN=TCDM_05753 PE=4 SV=1	4	4	4	3	3	4	1	2	3	4	2	2	2	1	0	3	3	4	1	2	3	4	2	2	2	1	0	3	3	4	1	2	3	4	2	2	2	1	0	8	8	8	135.31	1214	0
V5BI43	3	3	3	>tr|V5BI43|V5BI43_TRYCR Protein kinase OS=Trypanosoma cruzi Dm28c GN=TCDM_07910 PE=4 SV=1	3	3	3	2	2	2	2	2	2	3	2	3	2	3	3	2	2	2	2	2	2	3	2	3	2	3	3	2	2	2	2	2	2	3	2	3	2	3	3	11.4	11.4	11.4	56.654	502	0
V5BI47	2	2	2	>tr|V5BI47|V5BI47_TRYCR Uncharacterized protein OS=Trypanosoma cruzi Dm28c GN=TCDM_07843 PE=4 SV=1	2	2	2	1	1	1	2	1	1	1	1	1	1	1	1	1	1	1	2	1	1	1	1	1	1	1	1	1	1	1	2	1	1	1	1	1	1	1	1	10.3	10.3	10.3	33.574	311	0
V5BI51	1	1	1	>tr|V5BI51|V5BI51_TRYCR Oligomeric golgi complex component 8 OS=Trypanosoma cruzi Dm28c GN=TCDM_07851 PE=4 SV=1	1	1	1	1	1	1	1	1	1	0	1	1	1	1	1	1	1	1	1	1	1	0	1	1	1	1	1	1	1	1	1	1	1	0	1	1	1	1	1	4.3	4.3	4.3	56.392	508	0.001251
V5BI52	1	1	1	>tr|V5BI52|V5BI52_TRYCR DNA-directed RNA polymerase III subunit OS=Trypanosoma cruzi Dm28c GN=TCDM_05765 PE=4 SV=1	1	1	1	0	1	1	1	1	1	1	1	1	0	1	1	0	1	1	1	1	1	1	1	1	0	1	1	0	1	1	1	1	1	1	1	1	0	1	1	6.4	6.4	6.4	29.553	267	0
V5BI56	7	7	7	>tr|V5BI56|V5BI56_TRYCR Uncharacterized protein OS=Trypanosoma cruzi Dm28c GN=TCDM_13989 PE=4 SV=1	7	7	7	5	3	5	5	4	4	4	4	4	2	2	4	5	3	5	5	4	4	4	4	4	2	2	4	5	3	5	5	4	4	4	4	4	2	2	4	43.6	43.6	43.6	26.291	234	0
V5BI57	4	4	4	>tr|V5BI57|V5BI57_TRYCR Malate dehydrogenase OS=Trypanosoma cruzi Dm28c GN=TCDM_07857 PE=3 SV=1	4	4	4	4	2	1	1	1	1	1	1	1	1	1	1	4	2	1	1	1	1	1	1	1	1	1	1	4	2	1	1	1	1	1	1	1	1	1	1	13.9	13.9	13.9	35.608	332	0
V5BI58	2	2	2	>tr|V5BI58|V5BI58_TRYCR Uncharacterized protein OS=Trypanosoma cruzi Dm28c GN=TCDM_03872 PE=4 SV=1	2	2	2	1	2	1	0	1	0	1	1	1	1	0	0	1	2	1	0	1	0	1	1	1	1	0	0	1	2	1	0	1	0	1	1	1	1	0	0	3.8	3.8	3.8	93.155	861	0.0025993
V5BI61	3	3	3	>tr|V5BI61|V5BI61_TRYCR Heat shock protein 70 OS=Trypanosoma cruzi Dm28c GN=TCDM_07862 PE=3 SV=1	3	3	3	2	1	2	3	2	2	2	2	2	1	2	1	2	1	2	3	2	2	2	2	2	1	2	1	2	1	2	3	2	2	2	2	2	1	2	1	8.3	8.3	8.3	74.02	683	0
V5BI73	1	1	1	>tr|V5BI73|V5BI73_TRYCR Acetyltransferase OS=Trypanosoma cruzi Dm28c GN=TCDM_14202 PE=4 SV=1	1	1	1	0	1	0	0	1	1	0	1	0	1	0	0	0	1	0	0	1	1	0	1	0	1	0	0	0	1	0	0	1	1	0	1	0	1	0	0	9.5	9.5	9.5	16.354	148	0.0018932
V5BI84	1	1	1	>tr|V5BI84|V5BI84_TRYCR Cytochrome c oxidase assembly factor OS=Trypanosoma cruzi Dm28c GN=TCDM_05651 PE=4 SV=1	1	1	1	1	0	1	0	1	0	1	0	0	0	0	0	1	0	1	0	1	0	1	0	0	0	0	0	1	0	1	0	1	0	1	0	0	0	0	0	11.1	11.1	11.1	30.659	270	0.0012082
V5BI86	4	4	4	>tr|V5BI86|V5BI86_TRYCR Adenosine monophosphate deaminase OS=Trypanosoma cruzi Dm28c GN=TCDM_07810 PE=4 SV=1	4	4	4	4	4	4	3	4	4	4	4	4	4	4	4	4	4	4	3	4	4	4	4	4	4	4	4	4	4	4	3	4	4	4	4	4	4	4	4	5.1	5.1	5.1	68.032	603	0
V5BI88	1	1	1	>tr|V5BI88|V5BI88_TRYCR Uncharacterized protein OS=Trypanosoma cruzi Dm28c GN=TCDM_05660 PE=4 SV=1	1	1	1	1	1	1	1	1	1	1	1	1	0	1	0	1	1	1	1	1	1	1	1	1	0	1	0	1	1	1	1	1	1	1	1	1	0	1	0	2.1	2.1	2.1	64.814	575	0.0084596
V5BI97	2	2	2	>tr|V5BI97|V5BI97_TRYCR Putative Unc104-like kinesin OS=Trypanosoma cruzi Dm28c GN=TCDM_07833 PE=4 SV=1	2	2	2	1	2	2	2	2	1	1	1	1	1	0	0	1	2	2	2	2	1	1	1	1	1	0	0	1	2	2	2	2	1	1	1	1	1	0	0	5.7	5.7	5.7	105.03	916	0
V5BIA0	1	1	1	>tr|V5BIA0|V5BIA0_TRYCR Tyrosine phospatase-like protein OS=Trypanosoma cruzi Dm28c GN=TCDM_05680 PE=4 SV=1	1	1	1	0	1	1	1	1	1	1	1	0	1	1	1	0	1	1	1	1	1	1	1	0	1	1	1	0	1	1	1	1	1	1	1	0	1	1	1	3.5	3.5	3.5	52.332	479	0.00042918
V5BIA3	5	5	5	>tr|V5BIA3|V5BIA3_TRYCR Uncharacterized protein OS=Trypanosoma cruzi Dm28c GN=TCDM_05686 PE=4 SV=1	5	5	5	3	3	3	3	3	3	3	3	3	4	4	4	3	3	3	3	3	3	3	3	3	4	4	4	3	3	3	3	3	3	3	3	3	4	4	4	10.7	10.7	10.7	75.793	682	0
V5BIB7	1	1	1	>tr|V5BIB7|V5BIB7_TRYCR RNA-binding protein 5 OS=Trypanosoma cruzi Dm28c GN=TCDM_03734 PE=4 SV=1	1	1	1	0	0	1	1	1	1	1	1	0	0	1	1	0	0	1	1	1	1	1	1	0	0	1	1	0	0	1	1	1	1	1	1	0	0	1	1	5.7	5.7	5.7	26.042	244	0.0050469
V5BIB8	2	2	2	>tr|V5BIB8|V5BIB8_TRYCR Uncharacterized protein OS=Trypanosoma cruzi Dm28c GN=TCDM_07728 PE=4 SV=1	2	2	2	1	1	2	2	1	1	1	1	1	1	1	1	1	1	2	2	1	1	1	1	1	1	1	1	1	1	2	2	1	1	1	1	1	1	1	1	16.2	16.2	16.2	25.629	234	0
V5BIB9	3	3	3	>tr|V5BIB9|V5BIB9_TRYCR ABC transporter OS=Trypanosoma cruzi Dm28c GN=TCDM_05573 PE=4 SV=1	3	3	3	1	3	2	3	3	2	3	2	3	2	2	2	1	3	2	3	3	2	3	2	3	2	2	2	1	3	2	3	3	2	3	2	3	2	2	2	7.5	7.5	7.5	72.525	650	0
V5BIC3	1	1	1	>tr|V5BIC3|V5BIC3_TRYCR Uncharacterized protein OS=Trypanosoma cruzi Dm28c GN=TCDM_07735 PE=4 SV=1	1	1	1	1	1	1	1	1	1	1	1	1	1	0	0	1	1	1	1	1	1	1	1	1	1	0	0	1	1	1	1	1	1	1	1	1	1	0	0	5.1	5.1	5.1	38.418	333	0
V5BIC5	3	3	3	>tr|V5BIC5|V5BIC5_TRYCR Uncharacterized protein OS=Trypanosoma cruzi Dm28c GN=TCDM_03752 PE=4 SV=1	3	3	3	3	2	2	2	3	3	2	3	3	3	2	2	3	2	2	2	3	3	2	3	3	3	2	2	3	2	2	2	3	3	2	3	3	3	2	2	6.6	6.6	6.6	91.851	801	0
V5BIC8	9	9	9	>tr|V5BIC8|V5BIC8_TRYCR Regulatory subunit of protein kinase a-like protein OS=Trypanosoma cruzi Dm28c GN=TCDM_07745 PE=4 SV=1	9	9	9	7	7	8	8	8	5	9	5	7	7	7	7	7	7	8	8	8	5	9	5	7	7	7	7	7	7	8	8	8	5	9	5	7	7	7	7	27	27	27	56.799	503	0
V5BID2	4	4	4	>tr|V5BID2|V5BID2_TRYCR Uncharacterized protein OS=Trypanosoma cruzi Dm28c GN=TCDM_07752 PE=4 SV=1	4	4	4	0	1	2	2	4	3	3	4	2	3	3	1	0	1	2	2	4	3	3	4	2	3	3	1	0	1	2	2	4	3	3	4	2	3	3	1	12.8	12.8	12.8	48.504	439	0
V5BIE1	1	1	1	>tr|V5BIE1|V5BIE1_TRYCR Protein kinase OS=Trypanosoma cruzi Dm28c GN=TCDM_07765 PE=4 SV=1	1	1	1	1	1	0	0	1	0	0	1	0	0	1	1	1	1	0	0	1	0	0	1	0	0	1	1	1	1	0	0	1	0	0	1	0	0	1	1	1.1	1.1	1.1	127.35	1132	0
V5BIG5;V5BIY0	4;2	4;2	4;2	>tr|V5BIG5|V5BIG5_TRYCR Folate/pteridine transporter OS=Trypanosoma cruzi Dm28c GN=TCDM_07649 PE=4 SV=1;>tr|V5BIY0|V5BIY0_TRYCR Folate/pteridine transporter OS=Trypanosoma cruzi Dm28c GN=TCDM_03626 PE=4 SV=1	4	4	4	2	2	4	4	4	4	4	4	4	4	4	3	2	2	4	4	4	4	4	4	4	4	4	3	2	2	4	4	4	4	4	4	4	4	4	3	12.5	12.5	12.5	24.899	224;239	0
V5BIG9	1	1	1	>tr|V5BIG9|V5BIG9_TRYCR Uncharacterized protein OS=Trypanosoma cruzi Dm28c GN=TCDM_07657 PE=4 SV=1	1	1	1	1	1	1	1	1	1	1	1	1	0	0	0	1	1	1	1	1	1	1	1	1	0	0	0	1	1	1	1	1	1	1	1	1	0	0	0	2.8	2.8	2.8	49.94	458	0.0015723
V5BIH6	2	2	2	>tr|V5BIH6|V5BIH6_TRYCR Leucine-rich repeat protein OS=Trypanosoma cruzi Dm28c GN=TCDM_07671 PE=4 SV=1	2	2	2	1	1	2	1	2	1	2	1	2	1	2	2	1	1	2	1	2	1	2	1	2	1	2	2	1	1	2	1	2	1	2	1	2	1	2	2	16.4	16.4	16.4	26.506	232	0
V5BIH7	10	10	10	>tr|V5BIH7|V5BIH7_TRYCR Leucine-rich repeat protein OS=Trypanosoma cruzi Dm28c GN=TCDM_03810 PE=4 SV=1	10	10	10	6	6	5	6	5	4	6	2	4	2	9	9	6	6	5	6	5	4	6	2	4	2	9	9	6	6	5	6	5	4	6	2	4	2	9	9	9.2	9.2	9.2	129.85	1173	0
V5BII1	1	1	1	>tr|V5BII1|V5BII1_TRYCR Cyclin 1 OS=Trypanosoma cruzi Dm28c GN=TCDM_03821 PE=4 SV=1	1	1	1	1	1	0	1	1	1	1	1	1	1	1	0	1	1	0	1	1	1	1	1	1	1	1	0	1	1	0	1	1	1	1	1	1	1	1	0	5.4	5.4	5.4	38.51	352	0
V5BII7	3	3	3	>tr|V5BII7|V5BII7_TRYCR Calpain-like cysteine peptidase OS=Trypanosoma cruzi Dm28c GN=TCDM_05543 PE=4 SV=1	3	3	3	1	1	2	2	2	2	2	3	3	2	1	1	1	1	2	2	2	2	2	3	3	2	1	1	1	1	2	2	2	2	2	3	3	2	1	1	3.6	3.6	3.6	138.36	1234	0
V5BIK2	11	11	11	>tr|V5BIK2|V5BIK2_TRYCR Uncharacterized protein OS=Trypanosoma cruzi Dm28c GN=TCDM_07636 PE=4 SV=1	11	11	11	6	6	6	7	5	6	5	8	7	6	7	11	6	6	6	7	5	6	5	8	7	6	7	11	6	6	6	7	5	6	5	8	7	6	7	11	23.9	23.9	23.9	61.764	560	0
V5BIL0	2	2	2	>tr|V5BIL0|V5BIL0_TRYCR Ubiquitin hydrolase OS=Trypanosoma cruzi Dm28c GN=TCDM_05572 PE=4 SV=1	2	2	2	1	1	1	1	1	2	1	0	1	1	1	0	1	1	1	1	1	2	1	0	1	1	1	0	1	1	1	1	1	2	1	0	1	1	1	0	13.1	13.1	13.1	51.88	464	0
V5BIL1	6	6	6	>tr|V5BIL1|V5BIL1_TRYCR 2-oxoglutarate dehydrogenase subunit OS=Trypanosoma cruzi Dm28c GN=TCDM_07647 PE=4 SV=1	6	6	6	5	5	5	5	5	4	4	5	4	4	4	3	5	5	5	5	5	4	4	5	4	4	4	3	5	5	5	5	5	4	4	5	4	4	4	3	13	13	13	113.72	1007	0
V5BIM2	3	3	3	>tr|V5BIM2|V5BIM2_TRYCR Uncharacterized protein OS=Trypanosoma cruzi Dm28c GN=TCDM_03642 PE=4 SV=1	3	3	3	1	2	0	1	0	1	1	2	0	1	0	0	1	2	0	1	0	1	1	2	0	1	0	0	1	2	0	1	0	1	1	2	0	1	0	0	4.9	4.9	4.9	69.124	616	0.001915
V5BIM5	2	2	2	>tr|V5BIM5|V5BIM5_TRYCR Uncharacterized protein OS=Trypanosoma cruzi Dm28c GN=TCDM_03647 PE=4 SV=1	2	2	2	2	2	2	1	2	1	0	1	1	1	1	1	2	2	2	1	2	1	0	1	1	1	1	1	2	2	2	1	2	1	0	1	1	1	1	1	6.5	6.5	6.5	79.086	696	0.00126
V5BIM9	1	1	1	>tr|V5BIM9|V5BIM9_TRYCR Uncharacterized protein OS=Trypanosoma cruzi Dm28c GN=TCDM_03653 PE=4 SV=1	1	1	1	1	1	1	1	1	1	1	0	1	0	1	0	1	1	1	1	1	1	1	0	1	0	1	0	1	1	1	1	1	1	1	0	1	0	1	0	1.8	1.8	1.8	68.059	611	0
V5BIN3	3	3	3	>tr|V5BIN3|V5BIN3_TRYCR Protein kinase OS=Trypanosoma cruzi Dm28c GN=TCDM_05453 PE=4 SV=1	3	3	3	2	2	3	2	3	2	3	2	2	1	0	1	2	2	3	2	3	2	3	2	2	1	0	1	2	2	3	2	3	2	3	2	2	1	0	1	4.5	4.5	4.5	110.87	1014	0
V5BIN4	10	10	10	>tr|V5BIN4|V5BIN4_TRYCR Uncharacterized protein OS=Trypanosoma cruzi Dm28c GN=TCDM_03664 PE=4 SV=1	10	10	10	6	5	9	8	8	7	8	5	6	4	10	8	6	5	9	8	8	7	8	5	6	4	10	8	6	5	9	8	8	7	8	5	6	4	10	8	7	7	7	219.34	1986	0
V5BIN7	5	5	5	>tr|V5BIN7|V5BIN7_TRYCR Uncharacterized protein OS=Trypanosoma cruzi Dm28c GN=TCDM_07592 PE=4 SV=1	5	5	5	5	4	4	4	4	5	4	4	4	5	4	4	5	4	4	4	4	5	4	4	4	5	4	4	5	4	4	4	4	5	4	4	4	5	4	4	8	8	8	82.343	738	0
V5BIN9	8	8	8	>tr|V5BIN9|V5BIN9_TRYCR Paraflagellar rod protein OS=Trypanosoma cruzi Dm28c GN=TCDM_05461 PE=4 SV=1	8	8	8	6	6	7	7	5	5	8	6	7	4	7	7	6	6	7	7	5	5	8	6	7	4	7	7	6	6	7	7	5	5	8	6	7	4	7	7	12.3	12.3	12.3	85.952	741	0
V5BIP5	1	1	1	>tr|V5BIP5|V5BIP5_TRYCR Endo/exonuclease Mre11 OS=Trypanosoma cruzi Dm28c GN=TCDM_05467 PE=4 SV=1	1	1	1	0	1	1	1	0	0	1	0	1	0	1	0	0	1	1	1	0	0	1	0	1	0	1	0	0	1	1	1	0	0	1	0	1	0	1	0	2.7	2.7	2.7	82.017	749	0
V5BIP9;V5BNL1	1;1	1;1	1;1	>tr|V5BIP9|V5BIP9_TRYCR 60S ribosomal protein L34 OS=Trypanosoma cruzi Dm28c GN=TCDM_07608 PE=4 SV=1;>tr|V5BNL1|V5BNL1_TRYCR Uncharacterized protein OS=Trypanosoma cruzi Dm28c GN=TCDM_05262 PE=4 SV=1	1	1	1	1	1	1	1	1	1	1	0	1	0	1	1	1	1	1	1	1	1	1	0	1	0	1	1	1	1	1	1	1	1	1	0	1	0	1	1	10.6	10.6	10.6	17.132	151;853	0.0015867
V5BIQ0	8	8	8	>tr|V5BIQ0|V5BIQ0_TRYCR Protein kinase OS=Trypanosoma cruzi Dm28c GN=TCDM_05476 PE=4 SV=1	8	8	8	6	6	8	7	7	4	8	5	6	5	6	6	6	6	8	7	7	4	8	5	6	5	6	6	6	6	8	7	7	4	8	5	6	5	6	6	17.4	17.4	17.4	89.273	805	0
V5BIR8	1	1	1	>tr|V5BIR8|V5BIR8_TRYCR Uncharacterized protein OS=Trypanosoma cruzi Dm28c GN=TCDM_07528 PE=4 SV=1	1	1	1	1	0	1	1	1	0	0	1	1	0	1	1	1	0	1	1	1	0	0	1	1	0	1	1	1	0	1	1	1	0	0	1	1	0	1	1	2.9	2.9	2.9	90.61	819	0.0015426
V5BIR9	4	4	4	>tr|V5BIR9|V5BIR9_TRYCR 2-oxoisovalerate dehydrogenase beta subunit OS=Trypanosoma cruzi Dm28c GN=TCDM_03721 PE=4 SV=1	4	4	4	4	4	4	4	4	4	4	4	4	4	3	1	4	4	4	4	4	4	4	4	4	4	3	1	4	4	4	4	4	4	4	4	4	4	3	1	22.6	22.6	22.6	40.022	368	0
V5BIS2	4	4	4	>tr|V5BIS2|V5BIS2_TRYCR Uncharacterized protein OS=Trypanosoma cruzi Dm28c GN=TCDM_07535 PE=4 SV=1	4	4	4	4	4	4	3	4	2	4	2	4	3	3	3	4	4	4	3	4	2	4	2	4	3	3	3	4	4	4	3	4	2	4	2	4	3	3	3	13.7	13.7	13.7	61.086	561	0
V5BIT1	2	2	2	>tr|V5BIT1|V5BIT1_TRYCR Uncharacterized protein OS=Trypanosoma cruzi Dm28c GN=TCDM_03541 PE=4 SV=1	2	2	2	1	2	2	2	2	1	2	1	1	1	1	0	1	2	2	2	2	1	2	1	1	1	1	0	1	2	2	2	2	1	2	1	1	1	1	0	12.2	12.2	12.2	31.615	288	0
V5BIT6	7	7	7	>tr|V5BIT6|V5BIT6_TRYCR Uncharacterized protein OS=Trypanosoma cruzi Dm28c GN=TCDM_05507 PE=4 SV=1	7	7	7	5	6	3	3	5	5	6	6	4	3	7	7	5	6	3	3	5	5	6	6	4	3	7	7	5	6	3	3	5	5	6	6	4	3	7	7	10.8	10.8	10.8	103.99	918	0
V5BIU4	2	2	2	>tr|V5BIU4|V5BIU4_TRYCR Poly [ADP-ribose] polymerase OS=Trypanosoma cruzi Dm28c GN=TCDM_07478 PE=4 SV=1	2	2	2	1	1	1	1	1	1	1	1	1	0	1	1	1	1	1	1	1	1	1	1	1	0	1	1	1	1	1	1	1	1	1	1	1	0	1	1	4.9	4.9	4.9	63.33	577	0
V5BIV2	4	4	4	>tr|V5BIV2|V5BIV2_TRYCR Uncharacterized protein OS=Trypanosoma cruzi Dm28c GN=TCDM_07492 PE=4 SV=1	4	4	4	4	4	4	4	4	4	4	4	4	4	3	3	4	4	4	4	4	4	4	4	4	4	3	3	4	4	4	4	4	4	4	4	4	4	3	3	19.2	19.2	19.2	30.437	261	0
V5BIV9	8	1	1	>tr|V5BIV9|V5BIV9_TRYCR D-isomer specific 2-hydroxyacid dehydrogenase-protein OS=Trypanosoma cruzi Dm28c GN=TCDM_03589 PE=4 SV=1	8	1	1	6	7	5	5	5	5	5	5	5	4	5	4	0	0	0	0	0	0	0	0	0	0	1	1	0	0	0	0	0	0	0	0	0	0	1	1	28.4	4.6	4.6	39.048	349	0
V5BIW3	5	5	5	>tr|V5BIW3|V5BIW3_TRYCR Uncharacterized protein OS=Trypanosoma cruzi Dm28c GN=TCDM_03595 PE=4 SV=1	5	5	5	2	3	2	3	2	2	3	2	5	3	4	3	2	3	2	3	2	2	3	2	5	3	4	3	2	3	2	3	2	2	3	2	5	3	4	3	11.5	11.5	11.5	102.65	946	0
V5BIX1	2	2	2	>tr|V5BIX1|V5BIX1_TRYCR Uncharacterized protein OS=Trypanosoma cruzi Dm28c GN=TCDM_05376 PE=4 SV=1	2	2	2	2	2	2	2	2	0	1	1	2	1	1	1	2	2	2	2	2	0	1	1	2	1	1	1	2	2	2	2	2	0	1	1	2	1	1	1	21.8	21.8	21.8	25.054	220	0.0012205
V5BIX4	1	1	1	>tr|V5BIX4|V5BIX4_TRYCR Uncharacterized protein OS=Trypanosoma cruzi Dm28c GN=TCDM_03619 PE=4 SV=1	1	1	1	0	0	1	1	1	1	1	1	1	1	0	0	0	0	1	1	1	1	1	1	1	1	0	0	0	0	1	1	1	1	1	1	1	1	0	0	4	4	4	57.15	523	0
V5BIY4	2	2	2	>tr|V5BIY4|V5BIY4_TRYCR Mitochondrial exoribonuclease DSS-1 OS=Trypanosoma cruzi Dm28c GN=TCDM_07446 PE=3 SV=1	2	2	2	0	0	0	0	1	0	0	0	0	1	0	1	0	0	0	0	1	0	0	0	0	1	0	1	0	0	0	0	1	0	0	0	0	1	0	1	1.6	1.6	1.6	108.96	966	0.0018854
V5BIY9	6	6	6	>tr|V5BIY9|V5BIY9_TRYCR Uncharacterized protein OS=Trypanosoma cruzi Dm28c GN=TCDM_07451 PE=4 SV=1	6	6	6	5	5	6	6	5	5	5	5	6	5	4	6	5	5	6	6	5	5	5	5	6	5	4	6	5	5	6	6	5	5	5	5	6	5	4	6	27.3	27.3	27.3	26.394	238	0
V5BIZ2	5	5	5	>tr|V5BIZ2|V5BIZ2_TRYCR Protein phosphatase 2C OS=Trypanosoma cruzi Dm28c GN=TCDM_05419 PE=4 SV=1	5	5	5	4	4	4	4	4	3	4	3	4	3	4	5	4	4	4	4	4	3	4	3	4	3	4	5	4	4	4	4	4	3	4	3	4	3	4	5	8.5	8.5	8.5	76.595	731	0
V5BIZ5	8	8	8	>tr|V5BIZ5|V5BIZ5_TRYCR Uncharacterized protein OS=Trypanosoma cruzi Dm28c GN=TCDM_07459 PE=4 SV=1	8	8	8	7	7	8	8	8	8	8	8	8	7	7	5	7	7	8	8	8	8	8	8	8	7	7	5	7	7	8	8	8	8	8	8	8	7	7	5	26.3	26.3	26.3	67.898	630	0
V5BJ00	4	4	4	>tr|V5BJ00|V5BJ00_TRYCR Uncharacterized protein OS=Trypanosoma cruzi Dm28c GN=TCDM_05435 PE=4 SV=1	4	4	4	4	4	4	4	4	3	4	3	4	4	4	4	4	4	4	4	4	3	4	3	4	4	4	4	4	4	4	4	4	3	4	3	4	4	4	4	22	22	22	36.404	322	0
V5BJ09	13	13	13	>tr|V5BJ09|V5BJ09_TRYCR Uncharacterized protein OS=Trypanosoma cruzi Dm28c GN=TCDM_03454 PE=4 SV=1	13	13	13	6	7	11	8	9	9	9	8	9	7	8	7	6	7	11	8	9	9	9	8	9	7	8	7	6	7	11	8	9	9	9	8	9	7	8	7	10.4	10.4	10.4	250.47	2212	0
V5BJ28	2	2	2	>tr|V5BJ28|V5BJ28_TRYCR Uncharacterized protein OS=Trypanosoma cruzi Dm28c GN=TCDM_05342 PE=4 SV=1	2	2	2	2	1	1	1	2	1	1	2	1	1	1	0	2	1	1	1	2	1	1	2	1	1	1	0	2	1	1	1	2	1	1	2	1	1	1	0	8.7	8.7	8.7	59.317	543	0
V5BJ29	5	5	5	>tr|V5BJ29|V5BJ29_TRYCR Uncharacterized protein OS=Trypanosoma cruzi Dm28c GN=TCDM_03482 PE=4 SV=1	5	5	5	3	3	3	3	2	1	5	2	3	1	4	4	3	3	3	3	2	1	5	2	3	1	4	4	3	3	3	3	2	1	5	2	3	1	4	4	12.3	12.3	12.3	80.756	715	0
V5BJ33	8	8	8	>tr|V5BJ33|V5BJ33_TRYCR Uncharacterized protein OS=Trypanosoma cruzi Dm28c GN=TCDM_05349 PE=4 SV=1	8	8	8	1	4	4	4	3	3	4	2	3	1	7	8	1	4	4	4	3	3	4	2	3	1	7	8	1	4	4	4	3	3	4	2	3	1	7	8	13.3	13.3	13.3	95.362	857	0
V5BJ39	2	2	2	>tr|V5BJ39|V5BJ39_TRYCR Uncharacterized protein OS=Trypanosoma cruzi Dm28c GN=TCDM_03496 PE=4 SV=1	2	2	2	1	1	1	1	1	1	1	1	1	2	1	1	1	1	1	1	1	1	1	1	1	2	1	1	1	1	1	1	1	1	1	1	1	2	1	1	4.2	4.2	4.2	56.602	521	0.00043917
V5BJ41	3	3	3	>tr|V5BJ41|V5BJ41_TRYCR Uncharacterized protein OS=Trypanosoma cruzi Dm28c GN=TCDM_07422 PE=4 SV=1	3	3	3	2	2	2	2	3	2	3	2	3	2	2	2	2	2	2	2	3	2	3	2	3	2	2	2	2	2	2	2	3	2	3	2	3	2	2	2	20.6	20.6	20.6	23.911	214	0
V5BJ49	11	11	11	>tr|V5BJ49|V5BJ49_TRYCR Isoleucyl-tRNA synthetase OS=Trypanosoma cruzi Dm28c GN=TCDM_03509 PE=3 SV=1	11	11	11	7	5	6	5	8	4	5	5	6	4	5	5	7	5	6	5	8	4	5	5	6	4	5	5	7	5	6	5	8	4	5	5	6	4	5	5	14.9	14.9	14.9	132.37	1156	0
V5BJ53	1	1	1	>tr|V5BJ53|V5BJ53_TRYCR Uncharacterized protein OS=Trypanosoma cruzi Dm28c GN=TCDM_03519 PE=4 SV=1	1	1	1	1	1	1	1	1	1	1	1	1	1	1	1	1	1	1	1	1	1	1	1	1	1	1	1	1	1	1	1	1	1	1	1	1	1	1	1	3.1	3.1	3.1	38.372	353	0
V5BJ54	2	2	2	>tr|V5BJ54|V5BJ54_TRYCR Pumilio/PUF RNA binding protein 2 OS=Trypanosoma cruzi Dm28c GN=TCDM_05259 PE=4 SV=1	2	2	2	2	2	2	2	2	2	2	2	2	2	1	0	2	2	2	2	2	2	2	2	2	2	1	0	2	2	2	2	2	2	2	2	2	2	1	0	4.1	4.1	4.1	98.907	885	0
V5BJ58	7	7	7	>tr|V5BJ58|V5BJ58_TRYCR Uncharacterized protein OS=Trypanosoma cruzi Dm28c GN=TCDM_05268 PE=4 SV=1	7	7	7	3	3	4	4	4	3	4	5	4	2	5	3	3	3	4	4	4	3	4	5	4	2	5	3	3	3	4	4	4	3	4	5	4	2	5	3	9.6	9.6	9.6	108.66	939	0
V5BJ62	1	1	1	>tr|V5BJ62|V5BJ62_TRYCR Uncharacterized protein OS=Trypanosoma cruzi Dm28c GN=TCDM_05275 PE=4 SV=1	1	1	1	1	1	1	1	1	1	1	1	1	0	0	0	1	1	1	1	1	1	1	1	1	0	0	0	1	1	1	1	1	1	1	1	1	0	0	0	1.8	1.8	1.8	67.956	625	0.001228
V5BJ89	1	1	1	>tr|V5BJ89|V5BJ89_TRYCR AMP deaminase OS=Trypanosoma cruzi Dm28c GN=TCDM_07353 PE=4 SV=1	1	1	1	1	1	1	1	1	1	1	1	1	1	1	1	1	1	1	1	1	1	1	1	1	1	1	1	1	1	1	1	1	1	1	1	1	1	1	1	1.7	1.7	1.7	147.03	1281	0.0050269
V5BJ94	1	1	1	>tr|V5BJ94|V5BJ94_TRYCR Uncharacterized protein OS=Trypanosoma cruzi Dm28c GN=TCDM_03342 PE=4 SV=1	1	1	1	0	0	1	1	0	0	1	0	1	0	0	0	0	0	1	1	0	0	1	0	1	0	0	0	0	0	1	1	0	0	1	0	1	0	0	0	8.5	8.5	8.5	41.528	375	0.00043159
V5BJ95	4	4	4	>tr|V5BJ95|V5BJ95_TRYCR Uncharacterized protein OS=Trypanosoma cruzi Dm28c GN=TCDM_07360 PE=4 SV=1	4	4	4	3	3	4	3	4	3	3	2	2	2	0	0	3	3	4	3	4	3	3	2	2	2	0	0	3	3	4	3	4	3	3	2	2	2	0	0	13.9	13.9	13.9	67.584	619	0
V5BJ99	3	3	3	>tr|V5BJ99|V5BJ99_TRYCR Uncharacterized protein OS=Trypanosoma cruzi Dm28c GN=TCDM_03349 PE=4 SV=1	3	3	3	2	1	1	3	2	3	2	3	3	2	2	1	2	1	1	3	2	3	2	3	3	2	2	1	2	1	1	3	2	3	2	3	3	2	2	1	7.9	7.9	7.9	47.747	431	0
V5BJA6	1	1	1	>tr|V5BJA6|V5BJA6_TRYCR Uncharacterized protein OS=Trypanosoma cruzi Dm28c GN=TCDM_03363 PE=4 SV=1	1	1	1	0	0	1	1	1	1	1	0	1	0	0	0	0	0	1	1	1	1	1	0	1	0	0	0	0	0	1	1	1	1	1	0	1	0	0	0	4.3	4.3	4.3	40.113	350	0.00042863
V5BJB5	5	5	5	>tr|V5BJB5|V5BJB5_TRYCR Uncharacterized protein OS=Trypanosoma cruzi Dm28c GN=TCDM_05235 PE=4 SV=1	5	5	5	4	4	4	4	4	4	4	3	4	2	3	3	4	4	4	4	4	4	4	3	4	2	3	3	4	4	4	4	4	4	4	3	4	2	3	3	15	15	15	67.804	628	0
V5BJB7	3	3	3	>tr|V5BJB7|V5BJB7_TRYCR Uncharacterized protein OS=Trypanosoma cruzi Dm28c GN=TCDM_07303 PE=4 SV=1	3	3	3	2	0	0	0	0	0	0	0	1	0	0	0	2	0	0	0	0	0	0	0	1	0	0	0	2	0	0	0	0	0	0	0	1	0	0	0	5.6	5.6	5.6	73.577	661	0.0022556
V5BJC2	1	1	1	>tr|V5BJC2|V5BJC2_TRYCR Uncharacterized protein OS=Trypanosoma cruzi Dm28c GN=TCDM_05240 PE=4 SV=1	1	1	1	1	1	1	1	1	1	0	1	1	1	1	1	1	1	1	1	1	1	0	1	1	1	1	1	1	1	1	1	1	1	0	1	1	1	1	1	3.2	3.2	3.2	45.251	409	0.005045
V5BJD4	9	9	9	>tr|V5BJD4|V5BJD4_TRYCR Uncharacterized protein OS=Trypanosoma cruzi Dm28c GN=TCDM_05107 PE=4 SV=1	9	9	9	8	8	8	8	9	8	9	8	7	7	3	3	8	8	8	8	9	8	9	8	7	7	3	3	8	8	8	8	9	8	9	8	7	7	3	3	14.4	14.4	14.4	82.723	745	0
V5BJE2	1	1	1	>tr|V5BJE2|V5BJE2_TRYCR Uncharacterized protein OS=Trypanosoma cruzi Dm28c GN=TCDM_07342 PE=4 SV=1	1	1	1	1	1	1	1	1	1	1	1	1	1	1	0	1	1	1	1	1	1	1	1	1	1	1	0	1	1	1	1	1	1	1	1	1	1	1	0	5.8	5.8	5.8	33.509	293	0
V5BJE3	3	3	3	>tr|V5BJE3|V5BJE3_TRYCR Uncharacterized protein OS=Trypanosoma cruzi Dm28c GN=TCDM_05128 PE=4 SV=1	3	3	3	2	2	2	2	2	2	2	3	2	3	1	1	2	2	2	2	2	2	2	3	2	3	1	1	2	2	2	2	2	2	2	3	2	3	1	1	6.8	6.8	6.8	59.476	544	0
V5BJE5	4	4	4	>tr|V5BJE5|V5BJE5_TRYCR Mucin-associated surface protein (MASP) OS=Trypanosoma cruzi Dm28c GN=TCDM_03417 PE=4 SV=1	4	4	4	2	2	3	3	2	1	2	1	2	1	1	0	2	2	3	3	2	1	2	1	2	1	1	0	2	2	3	3	2	1	2	1	2	1	1	0	16.2	16.2	16.2	50.164	462	0
V5BJE7	5	5	5	>tr|V5BJE7|V5BJE7_TRYCR Paraflagellar rod component par4 OS=Trypanosoma cruzi Dm28c GN=TCDM_07262 PE=4 SV=1	5	5	5	4	4	4	3	4	4	4	2	3	1	5	5	4	4	4	3	4	4	4	2	3	1	5	5	4	4	4	3	4	4	4	2	3	1	5	5	13.6	13.6	13.6	68.278	580	0
V5BJE8	2	2	2	>tr|V5BJE8|V5BJE8_TRYCR Uncharacterized protein OS=Trypanosoma cruzi Dm28c GN=TCDM_05138 PE=4 SV=1	2	2	2	1	1	1	2	1	2	0	1	1	2	1	0	1	1	1	2	1	2	0	1	1	2	1	0	1	1	1	2	1	2	0	1	1	2	1	0	7	7	7	60.316	540	0
V5BJF4	3	3	3	>tr|V5BJF4|V5BJF4_TRYCR Dihydrolipoamide branched chain transacylase OS=Trypanosoma cruzi Dm28c GN=TCDM_07278 PE=3 SV=1	3	3	3	3	3	3	3	3	2	3	2	3	2	2	1	3	3	3	3	3	2	3	2	3	2	2	1	3	3	3	3	3	2	3	2	3	2	2	1	13.6	13.6	13.6	47.857	441	0
V5BJF8	1	1	1	>tr|V5BJF8|V5BJF8_TRYCR Putative ubiquitin hydrolase, putative,cysteine peptidase, Clan CA, family C19 OS=Trypanosoma cruzi Dm28c GN=TCDM_03428 PE=4 SV=1	1	1	1	1	1	1	1	1	1	1	1	1	1	1	1	1	1	1	1	1	1	1	1	1	1	1	1	1	1	1	1	1	1	1	1	1	1	1	1	4.3	4.3	4.3	40.701	346	0
V5BJG0	1	1	1	>tr|V5BJG0|V5BJG0_TRYCR Uncharacterized protein OS=Trypanosoma cruzi Dm28c GN=TCDM_05160 PE=4 SV=1	1	1	1	1	1	1	1	1	1	1	1	0	1	1	1	1	1	1	1	1	1	1	1	0	1	1	1	1	1	1	1	1	1	1	1	0	1	1	1	2.9	2.9	2.9	62.179	551	0
V5BJG4	5	5	5	>tr|V5BJG4|V5BJG4_TRYCR Uncharacterized protein OS=Trypanosoma cruzi Dm28c GN=TCDM_07290 PE=4 SV=1	5	5	5	3	3	3	2	2	2	2	2	3	2	5	5	3	3	3	2	2	2	2	2	3	2	5	5	3	3	3	2	2	2	2	2	3	2	5	5	19.9	19.9	19.9	44.187	402	0
V5BJG5	6	6	6	>tr|V5BJG5|V5BJG5_TRYCR Uncharacterized protein OS=Trypanosoma cruzi Dm28c GN=TCDM_05166 PE=4 SV=1	6	6	6	5	6	5	5	5	5	5	5	5	5	4	4	5	6	5	5	5	5	5	5	5	5	4	4	5	6	5	5	5	5	5	5	5	5	4	4	19.3	19.3	19.3	50.226	466	0
V5BJG9	1	1	1	>tr|V5BJG9|V5BJG9_TRYCR Uncharacterized protein OS=Trypanosoma cruzi Dm28c GN=TCDM_07296 PE=4 SV=1	1	1	1	1	1	1	1	0	0	0	0	1	0	1	0	1	1	1	1	0	0	0	0	1	0	1	0	1	1	1	1	0	0	0	0	1	0	1	0	4	4	4	48.129	446	0.0012495
V5BJH2	1	1	1	>tr|V5BJH2|V5BJH2_TRYCR Uncharacterized protein OS=Trypanosoma cruzi Dm28c GN=TCDM_07301 PE=4 SV=1	1	1	1	0	0	1	1	1	1	1	0	1	1	1	1	0	0	1	1	1	1	1	0	1	1	1	1	0	0	1	1	1	1	1	0	1	1	1	1	2.3	2.3	2.3	94.124	818	0.0015879
V5BJH3	1	1	1	>tr|V5BJH3|V5BJH3_TRYCR Zinc-finger protein ZPR1 OS=Trypanosoma cruzi Dm28c GN=TCDM_05177 PE=4 SV=1	1	1	1	1	1	1	1	1	1	1	0	1	1	0	0	1	1	1	1	1	1	1	0	1	1	0	0	1	1	1	1	1	1	1	0	1	1	0	0	3.2	3.2	3.2	53.402	466	0.0018889
V5BJJ9	5	5	5	>tr|V5BJJ9|V5BJJ9_TRYCR Uncharacterized protein OS=Trypanosoma cruzi Dm28c GN=TCDM_07248 PE=4 SV=1	5	5	5	3	4	4	4	4	3	4	3	5	3	4	4	3	4	4	4	4	3	4	3	5	3	4	4	3	4	4	4	4	3	4	3	5	3	4	4	31.7	31.7	31.7	38.832	344	0
V5BJK0	3	3	3	>tr|V5BJK0|V5BJK0_TRYCR Uncharacterized protein OS=Trypanosoma cruzi Dm28c GN=TCDM_05057 PE=4 SV=1	3	3	3	2	3	3	2	2	2	3	2	2	2	0	0	2	3	3	2	2	2	3	2	2	2	0	0	2	3	3	2	2	2	3	2	2	2	0	0	6.9	6.9	6.9	40.792	362	0
V5BJK3	3	3	3	>tr|V5BJK3|V5BJK3_TRYCR 40S ribosomal protein S8 OS=Trypanosoma cruzi Dm28c GN=TCDM_07254 PE=3 SV=1	3	3	3	3	3	3	3	3	3	3	3	3	3	3	3	3	3	3	3	3	3	3	3	3	3	3	3	3	3	3	3	3	3	3	3	3	3	3	3	18.4	18.4	18.4	28.708	256	0
V5BJK6	4	4	4	>tr|V5BJK6|V5BJK6_TRYCR Dynein intermediate chain OS=Trypanosoma cruzi Dm28c GN=TCDM_07165 PE=4 SV=1	4	4	4	2	3	2	1	1	1	3	1	2	1	3	4	2	3	2	1	1	1	3	1	2	1	3	4	2	3	2	1	1	1	3	1	2	1	3	4	10.6	10.6	10.6	91.646	823	0
V5BJK7	3	3	3	>tr|V5BJK7|V5BJK7_TRYCR Uncharacterized protein OS=Trypanosoma cruzi Dm28c GN=TCDM_03266 PE=4 SV=1	3	3	3	3	3	3	3	3	2	3	2	2	3	0	0	3	3	3	3	3	2	3	2	2	3	0	0	3	3	3	3	3	2	3	2	2	3	0	0	3.2	3.2	3.2	129.93	1199	0
V5BJL2	2	2	2	>tr|V5BJL2|V5BJL2_TRYCR Uncharacterized protein OS=Trypanosoma cruzi Dm28c GN=TCDM_03272 PE=4 SV=1	2	2	2	1	1	1	1	2	1	2	1	2	1	1	1	1	1	1	1	2	1	2	1	2	1	1	1	1	1	1	1	2	1	2	1	2	1	1	1	3.9	3.9	3.9	186.6	1715	0
V5BJL5	2	2	2	>tr|V5BJL5|V5BJL5_TRYCR Coatomer epsilon subunit OS=Trypanosoma cruzi Dm28c GN=TCDM_05074 PE=4 SV=1	2	2	2	1	2	2	2	2	2	2	2	2	2	2	2	1	2	2	2	2	2	2	2	2	2	2	2	1	2	2	2	2	2	2	2	2	2	2	2	13.9	13.9	13.9	34.765	324	0
V5BJL9	4	4	4	>tr|V5BJL9|V5BJL9_TRYCR Uncharacterized protein OS=Trypanosoma cruzi Dm28c GN=TCDM_07188 PE=4 SV=1	4	4	4	2	2	2	3	3	2	2	3	3	2	3	4	2	2	2	3	3	2	2	3	3	2	3	4	2	2	2	3	3	2	2	3	3	2	3	4	11.5	11.5	11.5	65.526	576	0
V5BJM3	1	1	1	>tr|V5BJM3|V5BJM3_TRYCR Transcription elongation factor-like protein OS=Trypanosoma cruzi Dm28c GN=TCDM_07200 PE=4 SV=1	1	1	1	0	0	1	0	1	0	0	0	0	0	0	0	0	0	1	0	1	0	0	0	0	0	0	0	0	0	1	0	1	0	0	0	0	0	0	0	5	5	5	52.805	477	0.001225
V5BJM5	7	7	7	>tr|V5BJM5|V5BJM5_TRYCR Uncharacterized protein OS=Trypanosoma cruzi Dm28c GN=TCDM_05088 PE=4 SV=1	7	7	7	4	4	4	4	4	3	5	3	6	3	4	4	4	4	4	4	4	3	5	3	6	3	4	4	4	4	4	4	4	3	5	3	6	3	4	4	18.3	18.3	18.3	69.718	608	0
V5BJM8	5	5	5	>tr|V5BJM8|V5BJM8_TRYCR Uncharacterized protein OS=Trypanosoma cruzi Dm28c GN=TCDM_03294 PE=4 SV=1	5	5	5	4	4	4	5	4	4	5	4	5	4	5	4	4	4	4	5	4	4	5	4	5	4	5	4	4	4	4	5	4	4	5	4	5	4	5	4	12.5	12.5	12.5	72.428	625	0
V5BJM9	3	3	3	>tr|V5BJM9|V5BJM9_TRYCR Putative chaperonin HSP60 OS=Trypanosoma cruzi Dm28c GN=TCDM_05097 PE=3 SV=1	3	3	3	1	0	1	0	0	1	0	0	0	0	0	1	1	0	1	0	0	1	0	0	0	0	0	1	1	0	1	0	0	1	0	0	0	0	0	1	17.6	17.6	17.6	34.852	323	0
V5BJN7	6	6	6	>tr|V5BJN7|V5BJN7_TRYCR Nucleoside diphosphate kinase OS=Trypanosoma cruzi Dm28c GN=TCDM_03313 PE=4 SV=1	6	6	6	5	1	2	3	2	2	1	2	1	1	4	4	5	1	2	3	2	2	1	2	1	1	4	4	5	1	2	3	2	2	1	2	1	1	4	4	11	11	11	79.79	726	0
V5BJP1	2	2	2	>tr|V5BJP1|V5BJP1_TRYCR Uncharacterized protein OS=Trypanosoma cruzi Dm28c GN=TCDM_07128 PE=4 SV=1	2	2	2	2	2	2	2	2	1	1	1	2	1	1	1	2	2	2	2	2	1	1	1	2	1	1	1	2	2	2	2	2	1	1	1	2	1	1	1	14.1	14.1	14.1	31.214	277	0
V5BJP8	5	5	5	>tr|V5BJP8|V5BJP8_TRYCR Uncharacterized protein OS=Trypanosoma cruzi Dm28c GN=TCDM_07144 PE=4 SV=1	5	5	5	4	4	4	3	3	4	3	3	3	3	2	4	4	4	4	3	3	4	3	3	3	3	2	4	4	4	4	3	3	4	3	3	3	3	2	4	16.5	16.5	16.5	35.278	334	0
V5BJQ1	2	2	2	>tr|V5BJQ1|V5BJQ1_TRYCR Uncharacterized protein OS=Trypanosoma cruzi Dm28c GN=TCDM_07149 PE=4 SV=1	2	2	2	1	1	1	1	1	1	2	1	1	2	1	2	1	1	1	1	1	1	2	1	1	2	1	2	1	1	1	1	1	1	2	1	1	2	1	2	5.2	5.2	5.2	35.756	327	0
V5BJQ9	3	3	3	>tr|V5BJQ9|V5BJQ9_TRYCR Uncharacterized protein OS=Trypanosoma cruzi Dm28c GN=TCDM_03160 PE=4 SV=1	3	3	3	2	2	2	2	3	2	2	2	3	2	3	2	2	2	2	2	3	2	2	2	3	2	3	2	2	2	2	2	3	2	2	2	3	2	3	2	11.2	11.2	11.2	42.997	394	0
V5BJR1	2	2	2	>tr|V5BJR1|V5BJR1_TRYCR Uncharacterized protein OS=Trypanosoma cruzi Dm28c GN=TCDM_05000 PE=4 SV=1	2	2	2	1	2	2	1	2	1	2	2	2	2	1	2	1	2	2	1	2	1	2	2	2	2	1	2	1	2	2	1	2	1	2	2	2	2	1	2	4.1	4.1	4.1	73.999	659	0
V5BJR5	3	3	3	>tr|V5BJR5|V5BJR5_TRYCR Uncharacterized protein OS=Trypanosoma cruzi Dm28c GN=TCDM_05006 PE=4 SV=1	3	3	3	3	3	3	1	3	3	1	3	3	3	3	1	3	3	3	1	3	3	1	3	3	3	3	1	3	3	3	1	3	3	1	3	3	3	3	1	7	7	7	55.41	499	0
V5BJS2	5	5	5	>tr|V5BJS2|V5BJS2_TRYCR Uncharacterized protein OS=Trypanosoma cruzi Dm28c GN=TCDM_07103 PE=4 SV=1	5	5	5	3	2	3	3	3	2	3	2	3	2	4	3	3	2	3	3	3	2	3	2	3	2	4	3	3	2	3	3	3	2	3	2	3	2	4	3	16.7	16.7	16.7	46.36	431	0
V5BJS7	6	6	6	>tr|V5BJS7|V5BJS7_TRYCR Alanine aminotransferase OS=Trypanosoma cruzi Dm28c GN=TCDM_05026 PE=4 SV=1	6	6	6	3	3	2	2	2	2	2	2	2	3	3	2	3	3	2	2	2	2	2	2	2	3	3	2	3	3	2	2	2	2	2	2	2	3	3	2	19.4	19.4	19.4	54.907	500	0
V5BJT1	3	3	3	>tr|V5BJT1|V5BJT1_TRYCR Uncharacterized protein OS=Trypanosoma cruzi Dm28c GN=TCDM_07114 PE=4 SV=1	3	3	3	1	2	1	1	1	1	0	2	2	1	1	2	1	2	1	1	1	1	0	2	2	1	1	2	1	2	1	1	1	1	0	2	2	1	1	2	19.9	19.9	19.9	24.398	221	0
V5BJT2	14	14	14	>tr|V5BJT2|V5BJT2_TRYCR Uncharacterized protein OS=Trypanosoma cruzi Dm28c GN=TCDM_05033 PE=4 SV=1	14	14	14	10	7	8	9	9	6	8	8	9	5	13	11	10	7	8	9	9	6	8	8	9	5	13	11	10	7	8	9	9	6	8	8	9	5	13	11	15.5	15.5	15.5	156.88	1454	0
V5BJT4	3	3	3	>tr|V5BJT4|V5BJT4_TRYCR Uncharacterized protein OS=Trypanosoma cruzi Dm28c GN=TCDM_07120 PE=4 SV=1	3	3	3	1	2	2	1	2	0	1	0	1	1	2	2	1	2	2	1	2	0	1	0	1	1	2	2	1	2	2	1	2	0	1	0	1	1	2	2	5.8	5.8	5.8	89.178	790	0
V5BJT9	1	1	1	>tr|V5BJT9|V5BJT9_TRYCR Uncharacterized protein OS=Trypanosoma cruzi Dm28c GN=TCDM_04890 PE=4 SV=1	1	1	1	1	0	1	1	1	1	1	1	1	1	1	1	1	0	1	1	1	1	1	1	1	1	1	1	1	0	1	1	1	1	1	1	1	1	1	1	3.4	3.4	3.4	58.328	535	0
V5BJU3	2	2	2	>tr|V5BJU3|V5BJU3_TRYCR Putative chloride channel protein OS=Trypanosoma cruzi Dm28c GN=TCDM_04896 PE=4 SV=1	2	2	2	1	2	2	2	2	2	2	1	2	1	2	2	1	2	2	2	2	2	2	1	2	1	2	2	1	2	2	2	2	2	2	1	2	1	2	2	19.1	19.1	19.1	21.022	194	0
V5BJU8	4	4	4	>tr|V5BJU8|V5BJU8_TRYCR Uncharacterized protein OS=Trypanosoma cruzi Dm28c GN=TCDM_07053 PE=4 SV=1	4	4	4	3	3	2	3	2	2	2	3	4	3	2	3	3	3	2	3	2	2	2	3	4	3	2	3	3	3	2	3	2	2	2	3	4	3	2	3	13.4	13.4	13.4	48.775	449	0
V5BJV4	3	3	3	>tr|V5BJV4|V5BJV4_TRYCR Uncharacterized protein OS=Trypanosoma cruzi Dm28c GN=TCDM_04912 PE=4 SV=1	3	3	3	2	3	2	2	3	3	3	3	3	2	3	3	2	3	2	2	3	3	3	3	3	2	3	3	2	3	2	2	3	3	3	3	3	2	3	3	6.4	6.4	6.4	85.907	785	0
V5BJV5	4	4	4	>tr|V5BJV5|V5BJV5_TRYCR Mucin-associated surface protein (MASP) OS=Trypanosoma cruzi Dm28c GN=TCDM_03178 PE=4 SV=1	4	4	4	3	3	2	3	2	3	3	3	4	2	3	3	3	3	2	3	2	3	3	3	4	2	3	3	3	3	2	3	2	3	3	3	4	2	3	3	8.9	8.9	8.9	55.147	497	0
V5BJW2	19	19	19	>tr|V5BJW2|V5BJW2_TRYCR Clathrin heavy chain OS=Trypanosoma cruzi Dm28c GN=TCDM_03193 PE=3 SV=1	19	19	19	12	13	14	14	14	16	15	15	14	15	11	11	12	13	14	14	14	16	15	15	14	15	11	11	12	13	14	14	14	16	15	15	14	15	11	11	16.7	16.7	16.7	192.67	1702	0
V5BJW7	1	1	1	>tr|V5BJW7|V5BJW7_TRYCR Uncharacterized protein OS=Trypanosoma cruzi Dm28c GN=TCDM_03202 PE=4 SV=1	1	1	1	1	0	1	1	1	0	0	0	1	0	1	1	1	0	1	1	1	0	0	0	1	0	1	1	1	0	1	1	1	0	0	0	1	0	1	1	3.7	3.7	3.7	45.898	407	0
V5BJX3	4	4	4	>tr|V5BJX3|V5BJX3_TRYCR Uncharacterized protein OS=Trypanosoma cruzi Dm28c GN=TCDM_03211 PE=4 SV=1	4	4	4	1	2	2	2	2	1	2	1	2	2	2	3	1	2	2	2	2	1	2	1	2	2	2	3	1	2	2	2	2	1	2	1	2	2	2	3	7.2	7.2	7.2	86.18	754	0
V5BJX4	1	1	1	>tr|V5BJX4|V5BJX4_TRYCR Lectin OS=Trypanosoma cruzi Dm28c GN=TCDM_06986 PE=4 SV=1	1	1	1	1	1	1	0	0	0	0	0	1	1	1	1	1	1	1	0	0	0	0	0	1	1	1	1	1	1	1	0	0	0	0	0	1	1	1	1	3.6	3.6	3.6	34.621	280	0
V5BJX8	1	1	1	>tr|V5BJX8|V5BJX8_TRYCR Uncharacterized protein OS=Trypanosoma cruzi Dm28c GN=TCDM_03221 PE=4 SV=1	1	1	1	0	0	0	1	0	0	0	0	0	0	0	1	0	0	0	1	0	0	0	0	0	0	0	1	0	0	0	1	0	0	0	0	0	0	0	1	11.5	11.5	11.5	16.802	148	0.00084459
V5BJY7	5	5	5	>tr|V5BJY7|V5BJY7_TRYCR Amino acid tansporter OS=Trypanosoma cruzi Dm28c GN=TCDM_03232 PE=4 SV=1	5	5	5	3	4	4	4	4	4	4	4	5	3	4	3	3	4	4	4	4	4	4	4	5	3	4	3	3	4	4	4	4	4	4	4	5	3	4	3	8.1	8.1	8.1	65.231	594	0
V5BJY8	1	1	1	>tr|V5BJY8|V5BJY8_TRYCR Uncharacterized protein OS=Trypanosoma cruzi Dm28c GN=TCDM_07009 PE=4 SV=1	1	1	1	0	1	0	0	0	0	0	0	0	0	1	1	0	1	0	0	0	0	0	0	0	0	1	1	0	1	0	0	0	0	0	0	0	0	1	1	4.4	4.4	4.4	64.077	566	0.00045331
V5BJZ4	2	2	2	>tr|V5BJZ4|V5BJZ4_TRYCR Uncharacterized protein OS=Trypanosoma cruzi Dm28c GN=TCDM_07016 PE=4 SV=1	2	2	2	2	2	1	2	1	1	2	1	2	2	0	1	2	2	1	2	1	1	2	1	2	2	0	1	2	2	1	2	1	1	2	1	2	2	0	1	3.6	3.6	3.6	76.817	687	0.00085324
V5BJZ6	1	1	1	>tr|V5BJZ6|V5BJZ6_TRYCR Poly-zinc finger protein 2 OS=Trypanosoma cruzi Dm28c GN=TCDM_14244 PE=4 SV=1	1	1	1	1	1	1	1	1	1	1	1	1	0	1	1	1	1	1	1	1	1	1	1	1	0	1	1	1	1	1	1	1	1	1	1	1	0	1	1	6.2	6.2	6.2	21.397	192	0.0019179
V5BK09	6	6	6	>tr|V5BK09|V5BK09_TRYCR Uncharacterized protein OS=Trypanosoma cruzi Dm28c GN=TCDM_04828 PE=4 SV=1	6	6	6	4	4	4	4	3	4	3	3	3	0	4	6	4	4	4	4	3	4	3	3	3	0	4	6	4	4	4	4	3	4	3	3	3	0	4	6	13.3	13.3	13.3	55.278	505	0
V5BK13	3	3	3	>tr|V5BK13|V5BK13_TRYCR Uncharacterized protein OS=Trypanosoma cruzi Dm28c GN=TCDM_04833 PE=3 SV=1	3	3	3	1	2	1	2	1	0	1	1	1	0	0	1	1	2	1	2	1	0	1	1	1	0	0	1	1	2	1	2	1	0	1	1	1	0	0	1	20.4	20.4	20.4	25.275	221	0
V5BK17	7	7	7	>tr|V5BK17|V5BK17_TRYCR Uncharacterized protein OS=Trypanosoma cruzi Dm28c GN=TCDM_06949 PE=4 SV=1	7	7	7	4	5	3	4	3	3	4	3	3	3	7	7	4	5	3	4	3	3	4	3	3	3	7	7	4	5	3	4	3	3	4	3	3	3	7	7	17	17	17	59.047	517	0
V5BK24	2	2	2	>tr|V5BK24|V5BK24_TRYCR Protein kinase OS=Trypanosoma cruzi Dm28c GN=TCDM_03065 PE=4 SV=1	2	2	2	1	0	1	1	2	1	0	1	2	1	1	0	1	0	1	1	2	1	0	1	2	1	1	0	1	0	1	1	2	1	0	1	2	1	1	0	7	7	7	75.912	683	0
V5BK27	3	3	3	>tr|V5BK27|V5BK27_TRYCR Uncharacterized protein OS=Trypanosoma cruzi Dm28c GN=TCDM_03071 PE=4 SV=1	3	3	3	2	2	2	2	3	2	2	2	3	1	2	2	2	2	2	2	3	2	2	2	3	1	2	2	2	2	2	2	3	2	2	2	3	1	2	2	7.5	7.5	7.5	81.759	729	0
V5BK30	2	2	2	>tr|V5BK30|V5BK30_TRYCR Multidrug resistance protein E OS=Trypanosoma cruzi Dm28c GN=TCDM_04857 PE=4 SV=1	2	2	2	1	1	1	1	2	1	1	1	1	1	1	1	1	1	1	1	2	1	1	1	1	1	1	1	1	1	1	1	2	1	1	1	1	1	1	1	1.7	1.7	1.7	180.56	1615	0.0047204
V5BK31	1	1	1	>tr|V5BK31|V5BK31_TRYCR Uncharacterized protein OS=Trypanosoma cruzi Dm28c GN=TCDM_13866 PE=4 SV=1	1	1	1	1	1	0	1	0	0	1	0	1	1	1	1	1	1	0	1	0	0	1	0	1	1	1	1	1	1	0	1	0	0	1	0	1	1	1	1	5.6	5.6	5.6	36.833	320	0
V5BK35	7	7	7	>tr|V5BK35|V5BK35_TRYCR Uncharacterized protein OS=Trypanosoma cruzi Dm28c GN=TCDM_04863 PE=4 SV=1	7	7	7	7	7	6	6	5	6	5	6	4	5	6	6	7	7	6	6	5	6	5	6	4	5	6	6	7	7	6	6	5	6	5	6	4	5	6	6	30.1	30.1	30.1	36.149	336	0
V5BK36	1	1	1	>tr|V5BK36|V5BK36_TRYCR Uncharacterized protein OS=Trypanosoma cruzi Dm28c GN=TCDM_03082 PE=4 SV=1	1	1	1	1	0	1	1	1	1	1	1	1	1	1	0	1	0	1	1	1	1	1	1	1	1	1	0	1	0	1	1	1	1	1	1	1	1	1	0	4.9	4.9	4.9	31.455	285	0.0015402
V5BK43	1	1	1	>tr|V5BK43|V5BK43_TRYCR Protein kinase OS=Trypanosoma cruzi Dm28c GN=TCDM_04883 PE=4 SV=1	1	1	1	0	0	0	0	0	0	0	1	0	0	1	1	0	0	0	0	0	0	0	1	0	0	1	1	0	0	0	0	0	0	0	1	0	0	1	1	1.7	1.7	1.7	76.028	686	0
V5BK48	4	4	4	>tr|V5BK48|V5BK48_TRYCR Uncharacterized protein OS=Trypanosoma cruzi Dm28c GN=TCDM_06890 PE=4 SV=1	4	4	4	1	2	2	3	2	3	2	3	2	3	4	4	1	2	2	3	2	3	2	3	2	3	4	4	1	2	2	3	2	3	2	3	2	3	4	4	17.2	17.2	17.2	33.294	303	0
V5BK52	4	4	4	>tr|V5BK52|V5BK52_TRYCR Uncharacterized protein OS=Trypanosoma cruzi Dm28c GN=TCDM_03118 PE=4 SV=1	4	4	4	3	3	2	2	3	2	2	3	3	1	0	0	3	3	2	2	3	2	2	3	3	1	0	0	3	3	2	2	3	2	2	3	3	1	0	0	2.8	2.8	2.8	205.69	1846	0
V5BK60	4	4	4	>tr|V5BK60|V5BK60_TRYCR Ubiquitin hydrolase OS=Trypanosoma cruzi Dm28c GN=TCDM_03130 PE=4 SV=1	4	4	4	4	3	4	3	4	2	4	3	3	3	4	2	4	3	4	3	4	2	4	3	3	3	4	2	4	3	4	3	4	2	4	3	3	3	4	2	5.6	5.6	5.6	150.38	1340	0
V5BK66	1	1	1	>tr|V5BK66|V5BK66_TRYCR Thiolase protein-like protein OS=Trypanosoma cruzi Dm28c GN=TCDM_04889 PE=3 SV=1	1	1	1	1	1	1	1	1	0	1	0	1	0	1	0	1	1	1	1	1	0	1	0	1	0	1	0	1	1	1	1	1	0	1	0	1	0	1	0	5.8	5.8	5.8	47.935	447	0
V5BK67	4	4	4	>tr|V5BK67|V5BK67_TRYCR Nucleolar protein OS=Trypanosoma cruzi Dm28c GN=TCDM_03142 PE=4 SV=1	4	4	4	3	4	4	4	3	3	3	3	4	3	4	3	3	4	4	4	3	3	3	3	4	3	4	3	3	4	4	4	3	3	3	3	4	3	4	3	18.4	18.4	18.4	47.859	434	0
V5BK82	1	1	1	>tr|V5BK82|V5BK82_TRYCR Uncharacterized protein OS=Trypanosoma cruzi Dm28c GN=TCDM_06835 PE=4 SV=1	1	1	1	1	0	1	0	0	0	0	0	0	0	0	0	1	0	1	0	0	0	0	0	0	0	0	0	1	0	1	0	0	0	0	0	0	0	0	0	2.3	2.3	2.3	142.89	1247	0.0015552
V5BK86	6	6	6	>tr|V5BK86|V5BK86_TRYCR Uncharacterized protein OS=Trypanosoma cruzi Dm28c GN=TCDM_06849 PE=4 SV=1	6	6	6	5	5	5	6	4	3	6	3	6	4	4	3	5	5	5	6	4	3	6	3	6	4	4	3	5	5	5	6	4	3	6	3	6	4	4	3	19.7	19.7	19.7	51.296	467	0
V5BK99	1	1	1	>tr|V5BK99|V5BK99_TRYCR Uncharacterized protein OS=Trypanosoma cruzi Dm28c GN=TCDM_04763 PE=4 SV=1	1	1	1	1	1	1	1	1	1	1	1	1	1	1	1	1	1	1	1	1	1	1	1	1	1	1	1	1	1	1	1	1	1	1	1	1	1	1	1	4.5	4.5	4.5	43.047	378	0
V5BKB0	1	1	1	>tr|V5BKB0|V5BKB0_TRYCR Folylpolyglutamate synthase OS=Trypanosoma cruzi Dm28c GN=TCDM_04778 PE=4 SV=1	1	1	1	0	0	0	0	0	0	0	0	0	0	1	1	0	0	0	0	0	0	0	0	0	0	1	1	0	0	0	0	0	0	0	0	0	0	1	1	2.7	2.7	2.7	53.942	488	0.0050651
V5BKB5	2	2	2	>tr|V5BKB5|V5BKB5_TRYCR Exosome complex exonuclease RRP41A OS=Trypanosoma cruzi Dm28c GN=TCDM_04783 PE=4 SV=1	2	2	2	0	1	2	2	1	0	1	2	1	1	2	1	0	1	2	2	1	0	1	2	1	1	2	1	0	1	2	2	1	0	1	2	1	1	2	1	15.1	15.1	15.1	27.278	252	0.0012275
V5BKB7	3	3	3	>tr|V5BKB7|V5BKB7_TRYCR Uncharacterized protein OS=Trypanosoma cruzi Dm28c GN=TCDM_06780 PE=4 SV=1	3	3	3	2	2	3	3	2	2	2	2	2	2	2	1	2	2	3	3	2	2	2	2	2	2	2	1	2	2	3	3	2	2	2	2	2	2	2	1	6.8	6.8	6.8	66.298	602	0
V5BKC3	1	1	1	>tr|V5BKC3|V5BKC3_TRYCR Uncharacterized protein OS=Trypanosoma cruzi Dm28c GN=TCDM_02990 PE=4 SV=1	1	1	1	0	1	0	0	0	0	0	1	0	0	1	1	0	1	0	0	0	0	0	1	0	0	1	1	0	1	0	0	0	0	0	1	0	0	1	1	3	3	3	53.743	503	0.001568
V5BKC4	2	2	2	>tr|V5BKC4|V5BKC4_TRYCR Uncharacterized protein OS=Trypanosoma cruzi Dm28c GN=TCDM_04796 PE=4 SV=1	2	2	2	2	2	2	1	1	1	1	1	1	0	0	1	2	2	2	1	1	1	1	1	1	0	0	1	2	2	2	1	1	1	1	1	1	0	0	1	6.5	6.5	6.5	61.96	553	0
V5BKC9	7	7	7	>tr|V5BKC9|V5BKC9_TRYCR Uncharacterized protein OS=Trypanosoma cruzi Dm28c GN=TCDM_04803 PE=4 SV=1	7	7	7	5	6	6	6	6	6	6	6	6	6	7	6	5	6	6	6	6	6	6	6	6	6	7	6	5	6	6	6	6	6	6	6	6	6	7	6	6.6	6.6	6.6	195.26	1769	0
V5BKD2	7	7	7	>tr|V5BKD2|V5BKD2_TRYCR Uncharacterized protein OS=Trypanosoma cruzi Dm28c GN=TCDM_04811 PE=4 SV=1	7	7	7	6	6	6	7	6	7	7	7	7	6	6	6	6	6	6	7	6	7	7	7	7	6	6	6	6	6	6	7	6	7	7	7	7	6	6	6	13.9	13.9	13.9	68.405	610	0
V5BKD6	5	5	5	>tr|V5BKD6|V5BKD6_TRYCR Uncharacterized protein OS=Trypanosoma cruzi Dm28c GN=TCDM_04818 PE=4 SV=1	5	5	5	2	3	2	2	2	2	3	2	3	1	4	4	2	3	2	2	2	2	3	2	3	1	4	4	2	3	2	2	2	2	3	2	3	1	4	4	3.2	3.2	3.2	268.68	2389	0
V5BKE9	1	1	1	>tr|V5BKE9|V5BKE9_TRYCR Putative phosphate transporter OS=Trypanosoma cruzi Dm28c GN=TCDM_03023 PE=4 SV=1	1	1	1	0	0	1	1	1	1	1	1	1	1	1	1	0	0	1	1	1	1	1	1	1	1	1	1	0	0	1	1	1	1	1	1	1	1	1	1	3.2	3.2	3.2	32.69	310	0.0019011
V5BKF7	5	5	5	>tr|V5BKF7|V5BKF7_TRYCR Uncharacterized protein OS=Trypanosoma cruzi Dm28c GN=TCDM_06710 PE=4 SV=1	5	5	5	5	5	5	5	5	5	5	5	5	4	4	4	5	5	5	5	5	5	5	5	5	4	4	4	5	5	5	5	5	5	5	5	5	4	4	4	9.4	9.4	9.4	94.283	805	0
V5BKG0	5	5	5	>tr|V5BKG0|V5BKG0_TRYCR Lipophosphoglycan biosynthetic protein OS=Trypanosoma cruzi Dm28c GN=TCDM_03038 PE=3 SV=1	5	5	5	4	4	4	3	4	3	3	4	5	3	3	1	4	4	4	3	4	3	3	4	5	3	3	1	4	4	4	3	4	3	3	4	5	3	3	1	9.3	9.3	9.3	86.722	762	0
V5BKG1	3	3	3	>tr|V5BKG1|V5BKG1_TRYCR TPR-repeat protein OS=Trypanosoma cruzi Dm28c GN=TCDM_04700 PE=4 SV=1	3	3	3	2	2	3	2	3	1	3	1	2	0	1	0	2	2	3	2	3	1	3	1	2	0	1	0	2	2	3	2	3	1	3	1	2	0	1	0	7.9	7.9	7.9	79.47	700	0
V5BKH0	2	2	2	>tr|V5BKH0|V5BKH0_TRYCR Uncharacterized protein OS=Trypanosoma cruzi Dm28c GN=TCDM_06728 PE=4 SV=1	2	2	2	2	1	1	1	2	1	1	1	1	1	1	0	2	1	1	1	2	1	1	1	1	1	1	0	2	1	1	1	2	1	1	1	1	1	1	0	7.6	7.6	7.6	59.714	525	0
V5BKH5	2	2	2	>tr|V5BKH5|V5BKH5_TRYCR Uncharacterized protein OS=Trypanosoma cruzi Dm28c GN=TCDM_06734 PE=4 SV=1	2	2	2	1	2	1	1	1	1	2	1	1	1	2	2	1	2	1	1	1	1	2	1	1	1	2	2	1	2	1	1	1	1	2	1	1	1	2	2	3.4	3.4	3.4	65.622	592	0
V5BKJ3	2	2	2	>tr|V5BKJ3|V5BKJ3_TRYCR Protein kinase OS=Trypanosoma cruzi Dm28c GN=TCDM_04752 PE=4 SV=1	2	2	2	2	1	2	1	2	2	1	2	2	1	2	2	2	1	2	1	2	2	1	2	2	1	2	2	2	1	2	1	2	2	1	2	2	1	2	2	8.7	8.7	8.7	38.66	355	0
V5BKK2	3	3	3	>tr|V5BKK2|V5BKK2_TRYCR 60S ribosomal protein L18 OS=Trypanosoma cruzi Dm28c GN=TCDM_02887 PE=4 SV=1	3	3	3	3	3	3	3	2	2	2	2	3	2	3	1	3	3	3	3	2	2	2	2	3	2	3	1	3	3	3	3	2	2	2	2	3	2	3	1	13.3	13.3	13.3	32.793	285	0
V5BKK3	2	2	2	>tr|V5BKK3|V5BKK3_TRYCR Uncharacterized protein OS=Trypanosoma cruzi Dm28c GN=TCDM_04619 PE=4 SV=1	2	2	2	1	1	2	1	1	1	1	1	2	1	1	1	1	1	2	1	1	1	1	1	2	1	1	1	1	1	2	1	1	1	1	1	2	1	1	1	13.5	13.5	13.5	33.643	303	0
V5BKL2	2	2	2	>tr|V5BKL2|V5BKL2_TRYCR Uncharacterized protein OS=Trypanosoma cruzi Dm28c GN=TCDM_02898 PE=4 SV=1	2	2	2	1	1	2	2	2	2	2	2	1	2	1	1	1	1	2	2	2	2	2	2	1	2	1	1	1	1	2	2	2	2	2	2	1	2	1	1	7.5	7.5	7.5	35.37	321	0
V5BKL5	5	5	5	>tr|V5BKL5|V5BKL5_TRYCR Uncharacterized protein OS=Trypanosoma cruzi Dm28c GN=TCDM_04635 PE=4 SV=1	5	5	5	2	3	3	3	3	3	3	3	3	3	5	5	2	3	3	3	3	3	3	3	3	3	5	5	2	3	3	3	3	3	3	3	3	3	5	5	20.2	20.2	20.2	54.071	491	0
V5BKL6	5	5	5	>tr|V5BKL6|V5BKL6_TRYCR Proteasome regulatory ATPase subunit 2 OS=Trypanosoma cruzi Dm28c GN=TCDM_02904 PE=3 SV=1	5	5	5	3	4	3	3	3	3	4	3	3	3	2	3	3	4	3	3	3	3	4	3	3	3	2	3	3	4	3	3	3	3	4	3	3	3	2	3	16.6	16.6	16.6	45.426	404	0
V5BKL8	1	1	1	>tr|V5BKL8|V5BKL8_TRYCR Uncharacterized protein OS=Trypanosoma cruzi Dm28c GN=TCDM_04641 PE=3 SV=1	1	1	1	1	0	1	1	1	0	1	0	1	0	0	0	1	0	1	1	1	0	1	0	1	0	0	0	1	0	1	1	1	0	1	0	1	0	0	0	5.7	5.7	5.7	46.245	421	0
V5BKM0	1	1	1	>tr|V5BKM0|V5BKM0_TRYCR Uncharacterized protein OS=Trypanosoma cruzi Dm28c GN=TCDM_02910 PE=4 SV=1	1	1	1	1	1	1	1	1	1	1	1	1	1	1	1	1	1	1	1	1	1	1	1	1	1	1	1	1	1	1	1	1	1	1	1	1	1	1	1	5.1	5.1	5.1	33.677	297	0.00043066
V5BKM9	2	2	2	>tr|V5BKM9|V5BKM9_TRYCR Uncharacterized protein OS=Trypanosoma cruzi Dm28c GN=TCDM_02925 PE=4 SV=1	2	2	2	1	2	2	2	2	1	1	1	1	1	1	1	1	2	2	2	2	1	1	1	1	1	1	1	1	2	2	2	2	1	1	1	1	1	1	1	10.4	10.4	10.4	54.318	491	0
V5BKP4	5	5	5	>tr|V5BKP4|V5BKP4_TRYCR Uncharacterized protein OS=Trypanosoma cruzi Dm28c GN=TCDM_04686 PE=4 SV=1	5	5	5	4	4	5	3	5	3	5	3	5	2	4	4	4	4	5	3	5	3	5	3	5	2	4	4	4	4	5	3	5	3	5	3	5	2	4	4	10.9	10.9	10.9	111.07	988	0
V5BKP6	1	1	1	>tr|V5BKP6|V5BKP6_TRYCR Uncharacterized protein OS=Trypanosoma cruzi Dm28c GN=TCDM_06673 PE=4 SV=1	1	1	1	1	1	1	1	0	0	1	0	0	0	0	0	1	1	1	1	0	0	1	0	0	0	0	0	1	1	1	1	0	0	1	0	0	0	0	0	0.9	0.9	0.9	119.44	1080	0.0097697
V5BKQ1	2	2	2	>tr|V5BKQ1|V5BKQ1_TRYCR Uncharacterized protein OS=Trypanosoma cruzi Dm28c GN=TCDM_06679 PE=4 SV=1	2	2	2	2	1	1	2	2	2	2	2	1	2	2	1	2	1	1	2	2	2	2	2	1	2	2	1	2	1	1	2	2	2	2	2	1	2	2	1	10.3	10.3	10.3	30.662	272	0
V5BKR1	5	5	5	>tr|V5BKR1|V5BKR1_TRYCR Uncharacterized protein OS=Trypanosoma cruzi Dm28c GN=TCDM_06690 PE=4 SV=1	5	5	5	4	4	4	4	4	2	4	3	3	2	5	4	4	4	4	4	4	2	4	3	3	2	5	4	4	4	4	4	4	2	4	3	3	2	5	4	18	18	18	46.084	417	0
V5BKS4	3	3	3	>tr|V5BKS4|V5BKS4_TRYCR Uncharacterized protein OS=Trypanosoma cruzi Dm28c GN=TCDM_04547 PE=4 SV=1	3	3	3	1	2	2	2	1	1	2	0	2	1	2	1	1	2	2	2	1	1	2	0	2	1	2	1	1	2	2	2	1	1	2	0	2	1	2	1	14.5	14.5	14.5	30.765	275	0
V5BKS9	1	1	1	>tr|V5BKS9|V5BKS9_TRYCR Uncharacterized protein OS=Trypanosoma cruzi Dm28c GN=TCDM_04553 PE=4 SV=1	1	1	1	1	1	1	1	1	1	1	1	1	1	0	0	1	1	1	1	1	1	1	1	1	1	0	0	1	1	1	1	1	1	1	1	1	1	0	0	4.1	4.1	4.1	53.145	482	0.0012412
V5BKT4	1	1	1	>tr|V5BKT4|V5BKT4_TRYCR Uncharacterized protein OS=Trypanosoma cruzi Dm28c GN=TCDM_06620 PE=4 SV=1	1	1	1	1	1	0	0	0	1	1	1	1	1	1	0	1	1	0	0	0	1	1	1	1	1	1	0	1	1	0	0	0	1	1	1	1	1	1	0	5.6	5.6	5.6	30.929	284	0.0012175
V5BKT6	2	2	2	>tr|V5BKT6|V5BKT6_TRYCR Uncharacterized protein OS=Trypanosoma cruzi Dm28c GN=TCDM_02782 PE=4 SV=1	2	2	2	0	2	1	0	2	2	2	2	2	2	2	2	0	2	1	0	2	2	2	2	2	2	2	2	0	2	1	0	2	2	2	2	2	2	2	2	13.7	13.7	13.7	28.764	256	0
V5BKT8	2	2	2	>tr|V5BKT8|V5BKT8_TRYCR Uncharacterized protein OS=Trypanosoma cruzi Dm28c GN=TCDM_06626 PE=4 SV=1	2	2	2	2	2	2	2	2	1	1	1	1	0	1	1	2	2	2	2	2	1	1	1	1	0	1	1	2	2	2	2	2	1	1	1	1	0	1	1	6.1	6.1	6.1	49.607	441	0.0012605
V5BKU2	6	6	6	>tr|V5BKU2|V5BKU2_TRYCR Uncharacterized protein OS=Trypanosoma cruzi Dm28c GN=TCDM_02789 PE=4 SV=1	6	6	6	4	4	4	3	5	6	4	6	6	5	0	0	4	4	4	3	5	6	4	6	6	5	0	0	4	4	4	3	5	6	4	6	6	5	0	0	17	17	17	59.549	534	0
V5BKU9	3	3	3	>tr|V5BKU9|V5BKU9_TRYCR Putative dynein heavy chain OS=Trypanosoma cruzi Dm28c GN=TCDM_04578 PE=4 SV=1	3	3	3	2	1	2	1	1	1	1	1	1	1	2	1	2	1	2	1	1	1	1	1	1	1	2	1	2	1	2	1	1	1	1	1	1	1	2	1	11.5	11.5	11.5	47.01	409	0.0012579
V5BKV0	5	5	5	>tr|V5BKV0|V5BKV0_TRYCR Uncharacterized protein OS=Trypanosoma cruzi Dm28c GN=TCDM_06646 PE=4 SV=1	5	5	5	3	5	5	4	4	2	4	2	4	3	3	3	3	5	5	4	4	2	4	2	4	3	3	3	3	5	5	4	4	2	4	2	4	3	3	3	23.7	23.7	23.7	40.61	371	0
V5BKV3	2	2	2	>tr|V5BKV3|V5BKV3_TRYCR Uncharacterized protein OS=Trypanosoma cruzi Dm28c GN=TCDM_02804 PE=4 SV=1	2	2	2	1	1	1	2	2	2	2	2	1	0	1	0	1	1	1	2	2	2	2	2	1	0	1	0	1	1	1	2	2	2	2	2	1	0	1	0	6.6	6.6	6.6	40.033	364	0
V5BKV5	1	1	1	>tr|V5BKV5|V5BKV5_TRYCR Uncharacterized protein OS=Trypanosoma cruzi Dm28c GN=TCDM_06538 PE=4 SV=1	1	1	1	1	1	1	1	0	0	1	0	1	1	1	0	1	1	1	1	0	0	1	0	1	1	1	0	1	1	1	1	0	0	1	0	1	1	1	0	1.5	1.5	1.5	113.29	1010	0.0022506
V5BKV7	1	1	1	>tr|V5BKV7|V5BKV7_TRYCR Uncharacterized protein OS=Trypanosoma cruzi Dm28c GN=TCDM_02809 PE=4 SV=1	1	1	1	1	1	1	1	1	1	1	1	1	0	1	1	1	1	1	1	1	1	1	1	1	0	1	1	1	1	1	1	1	1	1	1	1	0	1	1	2	2	2	50.848	454	0.0019186
V5BKW2	5	5	5	>tr|V5BKW2|V5BKW2_TRYCR Uncharacterized protein OS=Trypanosoma cruzi Dm28c GN=TCDM_02817 PE=4 SV=1	5	5	5	3	2	3	2	3	1	3	1	2	1	1	2	3	2	3	2	3	1	3	1	2	1	1	2	3	2	3	2	3	1	3	1	2	1	1	2	4.5	4.5	4.5	179.95	1606	0
V5BKY5	3	3	3	>tr|V5BKY5|V5BKY5_TRYCR Developmentally regulated GTP-binding protein OS=Trypanosoma cruzi Dm28c GN=TCDM_06584 PE=4 SV=1	3	3	3	3	3	3	3	3	3	3	3	3	3	1	1	3	3	3	3	3	3	3	3	3	3	1	1	3	3	3	3	3	3	3	3	3	3	1	1	11.4	11.4	11.4	55.242	492	0
V5BKZ5	2	2	2	>tr|V5BKZ5|V5BKZ5_TRYCR Uncharacterized protein OS=Trypanosoma cruzi Dm28c GN=TCDM_04473 PE=4 SV=1	2	2	2	0	1	0	1	0	0	0	0	0	0	1	2	0	1	0	1	0	0	0	0	0	0	1	2	0	1	0	1	0	0	0	0	0	0	1	2	9.5	9.5	9.5	27.003	241	0
V5BKZ7	2	2	2	>tr|V5BKZ7|V5BKZ7_TRYCR Uncharacterized protein OS=Trypanosoma cruzi Dm28c GN=TCDM_06495 PE=4 SV=1	2	2	2	2	1	1	1	1	1	1	1	1	1	1	0	2	1	1	1	1	1	1	1	1	1	1	0	2	1	1	1	1	1	1	1	1	1	1	0	3	3	3	46.307	406	0.0019135
V5BL02	2	2	2	>tr|V5BL02|V5BL02_TRYCR Uncharacterized protein OS=Trypanosoma cruzi Dm28c GN=TCDM_06504 PE=4 SV=1	2	2	2	1	0	1	1	1	0	1	0	1	0	0	0	1	0	1	1	1	0	1	0	1	0	0	0	1	0	1	1	1	0	1	0	1	0	0	0	1.9	1.9	1.9	169.53	1516	0.0018918
V5BL06	2	2	2	>tr|V5BL06|V5BL06_TRYCR Serine/threonine protein kinase OS=Trypanosoma cruzi Dm28c GN=TCDM_06510 PE=4 SV=1	2	2	2	1	2	1	2	1	1	1	1	1	1	1	1	1	2	1	2	1	1	1	1	1	1	1	1	1	2	1	2	1	1	1	1	1	1	1	1	5.4	5.4	5.4	71.835	646	0
V5BL08	3	3	3	>tr|V5BL08|V5BL08_TRYCR Uncharacterized protein OS=Trypanosoma cruzi Dm28c GN=TCDM_04493 PE=4 SV=1	3	3	3	2	1	2	2	2	2	2	3	3	3	2	1	2	1	2	2	2	2	2	3	3	3	2	1	2	1	2	2	2	2	2	3	3	3	2	1	13.3	13.3	13.3	34.777	309	0
V5BL11	7	7	7	>tr|V5BL11|V5BL11_TRYCR Uncharacterized protein OS=Trypanosoma cruzi Dm28c GN=TCDM_06516 PE=4 SV=1	7	7	7	5	4	4	5	4	3	4	4	5	3	6	6	5	4	4	5	4	3	4	4	5	3	6	6	5	4	4	5	4	3	4	4	5	3	6	6	3.3	3.3	3.3	327.44	3035	0
V5BL18	2	2	2	>tr|V5BL18|V5BL18_TRYCR Uncharacterized protein OS=Trypanosoma cruzi Dm28c GN=TCDM_04505 PE=4 SV=1	2	2	2	2	2	2	2	2	2	2	2	2	2	2	2	2	2	2	2	2	2	2	2	2	2	2	2	2	2	2	2	2	2	2	2	2	2	2	2	5.6	5.6	5.6	64.096	572	0
V5BL20	1	1	1	>tr|V5BL20|V5BL20_TRYCR Uncharacterized protein OS=Trypanosoma cruzi Dm28c GN=TCDM_06528 PE=4 SV=1	1	1	1	1	1	1	1	1	1	1	1	1	1	0	1	1	1	1	1	1	1	1	1	1	1	0	1	1	1	1	1	1	1	1	1	1	1	0	1	3.3	3.3	3.3	73.808	670	0
V5BL26	6	6	6	>tr|V5BL26|V5BL26_TRYCR 60S acidic ribosomal protein P0 OS=Trypanosoma cruzi Dm28c GN=TCDM_04519 PE=3 SV=1	6	6	6	4	6	3	3	3	2	2	2	2	2	2	1	4	6	3	3	3	2	2	2	2	2	2	1	4	6	3	3	3	2	2	2	2	2	2	1	25.2	25.2	25.2	34.944	326	0
V5BL31	3	3	3	>tr|V5BL31|V5BL31_TRYCR Heat shock protein HslVU OS=Trypanosoma cruzi Dm28c GN=TCDM_06442 PE=4 SV=1	3	3	3	1	0	1	1	0	0	1	0	0	0	0	0	1	0	1	1	0	0	1	0	0	0	0	0	1	0	1	1	0	0	1	0	0	0	0	0	8.4	8.4	8.4	52.242	474	0
V5BL33	4	4	4	>tr|V5BL33|V5BL33_TRYCR Uncharacterized protein OS=Trypanosoma cruzi Dm28c GN=TCDM_04535 PE=4 SV=1	4	4	4	3	2	4	4	4	3	4	4	4	3	3	4	3	2	4	4	4	3	4	4	4	3	3	4	3	2	4	4	4	3	4	4	4	3	3	4	12.8	12.8	12.8	51.548	453	0
V5BL37	12	12	12	>tr|V5BL37|V5BL37_TRYCR Chaperonin containing t-complex protein OS=Trypanosoma cruzi Dm28c GN=TCDM_04540 PE=3 SV=1	12	12	12	12	12	11	11	12	9	12	9	10	9	8	5	12	12	11	11	12	9	12	9	10	9	8	5	12	12	11	11	12	9	12	9	10	9	8	5	35.3	35.3	35.3	57.994	529	0
V5BL42	9	9	9	>tr|V5BL42|V5BL42_TRYCR Uncharacterized protein OS=Trypanosoma cruzi Dm28c GN=TCDM_06466 PE=4 SV=1	9	9	9	5	4	6	6	5	4	6	4	7	5	6	6	5	4	6	6	5	4	6	4	7	5	6	6	5	4	6	6	5	4	6	4	7	5	6	6	12	12	12	160.39	1446	0
V5BL49	1	1	1	>tr|V5BL49|V5BL49_TRYCR Uncharacterized protein OS=Trypanosoma cruzi Dm28c GN=TCDM_02658 PE=4 SV=1	1	1	1	1	1	1	0	1	0	1	0	0	0	1	0	1	1	1	0	1	0	1	0	0	0	1	0	1	1	1	0	1	0	1	0	0	0	1	0	1.8	1.8	1.8	96.952	889	0.0022514
V5BL51	2	2	2	>tr|V5BL51|V5BL51_TRYCR Uncharacterized protein OS=Trypanosoma cruzi Dm28c GN=TCDM_04393 PE=4 SV=1	2	2	2	2	2	2	2	2	1	2	1	2	1	2	1	2	2	2	2	2	1	2	1	2	1	2	1	2	2	2	2	2	1	2	1	2	1	2	1	8.2	8.2	8.2	53.284	490	0
V5BL53	3	3	3	>tr|V5BL53|V5BL53_TRYCR Lysosomal/endosomal membrane protein p67 OS=Trypanosoma cruzi Dm28c GN=TCDM_06484 PE=4 SV=1	3	3	3	1	1	1	1	2	1	1	2	2	2	1	0	1	1	1	1	2	1	1	2	2	2	1	0	1	1	1	1	2	1	1	2	2	2	1	0	8.9	8.9	8.9	72.785	644	0
V5BL54	2	2	2	>tr|V5BL54|V5BL54_TRYCR Uncharacterized protein OS=Trypanosoma cruzi Dm28c GN=TCDM_04400 PE=4 SV=1	2	2	2	2	2	2	1	2	2	2	2	1	1	1	0	2	2	2	1	2	2	2	2	1	1	1	0	2	2	2	1	2	2	2	2	1	1	1	0	12.2	12.2	12.2	42.485	386	0
V5BL57	1	1	1	>tr|V5BL57|V5BL57_TRYCR Uncharacterized protein OS=Trypanosoma cruzi Dm28c GN=TCDM_04405 PE=4 SV=1	1	1	1	1	1	1	1	1	1	1	1	1	1	1	1	1	1	1	1	1	1	1	1	1	1	1	1	1	1	1	1	1	1	1	1	1	1	1	1	2.6	2.6	2.6	86.114	780	0
V5BL63	4	4	4	>tr|V5BL63|V5BL63_TRYCR Dipeptidyl-peptidase OS=Trypanosoma cruzi Dm28c GN=TCDM_06384 PE=4 SV=1	4	4	4	3	4	4	4	3	3	3	3	3	3	3	2	3	4	4	4	3	3	3	3	3	3	3	2	3	4	4	4	3	3	3	3	3	3	3	2	12	12	12	77.009	677	0
V5BL70	6	6	6	>tr|V5BL70|V5BL70_TRYCR Vacuolar ATP synthase subunit b OS=Trypanosoma cruzi Dm28c GN=TCDM_06395 PE=4 SV=1	6	6	6	3	3	5	5	4	5	5	5	4	5	2	3	3	3	5	5	4	5	5	5	4	5	2	3	3	3	5	5	4	5	5	5	4	5	2	3	35.5	35.5	35.5	38.188	338	0
V5BL72	2	2	2	>tr|V5BL72|V5BL72_TRYCR Uncharacterized protein OS=Trypanosoma cruzi Dm28c GN=TCDM_04434 PE=4 SV=1	2	2	2	2	2	2	2	2	2	2	2	0	1	0	0	2	2	2	2	2	2	2	2	0	1	0	0	2	2	2	2	2	2	2	2	0	1	0	0	6.6	6.6	6.6	51.013	455	0.00045025
V5BL73	1	1	1	>tr|V5BL73|V5BL73_TRYCR Uncharacterized protein OS=Trypanosoma cruzi Dm28c GN=TCDM_02663 PE=4 SV=1	1	1	1	0	1	1	1	1	1	1	1	0	1	0	0	0	1	1	1	1	1	1	1	0	1	0	0	0	1	1	1	1	1	1	1	0	1	0	0	4.5	4.5	4.5	53.974	488	0
V5BL75	1	1	1	>tr|V5BL75|V5BL75_TRYCR Membrane-bound acid phosphatase OS=Trypanosoma cruzi Dm28c GN=TCDM_06401 PE=4 SV=1	1	1	1	1	1	1	1	1	1	1	1	1	1	1	1	1	1	1	1	1	1	1	1	1	1	1	1	1	1	1	1	1	1	1	1	1	1	1	1	4.7	4.7	4.7	49.45	472	0
V5BL83	3	3	3	>tr|V5BL83|V5BL83_TRYCR Leucine-rich repeat protein (LRRP) OS=Trypanosoma cruzi Dm28c GN=TCDM_06415 PE=4 SV=1	3	3	3	2	3	1	2	1	0	2	1	1	0	2	2	2	3	1	2	1	0	2	1	1	0	2	2	2	3	1	2	1	0	2	1	1	0	2	2	7.5	7.5	7.5	72.294	642	0
V5BL88	2	2	2	>tr|V5BL88|V5BL88_TRYCR Uncharacterized protein OS=Trypanosoma cruzi Dm28c GN=TCDM_04460 PE=4 SV=1	2	2	2	2	2	2	2	2	2	2	2	2	2	1	1	2	2	2	2	2	2	2	2	2	2	1	1	2	2	2	2	2	2	2	2	2	2	1	1	4.8	4.8	4.8	71.686	623	0
V5BL93	3	3	3	>tr|V5BL93|V5BL93_TRYCR Uncharacterized protein OS=Trypanosoma cruzi Dm28c GN=TCDM_04466 PE=4 SV=1	3	3	3	3	3	3	3	3	2	3	2	2	2	1	0	3	3	3	3	3	2	3	2	2	2	1	0	3	3	3	3	3	2	3	2	2	2	1	0	6.4	6.4	6.4	49.957	438	0
V5BL94	1	1	1	>tr|V5BL94|V5BL94_TRYCR Dynein light intermediate chain OS=Trypanosoma cruzi Dm28c GN=TCDM_02676 PE=4 SV=1	1	1	1	1	1	1	1	1	1	1	1	1	0	1	0	1	1	1	1	1	1	1	1	1	0	1	0	1	1	1	1	1	1	1	1	1	0	1	0	3.3	3.3	3.3	31.312	276	0.0025735
V5BL97	3	3	3	>tr|V5BL97|V5BL97_TRYCR Uncharacterized protein OS=Trypanosoma cruzi Dm28c GN=TCDM_02682 PE=4 SV=1	3	3	3	2	2	2	2	2	2	2	3	3	2	2	3	2	2	2	2	2	2	2	3	3	2	2	3	2	2	2	2	2	2	2	3	3	2	2	3	9	9	9	34.293	310	0
V5BLB2	1	1	1	>tr|V5BLB2|V5BLB2_TRYCR Uncharacterized protein OS=Trypanosoma cruzi Dm28c GN=TCDM_02705 PE=4 SV=1	1	1	1	1	1	1	1	1	1	1	1	1	1	1	1	1	1	1	1	1	1	1	1	1	1	1	1	1	1	1	1	1	1	1	1	1	1	1	1	3.5	3.5	3.5	61.178	566	0.00043122
V5BLB4	4	4	4	>tr|V5BLB4|V5BLB4_TRYCR Uncharacterized protein OS=Trypanosoma cruzi Dm28c GN=TCDM_02711 PE=4 SV=1	4	4	4	3	3	3	3	4	3	3	2	4	0	3	3	3	3	3	3	4	3	3	2	4	0	3	3	3	3	3	3	4	3	3	2	4	0	3	3	9.3	9.3	9.3	66.871	622	0
V5BLC7	6	6	6	>tr|V5BLC7|V5BLC7_TRYCR Uncharacterized protein OS=Trypanosoma cruzi Dm28c GN=TCDM_06362 PE=4 SV=1	6	6	6	4	4	4	4	3	4	4	3	4	1	6	5	4	4	4	4	3	4	4	3	4	1	6	5	4	4	4	4	3	4	4	3	4	1	6	5	2.7	2.7	2.7	360.03	3201	0
V5BLD3	3	3	3	>tr|V5BLD3|V5BLD3_TRYCR Uncharacterized protein OS=Trypanosoma cruzi Dm28c GN=TCDM_06367 PE=4 SV=1	3	3	3	1	1	2	2	2	1	3	2	2	2	2	2	1	1	2	2	2	1	3	2	2	2	2	2	1	1	2	2	2	1	3	2	2	2	2	2	7.9	7.9	7.9	79.453	711	0
V5BLE1	2	2	2	>tr|V5BLE1|V5BLE1_TRYCR Uncharacterized protein OS=Trypanosoma cruzi Dm28c GN=TCDM_06254 PE=4 SV=1	2	2	2	1	0	1	1	1	0	1	0	0	0	0	0	1	0	1	1	1	0	1	0	0	0	0	0	1	0	1	1	1	0	1	0	0	0	0	0	3.9	3.9	3.9	87.625	769	0
V5BLE3	1	1	1	>tr|V5BLE3|V5BLE3_TRYCR Protein kinase OS=Trypanosoma cruzi Dm28c GN=TCDM_04328 PE=4 SV=1	1	1	1	0	0	0	1	1	1	0	1	0	1	0	1	0	0	0	1	1	1	0	1	0	1	0	1	0	0	0	1	1	1	0	1	0	1	0	1	1.5	1.5	1.5	79.176	719	0.0015792
V5BLE8	4	4	4	>tr|V5BLE8|V5BLE8_TRYCR Uncharacterized protein OS=Trypanosoma cruzi Dm28c GN=TCDM_04336 PE=4 SV=1	4	4	4	2	2	2	3	2	2	4	3	2	2	1	2	2	2	2	3	2	2	4	3	2	2	1	2	2	2	2	3	2	2	4	3	2	2	1	2	5.1	5.1	5.1	145.35	1348	0
V5BLF2	2	2	2	>tr|V5BLF2|V5BLF2_TRYCR Protein YIPF OS=Trypanosoma cruzi Dm28c GN=TCDM_06268 PE=3 SV=1	2	2	2	1	1	1	1	1	1	2	1	1	1	1	1	1	1	1	1	1	1	2	1	1	1	1	1	1	1	1	1	1	1	2	1	1	1	1	1	11.1	11.1	11.1	38.175	334	0
V5BLG2	2	2	2	>tr|V5BLG2|V5BLG2_TRYCR Uncharacterized protein OS=Trypanosoma cruzi Dm28c GN=TCDM_06281 PE=4 SV=1	2	2	2	2	2	2	2	2	2	2	2	2	2	2	2	2	2	2	2	2	2	2	2	2	2	2	2	2	2	2	2	2	2	2	2	2	2	2	2	1.8	1.8	1.8	63.644	559	0
V5BLG6	2	2	2	>tr|V5BLG6|V5BLG6_TRYCR Uncharacterized protein OS=Trypanosoma cruzi Dm28c GN=TCDM_06289 PE=4 SV=1	2	2	2	0	0	0	2	0	0	1	0	2	0	1	1	0	0	0	2	0	0	1	0	2	0	1	1	0	0	0	2	0	0	1	0	2	0	1	1	4.6	4.6	4.6	79.937	734	0.0025888
V5BLG8	5	5	5	>tr|V5BLG8|V5BLG8_TRYCR Uncharacterized protein OS=Trypanosoma cruzi Dm28c GN=TCDM_02519 PE=4 SV=1	5	5	5	3	2	3	3	4	3	4	3	3	3	0	0	3	2	3	3	4	3	4	3	3	3	0	0	3	2	3	3	4	3	4	3	3	3	0	0	18.8	18.8	18.8	67.872	622	0
V5BLI4	1	1	1	>tr|V5BLI4|V5BLI4_TRYCR Uncharacterized protein OS=Trypanosoma cruzi Dm28c GN=TCDM_02548 PE=4 SV=1	1	1	1	1	0	1	0	1	0	1	0	0	0	0	0	1	0	1	0	1	0	1	0	0	0	0	0	1	0	1	0	1	0	1	0	0	0	0	0	4.7	4.7	4.7	73.786	676	0.00043497
V5BLI8	5	5	5	>tr|V5BLI8|V5BLI8_TRYCR Uncharacterized protein OS=Trypanosoma cruzi Dm28c GN=TCDM_02558 PE=4 SV=1	5	5	5	4	4	3	3	4	3	3	3	4	4	3	2	4	4	3	3	4	3	3	3	4	4	3	2	4	4	3	3	4	3	3	3	4	4	3	2	22	22	22	35.821	322	0
V5BLJ1	2	2	2	>tr|V5BLJ1|V5BLJ1_TRYCR Uncharacterized protein OS=Trypanosoma cruzi Dm28c GN=TCDM_02569 PE=4 SV=1	2	2	2	1	0	1	1	1	1	1	0	1	0	0	1	1	0	1	1	1	1	1	0	1	0	0	1	1	0	1	1	1	1	1	0	1	0	0	1	5.2	5.2	5.2	82.547	724	0
V5BLJ2	7	7	6	>tr|V5BLJ2|V5BLJ2_TRYCR Fatty acyl CoA synthetase 2 OS=Trypanosoma cruzi Dm28c GN=TCDM_06206 PE=4 SV=1	7	7	6	3	5	5	4	5	4	6	5	3	4	6	3	3	5	5	4	5	4	6	5	3	4	6	3	3	4	4	4	5	4	5	4	3	4	5	3	17.5	17.5	14	78.22	698	0
V5BLJ4	5	5	5	>tr|V5BLJ4|V5BLJ4_TRYCR Uncharacterized protein OS=Trypanosoma cruzi Dm28c GN=TCDM_02574 PE=4 SV=1	5	5	5	1	1	2	2	3	1	1	1	2	3	3	3	1	1	2	2	3	1	1	1	2	3	3	3	1	1	2	2	3	1	1	1	2	3	3	3	10.3	10.3	10.3	77.688	692	0
V5BLJ8	3	3	3	>tr|V5BLJ8|V5BLJ8_TRYCR Uncharacterized protein OS=Trypanosoma cruzi Dm28c GN=TCDM_02583 PE=4 SV=1	3	3	3	2	2	2	2	2	2	2	1	2	1	2	2	2	2	2	2	2	2	2	1	2	1	2	2	2	2	2	2	2	2	2	1	2	1	2	2	7.4	7.4	7.4	91.225	822	0
V5BLJ9	1	1	1	>tr|V5BLJ9|V5BLJ9_TRYCR DNA-damage inducible protein DDI1-like protein OS=Trypanosoma cruzi Dm28c GN=TCDM_06219 PE=4 SV=1	1	1	1	1	1	1	1	0	0	1	0	1	1	1	1	1	1	1	1	0	0	1	0	1	1	1	1	1	1	1	1	0	0	1	0	1	1	1	1	5	5	5	53.195	480	0.00044803
V5BLK4	1	1	1	>tr|V5BLK4|V5BLK4_TRYCR Small ubiquitin protein OS=Trypanosoma cruzi Dm28c GN=TCDM_14309 PE=4 SV=1	1	1	1	1	1	1	1	1	1	1	1	1	1	1	1	1	1	1	1	1	1	1	1	1	1	1	1	1	1	1	1	1	1	1	1	1	1	1	1	21.5	21.5	21.5	11.692	107	0
V5BLL0	1	1	1	>tr|V5BLL0|V5BLL0_TRYCR Uncharacterized protein OS=Trypanosoma cruzi Dm28c GN=TCDM_02608 PE=4 SV=1	1	1	1	0	0	0	1	0	0	0	0	0	0	0	0	0	0	0	1	0	0	0	0	0	0	0	0	0	0	0	1	0	0	0	0	0	0	0	0	3.4	3.4	3.4	58.455	523	0.0025773
V5BLL2	1	1	1	>tr|V5BLL2|V5BLL2_TRYCR Mu-adaptin 1 OS=Trypanosoma cruzi Dm28c GN=TCDM_02614 PE=4 SV=1	1	1	1	1	1	1	1	1	1	1	1	1	1	1	1	1	1	1	1	1	1	1	1	1	1	1	1	1	1	1	1	1	1	1	1	1	1	1	1	3.7	3.7	3.7	49.159	432	0
V5BLL4	11	11	11	>tr|V5BLL4|V5BLL4_TRYCR Eukaryotic initiation factor 4a OS=Trypanosoma cruzi Dm28c GN=TCDM_06239 PE=3 SV=1	11	11	11	7	9	7	6	5	6	7	8	5	5	6	6	7	9	7	6	5	6	7	8	5	5	6	6	7	9	7	6	5	6	7	8	5	5	6	6	44.8	44.8	44.8	45.494	404	0
V5BLL5	3	3	3	>tr|V5BLL5|V5BLL5_TRYCR Protein kinase OS=Trypanosoma cruzi Dm28c GN=TCDM_02619 PE=4 SV=1	3	3	3	1	1	2	1	2	1	2	2	2	2	3	3	1	1	2	1	2	1	2	2	2	2	3	3	1	1	2	1	2	1	2	2	2	2	3	3	7.9	7.9	7.9	70.055	619	0
V5BLM1	4	4	4	>tr|V5BLM1|V5BLM1_TRYCR Calcium-transporting ATPase OS=Trypanosoma cruzi Dm28c GN=TCDM_06126 PE=3 SV=1	4	4	4	3	3	3	3	3	2	4	2	1	2	3	2	3	3	3	3	3	2	4	2	1	2	3	2	3	3	3	3	3	2	4	2	1	2	3	2	7.4	7.4	7.4	109.65	1006	0
V5BLM5	6	6	6	>tr|V5BLM5|V5BLM5_TRYCR Eukaryotic translation initiation factor 3 subunit OS=Trypanosoma cruzi Dm28c GN=TCDM_06133 PE=4 SV=1	6	6	6	3	5	5	5	5	5	4	5	5	5	2	3	3	5	5	5	5	5	4	5	5	5	2	3	3	5	5	5	5	5	4	5	5	5	2	3	17.8	17.8	17.8	66.773	597	0
V5BLM9	1	1	1	>tr|V5BLM9|V5BLM9_TRYCR Uncharacterized protein OS=Trypanosoma cruzi Dm28c GN=TCDM_14246 PE=4 SV=1	1	1	1	1	1	0	1	1	0	1	0	1	0	1	1	1	1	0	1	1	0	1	0	1	0	1	1	1	1	0	1	1	0	1	0	1	0	1	1	31.2	31.2	31.2	12.22	112	0.00044464
V5BLN7	2	2	2	>tr|V5BLN7|V5BLN7_TRYCR Guanine deaminase OS=Trypanosoma cruzi Dm28c GN=TCDM_04261 PE=4 SV=1	2	2	2	1	1	1	1	2	1	2	0	1	0	1	0	1	1	1	1	2	1	2	0	1	0	1	0	1	1	1	1	2	1	2	0	1	0	1	0	9.7	9.7	9.7	50.096	452	0
V5BLP5	3	3	3	>tr|V5BLP5|V5BLP5_TRYCR Uncharacterized protein OS=Trypanosoma cruzi Dm28c GN=TCDM_04271 PE=4 SV=1	3	3	3	2	3	3	3	2	3	3	3	3	2	2	2	2	3	3	3	2	3	3	3	3	2	2	2	2	3	3	3	2	3	3	3	3	2	2	2	19.3	19.3	19.3	33.149	301	0
V5BLQ0	13	13	13	>tr|V5BLQ0|V5BLQ0_TRYCR Uncharacterized protein OS=Trypanosoma cruzi Dm28c GN=TCDM_04276 PE=4 SV=1	13	13	13	6	6	9	7	7	5	8	6	8	5	10	11	6	6	9	7	7	5	8	6	8	5	10	11	6	6	9	7	7	5	8	6	8	5	10	11	13.4	13.4	13.4	157.32	1409	0
V5BLQ5	1	1	1	>tr|V5BLQ5|V5BLQ5_TRYCR Cell differentiation protein OS=Trypanosoma cruzi Dm28c GN=TCDM_02430 PE=4 SV=1	1	1	1	0	0	1	0	0	0	1	0	0	0	0	0	0	0	1	0	0	0	1	0	0	0	0	0	0	0	1	0	0	0	1	0	0	0	0	0	5.8	5.8	5.8	35.185	313	0.0026022
V5BLR0	2	2	2	>tr|V5BLR0|V5BLR0_TRYCR Defective in cullin neddylation protein OS=Trypanosoma cruzi Dm28c GN=TCDM_02438 PE=4 SV=1	2	2	2	2	2	2	2	2	2	2	2	2	2	2	2	2	2	2	2	2	2	2	2	2	2	2	2	2	2	2	2	2	2	2	2	2	2	2	2	8.4	8.4	8.4	28.731	251	0
V5BLR1	1	1	1	>tr|V5BLR1|V5BLR1_TRYCR Lipase domain protein OS=Trypanosoma cruzi Dm28c GN=TCDM_04300 PE=4 SV=1	1	1	1	1	1	1	1	1	1	1	1	1	1	1	0	1	1	1	1	1	1	1	1	1	1	1	0	1	1	1	1	1	1	1	1	1	1	1	0	1.4	1.4	1.4	134.54	1191	0
V5BLR5	1	1	1	>tr|V5BLR5|V5BLR5_TRYCR RNA-binding protein OS=Trypanosoma cruzi Dm28c GN=TCDM_04307 PE=4 SV=1	1	1	1	1	1	0	0	1	1	0	0	0	0	1	1	1	1	0	0	1	1	0	0	0	0	1	1	1	1	0	0	1	1	0	0	0	0	1	1	5.2	5.2	5.2	51.02	477	0
V5BLR6	2	2	2	>tr|V5BLR6|V5BLR6_TRYCR Transcription activator OS=Trypanosoma cruzi Dm28c GN=TCDM_06062 PE=4 SV=1	2	2	2	2	2	2	2	2	2	2	2	2	2	2	2	2	2	2	2	2	2	2	2	2	2	2	2	2	2	2	2	2	2	2	2	2	2	2	2	3.3	3.3	3.3	128.04	1113	0
V5BLR7	9	9	9	>tr|V5BLR7|V5BLR7_TRYCR Uncharacterized protein OS=Trypanosoma cruzi Dm28c GN=TCDM_04317 PE=4 SV=1	9	9	9	5	7	8	8	9	8	7	8	9	9	7	8	5	7	8	8	9	8	7	8	9	9	7	8	5	7	8	8	9	8	7	8	9	9	7	8	11.5	11.5	11.5	93.842	826	0
V5BLS2	1	1	1	>tr|V5BLS2|V5BLS2_TRYCR Uncharacterized protein OS=Trypanosoma cruzi Dm28c GN=TCDM_02453 PE=4 SV=1	1	1	1	1	1	1	1	1	1	1	1	1	1	0	0	1	1	1	1	1	1	1	1	1	1	0	0	1	1	1	1	1	1	1	1	1	1	0	0	7.5	7.5	7.5	34.961	318	0
V5BLS6	1	1	1	>tr|V5BLS6|V5BLS6_TRYCR Uncharacterized protein OS=Trypanosoma cruzi Dm28c GN=TCDM_02459 PE=4 SV=1	1	1	1	0	0	0	0	0	1	0	0	0	0	0	0	0	0	0	0	0	1	0	0	0	0	0	0	0	0	0	0	0	1	0	0	0	0	0	0	2.9	2.9	2.9	80.162	701	0
V5BLT7	1	1	1	>tr|V5BLT7|V5BLT7_TRYCR Uncharacterized protein OS=Trypanosoma cruzi Dm28c GN=TCDM_04161 PE=4 SV=1	1	1	1	0	0	0	0	0	0	0	0	0	0	0	1	0	0	0	0	0	0	0	0	0	0	0	1	0	0	0	0	0	0	0	0	0	0	0	1	6.9	6.9	6.9	39.441	349	0.0012077
V5BLT8	2	2	2	>tr|V5BLT8|V5BLT8_TRYCR Uncharacterized protein OS=Trypanosoma cruzi Dm28c GN=TCDM_02478 PE=4 SV=1	2	2	2	1	0	1	0	0	0	0	1	0	1	2	1	1	0	1	0	0	0	0	1	0	1	2	1	1	0	1	0	0	0	0	1	0	1	2	1	13.1	13.1	13.1	22.278	191	0
V5BLT9	4	4	4	>tr|V5BLT9|V5BLT9_TRYCR Mitogen activated protein kinase OS=Trypanosoma cruzi Dm28c GN=TCDM_06097 PE=4 SV=1	4	4	4	4	4	4	3	4	3	4	4	4	4	3	2	4	4	4	3	4	3	4	4	4	4	3	2	4	4	4	3	4	3	4	4	4	4	3	2	11.5	11.5	11.5	48.32	417	0
V5BLU1	2	2	2	>tr|V5BLU1|V5BLU1_TRYCR Uncharacterized protein OS=Trypanosoma cruzi Dm28c GN=TCDM_04169 PE=4 SV=1	2	2	2	1	2	1	2	2	1	1	1	1	2	1	1	1	2	1	2	2	1	1	1	1	2	1	1	1	2	1	2	2	1	1	1	1	2	1	1	4.4	4.4	4.4	71.025	640	0
V5BLV0	2	2	2	>tr|V5BLV0|V5BLV0_TRYCR Uncharacterized protein OS=Trypanosoma cruzi Dm28c GN=TCDM_06111 PE=4 SV=1	2	2	2	2	2	2	2	2	2	2	2	2	2	2	2	2	2	2	2	2	2	2	2	2	2	2	2	2	2	2	2	2	2	2	2	2	2	2	2	7.3	7.3	7.3	22.77	206	0
V5BLV1	2	2	2	>tr|V5BLV1|V5BLV1_TRYCR Arginine N-methyltransferase OS=Trypanosoma cruzi Dm28c GN=TCDM_04189 PE=4 SV=1	2	2	2	1	0	1	0	1	0	0	1	1	0	1	0	1	0	1	0	1	0	0	1	1	0	1	0	1	0	1	0	1	0	0	1	1	0	1	0	3.8	3.8	3.8	85.466	769	0.0084656
V5BLV3	4	4	4	>tr|V5BLV3|V5BLV3_TRYCR Serine-palmitoyl-CoA transferase OS=Trypanosoma cruzi Dm28c GN=TCDM_02494 PE=4 SV=1	4	4	4	0	1	1	1	2	2	1	2	2	2	0	0	0	1	1	1	2	2	1	2	2	2	0	0	0	1	1	1	2	2	1	2	2	2	0	0	15.5	15.5	15.5	54.342	491	0
V5BLW5	1	1	1	>tr|V5BLW5|V5BLW5_TRYCR Uncharacterized protein OS=Trypanosoma cruzi Dm28c GN=TCDM_02512 PE=4 SV=1	1	1	1	1	1	0	1	1	1	1	1	1	0	1	0	1	1	0	1	1	1	1	1	1	0	1	0	1	1	0	1	1	1	1	1	1	0	1	0	2.8	2.8	2.8	50.516	459	0.0087812
V5BLX0	1	1	1	>tr|V5BLX0|V5BLX0_TRYCR Mitochondrial structure specific endonuclease I (SSE-1) OS=Trypanosoma cruzi Dm28c GN=TCDM_04236 PE=4 SV=1	1	1	1	0	1	1	1	1	1	1	1	1	1	1	1	0	1	1	1	1	1	1	1	1	1	1	1	0	1	1	1	1	1	1	1	1	1	1	1	8.1	8.1	8.1	29.135	258	0
V5BLX4	5	5	5	>tr|V5BLX4|V5BLX4_TRYCR Proteasome subunit alpha type OS=Trypanosoma cruzi Dm28c GN=TCDM_04244 PE=3 SV=1	5	5	5	4	4	5	3	5	4	4	4	3	3	3	3	4	4	5	3	5	4	4	4	3	3	3	3	4	4	5	3	5	4	4	4	3	3	3	3	35.1	35.1	35.1	25.053	231	0
V5BLX9	4	4	4	>tr|V5BLX9|V5BLX9_TRYCR ATP synthase F1 subunit gamma protein OS=Trypanosoma cruzi Dm28c GN=TCDM_04251 PE=4 SV=1	4	4	4	4	4	4	4	4	4	4	4	4	4	4	4	4	4	4	4	4	4	4	4	4	4	4	4	4	4	4	4	4	4	4	4	4	4	4	4	26.5	26.5	26.5	34.654	306	0
V5BLY0	1	1	1	>tr|V5BLY0|V5BLY0_TRYCR Uncharacterized protein OS=Trypanosoma cruzi Dm28c GN=TCDM_14446 PE=4 SV=1	1	1	1	1	1	0	1	0	0	0	0	1	0	1	1	1	1	0	1	0	0	0	0	1	0	1	1	1	1	0	1	0	0	0	0	1	0	1	1	4.1	4.1	4.1	48.055	439	0
V5BLY6	2	2	2	>tr|V5BLY6|V5BLY6_TRYCR UDP-galactopyranose mutase OS=Trypanosoma cruzi Dm28c GN=TCDM_02308 PE=4 SV=1	2	2	2	1	1	1	2	1	1	1	1	1	1	1	0	1	1	1	2	1	1	1	1	1	1	1	0	1	1	1	2	1	1	1	1	1	1	1	0	9	9	9	54.775	480	0.00084818
V5BLY9	1	1	1	>tr|V5BLY9|V5BLY9_TRYCR Uncharacterized protein OS=Trypanosoma cruzi Dm28c GN=TCDM_02314 PE=4 SV=1	1	1	1	1	1	1	1	1	0	1	1	1	1	1	0	1	1	1	1	1	0	1	1	1	1	1	0	1	1	1	1	1	0	1	1	1	1	1	0	3.1	3.1	3.1	33.163	293	0.0018997
V5BLZ3	3	3	3	>tr|V5BLZ3|V5BLZ3_TRYCR Uncharacterized protein OS=Trypanosoma cruzi Dm28c GN=TCDM_02323 PE=4 SV=1	3	3	3	3	3	3	3	3	2	3	2	2	2	2	1	3	3	3	3	3	2	3	2	2	2	2	1	3	3	3	3	3	2	3	2	2	2	2	1	13.3	13.3	13.3	50.162	460	0
V5BM15	3	3	3	>tr|V5BM15|V5BM15_TRYCR Uncharacterized protein OS=Trypanosoma cruzi Dm28c GN=TCDM_04118 PE=4 SV=1	3	3	3	1	1	2	1	1	1	1	1	2	1	1	1	1	1	2	1	1	1	1	1	2	1	1	1	1	1	2	1	1	1	1	1	2	1	1	1	4.6	4.6	4.6	112.32	1028	0
V5BM16	3	3	3	>tr|V5BM16|V5BM16_TRYCR RNA-binding protein OS=Trypanosoma cruzi Dm28c GN=TCDM_02352 PE=4 SV=1	3	3	3	3	3	3	3	3	3	3	3	3	3	2	3	3	3	3	3	3	3	3	3	3	3	2	3	3	3	3	3	3	3	3	3	3	3	2	3	16.5	16.5	16.5	41.266	382	0
V5BM17	1	1	1	>tr|V5BM17|V5BM17_TRYCR 26S proteasome non-ATPase regulatory subunit 11 OS=Trypanosoma cruzi Dm28c GN=psmd11 PE=4 SV=1	1	1	1	1	1	1	1	1	1	1	1	1	1	1	1	1	1	1	1	1	1	1	1	1	1	1	1	1	1	1	1	1	1	1	1	1	1	1	1	6.6	6.6	6.6	35.175	318	0
V5BM31	1	1	1	>tr|V5BM31|V5BM31_TRYCR Uncharacterized protein OS=Trypanosoma cruzi Dm28c GN=TCDM_02377 PE=4 SV=1	1	1	1	1	1	1	1	1	0	1	0	1	0	1	0	1	1	1	1	1	0	1	0	1	0	1	0	1	1	1	1	1	0	1	0	1	0	1	0	0.8	0.8	0.8	171.2	1555	0.00044944
V5BM32	3	3	3	>tr|V5BM32|V5BM32_TRYCR Uncharacterized protein OS=Trypanosoma cruzi Dm28c GN=TCDM_04146 PE=4 SV=1	3	3	3	1	1	2	2	1	2	1	2	1	1	1	1	1	1	2	2	1	2	1	2	1	1	1	1	1	1	2	2	1	2	1	2	1	1	1	1	7.5	7.5	7.5	76.393	681	0
V5BM38	4	4	4	>tr|V5BM38|V5BM38_TRYCR Uncharacterized protein OS=Trypanosoma cruzi Dm28c GN=TCDM_02383 PE=4 SV=1	4	4	4	2	2	0	1	2	1	0	1	0	1	0	0	2	2	0	1	2	1	0	1	0	1	0	0	2	2	0	1	2	1	0	1	0	1	0	0	6.3	6.3	6.3	92.484	840	0
V5BM39	2	2	2	>tr|V5BM39|V5BM39_TRYCR Ras-family member OS=Trypanosoma cruzi Dm28c GN=TCDM_13992 PE=4 SV=1	2	2	2	0	0	0	1	1	0	0	1	0	0	2	1	0	0	0	1	1	0	0	1	0	0	2	1	0	0	0	1	1	0	0	1	0	0	2	1	8.5	8.5	8.5	41.48	363	0.0050378
V5BM44	3	3	3	>tr|V5BM44|V5BM44_TRYCR Calmodulin OS=Trypanosoma cruzi Dm28c GN=TCDM_14377 PE=4 SV=1	3	3	3	1	2	1	1	1	2	1	2	2	2	0	0	1	2	1	1	1	2	1	2	2	2	0	0	1	2	1	1	1	2	1	2	2	2	0	0	26.2	26.2	26.2	23.183	210	0
V5BM55	7	7	7	>tr|V5BM55|V5BM55_TRYCR 2,3-bisphosphoglycerate-independent phosphoglycerate mutase OS=Trypanosoma cruzi Dm28c GN=TCDM_05955 PE=4 SV=1	7	7	7	4	5	6	7	7	4	5	4	4	3	6	5	4	5	6	7	7	4	5	4	4	3	6	5	4	5	6	7	7	4	5	4	4	3	6	5	30.1	30.1	30.1	60.279	554	0
V5BM56	2	2	2	>tr|V5BM56|V5BM56_TRYCR Ascorbate-dependent peroxidase OS=Trypanosoma cruzi Dm28c GN=TCDM_04015 PE=3 SV=1	2	2	2	1	1	1	1	1	1	1	1	1	1	2	1	1	1	1	1	1	1	1	1	1	1	2	1	1	1	1	1	1	1	1	1	1	1	2	1	18.5	18.5	18.5	27.918	248	0.0050251
V5BM59	3	3	3	>tr|V5BM59|V5BM59_TRYCR Uncharacterized protein OS=Trypanosoma cruzi Dm28c GN=TCDM_02409 PE=4 SV=1	3	3	3	2	1	1	0	1	1	1	0	1	0	2	2	2	1	1	0	1	1	1	0	1	0	2	2	2	1	1	0	1	1	1	0	1	0	2	2	6.3	6.3	6.3	102.5	926	0
V5BM62	4	4	4	>tr|V5BM62|V5BM62_TRYCR Prolyl oligopeptidase OS=Trypanosoma cruzi Dm28c GN=TCDM_05965 PE=4 SV=1	4	4	4	2	4	4	4	4	4	4	4	4	3	3	1	2	4	4	4	4	4	4	4	4	3	3	1	2	4	4	4	4	4	4	4	4	3	3	1	12.5	12.5	12.5	66.562	598	0
V5BM63	3	3	3	>tr|V5BM63|V5BM63_TRYCR Uncharacterized protein OS=Trypanosoma cruzi Dm28c GN=TCDM_02415 PE=4 SV=1	3	3	3	3	3	2	2	3	3	2	3	3	3	3	3	3	3	2	2	3	3	2	3	3	3	3	3	3	3	2	2	3	3	2	3	3	3	3	3	6.3	6.3	6.3	56.546	509	0
V5BM68	1	1	1	>tr|V5BM68|V5BM68_TRYCR Uncharacterized protein OS=Trypanosoma cruzi Dm28c GN=TCDM_13917 PE=4 SV=1	1	1	1	0	0	1	0	1	0	0	0	0	0	1	0	0	0	1	0	1	0	0	0	0	0	1	0	0	0	1	0	1	0	0	0	0	0	1	0	17.4	17.4	17.4	10.446	92	0.0097731
V5BM72	3	3	3	>tr|V5BM72|V5BM72_TRYCR Uncharacterized protein OS=Trypanosoma cruzi Dm28c GN=TCDM_04037 PE=4 SV=1	3	3	3	1	2	1	1	1	2	2	2	1	2	1	0	1	2	1	1	1	2	2	2	1	2	1	0	1	2	1	1	1	2	2	2	1	2	1	0	6.7	6.7	6.7	91.86	808	0
V5BM74	1	1	1	>tr|V5BM74|V5BM74_TRYCR Dynein light chain OS=Trypanosoma cruzi Dm28c GN=TCDM_14415 PE=4 SV=1	1	1	1	1	1	1	1	1	1	1	1	1	1	1	1	1	1	1	1	1	1	1	1	1	1	1	1	1	1	1	1	1	1	1	1	1	1	1	1	13.8	13.8	13.8	12.909	116	0
V5BM96	5	5	5	>tr|V5BM96|V5BM96_TRYCR Putative calcium channel protein OS=Trypanosoma cruzi Dm28c GN=TCDM_04066 PE=4 SV=1	5	5	5	4	5	5	5	4	4	4	5	4	5	4	5	4	5	5	5	4	4	4	5	4	5	4	5	4	5	5	5	4	4	4	5	4	5	4	5	14.3	14.3	14.3	57.526	517	0
V5BM99	2	2	2	>tr|V5BM99|V5BM99_TRYCR Uncharacterized protein OS=Trypanosoma cruzi Dm28c GN=TCDM_02183 PE=4 SV=1	2	2	2	0	1	1	0	1	0	0	0	1	0	1	1	0	1	1	0	1	0	0	0	1	0	1	1	0	1	1	0	1	0	0	0	1	0	1	1	9	9	9	54.811	502	0
V5BMA1	2	2	2	>tr|V5BMA1|V5BMA1_TRYCR Uncharacterized protein OS=Trypanosoma cruzi Dm28c GN=TCDM_05902 PE=4 SV=1	2	2	2	2	2	2	2	2	1	2	1	2	1	2	2	2	2	2	2	2	1	2	1	2	1	2	2	2	2	2	2	2	1	2	1	2	1	2	2	7.6	7.6	7.6	55.803	498	0
V5BMA2	3	3	3	>tr|V5BMA2|V5BMA2_TRYCR Uncharacterized protein OS=Trypanosoma cruzi Dm28c GN=TCDM_04072 PE=4 SV=1	3	3	3	1	2	3	2	2	3	2	3	2	2	2	1	1	2	3	2	2	3	2	3	2	2	2	1	1	2	3	2	2	3	2	3	2	2	2	1	8.4	8.4	8.4	61.674	574	0
V5BMB0	2	2	2	>tr|V5BMB0|V5BMB0_TRYCR Inositol polyphosphate kinase-like protein OS=Trypanosoma cruzi Dm28c GN=TCDM_05924 PE=4 SV=1	2	2	2	1	1	1	2	1	1	1	1	1	0	1	1	1	1	1	2	1	1	1	1	1	0	1	1	1	1	1	2	1	1	1	1	1	0	1	1	4.5	4.5	4.5	82.236	729	0.00084495
V5BMB2	2	2	2	>tr|V5BMB2|V5BMB2_TRYCR Proteasome regulatory non-ATPase subunit 11 OS=Trypanosoma cruzi Dm28c GN=TCDM_04086 PE=4 SV=1	2	2	2	0	1	1	2	2	1	2	2	2	1	1	1	0	1	1	2	2	1	2	2	2	1	1	1	0	1	1	2	2	1	2	2	2	1	1	1	11.9	11.9	11.9	34.377	310	0
V5BMB3	3	3	3	>tr|V5BMB3|V5BMB3_TRYCR Beta-adaptin 3 OS=Trypanosoma cruzi Dm28c GN=TCDM_02202 PE=4 SV=1	3	3	3	2	2	3	3	3	2	3	3	3	2	2	2	2	2	3	3	3	2	3	3	3	2	2	2	2	2	3	3	3	2	3	3	3	2	2	2	7.2	7.2	7.2	71.929	655	0
V5BMC7	1	1	1	>tr|V5BMC7|V5BMC7_TRYCR Uncharacterized protein OS=Trypanosoma cruzi Dm28c GN=TCDM_03916 PE=4 SV=1	1	1	1	1	1	1	1	1	1	1	1	1	1	1	1	1	1	1	1	1	1	1	1	1	1	1	1	1	1	1	1	1	1	1	1	1	1	1	1	2.2	2.2	2.2	41.334	370	0.0012185
V5BME1	1	1	1	>tr|V5BME1|V5BME1_TRYCR Uncharacterized protein OS=Trypanosoma cruzi Dm28c GN=TCDM_05841 PE=4 SV=1	1	1	1	0	0	0	0	1	0	0	0	0	0	0	0	0	0	0	0	1	0	0	0	0	0	0	0	0	0	0	0	1	0	0	0	0	0	0	0	1	1	1	111.12	977	0.0015936
V5BME4	1	1	1	>tr|V5BME4|V5BME4_TRYCR Cruzipain OS=Trypanosoma cruzi Dm28c GN=TCDM_05847 PE=3 SV=1	1	1	1	1	1	1	1	1	1	1	1	1	1	1	1	1	1	1	1	1	1	1	1	1	1	1	1	1	1	1	1	1	1	1	1	1	1	1	1	6	6	6	25.347	235	0
V5BME6	2	2	2	>tr|V5BME6|V5BME6_TRYCR Uncharacterized protein OS=Trypanosoma cruzi Dm28c GN=TCDM_02243 PE=4 SV=1	2	2	2	2	2	2	2	2	1	2	1	2	1	2	2	2	2	2	2	2	1	2	1	2	1	2	2	2	2	2	2	2	1	2	1	2	1	2	2	8.5	8.5	8.5	39.449	342	0
V5BMG2	8	8	8	>tr|V5BMG2|V5BMG2_TRYCR Uncharacterized protein OS=Trypanosoma cruzi Dm28c GN=TCDM_03972 PE=4 SV=1	8	8	8	6	5	6	5	5	5	5	5	6	5	4	4	6	5	6	5	5	5	5	5	6	5	4	4	6	5	6	5	5	5	5	5	6	5	4	4	24.5	24.5	24.5	67.369	611	0
V5BMG6	6	6	6	>tr|V5BMG6|V5BMG6_TRYCR Thermostable carboxypeptidase 1 OS=Trypanosoma cruzi Dm28c GN=TCDM_03978 PE=4 SV=1	6	6	6	6	6	6	6	6	6	6	6	6	6	4	4	6	6	6	6	6	6	6	6	6	6	4	4	6	6	6	6	6	6	6	6	6	6	4	4	23.6	23.6	23.6	44.87	390	0
V5BMH1	4	4	4	>tr|V5BMH1|V5BMH1_TRYCR Putative 2-aminoethylphosphonate:pyruvateaminotransferase-likeprotein,putative OS=Trypanosoma cruzi Dm28c GN=TCDM_03985 PE=4 SV=1	4	4	4	3	4	2	2	2	2	2	3	3	3	2	2	3	4	2	2	2	2	2	3	3	3	2	2	3	4	2	2	2	2	2	3	3	3	2	2	24.7	24.7	24.7	31.187	275	0
V5BMH3	1	1	1	>tr|V5BMH3|V5BMH3_TRYCR Uncharacterized protein OS=Trypanosoma cruzi Dm28c GN=TCDM_05791 PE=4 SV=1	1	1	1	0	0	1	0	0	0	0	0	0	0	0	0	0	0	1	0	0	0	0	0	0	0	0	0	0	0	1	0	0	0	0	0	0	0	0	0	2.3	2.3	2.3	121.87	1087	0.00043937
V5BMH6	1	1	1	>tr|V5BMH6|V5BMH6_TRYCR Uncharacterized protein OS=Trypanosoma cruzi Dm28c GN=TCDM_05797 PE=4 SV=1	1	1	1	1	1	1	1	1	1	1	1	1	1	1	1	1	1	1	1	1	1	1	1	1	1	1	1	1	1	1	1	1	1	1	1	1	1	1	1	2.4	2.4	2.4	66.564	583	0
V5BMH9	2	2	2	>tr|V5BMH9|V5BMH9_TRYCR Uncharacterized protein OS=Trypanosoma cruzi Dm28c GN=TCDM_03998 PE=4 SV=1	2	2	2	0	0	0	1	1	1	0	1	1	1	1	2	0	0	0	1	1	1	0	1	1	1	1	2	0	0	0	1	1	1	0	1	1	1	1	2	9.2	9.2	9.2	33.16	303	0
V5BMI0	7	7	7	>tr|V5BMI0|V5BMI0_TRYCR Outer dynein arm docking complex protein OS=Trypanosoma cruzi Dm28c GN=TCDM_05802 PE=4 SV=1	7	7	7	6	6	7	7	7	6	7	7	7	5	7	7	6	6	7	7	7	6	7	7	7	5	7	7	6	6	7	7	7	6	7	7	7	5	7	7	19.1	19.1	19.1	74.444	650	0
V5BMI2	3	3	3	>tr|V5BMI2|V5BMI2_TRYCR Uncharacterized protein OS=Trypanosoma cruzi Dm28c GN=TCDM_05808 PE=4 SV=1	3	3	3	2	3	1	3	3	3	3	3	3	2	0	0	2	3	1	3	3	3	3	3	3	2	0	0	2	3	1	3	3	3	3	3	3	2	0	0	11.4	11.4	11.4	55.637	492	0
V5BMI3	2	2	2	>tr|V5BMI3|V5BMI3_TRYCR Uncharacterized protein OS=Trypanosoma cruzi Dm28c GN=TCDM_04007 PE=4 SV=1	2	2	2	2	2	2	2	2	2	2	2	2	2	1	1	2	2	2	2	2	2	2	2	2	2	1	1	2	2	2	2	2	2	2	2	2	2	1	1	8.5	8.5	8.5	48.32	433	0
V5BMI4	3	3	3	>tr|V5BMI4|V5BMI4_TRYCR Uncharacterized protein OS=Trypanosoma cruzi Dm28c GN=TCDM_05815 PE=4 SV=1	3	3	3	1	0	3	2	2	0	2	0	2	0	2	0	1	0	3	2	2	0	2	0	2	0	2	0	1	0	3	2	2	0	2	0	2	0	2	0	1.1	1.1	1.1	468.27	4214	0.0015773
V5BMI7	2	2	2	>tr|V5BMI7|V5BMI7_TRYCR Uncharacterized protein OS=Trypanosoma cruzi Dm28c GN=TCDM_05822 PE=4 SV=1	2	2	2	2	2	2	2	2	2	2	2	2	1	2	2	2	2	2	2	2	2	2	2	2	1	2	2	2	2	2	2	2	2	2	2	2	1	2	2	3.5	3.5	3.5	105.62	950	0
V5BML2	3	3	3	>tr|V5BML2|V5BML2_TRYCR Uncharacterized protein OS=Trypanosoma cruzi Dm28c GN=TCDM_05741 PE=4 SV=1	3	3	3	3	3	3	3	2	2	2	2	2	2	0	0	3	3	3	3	2	2	2	2	2	2	0	0	3	3	3	3	2	2	2	2	2	2	0	0	16.5	16.5	16.5	38.573	339	0
V5BML3	1	1	1	>tr|V5BML3|V5BML3_TRYCR Uncharacterized protein OS=Trypanosoma cruzi Dm28c GN=TCDM_02304 PE=4 SV=1	1	1	1	0	0	1	0	0	0	0	0	0	0	0	0	0	0	1	0	0	0	0	0	0	0	0	0	0	0	1	0	0	0	0	0	0	0	0	0	7.2	7.2	7.2	45.179	400	0.0012474
V5BMM0	4	4	4	>tr|V5BMM0|V5BMM0_TRYCR Uncharacterized protein OS=Trypanosoma cruzi Dm28c GN=TCDM_03851 PE=4 SV=1	4	4	4	2	4	3	4	4	3	4	2	4	1	4	4	2	4	3	4	4	3	4	2	4	1	4	4	2	4	3	4	4	3	4	2	4	1	4	4	5.1	5.1	5.1	129.3	1142	0
V5BMN4	7	7	7	>tr|V5BMN4|V5BMN4_TRYCR Uncharacterized protein OS=Trypanosoma cruzi Dm28c GN=TCDM_03880 PE=4 SV=1	7	7	7	4	2	2	4	3	3	3	2	3	2	7	6	4	2	2	4	3	3	3	2	3	2	7	6	4	2	2	4	3	3	3	2	3	2	7	6	24.2	24.2	24.2	41.859	372	0
V5BMQ2	2	2	2	>tr|V5BMQ2|V5BMQ2_TRYCR Leucine-rich repeat protein 1 (LRRP1) OS=Trypanosoma cruzi Dm28c GN=TCDM_05640 PE=4 SV=1	2	2	2	0	0	0	0	0	0	1	1	0	0	1	1	0	0	0	0	0	0	1	1	0	0	1	1	0	0	0	0	0	0	1	1	0	0	1	1	5.5	5.5	5.5	60.242	561	0.002608
V5BMQ7	5	5	5	>tr|V5BMQ7|V5BMQ7_TRYCR Uncharacterized protein OS=Trypanosoma cruzi Dm28c GN=TCDM_05646 PE=4 SV=1	5	5	5	2	3	4	3	4	3	2	2	3	1	3	2	2	3	4	3	4	3	2	2	3	1	3	2	2	3	4	3	4	3	2	2	3	1	3	2	2.9	2.9	2.9	255.61	2346	0
V5BMR3	11	11	11	>tr|V5BMR3|V5BMR3_TRYCR Calmodulin OS=Trypanosoma cruzi Dm28c GN=TCDM_02086 PE=4 SV=1	11	11	11	5	7	6	6	8	5	7	6	6	2	9	5	5	7	6	6	8	5	7	6	6	2	9	5	5	7	6	6	8	5	7	6	6	2	9	5	23.3	23.3	23.3	79.919	709	0
V5BMR5	1	1	1	>tr|V5BMR5|V5BMR5_TRYCR Uncharacterized protein OS=Trypanosoma cruzi Dm28c GN=TCDM_05661 PE=4 SV=1	1	1	1	1	1	1	1	1	1	1	1	1	1	1	1	1	1	1	1	1	1	1	1	1	1	1	1	1	1	1	1	1	1	1	1	1	1	1	1	6.2	6.2	6.2	33.128	291	0
V5BMS0	1	1	1	>tr|V5BMS0|V5BMS0_TRYCR Uncharacterized protein OS=Trypanosoma cruzi Dm28c GN=TCDM_05667 PE=4 SV=1	1	1	1	1	1	1	1	1	1	1	1	1	1	1	1	1	1	1	1	1	1	1	1	1	1	1	1	1	1	1	1	1	1	1	1	1	1	1	1	3.1	3.1	3.1	55.372	520	0
V5BMS4	5	5	5	>tr|V5BMS4|V5BMS4_TRYCR Uncharacterized protein OS=Trypanosoma cruzi Dm28c GN=TCDM_02104 PE=4 SV=1	5	5	5	3	2	3	3	3	4	3	4	3	4	4	4	3	2	3	3	3	4	3	4	3	4	4	4	3	2	3	3	3	4	3	4	3	4	4	4	6.3	6.3	6.3	107.29	948	0
V5BMS9	2	2	2	>tr|V5BMS9|V5BMS9_TRYCR Uncharacterized protein OS=Trypanosoma cruzi Dm28c GN=TCDM_02109 PE=4 SV=1	2	2	2	0	0	1	0	1	0	2	0	0	0	0	0	0	0	1	0	1	0	2	0	0	0	0	0	0	0	1	0	1	0	2	0	0	0	0	0	13.8	13.8	13.8	36.614	325	0
V5BMT1	5	5	5	>tr|V5BMT1|V5BMT1_TRYCR Uncharacterized protein OS=Trypanosoma cruzi Dm28c GN=TCDM_05681 PE=4 SV=1	5	5	5	4	5	5	5	5	5	5	5	5	3	4	4	4	5	5	5	5	5	5	5	5	3	4	4	4	5	5	5	5	5	5	5	5	3	4	4	16	16	16	40.237	363	0
V5BMT3	3	3	3	>tr|V5BMT3|V5BMT3_TRYCR Homoserine kinase OS=Trypanosoma cruzi Dm28c GN=TCDM_02119 PE=3 SV=1	3	3	3	2	1	2	2	3	1	2	1	1	2	1	1	2	1	2	2	3	1	2	1	1	2	1	1	2	1	2	2	3	1	2	1	1	2	1	1	15.5	15.5	15.5	35.871	336	0
V5BMT5	2	2	2	>tr|V5BMT5|V5BMT5_TRYCR Heat shock protein OS=Trypanosoma cruzi Dm28c GN=TCDM_05687 PE=4 SV=1	2	2	2	1	2	1	1	1	1	2	1	1	1	1	1	1	2	1	1	1	1	2	1	1	1	1	1	1	2	1	1	1	1	2	1	1	1	1	1	4	4	4	49.556	451	0
V5BMU5	1	1	1	>tr|V5BMU5|V5BMU5_TRYCR Adenylate kinase OS=Trypanosoma cruzi Dm28c GN=TCDM_13973 PE=3 SV=1	1	1	1	1	1	1	1	1	1	1	1	1	1	1	1	1	1	1	1	1	1	1	1	1	1	1	1	1	1	1	1	1	1	1	1	1	1	1	1	7.6	7.6	7.6	22.371	198	0.0050215
V5BMU9	4	4	4	>tr|V5BMU9|V5BMU9_TRYCR Uncharacterized protein OS=Trypanosoma cruzi Dm28c GN=TCDM_02145 PE=4 SV=1	4	4	4	2	2	2	3	2	4	2	4	4	2	2	1	2	2	2	3	2	4	2	4	4	2	2	1	2	2	2	3	2	4	2	4	4	2	2	1	4.9	4.9	4.9	136.35	1197	0
V5BMV1	1	1	1	>tr|V5BMV1|V5BMV1_TRYCR Uncharacterized protein OS=Trypanosoma cruzi Dm28c GN=TCDM_14459 PE=4 SV=1	1	1	1	1	1	1	1	1	0	1	0	1	0	1	0	1	1	1	1	1	0	1	0	1	0	1	0	1	1	1	1	1	0	1	0	1	0	1	0	11.6	11.6	11.6	15.95	147	0
V5BMV3	2	2	2	>tr|V5BMV3|V5BMV3_TRYCR Uncharacterized protein OS=Trypanosoma cruzi Dm28c GN=TCDM_03740 PE=4 SV=1	2	2	2	2	2	2	2	2	2	2	2	2	1	0	0	2	2	2	2	2	2	2	2	2	1	0	0	2	2	2	2	2	2	2	2	2	1	0	0	11.3	11.3	11.3	30.029	265	0
V5BMW9	6	6	6	>tr|V5BMW9|V5BMW9_TRYCR Methionine aminopeptidase 2 OS=Trypanosoma cruzi Dm28c GN=TCDM_05592 PE=3 SV=1	6	6	6	3	3	4	2	3	2	3	4	3	2	3	3	3	3	4	2	3	2	3	4	3	2	3	3	3	3	4	2	3	2	3	4	3	2	3	3	19.2	19.2	19.2	52.796	475	0
V5BMX2	3	3	3	>tr|V5BMX2|V5BMX2_TRYCR Uncharacterized protein OS=Trypanosoma cruzi Dm28c GN=TCDM_02179 PE=4 SV=1	3	3	3	1	1	1	1	1	2	1	1	1	1	1	0	1	1	1	1	1	2	1	1	1	1	1	0	1	1	1	1	1	2	1	1	1	1	1	0	11.6	11.6	11.6	46.12	405	0.0019026
V5BMX8	3	3	3	>tr|V5BMX8|V5BMX8_TRYCR Uncharacterized protein OS=Trypanosoma cruzi Dm28c GN=TCDM_13970 PE=4 SV=1	3	3	3	1	2	1	1	2	2	1	2	2	1	2	2	1	2	1	1	2	2	1	2	2	1	2	2	1	2	1	1	2	2	1	2	2	1	2	2	25.9	25.9	25.9	13.085	116	0
V5BMX9	3	3	3	>tr|V5BMX9|V5BMX9_TRYCR Uncharacterized protein OS=Trypanosoma cruzi Dm28c GN=TCDM_05608 PE=4 SV=1	3	3	3	2	2	2	1	2	2	1	2	1	1	1	1	2	2	2	1	2	2	1	2	1	1	1	1	2	2	2	1	2	2	1	2	1	1	1	1	4.1	4.1	4.1	108.72	940	0
V5BMY3	2	2	2	>tr|V5BMY3|V5BMY3_TRYCR Uncharacterized protein OS=Trypanosoma cruzi Dm28c GN=TCDM_05617 PE=4 SV=1	2	2	2	1	2	2	2	2	1	1	2	2	1	1	1	1	2	2	2	2	1	1	2	2	1	1	1	1	2	2	2	2	1	1	2	2	1	1	1	8.1	8.1	8.1	59.843	559	0
V5BMY6	1	1	1	>tr|V5BMY6|V5BMY6_TRYCR Uncharacterized protein OS=Trypanosoma cruzi Dm28c GN=TCDM_14218 PE=4 SV=1	1	1	1	0	0	0	0	0	1	0	0	0	0	0	0	0	0	0	0	0	1	0	0	0	0	0	0	0	0	0	0	0	1	0	0	0	0	0	0	8	8	8	47.716	410	0.00043668
V5BMZ6	1	1	1	>tr|V5BMZ6|V5BMZ6_TRYCR Phosphoglucomutase OS=Trypanosoma cruzi Dm28c GN=TCDM_14025 PE=3 SV=1	1	1	1	1	1	1	1	1	1	1	1	1	1	1	1	1	1	1	1	1	1	1	1	1	1	1	1	1	1	1	1	1	1	1	1	1	1	1	1	3.5	3.5	3.5	65.987	600	0
V5BN13	3	3	3	>tr|V5BN13|V5BN13_TRYCR Uncharacterized protein OS=Trypanosoma cruzi Dm28c GN=TCDM_05529 PE=4 SV=1	3	3	3	2	2	2	2	3	2	2	2	2	2	2	2	2	2	2	2	3	2	2	2	2	2	2	2	2	2	2	2	3	2	2	2	2	2	2	2	6	6	6	103.69	934	0
V5BN20	5	5	5	>tr|V5BN20|V5BN20_TRYCR Calpain-like cysteine peptidase OS=Trypanosoma cruzi Dm28c GN=TCDM_05544 PE=4 SV=1	5	5	5	4	4	3	3	4	4	4	4	3	5	2	2	4	4	3	3	4	4	4	4	3	5	2	2	4	4	3	3	4	4	4	4	3	5	2	2	12.1	12.1	12.1	89.115	774	0
V5BN26	2	2	2	>tr|V5BN26|V5BN26_TRYCR Uncharacterized protein OS=Trypanosoma cruzi Dm28c GN=TCDM_05550 PE=4 SV=1	2	2	2	1	1	1	1	1	1	1	2	1	1	1	1	1	1	1	1	1	1	1	2	1	1	1	1	1	1	1	1	1	1	1	2	1	1	1	1	2.5	2.5	2.5	119.29	1062	0
V5BN30	1	1	1	>tr|V5BN30|V5BN30_TRYCR Uncharacterized protein OS=Trypanosoma cruzi Dm28c GN=TCDM_03801 PE=4 SV=1	1	1	1	0	1	1	1	1	1	0	1	1	1	1	1	0	1	1	1	1	1	0	1	1	1	1	1	0	1	1	1	1	1	0	1	1	1	1	1	1.3	1.3	1.3	111.14	1001	0.0012019
V5BN41	4	4	4	>tr|V5BN41|V5BN41_TRYCR Uncharacterized protein OS=Trypanosoma cruzi Dm28c GN=TCDM_05567 PE=4 SV=1	4	4	4	0	2	1	2	0	0	1	0	3	0	0	1	0	2	1	2	0	0	1	0	3	0	0	1	0	2	1	2	0	0	1	0	3	0	0	1	11.6	11.6	11.6	54.121	484	0
V5BN42	2	2	2	>tr|V5BN42|V5BN42_TRYCR Uncharacterized protein OS=Trypanosoma cruzi Dm28c GN=TCDM_03826 PE=4 SV=1	2	2	2	2	1	0	0	0	0	0	0	0	0	1	1	2	1	0	0	0	0	0	0	0	0	1	1	2	1	0	0	0	0	0	0	0	0	1	1	2.1	2.1	2.1	87.281	765	0.0064355
V5BN53	1	1	1	>tr|V5BN53|V5BN53_TRYCR Pumilio OS=Trypanosoma cruzi Dm28c GN=TCDM_01980 PE=4 SV=1	1	1	1	1	1	1	1	1	1	1	1	1	1	1	1	1	1	1	1	1	1	1	1	1	1	1	1	1	1	1	1	1	1	1	1	1	1	1	1	1.6	1.6	1.6	88.377	800	0.0012371
V5BN56	9	9	9	>tr|V5BN56|V5BN56_TRYCR Mucin-associated surface protein (MASP) OS=Trypanosoma cruzi Dm28c GN=TCDM_01989 PE=4 SV=1	9	9	9	7	8	8	9	7	5	8	4	8	5	8	8	7	8	8	9	7	5	8	4	8	5	8	8	7	8	8	9	7	5	8	4	8	5	8	8	46.7	46.7	46.7	31.598	274	0
V5BN65	3	3	3	>tr|V5BN65|V5BN65_TRYCR Kinesin OS=Trypanosoma cruzi Dm28c GN=TCDM_02002 PE=4 SV=1	3	3	3	3	3	3	3	3	3	3	3	3	3	2	2	3	3	3	3	3	3	3	3	3	3	2	2	3	3	3	3	3	3	3	3	3	3	2	2	12	12	12	36.699	324	0
V5BN69	13	13	13	>tr|V5BN69|V5BN69_TRYCR Glycosomal phosphoenolpyruvate carboxykinase OS=Trypanosoma cruzi Dm28c GN=TCDM_05454 PE=3 SV=1	13	13	13	11	10	8	8	7	2	6	4	6	5	5	4	11	10	8	8	7	2	6	4	6	5	5	4	11	10	8	8	7	2	6	4	6	5	5	4	32	32	32	58.864	525	0
V5BN71	3	3	3	>tr|V5BN71|V5BN71_TRYCR ABC transporter OS=Trypanosoma cruzi Dm28c GN=TCDM_02008 PE=3 SV=1	3	3	3	2	2	3	3	3	2	3	3	1	1	1	2	2	2	3	3	3	2	3	3	1	1	1	2	2	2	3	3	3	2	3	3	1	1	1	2	9.7	9.7	9.7	72.837	661	0
V5BN83	1	1	1	>tr|V5BN83|V5BN83_TRYCR Uncharacterized protein OS=Trypanosoma cruzi Dm28c GN=TCDM_03645 PE=4 SV=1	1	1	1	1	1	1	1	1	1	1	1	1	1	1	1	1	1	1	1	1	1	1	1	1	1	1	1	1	1	1	1	1	1	1	1	1	1	1	1	4.7	4.7	4.7	58.038	506	0
V5BN85	3	3	3	>tr|V5BN85|V5BN85_TRYCR Uncharacterized protein OS=Trypanosoma cruzi Dm28c GN=TCDM_05477 PE=4 SV=1	3	3	3	1	1	2	1	1	1	1	1	1	1	1	3	1	1	2	1	1	1	1	1	1	1	1	3	1	1	2	1	1	1	1	1	1	1	1	3	6.6	6.6	6.6	129.6	1129	0
V5BN89	1	1	1	>tr|V5BN89|V5BN89_TRYCR Uncharacterized protein OS=Trypanosoma cruzi Dm28c GN=TCDM_02037 PE=4 SV=1	1	1	1	1	1	1	1	1	1	1	1	1	1	1	1	1	1	1	1	1	1	1	1	1	1	1	1	1	1	1	1	1	1	1	1	1	1	1	1	7	7	7	22.692	199	0
V5BN93	1	1	1	>tr|V5BN93|V5BN93_TRYCR Ubiquitin carboxyl-terminal hydrolase OS=Trypanosoma cruzi Dm28c GN=TCDM_02042 PE=3 SV=1	1	1	1	0	0	0	0	0	0	1	0	0	0	0	0	0	0	0	0	0	0	1	0	0	0	0	0	0	0	0	0	0	0	1	0	0	0	0	0	5.1	5.1	5.1	26.181	236	0.0084956
V5BN95	3	3	3	>tr|V5BN95|V5BN95_TRYCR Uncharacterized protein OS=Trypanosoma cruzi Dm28c GN=TCDM_05498 PE=4 SV=1	3	3	3	3	2	2	1	2	2	2	1	1	1	1	1	3	2	2	1	2	2	2	1	1	1	1	1	3	2	2	1	2	2	2	1	1	1	1	1	15.2	15.2	15.2	29.202	257	0
V5BN97	2	2	2	>tr|V5BN97|V5BN97_TRYCR Protein kinase OS=Trypanosoma cruzi Dm28c GN=TCDM_03670 PE=4 SV=1	2	2	2	2	2	2	2	2	1	2	1	1	1	2	2	2	2	2	2	2	1	2	1	1	1	2	2	2	2	2	2	2	1	2	1	1	1	2	2	5.6	5.6	5.6	82.787	738	0
V5BN98	4	4	4	>tr|V5BN98|V5BN98_TRYCR Uncharacterized protein OS=Trypanosoma cruzi Dm28c GN=TCDM_02047 PE=4 SV=1	4	4	4	1	2	2	2	2	2	1	3	2	4	2	1	1	2	2	2	2	2	1	3	2	4	2	1	1	2	2	2	2	2	1	3	2	4	2	1	7.4	7.4	7.4	80.518	719	0
V5BNA2	6	4	4	>tr|V5BNA2|V5BNA2_TRYCR Retrotransposon hot spot (RHS) protein OS=Trypanosoma cruzi Dm28c GN=TCDM_02054 PE=4 SV=1	6	4	4	2	3	3	3	3	3	5	3	3	4	3	3	1	2	3	3	3	3	4	3	2	3	3	3	1	2	3	3	3	3	4	3	2	3	3	3	11.9	9.6	9.6	94.657	830	0
V5BNA5	2	2	2	>tr|V5BNA5|V5BNA5_TRYCR Enoyl-CoA hydratase/isomerase family protein OS=Trypanosoma cruzi Dm28c GN=TCDM_03690 PE=3 SV=1	2	2	2	2	2	2	2	2	0	2	0	2	0	0	0	2	2	2	2	2	0	2	0	2	0	0	0	2	2	2	2	2	0	2	0	2	0	0	0	14.9	14.9	14.9	29.778	276	0
V5BNB0	1	1	1	>tr|V5BNB0|V5BNB0_TRYCR Uncharacterized protein OS=Trypanosoma cruzi Dm28c GN=TCDM_03704 PE=4 SV=1	1	1	1	1	1	1	1	1	1	1	1	0	1	0	0	1	1	1	1	1	1	1	1	0	1	0	0	1	1	1	1	1	1	1	1	0	1	0	0	3.3	3.3	3.3	39.244	359	0
V5BNB2	1	1	1	>tr|V5BNB2|V5BNB2_TRYCR Uncharacterized protein OS=Trypanosoma cruzi Dm28c GN=TCDM_03709 PE=4 SV=1	1	1	1	0	1	0	1	1	1	1	1	1	1	0	0	0	1	0	1	1	1	1	1	1	1	0	0	0	1	0	1	1	1	1	1	1	1	0	0	5.5	5.5	5.5	56.36	477	0.00085288
V5BNB8	5	5	5	>tr|V5BNB8|V5BNB8_TRYCR Uncharacterized protein OS=Trypanosoma cruzi Dm28c GN=TCDM_03719 PE=4 SV=1	5	5	5	5	5	5	5	5	5	5	5	5	5	5	5	5	5	5	5	5	5	5	5	5	5	5	5	5	5	5	5	5	5	5	5	5	5	5	5	11.2	11.2	11.2	76.999	653	0
V5BND7	5	5	5	>tr|V5BND7|V5BND7_TRYCR Uncharacterized protein OS=Trypanosoma cruzi Dm28c GN=TCDM_05404 PE=4 SV=1	5	5	5	4	5	4	4	4	4	4	4	4	4	4	5	4	5	4	4	4	4	4	4	4	4	4	5	4	5	4	4	4	4	4	4	4	4	4	5	38.1	38.1	38.1	26.24	257	0
V5BNE3	1	1	1	>tr|V5BNE3|V5BNE3_TRYCR Glutathione synthetase OS=Trypanosoma cruzi Dm28c GN=TCDM_05422 PE=3 SV=1	1	1	1	0	0	0	0	0	0	0	0	0	0	1	0	0	0	0	0	0	0	0	0	0	0	1	0	0	0	0	0	0	0	0	0	0	0	1	0	4.3	4.3	4.3	58.603	534	0.0090814
V5BNE7	2	2	2	>tr|V5BNE7|V5BNE7_TRYCR ADP,ATP carrier protein 1 OS=Trypanosoma cruzi Dm28c GN=TCDM_05431 PE=3 SV=1	2	2	2	1	1	1	1	1	1	2	1	1	1	1	0	1	1	1	1	1	1	2	1	1	1	1	0	1	1	1	1	1	1	2	1	1	1	1	0	10	10	10	35.437	321	0.0008471
V5BNE9	2	2	2	>tr|V5BNE9|V5BNE9_TRYCR Uncharacterized protein OS=Trypanosoma cruzi Dm28c GN=TCDM_01841 PE=4 SV=1	2	2	2	1	1	2	1	1	1	1	1	1	1	1	1	1	1	2	1	1	1	1	1	1	1	1	1	1	1	2	1	1	1	1	1	1	1	1	1	8.7	8.7	8.7	51.951	460	0
V5BNF1	2	2	2	>tr|V5BNF1|V5BNF1_TRYCR Uncharacterized protein OS=Trypanosoma cruzi Dm28c GN=TCDM_03570 PE=4 SV=1	2	2	2	1	1	2	1	2	1	2	1	1	2	2	2	1	1	2	1	2	1	2	1	1	2	2	2	1	1	2	1	2	1	2	1	1	2	2	2	4.3	4.3	4.3	76.587	679	0
V5BNF6	3	3	3	>tr|V5BNF6|V5BNF6_TRYCR Uncharacterized protein OS=Trypanosoma cruzi Dm28c GN=TCDM_03579 PE=4 SV=1	3	3	3	3	3	3	3	3	3	3	3	3	2	3	2	3	3	3	3	3	3	3	3	3	2	3	2	3	3	3	3	3	3	3	3	3	2	3	2	3.9	3.9	3.9	120.8	1099	0
V5BNG5	1	1	1	>tr|V5BNG5|V5BNG5_TRYCR Uncharacterized protein OS=Trypanosoma cruzi Dm28c GN=TCDM_01867 PE=4 SV=1	1	1	1	1	1	1	1	0	0	1	0	1	0	1	1	1	1	1	1	0	0	1	0	1	0	1	1	1	1	1	1	0	0	1	0	1	0	1	1	1.3	1.3	1.3	95.509	874	0
V5BNH0	4	4	4	>tr|V5BNH0|V5BNH0_TRYCR Uncharacterized protein OS=Trypanosoma cruzi Dm28c GN=TCDM_01875 PE=4 SV=1	4	4	4	4	3	4	4	4	3	4	4	4	3	4	3	4	3	4	4	4	3	4	4	4	3	4	3	4	3	4	4	4	3	4	4	4	3	4	3	14.4	14.4	14.4	47.887	432	0
V5BNH8	2	2	2	>tr|V5BNH8|V5BNH8_TRYCR Pyroglutamyl-peptidase I (PGP) OS=Trypanosoma cruzi Dm28c GN=TCDM_03616 PE=4 SV=1	2	2	2	1	1	1	1	1	1	1	2	2	2	1	1	1	1	1	1	1	1	1	2	2	2	1	1	1	1	1	1	1	1	1	2	2	2	1	1	16.5	16.5	16.5	25.998	231	0
V5BNI0	4	4	4	>tr|V5BNI0|V5BNI0_TRYCR Uncharacterized protein OS=Trypanosoma cruzi Dm28c GN=TCDM_05343 PE=4 SV=1	4	4	4	1	1	1	3	3	3	3	4	4	2	3	3	1	1	1	3	3	3	3	4	4	2	3	3	1	1	1	3	3	3	3	4	4	2	3	3	3.2	3.2	3.2	113.36	1034	0
V5BNJ3	3	3	3	>tr|V5BNJ3|V5BNJ3_TRYCR Uncharacterized protein OS=Trypanosoma cruzi Dm28c GN=TCDM_01907 PE=4 SV=1	3	3	3	2	2	2	3	2	3	2	1	2	1	2	2	2	2	2	3	2	3	2	1	2	1	2	2	2	2	2	3	2	3	2	1	2	1	2	2	4.6	4.6	4.6	102.81	916	0
V5BNK6	1	1	1	>tr|V5BNK6|V5BNK6_TRYCR Uncharacterized protein OS=Trypanosoma cruzi Dm28c GN=TCDM_05251 PE=4 SV=1	1	1	1	1	1	1	1	1	1	1	1	1	1	1	1	1	1	1	1	1	1	1	1	1	1	1	1	1	1	1	1	1	1	1	1	1	1	1	1	2.9	2.9	2.9	95.062	837	0
V5BNL9	1	1	1	>tr|V5BNL9|V5BNL9_TRYCR Mercaptopyruvate sulfurtransferase OS=Trypanosoma cruzi Dm28c GN=TCDM_01945 PE=4 SV=1	1	1	1	1	1	1	1	1	1	1	1	1	1	1	1	1	1	1	1	1	1	1	1	1	1	1	1	1	1	1	1	1	1	1	1	1	1	1	1	5.4	5.4	5.4	42.416	387	0
V5BNM4	1	1	1	>tr|V5BNM4|V5BNM4_TRYCR Uncharacterized protein OS=Trypanosoma cruzi Dm28c GN=TCDM_05286 PE=3 SV=1	1	1	1	1	1	1	1	1	1	1	1	1	1	0	0	1	1	1	1	1	1	1	1	1	1	0	0	1	1	1	1	1	1	1	1	1	1	0	0	6.1	6.1	6.1	35.754	326	0
V5BNN2	1	1	1	>tr|V5BNN2|V5BNN2_TRYCR Uncharacterized protein OS=Trypanosoma cruzi Dm28c GN=TCDM_03480 PE=4 SV=1	1	1	1	1	1	1	1	1	1	1	1	1	1	1	1	1	1	1	1	1	1	1	1	1	1	1	1	1	1	1	1	1	1	1	1	1	1	1	1	1.4	1.4	1.4	77.356	700	0
V5BNN3	2	2	2	>tr|V5BNN3|V5BNN3_TRYCR Uncharacterized protein OS=Trypanosoma cruzi Dm28c GN=TCDM_05299 PE=4 SV=1	2	2	2	2	2	2	2	2	2	2	2	2	2	2	2	2	2	2	2	2	2	2	2	2	2	2	2	2	2	2	2	2	2	2	2	2	2	2	2	13.8	13.8	13.8	39.243	355	0
V5BNQ0	2	2	2	>tr|V5BNQ0|V5BNQ0_TRYCR Uncharacterized protein OS=Trypanosoma cruzi Dm28c GN=TCDM_05189 PE=4 SV=1	2	2	2	2	2	2	2	2	2	2	2	2	1	2	0	2	2	2	2	2	2	2	2	2	1	2	0	2	2	2	2	2	2	2	2	2	1	2	0	13.8	13.8	13.8	38.058	334	0
V5BNQ3	2	2	2	>tr|V5BNQ3|V5BNQ3_TRYCR Uncharacterized protein OS=Trypanosoma cruzi Dm28c GN=TCDM_03507 PE=4 SV=1	2	2	2	1	1	2	2	2	2	2	2	2	2	2	2	1	1	2	2	2	2	2	2	2	2	2	2	1	1	2	2	2	2	2	2	2	2	2	2	2.7	2.7	2.7	68.064	602	0
V5BNQ9	1	1	1	>tr|V5BNQ9|V5BNQ9_TRYCR Uncharacterized protein OS=Trypanosoma cruzi Dm28c GN=TCDM_01687 PE=4 SV=1	1	1	1	0	1	1	1	1	0	1	0	1	0	1	1	0	1	1	1	1	0	1	0	1	0	1	1	0	1	1	1	1	0	1	0	1	0	1	1	1.7	1.7	1.7	86.528	767	0
V5BNR1	10	10	10	>tr|V5BNR1|V5BNR1_TRYCR Dynein heavy chain OS=Trypanosoma cruzi Dm28c GN=TCDM_05201 PE=4 SV=1	10	10	10	3	4	4	5	5	4	6	4	5	5	4	7	3	4	4	5	5	4	6	4	5	5	4	7	3	4	4	5	5	4	6	4	5	5	4	7	3.7	3.7	3.7	538.17	4674	0
V5BNR6	2	2	2	>tr|V5BNR6|V5BNR6_TRYCR Uncharacterized protein OS=Trypanosoma cruzi Dm28c GN=TCDM_05209 PE=4 SV=1	2	2	2	1	0	0	0	0	0	0	0	0	0	1	0	1	0	0	0	0	0	0	0	0	0	1	0	1	0	0	0	0	0	0	0	0	0	1	0	2	2	2	154.25	1381	0.0085106
V5BNS0	4	4	4	>tr|V5BNS0|V5BNS0_TRYCR T-complex protein 1 subunit gamma OS=Trypanosoma cruzi Dm28c GN=TCDM_05217 PE=3 SV=1	4	4	4	3	3	3	2	3	3	4	3	3	3	2	1	3	3	3	2	3	3	4	3	3	3	2	1	3	3	3	2	3	3	4	3	3	3	2	1	14.1	14.1	14.1	60.728	555	0
V5BNS5	5	5	5	>tr|V5BNS5|V5BNS5_TRYCR Aminopeptidase OS=Trypanosoma cruzi Dm28c GN=TCDM_05225 PE=4 SV=1	5	5	5	2	3	4	2	4	3	4	3	3	3	3	2	2	3	4	2	4	3	4	3	3	3	3	2	2	3	4	2	4	3	4	3	3	3	3	2	12.3	12.3	12.3	62.362	584	0
V5BNS6	2	2	2	>tr|V5BNS6|V5BNS6_TRYCR Uncharacterized protein OS=Trypanosoma cruzi Dm28c GN=TCDM_01711 PE=4 SV=1	2	2	2	2	2	2	2	2	2	2	2	2	2	1	0	2	2	2	2	2	2	2	2	2	2	1	0	2	2	2	2	2	2	2	2	2	2	1	0	12	12	12	38.375	334	0
V5BNS7	1	1	1	>tr|V5BNS7|V5BNS7_TRYCR Centrin OS=Trypanosoma cruzi Dm28c GN=TCDM_14119 PE=4 SV=1	1	1	1	1	1	1	1	1	1	1	1	1	1	1	1	1	1	1	1	1	1	1	1	1	1	1	1	1	1	1	1	1	1	1	1	1	1	1	1	10.8	10.8	10.8	18.888	166	0
V5BNT4	1	1	1	>tr|V5BNT4|V5BNT4_TRYCR Uncharacterized protein OS=Trypanosoma cruzi Dm28c GN=TCDM_05241 PE=4 SV=1	1	1	1	1	1	1	1	1	1	0	1	0	1	1	1	1	1	1	1	1	1	0	1	0	1	1	1	1	1	1	1	1	1	0	1	0	1	1	1	4.7	4.7	4.7	34.222	300	0
V5BNT6	4	4	4	>tr|V5BNT6|V5BNT6_TRYCR Uncharacterized protein OS=Trypanosoma cruzi Dm28c GN=TCDM_01728 PE=4 SV=1	4	4	4	0	0	0	0	1	2	1	3	3	0	4	3	0	0	0	0	1	2	1	3	3	0	4	3	0	0	0	0	1	2	1	3	3	0	4	3	2.6	2.6	2.6	214.55	1934	0
V5BNU1	9	9	9	>tr|V5BNU1|V5BNU1_TRYCR Uncharacterized protein OS=Trypanosoma cruzi Dm28c GN=TCDM_01736 PE=4 SV=1	9	9	9	8	5	7	8	7	4	6	4	7	3	7	8	8	5	7	8	7	4	6	4	7	3	7	8	8	5	7	8	7	4	6	4	7	3	7	8	13.6	13.6	13.6	97.752	889	0
V5BNU6	2	2	2	>tr|V5BNU6|V5BNU6_TRYCR Uncharacterized protein OS=Trypanosoma cruzi Dm28c GN=TCDM_01744 PE=4 SV=1	2	2	2	2	2	2	2	2	2	1	2	2	1	2	1	2	2	2	2	2	2	1	2	2	1	2	1	2	2	2	2	2	2	1	2	2	1	2	1	7.2	7.2	7.2	33.326	307	0
V5BNV1	6	6	6	>tr|V5BNV1|V5BNV1_TRYCR Uncharacterized protein OS=Trypanosoma cruzi Dm28c GN=TCDM_01753 PE=4 SV=1	6	6	6	5	6	6	4	6	5	6	4	5	2	3	4	5	6	6	4	6	5	6	4	5	2	3	4	5	6	6	4	6	5	6	4	5	2	3	4	20.9	20.9	20.9	65.418	588	0
V5BNV7	2	2	2	>tr|V5BNV7|V5BNV7_TRYCR Uncharacterized protein OS=Trypanosoma cruzi Dm28c GN=TCDM_03340 PE=4 SV=1	2	2	2	1	1	1	1	1	1	1	1	1	1	1	2	1	1	1	1	1	1	1	1	1	1	1	2	1	1	1	1	1	1	1	1	1	1	1	2	12.5	12.5	12.5	31.765	287	0
V5BNV8	5	5	5	>tr|V5BNV8|V5BNV8_TRYCR Serine/threonine protein kinase OS=Trypanosoma cruzi Dm28c GN=TCDM_01769 PE=4 SV=1	5	5	5	5	4	4	4	4	4	4	3	4	3	4	3	5	4	4	4	4	4	4	3	4	3	4	3	5	4	4	4	4	4	4	3	4	3	4	3	25.3	25.3	25.3	33.86	297	0
V5BNW2	3	3	3	>tr|V5BNW2|V5BNW2_TRYCR Uncharacterized protein OS=Trypanosoma cruzi Dm28c GN=TCDM_03347 PE=4 SV=1	3	3	3	0	0	3	1	2	1	1	1	1	2	1	0	0	0	3	1	2	1	1	1	1	2	1	0	0	0	3	1	2	1	1	1	1	2	1	0	2.6	2.6	2.6	236.78	2129	0.00045045
V5BNW7	7	7	7	>tr|V5BNW7|V5BNW7_TRYCR Uncharacterized protein OS=Trypanosoma cruzi Dm28c GN=TCDM_03354 PE=4 SV=1	7	7	7	5	4	5	5	7	5	6	5	6	6	6	4	5	4	5	5	7	5	6	5	6	6	6	4	5	4	5	5	7	5	6	5	6	6	6	4	8	8	8	174.68	1558	0
V5BNW8	5	5	5	>tr|V5BNW8|V5BNW8_TRYCR Uncharacterized protein OS=Trypanosoma cruzi Dm28c GN=TCDM_01781 PE=4 SV=1	5	5	5	3	3	3	4	3	2	3	2	2	2	3	3	3	3	3	4	3	2	3	2	2	2	3	3	3	3	3	4	3	2	3	2	2	2	3	3	17	17	17	49.031	441	0
V5BNX3	2	2	2	>tr|V5BNX3|V5BNX3_TRYCR Uncharacterized protein OS=Trypanosoma cruzi Dm28c GN=TCDM_01787 PE=4 SV=1	2	2	2	0	1	0	0	0	0	1	0	1	0	2	2	0	1	0	0	0	0	1	0	1	0	2	2	0	1	0	0	0	0	1	0	1	0	2	2	1.4	1.4	1.4	142.05	1267	0
V5BNX4	1	1	1	>tr|V5BNX4|V5BNX4_TRYCR Uncharacterized protein OS=Trypanosoma cruzi Dm28c GN=TCDM_05161 PE=4 SV=1	1	1	1	1	1	1	1	1	1	1	1	1	1	1	1	1	1	1	1	1	1	1	1	1	1	1	1	1	1	1	1	1	1	1	1	1	1	1	1	3.7	3.7	3.7	38.303	348	0
V5BNX7	3	3	3	>tr|V5BNX7|V5BNX7_TRYCR Uncharacterized protein OS=Trypanosoma cruzi Dm28c GN=TCDM_01793 PE=4 SV=1	3	3	3	2	1	2	2	2	2	2	2	2	3	1	1	2	1	2	2	2	2	2	2	2	3	1	1	2	1	2	2	2	2	2	2	2	3	1	1	3.7	3.7	3.7	152.33	1405	0
V5BNY1	2	2	2	>tr|V5BNY1|V5BNY1_TRYCR Otubain OS=Trypanosoma cruzi Dm28c GN=TCDM_05173 PE=4 SV=1	2	2	2	2	2	2	2	2	2	2	2	2	1	1	1	2	2	2	2	2	2	2	2	2	1	1	1	2	2	2	2	2	2	2	2	2	1	1	1	14	14	14	29.679	264	0
V5BNY3	5	5	5	>tr|V5BNY3|V5BNY3_TRYCR RNA-binding protein OS=Trypanosoma cruzi Dm28c GN=TCDM_03380 PE=4 SV=1	5	5	5	3	5	5	5	5	4	5	5	5	3	4	4	3	5	5	5	5	4	5	5	5	3	4	4	3	5	5	5	5	4	5	5	5	3	4	4	32.6	32.6	32.6	31.039	276	0
V5BNZ9	8	8	8	>tr|V5BNZ9|V5BNZ9_TRYCR Uncharacterized protein OS=Trypanosoma cruzi Dm28c GN=TCDM_05046 PE=4 SV=1	8	8	8	6	6	7	7	6	7	6	8	7	7	6	6	6	6	7	7	6	7	6	8	7	7	6	6	6	6	7	7	6	7	6	8	7	7	6	6	7.8	7.8	7.8	128.37	1160	0
V5BP04	2	2	2	>tr|V5BP04|V5BP04_TRYCR ATP-dependent zinc metallopeptidase OS=Trypanosoma cruzi Dm28c GN=TCDM_05053 PE=4 SV=1	2	2	2	2	2	2	2	2	2	2	1	2	2	2	1	2	2	2	2	2	2	2	1	2	2	2	1	2	2	2	2	2	2	2	1	2	2	2	1	6.7	6.7	6.7	76.009	684	0
V5BP06	3	3	3	>tr|V5BP06|V5BP06_TRYCR Uncharacterized protein OS=Trypanosoma cruzi Dm28c GN=TCDM_03420 PE=4 SV=1	3	3	3	1	1	2	2	2	1	2	1	3	1	1	0	1	1	2	2	2	1	2	1	3	1	1	0	1	1	2	2	2	1	2	1	3	1	1	0	23.2	23.2	23.2	32.363	297	0
V5BP16	2	2	2	>tr|V5BP16|V5BP16_TRYCR Uncharacterized protein OS=Trypanosoma cruzi Dm28c GN=TCDM_05070 PE=4 SV=1	2	2	2	2	2	2	2	2	2	2	2	2	1	2	1	2	2	2	2	2	2	2	2	2	1	2	1	2	2	2	2	2	2	2	2	2	1	2	1	3.7	3.7	3.7	80.096	732	0
V5BP22	1	1	1	>tr|V5BP22|V5BP22_TRYCR Peptidyl-prolyl cis-trans isomerase OS=Trypanosoma cruzi Dm28c GN=TCDM_13787 PE=4 SV=1	1	1	1	1	0	1	1	1	1	1	1	1	1	1	1	1	0	1	1	1	1	1	1	1	1	1	1	1	0	1	1	1	1	1	1	1	1	1	1	7.7	7.7	7.7	12.619	117	0.0015619
V5BP26	1	1	1	>tr|V5BP26|V5BP26_TRYCR Uncharacterized protein OS=Trypanosoma cruzi Dm28c GN=TCDM_05080 PE=4 SV=1	1	1	1	1	1	1	1	1	1	1	1	1	1	0	0	1	1	1	1	1	1	1	1	1	1	0	0	1	1	1	1	1	1	1	1	1	1	0	0	2.6	2.6	2.6	73.109	662	0
V5BP32	1	1	1	>tr|V5BP32|V5BP32_TRYCR Uncharacterized protein OS=Trypanosoma cruzi Dm28c GN=TCDM_14457 PE=4 SV=1	1	1	1	1	1	1	1	1	1	1	1	1	0	0	1	1	1	1	1	1	1	1	1	1	0	0	1	1	1	1	1	1	1	1	1	1	0	0	1	5.3	5.3	5.3	24.244	228	0
V5BP41	2	2	2	>tr|V5BP41|V5BP41_TRYCR Uncharacterized protein OS=Trypanosoma cruzi Dm28c GN=TCDM_05103 PE=4 SV=1	2	2	2	1	1	1	1	1	1	1	1	2	1	1	1	1	1	1	1	1	1	1	1	2	1	1	1	1	1	1	1	1	1	1	1	2	1	1	1	7.9	7.9	7.9	36.228	329	0.00044189
V5BP43	2	2	2	>tr|V5BP43|V5BP43_TRYCR Flagellum-adhesion glycoprotein OS=Trypanosoma cruzi Dm28c GN=TCDM_03244 PE=4 SV=1	2	2	2	1	1	2	1	1	2	1	1	2	1	1	1	1	1	2	1	1	2	1	1	2	1	1	1	1	1	2	1	1	2	1	1	2	1	1	1	5.9	5.9	5.9	62.379	578	0
V5BP59	2	2	2	>tr|V5BP59|V5BP59_TRYCR Uncharacterized protein OS=Trypanosoma cruzi Dm28c GN=TCDM_03263 PE=4 SV=1	2	2	2	1	1	1	1	1	1	1	2	1	1	0	0	1	1	1	1	1	1	1	2	1	1	0	0	1	1	1	1	1	1	1	2	1	1	0	0	14.1	14.1	14.1	46.125	419	0
V5BP69	2	2	2	>tr|V5BP69|V5BP69_TRYCR Uncharacterized protein OS=Trypanosoma cruzi Dm28c GN=TCDM_03275 PE=4 SV=1	2	2	2	1	1	1	1	2	1	1	1	1	1	1	2	1	1	1	1	2	1	1	1	1	1	1	2	1	1	1	1	2	1	1	1	1	1	1	2	6.4	6.4	6.4	52.406	485	0.00084746
V5BP71	6	6	6	>tr|V5BP71|V5BP71_TRYCR Uncharacterized protein OS=Trypanosoma cruzi Dm28c GN=TCDM_01562 PE=4 SV=1	6	6	6	5	4	5	5	6	3	5	3	5	3	5	5	5	4	5	5	6	3	5	3	5	3	5	5	5	4	5	5	6	3	5	3	5	3	5	5	27.9	27.9	27.9	43.463	398	0
V5BP76	7	7	7	>tr|V5BP76|V5BP76_TRYCR Uncharacterized protein OS=Trypanosoma cruzi Dm28c GN=TCDM_03281 PE=4 SV=1	7	7	7	5	4	6	6	5	6	4	4	5	4	7	5	5	4	6	6	5	6	4	4	5	4	7	5	5	4	6	6	5	6	4	4	5	4	7	5	13.6	13.6	13.6	83.506	759	0
V5BP80	2	2	2	>tr|V5BP80|V5BP80_TRYCR Uncharacterized protein OS=Trypanosoma cruzi Dm28c GN=TCDM_01575 PE=4 SV=1	2	2	2	1	2	2	2	1	1	2	2	1	1	1	1	1	2	2	2	1	1	2	2	1	1	1	1	1	2	2	2	1	1	2	2	1	1	1	1	6.4	6.4	6.4	80.123	701	0.0012584
V5BP81	12	12	12	>tr|V5BP81|V5BP81_TRYCR Uncharacterized protein OS=Trypanosoma cruzi Dm28c GN=TCDM_03291 PE=4 SV=1	12	12	12	11	11	10	10	9	8	8	9	8	5	11	9	11	11	10	10	9	8	8	9	8	5	11	9	11	11	10	10	9	8	8	9	8	5	11	9	17.2	17.2	17.2	101.62	901	0
V5BP86	10	10	10	>tr|V5BP86|V5BP86_TRYCR Nucleoside phosphorylase OS=Trypanosoma cruzi Dm28c GN=TCDM_03298 PE=4 SV=1	10	10	10	7	8	7	6	7	4	6	4	5	4	4	3	7	8	7	6	7	4	6	4	5	4	4	3	7	8	7	6	7	4	6	4	5	4	4	3	37.8	37.8	37.8	37.052	344	0
V5BP88	1	1	1	>tr|V5BP88|V5BP88_TRYCR Kinase OS=Trypanosoma cruzi Dm28c GN=TCDM_05014 PE=4 SV=1	1	1	1	1	0	0	0	0	0	0	0	0	0	0	0	1	0	0	0	0	0	0	0	0	0	0	0	1	0	0	0	0	0	0	0	0	0	0	0	3.7	3.7	3.7	50.864	463	0.0050342
V5BP91	7	7	6	>tr|V5BP91|V5BP91_TRYCR Uncharacterized protein OS=Trypanosoma cruzi Dm28c GN=TCDM_01596 PE=4 SV=1	7	7	6	3	4	5	5	6	3	4	3	5	3	4	5	3	4	5	5	6	3	4	3	5	3	4	5	3	4	5	5	6	3	4	3	5	3	4	5	20.8	20.8	17.8	78.941	691	0
V5BP92	3	3	3	>tr|V5BP92|V5BP92_TRYCR Uncharacterized protein OS=Trypanosoma cruzi Dm28c GN=TCDM_03305 PE=4 SV=1	3	3	3	2	1	2	1	2	1	2	2	2	3	0	0	2	1	2	1	2	1	2	2	2	3	0	0	2	1	2	1	2	1	2	2	2	3	0	0	6.5	6.5	6.5	94.779	841	0
V5BP95	3	3	3	>tr|V5BP95|V5BP95_TRYCR Serine/threonine-protein phosphatase OS=Trypanosoma cruzi Dm28c GN=TCDM_05020 PE=3 SV=1	3	3	3	2	2	2	2	2	3	2	3	3	2	2	2	2	2	2	2	2	3	2	3	3	2	2	2	2	2	2	2	2	3	2	3	3	2	2	2	4.4	4.4	4.4	88.151	775	0
V5BP96	3	3	3	>tr|V5BP96|V5BP96_TRYCR Uncharacterized protein OS=Trypanosoma cruzi Dm28c GN=TCDM_01602 PE=4 SV=1	3	3	3	2	3	1	2	1	3	1	3	3	3	3	3	2	3	1	2	1	3	1	3	3	3	3	3	2	3	1	2	1	3	1	3	3	3	3	3	4.2	4.2	4.2	120.19	1082	0
V5BPA3	2	2	2	>tr|V5BPA3|V5BPA3_TRYCR Flagellar protofilament ribbon protein OS=Trypanosoma cruzi Dm28c GN=TCDM_03327 PE=4 SV=1	2	2	2	2	1	1	2	1	1	1	1	1	1	1	2	2	1	1	2	1	1	1	1	1	1	1	2	2	1	1	2	1	1	1	1	1	1	1	2	12.2	12.2	12.2	46.263	384	0
V5BPA6	1	1	1	>tr|V5BPA6|V5BPA6_TRYCR Uncharacterized protein OS=Trypanosoma cruzi Dm28c GN=TCDM_05034 PE=4 SV=1	1	1	1	0	1	1	1	1	1	1	1	1	1	1	1	0	1	1	1	1	1	1	1	1	1	1	1	0	1	1	1	1	1	1	1	1	1	1	1	2.3	2.3	2.3	95.788	855	0
V5BPB7	1	1	1	>tr|V5BPB7|V5BPB7_TRYCR Uncharacterized protein OS=Trypanosoma cruzi Dm28c GN=TCDM_01636 PE=3 SV=1	1	1	1	1	0	0	0	0	0	0	0	0	0	0	0	1	0	0	0	0	0	0	0	0	0	0	0	1	0	0	0	0	0	0	0	0	0	0	0	1.6	1.6	1.6	70.752	635	0.0091164
V5BPC1	3	3	3	>tr|V5BPC1|V5BPC1_TRYCR Uncharacterized protein OS=Trypanosoma cruzi Dm28c GN=TCDM_01643 PE=4 SV=1	3	3	3	2	2	2	2	2	2	1	2	2	2	1	2	2	2	2	2	2	2	1	2	2	2	1	2	2	2	2	2	2	2	1	2	2	2	1	2	2.4	2.4	2.4	179.05	1587	0.00044663
V5BPC4	3	3	3	>tr|V5BPC4|V5BPC4_TRYCR Isopentenyl-diphosphate delta-isomerase OS=Trypanosoma cruzi Dm28c GN=TCDM_01649 PE=3 SV=1	3	3	3	3	3	2	2	2	1	2	1	0	0	1	1	3	3	2	2	2	1	2	1	0	0	1	1	3	3	2	2	2	1	2	1	0	0	1	1	9.3	9.3	9.3	39.333	356	0
V5BPD7	3	3	3	>tr|V5BPD7|V5BPD7_TRYCR Uncharacterized protein OS=Trypanosoma cruzi Dm28c GN=TCDM_01674 PE=4 SV=1	3	3	3	0	1	1	1	0	0	1	0	1	0	3	2	0	1	1	1	0	0	1	0	1	0	3	2	0	1	1	1	0	0	1	0	1	0	3	2	8.3	8.3	8.3	58.459	517	0.0004386
V5BPD9	3	3	3	>tr|V5BPD9|V5BPD9_TRYCR Uncharacterized protein OS=Trypanosoma cruzi Dm28c GN=TCDM_04928 PE=4 SV=1	3	3	3	0	0	1	1	0	0	1	0	1	0	3	2	0	0	1	1	0	0	1	0	1	0	3	2	0	0	1	1	0	0	1	0	1	0	3	2	10.1	10.1	10.1	60.31	552	0
V5BPE1	4	4	4	>tr|V5BPE1|V5BPE1_TRYCR Uncharacterized protein OS=Trypanosoma cruzi Dm28c GN=TCDM_03163 PE=4 SV=1	4	4	4	3	3	3	3	3	3	3	3	2	2	2	2	3	3	3	3	3	3	3	3	2	2	2	2	3	3	3	3	3	3	3	3	2	2	2	2	11	11	11	63.765	563	0
V5BPE7	4	4	4	>tr|V5BPE7|V5BPE7_TRYCR Uncharacterized protein OS=Trypanosoma cruzi Dm28c GN=TCDM_04942 PE=4 SV=1	4	4	4	3	4	4	4	3	3	4	3	3	2	3	3	3	4	4	4	3	3	4	3	3	2	3	3	3	4	4	4	3	3	4	3	3	2	3	3	7.9	7.9	7.9	68.059	623	0
V5BPF1	1	1	1	>tr|V5BPF1|V5BPF1_TRYCR Sterol C-24 reductase OS=Trypanosoma cruzi Dm28c GN=TCDM_04950 PE=4 SV=1	1	1	1	0	0	0	0	0	1	0	1	1	1	0	0	0	0	0	0	0	1	0	1	1	1	0	0	0	0	0	0	0	1	0	1	1	1	0	0	3.7	3.7	3.7	32.2	269	0.0081589
V5BPF5	1	1	1	>tr|V5BPF5|V5BPF5_TRYCR Uncharacterized protein OS=Trypanosoma cruzi Dm28c GN=TCDM_04956 PE=4 SV=1	1	1	1	1	0	0	1	0	0	0	0	0	0	1	1	1	0	0	1	0	0	0	0	0	0	1	1	1	0	0	1	0	0	0	0	0	0	1	1	4.1	4.1	4.1	46.659	414	0.0087781
V5BPG5	3	3	3	>tr|V5BPG5|V5BPG5_TRYCR Uncharacterized protein OS=Trypanosoma cruzi Dm28c GN=TCDM_01401 PE=4 SV=1	3	3	3	3	3	3	3	3	3	3	3	3	2	3	3	3	3	3	3	3	3	3	3	3	2	3	3	3	3	3	3	3	3	3	3	3	2	3	3	8.4	8.4	8.4	35.574	310	0
V5BPG9	2	2	2	>tr|V5BPG9|V5BPG9_TRYCR Uncharacterized protein OS=Trypanosoma cruzi Dm28c GN=TCDM_01408 PE=4 SV=1	2	2	2	0	1	1	2	1	1	1	1	0	0	0	0	0	1	1	2	1	1	1	1	0	0	0	0	0	1	1	2	1	1	1	1	0	0	0	0	5.6	5.6	5.6	60.666	550	0.00085361
V5BPH3	2	2	2	>tr|V5BPH3|V5BPH3_TRYCR Uncharacterized protein OS=Trypanosoma cruzi Dm28c GN=TCDM_03176 PE=4 SV=1	2	2	2	1	2	0	2	0	0	2	0	0	0	2	2	1	2	0	2	0	0	2	0	0	0	2	2	1	2	0	2	0	0	2	0	0	0	2	2	3.7	3.7	3.7	72.227	643	0
V5BPH4	8	8	8	>tr|V5BPH4|V5BPH4_TRYCR Uncharacterized protein OS=Trypanosoma cruzi Dm28c GN=TCDM_01414 PE=4 SV=1	8	8	8	4	4	3	4	4	4	6	4	4	4	5	5	4	4	3	4	4	4	6	4	4	4	5	5	4	4	3	4	4	4	6	4	4	4	5	5	5.5	5.5	5.5	238.34	2148	0
V5BPH9	5	5	5	>tr|V5BPH9|V5BPH9_TRYCR Uncharacterized protein OS=Trypanosoma cruzi Dm28c GN=TCDM_01421 PE=4 SV=1	5	5	5	1	3	2	4	4	2	5	4	4	4	0	1	1	3	2	4	4	2	5	4	4	4	0	1	1	3	2	4	4	2	5	4	4	4	0	1	14.5	14.5	14.5	68.104	607	0
V5BPI2	1	1	1	>tr|V5BPI2|V5BPI2_TRYCR Putative monoglyceride lipase OS=Trypanosoma cruzi Dm28c GN=TCDM_04835 PE=4 SV=1	1	1	1	1	1	1	1	1	1	1	1	1	1	1	1	1	1	1	1	1	1	1	1	1	1	1	1	1	1	1	1	1	1	1	1	1	1	1	1	10.4	10.4	10.4	19.215	173	0
V5BPI5	14	14	14	>tr|V5BPI5|V5BPI5_TRYCR Uncharacterized protein OS=Trypanosoma cruzi Dm28c GN=TCDM_03199 PE=4 SV=1	14	14	14	8	9	11	11	10	10	10	8	11	6	10	7	8	9	11	11	10	10	10	8	11	6	10	7	8	9	11	11	10	10	10	8	11	6	10	7	7.9	7.9	7.9	173.71	1536	0
V5BPI7	2	2	2	>tr|V5BPI7|V5BPI7_TRYCR Uncharacterized protein OS=Trypanosoma cruzi Dm28c GN=TCDM_04842 PE=4 SV=1	2	2	2	1	1	1	1	1	1	1	1	1	1	2	1	1	1	1	1	1	1	1	1	1	1	2	1	1	1	1	1	1	1	1	1	1	1	2	1	1.3	1.3	1.3	239.81	2151	0
V5BPJ0	4	4	4	>tr|V5BPJ0|V5BPJ0_TRYCR Serine/threonine protein kinase OS=Trypanosoma cruzi Dm28c GN=TCDM_03208 PE=4 SV=1	4	4	4	3	4	4	4	4	4	3	4	4	3	3	1	3	4	4	4	4	4	3	4	4	3	3	1	3	4	4	4	4	4	3	4	4	3	3	1	13.9	13.9	13.9	54.916	495	0
V5BPJ2	9	9	9	>tr|V5BPJ2|V5BPJ2_TRYCR Uncharacterized protein OS=Trypanosoma cruzi Dm28c GN=TCDM_04850 PE=4 SV=1	9	9	9	7	6	7	7	7	7	7	8	6	7	9	9	7	6	7	7	7	7	7	8	6	7	9	9	7	6	7	7	7	7	7	8	6	7	9	9	10.2	10.2	10.2	179.11	1640	0
V5BPJ4	3	3	3	>tr|V5BPJ4|V5BPJ4_TRYCR Epsilon-adaptin OS=Trypanosoma cruzi Dm28c GN=TCDM_01439 PE=4 SV=1	3	3	3	0	3	3	3	3	3	3	3	3	3	1	1	0	3	3	3	3	3	3	3	3	3	1	1	0	3	3	3	3	3	3	3	3	3	1	1	5.2	5.2	5.2	111.74	1008	0
V5BPJ5	25	25	25	>tr|V5BPJ5|V5BPJ5_TRYCR Uncharacterized protein OS=Trypanosoma cruzi Dm28c GN=TCDM_03217 PE=4 SV=1	25	25	25	23	24	24	24	24	21	24	22	24	22	13	10	23	24	24	24	24	21	24	22	24	22	13	10	23	24	24	24	24	21	24	22	24	22	13	10	42.2	42.2	42.2	64.855	592	0
V5BPJ7	7	7	7	>tr|V5BPJ7|V5BPJ7_TRYCR Uncharacterized protein OS=Trypanosoma cruzi Dm28c GN=TCDM_01444 PE=4 SV=1	7	7	7	4	3	3	4	3	6	3	4	3	5	3	2	4	3	3	4	3	6	3	4	3	5	3	2	4	3	3	4	3	6	3	4	3	5	3	2	13.5	13.5	13.5	90.692	813	0
V5BPK3	5	5	5	>tr|V5BPK3|V5BPK3_TRYCR Uncharacterized protein OS=Trypanosoma cruzi Dm28c GN=TCDM_03230 PE=4 SV=1	5	5	5	3	3	4	2	3	3	4	3	5	2	1	2	3	3	4	2	3	3	4	3	5	2	1	2	3	3	4	2	3	3	4	3	5	2	1	2	15.5	15.5	15.5	69.593	624	0
V5BPK4	1	1	1	>tr|V5BPK4|V5BPK4_TRYCR Rac serine-threonine kinase OS=Trypanosoma cruzi Dm28c GN=TCDM_04864 PE=4 SV=1	1	1	1	1	1	1	1	1	1	1	1	1	1	1	1	1	1	1	1	1	1	1	1	1	1	1	1	1	1	1	1	1	1	1	1	1	1	1	1	2.8	2.8	2.8	68.192	605	0
V5BPL8	3	3	3	>tr|V5BPL8|V5BPL8_TRYCR Pyridoxal kinase OS=Trypanosoma cruzi Dm28c GN=TCDM_01468 PE=4 SV=1	3	3	3	3	3	3	3	3	3	2	3	2	2	0	2	3	3	3	3	3	3	2	3	2	2	0	2	3	3	3	3	3	3	2	3	2	2	0	2	20.7	20.7	20.7	33.41	300	0
V5BPM1	1	1	1	>tr|V5BPM1|V5BPM1_TRYCR Uncharacterized protein OS=Trypanosoma cruzi Dm28c GN=TCDM_01474 PE=4 SV=1	1	1	1	1	1	1	1	1	1	1	1	1	1	1	1	1	1	1	1	1	1	1	1	1	1	1	1	1	1	1	1	1	1	1	1	1	1	1	1	2	2	2	91.583	830	0
V5BPM5	1	1	1	>tr|V5BPM5|V5BPM5_TRYCR Uncharacterized protein OS=Trypanosoma cruzi Dm28c GN=TCDM_01482 PE=4 SV=1	1	1	1	1	1	1	1	1	1	1	1	1	0	0	0	1	1	1	1	1	1	1	1	1	0	0	0	1	1	1	1	1	1	1	1	1	0	0	0	2.9	2.9	2.9	86.177	765	0.0022573
V5BPN5	2	2	2	>tr|V5BPN5|V5BPN5_TRYCR Uncharacterized protein OS=Trypanosoma cruzi Dm28c GN=TCDM_03061 PE=4 SV=1	2	2	2	0	0	0	0	0	1	1	1	0	2	0	0	0	0	0	0	0	1	1	1	0	2	0	0	0	0	0	0	0	1	1	1	0	2	0	0	11.4	11.4	11.4	24.479	201	0
V5BPN9	4	4	4	>tr|V5BPN9|V5BPN9_TRYCR Uncharacterized protein OS=Trypanosoma cruzi Dm28c GN=TCDM_01511 PE=4 SV=1	4	4	4	1	2	2	2	4	2	3	2	2	2	2	0	1	2	2	2	4	2	3	2	2	2	2	0	1	2	2	2	4	2	3	2	2	2	2	0	12.1	12.1	12.1	52.983	472	0
V5BPP5	3	3	3	>tr|V5BPP5|V5BPP5_TRYCR Uncharacterized protein OS=Trypanosoma cruzi Dm28c GN=TCDM_03074 PE=4 SV=1	3	3	3	2	3	3	3	3	1	3	1	3	1	2	1	2	3	3	3	3	1	3	1	3	1	2	1	2	3	3	3	3	1	3	1	3	1	2	1	13	13	13	65.596	591	0
V5BPP6	3	3	3	>tr|V5BPP6|V5BPP6_TRYCR Uncharacterized protein OS=Trypanosoma cruzi Dm28c GN=TCDM_01530 PE=4 SV=1	3	3	3	3	3	3	2	2	2	3	0	2	1	2	1	3	3	3	2	2	2	3	0	2	1	2	1	3	3	3	2	2	2	3	0	2	1	2	1	5.2	5.2	5.2	120.98	1093	0
V5BPQ0	5	5	5	>tr|V5BPQ0|V5BPQ0_TRYCR ABC transporter OS=Trypanosoma cruzi Dm28c GN=TCDM_03086 PE=3 SV=1	5	5	5	3	2	4	4	5	4	4	4	3	4	2	2	3	2	4	4	5	4	4	4	3	4	2	2	3	2	4	4	5	4	4	4	3	4	2	2	10.4	10.4	10.4	78.231	700	0
V5BPQ1	4	4	4	>tr|V5BPQ1|V5BPQ1_TRYCR Kinesin-like protein OS=Trypanosoma cruzi Dm28c GN=TCDM_01537 PE=3 SV=1	4	4	4	2	2	1	3	3	2	3	3	2	2	0	0	2	2	1	3	3	2	3	3	2	2	0	0	2	2	1	3	3	2	3	3	2	2	0	0	5.1	5.1	5.1	172.57	1529	0
V5BPQ4	2	2	2	>tr|V5BPQ4|V5BPQ4_TRYCR Calmodulin OS=Trypanosoma cruzi Dm28c GN=TCDM_03093 PE=4 SV=1	2	2	2	1	1	1	1	1	2	1	2	2	2	1	1	1	1	1	1	1	2	1	2	2	2	1	1	1	1	1	1	1	2	1	2	2	2	1	1	20.4	20.4	20.4	17.824	157	0
V5BPQ6	2	2	2	>tr|V5BPQ6|V5BPQ6_TRYCR NAD/FAD dependent dehydrogenase OS=Trypanosoma cruzi Dm28c GN=TCDM_03099 PE=4 SV=1	2	2	2	0	1	2	0	2	1	2	1	1	1	0	0	0	1	2	0	2	1	2	1	1	1	0	0	0	1	2	0	2	1	2	1	1	1	0	0	10.2	10.2	10.2	36.521	334	0
V5BPR0	1	1	1	>tr|V5BPR0|V5BPR0_TRYCR Uncharacterized protein OS=Trypanosoma cruzi Dm28c GN=TCDM_03106 PE=4 SV=1	1	1	1	1	0	1	1	1	0	1	0	0	0	1	1	1	0	1	1	1	0	1	0	0	0	1	1	1	0	1	1	1	0	1	0	0	0	1	1	12	12	12	27.023	241	0
V5BPR5	2	2	2	>tr|V5BPR5|V5BPR5_TRYCR Uncharacterized protein OS=Trypanosoma cruzi Dm28c GN=TCDM_03114 PE=4 SV=1	2	2	2	2	2	2	2	2	2	2	2	2	2	2	2	2	2	2	2	2	2	2	2	2	2	2	2	2	2	2	2	2	2	2	2	2	2	2	2	7.3	7.3	7.3	58.925	520	0
V5BPR9	2	2	2	>tr|V5BPR9|V5BPR9_TRYCR Putative nucleobase transporter OS=Trypanosoma cruzi Dm28c GN=TCDM_03122 PE=4 SV=1	2	2	2	1	2	1	2	2	1	1	1	1	1	1	0	1	2	1	2	2	1	1	1	1	1	1	0	1	2	1	2	2	1	1	1	1	1	1	0	12.8	12.8	12.8	26.027	242	0
V5BPS0	3	3	3	>tr|V5BPS0|V5BPS0_TRYCR Short chain 3-hydroxyacyl-CoA dehydrogenase OS=Trypanosoma cruzi Dm28c GN=TCDM_04758 PE=4 SV=1	3	3	3	3	2	3	2	2	1	3	1	3	1	1	1	3	2	3	2	2	1	3	1	3	1	1	1	3	2	3	2	2	1	3	1	3	1	1	1	21.2	21.2	21.2	35.517	320	0
V5BPS1	4	4	4	>tr|V5BPS1|V5BPS1_TRYCR Uncharacterized protein OS=Trypanosoma cruzi Dm28c GN=TCDM_03127 PE=4 SV=1	4	4	4	0	1	0	0	0	0	0	0	0	0	2	2	0	1	0	0	0	0	0	0	0	0	2	2	0	1	0	0	0	0	0	0	0	0	2	2	8	8	8	88.919	811	0
V5BPS6	1	1	1	>tr|V5BPS6|V5BPS6_TRYCR Actin-like protein OS=Trypanosoma cruzi Dm28c GN=TCDM_03133 PE=3 SV=1	1	1	1	1	1	1	1	1	1	1	1	1	1	1	1	1	1	1	1	1	1	1	1	1	1	1	1	1	1	1	1	1	1	1	1	1	1	1	1	5.2	5.2	5.2	33.792	308	0
V5BPS9	3	3	3	>tr|V5BPS9|V5BPS9_TRYCR Phosphatidylinositol-4-phosphate 5-kinase OS=Trypanosoma cruzi Dm28c GN=TCDM_04772 PE=4 SV=1	3	3	3	1	2	2	3	2	1	1	1	2	2	1	1	1	2	2	3	2	1	1	1	2	2	1	1	1	2	2	3	2	1	1	1	2	2	1	1	7.7	7.7	7.7	102.04	920	0
V5BPT1	5	5	5	>tr|V5BPT1|V5BPT1_TRYCR Uncharacterized protein OS=Trypanosoma cruzi Dm28c GN=TCDM_01254 PE=4 SV=1	5	5	5	2	3	3	1	4	1	4	2	2	1	5	4	2	3	3	1	4	1	4	2	2	1	5	4	2	3	3	1	4	1	4	2	2	1	5	4	19.6	19.6	19.6	52.415	474	0
V5BPT7	1	1	1	>tr|V5BPT7|V5BPT7_TRYCR Uncharacterized protein OS=Trypanosoma cruzi Dm28c GN=TCDM_03152 PE=3 SV=1	1	1	1	1	1	1	1	1	1	0	1	0	1	1	1	1	1	1	1	1	1	0	1	0	1	1	1	1	1	1	1	1	1	0	1	0	1	1	1	4.8	4.8	4.8	41.646	377	0
V5BPT8	1	1	1	>tr|V5BPT8|V5BPT8_TRYCR RNA helicase OS=Trypanosoma cruzi Dm28c GN=TCDM_04784 PE=4 SV=1	1	1	1	1	1	1	1	1	1	1	1	1	1	1	0	1	1	1	1	1	1	1	1	1	1	1	0	1	1	1	1	1	1	1	1	1	1	1	0	2.2	2.2	2.2	107.18	948	0
V5BPU0	9	9	9	>tr|V5BPU0|V5BPU0_TRYCR Uncharacterized protein OS=Trypanosoma cruzi Dm28c GN=TCDM_01265 PE=4 SV=1	9	9	9	7	6	6	6	6	7	6	7	8	7	5	7	7	6	6	6	6	7	6	7	8	7	5	7	7	6	6	6	6	7	6	7	8	7	5	7	4.3	4.3	4.3	312.68	2800	0
V5BPU7	3	3	3	>tr|V5BPU7|V5BPU7_TRYCR Uncharacterized protein OS=Trypanosoma cruzi Dm28c GN=TCDM_04806 PE=4 SV=1	3	3	3	2	2	2	2	2	2	2	2	2	1	2	3	2	2	2	2	2	2	2	2	2	1	2	3	2	2	2	2	2	2	2	2	2	1	2	3	4.3	4.3	4.3	84.622	742	0
V5BPV5	2	2	2	>tr|V5BPV5|V5BPV5_TRYCR Protein kinase OS=Trypanosoma cruzi Dm28c GN=TCDM_01285 PE=3 SV=1	2	2	2	2	2	2	2	2	2	2	2	2	1	1	0	2	2	2	2	2	2	2	2	2	1	1	0	2	2	2	2	2	2	2	2	2	1	1	0	3	3	3	97.03	874	0
V5BPV9	1	1	1	>tr|V5BPV9|V5BPV9_TRYCR Uncharacterized protein OS=Trypanosoma cruzi Dm28c GN=TCDM_01292 PE=4 SV=1	1	1	1	0	0	0	0	0	0	0	0	0	1	0	0	0	0	0	0	0	0	0	0	0	1	0	0	0	0	0	0	0	0	0	0	0	1	0	0	5.5	5.5	5.5	54.416	491	0
V5BPW1	2	2	2	>tr|V5BPW1|V5BPW1_TRYCR Syntaxin OS=Trypanosoma cruzi Dm28c GN=TCDM_02955 PE=4 SV=1	2	2	2	1	1	2	2	2	0	1	0	2	1	2	2	1	1	2	2	2	0	1	0	2	1	2	2	1	1	2	2	2	0	1	0	2	1	2	2	14.2	14.2	14.2	29.76	260	0
V5BPW3	2	2	2	>tr|V5BPW3|V5BPW3_TRYCR Uncharacterized protein OS=Trypanosoma cruzi Dm28c GN=TCDM_02961 PE=4 SV=1	2	2	2	1	0	1	2	1	0	0	0	1	1	1	1	1	0	1	2	1	0	0	0	1	1	1	1	1	0	1	2	1	0	0	0	1	1	1	1	2.5	2.5	2.5	109.88	970	0
V5BPW9	4	4	4	>tr|V5BPW9|V5BPW9_TRYCR Uncharacterized protein OS=Trypanosoma cruzi Dm28c GN=TCDM_02968 PE=4 SV=1	4	4	4	2	2	2	3	2	2	2	3	3	3	4	4	2	2	2	3	2	2	2	3	3	3	4	4	2	2	2	3	2	2	2	3	3	3	4	4	7.9	7.9	7.9	94.339	869	0
V5BPY2	1	1	1	>tr|V5BPY2|V5BPY2_TRYCR Uncharacterized protein OS=Trypanosoma cruzi Dm28c GN=TCDM_02988 PE=4 SV=1	1	1	1	1	1	1	1	1	1	1	1	1	1	1	1	1	1	1	1	1	1	1	1	1	1	1	1	1	1	1	1	1	1	1	1	1	1	1	1	2.9	2.9	2.9	113.54	1009	0
V5BPY6	8	8	8	>tr|V5BPY6|V5BPY6_TRYCR G-actin binding protein OS=Trypanosoma cruzi Dm28c GN=TCDM_04715 PE=4 SV=1	8	8	8	7	7	7	7	7	7	7	7	7	8	5	3	7	7	7	7	7	7	7	7	7	8	5	3	7	7	7	7	7	7	7	7	7	8	5	3	40	40	40	35.163	315	0
V5BPZ0	4	4	4	>tr|V5BPZ0|V5BPZ0_TRYCR Uncharacterized protein OS=Trypanosoma cruzi Dm28c GN=TCDM_04721 PE=4 SV=1	4	4	4	4	2	3	3	4	3	3	3	3	0	3	3	4	2	3	3	4	3	3	3	3	0	3	3	4	2	3	3	4	3	3	3	3	0	3	3	3	3	3	170.51	1547	0
V5BPZ6	3	3	3	>tr|V5BPZ6|V5BPZ6_TRYCR Uncharacterized protein OS=Trypanosoma cruzi Dm28c GN=TCDM_03009 PE=4 SV=1	3	3	3	1	2	1	1	1	1	1	1	2	1	0	0	1	2	1	1	1	1	1	1	2	1	0	0	1	2	1	1	1	1	1	1	2	1	0	0	7.4	7.4	7.4	85.965	793	0
V5BPZ7	1	1	1	>tr|V5BPZ7|V5BPZ7_TRYCR Uncharacterized protein OS=Trypanosoma cruzi Dm28c GN=TCDM_01347 PE=4 SV=1	1	1	1	1	1	1	1	1	1	1	1	1	1	1	1	1	1	1	1	1	1	1	1	1	1	1	1	1	1	1	1	1	1	1	1	1	1	1	1	4.9	4.9	4.9	47.869	449	0
V5BQ08	1	1	1	>tr|V5BQ08|V5BQ08_TRYCR Uncharacterized protein OS=Trypanosoma cruzi Dm28c GN=TCDM_04745 PE=4 SV=1	1	1	1	1	1	1	1	1	1	1	1	1	1	0	0	1	1	1	1	1	1	1	1	1	1	0	0	1	1	1	1	1	1	1	1	1	1	0	0	2.6	2.6	2.6	63.634	567	0.0019077
V5BQ12	14	14	14	>tr|V5BQ12|V5BQ12_TRYCR Uncharacterized protein OS=Trypanosoma cruzi Dm28c GN=TCDM_04753 PE=4 SV=1	14	14	14	9	7	9	8	9	6	8	5	7	3	12	11	9	7	9	8	9	6	8	5	7	3	12	11	9	7	9	8	9	6	8	5	7	3	12	11	16	16	16	172.33	1528	0
V5BQ16	1	1	1	>tr|V5BQ16|V5BQ16_TRYCR Peroxisomal targeting signal type 2 receptor OS=Trypanosoma cruzi Dm28c GN=TCDM_03033 PE=4 SV=1	1	1	1	1	1	1	1	1	1	1	1	1	0	0	0	1	1	1	1	1	1	1	1	1	0	0	0	1	1	1	1	1	1	1	1	1	0	0	0	10.4	10.4	10.4	34.569	316	0.001222
V5BQ22	2	2	2	>tr|V5BQ22|V5BQ22_TRYCR Uncharacterized protein OS=Trypanosoma cruzi Dm28c GN=TCDM_03041 PE=4 SV=1	2	2	2	2	2	2	0	2	2	2	2	2	1	1	0	2	2	2	0	2	2	2	2	2	1	1	0	2	2	2	0	2	2	2	2	2	1	1	0	14	14	14	30.723	279	0
V5BQ28	4	4	4	>tr|V5BQ28|V5BQ28_TRYCR Calpain cysteine peptidase OS=Trypanosoma cruzi Dm28c GN=TCDM_04625 PE=4 SV=1	4	4	4	1	2	2	2	2	0	2	1	1	0	3	4	1	2	2	2	2	0	2	1	1	0	3	4	1	2	2	2	2	0	2	1	1	0	3	4	4.5	4.5	4.5	179.66	1592	0
V5BQ29	2	2	2	>tr|V5BQ29|V5BQ29_TRYCR Adenine phosphoribosyltransferase OS=Trypanosoma cruzi Dm28c GN=TCDM_01381 PE=4 SV=1	2	2	2	1	2	2	2	1	1	1	1	2	1	2	1	1	2	2	2	1	1	1	1	2	1	2	1	1	2	2	2	1	1	1	1	2	1	2	1	14.5	14.5	14.5	25.843	235	0
V5BQ38	4	4	4	>tr|V5BQ38|V5BQ38_TRYCR Uncharacterized protein OS=Trypanosoma cruzi Dm28c GN=TCDM_04636 PE=4 SV=1	4	4	4	2	2	3	2	3	2	1	1	2	1	3	3	2	2	3	2	3	2	1	1	2	1	3	3	2	2	3	2	3	2	1	1	2	1	3	3	9.5	9.5	9.5	96.602	857	0
V5BQ43	9	9	9	>tr|V5BQ43|V5BQ43_TRYCR Hexokinase OS=Trypanosoma cruzi Dm28c GN=TCDM_04644 PE=3 SV=1	9	9	9	9	8	6	6	6	4	6	4	4	4	4	4	9	8	6	6	6	4	6	4	4	4	4	4	9	8	6	6	6	4	6	4	4	4	4	4	27.4	27.4	27.4	52.171	471	0
V5BQ45	2	2	2	>tr|V5BQ45|V5BQ45_TRYCR 40S ribosomal protein S16 OS=Trypanosoma cruzi Dm28c GN=TCDM_14278 PE=4 SV=1	2	2	2	2	1	1	1	0	0	0	0	1	0	0	0	2	1	1	1	0	0	0	0	1	0	0	0	2	1	1	1	0	0	0	0	1	0	0	0	14.1	14.1	14.1	16.823	149	0
[truncated: 1,082 more rows]
[truncated: 53 more columns]

## Sheet: PhosphoproteinGroups
Table S9. Description of each phosphoprotein group identified and quantified during T. cruzi metacyclogenesis phosphoproteome dataset acquisition.
[truncated: 1,929 more rows]
[truncated: 57 more columns]
