# Supplementary material for: Quantitative proteome and phosphoproteome analyses highlight the adherent population during Trypanosoma cruzi metacyclogenesis
Source: Sci Rep. 2017 Aug 29;7:9899. doi: 10.1038/s41598-017-10292-3 (PMC5574995; doi:10.1038/s41598-017-10292-3)
Supplement: Supplementary file 11 — Table S10. [file 41598_2017_10292_MOESM11_ESM.xls]

## Sheet: phospho(STY)sites
Table S10. Description of each phosphorylation site identified during T. cruzi metacyclogenesis phosphoproteome dataset acquisition.
Proteins	Positions within proteins	Fasta headers	Localization prob	Score diff	PEP	Score	Delta score	Score for localization	Localization prob Ade12h1	Score diff Ade12h1	PEP Ade12h1	Score Ade12h1	Localization prob Ade12h2	Score diff Ade12h2	PEP Ade12h2	Score Ade12h2	Localization prob Ade24h1	Score diff Ade24h1	PEP Ade24h1	Score Ade24h1	Localization prob Ade24h2	Score diff Ade24h2	PEP Ade24h2	Score Ade24h2	Localization prob Ade48h1	Score diff Ade48h1	PEP Ade48h1	Score Ade48h1	Localization prob Ade48h2	Score diff Ade48h2	PEP Ade48h2	Score Ade48h2	Localization prob Ade72h1	Score diff Ade72h1	PEP Ade72h1	Score Ade72h1	Localization prob Ade72h2	Score diff Ade72h2	PEP Ade72h2	Score Ade72h2	Localization prob Meta1	Score diff Meta1	PEP Meta1	Score Meta1	Localization prob Meta2	Score diff Meta2	PEP Meta2	Score Meta2	Localization prob St2h1
V5AZA8;V5B4W0;V5A2D1	111;259;259	>tr|V5AZA8|V5AZA8_TRYCR Uncharacterized protein OS=Trypanosoma cruzi Dm28c GN=TCDM_11904 PE=4 SV=1;>tr|V5B4W0|V5B4W0_TRYCR Uncharacterized protein OS=Trypanosoma cruzi Dm28c GN=TCDM_12259 PE=4 SV=1;>tr|V5A2D1|V5A2D1_TRYCR Uncharacterized protein OS=Trypano	0.999989	49.6663	7.68545e-14	176.23	136.6	145.19	0	0	0	0	0.997046	24.9743	2.9246e-06	133.47	0.999911	39.7759	9.6572e-10	157.99	0.999872	38.5838	5.94729e-10	160.41	0	0	0	0	0.998025	27.3463	2.2576e-13	171.3	0.99991	41.1035	7.68545e-14	176.23	0.999989	49.6663	1.69767e-09	153.23	0.996357	23.837	0.000294555	108.22	0.999412	32.403	2.37855e-05	120.44	0.99082
V5AZA8;V5B4W0;V5A2D1	116;264;264	>tr|V5AZA8|V5AZA8_TRYCR Uncharacterized protein OS=Trypanosoma cruzi Dm28c GN=TCDM_11904 PE=4 SV=1;>tr|V5B4W0|V5B4W0_TRYCR Uncharacterized protein OS=Trypanosoma cruzi Dm28c GN=TCDM_12259 PE=4 SV=1;>tr|V5A2D1|V5A2D1_TRYCR Uncharacterized protein OS=Trypano	0.999726	35.6864	7.68545e-14	176.23	136.6	125.08	0.999711	35.4214	2.83412e-13	167.87	0.994506	22.5772	6.26943e-10	159.53	0.997634	26.2847	9.6572e-10	157.99	0.978208	19.3986	1.55377e-09	154.17	0.999726	35.6864	1.68282e-13	172.3	0.995641	23.6499	2.2576e-13	171.3	0.995619	23.5678	7.68545e-14	176.23	0.994053	22.2309	1.69767e-09	153.23	0.952744	13.012	0.000294555	108.22	0.927737	9.54731	0.000254768	105.19	0.97064
V5AZA8;V5B4W0;V5A2D1	118;266;266	>tr|V5AZA8|V5AZA8_TRYCR Uncharacterized protein OS=Trypanosoma cruzi Dm28c GN=TCDM_11904 PE=4 SV=1;>tr|V5B4W0|V5B4W0_TRYCR Uncharacterized protein OS=Trypanosoma cruzi Dm28c GN=TCDM_12259 PE=4 SV=1;>tr|V5A2D1|V5A2D1_TRYCR Uncharacterized protein OS=Trypano	0.990977	22.7758	2.10387e-10	162.91	141.11	130.72	0.90348	9.71586	6.62169e-06	129.85	0.81978	6.62022	4.58444e-06	131.64	0.866846	8.13649	0.000217984	110.1	0.823241	6.68207	5.94729e-10	160.41	0.596761	1.70259	8.88068e-05	113.73	0.945738	12.4105	3.09045e-07	140.93	0.899755	9.56855	2.10387e-10	162.91	0.990977	22.7758	6.54887e-06	130.72	0.849279	8.30545	0.00063734	100.01	0.721636	3.68724	0.00272511	93.392	0.875363
V5BDV5;V5A2G8	141;141	>tr|V5BDV5|V5BDV5_TRYCR Uncharacterized protein OS=Trypanosoma cruzi Dm28c GN=TCDM_09723 PE=4 SV=1;>tr|V5A2G8|V5A2G8_TRYCR Uncharacterized protein OS=Trypanosoma cruzi Dm28c GN=TCDM_13580 PE=4 SV=1	1	110.801	0.00132844	113.95	89.67	110.8	0	0	0	0	0	0	0	0	0	0	0	0	0	0	0	0	0	0	0	0	0	0	0	0	0	0	0	0	0	0	0	0	1	113.946	0.00132844	113.95	1	110.801	0.00158289	110.8	0
V5A2Z7	317	>tr|V5A2Z7|V5A2Z7_TRYCR Retrotransposon hot spot (RHS) protein OS=Trypanosoma cruzi Dm28c GN=TCDM_13390 PE=4 SV=1	1	76.1288	0.00725613	87.447	45.622	87.447	0	0	0	0	0	0	0	0	0	0	0	0	0	0	0	0	0	0	0	0	0	0	0	0	0	0	0	0	0	0	0	0	1	76.1288	0.00725613	87.447	0	0	0	0	0
V5A3H4	128	>tr|V5A3H4|V5A3H4_TRYCR Retrotransposon hot spot (RHS) protein OS=Trypanosoma cruzi Dm28c GN=TCDM_13200 PE=4 SV=1	1	76.033	4.52867e-112	305.34	261.3	212.77	1	80.3673	4.52867e-112	305.34	1	92.8649	3.33719e-41	226.72	1	92.483	1.25489e-52	249.56	1	82.5762	9.19187e-52	239.1	1	82.0917	2.24062e-41	230	1	88.3361	1.90397e-65	265.09	1	83.6327	4.01774e-64	252.8	1	113.687	1.06773e-51	237.14	1	74.9544	2.87728e-32	212.55	1	80.3316	1.88856e-32	215.88	1
V5A3H4	131	>tr|V5A3H4|V5A3H4_TRYCR Retrotransposon hot spot (RHS) protein OS=Trypanosoma cruzi Dm28c GN=TCDM_13200 PE=4 SV=1	1	84.4176	2.13879e-64	258.83	217.15	197.47	1	91.1511	1.02164e-24	193.73	1	93.5679	4.99214e-41	223.86	1	79.7976	6.56835e-19	189.07	1	82.9836	1.67961e-41	232.39	1	77.5519	1.25489e-52	249.56	1	75.914	2.13879e-64	258.83	1	75.6306	1.67961e-41	232.39	1	81.3445	8.98485e-33	219.21	0.999997	56.0143	8.98485e-33	219.21	0.999999	58.6114	8.60602e-19	186.88	1
V5A3J0	53	>tr|V5A3J0|V5A3J0_TRYCR Protein kinase OS=Trypanosoma cruzi Dm28c GN=TCDM_13183 PE=3 SV=1	1	136.604	0.000130932	136.6	96.126	136.6	0	0	0	0	0	0	0	0	0	0	0	0	0	0	0	0	0	0	0	0	0	0	0	0	0	0	0	0	0	0	0	0	0	0	0	0	0	0	0	0	1
V5A3P8	554	>tr|V5A3P8|V5A3P8_TRYCR Retrotransposon hot spot protein (RHS) OS=Trypanosoma cruzi Dm28c GN=TCDM_13127 PE=4 SV=1	0.759716	5.00629	0.000309268	106.87	76.087	56.882	0.624829	2.21546	0.000309268	106.87	0.562385	1.08952	0.00128529	91.64	0	0	0	0	0	0	0	0	0	0	0	0	0.499723	0	0.0268345	61.265	0.554323	0.949226	0.0040881	81.226	0.759716	5.00629	0.0424729	56.882	0	0	0	0	0	0	0	0	0.543856
V5A3P8	555	>tr|V5A3P8|V5A3P8_TRYCR Retrotransposon hot spot protein (RHS) OS=Trypanosoma cruzi Dm28c GN=TCDM_13127 PE=4 SV=1	0.99801	27.0017	2.95278e-11	170.32	139.9	113.36	0.990323	20.1003	2.24509e-05	133.21	0.994483	22.6627	5.56333e-06	142.85	0.996244	24.2376	1.86259e-05	133.94	0.995164	23.1347	4.79486e-06	143.83	0.996691	24.788	2.52121e-06	146.72	0.991163	20.4985	2.95278e-11	170.32	0.996896	25.0677	7.1797e-06	140.8	0.995978	23.9383	1.00928e-06	148.64	0.991468	20.6524	0.000139685	117.53	0.99801	27.0017	3.11177e-05	131.56	0.978751
V5A4I5;V5CJU2;V5BEH5	113;144;144	>tr|V5A4I5|V5A4I5_TRYCR Uncharacterized protein OS=Trypanosoma cruzi Dm28c GN=TCDM_12846 PE=4 SV=1;>tr|V5CJU2|V5CJU2_TRYCR Uncharacterized protein OS=Trypanosoma cruzi Dm28c GN=TCDM_12884 PE=4 SV=1;>tr|V5BEH5|V5BEH5_TRYCR Uncharacterized protein OS=Trypano	1	70.9816	2.02119e-32	215.43	187.04	200.19	1	72.3443	2.02119e-32	215.43	0.999996	53.9899	1.57033e-07	144.58	1	70.9816	4.73626e-25	200.19	0.999999	59.344	2.84893e-25	203.2	0.999999	58.8121	3.73063e-13	164.42	1	63.543	3.04718e-32	211.98	0.999999	62.5886	3.07886e-13	166.93	0.999991	50.6361	2.43265e-32	214.05	0	0	0	0	0	0	0	0	0.999999
V5A4I5	231	>tr|V5A4I5|V5A4I5_TRYCR Uncharacterized protein OS=Trypanosoma cruzi Dm28c GN=TCDM_12846 PE=4 SV=1	0.490064	0	0.00750138	47.175	35.371	47.175	0	0	0	0	0	0	0	0	0	0	0	0	0	0	0	0	0	0	0	0	0	0	0	0	0	0	0	0	0	0	0	0	0	0	0	0	0	0	0	0	0
V5A4R3	476	>tr|V5A4R3|V5A4R3_TRYCR Retrotransposon hot spot protein (RHS) OS=Trypanosoma cruzi Dm28c GN=TCDM_12759 PE=4 SV=1	0.571582	1.25274	9.83797e-05	111.5	68.686	85.814	0	0	0	0	0.571582	1.25274	0.00227049	85.814	0	0	0	0	0	0	0	0	0	0	0	0	0	0	0	0	0	0	0	0	0.488392	0	0.0485793	43.956	0	0	0	0	0	0	0	0	0
V5A4R3	477	>tr|V5A4R3|V5A4R3_TRYCR Retrotransposon hot spot protein (RHS) OS=Trypanosoma cruzi Dm28c GN=TCDM_12759 PE=4 SV=1	0.9923	21.1017	6.08788e-05	115.36	84.768	115.36	0.816236	6.47563	0.000103099	111.01	0.937067	11.7292	0.000141354	107.07	0	0	0	0	0	0	0	0	0.800894	6.09749	0.00110059	91.809	0	0	0	0	0.925087	11.0234	0.00280356	83.082	0.488392	0	0.0485793	43.956	0	0	0	0	0	0	0	0	0
V5A515	226	>tr|V5A515|V5A515_TRYCR Short chain dehydrogenase OS=Trypanosoma cruzi Dm28c GN=TCDM_12658 PE=4 SV=1	1	79.784	0.000315755	141.13	100.65	141.13	1	66.4947	0.00107529	120.84	1	75.2216	0.000469931	133.98	1	79.5761	0.00075843	127.71	1	66.0592	0.000365441	138.02	0	0	0	0	1	66.3369	0.00132417	117.95	0	0	0	0	0	0	0	0	0	0	0	0	0	0	0	0	1
V5AIK1;V5D0M2;V5AFW8	283;283;220	>tr|V5AIK1|V5AIK1_TRYCR Helicase-like protein OS=Trypanosoma cruzi Dm28c GN=TCDM_12010 PE=4 SV=1;>tr|V5D0M2|V5D0M2_TRYCR Helicase-like protein OS=Trypanosoma cruzi Dm28c GN=TCDM_11434 PE=4 SV=1;>tr|V5AFW8|V5AFW8_TRYCR Uncharacterized protein OS=Trypanosoma	0.999998	58.1478	0.0109996	87.24	63.04	87.24	0	0	0	0	0	0	0	0	0.999856	40.3488	0.0385828	62.678	0.998285	29.0043	0.0505638	53.033	0.999815	38.7807	0.043533	58.693	0	0	0	0	0.999998	58.1478	0.0109996	87.24	0	0	0	0	0	0	0	0	0	0	0	0	0
V5AIW9	308	>tr|V5AIW9|V5AIW9_TRYCR Protein kinase OS=Trypanosoma cruzi Dm28c GN=TCDM_11907 PE=3 SV=1	1	69.5403	0.00289299	80.859	64.544	80.859	0	0	0	0	0	0	0	0	0	0	0	0	0	0	0	0	0	0	0	0	0	0	0	0	0	0	0	0	0	0	0	0	1	63.1313	0.00465436	78.69	1	69.5403	0.00289299	80.859	0
V5AJ13	185	>tr|V5AJ13|V5AJ13_TRYCR FG-GAP repeat protein OS=Trypanosoma cruzi Dm28c GN=TCDM_13293 PE=4 SV=1	0.999975	46.017	0.000136342	143.99	110.37	129.89	0.99996	44.0233	0.000874091	119.51	0.999282	31.4335	0.00107819	117.53	0.999975	46.017	0.000439003	129.89	0.999749	35.9969	0.000136342	143.99	0.999926	41.3129	0.00434415	91.401	0.999973	45.7127	0.000394179	131.25	0	0	0	0	0.999874	39.0073	0.00153111	113.14	0	0	0	0	0	0	0	0	0.999809
V5AJB0	76	>tr|V5AJB0|V5AJB0_TRYCR Uncharacterized protein OS=Trypanosoma cruzi Dm28c GN=TCDM_11736 PE=4 SV=1	1	67.385	0.00382609	92.611	48.234	67.385	1	84.8205	0.0123056	84.821	1	46.8795	0.063139	48.044	1	64.1212	0.0236446	64.121	1	69.8636	0.0173794	69.864	1	66.2667	0.0213038	66.267	1	45.653	0.0118174	74.962	1	60.0802	0.0315258	60.08	1	49.2801	0.0147333	73.632	1	70.7284	0.0122001	84.821	1	56.0867	0.00387609	92.247	1
V5AJB0	211	>tr|V5AJB0|V5AJB0_TRYCR Uncharacterized protein OS=Trypanosoma cruzi Dm28c GN=TCDM_11736 PE=4 SV=1	0.999974	45.835	0.000839704	105.9	75.825	105.9	0	0	0	0	0.847919	7.4628	0.0198394	69.024	0.890398	9.09766	0.015039	65.511	0.847069	7.43423	0.0121567	73.918	0	0	0	0	0.901026	9.59218	0.00769371	76.761	0.716668	4.03023	0.0104311	75.017	0.958666	13.6536	0.00147545	98.882	0.998893	29.5551	0.00160193	88.983	0.999974	45.835	0.000839704	105.9	0
V5AJB0	214	>tr|V5AJB0|V5AJB0_TRYCR Uncharacterized protein OS=Trypanosoma cruzi Dm28c GN=TCDM_11736 PE=4 SV=1	0.977273	16.3348	0.000950135	106.57	73.257	76.068	0	0	0	0	0.748581	4.73841	0.00502869	82.609	0	0	0	0	0.765562	5.13952	0.0568419	42.785	0	0	0	0	0.711929	3.92936	0.000950135	106.57	0.977273	16.3348	0.00878139	76.068	0.771912	5.29465	0.00719247	77.08	0.888822	9.02797	0.0255682	65.374	0.910575	10.0785	0.021308	68.088	0
V5AJB0	20	>tr|V5AJB0|V5AJB0_TRYCR Uncharacterized protein OS=Trypanosoma cruzi Dm28c GN=TCDM_11736 PE=4 SV=1	0.925431	11.0347	2.59714e-19	184.91	154.02	130.19	0.503674	1.21761	0.000318774	111.78	0.690733	3.97237	2.34235e-07	140.59	0.765081	5.77055	1.4255e-05	127.74	0.925431	11.0347	9.75402e-06	130.19	0.873952	9.56549	1.75563e-08	149.12	0.87536	10.6287	1.13645e-10	161.53	0.910072	10.5014	1.0368e-07	145.73	0.607268	2.64591	3.35635e-10	156.17	0.919175	10.644	2.59714e-19	184.91	0.873936	8.42594	1.57547e-10	160.47	0.462713
V5AJC0	246	>tr|V5AJC0|V5AJC0_TRYCR Uncharacterized protein OS=Trypanosoma cruzi Dm28c GN=TCDM_11713 PE=4 SV=1	0.997196	25.5105	1.93063e-15	196.61	161.55	123.17	0.975129	15.9336	1.89449e-06	165.58	0.989174	19.6082	0.00030031	148.4	0.856001	7.74114	0.0103377	112.41	0.941528	12.0689	0.00848643	115.31	0.582647	1.44902	0.00127426	135.54	0	0	0	0	0.913919	10.26	0.0106152	111.97	0.965939	14.5269	0.00757418	116.74	0.997196	25.5105	0.00437536	123.17	0.984528	18.0369	0.00656593	118.32	0.931911
V5AJC0	244	>tr|V5AJC0|V5AJC0_TRYCR Uncharacterized protein OS=Trypanosoma cruzi Dm28c GN=TCDM_11713 PE=4 SV=1	0.993092	21.5766	1.32922e-06	169.51	137.84	142.93	0.854221	7.67875	0.00163749	133.94	0.830716	6.90835	0.000665689	143.58	0.745806	4.67461	0.00326464	127.54	0	0	0	0	0.722547	4.15671	0.0137545	107.06	0	0	0	0	0.965298	14.4431	0.0106152	111.97	0.941528	12.0689	0.00848643	115.31	0.60819	1.90964	0.0116176	110.4	0.5	0	0.0159891	104.23	0.993092
V5AJF7	61	>tr|V5AJF7|V5AJF7_TRYCR Glucose-6-phosphate dehydrogenase OS=Trypanosoma cruzi Dm28c GN=TCDM_11676 PE=4 SV=1	1	128.355	5.65492e-09	154.1	105.1	128.35	0	0	0	0	1	122.096	0.00101733	122.1	0	0	0	0	0	0	0	0	0	0	0	0	1	154.102	5.65492e-09	154.1	0	0	0	0	1	130.186	4.58165e-05	130.19	1	111.831	0.000466825	134.04	1	113.527	0.000328865	140.31	1
V5AJG2	491	>tr|V5AJG2|V5AJG2_TRYCR Trypanothione reductase OS=Trypanosoma cruzi Dm28c GN=TCDM_11669 PE=3 SV=1	1	64.9147	0.000119533	157.03	115.34	157.03	0	0	0	0	0	0	0	0	0	0	0	0	0	0	0	0	0	0	0	0	0	0	0	0	0	0	0	0	0	0	0	0	1	64.9147	0.000119533	157.03	0.999998	57.4594	0.000227294	147.24	0
V5AJP8	19	>tr|V5AJP8|V5AJP8_TRYCR Eukaryotic translation initiation factor 1A OS=Trypanosoma cruzi Dm28c GN=TCDM_11573 PE=4 SV=1	1	113.14	0.000152118	140.68	102.02	113.14	0	0	0	0	0	0	0	0	0	0	0	0	0	0	0	0	0	0	0	0	0	0	0	0	0	0	0	0	0	0	0	0	1	101.076	0.000152118	140.68	1	113.14	0.000212412	135.57	0
V5AJQ1	81	>tr|V5AJQ1|V5AJQ1_TRYCR Uncharacterized protein OS=Trypanosoma cruzi Dm28c GN=TCDM_14438 PE=4 SV=1	1	71.9047	0.000440896	111.09	91.696	71.905	1	69.979	0.0332233	69.979	0	0	0	0	0	0	0	0	0	0	0	0	0	0	0	0	0	0	0	0	1	67.6454	0.000752402	107.63	0	0	0	0	1	71.9047	0.0010596	108.08	1	89.5567	0.000440896	111.09	0
V5AJQ1	46	>tr|V5AJQ1|V5AJQ1_TRYCR Uncharacterized protein OS=Trypanosoma cruzi Dm28c GN=TCDM_14438 PE=4 SV=1	1	89.9165	0.010957	89.917	57.622	89.917	0	0	0	0	0	0	0	0	0	0	0	0	0	0	0	0	1	89.9165	0.010957	89.917	0	0	0	0	0	0	0	0	0	0	0	0	0	0	0	0	0	0	0	0	0
V5AJQ1	49	>tr|V5AJQ1|V5AJQ1_TRYCR Uncharacterized protein OS=Trypanosoma cruzi Dm28c GN=TCDM_14438 PE=4 SV=1	1	89.9165	0.010957	89.917	57.622	89.917	0	0	0	0	0	0	0	0	0	0	0	0	0	0	0	0	1	89.9165	0.010957	89.917	0	0	0	0	0	0	0	0	0	0	0	0	0	0	0	0	0	0	0	0	0
V5AJQ1	68	>tr|V5AJQ1|V5AJQ1_TRYCR Uncharacterized protein OS=Trypanosoma cruzi Dm28c GN=TCDM_14438 PE=4 SV=1	1	71.9047	0.00431124	71.905	56.926	71.905	0	0	0	0	0	0	0	0	0	0	0	0	0	0	0	0	0	0	0	0	0	0	0	0	0	0	0	0	0	0	0	0	1	71.9047	0.00431124	71.905	0	0	0	0	0
V5AK45	138	>tr|V5AK45|V5AK45_TRYCR Retrotransposon hot spot (RHS) protein OS=Trypanosoma cruzi Dm28c GN=TCDM_11408 PE=4 SV=1	0.988314	19.2265	2.84781e-07	151.58	110.1	58.812	0.988314	19.2265	1.13628e-05	123.61	0.628916	2.3427	8.59475e-06	126.55	0.768784	5.27844	0.000198382	108.96	0.683048	3.51706	0.000780098	101.08	0.538457	0.678483	0.000157651	111.58	0.568499	1.45339	0.00512364	81.606	0.571949	1.28986	0.0010392	98.562	0.61277	1.99498	0.000189086	109.56	0	0	0	0	0.46567	0	0.0473383	51.777	0.388244
V5AK45	139	>tr|V5AK45|V5AK45_TRYCR Retrotransposon hot spot (RHS) protein OS=Trypanosoma cruzi Dm28c GN=TCDM_11408 PE=4 SV=1	0.988314	19.2265	2.84781e-07	151.58	110.1	58.812	0.988314	19.2265	0.000194175	109.23	0.647551	4.37073	0.00103808	98.573	0.771238	6.11419	0.00108927	98.077	0.700193	4.15739	0.0003694	105.06	0.950565	13.166	0.000157651	111.58	0.899593	9.9539	3.93185e-05	119.18	0.499882	0	0.0010392	98.562	0.499975	0	0.000237121	106.47	0	0	0	0	0.702077	4.46457	0.0235594	60.8	0.785841
V5AKQ3	13	>tr|V5AKQ3|V5AKQ3_TRYCR Uncharacterized protein OS=Trypanosoma cruzi Dm28c GN=TCDM_13881 PE=4 SV=1	1	65.8954	0.00951695	84.734	26.01	65.895	0	0	0	0	1	69.3144	0.042675	69.314	1	64.7982	0.00951695	84.734	1	65.8954	0.0198745	75.911	1	71.9334	0.00951695	84.734	1	72.6812	0.0310385	72.681	1	73.877	0.0269056	73.877	0	0	0	0	0	0	0	0	0	0	0	0	1
V5AKS1	598	>tr|V5AKS1|V5AKS1_TRYCR Retrotransposon hot spot (RHS) protein OS=Trypanosoma cruzi Dm28c GN=TCDM_11153 PE=4 SV=1	0.89655	9.37845	2.21469e-10	155.94	105.08	100.14	0.89655	9.37845	3.25141e-07	142.56	0.660827	2.89666	2.21469e-10	155.94	0.553339	0.930126	0.00384771	100.02	0.792947	5.83162	0.00332368	101.2	0	0	0	0	0.622875	2.17915	0.000131797	119.69	0.656759	2.81807	0.00324072	101.38	0.5	0	2.84117e-07	143.47	0.778624	5.46198	0.000155249	119.34	0.640192	2.5024	2.95756e-10	153.14	0
V5AKS1	599	>tr|V5AKS1|V5AKS1_TRYCR Retrotransposon hot spot (RHS) protein OS=Trypanosoma cruzi Dm28c GN=TCDM_11153 PE=4 SV=1	0.99859	28.5011	9.7195e-22	183.75	154.82	116.92	0.99837	27.8717	1.73745e-15	173.68	0.926159	10.9839	4.37203e-07	140.07	0.985139	18.2145	1.22213e-05	132.26	0.99859	28.5011	6.05241e-07	136.33	0.997278	25.639	9.7195e-22	183.75	0.990837	20.3398	6.30619e-07	135.76	0.994175	22.3219	1.71213e-05	130.98	0.997103	25.3681	7.22895e-11	161.56	0.910845	10.093	1.77657e-05	130.81	0.987193	18.8694	5.76974e-07	136.96	0.867748
V5AL01	374	>tr|V5AL01|V5AL01_TRYCR Uncharacterized protein OS=Trypanosoma cruzi Dm28c GN=TCDM_11060 PE=4 SV=1	1	110.336	5.72956e-05	132.76	97.673	110.34	0	0	0	0	0	0	0	0	0	0	0	0	0	0	0	0	0	0	0	0	0	0	0	0	1	110.336	5.72956e-05	132.76	0	0	0	0	0	0	0	0	0	0	0	0	0
V5AL14	70	>tr|V5AL14|V5AL14_TRYCR Uncharacterized protein OS=Trypanosoma cruzi Dm28c GN=TCDM_12561 PE=4 SV=1	0.63757	5.53431	2.0982e-05	72.009	54.352	72.009	0	0	0	0	0	0	0	0	0	0	0	0	0	0	0	0	0	0	0	0	0	0	0	0	0	0	0	0	0	0	0	0	0	0	0	0	0.63757	5.53431	2.0982e-05	72.009	0
V5AL94	224	>tr|V5AL94|V5AL94_TRYCR Uncharacterized protein OS=Trypanosoma cruzi Dm28c GN=TCDM_10949 PE=4 SV=1	1	148.693	1.4125e-18	204.18	173.4	203.96	1	98.374	9.72162e-13	182.72	1	80.3404	2.00332e-09	174.76	1	151.444	3.00508e-14	192.93	1	110.464	1.4125e-18	204.18	1	111.105	7.53682e-13	185.09	1	109.848	4.09448e-09	170.58	1	119.152	6.32343e-13	186.4	1	101.854	2.10172e-18	202.44	1	82.1793	6.7135e-09	165.34	1	157.828	2.10881e-13	190.97	1
V5AL94	229	>tr|V5AL94|V5AL94_TRYCR Uncharacterized protein OS=Trypanosoma cruzi Dm28c GN=TCDM_10949 PE=4 SV=1	1	124.577	1.4125e-18	204.18	173.4	203.96	1	86.678	9.72162e-13	182.72	1	89.7067	3.05099e-11	192.23	1	105.433	3.00508e-14	192.93	1	107.723	1.4125e-18	204.18	1	79.6153	7.53682e-13	185.09	1	80.8356	4.09448e-09	170.58	1	103.338	6.32343e-13	186.4	1	123.056	2.10172e-18	202.44	1	101.552	6.7135e-09	165.34	1	107.576	2.10881e-13	190.97	1
V5ALM3	242	>tr|V5ALM3|V5ALM3_TRYCR Uncharacterized protein OS=Trypanosoma cruzi Dm28c GN=TCDM_10819 PE=4 SV=1	1	84.6199	2.9312e-05	162.67	133.45	84.62	1	124.811	0.000804938	126.71	1	136.826	2.9312e-05	162.67	0	0	0	0	1	143.578	5.46273e-05	160.46	1	134.043	0.000466825	134.04	1	101.723	0.00287821	101.72	1	117.081	0.00139926	117.08	1	122.782	0.000546698	132.31	1	111.661	0.000150002	152.16	1	84.6199	0.0068799	84.62	0
V5ALS7	576	>tr|V5ALS7|V5ALS7_TRYCR Uncharacterized protein OS=Trypanosoma cruzi Dm28c GN=TCDM_10738 PE=4 SV=1	0.999998	57.8581	0.000921821	119.04	93.85	119.04	0	0	0	0	0	0	0	0	0	0	0	0	0	0	0	0	0	0	0	0	0	0	0	0	0	0	0	0	0	0	0	0	0	0	0	0	0.999997	55.0041	0.00107819	117.53	0
V5ALT1	193	>tr|V5ALT1|V5ALT1_TRYCR Uncharacterized protein OS=Trypanosoma cruzi Dm28c GN=TCDM_10745 PE=4 SV=1	0.999995	53.3969	0.000152672	153.79	95.526	153.79	0.999986	48.6291	0.000625252	132.51	0.999852	38.2389	0.000525264	134.37	0.987786	18.9176	0.00860725	83.292	0.920831	10.4657	0.00702058	86.777	0.999858	38.4233	0.000387676	140.03	0.999914	40.5539	0.00200116	113.37	0.999989	49.6813	0.000297565	144.88	0.999995	53.3969	0.000152672	153.79	0.999967	44.6965	0.000160568	153.2	0.999775	36.3998	0.000333406	142.95	0.999976
V5ALT1	195	>tr|V5ALT1|V5ALT1_TRYCR Uncharacterized protein OS=Trypanosoma cruzi Dm28c GN=TCDM_10745 PE=4 SV=1	0.728748	4.28818	0.00467482	92.151	47.716	92.151	0.728748	4.28818	0.00467482	92.151	0	0	0	0	0	0	0	0	0	0	0	0	0	0	0	0	0	0	0	0	0	0	0	0	0	0	0	0	0	0	0	0	0	0	0	0	0
V5ALT1	196	>tr|V5ALT1|V5ALT1_TRYCR Uncharacterized protein OS=Trypanosoma cruzi Dm28c GN=TCDM_10745 PE=4 SV=1	0.990779	20.3122	0.000152672	153.79	95.526	153.79	0.990386	20.1285	0.000625252	132.51	0.986225	18.5481	0.000525264	134.37	0.964195	14.2468	0.00860725	83.292	0.960461	13.481	0.00702058	86.777	0.986429	18.6138	0.000387676	140.03	0.971778	15.3694	0.00200116	113.37	0.984957	18.1598	0.000297565	144.88	0.990779	20.3122	0.000152672	153.79	0.985937	18.4572	0.000160568	153.2	0.982459	17.4815	0.000333406	142.95	0.985763
V5AMB7	3	>tr|V5AMB7|V5AMB7_TRYCR Metal-ion transporter OS=Trypanosoma cruzi Dm28c GN=TCDM_10536 PE=4 SV=1	1	55.7066	0.000217701	116.35	86.619	55.707	1	55.7066	0.0631959	55.707	0.999998	57.7371	0.0179048	62.709	0	0	0	0	0	0	0	0	0	0	0	0	0	0	0	0	0.999863	38.6261	0.04046	53.359	0	0	0	0	1	68.9157	0.000217701	116.35	0.999999	62.2923	0.00145756	89.877	0.999893
V5AMB7	11	>tr|V5AMB7|V5AMB7_TRYCR Metal-ion transporter OS=Trypanosoma cruzi Dm28c GN=TCDM_10536 PE=4 SV=1	1	55.7066	0.000449908	110.6	86.249	55.707	1	55.7066	0.0631959	55.707	0	0	0	0	0	0	0	0	0	0	0	0	0	0	0	0	0	0	0	0	0	0	0	0	0	0	0	0	1	68.9157	0.000449908	110.6	1	66.6727	0.000894799	100.85	0
V5AMN7	925	>tr|V5AMN7|V5AMN7_TRYCR Uncharacterized protein OS=Trypanosoma cruzi Dm28c GN=TCDM_10433 PE=4 SV=1	0.647789	2.66134	0.000610264	105.5	60.417	105.5	0	0	0	0	0.647789	2.66134	0.000610264	105.5	0	0	0	0	0	0	0	0	0	0	0	0	0.557347	1.02097	0.0104053	73.953	0	0	0	0	0	0	0	0	0	0	0	0	0	0	0	0	0.534716
V5AMN7	926	>tr|V5AMN7|V5AMN7_TRYCR Uncharacterized protein OS=Trypanosoma cruzi Dm28c GN=TCDM_10433 PE=4 SV=1	0.958212	17.2564	0.000370556	113.88	81.999	89.466	0.844406	10.7453	0.00342897	85.51	0.915346	13.6461	0.00358573	85.006	0	0	0	0	0	0	0	0	0	0	0	0	0	0	0	0	0	0	0	0	0	0	0	0	0	0	0	0	0	0	0	0	0.958212
V5AMQ0	591	>tr|V5AMQ0|V5AMQ0_TRYCR Uncharacterized protein OS=Trypanosoma cruzi Dm28c GN=TCDM_10413 PE=4 SV=1	1	49.3261	0.010457	66.264	51.455	49.326	1	66.264	0.010457	66.264	1	47.1198	0.0206718	57.602	1	58.6223	0.0189816	58.622	1	55.4281	0.024275	55.428	1	56.304	0.0228235	56.304	1	49.3261	0.0343874	49.326	0	0	0	0	0	0	0	0	0	0	0	0	0	0	0	0	0
V5AMQ0	595	>tr|V5AMQ0|V5AMQ0_TRYCR Uncharacterized protein OS=Trypanosoma cruzi Dm28c GN=TCDM_10413 PE=4 SV=1	1	49.3261	0.010457	66.264	51.455	49.326	1	66.264	0.010457	66.264	1	47.1198	0.0206718	57.602	1	58.6223	0.0189816	58.622	1	55.4281	0.024275	55.428	1	56.304	0.0228235	56.304	1	49.3261	0.0343874	49.326	0	0	0	0	0	0	0	0	0	0	0	0	0	0	0	0	0
V5AMS4	178	>tr|V5AMS4|V5AMS4_TRYCR Uncharacterized protein OS=Trypanosoma cruzi Dm28c GN=TCDM_10371 PE=4 SV=1	0.752866	4.8434	0.0118962	57.829	44.808	52.99	0	0	0	0	0.752866	4.8434	0.054272	52.99	0	0	0	0	0	0	0	0	0	0	0	0	0	0	0	0	0	0	0	0	0	0	0	0	0	0	0	0	0	0	0	0	0
V5AMS4	180	>tr|V5AMS4|V5AMS4_TRYCR Uncharacterized protein OS=Trypanosoma cruzi Dm28c GN=TCDM_10371 PE=4 SV=1	0.988765	19.4458	0.000792911	98.804	63.671	89.466	0.88118	8.81423	0.00451182	79.652	0.756789	5.19768	0.015125	67.846	0	0	0	0	0	0	0	0	0	0	0	0	0	0	0	0	0	0	0	0	0	0	0	0	0	0	0	0	0	0	0	0	0
V5AN02	226	>tr|V5AN02|V5AN02_TRYCR Uncharacterized protein OS=Trypanosoma cruzi Dm28c GN=TCDM_10289 PE=4 SV=1	0.435633	0.899163	0.00869962	45.941	30.69	45.941	0	0	0	0	0	0	0	0	0	0	0	0	0	0	0	0	0	0	0	0	0	0	0	0	0	0	0	0	0	0	0	0	0	0	0	0	0.435633	0.899163	0.00869962	45.941	0
V5AN02	228	>tr|V5AN02|V5AN02_TRYCR Uncharacterized protein OS=Trypanosoma cruzi Dm28c GN=TCDM_10289 PE=4 SV=1	0.707555	6.02574	0.00159239	57.347	37.108	57.347	0	0	0	0	0	0	0	0	0	0	0	0	0	0	0	0	0	0	0	0	0	0	0	0	0	0	0	0	0	0	0	0	0	0	0	0	0.707555	6.02574	0.00159239	57.347	0
V5AN02	351	>tr|V5AN02|V5AN02_TRYCR Uncharacterized protein OS=Trypanosoma cruzi Dm28c GN=TCDM_10289 PE=4 SV=1	0.999995	52.5864	0.000680357	123.67	93.897	123.67	0	0	0	0	0	0	0	0	0	0	0	0	0	0	0	0	0	0	0	0	0	0	0	0	0	0	0	0	0	0	0	0	0.999898	39.9303	0.00378053	92.943	0.999995	52.5864	0.000680357	123.67	0
V5AN49	46	>tr|V5AN49|V5AN49_TRYCR Beta-tubulin OS=Trypanosoma cruzi Dm28c GN=TCDM_13503 PE=4 SV=1	0.88821	9.00113	2.42501e-05	149.42	117.94	113.88	0.5	0	0.00112806	112.34	0.88821	9.00113	0.00102096	113.88	0.499999	0	0.00463592	87.24	0	0	0	0	0.5	0	0.000425188	124.99	0	0	0	0	0.5	0	0.000699717	118.52	0.5	0	2.42501e-05	149.42	0.499968	0	0.00798508	78.501	0.615138	2.037	0.000540255	120.82	0
V5AN49	47	>tr|V5AN49|V5AN49_TRYCR Beta-tubulin OS=Trypanosoma cruzi Dm28c GN=TCDM_13503 PE=4 SV=1	0.898089	9.45102	2.42501e-05	149.42	117.94	105.01	0.5	0	0.00112806	112.34	0.5	0	0.00343273	90.379	0.644314	2.58031	0.0015467	106.31	0	0	0	0	0.81377	6.40451	0.000252259	131.25	0.741482	4.57622	0.00328848	90.755	0.824465	6.71811	0.000699717	118.52	0.898089	9.45102	2.42501e-05	149.42	0.499968	0	0.00798508	78.501	0.782598	5.56275	0.000540255	120.82	0
V5AN49	22	>tr|V5AN49|V5AN49_TRYCR Beta-tubulin OS=Trypanosoma cruzi Dm28c GN=TCDM_13503 PE=4 SV=1	0.999883	39.3339	0.000376366	133.05	84.069	108.98	0	0	0	0	0.999883	39.3339	0.00172988	108.98	0.991866	20.8613	0.00121674	115.33	0.999785	36.6741	0.00162296	110.31	0	0	0	0	0	0	0	0	0.999178	30.846	0.000376366	133.05	0.999331	31.7456	0.000392082	132.56	0	0	0	0	0.960977	13.914	0.00601897	86.114	0
V5AN63	99	>tr|V5AN63|V5AN63_TRYCR Uncharacterized protein OS=Trypanosoma cruzi Dm28c GN=TCDM_10202 PE=4 SV=1	0.732597	4.59085	1.15144e-12	164.12	129.2	140.81	0	0	0	0	0	0	0	0	0	0	0	0	0	0	0	0	0	0	0	0	0	0	0	0	0	0	0	0	0	0	0	0	0	0	0	0	0	0	0	0	0.647812
V5AN63	100	>tr|V5AN63|V5AN63_TRYCR Uncharacterized protein OS=Trypanosoma cruzi Dm28c GN=TCDM_10202 PE=4 SV=1	0.813744	6.61082	2.25023e-22	183.65	164.08	104.72	0	0	0	0	0	0	0	0	0	0	0	0	0	0	0	0	0	0	0	0	0	0	0	0	0	0	0	0	0	0	0	0	0	0	0	0	0	0	0	0	0.813744
V5ANB0	192	>tr|V5ANB0|V5ANB0_TRYCR Retrotransposon hot spot (RHS) protein OS=Trypanosoma cruzi Dm28c GN=TCDM_10154 PE=4 SV=1	0.999997	55.198	4.06416e-18	195.05	149.18	135.21	0.999957	43.8126	3.63696e-09	169.77	0.999919	40.9698	6.29208e-05	145.73	0.999108	30.4957	3.60807e-09	169.84	0.999076	30.3403	4.06416e-18	195.05	0.999867	38.7637	2.14827e-09	173.45	0.997362	25.7797	6.29208e-05	145.73	0.999985	48.2071	3.56467e-13	188.48	0.999979	46.7754	1.14055e-13	191.73	0.999997	55.198	0.000226003	135.21	0.999939	42.1971	0.00227649	117.23	0.999839
V5ANB0	194	>tr|V5ANB0|V5ANB0_TRYCR Retrotransposon hot spot (RHS) protein OS=Trypanosoma cruzi Dm28c GN=TCDM_10154 PE=4 SV=1	0.714971	3.99775	0.00726455	100.59	79.23	100.59	0	0	0	0	0	0	0	0	0	0	0	0	0	0	0	0	0	0	0	0	0	0	0	0	0.710968	4.26119	0.0456058	78.057	0	0	0	0	0	0	0	0	0	0	0	0	0.714971
V5AND0	128	>tr|V5AND0|V5AND0_TRYCR Uncharacterized protein OS=Trypanosoma cruzi Dm28c GN=TCDM_10129 PE=4 SV=1	0.948119	12.6821	0.000916517	96.848	76.764	96.848	0.744532	5.09844	0.0172426	65.833	0.948119	12.6821	0.000916517	96.848	0	0	0	0	0	0	0	0	0	0	0	0	0	0	0	0	0	0	0	0	0	0	0	0	0	0	0	0	0	0	0	0	0
V5AND5	224	>tr|V5AND5|V5AND5_TRYCR Glutamate dehydrogenase OS=Trypanosoma cruzi Dm28c GN=TCDM_10134 PE=3 SV=1	0.996143	24.1205	0.000882813	112.42	97.523	101.75	0.967619	14.7541	0.031971	64.374	0.982427	17.4746	0.027738	67.095	0	0	0	0	0.975251	15.9556	0.0227952	70.272	0	0	0	0	0	0	0	0	0	0	0	0	0.973612	15.6698	0.0337791	63.212	0.996143	24.1205	0.000882813	112.42	0.987882	19.1126	0.00286895	95.195	0.980567
V5ANG0	465	>tr|V5ANG0|V5ANG0_TRYCR Uncharacterized protein OS=Trypanosoma cruzi Dm28c GN=TCDM_10101 PE=4 SV=1	0.966753	14.6357	0.000376935	105.61	76.258	105.61	0.722746	4.23057	0.0558993	52.162	0	0	0	0	0	0	0	0	0	0	0	0	0.699576	3.67148	0.00629348	81.329	0	0	0	0	0	0	0	0	0.825817	6.77978	0.0552727	52.359	0	0	0	0	0.966753	14.6357	0.000376935	105.61	0.811289
V5AP12	399	>tr|V5AP12|V5AP12_TRYCR Peptidylprolyl isomerase OS=Trypanosoma cruzi Dm28c GN=TCDM_09867 PE=4 SV=1	1	73.7785	0.00146536	118.16	79.13	109.55	0	0	0	0	0	0	0	0	0	0	0	0	0	0	0	0	0	0	0	0	0	0	0	0	0	0	0	0	0	0	0	0	1	73.7785	0.00146536	118.16	0.999988	49.1599	0.0255613	80.507	0
V5APC7	119	>tr|V5APC7|V5APC7_TRYCR Uncharacterized protein OS=Trypanosoma cruzi Dm28c GN=TCDM_09725 PE=4 SV=1	0.972386	15.4672	8.40756e-06	145.48	112.97	145.48	0.854949	7.70418	0.000394899	112.91	0	0	0	0	0.972386	15.4672	8.40756e-06	145.48	0	0	0	0	0	0	0	0	0	0	0	0	0	0	0	0	0	0	0	0	0	0	0	0	0	0	0	0	0
V5APC7	278	>tr|V5APC7|V5APC7_TRYCR Uncharacterized protein OS=Trypanosoma cruzi Dm28c GN=TCDM_09725 PE=4 SV=1	0.999971	45.3359	0.0019996	132.52	81.983	111.38	0.999937	41.9724	0.0123326	109.28	0	0	0	0	0	0	0	0	0.999971	45.3359	0.0109968	111.38	0	0	0	0	0.999887	39.4543	0.0019996	132.52	0.998046	27.0814	0.00814411	115.85	0	0	0	0	0	0	0	0	0	0	0	0	0
V5APC7	189	>tr|V5APC7|V5APC7_TRYCR Uncharacterized protein OS=Trypanosoma cruzi Dm28c GN=TCDM_09725 PE=4 SV=1	0.491433	0	0.00144007	106.54	43.469	104.81	0.355522	0	0.00799509	83.877	0.491433	0	0.00144007	104.81	0.423149	0	0.0323924	64.104	0.465402	0	0.00166196	106.54	0	0	0	0	0.449581	0	0.0155243	76.868	0	0	0	0	0	0	0	0	0	0	0	0	0	0	0	0	0.450914
V5APC7	190	>tr|V5APC7|V5APC7_TRYCR Uncharacterized protein OS=Trypanosoma cruzi Dm28c GN=TCDM_09725 PE=4 SV=1	0.842107	7.36905	0.00126967	106.54	43.469	105.95	0.355522	0	0.00799509	83.877	0.491433	0	0.00144007	104.81	0.423149	0	0.0323924	64.104	0.465402	0	0.00166196	106.54	0	0	0	0	0.449581	0	0.0155243	76.868	0	0	0	0	0	0	0	0	0	0	0	0	0	0	0	0	0.643734
V5APC7	191	>tr|V5APC7|V5APC7_TRYCR Uncharacterized protein OS=Trypanosoma cruzi Dm28c GN=TCDM_09725 PE=4 SV=1	0.782761	8.57804	0.000477991	119.87	71.073	116.9	0.596749	4.72368	0.00681341	85.909	0.782761	8.57804	0.000477991	119.87	0.687495	6.43503	0.005467	88.224	0	0	0	0	0	0	0	0	0	0	0	0	0	0	0	0	0	0	0	0	0	0	0	0	0	0	0	0	0.553286
V5APD2	159	>tr|V5APD2|V5APD2_TRYCR Uncharacterized protein OS=Trypanosoma cruzi Dm28c GN=TCDM_09731 PE=4 SV=1	0.987949	19.1372	0.00246115	95.428	29.533	64.798	0.930312	11.2547	0.00246115	95.428	0.894911	9.30224	0.00254785	94.781	0.987949	19.1372	0.0296183	66.784	0.734287	4.41454	0.0265426	68.536	0.946938	12.5154	0.0121044	76.759	0.89331	9.22878	0.008731	81.525	0.791524	5.79408	0.00582534	86.699	0.978168	16.5132	0.00917328	80.737	0.674129	3.15698	0.00443723	89.171	0.653859	2.76231	0.0196985	72.434	0.957755
V5APD7	1405	>tr|V5APD7|V5APD7_TRYCR Uncharacterized protein OS=Trypanosoma cruzi Dm28c GN=TCDM_09738 PE=4 SV=1	0.71525	3.99995	0.00116193	103.41	78.945	103.41	0	0	0	0	0	0	0	0	0	0	0	0	0	0	0	0	0	0	0	0	0	0	0	0	0.71525	3.99995	0.00116193	103.41	0	0	0	0	0	0	0	0	0	0	0	0	0
V5APD7	930	>tr|V5APD7|V5APD7_TRYCR Uncharacterized protein OS=Trypanosoma cruzi Dm28c GN=TCDM_09738 PE=4 SV=1	0.999872	38.9424	2.57021e-32	218.87	179.32	218.87	0.998838	29.3426	2.28651e-13	175.34	0.999853	38.3247	5.1896e-26	207.42	0.999116	30.5328	3.52084e-18	183.1	0.998277	27.6303	1.13484e-18	189.98	0.996734	24.8456	1.65207e-18	188.49	0.999872	38.9424	2.57021e-32	218.87	0.993846	22.0815	9.58607e-25	201.79	0.999504	33.0416	2.59608e-19	192.51	0.998527	28.3119	9.1404e-32	210.26	0.999419	32.3524	1.89957e-24	195.94	0.998269
V5APD7	653	>tr|V5APD7|V5APD7_TRYCR Uncharacterized protein OS=Trypanosoma cruzi Dm28c GN=TCDM_09738 PE=4 SV=1	0.928822	12.3299	1.093e-15	173.55	134.61	81.346	0.876775	9.6593	4.1097e-11	153.76	0.894796	10.0068	8.48185e-11	159.1	0.900207	10.5616	1.90636e-15	169.66	0.873944	11.6202	3.22578e-06	129.54	0.903726	11.3413	1.093e-15	173.55	0.910973	11.6338	6.25849e-09	148.84	0.815825	7.25102	4.49501e-08	142.96	0.889455	10.0599	6.3143e-08	140.19	0.529863	3.73828	0.00304452	81.847	0.80817	6.49559	8.52644e-05	112.85	0.911391
V5APD7	654	>tr|V5APD7|V5APD7_TRYCR Uncharacterized protein OS=Trypanosoma cruzi Dm28c GN=TCDM_09738 PE=4 SV=1	0.691675	4.59748	6.30096e-06	123.88	103.49	108.72	0	0	0	0	0.691675	4.59748	0.000125362	108.72	0.563706	3.85156	6.51638e-05	114.92	0.445682	0	0.00252503	84.509	0.52022	2.37683	6.69932e-05	114.73	0	0	0	0	0	0	0	0	0	0	0	0	0	0	0	0	0.441833	0.562949	3.89089e-05	117.62	0.45377
V5APD7	662	>tr|V5APD7|V5APD7_TRYCR Uncharacterized protein OS=Trypanosoma cruzi Dm28c GN=TCDM_09738 PE=4 SV=1	0.774836	5.3671	3.712e-20	211.83	157.82	211.83	0	0	0	0	0	0	0	0	0	0	0	0	0	0	0	0	0	0	0	0	0	0	0	0	0	0	0	0	0	0	0	0	0.740594	4.55601	6.8966e-07	174.94	0.774836	5.3671	3.712e-20	211.83	0
V5APD7	663	>tr|V5APD7|V5APD7_TRYCR Uncharacterized protein OS=Trypanosoma cruzi Dm28c GN=TCDM_09738 PE=4 SV=1	0.813727	6.40329	2.55624e-07	177.36	126.88	168.89	0	0	0	0	0	0	0	0	0	0	0	0	0	0	0	0	0	0	0	0	0	0	0	0	0	0	0	0	0	0	0	0	0.813727	6.40329	6.8966e-07	174.94	0.5	0	2.55624e-07	177.36	0
V5APL8	71	>tr|V5APL8|V5APL8_TRYCR Uncharacterized protein OS=Trypanosoma cruzi Dm28c GN=TCDM_09599 PE=4 SV=1	1	54.466	7.24632e-07	124.4	108.34	54.466	0	0	0	0	0	0	0	0	0	0	0	0	0	0	0	0	1	51.1041	0.0124953	51.104	0	0	0	0	1	96.5155	9.62926e-05	96.515	1	84.3981	7.24632e-07	124.4	1	54.466	0.000391558	82.339	0	0	0	0	0
V5APL8	340	>tr|V5APL8|V5APL8_TRYCR Uncharacterized protein OS=Trypanosoma cruzi Dm28c GN=TCDM_09599 PE=4 SV=1	1	96.143	0.00024576	131.48	80.454	96.143	0	0	0	0	1	118.233	0.000719258	118.23	1	78.2247	0.00809088	78.225	1	131.484	0.00024576	131.48	1	63.998	0.031705	63.998	1	108.958	0.00136244	108.96	1	61.8704	0.0370892	61.87	1	70.9438	0.00880166	77.13	1	93.4271	0.00272933	93.427	1	74.1469	0.0140037	74.147	1
V5APL8	608	>tr|V5APL8|V5APL8_TRYCR Uncharacterized protein OS=Trypanosoma cruzi Dm28c GN=TCDM_09599 PE=4 SV=1	0.605038	1.85228	0.000174236	112.28	95.567	95.889	0	0	0	0	0	0	0	0	0	0	0	0	0	0	0	0	0	0	0	0	0	0	0	0	0.605038	1.85228	0.000174236	112.28	0	0	0	0	0	0	0	0	0	0	0	0	0
V5APL8	609	>tr|V5APL8|V5APL8_TRYCR Uncharacterized protein OS=Trypanosoma cruzi Dm28c GN=TCDM_09599 PE=4 SV=1	0.723491	4.17724	0.000174236	112.28	95.567	94.957	0	0	0	0	0	0	0	0	0	0	0	0	0	0	0	0	0	0	0	0	0	0	0	0	0.723491	4.17724	0.000174236	112.28	0	0	0	0	0	0	0	0	0	0	0	0	0
V5APL8	1007	>tr|V5APL8|V5APL8_TRYCR Uncharacterized protein OS=Trypanosoma cruzi Dm28c GN=TCDM_09599 PE=4 SV=1	0.999974	45.8894	0.000141246	91.556	61.37	91.556	0	0	0	0	0	0	0	0	0	0	0	0	0	0	0	0	0	0	0	0	0	0	0	0	0.999974	45.8894	0.000141246	91.556	0.999824	37.5436	0.011877	51.783	0	0	0	0	0	0	0	0	0
V5APL8	420	>tr|V5APL8|V5APL8_TRYCR Uncharacterized protein OS=Trypanosoma cruzi Dm28c GN=TCDM_09599 PE=4 SV=1	0.999971	45.4085	1.08748e-21	182.62	160.79	139.12	0.999422	32.3787	1.81028e-11	163.6	0.999902	40.0787	4.00521e-15	167.04	0.999971	45.4085	4.48108e-15	165.65	0.999916	40.736	1.08748e-21	182.62	0.99864	28.6587	3.15586e-10	152.4	0.998711	28.8935	1.63635e-10	158.12	0.999742	35.8773	5.51005e-11	162.2	0.999945	42.6055	1.78377e-10	157.56	0.998047	27.0837	3.52732e-10	151	0.997906	26.7812	0.0247591	78.098	0.999047
V5APL8	506	>tr|V5APL8|V5APL8_TRYCR Uncharacterized protein OS=Trypanosoma cruzi Dm28c GN=TCDM_09599 PE=4 SV=1	0.999934	41.7967	1.78376e-05	152.13	119.39	152.13	0	0	0	0	0	0	0	0	0	0	0	0	0	0	0	0	0	0	0	0	0	0	0	0	0	0	0	0	0	0	0	0	0.998442	28.0665	0.000815327	116.85	0.999934	41.7967	1.78376e-05	152.13	0.726829
V5APL8	1688	>tr|V5APL8|V5APL8_TRYCR Uncharacterized protein OS=Trypanosoma cruzi Dm28c GN=TCDM_09599 PE=4 SV=1	0.999839	37.9228	0.000444296	134.06	96.533	134.06	0.999673	34.8523	0.00112186	120.29	0.999644	34.4866	0.00226235	107.11	0.999604	34.0234	0.00354414	96.135	0.999618	34.1766	0.00254137	104.55	0.998517	28.2834	0.00270969	103.14	0.999319	31.667	0.0015693	115.12	0.999142	30.6634	0.00117995	119.62	0.997785	26.5362	0.00251087	104.81	0.999702	35.2521	0.000603237	131.08	0.999384	32.1039	0.000444296	108.49	0.999528
V5APV8	105	>tr|V5APV8|V5APV8_TRYCR Uncharacterized protein OS=Trypanosoma cruzi Dm28c GN=TCDM_09505 PE=4 SV=1	0.995773	23.7214	0.000254386	143	72.939	143	0	0	0	0	0	0	0	0	0	0	0	0	0	0	0	0	0	0	0	0	0	0	0	0	0	0	0	0	0	0	0	0	0.987918	19.1259	0.000376366	133.05	0.995773	23.7214	0.000254386	143	0
V5APW4	35	>tr|V5APW4|V5APW4_TRYCR Uncharacterized protein OS=Trypanosoma cruzi Dm28c GN=TCDM_09512 PE=4 SV=1	1	63.2903	0.0121044	76.759	39.615	63.29	0	0	0	0	1	76.7593	0.0121044	76.759	0	0	0	0	0	0	0	0	0	0	0	0	0	0	0	0	0	0	0	0	0	0	0	0	1	63.2903	0.0200928	72.209	0	0	0	0	0
V5APZ1	560	>tr|V5APZ1|V5APZ1_TRYCR Uncharacterized protein OS=Trypanosoma cruzi Dm28c GN=TCDM_09444 PE=4 SV=1	0.992598	21.2741	3.66128e-12	183.22	134.87	183.22	0.743879	4.64071	0.0013977	100.01	0.986098	18.5085	2.56639e-08	164.5	0	0	0	0	0	0	0	0	0	0	0	0	0	0	0	0	0.992598	21.2741	3.66128e-12	183.22	0	0	0	0	0	0	0	0	0	0	0	0	0
V5APZ1	532	>tr|V5APZ1|V5APZ1_TRYCR Uncharacterized protein OS=Trypanosoma cruzi Dm28c GN=TCDM_09444 PE=4 SV=1	0.999669	34.7987	2.32174e-40	238.12	171.56	195.6	0.982375	17.4616	2.65864e-05	148.18	0	0	0	0	0.998783	29.1431	4.21682e-11	185.86	0	0	0	0	0.931605	11.3421	2.37077e-06	162.64	0	0	0	0	0.999432	32.4576	2.32174e-40	238.12	0	0	0	0	0.998557	28.4017	4.9904e-06	160.63	0.999669	34.7987	1.41403e-30	224.06	0
V5APZ1	264	>tr|V5APZ1|V5APZ1_TRYCR Uncharacterized protein OS=Trypanosoma cruzi Dm28c GN=TCDM_09444 PE=4 SV=1	1	79.0124	1.3604e-26	222.56	173.09	222.56	0	0	0	0	0.999345	31.8335	0.000459137	149.69	0.999996	53.5027	4.15475e-10	193.11	0.999965	44.5692	1.18919e-05	172.58	0.999999	62.4779	4.03407e-08	179.46	0.99999	49.9839	0.00017979	159.12	0	0	0	0	0	0	0	0	1	65.7897	1.49781e-08	188.13	1	79.0124	1.3604e-26	222.56	0
V5AQ19	141	>tr|V5AQ19|V5AQ19_TRYCR Uncharacterized protein OS=Trypanosoma cruzi Dm28c GN=TCDM_09441 PE=4 SV=1	1	79.935	2.29349e-06	135.19	108.83	106.87	1	65.0229	1.23064e-05	133.98	0.999994	52.384	0.00398595	95.746	0.999999	60.4653	0.00185096	109.05	1	80.9949	0.00185096	109.05	0.999994	51.9621	2.29349e-06	135.19	1	69.5993	0.00420995	94.325	1	78.8332	0.000564848	108.97	0.99999	50.0523	0.00486503	92.096	1	79.935	0.000658761	106.87	0.999998	56.6131	0.0116469	83.733	0.999992
V5AQ19	145	>tr|V5AQ19|V5AQ19_TRYCR Uncharacterized protein OS=Trypanosoma cruzi Dm28c GN=TCDM_09441 PE=4 SV=1	0.999991	50.6157	6.73086e-08	147.6	113.93	106.87	0.999917	40.8056	1.23064e-05	133.98	0.999935	41.8946	0.00427977	95.746	0.999888	39.5146	0.00185096	109.05	0.999652	34.5803	0.00185096	109.05	0.999963	44.3383	2.29349e-06	135.19	0.999982	47.3996	0.000480109	111.24	0.999972	45.5979	0.000564848	108.97	0.999891	40.7352	6.73086e-08	147.6	0.999991	50.6157	0.000270803	115.77	0.999696	35.169	0.00115928	104.84	0.999485
V5AQC4	980	>tr|V5AQC4|V5AQC4_TRYCR Uncharacterized protein OS=Trypanosoma cruzi Dm28c GN=TCDM_09282 PE=4 SV=1	0.999735	35.5559	0.00187502	102.27	76.28	102.27	0	0	0	0	0	0	0	0	0	0	0	0	0	0	0	0	0	0	0	0	0	0	0	0	0.999338	28.7798	0.00197774	101.92	0.999735	35.5559	0.00187502	102.27	0	0	0	0	0	0	0	0	0
V5AQC4	982	>tr|V5AQC4|V5AQC4_TRYCR Uncharacterized protein OS=Trypanosoma cruzi Dm28c GN=TCDM_09282 PE=4 SV=1	0.983128	18.2854	1.01037e-25	203.59	154.07	203.59	0.44247	0	0.0201174	78.122	0.932514	11.7885	3.24663e-19	187.07	0	0	0	0	0	0	0	0	0.983128	18.2854	1.01037e-25	203.59	0	0	0	0	0.596812	1.4653	0.00197774	101.92	0.950959	12.8748	0.00187502	102.27	0	0	0	0	0	0	0	0	0
V5AQC4	984	>tr|V5AQC4|V5AQC4_TRYCR Uncharacterized protein OS=Trypanosoma cruzi Dm28c GN=TCDM_09282 PE=4 SV=1	0.844912	8.04943	9.72678e-06	132.36	79.082	132.36	0.44247	0	0.0201174	78.122	0	0	0	0	0	0	0	0	0	0	0	0	0.844912	8.04943	9.72678e-06	132.36	0	0	0	0	0.50033	0	0.00197774	101.92	0	0	0	0	0	0	0	0	0	0	0	0	0
V5BF62;V5AQF5	81;366	>tr|V5BF62|V5BF62_TRYCR Uncharacterized protein OS=Trypanosoma cruzi Dm28c GN=TCDM_07210 PE=4 SV=1;>tr|V5AQF5|V5AQF5_TRYCR Uncharacterized protein OS=Trypanosoma cruzi Dm28c GN=TCDM_12628 PE=4 SV=1	0.800798	8.22309	0.00573148	93.371	66.242	64.26	0	0	0	0	0	0	0	0	0	0	0	0	0.644311	2.41009	0.00573148	93.371	0.635396	2.81484	0.0272832	74.657	0.800798	8.22309	0.0663989	64.26	0	0	0	0	0.560315	1.74814	0.0709094	77.66	0	0	0	0	0	0	0	0	0
V5BF62;V5AQF5	88;373	>tr|V5BF62|V5BF62_TRYCR Uncharacterized protein OS=Trypanosoma cruzi Dm28c GN=TCDM_07210 PE=4 SV=1;>tr|V5AQF5|V5AQF5_TRYCR Uncharacterized protein OS=Trypanosoma cruzi Dm28c GN=TCDM_12628 PE=4 SV=1	1	65.8476	0.00573148	93.371	66.242	93.371	0	0	0	0	0	0	0	0	0	0	0	0	1	65.8476	0.00573148	93.371	0.99999	49.3012	0.0272832	74.657	0.999981	48.4333	0.0663989	79.565	0	0	0	0	0.999997	55.4984	0.0667785	79.565	0	0	0	0	0	0	0	0	0
V5AQH5	521	>tr|V5AQH5|V5AQH5_TRYCR Retrotransposon hot spot protein (RHS) OS=Trypanosoma cruzi Dm28c GN=TCDM_12607 PE=4 SV=1	0.697026	3.61845	7.38332e-05	123.42	80.252	92.563	0.5	0	7.38332e-05	123.42	0.697026	3.61845	0.00024754	110.75	0.53612	0.629074	0.00437802	80.752	0.5	0	0.000892031	97.235	0.582556	1.44754	0.00546463	77.221	0.622922	2.18003	0.00024	111.22	0.587044	1.52845	0.000106453	119.62	0.628379	2.28124	0.00018724	114.54	0.493856	0	0.0234535	61.959	0.636768	2.43797	0.000210884	113.05	0.607636
V5AQH5	522	>tr|V5AQH5|V5AQH5_TRYCR Retrotransposon hot spot protein (RHS) OS=Trypanosoma cruzi Dm28c GN=TCDM_12607 PE=4 SV=1	0.984984	18.1687	4.96465e-08	157.88	127.69	92.952	0.978605	16.6029	2.52961e-05	132.67	0.951231	12.9014	1.0469e-05	136.61	0.970858	15.2264	4.2675e-06	144.5	0.984984	18.1687	4.96465e-08	157.88	0.968551	14.8852	3.72354e-06	145.19	0.939084	11.8798	1.00928e-06	148.64	0.971354	15.3031	9.33994e-06	138.05	0.976322	16.1525	7.28124e-05	123.61	0.840166	7.20696	2.24509e-05	133.21	0.778894	5.46879	5.54816e-05	126.91	0.966828
V5AQH5	694	>tr|V5AQH5|V5AQH5_TRYCR Retrotransposon hot spot protein (RHS) OS=Trypanosoma cruzi Dm28c GN=TCDM_12607 PE=4 SV=1	0.936899	12.3059	0.0113889	75.912	40.44	75.912	0	0	0	0	0	0	0	0	0	0	0	0	0.936899	12.3059	0.0278554	75.912	0	0	0	0	0	0	0	0	0	0	0	0	0	0	0	0	0	0	0	0	0	0	0	0	0
V5AQH5	706	>tr|V5AQH5|V5AQH5_TRYCR Retrotransposon hot spot protein (RHS) OS=Trypanosoma cruzi Dm28c GN=TCDM_12607 PE=4 SV=1	0.496853	0.0515676	0.0113889	72.916	16.488	72.916	0	0	0	0	0	0	0	0	0.480634	0	0.0372697	67.655	0	0	0	0	0	0	0	0	0	0	0	0	0	0	0	0	0	0	0	0	0	0	0	0	0	0	0	0	0
V5AQK8	569	>tr|V5AQK8|V5AQK8_TRYCR Uncharacterized protein OS=Trypanosoma cruzi Dm28c GN=TCDM_09227 PE=4 SV=1	0.999555	33.5729	0.000145274	106.67	88.657	82.942	0.994669	22.7111	0.000145274	106.67	0.978095	16.5017	0.000388125	102.66	0	0	0	0	0	0	0	0	0	0	0	0	0	0	0	0	0.9987	28.8559	0.000401236	102.46	0	0	0	0	0.999555	33.5729	0.00283074	82.942	0.823446	6.80417	0.0232758	50.219	0
V5AQK8	1253	>tr|V5AQK8|V5AQK8_TRYCR Uncharacterized protein OS=Trypanosoma cruzi Dm28c GN=TCDM_09227 PE=4 SV=1	1	67.7737	3.00077e-09	153.79	114.28	128.74	0	0	0	0	0	0	0	0	0	0	0	0	0	0	0	0	0	0	0	0	0	0	0	0	0	0	0	0	0	0	0	0	1	66.8504	3.98759e-05	153.79	1	67.7737	3.00077e-09	150.12	0.999999
V5AQK8	718	>tr|V5AQK8|V5AQK8_TRYCR Uncharacterized protein OS=Trypanosoma cruzi Dm28c GN=TCDM_09227 PE=4 SV=1	1	109.553	8.617e-05	155.57	99.848	109.55	1	91.9687	0.00859887	91.969	0	0	0	0	1	113.433	0.00212589	113.43	1	114.539	0.00197142	114.54	1	106.3	0.00257504	110.22	1	104.091	0.00397059	104.09	0	0	0	0	0	0	0	0	1	67.8459	0.000857797	125.47	1	72.5231	0.000775962	127.07	1
V5AQK8	901	>tr|V5AQK8|V5AQK8_TRYCR Uncharacterized protein OS=Trypanosoma cruzi Dm28c GN=TCDM_09227 PE=4 SV=1	0.99251	21.2224	0.00124282	115	65.815	75.566	0	0	0	0	0	0	0	0	0	0	0	0	0	0	0	0	0	0	0	0	0	0	0	0	0	0	0	0	0	0	0	0	0	0	0	0	0	0	0	0	0.958291
V5AQK8	93	>tr|V5AQK8|V5AQK8_TRYCR Uncharacterized protein OS=Trypanosoma cruzi Dm28c GN=TCDM_09227 PE=4 SV=1	0.899651	10.989	0.00100548	106.29	78.428	97.452	0	0	0	0	0	0	0	0	0	0	0	0	0	0	0	0	0.899651	10.989	0.00219002	97.452	0.468617	1.35363	0.00100548	106.29	0	0	0	0	0	0	0	0	0	0	0	0	0	0	0	0	0
V5AQK8	96	>tr|V5AQK8|V5AQK8_TRYCR Uncharacterized protein OS=Trypanosoma cruzi Dm28c GN=TCDM_09227 PE=4 SV=1	0.999991	51.2398	5.95446e-16	196.37	160.83	169.52	0.999968	45.7253	1.87454e-05	150.06	0.999669	35.6729	5.49134e-05	142.1	0.997949	27.6834	3.29944e-06	161.93	0.999991	51.2398	1.57169e-07	169.52	0.999192	31.2992	2.61156e-05	148.28	0.999672	36.4727	1.96914e-07	167.18	0.993914	22.5571	7.73569e-06	158.52	0.997516	27.0651	0.000380113	118.77	0.999861	38.6826	7.67872e-06	158.56	0.999611	35.2313	9.59888e-06	157.09	0.999649
V5AQL2	490	>tr|V5AQL2|V5AQL2_TRYCR Uncharacterized protein OS=Trypanosoma cruzi Dm28c GN=TCDM_12559 PE=4 SV=1	1	127.298	1.03378e-05	164.92	35.158	127.3	1	145.614	0.000215654	147.39	1	105.582	0.000701477	128.95	1	117.479	1.03378e-05	164.92	1	90.8529	0.000971222	123.1	1	160.464	5.46273e-05	160.46	1	122.096	0.000275657	143.64	1	89.9924	0.000138801	153.14	1	123.677	0.000256997	144.8	1	137.935	0.000215654	147.39	1	113.369	0.00030844	141.59	1
V5AQN4	167	>tr|V5AQN4|V5AQN4_TRYCR Uncharacterized protein OS=Trypanosoma cruzi Dm28c GN=TCDM_09219 PE=4 SV=1	0.998729	28.9796	1.42945e-05	153.48	114.8	153.48	0	0	0	0	0	0	0	0	0	0	0	0	0	0	0	0	0	0	0	0	0	0	0	0	0	0	0	0	0	0	0	0	0	0	0	0	0	0	0	0	0.992782
V5AQX1	382	>tr|V5AQX1|V5AQX1_TRYCR Uncharacterized protein OS=Trypanosoma cruzi Dm28c GN=TCDM_09073 PE=4 SV=1	1	76.5657	5.5563e-25	198.88	130.97	172.55	1	74.834	2.0005e-07	143.14	1	77.8932	1.66969e-09	151.64	1	80.9584	3.4552e-08	148.69	1	81.4796	5.5563e-25	198.88	1	80.6425	8.94674e-25	193.47	1	83.3783	1.21467e-09	155.08	1	83.5448	1.86883e-09	150.13	1	104.062	8.6002e-19	186.89	1	82.2674	1.05799e-13	174.7	1	117.107	1.86944e-18	179.41	0.999998
V5AQX1	131	>tr|V5AQX1|V5AQX1_TRYCR Uncharacterized protein OS=Trypanosoma cruzi Dm28c GN=TCDM_09073 PE=4 SV=1	1	64.0593	2.17231e-31	224.15	174.61	224.15	0.997939	26.8496	0.0037276	94.973	0.996503	24.5481	0.00392139	93.5	0	0	0	0	0	0	0	0	0	0	0	0	0	0	0	0	0	0	0	0	0.999874	38.9984	8.49202e-05	147.6	1	64.0593	2.17231e-31	224.15	0.999959	43.8715	2.46321e-05	157.73	0
V5AR01	357	>tr|V5AR01|V5AR01_TRYCR T-complex protein 1 subunit delta OS=Trypanosoma cruzi Dm28c GN=TCDM_09015 PE=3 SV=1	0.994769	22.7913	0.00327139	86.016	33.997	73.735	0	0	0	0	0	0	0	0	0	0	0	0	0	0	0	0	0	0	0	0	0	0	0	0	0	0	0	0	0	0	0	0	0	0	0	0	0.994769	22.7913	0.00327139	86.016	0
V5AR23	565	>tr|V5AR23|V5AR23_TRYCR 2,4-dienoyl-coa reductase fadh1 OS=Trypanosoma cruzi Dm28c GN=TCDM_09004 PE=4 SV=1	1	87.1574	0.00903118	87.157	38.806	87.157	0	0	0	0	0	0	0	0	0	0	0	0	1	87.1574	0.00903118	87.157	0	0	0	0	0	0	0	0	0	0	0	0	0	0	0	0	0	0	0	0	0	0	0	0	0
V5AR33	221	>tr|V5AR33|V5AR33_TRYCR Uncharacterized protein OS=Trypanosoma cruzi Dm28c GN=TCDM_08979 PE=4 SV=1	1	89.8177	5.24674e-25	199.37	150.23	122.68	0	0	0	0	0	0	0	0	1	95.6663	0.000110818	115.81	1	138.221	1.18524e-09	155.31	1	133.446	7.19393e-10	158.83	1	118.153	1.17279e-18	184.57	1	125.474	1.7866e-13	171.9	1	89.8177	5.24674e-25	199.37	0	0	0	0	0	0	0	0	0
V5AR37	107	>tr|V5AR37|V5AR37_TRYCR Uncharacterized protein OS=Trypanosoma cruzi Dm28c GN=TCDM_08984 PE=4 SV=1	1	81.5646	5.58668e-33	217.39	159.31	154.08	1	81.9465	2.13171e-19	189.19	1	81.1412	4.3581e-14	174.55	1	69.4553	8.82044e-08	147.75	0.999999	58.843	2.11298e-08	149.32	1	67.0064	1.04218e-13	168.68	1	65.2787	1.30771e-07	146.76	1	84.7655	6.71913e-19	180.45	1	81.5646	7.1147e-10	154.08	0.999887	39.4762	0.000573653	111.11	0.999999	61.8024	8.6432e-10	151.89	1
V5AR53	78	>tr|V5AR53|V5AR53_TRYCR Uncharacterized protein OS=Trypanosoma cruzi Dm28c GN=TCDM_08958 PE=4 SV=1	0.534585	5.55951	3.9835e-06	105.79	79.969	105.79	0	0	0	0	0	0	0	0	0	0	0	0	0	0	0	0	0	0	0	0	0.534585	5.55951	3.9835e-06	105.79	0	0	0	0	0	0	0	0	0	0	0	0	0	0	0	0	0
V5AR53	83	>tr|V5AR53|V5AR53_TRYCR Uncharacterized protein OS=Trypanosoma cruzi Dm28c GN=TCDM_08958 PE=4 SV=1	0.325539	0	2.37603e-05	99.423	78.075	99.423	0	0	0	0	0	0	0	0	0	0	0	0	0	0	0	0	0	0	0	0	0	0	0	0	0	0	0	0	0	0	0	0	0.325539	0	2.37603e-05	99.423	0	0	0	0	0
V5AR53	85	>tr|V5AR53|V5AR53_TRYCR Uncharacterized protein OS=Trypanosoma cruzi Dm28c GN=TCDM_08958 PE=4 SV=1	0.84441	9.4819	7.77598e-10	131.32	103.57	131.32	0	0	0	0	0	0	0	0	0	0	0	0	0	0	0	0	0	0	0	0	0	0	0	0	0	0	0	0	0	0	0	0	0.30728	0	3.80263e-05	79.663	0.84441	9.4819	7.77598e-10	131.32	0
V5AR53	363	>tr|V5AR53|V5AR53_TRYCR Uncharacterized protein OS=Trypanosoma cruzi Dm28c GN=TCDM_08958 PE=4 SV=1	1	89.8294	1.46418e-08	147.84	119.92	93.776	1	128.684	2.2111e-06	131.9	1	90.5251	3.46288e-08	145.17	1	105.468	4.56877e-08	143.69	1	131.968	1.46418e-08	147.84	1	89.7748	6.41744e-08	141.22	1	95.1031	8.47532e-06	121.77	1	113.94	3.84459e-05	118.15	1	86.3747	0.00089477	96.562	1	100.688	5.45602e-05	116.69	1	89.8294	0.000673743	103.45	0.999994
V5AR53	275	>tr|V5AR53|V5AR53_TRYCR Uncharacterized protein OS=Trypanosoma cruzi Dm28c GN=TCDM_08958 PE=4 SV=1	0.988757	19.447	0.000672838	106.73	70.252	85.362	0.988757	19.447	0.0105078	85.362	0.932553	11.4077	0.0171761	77.53	0.870419	8.2721	0.0233468	75.224	0.919003	10.6501	0.0299245	66.041	0.982297	17.4436	0.0157222	80.016	0.951018	12.8832	0.0132675	82.121	0.949394	12.7331	0.000672838	106.73	0.98596	18.4684	0.00799073	88.319	0.895947	9.37766	0.0289608	66.906	0.933229	11.4549	0.024408	70.994	0.942808
V5AR59	281	>tr|V5AR59|V5AR59_TRYCR Uncharacterized protein OS=Trypanosoma cruzi Dm28c GN=TCDM_08965 PE=4 SV=1	0.999878	42.1358	0.000420792	135.04	93.962	135.04	0.999342	32.0056	0.000558254	132.06	0.999878	42.1358	0.000420792	135.04	0.998063	27.4235	0.00125652	118.73	0.997431	25.9322	0.000907251	124.48	0.999227	32.8248	0.000907974	124.47	0.998757	30.1035	0.00280567	102.33	0.998665	29.8899	0.000907974	124.47	0.992854	22.074	0.000932069	123.95	0.985316	18.4856	0.0018633	111.72	0.998664	29.2517	0.0027099	103.14	0.996474
V5ARD7	464	>tr|V5ARD7|V5ARD7_TRYCR Uncharacterized protein OS=Trypanosoma cruzi Dm28c GN=TCDM_08895 PE=4 SV=1	0.989654	20.1785	2.18443e-10	145.52	133.31	79.143	0.985768	18.8424	1.12085e-05	90.308	0.959638	14.434	0.00166077	60.347	0.984064	18.3345	2.87886e-05	85.224	0.974394	15.9917	1.77181e-06	103.31	0.980438	17.6242	2.18443e-10	145.52	0.958773	14.8831	0.00318199	56.882	0.974728	16.5253	1.88778e-05	88.09	0.9568	15.0204	0.00201224	59.547	0	0	0	0	0	0	0	0	0.989654
V5ARH8	137	>tr|V5ARH8|V5ARH8_TRYCR Uncharacterized protein OS=Trypanosoma cruzi Dm28c GN=TCDM_08839 PE=4 SV=1	0.999979	48.237	0.000260631	87.16	68.062	87.16	0	0	0	0	0	0	0	0	0	0	0	0	0	0	0	0	0	0	0	0	0	0	0	0	0	0	0	0	0	0	0	0	0	0	0	0	0	0	0	0	0
V5ARH8	217	>tr|V5ARH8|V5ARH8_TRYCR Uncharacterized protein OS=Trypanosoma cruzi Dm28c GN=TCDM_08839 PE=4 SV=1	0.917596	10.849	0.00015407	74.408	54.694	74.408	0.917596	10.849	0.00015407	74.408	0.612335	4.82596	0.00480167	48.51	0.900876	10.587	0.016153	44.454	0	0	0	0	0.734809	5.20417	0.00199276	58.054	0	0	0	0	0.73214	3.22832	0.00025626	71.634	0	0	0	0	0	0	0	0	0	0	0	0	0
V5ARH8	220	>tr|V5ARH8|V5ARH8_TRYCR Uncharacterized protein OS=Trypanosoma cruzi Dm28c GN=TCDM_08839 PE=4 SV=1	0.585408	0	0.00015407	74.408	54.694	71.634	0.519627	0	0.00015407	74.408	0.493541	0	0.00480167	48.51	0.515269	0.522799	0.016153	44.454	0	0	0	0	0.496452	0	0.00199276	58.054	0	0	0	0	0.585408	0	0.00025626	71.634	0	0	0	0	0	0	0	0	0	0	0	0	0
V5ARH8	221	>tr|V5ARH8|V5ARH8_TRYCR Uncharacterized protein OS=Trypanosoma cruzi Dm28c GN=TCDM_08839 PE=4 SV=1	0.585408	0	0.00015407	74.408	54.694	71.634	0.519627	0	0.00015407	74.408	0.493598	0	0.00480167	48.51	0	0	0	0	0	0	0	0	0.496452	0	0.00199276	58.054	0	0	0	0	0.585408	0	0.00025626	71.634	0	0	0	0	0	0	0	0	0	0	0	0	0
V5ARI9	557	>tr|V5ARI9|V5ARI9_TRYCR Uncharacterized protein OS=Trypanosoma cruzi Dm28c GN=TCDM_08786 PE=4 SV=1	0.999986	48.4641	0.00893666	81.656	57.289	81.656	0	0	0	0	0	0	0	0	0	0	0	0	0	0	0	0	0	0	0	0	0	0	0	0	0	0	0	0	0	0	0	0	0	0	0	0	0	0	0	0	0
V5ARJ3	670	>tr|V5ARJ3|V5ARJ3_TRYCR Paraflagellar rod protein OS=Trypanosoma cruzi Dm28c GN=TCDM_08793 PE=4 SV=1	0.999993	51.4988	0.000204341	143.43	97.182	143.43	0	0	0	0	0	0	0	0	0	0	0	0	0	0	0	0	0	0	0	0	0	0	0	0	0	0	0	0	0.999975	48.4136	0.00291809	95.073	0.999966	46.0335	0.000441008	133.9	0.999993	51.4988	0.000204341	143.43	0.997363
V5ARJ3	673	>tr|V5ARJ3|V5ARJ3_TRYCR Paraflagellar rod protein OS=Trypanosoma cruzi Dm28c GN=TCDM_08793 PE=4 SV=1	0.984476	18.022	0.00113348	106.87	79.603	95.073	0	0	0	0	0	0	0	0	0	0	0	0	0	0	0	0	0	0	0	0	0	0	0	0	0	0	0	0	0.984476	18.022	0.00291809	95.073	0	0	0	0	0	0	0	0	0.938473
V5ARJ3	182	>tr|V5ARJ3|V5ARJ3_TRYCR Paraflagellar rod protein OS=Trypanosoma cruzi Dm28c GN=TCDM_08793 PE=4 SV=1	0.474001	0.97947	0.000126343	118.37	79.02	112.55	0	0	0	0	0	0	0	0	0	0	0	0	0.451918	1.97897	0.000126343	118.37	0.28153	0	0.0583813	40.724	0	0	0	0	0	0	0	0	0.474001	0.97947	0.00021888	112.55	0.339985	0	0.000683885	93.106	0.379356	0	0.000582086	95.822	0
V5ARJ3	183	>tr|V5ARJ3|V5ARJ3_TRYCR Paraflagellar rod protein OS=Trypanosoma cruzi Dm28c GN=TCDM_08793 PE=4 SV=1	0.581018	3.45383	7.33636e-08	154.46	122.98	117.55	0.581018	3.45383	6.01858e-06	142.27	0.417398	1.53013	0.0187743	64.377	0	0	0	0	0.549862	1.28938	7.33636e-08	154.46	0.28153	0	0.0583813	40.724	0.560567	2.92368	0.00041287	104.82	0	0	0	0	0	0	0	0	0.491342	4.37655	0.000683885	93.106	0.395604	0	0.000341697	105.94	0
V5ARJ3	184	>tr|V5ARJ3|V5ARJ3_TRYCR Paraflagellar rod protein OS=Trypanosoma cruzi Dm28c GN=TCDM_08793 PE=4 SV=1	0.672852	5.87434	4.34206e-11	166.34	132.97	55.097	0.498901	1.27108	0.000194295	114.1	0.215462	0	0.0306771	59.857	0	0	0	0	0.455302	0	0.000765497	99.238	0.573447	2.56728	0.000118808	118.84	0	0	0	0	0.488147	0	4.34206e-11	166.34	0	0	0	0	0	0	0	0	0.672852	5.87434	0.000230413	111.82	0
V5ARJ3	185	>tr|V5ARJ3|V5ARJ3_TRYCR Paraflagellar rod protein OS=Trypanosoma cruzi Dm28c GN=TCDM_08793 PE=4 SV=1	0.998943	31.1378	3.26674e-47	238.72	202.68	217.73	0.998054	30.856	1.49031e-15	188.34	0.976405	17.8875	4.57545e-08	158.15	0.923382	12.8487	5.96808e-08	156.29	0.561502	5.10063	0.000765497	99.238	0.994221	22.4555	3.26674e-47	238.72	0.991111	23.8074	8.93143e-28	209.73	0.884133	12.0804	1.49031e-15	188.34	0.99872	31.2943	2.00447e-11	173.03	0.972218	18.1939	3.56051e-15	181.51	0.937903	15.6011	0.000187448	114.53	0.933402
V5ARJ3	388	>tr|V5ARJ3|V5ARJ3_TRYCR Paraflagellar rod protein OS=Trypanosoma cruzi Dm28c GN=TCDM_08793 PE=4 SV=1	0.999803	37.0526	0.00075334	130.41	78.463	93.096	0.998569	28.4383	0.00075334	130.41	0.860214	7.89143	0.00540414	98.04	0.855804	7.73421	0.00131194	120.45	0.997164	25.4604	0.00121669	121.6	0.99181	20.8317	0.00620383	94.692	0.994342	22.4489	0.00620383	94.692	0.991809	20.8307	0.00228838	113.93	0	0	0	0	0.877707	8.55948	0.002796	110.53	0.999662	34.7068	0.002796	110.53	0.939569
V5ARJ3	695	>tr|V5ARJ3|V5ARJ3_TRYCR Paraflagellar rod protein OS=Trypanosoma cruzi Dm28c GN=TCDM_08793 PE=4 SV=1	0.967386	14.7219	0.00888811	79.489	62.87	73.877	0.89951	9.51884	0.0184725	70.563	0.793803	5.8543	0.038592	58.699	0.913335	10.2278	0.0298035	62.287	0.756745	4.92887	0.0591975	50.286	0.831807	6.94216	0.0204499	69.03	0.966983	14.6668	0.00888811	79.489	0.952914	13.0616	0.0673108	47.062	0.847172	7.43769	0.0190838	70.089	0	0	0	0	0	0	0	0	0.839279
V5ARJ7	190	>tr|V5ARJ7|V5ARJ7_TRYCR Uncharacterized protein OS=Trypanosoma cruzi Dm28c GN=TCDM_08801 PE=4 SV=1	0.999982	47.5068	1.94977e-06	167.92	130.32	135.61	0.999883	39.3113	7.55989e-05	146.1	0.999463	32.7	0.000274724	128.45	0.998675	28.7719	4.7218e-05	151.73	0.999982	47.5068	2.71511e-05	157.37	0.999745	35.9302	5.51913e-05	149.6	0.999917	40.7861	8.85564e-05	143.88	0.999965	44.5943	1.94977e-06	167.92	0.999929	41.4948	0.000127044	137.27	0.999419	32.3537	5.51913e-05	149.6	0.999797	36.9226	2.99993e-05	156.57	0.997569
V5ARJ7	431	>tr|V5ARJ7|V5ARJ7_TRYCR Uncharacterized protein OS=Trypanosoma cruzi Dm28c GN=TCDM_08801 PE=4 SV=1	1	89.6862	0.00102584	109.79	44.966	109.79	1	66.5789	0.00141785	104.95	0.999999	58.7994	0.00315918	93.243	1	68.1622	0.00106333	109.1	1	76.5738	0.00106333	109.1	1	70.2586	0.0020954	100.4	0.999991	50.3141	0.00644203	86.548	0.999982	47.405	0.00138273	105.19	1	77.3515	0.00126366	105.99	1	89.6862	0.00102584	109.79	1	65.3551	0.00430121	90.229	0.999998
V5ARJ7	437	>tr|V5ARJ7|V5ARJ7_TRYCR Uncharacterized protein OS=Trypanosoma cruzi Dm28c GN=TCDM_08801 PE=4 SV=1	0.999812	37.2561	2.47087e-08	165.03	134.7	134.83	0.633041	2.36815	0.0231633	66.906	0.999617	34.1623	5.66958e-06	149.18	0.996961	25.1591	0.000407303	119.43	0	0	0	0	0.997741	26.4517	0.000233365	126.62	0.912669	10.1915	0.000224447	127.07	0.998282	27.6423	2.47087e-08	165.03	0.997059	25.3025	5.42148e-07	161.97	0	0	0	0	0.73089	4.33923	0.00555785	81.017	0.999579
V5ARK5	988	>tr|V5ARK5|V5ARK5_TRYCR Uncharacterized protein OS=Trypanosoma cruzi Dm28c GN=TCDM_08766 PE=4 SV=1	1	112.572	0.000123551	132.5	94.263	112.57	1	92.427	0.00286326	92.427	1	107.623	0.000905075	108.25	0	0	0	0	1	80.5449	0.00928121	80.545	0	0	0	0	1	62.8132	0.0366421	62.813	0	0	0	0	1	72.4888	0.0196021	72.489	0	0	0	0	0	0	0	0	1
V5ARK9	1417	>tr|V5ARK9|V5ARK9_TRYCR AMP deaminase OS=Trypanosoma cruzi Dm28c GN=TCDM_08771 PE=4 SV=1	1	65.3541	9.84588e-05	148.41	128.77	134.4	0	0	0	0	0	0	0	0	0	0	0	0	0	0	0	0	0	0	0	0	0	0	0	0	0	0	0	0	0	0	0	0	1	65.3541	9.84588e-05	142.4	0.999979	49.8134	0.000188505	148.41	0
V5ARR1	107	>tr|V5ARR1|V5ARR1_TRYCR Uncharacterized protein OS=Trypanosoma cruzi Dm28c GN=TCDM_08675 PE=4 SV=1	1	113.473	8.96199e-06	157.58	120.99	113.47	0	0	0	0	0	0	0	0	0	0	0	0	0	0	0	0	0	0	0	0	0	0	0	0	0	0	0	0	0	0	0	0	1	115.998	0.000518364	116	1	113.473	8.96199e-06	157.58	0
V5ARY9	146	>tr|V5ARY9|V5ARY9_TRYCR Serine/threonine protein phosphatase OS=Trypanosoma cruzi Dm28c GN=TCDM_08628 PE=4 SV=1	1	86.3428	6.59735e-09	164.7	135.12	164.7	0	0	0	0	0	0	0	0	0	0	0	0	0	0	0	0	0	0	0	0	0	0	0	0	0	0	0	0	0	0	0	0	0	0	0	0	1	86.3428	6.59735e-09	164.7	0
V5ARY9	31	>tr|V5ARY9|V5ARY9_TRYCR Serine/threonine protein phosphatase OS=Trypanosoma cruzi Dm28c GN=TCDM_08628 PE=4 SV=1	0.999969	46.6075	2.52264e-15	166.57	134.66	118.24	0.998949	31.9183	1.41967e-05	125.03	0.999876	40.199	1.52849e-07	144.18	0.99969	35.429	8.71338e-08	144.4	0.998655	28.8634	2.2002e-07	141.71	0.999969	46.6075	1.22122e-07	142.23	0.999856	39.359	1.54927e-06	134.33	0.997715	26.9493	0.000318523	110.07	0.999801	38.526	5.57511e-06	131.37	0.998319	28.1787	2.52264e-15	166.57	0.998781	29.5897	3.36933e-07	137.42	0.999878
V5AS13	2	>tr|V5AS13|V5AS13_TRYCR Putative pantothenate kinase subunit OS=Trypanosoma cruzi Dm28c GN=TCDM_08599 PE=4 SV=1	1	90.7071	0.000510237	133.04	97.544	90.707	1	88.0923	0.00169728	113.53	1	57.4139	0.00232073	106.29	1	111.116	0.00159597	114.7	1	90.6885	0.00156065	115.12	1	102.903	0.000510237	133.04	1	92.9393	0.00208937	108.97	1	105.992	0.00090538	124.42	1	103.296	0.00200472	109.95	1	71.8787	0.0166835	71.879	1	94.0232	0.0037749	94.023	1
V5AS37	361	>tr|V5AS37|V5AS37_TRYCR Inositol polyphosphate 1-phosphatase OS=Trypanosoma cruzi Dm28c GN=TCDM_08573 PE=4 SV=1	0.998326	27.7555	0.00561051	87.863	27.761	84.169	0	0	0	0	0.788028	5.70317	0.0537752	52.5	0	0	0	0	0.925298	10.9296	0.025908	64.798	0	0	0	0	0	0	0	0	0	0	0	0	0	0	0	0	0.982266	17.4344	0.00741869	83.243	0.998292	27.6677	0.00561051	87.863	0.998326
V5AS37	362	>tr|V5AS37|V5AS37_TRYCR Inositol polyphosphate 1-phosphatase OS=Trypanosoma cruzi Dm28c GN=TCDM_08573 PE=4 SV=1	0.999297	31.9123	0.000664116	129.76	85.148	84.734	0.978226	16.6466	0.00393373	92.866	0.998508	28.2553	0.000907251	124.48	0	0	0	0	0.989486	19.7367	0.00604379	86.756	0	0	0	0	0.991071	20.4549	0.0144707	73.666	0.992486	21.3656	0.0445029	56.286	0	0	0	0	0	0	0	0	0.998551	28.3816	0.000664116	129.76	0.99796
V5AS44	951	>tr|V5AS44|V5AS44_TRYCR Uncharacterized protein OS=Trypanosoma cruzi Dm28c GN=TCDM_08529 PE=4 SV=1	1	70.9092	1.43769e-05	153.41	123.44	153.41	0	0	0	0	0	0	0	0	0.999742	37.0609	0.00731503	84.046	0	0	0	0	0	0	0	0	1	70.9092	1.43769e-05	153.41	0.999997	54.9145	6.89466e-05	139.08	1	71.3305	0.000195597	127.05	0	0	0	0	0	0	0	0	0
V5AS48	163	>tr|V5AS48|V5AS48_TRYCR Uncharacterized protein OS=Trypanosoma cruzi Dm28c GN=TCDM_08537 PE=4 SV=1	1	66.6647	7.81559e-14	194.67	145.37	158.91	0	0	0	0	0	0	0	0	0	0	0	0	0	0	0	0	0	0	0	0	0	0	0	0	0	0	0	0	0	0	0	0	0	0	0	0	0	0	0	0	1
V5AS48	168	>tr|V5AS48|V5AS48_TRYCR Uncharacterized protein OS=Trypanosoma cruzi Dm28c GN=TCDM_08537 PE=4 SV=1	0.99862	28.5953	4.60208e-05	152.07	103.78	127.66	0	0	0	0	0	0	0	0	0	0	0	0	0	0	0	0	0	0	0	0	0.991742	20.7957	0.000239646	130.21	0.99862	28.5953	0.00014682	134.88	0.997906	26.7807	4.60208e-05	152.07	0	0	0	0	0	0	0	0	0
V5AS56	40	>tr|V5AS56|V5AS56_TRYCR Uncharacterized protein OS=Trypanosoma cruzi Dm28c GN=TCDM_08495 PE=4 SV=1	0.999939	45.2007	3.54123e-05	82.726	65.512	82.726	0.999143	34.1594	0.000842449	61.25	0	0	0	0	0.965856	17.5537	0.00233535	53.481	0	0	0	0	0	0	0	0	0	0	0	0	0.971275	18.8718	0.00349387	48.286	0	0	0	0	0.999939	45.2007	3.54123e-05	82.726	0	0	0	0	0.97355
V5AS61	327	>tr|V5AS61|V5AS61_TRYCR Uncharacterized protein OS=Trypanosoma cruzi Dm28c GN=TCDM_08502 PE=4 SV=1	0.94013	14.1302	4.49848e-08	159.1	117.06	113.51	0	0	0	0	0	0	0	0	0	0	0	0	0	0	0	0	0.553113	1.4013	4.49848e-08	159.1	0	0	0	0	0.94013	14.1302	1.01169e-07	152.63	0	0	0	0	0	0	0	0	0	0	0	0	0
V5AS61	330	>tr|V5AS61|V5AS61_TRYCR Uncharacterized protein OS=Trypanosoma cruzi Dm28c GN=TCDM_08502 PE=4 SV=1	0.999991	49.2595	4.49848e-08	159.1	117.06	159.1	0	0	0	0	0	0	0	0	0	0	0	0	0	0	0	0	0.999991	49.2595	4.49848e-08	159.1	0	0	0	0	0.999976	49.2511	1.01169e-07	152.63	0	0	0	0	0	0	0	0	0	0	0	0	0
V5AS61	484	>tr|V5AS61|V5AS61_TRYCR Uncharacterized protein OS=Trypanosoma cruzi Dm28c GN=TCDM_08502 PE=4 SV=1	0.499951	0	0.000216406	124.2	78.203	112.03	0	0	0	0	0	0	0	0	0	0	0	0	0	0	0	0	0	0	0	0	0	0	0	0	0	0	0	0	0	0	0	0	0.499839	0	0.00166793	112.12	0.499951	0	0.000216406	124.2	0
V5AS70	506	>tr|V5AS70|V5AS70_TRYCR CDC16 OS=Trypanosoma cruzi Dm28c GN=TCDM_08457 PE=4 SV=1	0.745595	4.7502	0.0022549	56.562	33.026	56.562	0	0	0	0	0	0	0	0	0	0	0	0	0	0	0	0	0	0	0	0	0	0	0	0	0	0	0	0	0	0	0	0	0	0	0	0	0	0	0	0	0
V5AS81	229	>tr|V5AS81|V5AS81_TRYCR Protein kinase OS=Trypanosoma cruzi Dm28c GN=TCDM_08467 PE=4 SV=1	1	94.2167	2.32752e-16	174.1	174.1	166.08	0	0	0	0	0	0	0	0	0	0	0	0	0	0	0	0	0	0	0	0	0	0	0	0	0	0	0	0	0	0	0	0	1	103.403	2.32752e-16	174.1	1	94.2167	6.33191e-16	166.08	0
V5AS81	19	>tr|V5AS81|V5AS81_TRYCR Protein kinase OS=Trypanosoma cruzi Dm28c GN=TCDM_08467 PE=4 SV=1	0.998142	27.3007	0.00410419	91.712	47.098	81.703	0	0	0	0	0.997682	26.3387	0.00717387	83.869	0	0	0	0	0	0	0	0	0	0	0	0	0.997578	26.147	0.00410419	91.712	0.979219	16.732	0.00961466	77.633	0.995545	23.4925	0.0440771	56.46	0.982287	17.4395	0.0129394	74.853	0.979227	16.7339	0.0201519	69.261	0.998142
V5AS93	280	>tr|V5AS93|V5AS93_TRYCR Aspartyl-tRNA synthetase OS=Trypanosoma cruzi Dm28c GN=TCDM_08491 PE=3 SV=1	1	79.0295	5.7863e-23	176.42	124.41	139	1	79.0295	4.54098e-11	146.2	1	74.0167	5.1923e-05	142.74	0	0	0	0	0.746903	4.69978	0.00134689	99.238	0	0	0	0	0.995902	23.8566	0.000192452	127.29	0.999998	56.3973	2.00289e-11	151.49	1	72.5025	8.46319e-05	135.72	0	0	0	0	0	0	0	0	0.999784
V5AS93	2	>tr|V5AS93|V5AS93_TRYCR Aspartyl-tRNA synthetase OS=Trypanosoma cruzi Dm28c GN=TCDM_08491 PE=3 SV=1	0.992226	23.3919	3.49977e-06	132.81	101.84	90.78	0.905706	10.718	0.000178454	114.03	0.894697	9.98328	0.00242104	93.278	0.936891	14.0312	0.0110002	75.064	0.765409	9.90889	0.0425374	50.189	0.992023	23.1219	0.00182376	97.057	0	0	0	0	0.992226	23.3919	1.45708e-05	124.39	0.910467	10.851	0.0140472	70.67	0.454482	0	0.0099814	76.533	0	0	0	0	0
V5AS93	7	>tr|V5AS93|V5AS93_TRYCR Aspartyl-tRNA synthetase OS=Trypanosoma cruzi Dm28c GN=TCDM_08491 PE=3 SV=1	0.789963	8.61277	1.09568e-05	127.14	105.45	59.083	0.548487	1.09839	1.09568e-05	127.14	0.653772	4.8326	0.00315178	90.757	0.78175	6.91642	0.00344212	90.136	0	0	0	0	0.568382	2.25335	0.00576842	85.157	0.591733	2.76946	0.00550933	85.712	0	0	0	0	0.789963	8.61277	0.00519894	86.376	0.454482	0	0.0099814	76.533	0.526746	2.76637	0.00717857	82.139	0
V5AS93	513	>tr|V5AS93|V5AS93_TRYCR Aspartyl-tRNA synthetase OS=Trypanosoma cruzi Dm28c GN=TCDM_08491 PE=3 SV=1	1	79.4975	3.40864e-07	158.53	115.57	158.53	0.999995	52.8663	4.53971e-05	127.05	1	63.6932	7.48816e-07	151.64	0.999999	63.5592	1.13815e-06	148.18	1	79.4975	3.40864e-07	158.53	0.99869	29.0791	0.00395715	78.674	0.995922	24.0156	0.00627956	75.02	0.999925	41.4153	0.000170239	113.4	0	0	0	0	0.999898	41.5947	0.00308627	97.689	0.999889	39.6387	0.000885072	94.45	0.999251
V5AS97	140	>tr|V5AS97|V5AS97_TRYCR Uncharacterized protein OS=Trypanosoma cruzi Dm28c GN=TCDM_08432 PE=4 SV=1	0.999878	40.5008	1.28579e-05	90.037	77.563	72.442	0.998033	28.1568	0.000117862	55.45	0.992758	22.2666	0.000120505	55.276	0.99967	35.5907	3.38723e-05	74.516	0	0	0	0	0.999878	40.5008	2.88968e-05	90.037	0.998169	30.2992	2.22029e-05	69.652	0.997891	26.454	1.28579e-05	65.757	0.998595	30.6604	2.04699e-05	68.93	0	0	0	0	0	0	0	0	0
V5AS97	144	>tr|V5AS97|V5AS97_TRYCR Uncharacterized protein OS=Trypanosoma cruzi Dm28c GN=TCDM_08432 PE=4 SV=1	0.988962	20.6961	1.28579e-05	90.037	77.563	51.999	0.862366	8.51166	0.000117862	55.45	0.896013	9.85133	0.000120505	55.276	0.949055	12.9781	3.38723e-05	74.516	0	0	0	0	0.971219	15.7049	2.88968e-05	90.037	0.988962	20.6961	0.000170057	51.999	0.987557	20.224	1.28579e-05	65.757	0.974411	16.4603	2.04699e-05	68.93	0	0	0	0	0	0	0	0	0
V5AS97	146	>tr|V5AS97|V5AS97_TRYCR Uncharacterized protein OS=Trypanosoma cruzi Dm28c GN=TCDM_08432 PE=4 SV=1	0.75537	5.9311	2.22029e-05	69.652	69.652	69.652	0	0	0	0	0	0	0	0	0	0	0	0	0	0	0	0	0.622342	4.64429	3.76917e-05	60.752	0.75537	5.9311	2.22029e-05	69.652	0	0	0	0	0	0	0	0	0	0	0	0	0	0	0	0	0
V5AS97	63	>tr|V5AS97|V5AS97_TRYCR Uncharacterized protein OS=Trypanosoma cruzi Dm28c GN=TCDM_08432 PE=4 SV=1	1	79.779	2.80265e-15	185.3	150.91	122.44	1	106.599	4.81287e-11	166.93	1	86.7852	2.87199e-08	160.98	1	92.5783	2.80265e-15	185.3	1	87.4684	1.18165e-11	175.86	1	96.4113	1.13079e-08	162.98	1	119.8	1.43779e-11	175.23	1	84.6812	2.36838e-08	161.56	1	94.7618	6.58387e-09	163.4	0	0	0	0	0	0	0	0	1
V5AS97	67	>tr|V5AS97|V5AS97_TRYCR Uncharacterized protein OS=Trypanosoma cruzi Dm28c GN=TCDM_08432 PE=4 SV=1	0.999995	53.7962	1.91297e-21	205.92	173.06	153.36	0.99987	39.0707	1.36646e-20	194.7	0.999964	44.6408	2.62422e-15	184.6	0.999918	40.9756	2.5119e-15	185.3	0.999816	38.6507	1.91297e-21	205.92	0.999665	34.9262	3.61687e-15	181.32	0.999948	45.6054	1.18548e-12	178.43	0.999941	42.8024	3.61687e-15	181.32	0.999582	34.1978	4.06638e-15	179.84	0	0	0	0	0	0	0	0	0.999545
V5AS97	548	>tr|V5AS97|V5AS97_TRYCR Uncharacterized protein OS=Trypanosoma cruzi Dm28c GN=TCDM_08432 PE=4 SV=1	1	97.9573	0.000528287	128.36	99.459	97.957	1	100.376	0.00276088	100.38	1	117.2	0.00106517	117.2	1	107.166	0.00138559	113.24	1	106.258	0.000528287	128.36	1	74.2369	0.000657473	124.38	1	117.2	0.00106517	117.2	1	97.9573	0.000939159	118.76	1	107.166	0.00106517	117.2	0	0	0	0	0	0	0	0	0
V5AS97	232	>tr|V5AS97|V5AS97_TRYCR Uncharacterized protein OS=Trypanosoma cruzi Dm28c GN=TCDM_08432 PE=4 SV=1	0.992615	21.4394	0.00030902	151.59	83.128	120.45	0.945775	14.9054	0.000669691	142.1	0.992615	21.4394	0.000802028	121.56	0.835855	7.22296	0.000864481	119.68	0.965762	14.8638	0.00228046	103.88	0.990231	20.1759	0.000461105	130.44	0.970263	15.18	0.00124573	116.9	0.905618	10.288	0.00863682	91.087	0.943771	13.4862	0.00170514	109.29	0	0	0	0	0	0	0	0	0.956262
V5AS97	490	>tr|V5AS97|V5AS97_TRYCR Uncharacterized protein OS=Trypanosoma cruzi Dm28c GN=TCDM_08432 PE=4 SV=1	0.999997	55.432	8.29245e-37	244.73	199.45	204.32	0.999987	48.9652	1.52066e-14	207.34	0.999929	41.4637	4.17778e-13	196.7	0.999854	38.3513	1.19439e-10	193.15	0.999922	41.0653	2.81357e-09	190.78	0.999972	45.4657	1.29369e-13	204.32	0.999997	55.432	1.29369e-13	204.32	0.999992	50.8289	8.29245e-37	244.73	0.999987	48.9652	1.52066e-14	207.34	0	0	0	0	0	0	0	0	0.999879
V5AS97	492	>tr|V5AS97|V5AS97_TRYCR Uncharacterized protein OS=Trypanosoma cruzi Dm28c GN=TCDM_08432 PE=4 SV=1	0.999999	61.5082	2.53101e-19	212.68	176.05	164.48	0.999992	50.8713	2.40549e-13	201.38	0.999945	42.6335	3.48893e-13	198.52	0.999937	42.0237	4.17778e-13	196.7	0.999979	46.8478	4.88547e-09	188.96	0.999999	61.5082	2.53101e-19	212.68	0.999952	43.231	9.06686e-06	166.62	0.99994	42.2231	3.48893e-13	198.52	0.999976	46.2852	1.25106e-05	164.13	0	0	0	0	0	0	0	0	0.999919
V5AS97	534	>tr|V5AS97|V5AS97_TRYCR Uncharacterized protein OS=Trypanosoma cruzi Dm28c GN=TCDM_08432 PE=4 SV=1	0.998744	29.0194	0.00754775	90.149	65.917	64.73	0	0	0	0	0	0	0	0	0.903867	9.73543	0.0673551	46.406	0.996131	24.2322	0.0692046	45.68	0	0	0	0	0.996451	24.4924	0.0413911	57.532	0.998744	29.0194	0.00754775	90.149	0.986808	18.7397	0.0259501	65.695	0	0	0	0	0	0	0	0	0.980496
V5AS97	59	>tr|V5AS97|V5AS97_TRYCR Uncharacterized protein OS=Trypanosoma cruzi Dm28c GN=TCDM_08432 PE=4 SV=1	1	156.625	1.02983e-37	203.59	145.88	160.83	1	138.344	2.10575e-18	195.31	1	185.87	1.02983e-37	203.59	1	120.472	1.59279e-09	171.32	1	111.4	5.2163e-07	158.75	1	144.443	4.96204e-13	180.68	1	169.703	1.434e-09	172.06	1	79.8531	2.26421e-05	147.08	1	121.144	7.93935e-06	145.73	0	0	0	0	0	0	0	0	1
V5ASF8	83	>tr|V5ASF8|V5ASF8_TRYCR Uncharacterized protein OS=Trypanosoma cruzi Dm28c GN=TCDM_08343 PE=4 SV=1	0.976528	16.1933	9.2451e-06	127.54	94.708	102.27	0.976528	16.1933	0.000793217	102.27	0	0	0	0	0	0	0	0	0	0	0	0	0	0	0	0	0	0	0	0	0	0	0	0	0	0	0	0	0	0	0	0	0	0	0	0	0
V5ASF8	255	>tr|V5ASF8|V5ASF8_TRYCR Uncharacterized protein OS=Trypanosoma cruzi Dm28c GN=TCDM_08343 PE=4 SV=1	0.934558	12.5905	4.02727e-05	80.664	66.656	80.664	0	0	0	0	0	0	0	0	0	0	0	0	0	0	0	0	0	0	0	0	0	0	0	0	0	0	0	0	0	0	0	0	0	0	0	0	0	0	0	0	0
V5ASG2	657	>tr|V5ASG2|V5ASG2_TRYCR Acetyl-coenzyme A synthetase OS=Trypanosoma cruzi Dm28c GN=TCDM_08350 PE=3 SV=1	0.907015	9.89241	5.7164e-06	124.96	106.55	124.96	0	0	0	0	0	0	0	0	0	0	0	0	0	0	0	0	0	0	0	0	0	0	0	0	0	0	0	0	0	0	0	0	0.731282	4.34795	7.37581e-05	114.03	0.907015	9.89241	5.7164e-06	124.96	0
V5ASG2	549	>tr|V5ASG2|V5ASG2_TRYCR Acetyl-coenzyme A synthetase OS=Trypanosoma cruzi Dm28c GN=TCDM_08350 PE=3 SV=1	1	123.922	0.000124035	137.79	93.348	123.92	0	0	0	0	0	0	0	0	0	0	0	0	0	0	0	0	0	0	0	0	0	0	0	0	0	0	0	0	0	0	0	0	1	115.583	0.000136961	135.57	1	123.922	0.000124035	137.79	0
V5ASG6	229	>tr|V5ASG6|V5ASG6_TRYCR Uncharacterized protein OS=Trypanosoma cruzi Dm28c GN=TCDM_08360 PE=4 SV=1	1	136.661	1.49263e-07	169.98	49.778	136.66	1	134.397	2.37077e-06	162.64	1	105.987	7.38212e-07	163.9	1	101.542	1.49263e-07	169.98	1	101.278	1.27215e-05	156.06	1	81.1566	4.19661e-05	144.88	1	93.8848	6.57405e-06	159.41	1	125.515	7.56046e-06	158.65	1	95.5542	5.09409e-05	142.95	0	0	0	0	1	67.1432	0.000262909	121.95	1
V5ASG6	233	>tr|V5ASG6|V5ASG6_TRYCR Uncharacterized protein OS=Trypanosoma cruzi Dm28c GN=TCDM_08360 PE=4 SV=1	1	136.661	3.72352e-16	200.63	105.91	136.66	1	134.397	4.55227e-11	185.27	1	105.987	1.89524e-07	167.61	1	101.542	2.05986e-07	166.64	1	101.278	1.27215e-05	156.06	1	81.1566	0.00101116	108.97	0.999999	61.0766	2.25612e-07	165.49	1	125.515	2.39074e-07	164.7	1	95.5542	1.15916e-05	155.56	0	0	0	0	0	0	0	0	1
V5ASI1	185	>tr|V5ASI1|V5ASI1_TRYCR Structural maintenance of chromosome (SMC) family protein OS=Trypanosoma cruzi Dm28c GN=TCDM_08308 PE=4 SV=1	1	68.3218	1.52973e-09	162.82	146.32	133.51	0	0	0	0	0	0	0	0	0	0	0	0	0	0	0	0	0.999723	36.8696	0.0538152	80.102	0	0	0	0	0.999996	54.9253	1.52973e-09	162.82	1	68.3218	1.95475e-05	133.51	0	0	0	0	0	0	0	0	0
V5ASI1	632	>tr|V5ASI1|V5ASI1_TRYCR Structural maintenance of chromosome (SMC) family protein OS=Trypanosoma cruzi Dm28c GN=TCDM_08308 PE=4 SV=1	1	84.2658	0.00270152	95.954	71.24	94.639	0.999749	36.0104	0.0420467	48.677	0.999998	57.5396	0.0108377	79.92	0.999989	49.6979	0.0189099	69.188	1	77.9949	0.00298761	94.61	1	78.2289	0.00270152	95.954	1	80.1241	0.00499889	89.502	1	84.2658	0.00298126	94.639	1	63.8455	0.00552586	88.637	0	0	0	0	0	0	0	0	0.999993
V5ASI1	203	>tr|V5ASI1|V5ASI1_TRYCR Structural maintenance of chromosome (SMC) family protein OS=Trypanosoma cruzi Dm28c GN=TCDM_08308 PE=4 SV=1	0.981881	17.4276	3.83562e-16	174.76	141.17	144.83	0.725874	4.40019	2.08096e-05	126.96	0.980952	17.1387	1.56259e-07	137.41	0.943517	12.4844	0.000216207	115.38	0.981881	17.4276	6.26703e-08	144.83	0.840694	7.97531	0.000231935	109.18	0.974595	15.8478	2.30224e-06	133.27	0.977537	16.3979	3.83562e-16	174.76	0.92034	10.6338	5.05614e-08	148.09	0	0	0	0	0	0	0	0	0.974012
V5ASI1	414	>tr|V5ASI1|V5ASI1_TRYCR Structural maintenance of chromosome (SMC) family protein OS=Trypanosoma cruzi Dm28c GN=TCDM_08308 PE=4 SV=1	0.69638	3.60515	0.000174048	112.44	79.642	47.904	0	0	0	0	0.541842	0.728581	0.000174048	112.44	0.582996	1.45526	0.0669818	48.677	0.69638	3.60515	0.000445187	105.06	0	0	0	0	0.694305	3.56261	0.00251799	90.765	0.63006	2.31251	0.0196662	65.16	0	0	0	0	0	0	0	0	0	0	0	0	0
V5ASI1	417	>tr|V5ASI1|V5ASI1_TRYCR Structural maintenance of chromosome (SMC) family protein OS=Trypanosoma cruzi Dm28c GN=TCDM_08308 PE=4 SV=1	0.999915	40.7169	1.73103e-14	178.1	144.95	154.81	0.999717	35.4751	1.82665e-07	143.72	0.999914	40.6732	2.11945e-07	142.74	0.998818	29.2683	8.40669e-05	117.23	0.999429	32.4319	5.17368e-06	131.13	0.999343	31.8211	1.02585e-09	156.51	0.648398	2.65791	0.0117164	73.383	0.998746	29.0104	1.33557e-05	123.92	0.999824	37.5331	7.81083e-05	117.55	0	0	0	0	0	0	0	0	0.999915
V5ASL6	312	>tr|V5ASL6|V5ASL6_TRYCR Uncharacterized protein OS=Trypanosoma cruzi Dm28c GN=TCDM_08283 PE=4 SV=1	1	66.9076	1.61389e-13	165.34	106.98	155.95	0	0	0	0	0	0	0	0	0	0	0	0	0	0	0	0	0	0	0	0	0	0	0	0	1	66.9076	1.61389e-13	165.34	0.99999	49.9534	1.58838e-06	135.06	0	0	0	0	0	0	0	0	0
V5ASL6	313	>tr|V5ASL6|V5ASL6_TRYCR Uncharacterized protein OS=Trypanosoma cruzi Dm28c GN=TCDM_08283 PE=4 SV=1	1	66.9076	1.61389e-13	165.34	106.98	155.95	0	0	0	0	0	0	0	0	0	0	0	0	0	0	0	0	0	0	0	0	0	0	0	0	1	66.9076	1.61389e-13	165.34	0.999968	44.9226	1.58838e-06	135.06	0	0	0	0	0	0	0	0	0
V5ASN2	12	>tr|V5ASN2|V5ASN2_TRYCR Ribonucleoside-diphosphate reductase small chain OS=Trypanosoma cruzi Dm28c GN=TCDM_08240 PE=4 SV=1	1	257.372	1.83769e-53	260.08	215.34	257.37	1	201.403	1.28648e-16	205.33	1	158.141	3.00414e-23	217.32	1	161.944	9.15808e-06	161.94	1	151.73	2.69286e-53	257.46	0	0	0	0	1	169.147	3.33884e-42	248.81	1	145.794	0.000110655	145.79	1	197.729	1.84106e-31	226.06	0	0	0	0	0	0	0	0	1
V5ASS7	619	>tr|V5ASS7|V5ASS7_TRYCR Uncharacterized protein OS=Trypanosoma cruzi Dm28c GN=TCDM_08188 PE=4 SV=1	1	91.7614	2.18844e-10	192.4	147.79	113.43	1	91.4628	9.03029e-05	145.7	1	84.6774	0.00011248	139.77	1	76.201	0.000470591	121.92	0.996243	24.2355	0.000607853	117.48	1	103.907	2.18844e-10	192.4	1	69.6244	0.000369686	123.68	1	88.5281	0.000122094	141.06	1	123.121	1.745e-06	170.42	1	85.6255	0.000109244	140.33	1	87.5737	0.00011248	139.77	0.999971
V5ASS7	620	>tr|V5ASS7|V5ASS7_TRYCR Uncharacterized protein OS=Trypanosoma cruzi Dm28c GN=TCDM_08188 PE=4 SV=1	1	86.543	2.18844e-10	192.4	147.79	113.43	1	78.2853	9.06579e-05	145.7	1	70.0031	0.000466133	122.12	1	71.899	0.000470591	121.92	0.799535	6.03382	0.00285867	95.264	1	88.3223	2.18844e-10	192.4	1	63.4257	0.000641012	118.52	1	79.4766	0.000122094	141.06	1	108.774	1.745e-06	170.42	1	81.819	0.000847506	115.26	1	76.0617	0.000234616	130.47	0.999932
V5ASS7	595	>tr|V5ASS7|V5ASS7_TRYCR Uncharacterized protein OS=Trypanosoma cruzi Dm28c GN=TCDM_08188 PE=4 SV=1	1	68.3365	0.00635382	75.376	53.438	75.376	0	0	0	0	0	0	0	0	0	0	0	0	0	0	0	0	0	0	0	0	0	0	0	0	0	0	0	0	0	0	0	0	1	68.3365	0.00635382	75.376	0.994691	22.7265	0.0373647	53.21	0
V5ASS7	81	>tr|V5ASS7|V5ASS7_TRYCR Uncharacterized protein OS=Trypanosoma cruzi Dm28c GN=TCDM_08188 PE=4 SV=1	0.999791	36.8066	1.00785e-17	207.21	174.78	150.61	0.998463	28.1256	1.91792e-07	166.48	0.999791	36.8066	2.10392e-06	150.61	0.997927	26.8244	3.99725e-05	135.79	0.999349	32.0051	1.73651e-05	144.17	0.999476	32.81	3.0989e-05	139.12	0.999036	30.154	9.46571e-05	131.37	0.999278	31.4137	1.29281e-05	145.82	0.997083	25.4003	0.000339992	117.27	0.999568	33.6445	1.00785e-17	207.21	0.997384	25.8227	2.32763e-16	195.38	0.999409
V5ASS7	15	>tr|V5ASS7|V5ASS7_TRYCR Uncharacterized protein OS=Trypanosoma cruzi Dm28c GN=TCDM_08188 PE=4 SV=1	0.999923	42.0391	7.82024e-05	118.02	108.74	115.38	0.993035	22.0994	0.000726686	91.964	0.998124	29.6128	0.000386028	101.05	0.958599	13.8916	0.000489532	98.292	0.99951	33.7367	0.000341449	102.24	0.999244	31.6131	0.000604389	95.227	0.490821	1.05325	0.00729158	70.538	0.988496	20.7642	0.00102142	90.017	0	0	0	0	0.999833	38.5235	0.000159339	109.42	0.999857	38.551	7.82024e-05	118.02	0.999923
V5ASS7	19	>tr|V5ASS7|V5ASS7_TRYCR Uncharacterized protein OS=Trypanosoma cruzi Dm28c GN=TCDM_08188 PE=4 SV=1	0.99997	45.257	0.00368697	77.543	51.924	59.674	0	0	0	0	0	0	0	0	0	0	0	0	0	0	0	0	0	0	0	0	0	0	0	0	0	0	0	0	0	0	0	0	0.990776	20.2396	0.00373839	76.668	0.99997	45.257	0.00368697	77.543	0
V5ASS7	34	>tr|V5ASS7|V5ASS7_TRYCR Uncharacterized protein OS=Trypanosoma cruzi Dm28c GN=TCDM_08188 PE=4 SV=1	1	115.259	0.00019361	127.2	88.961	115.26	0	0	0	0	0	0	0	0	0	0	0	0	0	0	0	0	0	0	0	0	0	0	0	0	0	0	0	0	0	0	0	0	1	104.999	0.00117879	105	1	115.259	0.00019361	127.2	0
V5ASS7	188	>tr|V5ASS7|V5ASS7_TRYCR Uncharacterized protein OS=Trypanosoma cruzi Dm28c GN=TCDM_08188 PE=4 SV=1	0.983279	17.7094	0.0136826	76.526	56.946	67.418	0	0	0	0	0	0	0	0	0	0	0	0	0	0	0	0	0	0	0	0	0	0	0	0	0	0	0	0	0	0	0	0	0	0	0	0	0.983279	17.7094	0.0136826	76.526	0
V5ASS7	72	>tr|V5ASS7|V5ASS7_TRYCR Uncharacterized protein OS=Trypanosoma cruzi Dm28c GN=TCDM_08188 PE=4 SV=1	0.623528	2.19123	1.33583e-10	180.27	153.49	176.43	0	0	0	0	0	0	0	0	0	0	0	0	0	0	0	0	0	0	0	0	0	0	0	0	0	0	0	0	0	0	0	0	0.623528	2.19123	9.66721e-08	176.43	0.616353	2.05898	1.33583e-10	180.27	0.616775
V5ASS7	73	>tr|V5ASS7|V5ASS7_TRYCR Uncharacterized protein OS=Trypanosoma cruzi Dm28c GN=TCDM_08188 PE=4 SV=1	0.971774	15.3691	4.19896e-23	215.37	160.27	215.37	0	0	0	0	0.84814	7.47024	0.00057872	125.67	0	0	0	0	0	0	0	0	0	0	0	0	0	0	0	0	0.871341	8.30748	4.79321e-05	151.38	0.813246	6.38951	0.00132034	102.64	0.971774	15.3691	4.19896e-23	215.37	0.848241	7.47366	4.04629e-05	153.41	0.77824
V5ASV2	232	>tr|V5ASV2|V5ASV2_TRYCR Uncharacterized protein OS=Trypanosoma cruzi Dm28c GN=TCDM_08165 PE=4 SV=1	0.999965	44.5859	6.58036e-23	190.45	146.14	121.3	0.999965	44.5859	1.47839e-05	121.3	0.996663	24.978	4.25833e-05	119.35	0	0	0	0	0	0	0	0	0.999964	44.4872	0.00653301	79.873	0	0	0	0	0.999961	44.0982	2.87621e-08	147.52	0	0	0	0	0.999628	34.2894	6.58036e-23	190.45	0.999948	44.0836	0.000145716	108.45	0
V5ASV2	388	>tr|V5ASV2|V5ASV2_TRYCR Uncharacterized protein OS=Trypanosoma cruzi Dm28c GN=TCDM_08165 PE=4 SV=1	1	76.5625	0.00540298	106.88	75.35	106.88	0	0	0	0	0	0	0	0	0	0	0	0	0	0	0	0	0	0	0	0	0	0	0	0	0	0	0	0	0	0	0	0	1	68.7162	0.0161274	96.665	1	76.5625	0.00540298	106.88	0
V5ASY8	102	>tr|V5ASY8|V5ASY8_TRYCR Uncharacterized protein OS=Trypanosoma cruzi Dm28c GN=TCDM_08151 PE=4 SV=1	0.898197	9.45611	6.67137e-11	186.77	128.6	166.52	0.659653	2.87393	0.000627571	124.2	0.693212	3.54028	6.67137e-11	186.77	0	0	0	0	0.833302	6.98871	0.00100791	118.21	0	0	0	0	0.668781	3.05169	0.000584405	125.5	0.818732	6.54821	3.53326e-05	154.81	0.722689	4.15985	0.00143577	114.06	0.713338	3.95925	2.59335e-05	157.37	0.667965	3.0357	0.00047827	128.71	0.757627
V5ASY8	103	>tr|V5ASY8|V5ASY8_TRYCR Uncharacterized protein OS=Trypanosoma cruzi Dm28c GN=TCDM_08151 PE=4 SV=1	0.987785	19.0778	4.87653e-16	198.61	139.35	161.48	0.756626	4.92606	0.00293366	101.01	0.956728	13.4458	0.000171078	141.55	0	0	0	0	0.927231	11.0524	0.000256577	135.55	0.595787	1.68481	0.00164547	112.03	0.5	0	0.00580024	88.311	0.783298	5.58065	3.53326e-05	154.81	0.841414	7.24743	0.00143577	114.06	0.770954	5.27106	0.00222907	106.38	0	0	0	0	0.987785
V5ASY8	111	>tr|V5ASY8|V5ASY8_TRYCR Uncharacterized protein OS=Trypanosoma cruzi Dm28c GN=TCDM_08151 PE=4 SV=1	0.883723	8.80822	3.48729e-33	219.21	153.79	212.55	0.857645	7.79934	7.09444e-14	171.9	0.5	0	0.000307777	115.99	0.5	0	8.37619e-07	135.23	0	0	0	0	0.635994	2.42345	1.00735e-10	162.83	0.5	0	0.00679496	91.091	0.862578	7.97742	8.29929e-10	152.38	0.837995	7.13712	5.11582e-07	137.87	0.879745	8.64252	1.49082e-14	177.32	0.883723	8.80822	7.66081e-33	215.59	0.863569
V5ASY8	8	>tr|V5ASY8|V5ASY8_TRYCR Uncharacterized protein OS=Trypanosoma cruzi Dm28c GN=TCDM_08151 PE=4 SV=1	0.946025	14.4666	3.17475e-13	153.48	136.57	117.38	0	0	0	0	0	0	0	0	0	0	0	0	0	0	0	0	0	0	0	0	0	0	0	0	0	0	0	0	0	0	0	0	0.893102	11.7479	3.17475e-13	153.48	0.946025	14.4666	3.16459e-07	117.38	0
V5ASY8	10	>tr|V5ASY8|V5ASY8_TRYCR Uncharacterized protein OS=Trypanosoma cruzi Dm28c GN=TCDM_08151 PE=4 SV=1	0.877475	9.08971	4.22554e-13	149.91	129.53	100.15	0	0	0	0	0	0	0	0	0	0	0	0	0	0	0	0	0	0	0	0	0	0	0	0	0	0	0	0	0	0	0	0	0.877475	9.08971	4.22554e-13	149.91	0.803574	6.47563	7.89182e-07	111.01	0
V5ASY8	67	>tr|V5ASY8|V5ASY8_TRYCR Uncharacterized protein OS=Trypanosoma cruzi Dm28c GN=TCDM_08151 PE=4 SV=1	0.999943	42.4595	0.00723152	84.195	56.423	68.751	0.999626	34.2689	0.0110358	77.42	0.999943	42.4595	0.0261647	68.751	0	0	0	0	0.99035	20.1128	0.0533525	57.288	0.997905	26.78	0.0231461	70.47	0.998999	29.9925	0.0578075	55.815	0	0	0	0	0.992213	21.0522	0.0693232	52.008	0	0	0	0	0	0	0	0	0.999605
V5AT03	220	>tr|V5AT03|V5AT03_TRYCR Uncharacterized protein OS=Trypanosoma cruzi Dm28c GN=TCDM_08098 PE=4 SV=1	0.93989	13.163	0.00707282	83.226	23.961	61.765	0	0	0	0	0.770648	5.55134	0.00707282	83.226	0	0	0	0	0.93989	13.163	0.0275799	61.765	0	0	0	0	0	0	0	0	0	0	0	0	0	0	0	0	0	0	0	0	0	0	0	0	0
V5AT23	1562	>tr|V5AT23|V5AT23_TRYCR Uncharacterized protein OS=Trypanosoma cruzi Dm28c GN=TCDM_08061 PE=4 SV=1	1	82.429	1.06531e-71	269.39	210.63	252.41	1	88.0677	1.06531e-71	269.39	0.999999	61.0543	4.45144e-26	209.23	1	77.8942	9.82028e-46	245.82	1	76.8351	3.55046e-46	249.26	1	74.4273	2.99247e-35	231.39	1	67.6943	1.52248e-46	250.38	0.999997	55.4386	4.45144e-26	209.23	1	93.7727	5.4377e-46	248.23	0.999999	62.6453	1.51048e-45	242.93	1	84.2556	7.35299e-46	247.18	0.999998
V5AT54;V5AUB8	108;225	>tr|V5AT54|V5AT54_TRYCR Retrotransposon hot spot (RHS) protein OS=Trypanosoma cruzi Dm28c GN=TCDM_13266 PE=4 SV=1;>tr|V5AUB8|V5AUB8_TRYCR Retrotransposon hot spot (RHS) protein OS=Trypanosoma cruzi Dm28c GN=TCDM_12817 PE=4 SV=1	1	78.3521	5.0545e-11	164.31	129.17	78.352	1	111.44	3.82915e-05	130.19	1	85.8839	0.0028344	85.884	1	74.5608	5.0545e-11	164.31	0	0	0	0	1	83.7271	0.000185791	114.63	0	0	0	0	1	111.377	0.000237521	111.38	0	0	0	0	1	66.4672	0.00217635	88.329	0	0	0	0	0
V5AT62	32	>tr|V5AT62|V5AT62_TRYCR Uncharacterized protein OS=Trypanosoma cruzi Dm28c GN=TCDM_08033 PE=4 SV=1	0.99673	29.2451	6.13561e-05	125.79	101.68	125.79	0	0	0	0	0	0	0	0	0	0	0	0	0	0	0	0	0	0	0	0	0	0	0	0	0	0	0	0	0	0	0	0	0	0	0	0	0.99673	29.2451	6.13561e-05	125.79	0
V5ATC7	721	>tr|V5ATC7|V5ATC7_TRYCR Uncharacterized protein OS=Trypanosoma cruzi Dm28c GN=TCDM_07987 PE=4 SV=1	0.999742	35.8848	8.51993e-21	219.84	185.09	209.22	0.999591	33.8761	7.40891e-14	184	0.998912	29.6274	8.51993e-21	219.84	0.999573	33.6973	8.1544e-07	174.24	0.999698	35.1949	5.33844e-14	198.81	0.996212	24.1996	2.33231e-06	165.78	0.996493	24.5349	2.11284e-08	178.67	0.996624	24.7007	2.04436e-09	184	0.99951	33.0969	0.000174658	133.48	0.999114	30.5234	8.22787e-14	193.98	0.999072	30.3197	1.02208e-09	188.63	0.999742
V5ATF4	26	>tr|V5ATF4|V5ATF4_TRYCR Uncharacterized protein OS=Trypanosoma cruzi Dm28c GN=TCDM_07946 PE=4 SV=1	1	93.1718	8.00926e-06	139.74	105.42	139.74	0	0	0	0	0	0	0	0	0	0	0	0	0	0	0	0	0	0	0	0	0	0	0	0	0	0	0	0	0	0	0	0	1	93.1718	8.00926e-06	139.74	1	75.1838	0.000165488	115.91	0
V5ATH1	390	>tr|V5ATH1|V5ATH1_TRYCR Uncharacterized protein OS=Trypanosoma cruzi Dm28c GN=TCDM_07972 PE=4 SV=1	0.999586	33.8677	0.0015364	94.465	58.145	94.465	0	0	0	0	0	0	0	0	0.999586	33.8677	0.0015364	94.465	0	0	0	0	0	0	0	0	0	0	0	0	0	0	0	0	0	0	0	0	0	0	0	0	0	0	0	0	0.988389
V5ATH1	392	>tr|V5ATH1|V5ATH1_TRYCR Uncharacterized protein OS=Trypanosoma cruzi Dm28c GN=TCDM_07972 PE=4 SV=1	0.560279	1.10371	0.00754704	83.633	49.743	83.633	0	0	0	0	0	0	0	0	0	0	0	0	0.560279	1.10371	0.00754704	83.633	0	0	0	0	0	0	0	0	0	0	0	0	0	0	0	0	0	0	0	0	0	0	0	0	0
V5ATI5	357	>tr|V5ATI5|V5ATI5_TRYCR Uncharacterized protein OS=Trypanosoma cruzi Dm28c GN=TCDM_07925 PE=4 SV=1	1	104.442	6.79696e-05	139.29	120.16	139.29	0	0	0	0	0	0	0	0	0	0	0	0	0	0	0	0	0	0	0	0	0	0	0	0	0	0	0	0	0	0	0	0	1	104.442	6.79696e-05	139.29	0	0	0	0	0
V5ATI5	255	>tr|V5ATI5|V5ATI5_TRYCR Uncharacterized protein OS=Trypanosoma cruzi Dm28c GN=TCDM_07925 PE=4 SV=1	0.964403	14.3581	2.81636e-05	84.674	54.715	84.674	0	0	0	0	0	0	0	0	0	0	0	0	0	0	0	0	0	0	0	0	0	0	0	0	0	0	0	0	0	0	0	0	0	0	0	0	0.964403	14.3581	2.81636e-05	84.674	0
V5ATI5	219	>tr|V5ATI5|V5ATI5_TRYCR Uncharacterized protein OS=Trypanosoma cruzi Dm28c GN=TCDM_07925 PE=4 SV=1	0.703143	3.74855	8.24894e-22	179.18	152.92	139.12	0	0	0	0	0	0	0	0	0	0	0	0	0	0	0	0	0	0	0	0	0.617162	2.09708	9.91221e-05	119.2	0	0	0	0	0.565038	1.15849	0.0066687	89.079	0.65269	2.73991	2.71368e-15	165.65	0	0	0	0	0
V5ATI5	220	>tr|V5ATI5|V5ATI5_TRYCR Uncharacterized protein OS=Trypanosoma cruzi Dm28c GN=TCDM_07925 PE=4 SV=1	0.986462	20.2594	4.38703e-23	192.51	172.15	103.51	0	0	0	0	0	0	0	0	0	0	0	0	0	0	0	0	0.930727	12.4757	2.08523e-07	142.14	0	0	0	0	0	0	0	0	0.986462	20.2594	1.44834e-07	144.48	0.803159	6.1362	1.03359e-07	146	0.936632	11.7556	4.37594e-11	161.56	0.688685
V5ATK8	6	>tr|V5ATK8|V5ATK8_TRYCR Uncharacterized protein OS=Trypanosoma cruzi Dm28c GN=TCDM_07893 PE=4 SV=1	0.409491	0	0.000216485	125.47	99.109	125.47	0	0	0	0	0	0	0	0	0	0	0	0	0	0	0	0	0	0	0	0	0	0	0	0	0.384796	0	0.00214374	97.797	0	0	0	0	0	0	0	0	0.409355	0	0.0016739	101.3	0
V5ATK8	7	>tr|V5ATK8|V5ATK8_TRYCR Uncharacterized protein OS=Trypanosoma cruzi Dm28c GN=TCDM_07893 PE=4 SV=1	0.409491	0	0.000216485	125.47	99.109	125.47	0	0	0	0	0	0	0	0	0	0	0	0	0	0	0	0	0	0	0	0	0	0	0	0	0.384796	0	0.00214374	97.797	0	0	0	0	0	0	0	0	0.409355	0	0.0016739	101.3	0
V5ATK8	9	>tr|V5ATK8|V5ATK8_TRYCR Uncharacterized protein OS=Trypanosoma cruzi Dm28c GN=TCDM_07893 PE=4 SV=1	0.999789	39.7575	5.17597e-11	177.39	148.77	168.93	0.993654	24.9579	1.4808e-07	139.21	0.99686	28.0272	1.86578e-05	150.12	0.988991	20.6924	6.83571e-05	139.21	0.999094	31.492	1.38817e-05	153.79	0.99972	36.3996	1.68781e-05	151.49	0.9818	20.3299	0.000239589	123.72	0.999713	38.4233	3.81314e-05	145.7	0.999732	37.0326	0.000127153	132.23	0.963353	17.2078	8.46319e-05	135.72	0.998212	30.4788	0.000193922	127.18	0.999173
V5ATM3	147	>tr|V5ATM3|V5ATM3_TRYCR Dynein heavy chain OS=Trypanosoma cruzi Dm28c GN=TCDM_07854 PE=4 SV=1	0.999764	36.2675	0.0135621	99.013	61.201	75.043	0.996661	24.7491	0.0409968	61.56	0.996381	24.398	0.0624728	51.445	0.99969	35.0912	0.0298675	80.755	0.999079	30.3538	0.0359352	68.657	0.996998	25.2128	0.0375653	64.567	0	0	0	0	0.997401	25.8412	0.0472983	58.592	0.994111	22.2741	0.046895	58.782	0.997542	26.0828	0.0299183	80.688	0.999764	36.2675	0.0135621	99.013	0.999474
V5ATM3	153	>tr|V5ATM3|V5ATM3_TRYCR Dynein heavy chain OS=Trypanosoma cruzi Dm28c GN=TCDM_07854 PE=4 SV=1	0.980245	16.9567	0.000585032	108.97	91.738	96.128	0.728123	4.27903	0.000585032	108.97	0.654627	2.77737	0.014124	81.329	0.585512	1.50059	0.0333699	61.111	0.639261	2.48527	0.0124948	83.229	0.720668	4.11639	0.0166346	78.401	0.711325	3.92112	0.0278569	66.702	0.702178	3.735	0.0333391	61.141	0.745536	4.6701	0.0177411	77.137	0.890391	9.10227	0.0070296	89.604	0.980245	16.9567	0.00318788	98.175	0
V5ATM3	155	>tr|V5ATM3|V5ATM3_TRYCR Dynein heavy chain OS=Trypanosoma cruzi Dm28c GN=TCDM_07854 PE=4 SV=1	0.582035	1.43816	0.000585032	108.97	91.738	68.916	0.5	0	0.000585032	108.97	0.5	0	0.01736	77.554	0.582035	1.43816	0.0257108	68.916	0.5	0	0.0124948	83.229	0.5	0	0.0166346	78.401	0.57508	1.31442	0.0256584	68.97	0.499996	0	0.0397483	54.875	0.499995	0	0.0177411	77.137	0.5	0	0.0070296	89.604	0.531565	0.549427	0.00318788	98.175	0
V5ATM3	104	>tr|V5ATM3|V5ATM3_TRYCR Dynein heavy chain OS=Trypanosoma cruzi Dm28c GN=TCDM_07854 PE=4 SV=1	1	151.278	1.90794e-05	151.28	120.57	151.28	0	0	0	0	0	0	0	0	0	0	0	0	0	0	0	0	0	0	0	0	0	0	0	0	0	0	0	0	0	0	0	0	1	119.366	0.000115842	138.28	1	151.278	1.90794e-05	151.28	0
V5ATM3	137	>tr|V5ATM3|V5ATM3_TRYCR Dynein heavy chain OS=Trypanosoma cruzi Dm28c GN=TCDM_07854 PE=4 SV=1	0.999995	53.3808	1.11649e-19	218.02	156.25	198.52	0.999984	48.0063	2.07025e-19	214.42	0.999966	44.6414	9.44063e-09	184.96	0.999995	53.3808	2.51448e-13	201.09	0.999847	38.1512	4.81108e-06	172.33	0.999918	40.8491	3.30561e-09	190.35	0.999989	49.608	2.91614e-10	193	0.999994	52.0682	4.54989e-13	195.71	0.999994	52.1024	4.25315e-13	196.5	0.99997	45.2726	3.54417e-13	198.37	0.999935	41.8956	9.44063e-09	184.96	0.99993
V5ATM3	480	>tr|V5ATM3|V5ATM3_TRYCR Dynein heavy chain OS=Trypanosoma cruzi Dm28c GN=TCDM_07854 PE=4 SV=1	1	122.662	1.78019e-18	170.89	70.643	122.66	1	135.018	0.000370829	161.25	1	108.324	0.000533913	157.5	1	113.539	0.000437251	158.08	1	131.794	0.000540934	157.33	1	96.3709	0.000591668	151.66	1	117.269	0.000136561	169.21	1	113.987	1.78019e-18	170.89	1	130.154	0.000595165	142.39	0.999985	48.1393	0.000222414	163.84	0.999926	41.3236	0.000336921	160.77	1
V5ATM3	483	>tr|V5ATM3|V5ATM3_TRYCR Dynein heavy chain OS=Trypanosoma cruzi Dm28c GN=TCDM_07854 PE=4 SV=1	1	122.662	0.000370829	161.25	80.936	122.66	1	135.018	0.000370829	161.25	1	108.324	0.000533913	157.5	1	113.539	0.000706472	150.14	1	131.794	0.000540934	157.33	1	96.3709	0.000591668	151.66	1	117.269	0.00061334	141.34	1	113.987	0.000750923	143.94	1	130.154	0.000645619	142.39	0	0	0	0	0	0	0	0	1
V5ATM3	107	>tr|V5ATM3|V5ATM3_TRYCR Dynein heavy chain OS=Trypanosoma cruzi Dm28c GN=TCDM_07854 PE=4 SV=1	0.872935	8.36954	0.0118568	105.19	82.047	85.554	0	0	0	0	0.61205	1.98091	0.0281096	72.34	0.499913	0	0.0627379	64.121	0.569665	1.21812	0.0118568	89.266	0.872935	8.36954	0.0231936	88.075	0	0	0	0	0	0	0	0	0	0	0	0	0.656976	2.82222	0.0254531	86.699	0.628478	2.28581	0.0164859	105.19	0
V5ATM3	189	>tr|V5ATM3|V5ATM3_TRYCR Dynein heavy chain OS=Trypanosoma cruzi Dm28c GN=TCDM_07854 PE=4 SV=1	1	78.7188	3.10075e-05	156.29	93.489	128.82	0.999999	60.9253	0.000234531	130.47	1	71.5532	7.65665e-05	145.94	1	71.4374	7.65665e-05	145.94	1	79.2551	0.000116943	139	1	73.9793	0.000127044	137.27	1	68.9327	6.72494e-05	147.53	1	67.5343	7.65665e-05	145.94	1	78.7188	3.10075e-05	156.29	1	64.5202	0.000196132	132.4	1	64.6072	0.000166422	133.9	1
V5ATN7	63	>tr|V5ATN7|V5ATN7_TRYCR Uncharacterized protein OS=Trypanosoma cruzi Dm28c GN=TCDM_07869 PE=4 SV=1	0.907093	9.8981	0.00637477	94.359	77.958	57.694	0	0	0	0	0	0	0	0	0	0	0	0	0	0	0	0	0	0	0	0	0	0	0	0	0	0	0	0	0.907093	9.8981	0.054028	57.694	0.609383	1.93139	0.00637477	94.359	0.76531	5.13408	0.0357215	70.295	0
V5ATR0	36	>tr|V5ATR0|V5ATR0_TRYCR Uncharacterized protein OS=Trypanosoma cruzi Dm28c GN=TCDM_07820 PE=4 SV=1	0.799677	6.01189	0.0104518	73.918	43.981	64.705	0	0	0	0	0	0	0	0	0	0	0	0	0	0	0	0	0	0	0	0	0	0	0	0	0	0	0	0	0	0	0	0	0.799677	6.01189	0.0225001	64.705	0	0	0	0	0.786966
V5ATR8	605	>tr|V5ATR8|V5ATR8_TRYCR Putative Unc104-like kinesin OS=Trypanosoma cruzi Dm28c GN=TCDM_07835 PE=4 SV=1	0.655958	2.80265	0.00188939	109.67	63.904	109.67	0	0	0	0	0	0	0	0	0	0	0	0	0	0	0	0	0	0	0	0	0	0	0	0	0	0	0	0	0.655958	2.80265	0.00188939	109.67	0	0	0	0	0	0	0	0	0
V5ATR8	606	>tr|V5ATR8|V5ATR8_TRYCR Putative Unc104-like kinesin OS=Trypanosoma cruzi Dm28c GN=TCDM_07835 PE=4 SV=1	0.913893	10.2586	0.00243426	104.81	63.422	104.81	0	0	0	0	0.715868	4.01314	0.00747402	84.759	0	0	0	0	0	0	0	0	0	0	0	0	0	0	0	0	0	0	0	0	0	0	0	0	0	0	0	0	0	0	0	0	0
V5ATU2	111	>tr|V5ATU2|V5ATU2_TRYCR Uncharacterized protein OS=Trypanosoma cruzi Dm28c GN=TCDM_07731 PE=4 SV=1	1	93.8124	0.00388027	93.812	57.598	93.812	0	0	0	0	0	0	0	0	0	0	0	0	0	0	0	0	0	0	0	0	0	0	0	0	0	0	0	0	0	0	0	0	0	0	0	0	1	93.8124	0.00388027	93.812	0
V5ATU2	368	>tr|V5ATU2|V5ATU2_TRYCR Uncharacterized protein OS=Trypanosoma cruzi Dm28c GN=TCDM_07731 PE=4 SV=1	1	96.8083	4.6334e-20	209.25	144.01	154.23	0	0	0	0	0	0	0	0	0	0	0	0	0	0	0	0	0	0	0	0	0	0	0	0	0	0	0	0	0	0	0	0	1	115.341	4.6334e-20	209.25	1	96.8083	5.20835e-07	175.88	0
V5ATU7	589	>tr|V5ATU7|V5ATU7_TRYCR Serine/threonine protein kinase OS=Trypanosoma cruzi Dm28c GN=TCDM_13003 PE=4 SV=1	1	79.0356	0.00258901	115.91	73.579	79.036	0	0	0	0	0	0	0	0	0	0	0	0	0	0	0	0	0	0	0	0	0	0	0	0	0	0	0	0	0	0	0	0	1	106.157	0.00575622	106.16	1	79.0356	0.00258901	115.91	0
V5ATV5	298	>tr|V5ATV5|V5ATV5_TRYCR Uncharacterized protein OS=Trypanosoma cruzi Dm28c GN=TCDM_07755 PE=4 SV=1	1	68.0931	0.000670745	70.407	54.097	70.407	0	0	0	0	0	0	0	0	0	0	0	0	0	0	0	0	0	0	0	0	0	0	0	0	0	0	0	0	0	0	0	0	1	68.0931	0.000670745	70.407	0	0	0	0	0
V5ATX7	1233	>tr|V5ATX7|V5ATX7_TRYCR Uncharacterized protein OS=Trypanosoma cruzi Dm28c GN=TCDM_07705 PE=4 SV=1	0.367348	0	0.000130381	114.76	65.796	72.568	0	0	0	0	0	0	0	0	0	0	0	0	0	0	0	0	0.333051	0	0.00270082	90.308	0	0	0	0	0	0	0	0	0	0	0	0	0	0	0	0	0	0	0	0	0.367348
V5ATX7	1234	>tr|V5ATX7|V5ATX7_TRYCR Uncharacterized protein OS=Trypanosoma cruzi Dm28c GN=TCDM_07705 PE=4 SV=1	0.367348	0	0.000130381	114.76	65.796	72.568	0	0	0	0	0	0	0	0	0	0	0	0	0	0	0	0	0.333051	0	0.00270082	90.308	0	0	0	0	0	0	0	0	0	0	0	0	0	0	0	0	0	0	0	0	0.367348
V5ATX7	1235	>tr|V5ATX7|V5ATX7_TRYCR Uncharacterized protein OS=Trypanosoma cruzi Dm28c GN=TCDM_07705 PE=4 SV=1	0.883408	11.8054	1.34739e-09	154.08	92.076	119.72	0.874826	9.61738	1.34739e-09	154.08	0.883408	11.8054	3.72813e-05	119.72	0.803866	7.27574	5.85912e-06	130.52	0.521866	3.39197	0.00559222	83.082	0.748405	7.92048	0.00143826	97.081	0.829154	10.1144	2.85597e-07	140.27	0.70645	6.83334	0.0166026	68.329	0.75003	7.78269	2.61453e-05	120.32	0	0	0	0	0	0	0	0	0.785033
V5ATX7	387	>tr|V5ATX7|V5ATX7_TRYCR Uncharacterized protein OS=Trypanosoma cruzi Dm28c GN=TCDM_07705 PE=4 SV=1	0.872245	8.34259	0.00102596	106.14	69.723	106.14	0	0	0	0	0.872245	8.34259	0.00102596	106.14	0	0	0	0	0	0	0	0	0	0	0	0	0	0	0	0	0	0	0	0	0	0	0	0	0	0	0	0	0	0	0	0	0.684979
V5ATX7	390	>tr|V5ATX7|V5ATX7_TRYCR Uncharacterized protein OS=Trypanosoma cruzi Dm28c GN=TCDM_07705 PE=4 SV=1	0.999996	53.6444	6.78948e-16	194.77	140.24	182.37	0.999725	35.6089	2.25612e-07	165.49	0.999988	49.2819	6.78948e-16	194.77	0.999942	42.3716	3.74043e-11	186.69	0.999752	36.0498	1.13474e-07	172.09	0.999994	51.9918	1.07743e-07	172.43	0.999961	44.1004	7.40005e-11	180.27	0.999996	53.6444	6.20373e-11	182.37	0.999888	39.4923	2.03503e-07	166.79	0.99996	43.9915	1.22305e-05	155.06	0.999246	31.2203	1.65905e-11	190.34	0.999958
V5ATZ5	1027	>tr|V5ATZ5|V5ATZ5_TRYCR Phospholipid-transporting ATPase 1-like protein OS=Trypanosoma cruzi Dm28c GN=TCDM_07651 PE=4 SV=1	0.999556	34.4123	9.65638e-06	107.7	82.318	71.946	0	0	0	0	0	0	0	0	0.989713	20.3853	0.0272556	43.38	0	0	0	0	0	0	0	0	0	0	0	0	0	0	0	0	0	0	0	0	0.999556	34.4123	0.000174678	85.913	0.997599	26.1911	9.65638e-06	107.7	0
V5ATZ5	1030	>tr|V5ATZ5|V5ATZ5_TRYCR Phospholipid-transporting ATPase 1-like protein OS=Trypanosoma cruzi Dm28c GN=TCDM_07651 PE=4 SV=1	0.961427	14.0548	0.0028555	59.918	47.873	42.399	0	0	0	0	0	0	0	0	0.922951	10.8325	0.0272556	43.38	0	0	0	0	0	0	0	0	0	0	0	0	0	0	0	0	0	0	0	0	0	0	0	0	0.961427	14.0548	0.0028555	59.918	0
V5ATZ5	950	>tr|V5ATZ5|V5ATZ5_TRYCR Phospholipid-transporting ATPase 1-like protein OS=Trypanosoma cruzi Dm28c GN=TCDM_07651 PE=4 SV=1	0.433902	0	0.000313454	69.27	57.682	69.27	0	0	0	0	0	0	0	0	0	0	0	0	0	0	0	0	0	0	0	0	0	0	0	0	0	0	0	0	0	0	0	0	0.433902	0	0.000313454	69.27	0	0	0	0	0
V5ATZ5	951	>tr|V5ATZ5|V5ATZ5_TRYCR Phospholipid-transporting ATPase 1-like protein OS=Trypanosoma cruzi Dm28c GN=TCDM_07651 PE=4 SV=1	0.433902	0	0.000313454	69.27	57.682	69.27	0	0	0	0	0	0	0	0	0	0	0	0	0	0	0	0	0	0	0	0	0	0	0	0	0	0	0	0	0	0	0	0	0.433902	0	0.000313454	69.27	0	0	0	0	0
V5AU01	150	>tr|V5AU01|V5AU01_TRYCR Uncharacterized protein OS=Trypanosoma cruzi Dm28c GN=TCDM_07660 PE=4 SV=1	1	89.2306	0.00370599	97.631	70.625	89.231	1	75.5888	0.0181696	75.589	1	76.0513	0.00611995	86.498	1	64.2439	0.0494633	64.244	1	69.2576	0.0356336	69.258	1	73.8341	0.00370599	97.631	0	0	0	0	0	0	0	0	0	0	0	0	1	63.2917	0.0149411	76.759	1	70.8885	0.00581206	89.747	0
V5AU41	327	>tr|V5AU41|V5AU41_TRYCR Uncharacterized protein OS=Trypanosoma cruzi Dm28c GN=TCDM_07638 PE=4 SV=1	0.999981	47.1685	2.13474e-14	204.17	155.98	174.24	0.999981	47.1685	2.13474e-14	204.17	0	0	0	0	0.996556	24.6163	8.27353e-05	144.88	0.99977	36.385	2.38278e-05	158.31	0.99991	40.4647	1.76853e-06	168.93	0.999977	46.3904	1.59112e-09	186.05	0.999729	35.6726	2.04436e-09	184	0.999471	32.7642	2.56081e-09	181.66	0	0	0	0	0	0	0	0	0.999953
V5AU41	307	>tr|V5AU41|V5AU41_TRYCR Uncharacterized protein OS=Trypanosoma cruzi Dm28c GN=TCDM_07638 PE=4 SV=1	0.997068	26.1248	0.00836866	96.745	73.068	94.122	0.996289	24.4541	0.00836866	96.745	0.491255	0	0.0210245	80.17	0.982716	18.7386	0.0519445	67.252	0.981461	20.2483	0.0636005	63.091	0.996583	25.4745	0.0123399	89.44	0	0	0	0	0	0	0	0	0	0	0	0	0	0	0	0	0.997068	26.1248	0.00929257	94.122	0
V5AU41	1903	>tr|V5AU41|V5AU41_TRYCR Uncharacterized protein OS=Trypanosoma cruzi Dm28c GN=TCDM_07638 PE=4 SV=1	0.99539	29.2551	8.6728e-14	176.77	135.47	82.774	0.99539	29.2551	0.00712969	86.005	0.984598	19.9612	0.0069974	86.222	0.976072	18.7112	0.00841793	83.891	0.973868	13.4728	0.0222957	66.977	0.977525	17.0023	0.0030883	108.13	0.967222	19.2907	0.0305252	57.708	0.990062	24.6734	8.6728e-14	176.77	0.981301	22.1332	0.0114285	78.95	0.865438	10.5117	0.0433748	47.942	0	0	0	0	0.950761
V5AU45;V5B9J8	132;693	>tr|V5AU45|V5AU45_TRYCR Uncharacterized protein OS=Trypanosoma cruzi Dm28c GN=TCDM_07644 PE=4 SV=1;>tr|V5B9J8|V5B9J8_TRYCR Uncharacterized protein OS=Trypanosoma cruzi Dm28c GN=TCDM_07643 PE=4 SV=1	0.998967	30.7497	1.36104e-09	129.97	110.18	110.89	0.987084	20.323	2.71549e-05	96.867	0.995651	21.2484	2.73672e-05	99.97	0.980347	13.9738	3.49587e-05	94.886	0.998967	30.7497	1.36104e-09	129.97	0.958108	11.5763	3.04757e-05	78.978	0.996443	26.1012	1.65353e-06	113.32	0.998401	25.8381	2.97555e-05	87.678	0.977284	18.6774	3.38567e-05	88.468	0.96328	14.9523	6.89305e-06	105.35	0.991557	21.7657	2.68275e-05	99.836	0.615958
V5AU45;V5B9J8	134;695	>tr|V5AU45|V5AU45_TRYCR Uncharacterized protein OS=Trypanosoma cruzi Dm28c GN=TCDM_07644 PE=4 SV=1;>tr|V5B9J8|V5B9J8_TRYCR Uncharacterized protein OS=Trypanosoma cruzi Dm28c GN=TCDM_07643 PE=4 SV=1	0.698606	1.21293	1.84769e-05	102.66	84.334	63.925	0.562474	0.525806	2.78098e-05	85.525	0.636737	0	3.50136e-05	89.029	0.666234	0	3.49587e-05	87.648	0.599145	0	1.84769e-05	102.66	0.539228	0.813121	3.1975e-05	70.67	0.630936	0.60128	3.01839e-05	89.681	0.663692	0	5.32029e-05	87.678	0.698606	1.21293	3.93026e-05	63.925	0	0	0	0	0	0	0	0	0
V5AU45;V5B9J8	135;696	>tr|V5AU45|V5AU45_TRYCR Uncharacterized protein OS=Trypanosoma cruzi Dm28c GN=TCDM_07644 PE=4 SV=1;>tr|V5B9J8|V5B9J8_TRYCR Uncharacterized protein OS=Trypanosoma cruzi Dm28c GN=TCDM_07643 PE=4 SV=1	0.977296	16.75	2.57439e-06	109.14	101.99	100.86	0.727224	4.60593	2.57439e-06	109.14	0.636737	0	3.00666e-05	89.029	0.874861	10.34	3.10835e-06	106.72	0.741017	4.1547	1.84769e-05	102.66	0.457928	0	3.1975e-05	70.229	0.977296	16.75	2.39886e-05	100.86	0.715773	4.1547	4.10274e-05	96.38	0.698606	1.21293	3.93026e-05	63.925	0	0	0	0	0	0	0	0	0.793614
V5AU45	314	>tr|V5AU45|V5AU45_TRYCR Uncharacterized protein OS=Trypanosoma cruzi Dm28c GN=TCDM_07644 PE=4 SV=1	0.997447	28.9312	1.98954e-07	174.21	144.67	151.26	0.901111	10.7639	1.98954e-07	174.21	0.827094	7.01726	0.000229764	136.38	0.805787	6.36774	0.000202763	136.93	0.886894	9.059	0.000484117	128.85	0.777618	5.60686	0.000270537	133.88	0.997447	28.9312	4.41229e-05	151.26	0.934394	11.5924	2.72651e-05	157.03	0.96901	15.0951	8.83116e-05	146.5	0.968942	14.9491	0.000158673	138.2	0.9531	14.3912	0.000140763	142.12	0.807742
V5AU45	316	>tr|V5AU45|V5AU45_TRYCR Uncharacterized protein OS=Trypanosoma cruzi Dm28c GN=TCDM_07644 PE=4 SV=1	0.973832	15.9355	0.000158673	138.2	98.624	120.53	0	0	0	0	0	0	0	0	0	0	0	0	0	0	0	0	0	0	0	0	0	0	0	0	0	0	0	0	0	0	0	0	0.973832	15.9355	0.000158673	138.2	0.896759	9.4458	0.00188709	108.98	0
V5AU45	318	>tr|V5AU45|V5AU45_TRYCR Uncharacterized protein OS=Trypanosoma cruzi Dm28c GN=TCDM_07644 PE=4 SV=1	0.904561	9.86318	0.00126003	114.76	57.589	95.417	0	0	0	0	0	0	0	0	0	0	0	0	0	0	0	0	0	0	0	0	0	0	0	0	0	0	0	0	0	0	0	0	0.904561	9.86318	0.00446394	105.03	0.899547	9.512	0.00126003	114.76	0
V5AU55	11	>tr|V5AU55|V5AU55_TRYCR Uncharacterized protein OS=Trypanosoma cruzi Dm28c GN=TCDM_07569 PE=4 SV=1	0.999979	46.9198	0.00335192	87.654	64.458	86.258	0.980581	17.0364	0.0107832	74.793	0.971936	15.4102	0.0234843	66.702	0	0	0	0	0	0	0	0	0.996826	25.2442	0.00677449	77.357	0	0	0	0	0.993993	22.1873	0.00335192	87.654	0.998832	29.3223	0.00625588	78.917	0.999979	46.9198	0.00381599	86.258	0	0	0	0	0.544504
V5AUD0	531	>tr|V5AUD0|V5AUD0_TRYCR Uncharacterized protein OS=Trypanosoma cruzi Dm28c GN=TCDM_07560 PE=4 SV=1	0.92164	10.7047	0.0127775	103.66	76.651	103.66	0	0	0	0	0	0	0	0	0	0	0	0	0	0	0	0	0	0	0	0	0	0	0	0	0	0	0	0	0	0	0	0	0	0	0	0	0	0	0	0	0.639091
V5AUD0	533	>tr|V5AUD0|V5AUD0_TRYCR Uncharacterized protein OS=Trypanosoma cruzi Dm28c GN=TCDM_07560 PE=4 SV=1	0.951231	12.9014	0.00862741	108.66	81.175	108.66	0	0	0	0	0	0	0	0	0	0	0	0	0	0	0	0	0	0	0	0	0	0	0	0	0	0	0	0	0	0	0	0	0.912189	10.1653	0.0408032	88.78	0	0	0	0	0.79681
V5AUK1	419	>tr|V5AUK1|V5AUK1_TRYCR Uncharacterized protein OS=Trypanosoma cruzi Dm28c GN=TCDM_07383 PE=4 SV=1	1	68.5114	0.00961024	77.644	56.612	77.644	0.999991	50.4198	0.0278509	63.292	0.999999	61.793	0.0186342	70.438	0.999999	60.9374	0.0214207	68.277	1	70.1871	0.0126188	75.102	1	68.5114	0.00961024	77.644	0.999999	61.3081	0.0186342	70.438	0.999996	53.9905	0.0234453	66.708	0.999998	56.1164	0.0244929	65.895	0.999997	56.0638	0.0246044	65.809	0.999997	55.75	0.0250091	65.495	0.999999
V5AUK1	397	>tr|V5AUK1|V5AUK1_TRYCR Uncharacterized protein OS=Trypanosoma cruzi Dm28c GN=TCDM_07383 PE=4 SV=1	0.99997	47.6336	9.95675e-32	231.38	190.5	203.92	0.999141	33.0132	2.16213e-11	191.15	0.999747	37.6159	7.71141e-16	193.31	0.998914	30.3846	4.33889e-11	189.04	0.999934	44.1879	8.60556e-17	206.13	0.999269	32.6336	0.000306557	133.9	0.999722	36.3417	8.60556e-17	206.13	0.99773	29.4473	3.87264e-31	231.38	0.999761	38.5883	4.87653e-16	198.61	0	0	0	0	0	0	0	0	0.999699
V5AUK1	268	>tr|V5AUK1|V5AUK1_TRYCR Uncharacterized protein OS=Trypanosoma cruzi Dm28c GN=TCDM_07383 PE=4 SV=1	1	104.071	8.50131e-28	210.33	168.84	126.47	1	113.457	2.40007e-11	171.9	1	125.348	1.73369e-11	173.81	1	137.995	3.92167e-15	180.31	1	147.857	3.92167e-15	180.31	1	105.047	4.41716e-21	203.53	1	84.3259	3.51986e-15	181.64	1	140.831	2.78343e-11	170.8	1	143.478	2.78343e-11	170.8	1	128.495	2.96899e-15	183.46	1	104.071	4.56007e-11	167.55	1
V5AUK1	281	>tr|V5AUK1|V5AUK1_TRYCR Uncharacterized protein OS=Trypanosoma cruzi Dm28c GN=TCDM_07383 PE=4 SV=1	0.999986	48.6231	2.4539e-15	185.16	150.07	185.16	0	0	0	0	0	0	0	0	0	0	0	0	0	0	0	0	0	0	0	0	0	0	0	0	0	0	0	0	0.979333	16.7561	0.0159981	69.149	0.999027	30.1126	2.33302e-13	161.97	0.999986	48.6231	2.4539e-15	185.16	0
V5AUK1	686	>tr|V5AUK1|V5AUK1_TRYCR Uncharacterized protein OS=Trypanosoma cruzi Dm28c GN=TCDM_07383 PE=4 SV=1	0.999987	48.8997	0.000212984	131.56	80.764	90.259	0.999653	34.5949	0.00317957	93.106	0	0	0	0	0	0	0	0	0	0	0	0	0	0	0	0	0.980469	17.0072	0.0371847	62.287	0	0	0	0	0.999987	48.8997	0.000212984	131.56	0	0	0	0	0	0	0	0	0
V5AUK1	184	>tr|V5AUK1|V5AUK1_TRYCR Uncharacterized protein OS=Trypanosoma cruzi Dm28c GN=TCDM_07383 PE=4 SV=1	0.908067	9.94645	0.00066709	113.28	46.839	105.5	0.631852	2.34594	0.00268235	89.669	0.863462	8.01002	0.00066709	113.28	0.855468	7.72274	0.00174599	94.973	0.635406	3.1586	0.00621496	74.987	0.639444	2.82639	0.00084906	108.96	0.642561	2.5472	0.00123473	102.36	0.908067	9.94645	0.00101743	105.5	0.704777	3.77902	0.00210297	105.01	0.876196	8.49867	0.00144164	99.371	0.685075	3.37535	0.00346204	87.323	0.702762
V5AUK1	185	>tr|V5AUK1|V5AUK1_TRYCR Uncharacterized protein OS=Trypanosoma cruzi Dm28c GN=TCDM_07383 PE=4 SV=1	0.955108	13.8149	3.2698e-06	139.39	93.144	91.093	0.947631	13.576	0.00179086	94.325	0.954506	14.7531	0.000894108	98.421	0.93358	11.4785	3.2698e-06	139.39	0.935936	11.6463	5.89833e-05	135.69	0.842439	7.28093	0.000902846	107.69	0.919738	10.5921	0.000736659	111.63	0.910514	10.9787	0.00351973	79.886	0.955108	13.8149	0.00131025	92.096	0.93223	11.3848	0.000108349	132.9	0.922276	10.7431	0.0012016	102.84	0.938907
V5AUK1	544	>tr|V5AUK1|V5AUK1_TRYCR Uncharacterized protein OS=Trypanosoma cruzi Dm28c GN=TCDM_07383 PE=4 SV=1	0.984168	14.9249	8.49159e-07	98.002	83.851	94.955	0.984168	14.9249	2.40663e-06	94.955	0.835764	8.30534	6.5038e-05	78.122	0.437187	0	0.000516673	66.613	0.666328	4.60752	0.00515776	51.264	0.784506	7.689	2.95362e-05	85.777	0.431477	0	0.000631403	63.906	0.892595	9.36053	2.01171e-05	87.808	0.718384	5.2506	0.00109063	61.437	0.930249	14.2608	4.46811e-05	81.477	0.731037	4.78993	8.49159e-07	98.002	0.896041
V5AUK1	550	>tr|V5AUK1|V5AUK1_TRYCR Uncharacterized protein OS=Trypanosoma cruzi Dm28c GN=TCDM_07383 PE=4 SV=1	0.953241	15.4951	8.49159e-07	98.002	83.851	69.084	0.820326	7.36475	2.40663e-06	94.955	0.883824	9.34568	0.000203923	73.994	0.767117	6.91879	4.46721e-05	81.48	0.681093	5.89759	0.00180169	59.005	0.655076	5.79605	5.07408e-05	80.031	0.953241	15.4951	0.000398586	69.084	0.668059	5.57554	8.63776e-06	90.084	0.635562	4.02722	0.000290811	71.143	0.866584	9.3716	0.00199856	58.332	0.818628	8.20057	8.49159e-07	98.002	0.716223
V5AUK1	574	>tr|V5AUK1|V5AUK1_TRYCR Uncharacterized protein OS=Trypanosoma cruzi Dm28c GN=TCDM_07383 PE=4 SV=1	0.999873	38.945	2.21618e-06	183.85	132.66	126.66	0.99853	28.3192	2.87983e-06	183.85	0.997679	26.3332	0.00138577	155.33	0.999706	35.3096	0.00138577	155.33	0.996287	24.2865	0.00139833	145.28	0.999764	36.2732	4.78591e-05	177.57	0.988605	19.3832	0.00212504	129	0.999096	30.4331	0.00140878	134.3	0.993482	21.8304	0.00364121	119.74	0.998001	26.9834	0.000456234	166.29	0.998001	26.9834	0.000456234	166.29	0.998028
V5AUK1	580	>tr|V5AUK1|V5AUK1_TRYCR Uncharacterized protein OS=Trypanosoma cruzi Dm28c GN=TCDM_07383 PE=4 SV=1	0.49996	0	0.000253149	104.72	85.371	70.959	0	0	0	0	0	0	0	0	0	0	0	0	0	0	0	0	0	0	0	0	0	0	0	0	0	0	0	0	0.49907	0	0.00693733	67.728	0.499956	0	0.000253149	104.72	0.49996	0	0.00093665	94.271	0
V5AUK1	649	>tr|V5AUK1|V5AUK1_TRYCR Uncharacterized protein OS=Trypanosoma cruzi Dm28c GN=TCDM_07383 PE=4 SV=1	0.984255	17.087	1.43248e-07	145.72	112.97	120.8	0.9531	13.2633	0.000236352	111.24	0.954893	13.0553	5.25211e-05	124.66	0.961948	13.9555	1.29085e-05	125.91	0.783821	5.4961	4.91859e-07	135.66	0.906291	8.49846	6.91693e-06	130.45	0.984255	17.087	5.25211e-05	124.66	0.973829	15.5441	1.43248e-07	145.72	0.98415	17.3796	5.52446e-05	123.61	0.981239	19.3477	0.000275842	107.98	0.745534	4.53735	3.0148e-05	120.33	0.533032
V5AUK1	652	>tr|V5AUK1|V5AUK1_TRYCR Uncharacterized protein OS=Trypanosoma cruzi Dm28c GN=TCDM_07383 PE=4 SV=1	0.99975	33.9304	8.8202e-13	170.68	132.91	102.9	0.998446	25.7882	0.000236352	116.92	0.991413	18.7812	0.000488805	115.5	0.996831	23.3327	1.29085e-05	125.91	0.988988	16.9969	4.91859e-07	135.66	0.997667	27.4524	6.91693e-06	130.45	0.99975	33.9304	0.00351071	102.9	0.998421	26.3833	1.43248e-07	145.72	0.996783	23.1258	5.52446e-05	119.18	0.99436	21.6945	8.8202e-13	170.68	0.999741	32.8613	3.0148e-05	120.33	0.929759
V5AUK1	264	>tr|V5AUK1|V5AUK1_TRYCR Uncharacterized protein OS=Trypanosoma cruzi Dm28c GN=TCDM_07383 PE=4 SV=1	1	129.713	4.67158e-12	154.32	138.28	154.32	1	85.7868	5.77133e-05	101.34	0.999942	45.5015	0.00564158	58.626	0	0	0	0	0	0	0	0	1	82.9934	9.56313e-05	96.598	0.998215	28.522	0.0243947	46.668	0.999999	60.2288	6.93482e-05	99.885	1	73.8333	5.68354e-05	101.45	1	94.3585	5.67641e-07	126.8	1	129.713	4.67158e-12	154.32	0
V5AUK9	115	>tr|V5AUK9|V5AUK9_TRYCR Uncharacterized protein OS=Trypanosoma cruzi Dm28c GN=TCDM_07397 PE=4 SV=1	0.792411	5.84473	0.000575152	118.08	91.309	118.08	0	0	0	0	0	0	0	0	0	0	0	0	0	0	0	0	0	0	0	0	0	0	0	0	0	0	0	0	0	0	0	0	0	0	0	0	0.792411	5.84473	0.000575152	118.08	0
V5AUK9	117	>tr|V5AUK9|V5AUK9_TRYCR Uncharacterized protein OS=Trypanosoma cruzi Dm28c GN=TCDM_07397 PE=4 SV=1	0.849941	7.91067	0.0023912	98.408	70.927	98.408	0	0	0	0	0	0	0	0	0	0	0	0	0	0	0	0	0	0	0	0	0	0	0	0	0	0	0	0	0	0	0	0	0	0	0	0	0.849941	7.91067	0.0023912	98.408	0
V5AUL3	163	>tr|V5AUL3|V5AUL3_TRYCR Uncharacterized protein OS=Trypanosoma cruzi Dm28c GN=TCDM_07402 PE=4 SV=1	1	101.527	0.000166098	120.77	99.936	120.77	0	0	0	0	0	0	0	0	1	101.527	0.000166098	120.77	0	0	0	0	0	0	0	0	0	0	0	0	0	0	0	0	0	0	0	0	0	0	0	0	0	0	0	0	0
V5AUL3	526	>tr|V5AUL3|V5AUL3_TRYCR Uncharacterized protein OS=Trypanosoma cruzi Dm28c GN=TCDM_07402 PE=4 SV=1	0.998398	27.9477	0.00133922	108.96	78.786	108.96	0.99424	22.3704	0.00416419	87.669	0.989962	19.9397	0.0305137	60.542	0.99514	23.1129	0.00425456	87.388	0	0	0	0	0.998398	27.9477	0.00133922	108.96	0	0	0	0	0.940233	11.9677	0.0232106	64.537	0	0	0	0	0	0	0	0	0	0	0	0	0.823352
V5AUL3	513	>tr|V5AUL3|V5AUL3_TRYCR Uncharacterized protein OS=Trypanosoma cruzi Dm28c GN=TCDM_07402 PE=4 SV=1	0.998337	28.0278	0.00780821	77.543	38.194	77.543	0	0	0	0	0	0	0	0	0	0	0	0	0	0	0	0	0	0	0	0	0	0	0	0	0.998337	28.0278	0.00780821	77.543	0	0	0	0	0	0	0	0	0	0	0	0	0
V5AUL7	158	>tr|V5AUL7|V5AUL7_TRYCR Uncharacterized protein OS=Trypanosoma cruzi Dm28c GN=TCDM_07411 PE=4 SV=1	0.988343	19.2891	3.87469e-08	121.48	101.79	121.48	0.965646	18.0947	6.13446e-05	95.624	0.788805	9.70663	0.00554585	50.536	0.689063	3.95142	0.00104666	63.125	0.575817	5.12381	0.00253177	60.133	0.905088	9.09016	7.76957e-07	109.23	0.943005	12.4002	0.000170977	74.529	0.988343	19.2891	3.87469e-08	121.48	0.612822	2.35405	0.000567903	64.257	0	0	0	0	0	0	0	0	0.77584
V5AUL7	161	>tr|V5AUL7|V5AUL7_TRYCR Uncharacterized protein OS=Trypanosoma cruzi Dm28c GN=TCDM_07411 PE=4 SV=1	0.71291	4.70405	3.87469e-08	121.48	101.79	93.388	0	0	0	0	0	0	0	0	0.318731	0	0.000640488	70.994	0.433195	0	0.000292307	69.913	0.54004	2.35112	3.60628e-05	84.159	0.437267	0.724443	0.000170977	74.529	0.71291	4.70405	3.87469e-08	121.48	0.48062	0	0.000567903	64.257	0.324758	0	0.00348267	58.373	0	0	0	0	0
V5AUL7	172	>tr|V5AUL7|V5AUL7_TRYCR Uncharacterized protein OS=Trypanosoma cruzi Dm28c GN=TCDM_07411 PE=4 SV=1	0.461265	0	3.16277e-06	98.76	59.515	98.76	0	0	0	0	0	0	0	0	0	0	0	0	0	0	0	0	0	0	0	0	0	0	0	0	0	0	0	0	0	0	0	0	0.461265	0	3.16277e-06	98.76	0	0	0	0	0
V5AUL7	174	>tr|V5AUL7|V5AUL7_TRYCR Uncharacterized protein OS=Trypanosoma cruzi Dm28c GN=TCDM_07411 PE=4 SV=1	0.631796	3.81355	7.35862e-05	76.678	45.599	76.678	0	0	0	0	0	0	0	0	0	0	0	0	0	0	0	0	0	0	0	0	0	0	0	0	0	0	0	0	0	0	0	0	0	0	0	0	0.631796	3.81355	7.35862e-05	76.678	0
V5AUL7	609	>tr|V5AUL7|V5AUL7_TRYCR Uncharacterized protein OS=Trypanosoma cruzi Dm28c GN=TCDM_07411 PE=4 SV=1	1	48.1146	0.001909	96.604	49.761	48.115	1	83.1372	0.00648516	83.137	1	81.6249	0.00718896	81.625	0	0	0	0	1	87.4472	0.00447949	87.447	0	0	0	0	0	0	0	0	0	0	0	0	0	0	0	0	1	87.4472	0.001909	96.604	1	48.1146	0.00705177	81.92	0
V5AUL7	75	>tr|V5AUL7|V5AUL7_TRYCR Uncharacterized protein OS=Trypanosoma cruzi Dm28c GN=TCDM_07411 PE=4 SV=1	0.99992	45.9017	5.89082e-06	96.579	72.831	84.107	0.999381	37.406	6.12841e-05	87.496	0.999056	37.3302	4.60098e-05	84.025	0.996799	24.8817	6.91284e-06	94.564	0.999711	41.9872	2.26006e-05	88.872	0.999548	37.3669	5.89082e-06	96.579	0.99844	35.4746	0.000143422	79.383	0.999805	36.9067	4.02206e-05	85.224	0.99992	45.9017	9.56002e-05	84.107	0.999917	47.6887	4.94261e-05	83.318	0.99988	42.5802	4.12377e-05	85.013	0.999526
V5AUL7	84	>tr|V5AUL7|V5AUL7_TRYCR Uncharacterized protein OS=Trypanosoma cruzi Dm28c GN=TCDM_07411 PE=4 SV=1	0.375668	0	0.000723352	71.853	55.793	51.688	0	0	0	0	0.273525	0	0.006329	58.082	0.279381	0	0.000723352	71.853	0.273003	0	0.00567028	58.712	0	0	0	0	0	0	0	0	0	0	0	0	0.375668	0	0.000818168	69.088	0	0	0	0	0	0	0	0	0
V5AUL7	85	>tr|V5AUL7|V5AUL7_TRYCR Uncharacterized protein OS=Trypanosoma cruzi Dm28c GN=TCDM_07411 PE=4 SV=1	0.375668	0	0.000723352	71.853	55.793	51.688	0	0	0	0	0.273525	0	0.006329	58.082	0.279381	0	0.000723352	71.853	0.273003	0	0.00567028	58.712	0.335959	0	0.0033236	58.712	0	0	0	0	0	0	0	0	0.375668	0	0.000818168	69.088	0.304302	0	0.00121998	64.422	0	0	0	0	0
V5AUL7	797	>tr|V5AUL7|V5AUL7_TRYCR Uncharacterized protein OS=Trypanosoma cruzi Dm28c GN=TCDM_07411 PE=4 SV=1	1	71.811	7.78481e-25	216.53	179.96	102.15	0.999968	44.9022	1.78166e-24	209.19	1	65.103	7.0046e-09	174.87	0.999999	60.1418	1.06231e-24	214.46	0.999996	53.6714	1.86692e-17	196.01	0.999996	53.5535	1.49926e-24	211.26	0.999977	46.3969	8.9669e-13	190.8	0.999997	55.1078	1.55899e-17	197.94	0.999993	51.7073	3.74907e-09	176.68	1	71.811	7.78481e-25	216.53	0.999999	62.4557	1.02114e-08	173.09	0.99999
V5AUL7	28	>tr|V5AUL7|V5AUL7_TRYCR Uncharacterized protein OS=Trypanosoma cruzi Dm28c GN=TCDM_07411 PE=4 SV=1	1	77.012	0.00180126	128.95	45.42	128.95	1	63.3057	0.0082028	99.069	1	76.0446	0.00476447	111.81	0	0	0	0	0	0	0	0	1	77.012	0.00180126	128.95	0.999998	57.8669	0.0163029	85.976	1	63.8171	0.00906642	96.247	0.999986	48.6199	0.00668191	84.297	0	0	0	0	0	0	0	0	1
V5AUL7	92	>tr|V5AUL7|V5AUL7_TRYCR Uncharacterized protein OS=Trypanosoma cruzi Dm28c GN=TCDM_07411 PE=4 SV=1	1	81.2091	1.85756e-14	142.47	122.52	129.33	0	0	0	0	0	0	0	0	0	0	0	0	0	0	0	0	0	0	0	0	0	0	0	0	0	0	0	0	0	0	0	0	1	81.2091	1.85756e-14	142.47	1	69.9939	8.86301e-07	112.09	0
V5AUL7	538	>tr|V5AUL7|V5AUL7_TRYCR Uncharacterized protein OS=Trypanosoma cruzi Dm28c GN=TCDM_07411 PE=4 SV=1	0.991773	22.3564	0.00463831	51.104	43.75	51.104	0	0	0	0	0	0	0	0	0	0	0	0	0	0	0	0	0	0	0	0	0	0	0	0	0.991773	22.3564	0.00463831	51.104	0	0	0	0	0	0	0	0	0	0	0	0	0
V5AUL7	554	>tr|V5AUL7|V5AUL7_TRYCR Uncharacterized protein OS=Trypanosoma cruzi Dm28c GN=TCDM_07411 PE=4 SV=1	0.372324	0	0.000462948	66.137	51.69	49.125	0	0	0	0	0	0	0	0	0	0	0	0	0	0	0	0	0	0	0	0	0	0	0	0	0	0	0	0	0	0	0	0	0	0	0	0	0.372324	0	0.000462948	66.137	0
V5AUL7	558	>tr|V5AUL7|V5AUL7_TRYCR Uncharacterized protein OS=Trypanosoma cruzi Dm28c GN=TCDM_07411 PE=4 SV=1	0.451891	1.58261	0.000462948	66.137	51.69	49.66	0	0	0	0	0	0	0	0	0	0	0	0	0	0	0	0	0	0	0	0	0	0	0	0	0	0	0	0	0	0	0	0	0.451891	1.58261	0.00254641	60.272	0.422922	0.534866	0.000462948	66.137	0
V5AUL7	227	>tr|V5AUL7|V5AUL7_TRYCR Uncharacterized protein OS=Trypanosoma cruzi Dm28c GN=TCDM_07411 PE=4 SV=1	0.427842	0	0.000638525	92.133	70.889	64.843	0	0	0	0	0	0	0	0	0	0	0	0	0	0	0	0	0	0	0	0	0	0	0	0	0	0	0	0	0	0	0	0	0.42665	0	0.000638525	92.133	0.427842	0	0.000976669	89.011	0
V5AUL7	228	>tr|V5AUL7|V5AUL7_TRYCR Uncharacterized protein OS=Trypanosoma cruzi Dm28c GN=TCDM_07411 PE=4 SV=1	0.649224	5.43938	2.68091e-05	116.98	94.182	84.113	0	0	0	0	0	0	0	0	0	0	0	0	0	0	0	0	0	0	0	0	0	0	0	0	0	0	0	0	0	0	0	0	0.649224	5.43938	2.68091e-05	116.98	0.427842	0	0.0046514	64.843	0
V5AUM8	101	>tr|V5AUM8|V5AUM8_TRYCR Uncharacterized protein OS=Trypanosoma cruzi Dm28c GN=TCDM_07430 PE=4 SV=1	1	53.5645	0.000877373	119.47	56.002	53.565	0	0	0	0	0	0	0	0	0	0	0	0	0	0	0	0	1	59.6726	0.0476046	59.673	0	0	0	0	1	74.5373	0.0160191	74.537	0	0	0	0	0	0	0	0	0	0	0	0	1
V5AUM8	118	>tr|V5AUM8|V5AUM8_TRYCR Uncharacterized protein OS=Trypanosoma cruzi Dm28c GN=TCDM_07430 PE=4 SV=1	1	83.7644	2.17112e-06	154.69	131.09	129.38	1	65.5741	0.000526352	116.61	1	63.4715	0.00098346	105.99	1	64.7959	0.00113573	103.79	0.999968	45.0144	0.000956323	106.42	1	69.3545	0.000273175	124.62	0.999889	39.559	0.00664501	77.746	0.999992	50.7635	0.000713645	112.17	0.999912	40.5675	0.00407026	85.493	0.999997	55.4855	0.000565525	115.68	0.999884	39.3576	0.00285579	89.466	1
V5AUU0	864	>tr|V5AUU0|V5AUU0_TRYCR Beta prime cop protein OS=Trypanosoma cruzi Dm28c GN=TCDM_07381 PE=4 SV=1	0.84661	7.4189	7.36596e-08	133.58	105.64	133.58	0	0	0	0	0	0	0	0	0	0	0	0	0	0	0	0	0	0	0	0	0.728737	4.92348	0.0085866	55.394	0	0	0	0	0	0	0	0	0.84661	7.4189	7.36596e-08	133.58	0.499998	0	6.16074e-06	113.3	0
V5AUU0	808	>tr|V5AUU0|V5AUU0_TRYCR Beta prime cop protein OS=Trypanosoma cruzi Dm28c GN=TCDM_07381 PE=4 SV=1	0.706861	3.82766	0.00102142	108.28	83.923	108.28	0	0	0	0	0	0	0	0	0	0	0	0	0	0	0	0	0	0	0	0	0	0	0	0	0	0	0	0	0	0	0	0	0	0	0	0	0	0	0	0	0
V5AUU0	810	>tr|V5AUU0|V5AUU0_TRYCR Beta prime cop protein OS=Trypanosoma cruzi Dm28c GN=TCDM_07381 PE=4 SV=1	0.999997	54.8225	1.51938e-24	211.11	166.67	211.11	0.999997	54.8225	1.51938e-24	211.11	0.999956	43.5894	1.78712e-06	157.53	0.99988	39.2289	9.79376e-07	160.02	0.999983	49.7197	1.71269e-05	146.28	0.999885	39.6961	2.8544e-06	151.64	0.999803	37.4972	2.53588e-06	153.06	0.999989	51.0774	2.26895e-12	187.04	0.999877	39.1018	1.53652e-08	170.22	0	0	0	0	0.955246	15.7956	0.00677449	77.357	0.999825
V5AUU0	814	>tr|V5AUU0|V5AUU0_TRYCR Beta prime cop protein OS=Trypanosoma cruzi Dm28c GN=TCDM_07381 PE=4 SV=1	1	77.166	1.78712e-06	157.53	99.518	144.95	1	69.4438	6.06111e-05	137.43	1	85.7764	1.78712e-06	157.53	0	0	0	0	0.999999	62.9964	0.000628711	116.27	0	0	0	0	1	73.1602	0.000485932	119.18	1	65.0898	0.000351302	123.17	1	73.6261	6.82688e-05	135.76	0	0	0	0	0	0	0	0	1
V5AUU4	96	>tr|V5AUU4|V5AUU4_TRYCR Uncharacterized protein OS=Trypanosoma cruzi Dm28c GN=TCDM_07305 PE=4 SV=1	0.955882	13.3579	0.00261808	112.96	81.308	93.243	0.815942	6.46703	0.0635283	46.282	0.952782	13.0488	0.00831548	80.371	0.836236	7.0811	0.0647105	45.661	0.936253	11.6693	0.0341617	60.196	0.955882	13.3579	0.00261808	93.243	0.919067	10.5522	0.0568678	49.62	0.940426	11.9827	0.024534	65.895	0.914725	10.3047	0.0409502	57.034	0.929595	11.2069	0.0467275	54.343	0.951933	12.9676	0.0201992	69.258	0.952659
V5AUU9	137	>tr|V5AUU9|V5AUU9_TRYCR Uncharacterized protein OS=Trypanosoma cruzi Dm28c GN=TCDM_07313 PE=4 SV=1	0.999999	62.8984	1.18701e-05	132.51	88.739	128.71	0	0	0	0	0.999999	58.9257	0.00189837	101.72	0	0	0	0	0.999973	45.7629	0.00880568	89.561	0	0	0	0	0	0	0	0	0	0	0	0	0	0	0	0	0	0	0	0	0	0	0	0	0.999999
V5AUV4	588	>tr|V5AUV4|V5AUV4_TRYCR Uncharacterized protein OS=Trypanosoma cruzi Dm28c GN=TCDM_07318 PE=4 SV=1	0.587293	1.58145	4.91864e-11	164.69	134.97	164.69	0	0	0	0	0	0	0	0	0	0	0	0	0	0	0	0	0	0	0	0	0	0	0	0	0	0	0	0	0	0	0	0	0	0	0	0	0	0	0	0	0
V5AUV4	589	>tr|V5AUV4|V5AUV4_TRYCR Uncharacterized protein OS=Trypanosoma cruzi Dm28c GN=TCDM_07318 PE=4 SV=1	0.990119	20.393	1.08888e-36	225.6	182.39	153.06	0.966554	14.6481	1.61419e-11	174.15	0.990119	20.393	8.37755e-08	153.06	0	0	0	0	0	0	0	0	0	0	0	0	0	0	0	0	0	0	0	0	0	0	0	0	0	0	0	0	0	0	0	0	0.940399
V5AUX6	76	>tr|V5AUX6|V5AUX6_TRYCR Major vault protein OS=Trypanosoma cruzi Dm28c GN=TCDM_07264 PE=4 SV=1	0.84917	7.56675	0.00222055	88.471	43.388	57.798	0	0	0	0	0	0	0	0	0	0	0	0	0	0	0	0	0	0	0	0	0	0	0	0	0	0	0	0	0	0	0	0	0	0	0	0	0.84917	7.56675	0.00222055	88.471	0
V5AUX6	816	>tr|V5AUX6|V5AUX6_TRYCR Major vault protein OS=Trypanosoma cruzi Dm28c GN=TCDM_07264 PE=4 SV=1	0.999048	30.8822	2.8287e-10	133.58	108.37	133.58	0.998399	28.7788	4.08276e-10	132.81	0.983045	17.8942	3.9052e-05	90.907	0.992385	24.5531	3.86768e-10	132.94	0.999048	30.8822	2.8287e-10	133.58	0.996124	26.8616	1.32314e-06	111.49	0.998372	27.9945	2.31064e-07	119.2	0.974611	17.4761	2.11137e-09	122.44	0.947039	14.7677	0.000287259	68.565	0.943043	12.3185	3.77337e-05	91.691	0.996795	26.6467	1.33503e-06	111.4	0.993183
V5AUX6	832	>tr|V5AUX6|V5AUX6_TRYCR Major vault protein OS=Trypanosoma cruzi Dm28c GN=TCDM_07264 PE=4 SV=1	0.858323	7.82361	2.48269e-16	170.38	141.66	73.072	0.5	0	2.48269e-16	170.38	0.5	0	2.71416e-08	142.84	0.77633	5.40507	4.06092e-08	139.38	0.5	0	5.0494e-08	136.85	0.811806	6.34887	0.00242893	85.002	0.550245	0.875806	0.000745913	97.188	0.499966	0	0.00858067	57.735	0.770964	5.28495	0.00260152	75.868	0	0	0	0	0.759388	4.99147	0.000246376	102.24	0.858323
V5AUX6	833	>tr|V5AUX6|V5AUX6_TRYCR Major vault protein OS=Trypanosoma cruzi Dm28c GN=TCDM_07264 PE=4 SV=1	0.986438	18.6176	4.47738e-31	194.1	170.89	121.35	0.5	0	2.48269e-16	170.38	0.94928	12.7222	2.71416e-08	142.84	0.971655	15.3503	4.06092e-08	139.38	0.560195	1.05079	5.0494e-08	136.85	0	0	0	0	0	0	0	0	0.542536	0.740739	1.61405e-06	130.47	0.751327	4.80933	0.00260152	75.868	0.986438	18.6176	7.67682e-06	121.35	0.886912	8.94467	0.000246376	102.24	0.865194
V5AUY7	110	>tr|V5AUY7|V5AUY7_TRYCR Uncharacterized protein OS=Trypanosoma cruzi Dm28c GN=TCDM_07286 PE=4 SV=1	1	89.9039	0.000277801	139.32	64.79	124.6	0	0	0	0	1	78.0541	0.000277801	139.32	0	0	0	0	0	0	0	0	0	0	0	0	1	89.9039	0.000650274	124.6	0	0	0	0	0	0	0	0	0	0	0	0	0	0	0	0	0
V5AUZ7	80	>tr|V5AUZ7|V5AUZ7_TRYCR Uncharacterized protein OS=Trypanosoma cruzi Dm28c GN=TCDM_13774 PE=4 SV=1	1	109.71	9.26749e-42	244.54	198.26	117.35	0.5	0	3.97641e-07	169.15	0.5	0	3.57895e-16	201.04	0.631573	2.34072	9.26749e-42	244.54	0.5	0	8.47545e-23	208.38	0.675052	3.17523	2.34647e-31	223.14	0.5	0	1.05544e-17	207.55	0.632647	2.36077	3.701e-16	200.81	0.5	0	9.77705e-11	183.75	1	114.459	5.40767e-11	188	1	109.71	2.5396e-06	161.87	0.636084
V5AUZ7	81	>tr|V5AUZ7|V5AUZ7_TRYCR Uncharacterized protein OS=Trypanosoma cruzi Dm28c GN=TCDM_13774 PE=4 SV=1	1	103.979	9.26749e-42	244.54	198.26	117.35	0.999087	30.3901	3.97641e-07	169.15	0.926259	10.9902	3.57895e-16	201.04	0.998993	29.9666	9.26749e-42	244.54	0.984457	18.0165	8.47545e-23	208.38	0.995138	23.1107	2.34647e-31	223.14	0.956238	13.3947	1.05544e-17	207.55	0.977792	16.4374	3.701e-16	200.81	0.985877	18.439	9.77705e-11	183.75	1	106.304	5.40767e-11	188	1	103.979	1.41865e-11	187.74	0.992931
V5AUZ7	109	>tr|V5AUZ7|V5AUZ7_TRYCR Uncharacterized protein OS=Trypanosoma cruzi Dm28c GN=TCDM_13774 PE=4 SV=1	1	95.7212	1.00581e-38	214.58	173.5	188.63	1	63.2676	1.20091e-06	172.09	1	99.4306	6.42453e-15	206.67	1	73.2148	7.57697e-06	162.88	0.999999	61.4977	8.1544e-07	174.24	0.999996	54.3897	0.000113121	139.66	1	80.0591	4.22277e-07	176.43	0.999949	43.1282	0.009478	81.327	1	83.7243	5.01538e-05	150.9	1	94.4018	1.00581e-38	214.58	1	84.3306	5.59401e-14	198.38	1
V5AV11	11	>tr|V5AV11|V5AV11_TRYCR Uncharacterized protein OS=Trypanosoma cruzi Dm28c GN=TCDM_07236 PE=4 SV=1	1	109.976	2.10131e-33	227.41	190.94	157.7	0	0	0	0	0	0	0	0	0	0	0	0	0	0	0	0	0	0	0	0	0	0	0	0	0	0	0	0	0	0	0	0	1	114.921	2.10131e-33	227.41	1	109.976	1.33709e-08	171.33	0
V5AV11	409	>tr|V5AV11|V5AV11_TRYCR Uncharacterized protein OS=Trypanosoma cruzi Dm28c GN=TCDM_07236 PE=4 SV=1	0.998979	30.6734	0.00223681	106.69	84.21	106.69	0	0	0	0	0	0	0	0	0	0	0	0	0	0	0	0	0	0	0	0	0	0	0	0	0	0	0	0	0	0	0	0	0.998979	30.6734	0.00223681	106.69	0	0	0	0	0
V5AV11	94	>tr|V5AV11|V5AV11_TRYCR Uncharacterized protein OS=Trypanosoma cruzi Dm28c GN=TCDM_07236 PE=4 SV=1	0.999834	37.786	3.84768e-11	189.52	158.48	189.52	0	0	0	0	0	0	0	0	0	0	0	0	0	0	0	0	0	0	0	0	0	0	0	0	0	0	0	0	0	0	0	0	0.999834	37.786	3.84768e-11	189.52	0.999743	35.9027	1.22541e-08	178.47	0.983873
V5AV11	55	>tr|V5AV11|V5AV11_TRYCR Uncharacterized protein OS=Trypanosoma cruzi Dm28c GN=TCDM_07236 PE=4 SV=1	0.663739	3.24202	7.18913e-12	164.01	134.42	164.01	0	0	0	0	0	0	0	0	0	0	0	0	0	0	0	0	0	0	0	0	0	0	0	0	0	0	0	0	0	0	0	0	0	0	0	0	0.663739	3.24202	7.18913e-12	164.01	0
V5AV11	57	>tr|V5AV11|V5AV11_TRYCR Uncharacterized protein OS=Trypanosoma cruzi Dm28c GN=TCDM_07236 PE=4 SV=1	0.772261	7.76351	2.12617e-05	129.89	83.557	129.89	0	0	0	0	0	0	0	0	0	0	0	0	0	0	0	0	0	0	0	0	0	0	0	0	0	0	0	0	0	0	0	0	0.772261	7.76351	2.12617e-05	129.89	0	0	0	0	0
V5AV11	60	>tr|V5AV11|V5AV11_TRYCR Uncharacterized protein OS=Trypanosoma cruzi Dm28c GN=TCDM_07236 PE=4 SV=1	0.819856	7.98854	1.29539e-10	159.4	107.64	159.4	0	0	0	0	0	0	0	0	0	0	0	0	0	0	0	0	0	0	0	0	0	0	0	0	0	0	0	0	0	0	0	0	0.659633	3.04891	2.21469e-10	155.94	0.819856	7.98854	1.29539e-10	159.4	0
V5AV11	62	>tr|V5AV11|V5AV11_TRYCR Uncharacterized protein OS=Trypanosoma cruzi Dm28c GN=TCDM_07236 PE=4 SV=1	0.881574	13.5096	3.27252e-15	169.19	84.498	114.92	0	0	0	0	0	0	0	0	0	0	0	0	0	0	0	0	0	0	0	0	0	0	0	0	0	0	0	0	0	0	0	0	0.84443	10.5819	3.27252e-15	169.19	0.881574	13.5096	0.000229795	118.24	0
V5AV11	331	>tr|V5AV11|V5AV11_TRYCR Uncharacterized protein OS=Trypanosoma cruzi Dm28c GN=TCDM_07236 PE=4 SV=1	0.550646	0.882844	0.00612001	90.084	67.499	90.084	0	0	0	0	0	0	0	0	0	0	0	0	0	0	0	0	0	0	0	0	0	0	0	0	0	0	0	0	0	0	0	0	0.5	0	0.0200692	73.574	0.550646	0.882844	0.00612001	90.084	0
V5AV11	335	>tr|V5AV11|V5AV11_TRYCR Uncharacterized protein OS=Trypanosoma cruzi Dm28c GN=TCDM_07236 PE=4 SV=1	0.999018	30.0758	2.19214e-05	125.91	106.02	125.91	0	0	0	0	0	0	0	0	0	0	0	0	0	0	0	0	0	0	0	0	0	0	0	0	0	0	0	0	0	0	0	0	0.999018	30.0758	2.19214e-05	125.91	0.963512	14.217	3.54153e-05	120.8	0
V5AV41	1513	>tr|V5AV41|V5AV41_TRYCR Uncharacterized protein OS=Trypanosoma cruzi Dm28c GN=TCDM_07194 PE=4 SV=1	0.980645	18.7526	0.0103837	83.871	73.802	71.651	0.978944	21.4449	0.0103837	83.871	0.980645	18.7526	0.0216197	71.651	0.928969	15.9367	0.0293177	60.764	0	0	0	0	0.354907	0.752359	0.0306621	59.252	0	0	0	0	0	0	0	0	0.616837	3.88868	0.0180854	75.539	0	0	0	0	0	0	0	0	0.916581
V5AV41	1516	>tr|V5AV41|V5AV41_TRYCR Uncharacterized protein OS=Trypanosoma cruzi Dm28c GN=TCDM_07194 PE=4 SV=1	0.980842	18.6939	0.0147795	91.733	67.055	82.216	0.659535	3.01307	0.0406937	51.301	0.696792	4.69124	0.0216197	82.267	0	0	0	0	0.680066	3.94841	0.0275904	62.707	0	0	0	0	0.654791	3.59463	0.0473484	45.243	0	0	0	0	0.778026	5.19466	0.0180854	75.539	0	0	0	0	0	0	0	0	0.980842
V5AV74	115	>tr|V5AV74|V5AV74_TRYCR Uncharacterized protein OS=Trypanosoma cruzi Dm28c GN=TCDM_07158 PE=4 SV=1	1	73.8019	0.000961177	114.21	90.38	73.802	1	61.649	0.00462536	91.969	1	85.0065	0.000961177	114.21	1	89.1361	0.00704866	89.136	1	81.1283	0.005524	90.853	1	100.183	0.00288475	100.18	1	66.6737	0.00288475	100.18	1	71.545	0.00270983	101.01	1	94.4504	0.00409949	94.45	1	79.8035	0.0139838	81.327	1	64.4065	0.00939171	86.498	1
V5AV77;V5B523	555;233	>tr|V5AV77|V5AV77_TRYCR Uncharacterized protein OS=Trypanosoma cruzi Dm28c GN=TCDM_12422 PE=4 SV=1;>tr|V5B523|V5B523_TRYCR Uncharacterized protein OS=Trypanosoma cruzi Dm28c GN=TCDM_12250 PE=4 SV=1	0.980303	16.9697	0.015048	75.189	6.0136	63.426	0	0	0	0	0.957223	13.498	0.015048	75.189	0	0	0	0	0.980303	16.9697	0.0418391	63.426	0	0	0	0	0	0	0	0	0	0	0	0	0	0	0	0	0	0	0	0	0.932431	11.3987	0.0203732	70.552	0
V5AV80	186	>tr|V5AV80|V5AV80_TRYCR Uncharacterized protein OS=Trypanosoma cruzi Dm28c GN=TCDM_07079 PE=4 SV=1	0.999993	51.7987	0.000376146	99.603	80.667	93.851	0.999984	47.8806	0.000814953	90.921	0.999869	38.8166	0.00222606	79.616	0.999993	51.7987	0.000616785	93.851	0	0	0	0	0.999853	38.3388	0.00199826	81.441	0	0	0	0	0.999891	39.6259	0.000880389	90.397	0.999969	45.1456	0.000376146	99.603	0.999067	30.2973	0.0041652	69.088	0	0	0	0	0
V5AV80	187	>tr|V5AV80|V5AV80_TRYCR Uncharacterized protein OS=Trypanosoma cruzi Dm28c GN=TCDM_07079 PE=4 SV=1	0.999993	51.7987	0.000376146	99.603	80.667	93.851	0.999981	47.1262	0.000814953	90.921	0.999869	38.8166	0.00222606	79.616	0.999993	51.7987	0.000616785	93.851	0	0	0	0	0.999839	37.9406	0.00199826	81.441	0	0	0	0	0.999891	39.6259	0.000880389	90.397	0.999969	45.1456	0.000376146	99.603	0.999715	35.4391	0.0041652	69.088	0	0	0	0	0
V5AV92	290	>tr|V5AV92|V5AV92_TRYCR Proteasome regulatory non-ATPase subunit 2 OS=Trypanosoma cruzi Dm28c GN=TCDM_07100 PE=4 SV=1	0.8701	8.91659	2.76105e-06	100.59	67.349	100.59	0	0	0	0	0	0	0	0	0.656162	4.07996	0.00628834	55.634	0	0	0	0	0.8701	8.91659	2.76105e-06	100.59	0.441706	0	0.000912095	72.316	0.689138	5.65423	9.0442e-06	93.416	0	0	0	0	0	0	0	0	0	0	0	0	0
V5AV92	291	>tr|V5AV92|V5AV92_TRYCR Proteasome regulatory non-ATPase subunit 2 OS=Trypanosoma cruzi Dm28c GN=TCDM_07100 PE=4 SV=1	0.951592	15.6689	2.44977e-07	118.36	104.5	69.272	0.87719	10.1787	0.00780194	53.589	0.916985	10.6493	1.29143e-05	91.335	0.738623	7.33946	0.00199421	61.436	0.685987	4.82456	0.00032233	73.459	0.719149	6.16573	8.90555e-05	78.272	0	0	0	0	0.951592	15.6689	2.44977e-07	118.36	0.570792	4.09292	0.0437346	42.254	0.602987	4.83959	0.000129607	76.744	0	0	0	0	0
V5AV92	308	>tr|V5AV92|V5AV92_TRYCR Proteasome regulatory non-ATPase subunit 2 OS=Trypanosoma cruzi Dm28c GN=TCDM_07100 PE=4 SV=1	0.852478	10.2168	0.00349307	96.756	59.111	96.756	0	0	0	0	0	0	0	0	0	0	0	0	0	0	0	0	0	0	0	0	0	0	0	0	0	0	0	0	0	0	0	0	0	0	0	0	0	0	0	0	0.56299
V5AV92	889	>tr|V5AV92|V5AV92_TRYCR Proteasome regulatory non-ATPase subunit 2 OS=Trypanosoma cruzi Dm28c GN=TCDM_07100 PE=4 SV=1	1	144.404	9.20401e-10	191.63	147.74	144.4	1	120.205	0.00118012	120.21	1	123.677	0.000949284	123.68	1	191.632	9.20401e-10	191.63	1	130.215	3.85217e-06	170.42	0	0	0	0	1	166.523	1.08433e-06	176.43	1	154.131	9.93249e-05	154.13	1	169.94	4.07438e-06	169.94	1	134.024	0.000420862	134.02	1	169.94	4.07438e-06	169.94	1
V5AVC2	271	>tr|V5AVC2|V5AVC2_TRYCR Putative kinesin OS=Trypanosoma cruzi Dm28c GN=TCDM_07050 PE=4 SV=1	1	82.5781	5.43914e-07	174.24	103.56	82.578	1	107.635	4.95026e-06	163.62	1	101.076	4.58786e-05	152.11	1	136.395	0.000132147	136.39	1	86.7716	8.1544e-07	174.24	1	101.199	2.07349e-05	159.18	1	89.3114	9.33487e-05	143.05	0	0	0	0	1	96.2471	0.00271256	96.247	1	127.322	0.000297172	127.32	1	89.5016	0.000737681	115.09	1
V5AVG0	141	>tr|V5AVG0|V5AVG0_TRYCR Uncharacterized protein OS=Trypanosoma cruzi Dm28c GN=TCDM_06998 PE=4 SV=1	0.994315	25.4402	0.00040811	125.61	106.34	103.67	0	0	0	0	0	0	0	0	0	0	0	0	0	0	0	0	0	0	0	0	0	0	0	0	0	0	0	0	0	0	0	0	0	0	0	0	0	0	0	0	0.96073
V5AVH4	164	>tr|V5AVH4|V5AVH4_TRYCR Uncharacterized protein OS=Trypanosoma cruzi Dm28c GN=TCDM_07018 PE=4 SV=1	1	98.7246	9.97579e-23	185.09	153.46	109.14	1	132.28	9.97579e-23	185.09	1	93.3614	3.92963e-06	133.75	1	105.004	3.38601e-11	155.61	1	82.7257	6.38422e-05	115.06	1	83.0588	1.37948e-22	181.96	1	88.854	2.0965e-11	158.91	1	83.2881	2.66524e-06	133.13	1	110.196	2.1894e-10	150.92	1	97.7052	7.89854e-17	177.18	1	92.8041	3.88736e-11	161.91	1
V5AVH4	179	>tr|V5AVH4|V5AVH4_TRYCR Uncharacterized protein OS=Trypanosoma cruzi Dm28c GN=TCDM_07018 PE=4 SV=1	0.348743	0	0.00938409	77.08	57.146	77.08	0	0	0	0	0	0	0	0	0	0	0	0	0	0	0	0	0	0	0	0	0	0	0	0	0	0	0	0	0	0	0	0	0	0	0	0	0.348743	0	0.00938409	77.08	0
V5AVI0	341	>tr|V5AVI0|V5AVI0_TRYCR Uncharacterized protein OS=Trypanosoma cruzi Dm28c GN=TCDM_06926 PE=4 SV=1	1	92.6949	0.000379752	126.63	104.09	101.04	0.999998	59.2391	0.0155642	73.252	1	86.7078	0.00128712	110.04	1	71.165	0.00814699	78.078	1	76.3491	0.002149	99.747	1	68.6273	0.00184944	103.01	1	92.3345	0.00148934	107.13	1	98.5758	0.000553262	120.63	1	101.703	0.000379752	126.63	1	93.4887	0.00203047	101.04	1	92.6949	0.00193432	102.08	0.999996
V5AVI0	331	>tr|V5AVI0|V5AVI0_TRYCR Uncharacterized protein OS=Trypanosoma cruzi Dm28c GN=TCDM_06926 PE=4 SV=1	0.999981	47.1212	9.18641e-09	142.46	121.98	97.223	0.999538	33.3558	1.17068e-06	124.16	0.99968	34.9486	4.05747e-05	105.35	0.998694	28.8343	2.4769e-05	108.23	0.998458	28.1161	5.91887e-05	103.88	0.99949	32.9286	1.67479e-05	112.57	0.993259	21.6973	0.000158525	96.022	0.999705	35.3004	0.00438247	113.53	0.999132	30.9019	0.000173552	94.834	0.999951	43.5761	9.18641e-09	142.46	0.999981	47.1212	9.87981e-06	116.28	0.945826
V5AVK1	251	>tr|V5AVK1|V5AVK1_TRYCR Uncharacterized protein OS=Trypanosoma cruzi Dm28c GN=TCDM_06955 PE=4 SV=1	0.811567	6.34166	3.69097e-24	220.34	185.41	201.57	0	0	0	0	0	0	0	0	0	0	0	0	0	0	0	0	0	0	0	0	0	0	0	0	0	0	0	0	0	0	0	0	0.792382	5.81669	3.69097e-24	220.34	0.811567	6.34166	1.16197e-16	201.57	0
V5AVL7	48	>tr|V5AVL7|V5AVL7_TRYCR Uncharacterized protein OS=Trypanosoma cruzi Dm28c GN=TCDM_14292 PE=4 SV=1	0.996732	24.8434	4.585e-10	169.77	147.44	116.98	0.996732	24.8434	0.000293363	116.98	0.9433	12.2107	0.000189788	121.48	0.97624	16.1371	0.000489418	109.12	0.985808	18.4175	0.000532083	107.41	0.982226	17.4243	0.000428224	111.57	0.988861	19.4828	0.000372432	113.81	0.979987	16.899	0.000823952	102.07	0.963404	14.2038	0.000959794	99.881	0	0	0	0	0	0	0	0	0.91238
V5AVL7	63	>tr|V5AVL7|V5AVL7_TRYCR Uncharacterized protein OS=Trypanosoma cruzi Dm28c GN=TCDM_14292 PE=4 SV=1	0.552031	0.907219	0.00168837	103.94	56.435	103.94	0	0	0	0	0	0	0	0	0	0	0	0	0	0	0	0	0	0	0	0	0	0	0	0	0	0	0	0	0.552031	0.907219	0.00168837	103.94	0	0	0	0	0	0	0	0	0
V5AVN1	35	>tr|V5AVN1|V5AVN1_TRYCR Uncharacterized protein OS=Trypanosoma cruzi Dm28c GN=TCDM_06883 PE=4 SV=1	0.999999	59.2699	0.00034781	124.78	94.209	118.52	0.999998	56.4363	0.000551376	118.52	0.999969	45.1625	0.00034781	124.78	0.999991	50.6806	0.00109185	108.58	0.999686	35.1298	0.000990758	110.44	0.999959	43.908	0.000837681	113.25	0.999816	37.9021	0.000622841	117.2	0.999994	52.0854	0.000837681	113.25	0.999999	59.2699	0.000368828	123.72	0	0	0	0	0	0	0	0	0.999967
V5AVN1	499	>tr|V5AVN1|V5AVN1_TRYCR Uncharacterized protein OS=Trypanosoma cruzi Dm28c GN=TCDM_06883 PE=4 SV=1	0.999978	46.6121	5.38705e-10	160.2	124.03	160.2	0	0	0	0	0	0	0	0	0	0	0	0	0	0	0	0	0	0	0	0	0	0	0	0	0	0	0	0	0	0	0	0	0.999529	33.3503	3.95096e-07	136.59	0.999978	46.6121	5.38705e-10	160.2	0
V5AVN1	627	>tr|V5AVN1|V5AVN1_TRYCR Uncharacterized protein OS=Trypanosoma cruzi Dm28c GN=TCDM_06883 PE=4 SV=1	0.977705	17.3052	0.000999287	125.74	79.384	125.74	0.704204	4.54883	0.0027012	111.17	0.693804	5.23569	0.00296729	109.39	0.809348	7.9915	0.00561374	97.163	0.925159	11.4489	0.00126434	120.77	0.91096	11.1625	0.0112043	80.834	0.917793	11.5728	0.0037099	105.13	0.889342	10.1718	0.00492722	100.04	0.977705	17.3052	0.000999287	125.74	0.714906	5.1541	0.0049953	99.752	0.939331	12.7977	0.00152505	119.03	0.643733
V5AVR5	230	>tr|V5AVR5|V5AVR5_TRYCR Uncharacterized protein OS=Trypanosoma cruzi Dm28c GN=TCDM_06823 PE=4 SV=1	0.995943	28.5739	1.06325e-20	197.6	158.56	165.19	0	0	0	0	0	0	0	0	0	0	0	0	0	0	0	0	0	0	0	0	0	0	0	0	0	0	0	0	0	0	0	0	0.995943	28.5739	1.06325e-20	197.6	0.983435	18.2516	4.00583e-15	180.04	0
V5AVR5	135	>tr|V5AVR5|V5AVR5_TRYCR Uncharacterized protein OS=Trypanosoma cruzi Dm28c GN=TCDM_06823 PE=4 SV=1	0.916708	11.7927	0.00128053	92.38	67.471	70.451	0.458389	0	0.00128053	92.38	0.847206	10.7686	0.0261981	55.851	0.916708	11.7927	0.0086311	70.451	0	0	0	0	0	0	0	0	0	0	0	0	0	0	0	0	0	0	0	0	0	0	0	0	0	0	0	0	0.849654
V5AW13	299	>tr|V5AW13|V5AW13_TRYCR Regulatory subunit of protein kinase a-like protein OS=Trypanosoma cruzi Dm28c GN=TCDM_06738 PE=4 SV=1	0.973354	18.7799	0.0118797	52.99	39.136	41.475	0.973354	18.7799	0.0194905	46.953	0	0	0	0	0.941636	12.8529	0.0118797	52.99	0	0	0	0	0	0	0	0	0	0	0	0	0	0	0	0	0	0	0	0	0	0	0	0	0	0	0	0	0
V5AWA9	200	>tr|V5AWA9|V5AWA9_TRYCR Uncharacterized protein OS=Trypanosoma cruzi Dm28c GN=TCDM_06610 PE=4 SV=1	1	126.4	9.29158e-07	158.31	141.17	126.4	1	102.466	1.18124e-05	156.29	1	142.234	2.25967e-05	142.23	1	107.409	2.00429e-05	150.61	1	127.07	9.29158e-07	158.31	1	115.633	2.92154e-05	144.33	1	128.846	2.89638e-05	148.85	1	108.142	2.42501e-05	149.42	1	84.7337	0.00160051	93.766	1	126.433	0.00016176	134.04	1	89.5064	0.000205823	123.19	1
V5AWA9	123	>tr|V5AWA9|V5AWA9_TRYCR Uncharacterized protein OS=Trypanosoma cruzi Dm28c GN=TCDM_06610 PE=4 SV=1	0.995781	23.7296	0.00369617	85.976	55.103	60.657	0.980734	17.0675	0.0168576	66.674	0.973574	15.6634	0.0386315	53.395	0.89344	9.23471	0.0427988	51.073	0.916066	10.3799	0.0193866	65.038	0.984693	18.0842	0.0152138	69.045	0.80964	6.28716	0.0183239	66.059	0.985776	18.4074	0.00369617	85.976	0.956251	13.3961	0.00614829	78.615	0.928333	11.1238	0.00988404	79.471	0.961522	13.9775	0.0578075	55.815	0.995781
V5AWA9	228	>tr|V5AWA9|V5AWA9_TRYCR Uncharacterized protein OS=Trypanosoma cruzi Dm28c GN=TCDM_06610 PE=4 SV=1	0.996094	24.0658	3.74922e-11	183.31	98.419	116	0	0	0	0	0	0	0	0	0	0	0	0	0	0	0	0	0	0	0	0	0	0	0	0	0	0	0	0	0	0	0	0	0.996094	24.0658	9.79375e-05	140.46	0.991066	20.4522	3.74922e-11	183.31	0
V5AWA9	57	>tr|V5AWA9|V5AWA9_TRYCR Uncharacterized protein OS=Trypanosoma cruzi Dm28c GN=TCDM_06610 PE=4 SV=1	0.333286	0	0.00709233	85.166	70.004	70.02	0	0	0	0	0	0	0	0	0	0	0	0	0	0	0	0	0	0	0	0	0.333277	0	0.00709233	85.166	0	0	0	0	0.333054	0	0.0381075	66.76	0.333286	0	0.0300731	70.02	0	0	0	0	0
V5AWH0	441	>tr|V5AWH0|V5AWH0_TRYCR Uncharacterized protein OS=Trypanosoma cruzi Dm28c GN=TCDM_06491 PE=4 SV=1	1	171.681	1.28923e-16	200.9	167.11	200.9	0	0	0	0	0	0	0	0	0	0	0	0	0	0	0	0	0	0	0	0	0	0	0	0	0	0	0	0	0	0	0	0	1	105.652	1.64107e-11	188.9	1	171.681	1.28923e-16	200.9	0
V5AWJ7	701	>tr|V5AWJ7|V5AWJ7_TRYCR Uncharacterized protein OS=Trypanosoma cruzi Dm28c GN=TCDM_06438 PE=4 SV=1	1	91.5024	0.000222389	131.08	95.405	131.08	1	78.8287	0.00101506	109.99	0.999999	61.2244	0.00312424	93.478	0.999991	50.2892	0.0173731	73.758	0.999975	46.0243	0.0117779	77.372	0.999999	61.96	0.00663594	86.214	1	75.1008	0.00168844	103.13	1	91.5024	0.000222389	131.08	0.999972	45.5644	0.00633126	86.738	0	0	0	0	0	0	0	0	0
V5AWK1	140	>tr|V5AWK1|V5AWK1_TRYCR Uncharacterized protein OS=Trypanosoma cruzi Dm28c GN=TCDM_06445 PE=4 SV=1	0.999999	59.031	1.36932e-06	171.15	109.92	171.15	0	0	0	0	0	0	0	0	0	0	0	0	0	0	0	0	0	0	0	0	0	0	0	0	0.999872	38.9245	0.010557	79.471	0	0	0	0	0.999993	51.3525	0.000115264	139.29	0.999999	59.031	1.36932e-06	171.15	0
V5AWK1	467	>tr|V5AWK1|V5AWK1_TRYCR Uncharacterized protein OS=Trypanosoma cruzi Dm28c GN=TCDM_06445 PE=4 SV=1	1	95.223	4.55658e-05	139.08	111.81	106.87	0	0	0	0	0	0	0	0	0	0	0	0	0	0	0	0	0	0	0	0	0	0	0	0	0	0	0	0	0	0	0	0	1	103.765	4.55658e-05	139.08	1	95.223	0.000890756	107.98	0
V5AWK7	150	>tr|V5AWK7|V5AWK7_TRYCR Serine/threonine protein kinase OS=Trypanosoma cruzi Dm28c GN=TCDM_06460 PE=3 SV=1	1	63.706	3.9621e-18	168.77	135.81	63.706	1	129.539	6.95371e-10	136.2	1	115.632	2.31044e-10	145.28	1	124.82	4.47853e-08	124.82	1	124.029	1.0745e-10	147.69	1	116.34	3.9558e-07	116.34	1	118.108	4.37841e-08	125.06	1	83.7466	1.10073e-10	147.64	1	116.654	2.31044e-10	145.28	0	0	0	0	0	0	0	0	1
V5AWK7	169	>tr|V5AWK7|V5AWK7_TRYCR Serine/threonine protein kinase OS=Trypanosoma cruzi Dm28c GN=TCDM_06460 PE=3 SV=1	1	80.7549	0.0110174	117.2	54.654	80.755	1	112.845	0.0140065	112.84	1	89.4403	0.0396073	89.44	1	83.1822	0.059037	83.182	0	0	0	0	1	86.3444	0.0492192	86.344	0	0	0	0	0	0	0	0	0	0	0	0	0	0	0	0	0	0	0	0	1
V5AWL2	56	>tr|V5AWL2|V5AWL2_TRYCR Uncharacterized protein OS=Trypanosoma cruzi Dm28c GN=TCDM_06468 PE=4 SV=1	0.999862	38.5931	1.38712e-11	190.82	150.47	184.87	0.993016	21.5282	2.41437e-05	148.7	0.999776	36.5033	1.02686e-05	156.57	0.969549	15.0296	4.41615e-05	144.41	0.994921	22.9197	0.00026023	122.16	0.992769	21.3762	1.96915e-07	167.18	0.998711	28.8921	1.38712e-11	190.82	0.999862	38.5931	4.78249e-11	184.87	0.991889	20.874	3.99586e-08	176.42	0.997449	25.9223	7.23478e-11	180.56	0.990246	20.0655	4.21682e-11	185.86	0.992453
V5AWL2	118	>tr|V5AWL2|V5AWL2_TRYCR Uncharacterized protein OS=Trypanosoma cruzi Dm28c GN=TCDM_06468 PE=4 SV=1	0.702353	3.75573	0.00154532	111.27	36.732	91.469	0	0	0	0	0	0	0	0	0	0	0	0	0	0	0	0	0	0	0	0	0	0	0	0	0	0	0	0	0	0	0	0	0.702353	3.75573	0.00154532	111.27	0.686554	3.42113	0.00296361	98.898	0
V5AWL2	120	>tr|V5AWL2|V5AWL2_TRYCR Uncharacterized protein OS=Trypanosoma cruzi Dm28c GN=TCDM_06468 PE=4 SV=1	0.999962	44.6859	0.000101268	158.47	60.874	138.25	0	0	0	0	0	0	0	0	0	0	0	0	0	0	0	0	0	0	0	0	0	0	0	0	0	0	0	0	0	0	0	0	0.998982	32.9298	0.000101268	158.47	0.999962	44.6859	0.000284666	138.25	0
V5AWM0	313	>tr|V5AWM0|V5AWM0_TRYCR Uncharacterized protein OS=Trypanosoma cruzi Dm28c GN=TCDM_06481 PE=4 SV=1	1	86.803	0.00521562	86.803	60.74	86.803	0	0	0	0	0	0	0	0	0	0	0	0	0	0	0	0	0	0	0	0	0	0	0	0	0	0	0	0	0	0	0	0	0	0	0	0	0	0	0	0	1
V5AWM0	754	>tr|V5AWM0|V5AWM0_TRYCR Uncharacterized protein OS=Trypanosoma cruzi Dm28c GN=TCDM_06481 PE=4 SV=1	0.995494	23.4424	1.42388e-07	169.64	126.8	169.64	0	0	0	0	0	0	0	0	0	0	0	0	0	0	0	0	0	0	0	0	0	0	0	0	0	0	0	0	0	0	0	0	0	0	0	0	0	0	0	0	0.995494
V5AWM0	756	>tr|V5AWM0|V5AWM0_TRYCR Uncharacterized protein OS=Trypanosoma cruzi Dm28c GN=TCDM_06481 PE=4 SV=1	0.72256	4.15706	1.24389e-05	155.86	124.86	155.86	0	0	0	0	0	0	0	0	0	0	0	0	0	0	0	0	0	0	0	0	0	0	0	0	0	0	0	0	0	0	0	0	0	0	0	0	0	0	0	0	0
V5AWP7	111	>tr|V5AWP7|V5AWP7_TRYCR Uncharacterized protein OS=Trypanosoma cruzi Dm28c GN=TCDM_06403 PE=3 SV=1	0.651578	2.83111	4.2848e-12	181.51	134.3	148.52	0	0	0	0	0	0	0	0	0.627371	2.28706	0.000714215	112.16	0.651578	2.83111	2.21081e-06	154.51	0.498362	0	0.00146425	99.044	0	0	0	0	0.579956	1.40721	0.000674249	113.11	0	0	0	0	0	0	0	0	0	0	0	0	0.600573
V5AWP7	113	>tr|V5AWP7|V5AWP7_TRYCR Uncharacterized protein OS=Trypanosoma cruzi Dm28c GN=TCDM_06403 PE=3 SV=1	0.994989	23.3424	1.35449e-24	212.32	150.67	176.28	0.967915	14.9635	3.01447e-06	150.92	0.934981	11.7639	2.62098e-06	152.68	0.969467	15.0343	1.26951e-08	171.71	0.969274	15.0365	1.35449e-24	212.32	0.498362	0	0.00146425	99.044	0.871995	8.49136	0.000153299	133.9	0	0	0	0	0	0	0	0	0	0	0	0	0	0	0	0	0.994989
V5AWY6	173	>tr|V5AWY6|V5AWY6_TRYCR Uncharacterized protein OS=Trypanosoma cruzi Dm28c GN=TCDM_06277 PE=4 SV=1	0.971724	15.362	5.59224e-06	126.43	109.37	63.606	0	0	0	0	0.866563	8.12525	0.00585845	72.968	0	0	0	0	0	0	0	0	0	0	0	0	0	0	0	0	0	0	0	0	0	0	0	0	0.838186	7.14326	0.000363678	103.71	0.794754	5.87972	0.0027895	82.609	0.825356
V5AX12	656	>tr|V5AX12|V5AX12_TRYCR Uncharacterized protein OS=Trypanosoma cruzi Dm28c GN=TCDM_06190 PE=4 SV=1	0.999872	41.9269	0.00154705	115.37	86.566	84.352	0.998904	32.6084	0.00484197	89.827	0.995867	26.8297	0.00741869	83.243	0.989265	22.6556	0.0209311	68.657	0.994513	25.5932	0.00460428	90.434	0.997328	28.7299	0.00471585	90.149	0.997817	29.6101	0.00698483	84.352	0.977104	17.4126	0.0150474	73.219	0.977271	19.3447	0.027373	63.662	0.992791	24.4002	0.016764	71.888	0.999147	33.6993	0.0157104	72.705	0.999655
V5AX17	144	>tr|V5AX17|V5AX17_TRYCR Uncharacterized protein OS=Trypanosoma cruzi Dm28c GN=TCDM_06197 PE=4 SV=1	0.499899	0	7.21415e-09	140.69	117.49	108.69	0.49553	0	0.0390574	59.673	0	0	0	0	0.493679	0	0.000338696	84.285	0.499899	0	8.97101e-06	108.69	0.495972	0	7.21415e-09	140.69	0.499184	0	7.59204e-05	92.551	0.499842	0	3.46419e-06	118.67	0.499761	0	3.19306e-07	127.25	0.499369	0	0.000485306	74	0.482165	0	0.000440956	74.859	0.489388
V5AX17	145	>tr|V5AX17|V5AX17_TRYCR Uncharacterized protein OS=Trypanosoma cruzi Dm28c GN=TCDM_06197 PE=4 SV=1	0.83467	7.25107	3.13002e-12	157.61	132.46	131.35	0.78053	6.06454	5.87016e-05	101.22	0	0	0	0	0.493679	0	0.000338696	84.285	0.499899	0	8.97101e-06	108.69	0.829972	7.06551	3.13002e-12	157.61	0.83467	7.25107	1.59979e-07	131.35	0.805166	6.50454	3.46419e-06	118.67	0.533741	0.879447	3.19306e-07	127.25	0.499369	0	0.000485306	74	0.482165	0	0.000440956	74.859	0.489388
V5AX17	111	>tr|V5AX17|V5AX17_TRYCR Uncharacterized protein OS=Trypanosoma cruzi Dm28c GN=TCDM_06197 PE=4 SV=1	0.610975	2.45785	0.000503892	122.14	85.454	122.14	0.496703	2.14555	0.000610616	119.8	0	0	0	0	0.610975	2.45785	0.000503892	122.14	0.392339	0	0.00825545	77.795	0.412329	0	0.000630955	119.51	0.582821	3.6415	0.00307318	91.317	0	0	0	0	0	0	0	0	0	0	0	0	0	0	0	0	0
V5AX17	112	>tr|V5AX17|V5AX17_TRYCR Uncharacterized protein OS=Trypanosoma cruzi Dm28c GN=TCDM_06197 PE=4 SV=1	0.899652	10.2647	4.85206e-11	180.39	141.44	164.58	0.680252	6.33914	0.000493802	122.5	0.857236	9.60065	4.85206e-11	180.39	0.898596	10.123	6.74036e-05	144.17	0.68118	3.99005	0.00825545	77.795	0.628522	5.39216	0.000106157	139.46	0.899652	10.2647	2.21425e-07	164.58	0	0	0	0	0.818184	9.77645	0.00637243	82.709	0	0	0	0	0	0	0	0	0
V5AX17	100	>tr|V5AX17|V5AX17_TRYCR Uncharacterized protein OS=Trypanosoma cruzi Dm28c GN=TCDM_06197 PE=4 SV=1	0.984468	18.0197	0.00102149	125.31	82.445	125.31	0.924505	10.8799	0.00656918	93.162	0.980457	17.0044	0.00594528	95.775	0.815203	6.44574	0.00261566	111.74	0.962232	14.0616	0.00526343	98.629	0.981057	17.1424	0.00156767	118.74	0.982169	17.4116	0.00656918	93.162	0.95794	13.5747	0.00593559	95.815	0.877457	8.54937	0.00332358	107.01	0.852943	7.63486	0.00526343	98.629	0.837979	7.13668	0.00387632	104.44	0.887779
V5AX17	179	>tr|V5AX17|V5AX17_TRYCR Uncharacterized protein OS=Trypanosoma cruzi Dm28c GN=TCDM_06197 PE=4 SV=1	0.878295	11.8734	0.013247	58.082	36.612	58.082	0	0	0	0	0	0	0	0	0	0	0	0	0	0	0	0	0.815908	6.95414	0.0333291	50.47	0	0	0	0	0	0	0	0	0	0	0	0	0	0	0	0	0.878295	11.8734	0.013247	58.082	0
V5AX22	16	>tr|V5AX22|V5AX22_TRYCR Fatty acyl CoA synthetase 2 OS=Trypanosoma cruzi Dm28c GN=TCDM_06209 PE=4 SV=1	0.999785	39.0147	0.000196464	126.43	106.91	126.43	0	0	0	0	0	0	0	0	0	0	0	0	0	0	0	0	0	0	0	0	0	0	0	0	0	0	0	0	0	0	0	0	0.997533	27.6694	0.000211625	125.51	0.999785	39.0147	0.000196464	126.43	0
V5AX28	184	>tr|V5AX28|V5AX28_TRYCR Uncharacterized protein OS=Trypanosoma cruzi Dm28c GN=TCDM_06216 PE=4 SV=1	0.963173	17.2517	1.27355e-10	156.2	139.05	90.378	0.881767	9.78304	0.0104867	83.733	0.87846	9.81821	2.28851e-05	125.35	0.867525	11.1718	0.000372164	112.37	0.87452	11.4422	0.00151452	102.92	0.544956	3.09759	0.0394958	49.318	0.8875	11.9935	0.00395285	93.712	0	0	0	0	0	0	0	0	0	0	0	0	0	0	0	0	0.963173
V5AX28	186	>tr|V5AX28|V5AX28_TRYCR Uncharacterized protein OS=Trypanosoma cruzi Dm28c GN=TCDM_06216 PE=4 SV=1	0.425006	0	0.000372164	112.37	99.765	112.37	0.333329	0	0.0137461	79.36	0.384733	0	0.000508868	108.96	0	0	0	0	0	0	0	0	0	0	0	0	0	0	0	0	0	0	0	0	0	0	0	0	0	0	0	0	0	0	0	0	0.425006
V5AX28	34	>tr|V5AX28|V5AX28_TRYCR Uncharacterized protein OS=Trypanosoma cruzi Dm28c GN=TCDM_06216 PE=4 SV=1	0.552975	3.02496	8.83399e-07	160.45	119.93	160.45	0	0	0	0	0	0	0	0	0	0	0	0	0	0	0	0	0	0	0	0	0	0	0	0	0	0	0	0	0	0	0	0	0	0	0	0	0	0	0	0	0.343953
V5AX28	35	>tr|V5AX28|V5AX28_TRYCR Uncharacterized protein OS=Trypanosoma cruzi Dm28c GN=TCDM_06216 PE=4 SV=1	0.894854	11.1905	2.00939e-12	187.75	155.83	176.85	0.722371	5.08616	1.11711e-06	159.4	0.836583	9.77945	0.000266079	124.98	0	0	0	0	0	0	0	0	0.649614	2.93584	3.71238e-05	141.22	0	0	0	0	0	0	0	0	0	0	0	0	0.619136	5.15903	0.00095577	106.44	0	0	0	0	0.664927
V5AX28	189	>tr|V5AX28|V5AX28_TRYCR Uncharacterized protein OS=Trypanosoma cruzi Dm28c GN=TCDM_06216 PE=4 SV=1	0.537623	1.60689	6.56026e-08	174.81	101.87	118.05	0.4702	0	0.00325151	120.71	0.424173	0	0.0382887	85.224	0	0	0	0	0	0	0	0	0	0	0	0	0.497516	0	0.00335424	95.365	0	0	0	0	0	0	0	0	0	0	0	0	0	0	0	0	0
V5AX28	191	>tr|V5AX28|V5AX28_TRYCR Uncharacterized protein OS=Trypanosoma cruzi Dm28c GN=TCDM_06216 PE=4 SV=1	0.681514	4.79037	6.56026e-08	174.81	101.87	128.4	0.486551	0	0.00325151	120.71	0.424173	0	0.0382887	85.224	0.567254	1.20024	0.000839247	113.73	0	0	0	0	0	0	0	0	0.497516	0	0.00335424	95.365	0	0	0	0	0	0	0	0	0	0	0	0	0	0	0	0	0.681514
V5AX28	194	>tr|V5AX28|V5AX28_TRYCR Uncharacterized protein OS=Trypanosoma cruzi Dm28c GN=TCDM_06216 PE=4 SV=1	0.999553	35.2425	2.784e-11	184.97	131.45	184.97	0.819505	8.54408	0.00750235	109.77	0.979475	18.6281	5.01484e-06	161.96	0.992366	24.1494	0.00100443	132.86	0.986395	21.5817	0.000381609	140.12	0	0	0	0	0.999233	34.1623	5.21869e-05	149.18	0	0	0	0	0	0	0	0	0	0	0	0	0	0	0	0	0.999553
V5AX55	476	>tr|V5AX55|V5AX55_TRYCR Uncharacterized protein OS=Trypanosoma cruzi Dm28c GN=TCDM_06121 PE=4 SV=1	0.979728	16.8422	0.000150517	116.85	76.711	116.85	0	0	0	0	0	0	0	0	0	0	0	0	0	0	0	0	0	0	0	0	0	0	0	0	0	0	0	0	0	0	0	0	0	0	0	0	0.979728	16.8422	0.000150517	116.85	0
V5AX55	175	>tr|V5AX55|V5AX55_TRYCR Uncharacterized protein OS=Trypanosoma cruzi Dm28c GN=TCDM_06121 PE=4 SV=1	0.657598	3.16222	0.000133622	126.26	90.236	96.579	0.577242	3.05649	0.00482824	81.016	0.493752	0	0.0439029	67.579	0	0	0	0	0.52519	2.44477	0.0103161	88.627	0.482693	0.476529	0.00118586	108.45	0.486989	0	0.0127596	79.029	0.624236	2.35727	0.000162233	123.83	0.438598	0	0.000817391	114.75	0.598944	2.14813	0.000133622	126.26	0.58471	2.27474	0.00948451	74.657	0.47559
V5AX55	176	>tr|V5AX55|V5AX55_TRYCR Uncharacterized protein OS=Trypanosoma cruzi Dm28c GN=TCDM_06121 PE=4 SV=1	0.475181	1.6287	0.0137758	71.376	43.661	71.376	0	0	0	0	0	0	0	0	0	0	0	0	0	0	0	0	0	0	0	0	0.475181	1.6287	0.0137758	71.376	0	0	0	0	0	0	0	0	0	0	0	0	0	0	0	0	0
V5AX70	248	>tr|V5AX70|V5AX70_TRYCR Uncharacterized protein OS=Trypanosoma cruzi Dm28c GN=TCDM_06141 PE=4 SV=1	0.999851	38.2537	0.00136748	137.4	83.391	127.52	0.986691	18.7003	0.00816594	107.97	0.992941	21.4817	0.00136748	137.4	0.993486	21.8367	0.00304661	122.18	0.985409	18.2953	0.00700918	110.98	0.921223	10.6796	0.00290108	123.26	0.977199	16.3204	0.0254089	84.169	0.997095	25.3562	0.0142378	97.452	0.985649	18.3684	0.0160247	94.538	0.999851	38.2537	0.00232512	127.52	0.997438	25.903	0.00700918	110.98	0.99795
V5AX70	250	>tr|V5AX70|V5AX70_TRYCR Uncharacterized protein OS=Trypanosoma cruzi Dm28c GN=TCDM_06141 PE=4 SV=1	0.892429	9.18878	0.00252694	126.03	71.96	126.03	0	0	0	0	0	0	0	0	0	0	0	0	0.803484	6.11588	0.0247523	84.821	0.879752	8.64285	0.00316691	121.29	0	0	0	0	0	0	0	0	0	0	0	0	0.892429	9.18878	0.00252694	126.03	0	0	0	0	0
V5AX70	192	>tr|V5AX70|V5AX70_TRYCR Uncharacterized protein OS=Trypanosoma cruzi Dm28c GN=TCDM_06141 PE=4 SV=1	1	64.2645	0.00793152	89.171	54.369	64.265	1	54.7838	0.0196043	71.221	1	61.9583	0.0242052	67.214	1	48.998	0.0165453	73.885	1	58.592	0.026429	65.278	1	68.7856	0.0224009	68.786	1	58.6993	0.0118661	79.148	1	66.19	0.00793152	89.171	1	64.1031	0.0253814	66.19	0	0	0	0	0	0	0	0	1
V5AX85	1093	>tr|V5AX85|V5AX85_TRYCR Myosin heavy chain OS=Trypanosoma cruzi Dm28c GN=TCDM_06166 PE=4 SV=1	1	87.0834	4.92487e-07	166.48	146.22	166.48	0	0	0	0	0	0	0	0	0	0	0	0	0	0	0	0	1	65.6137	0.00122293	123.14	0	0	0	0	1	75.0244	1.41636e-05	160.63	1	87.0834	4.92487e-07	166.48	0	0	0	0	0	0	0	0	0
V5AXQ8	110	>tr|V5AXQ8|V5AXQ8_TRYCR Uncharacterized protein OS=Trypanosoma cruzi Dm28c GN=TCDM_05891 PE=4 SV=1	0.998596	28.5197	5.04538e-22	208.85	180.46	153.92	0	0	0	0	0	0	0	0	0	0	0	0	0	0	0	0	0	0	0	0	0	0	0	0	0	0	0	0	0	0	0	0	0.998223	27.4956	5.04538e-22	208.85	0.998596	28.5197	1.49315e-11	192.23	0
V5AXR7	830	>tr|V5AXR7|V5AXR7_TRYCR Uncharacterized protein OS=Trypanosoma cruzi Dm28c GN=TCDM_05909 PE=4 SV=1	1	70.5324	8.76461e-06	163.62	133.68	146.84	0	0	0	0	0	0	0	0	0	0	0	0	0	0	0	0	0	0	0	0	0	0	0	0	0.999998	57.3894	0.00137407	128.74	0.999909	41.3913	0.0160707	98.676	1	66.9095	8.76461e-06	163.62	1	70.5324	0.000260216	146.84	0
V5AXW0	1007	>tr|V5AXW0|V5AXW0_TRYCR Uncharacterized protein OS=Trypanosoma cruzi Dm28c GN=TCDM_05866 PE=4 SV=1	1	99.8343	0.0016625	130.19	77.173	99.834	1	81.7894	0.0235262	81.789	1	108.661	0.00668281	108.66	1	94.781	0.00608193	110.51	1	71.5287	0.00911027	103.11	1	91.7115	0.00911027	103.11	1	113.253	0.00215915	125.84	1	83.8688	0.00248754	122.97	1	104.905	0.00400418	116.9	0	0	0	0	1	101.304	0.00347907	118.52	1
V5AXW0	1011	>tr|V5AXW0|V5AXW0_TRYCR Uncharacterized protein OS=Trypanosoma cruzi Dm28c GN=TCDM_05866 PE=4 SV=1	1	99.8343	0.0016625	130.19	77.173	99.834	1	81.7894	0.0235262	81.789	1	108.661	0.00668281	108.66	1	94.781	0.00608193	110.51	1	71.5287	0.00911027	103.11	1	91.7115	0.00911027	103.11	1	113.253	0.00215915	125.84	1	83.8688	0.00248754	122.97	1	104.905	0.00400418	116.9	0	0	0	0	1	101.304	0.00347907	118.52	1
V5AXW0	778	>tr|V5AXW0|V5AXW0_TRYCR Uncharacterized protein OS=Trypanosoma cruzi Dm28c GN=TCDM_05866 PE=4 SV=1	1	89.9595	0.000389864	122.66	98.408	116.9	0	0	0	0	0	0	0	0	0	0	0	0	0	0	0	0	0	0	0	0	0	0	0	0	0	0	0	0	0	0	0	0	0	0	0	0	1	89.9595	0.000389864	122.66	0
V5AXW5	55	>tr|V5AXW5|V5AXW5_TRYCR Uncharacterized protein OS=Trypanosoma cruzi Dm28c GN=TCDM_05875 PE=4 SV=1	1	139.635	3.55824e-05	155	103.75	139.64	1	94.7168	0.000113121	139.66	1	136.136	8.04126e-05	145.28	1	126.161	0.000320277	126.16	1	141.711	0.000101178	141.71	1	122.327	0.000396525	122.33	1	103.137	0.000133655	136.14	1	130.613	0.000134317	136.02	1	131.826	9.22808e-05	143.24	1	118.08	0.000106605	140.78	1	118.08	4.62487e-05	152	1
V5AXX0	68	>tr|V5AXX0|V5AXX0_TRYCR Uncharacterized protein OS=Trypanosoma cruzi Dm28c GN=TCDM_13844 PE=4 SV=1	0.883801	8.84789	0.000819306	93.106	75.24	85.177	0	0	0	0	0	0	0	0	0.883801	8.84789	0.00128657	89.557	0.766127	5.28216	0.000819306	93.106	0	0	0	0	0.78471	5.83801	0.00257544	82.578	0.432989	0	0.0356144	52.599	0.791261	6.06661	0.00668369	73.294	0	0	0	0	0	0	0	0	0
V5AXX8	924	>tr|V5AXX8|V5AXX8_TRYCR Uncharacterized protein OS=Trypanosoma cruzi Dm28c GN=TCDM_05787 PE=4 SV=1	0.743024	4.61111	1.90226e-18	179.17	129.94	120.44	0.5	0	0.000254668	108.14	0.5	0	1.90226e-18	179.17	0	0	0	0	0.5	0	0.00147614	96.777	0	0	0	0	0.5	0	5.89808e-06	130.49	0	0	0	0	0.743024	4.61111	4.26232e-07	135.55	0	0	0	0	0	0	0	0	0.5
V5AXX8	890	>tr|V5AXX8|V5AXX8_TRYCR Uncharacterized protein OS=Trypanosoma cruzi Dm28c GN=TCDM_05787 PE=4 SV=1	1	101.089	3.84842e-14	201.3	135.61	163.62	1	121.582	5.70306e-07	175.6	1	132.036	1.53778e-07	177.93	1	120.967	2.15184e-06	166.79	1	105.311	7.57697e-06	162.88	1	137.15	2.71838e-09	180.95	1	142.523	3.84842e-14	201.3	1	110.398	1.47321e-05	160.87	1	102.015	1.67828e-09	185.66	1	114.314	5.70306e-07	175.6	1	122.552	2.55069e-09	181.71	1
V5AXX8	875	>tr|V5AXX8|V5AXX8_TRYCR Uncharacterized protein OS=Trypanosoma cruzi Dm28c GN=TCDM_05787 PE=4 SV=1	0.661992	2.91926	0.000689306	110.31	61.738	110.31	0	0	0	0	0	0	0	0	0	0	0	0	0	0	0	0	0	0	0	0	0	0	0	0	0	0	0	0	0	0	0	0	0.661992	2.91926	0.000689306	110.31	0	0	0	0	0
V5AXX8	876	>tr|V5AXX8|V5AXX8_TRYCR Uncharacterized protein OS=Trypanosoma cruzi Dm28c GN=TCDM_05787 PE=4 SV=1	0.896651	9.38319	0.000375856	117.2	76.036	112.84	0	0	0	0	0	0	0	0	0	0	0	0	0	0	0	0	0	0	0	0	0	0	0	0	0	0	0	0	0	0	0	0	0.896651	9.38319	0.000375856	117.2	0	0	0	0	0
V5AY16	258	>tr|V5AY16|V5AY16_TRYCR Uncharacterized protein OS=Trypanosoma cruzi Dm28c GN=TCDM_05731 PE=4 SV=1	0.999739	37.8768	1.82665e-07	143.72	103.71	99.414	0.978442	17.8212	0.0399132	57.188	0	0	0	0	0.997331	26.0954	0.00297173	89.631	0	0	0	0	0.994463	22.5508	0.00463573	87.098	0.995113	24.2025	0.00779184	77.584	0.991513	20.677	0.00398129	88.504	0.999739	37.8768	0.0011481	99.414	0	0	0	0	0.999257	31.6943	1.82665e-07	143.72	0
V5AY16	261	>tr|V5AY16|V5AY16_TRYCR Uncharacterized protein OS=Trypanosoma cruzi Dm28c GN=TCDM_05731 PE=4 SV=1	0.99935	31.9397	0.00398129	88.504	32.08	87.098	0	0	0	0	0	0	0	0	0	0	0	0	0	0	0	0	0.99935	31.9397	0.00463573	87.098	0	0	0	0	0.999028	30.1429	0.00398129	88.504	0	0	0	0	0	0	0	0	0	0	0	0	0
V5AY23	324	>tr|V5AY23|V5AY23_TRYCR Uncharacterized protein OS=Trypanosoma cruzi Dm28c GN=TCDM_05744 PE=4 SV=1	0.633448	2.38738	0.00890956	81.713	50.099	81.713	0.633448	2.38738	0.00890956	81.713	0	0	0	0	0	0	0	0	0	0	0	0	0	0	0	0	0	0	0	0	0	0	0	0	0	0	0	0	0	0	0	0	0	0	0	0	0
V5AY30	124	>tr|V5AY30|V5AY30_TRYCR Uncharacterized protein OS=Trypanosoma cruzi Dm28c GN=TCDM_05757 PE=4 SV=1	1	118.228	0.00570817	118.23	93.813	118.23	0	0	0	0	1	118.228	0.00570817	118.23	0	0	0	0	0	0	0	0	0	0	0	0	0	0	0	0	0	0	0	0	0	0	0	0	0	0	0	0	0	0	0	0	0
V5AY30	108	>tr|V5AY30|V5AY30_TRYCR Uncharacterized protein OS=Trypanosoma cruzi Dm28c GN=TCDM_05757 PE=4 SV=1	0.999962	45.1962	0.00341482	93.392	66.603	93.392	0	0	0	0	0	0	0	0	0	0	0	0	0	0	0	0	0	0	0	0	0	0	0	0	0	0	0	0	0	0	0	0	0.999739	36.7413	0.0139932	76.133	0.999962	45.1962	0.00341482	93.392	0
V5AY30	323	>tr|V5AY30|V5AY30_TRYCR Uncharacterized protein OS=Trypanosoma cruzi Dm28c GN=TCDM_05757 PE=4 SV=1	0.999237	34.183	0.000305841	119.46	79.814	103.71	0	0	0	0	0	0	0	0	0	0	0	0	0	0	0	0	0.788422	7.34499	0.0502579	78.653	0	0	0	0	0.999237	34.183	0.000305841	119.46	0	0	0	0	0	0	0	0	0	0	0	0	0
V5AY30	363	>tr|V5AY30|V5AY30_TRYCR Uncharacterized protein OS=Trypanosoma cruzi Dm28c GN=TCDM_05757 PE=4 SV=1	0.996279	24.2769	1.12872e-05	139.81	109.59	108.71	0.984865	18.1344	0.000271821	110.37	0.994664	22.705	0.000102213	122.97	0	0	0	0	0	0	0	0	0	0	0	0	0	0	0	0	0	0	0	0	0	0	0	0	0	0	0	0	0	0	0	0	0.982097
V5AY30	371	>tr|V5AY30|V5AY30_TRYCR Uncharacterized protein OS=Trypanosoma cruzi Dm28c GN=TCDM_05757 PE=4 SV=1	0.948233	15.2629	0.0115747	66.989	43.354	66.989	0	0	0	0	0.945545	14.9822	0.053183	43.761	0	0	0	0	0.948233	15.2629	0.0115747	66.989	0	0	0	0	0	0	0	0	0	0	0	0	0	0	0	0	0	0	0	0	0	0	0	0	0
V5AY30	348	>tr|V5AY30|V5AY30_TRYCR Uncharacterized protein OS=Trypanosoma cruzi Dm28c GN=TCDM_05757 PE=4 SV=1	0.986376	20.8314	3.58786e-27	210.26	174.09	195.55	0.76916	7.67435	3.34511e-15	188.54	0.754891	5.56751	1.12139e-11	175.56	0.493248	0	4.30181e-08	162.91	0.75289	6.67489	0.000227477	127.16	0.980992	18.1079	3.26972e-15	182.47	0.489358	0	2.84841e-05	141.29	0.704971	4.60447	2.19189e-11	172.5	0.675833	4.95698	2.68463e-15	185.64	0.427872	0	3.03858e-15	190.87	0.748966	6.57765	3.75064e-06	145.83	0.502385
V5AY30	353	>tr|V5AY30|V5AY30_TRYCR Uncharacterized protein OS=Trypanosoma cruzi Dm28c GN=TCDM_05757 PE=4 SV=1	0.999956	43.4329	4.64159e-08	158.94	139.28	135.84	0.999773	39.179	4.64159e-08	158.94	0.992635	25.3598	0.000257182	112.41	0	0	0	0	0.937635	14.0483	0.0205397	65.438	0.996169	26.3607	3.36669e-05	131.97	0	0	0	0	0.999547	33.9026	1.03862e-05	138.57	0.998893	29.528	8.27531e-06	140.88	0.999061	31.1686	2.63565e-05	133.17	0.998307	31.1039	6.42933e-08	156.88	0
V5AY30	360	>tr|V5AY30|V5AY30_TRYCR Uncharacterized protein OS=Trypanosoma cruzi Dm28c GN=TCDM_05757 PE=4 SV=1	1	65.1868	4.01534e-28	216.61	166.42	171.91	0.999999	62.2294	1.30905e-11	175.02	0.999983	47.608	7.99177e-08	153.58	0.999993	51.4569	1.5114e-15	188.27	0.999973	45.7402	4.06129e-15	179.85	0.999998	57.892	5.83567e-08	157.56	0.999855	38.6106	4.01534e-28	216.61	1	65.1868	4.36811e-15	178.84	0.999999	60.1379	2.68463e-15	185.64	0.999993	51.822	3.03858e-15	190.87	0.999991	50.4112	2.53912e-15	184.88	0.999999
V5AY36	9	>tr|V5AY36|V5AY36_TRYCR Uncharacterized protein OS=Trypanosoma cruzi Dm28c GN=TCDM_05763 PE=4 SV=1	1	88.1416	2.60852e-07	143.72	120.08	139.7	0.999994	51.9067	0.00117276	105.38	1	76.8149	2.60852e-07	143.72	1	88.1416	4.33272e-07	139.7	1	65.321	0.000785923	107.21	0.999999	62.6519	0.00264407	101.28	0.999999	63.5808	0.0123313	77.469	0	0	0	0	0	0	0	0	0	0	0	0	0	0	0	0	1
V5AY36	29	>tr|V5AY36|V5AY36_TRYCR Uncharacterized protein OS=Trypanosoma cruzi Dm28c GN=TCDM_05763 PE=4 SV=1	0.820014	6.59438	2.21905e-08	161.31	118.92	161.31	0.820014	6.59438	2.21905e-08	161.31	0.499633	0	8.37755e-08	153.06	0.769644	5.45695	8.39707e-05	121.48	0.424461	0	0.0346111	58.712	0.685188	3.41184	2.94382e-06	146.18	0.420406	0	0.0221963	62.325	0	0	0	0	0.520139	1.61319	5.88918e-05	126.26	0	0	0	0	0	0	0	0	0.725758
V5AY36	31	>tr|V5AY36|V5AY36_TRYCR Uncharacterized protein OS=Trypanosoma cruzi Dm28c GN=TCDM_05763 PE=4 SV=1	0.986192	18.5651	3.56623e-15	181.49	123.68	181.49	0.899189	9.60077	5.96808e-08	156.29	0.986192	18.5651	3.56623e-15	181.49	0.875337	8.49333	2.03751e-08	161.55	0.424461	0	0.0346111	58.712	0.798954	6.68255	4.95447e-05	128.05	0.420406	0	0.0221963	62.325	0	0	0	0	0.808803	6.42729	5.88918e-05	126.26	0	0	0	0	0	0	0	0	0.935391
V5AY36	33	>tr|V5AY36|V5AY36_TRYCR Uncharacterized protein OS=Trypanosoma cruzi Dm28c GN=TCDM_05763 PE=4 SV=1	0.85778	8.02068	3.18289e-06	145.88	115.28	145.88	0.85778	8.02068	3.18289e-06	145.88	0	0	0	0	0	0	0	0	0	0	0	0	0	0	0	0	0	0	0	0	0	0	0	0	0	0	0	0	0	0	0	0	0	0	0	0	0
V5AY45	19	>tr|V5AY45|V5AY45_TRYCR Uncharacterized protein OS=Trypanosoma cruzi Dm28c GN=TCDM_14183 PE=4 SV=1	0.880861	9.8981	0.00108806	60.472	41.348	57.694	0	0	0	0	0	0	0	0	0	0	0	0	0	0	0	0	0	0	0	0	0	0	0	0	0	0	0	0	0	0	0	0	0	0	0	0	0.880861	9.8981	0.00108806	60.472	0
V5AY62	37	>tr|V5AY62|V5AY62_TRYCR Uncharacterized protein OS=Trypanosoma cruzi Dm28c GN=TCDM_05642 PE=4 SV=1	0.499955	0	0.00321081	98.902	75.723	98.902	0	0	0	0	0	0	0	0	0	0	0	0	0	0	0	0	0	0	0	0	0	0	0	0	0	0	0	0	0	0	0	0	0	0	0	0	0	0	0	0	0.499589
V5AY62	38	>tr|V5AY62|V5AY62_TRYCR Uncharacterized protein OS=Trypanosoma cruzi Dm28c GN=TCDM_05642 PE=4 SV=1	0.499955	0	0.00321081	98.902	75.723	98.902	0	0	0	0	0	0	0	0	0	0	0	0	0	0	0	0	0	0	0	0	0	0	0	0	0	0	0	0	0	0	0	0	0	0	0	0	0	0	0	0	0.499589
V5AY88	158	>tr|V5AY88|V5AY88_TRYCR Uncharacterized protein OS=Trypanosoma cruzi Dm28c GN=TCDM_05678 PE=4 SV=1	0.960023	14.365	0.000275016	139.76	97.364	115.92	0	0	0	0	0	0	0	0	0	0	0	0	0.960023	14.365	0.000275016	139.76	0	0	0	0	0	0	0	0	0	0	0	0	0	0	0	0	0	0	0	0	0	0	0	0	0.86509
V5AYA0	535	>tr|V5AYA0|V5AYA0_TRYCR Uncharacterized protein OS=Trypanosoma cruzi Dm28c GN=TCDM_05689 PE=4 SV=1	1	97.542	3.6185e-41	218.78	181.88	137.86	1	89.1083	3.6185e-41	218.78	1	78.2531	0.000571935	104.03	1	94.5385	1.97908e-06	133.58	0	0	0	0	1	95.7653	1.45438e-30	194.04	0	0	0	0	1	97.542	9.45462e-31	198.83	1	120.92	1.33562e-22	187.56	0	0	0	0	0	0	0	0	0
V5AYC9	85	>tr|V5AYC9|V5AYC9_TRYCR Putative serine/threonine protein kinase OS=Trypanosoma cruzi Dm28c GN=TCDM_05589 PE=4 SV=1	0.999618	35.0413	0.0151768	86.548	45.691	82.578	0.999312	31.7543	0.0453551	73.593	0.999618	35.0413	0.0151768	86.548	0.999358	33.8871	0.0151892	86.539	0.994658	23.2997	0.0442729	73.833	0.989437	22.6953	0.0337931	76.158	0.9991	31.1684	0.0227049	81.327	0.99114	20.9562	0.0643536	69.379	0.989922	21.5888	0.0684053	68.481	0.983219	17.731	0.0240253	80.411	0.931264	11.5919	0.0345122	75.998	0.969571
V5AYD4	1431	>tr|V5AYD4|V5AYD4_TRYCR Uncharacterized protein OS=Trypanosoma cruzi Dm28c GN=TCDM_05595 PE=4 SV=1	0.431829	0	0.000310724	69.704	47.66	69.704	0	0	0	0	0	0	0	0	0	0	0	0	0	0	0	0	0.313633	0	0.000310724	69.704	0	0	0	0	0.381461	0	0.00191088	58.938	0	0	0	0	0.431829	0	0.000310724	69.704	0	0	0	0	0
V5AYD4	1432	>tr|V5AYD4|V5AYD4_TRYCR Uncharacterized protein OS=Trypanosoma cruzi Dm28c GN=TCDM_05595 PE=4 SV=1	0.431829	0	0.000310724	69.704	47.66	69.704	0	0	0	0	0	0	0	0	0	0	0	0	0	0	0	0	0.313633	0	0.000310724	69.704	0	0	0	0	0.381461	0	0.00191088	58.938	0.255306	0	0.0177116	44.183	0.431829	0	0.000310724	69.704	0	0	0	0	0
V5AYD4	1433	>tr|V5AYD4|V5AYD4_TRYCR Uncharacterized protein OS=Trypanosoma cruzi Dm28c GN=TCDM_05595 PE=4 SV=1	0.255306	0	0.00406381	52.754	39.841	44.183	0	0	0	0	0	0	0	0	0	0	0	0	0	0	0	0	0	0	0	0	0	0	0	0	0	0	0	0	0.255306	0	0.00406381	52.754	0	0	0	0	0	0	0	0	0
V5AYD4	1434	>tr|V5AYD4|V5AYD4_TRYCR Uncharacterized protein OS=Trypanosoma cruzi Dm28c GN=TCDM_05595 PE=4 SV=1	0.694651	4.66531	0.000121822	75.177	58.038	66.401	0	0	0	0	0	0	0	0	0	0	0	0	0	0	0	0	0	0	0	0	0	0	0	0	0.694651	4.66531	0.000424697	66.401	0.520273	4.78612	0.000121822	75.177	0	0	0	0	0.679442	5.11967	0.000289584	70.316	0
V5AYD4	1437	>tr|V5AYD4|V5AYD4_TRYCR Uncharacterized protein OS=Trypanosoma cruzi Dm28c GN=TCDM_05595 PE=4 SV=1	0.623198	5.45098	0.00117933	61.039	41.635	61.039	0	0	0	0	0	0	0	0	0.623198	5.45098	0.00117933	61.039	0	0	0	0	0	0	0	0	0	0	0	0	0	0	0	0	0	0	0	0	0	0	0	0	0	0	0	0	0
V5AYD9	228	>tr|V5AYD9|V5AYD9_TRYCR Uncharacterized protein OS=Trypanosoma cruzi Dm28c GN=TCDM_05605 PE=4 SV=1	0.786327	7.38283	4.93038e-06	59.37	48.963	47.228	0	0	0	0	0.786327	7.38283	0.000539662	47.228	0	0	0	0	0.522791	0.41943	4.93038e-06	59.37	0	0	0	0	0	0	0	0	0	0	0	0	0	0	0	0	0	0	0	0	0	0	0	0	0
V5AYD9	262	>tr|V5AYD9|V5AYD9_TRYCR Uncharacterized protein OS=Trypanosoma cruzi Dm28c GN=TCDM_05605 PE=4 SV=1	1	76.4627	4.68112e-10	169.58	115.3	169.58	0.999946	42.7482	0.00533674	79.383	1	68.509	0.000371209	113.86	0.999999	59.533	0.00102195	98.882	0	0	0	0	0.999986	48.605	0.00216898	89.557	0	0	0	0	0	0	0	0	0	0	0	0	0	0	0	0	0	0	0	0	1
V5AYJ4	723	>tr|V5AYJ4|V5AYJ4_TRYCR ATP-dependent Clp protease subunit OS=Trypanosoma cruzi Dm28c GN=TCDM_12171 PE=3 SV=1	0.554209	1.09323	0.00196689	56.681	46.517	56.681	0	0	0	0	0	0	0	0	0	0	0	0	0	0	0	0	0	0	0	0	0	0	0	0	0	0	0	0	0	0	0	0	0	0	0	0	0	0	0	0	0.554209
V5AYJ4	732	>tr|V5AYJ4|V5AYJ4_TRYCR ATP-dependent Clp protease subunit OS=Trypanosoma cruzi Dm28c GN=TCDM_12171 PE=3 SV=1	0.991819	21.1744	1.02901e-06	92.01	76.297	78.976	0	0	0	0	0.908117	11.1994	0.000864426	61.437	0	0	0	0	0	0	0	0	0	0	0	0	0	0	0	0	0	0	0	0	0	0	0	0	0	0	0	0	0	0	0	0	0.991097
V5AYJ7	24	>tr|V5AYJ7|V5AYJ7_TRYCR Uncharacterized protein OS=Trypanosoma cruzi Dm28c GN=TCDM_05547 PE=4 SV=1	0.999956	43.5455	8.4649e-05	142.27	104.05	142.27	0.994707	22.7402	0.00130758	117.02	0.998877	29.4908	0.0017619	112.82	0.999896	39.8329	0.000626518	127.67	0.999901	40.027	0.000820254	122.3	0.99968	34.9443	0.000459079	113.14	0.998485	28.198	0.002408	106.86	0.999956	43.5455	8.4649e-05	142.27	0.999661	34.706	0.0017619	112.82	0	0	0	0	0.996865	25.0713	0.00825179	88.071	0.999427
V5AYJ7	27	>tr|V5AYJ7|V5AYJ7_TRYCR Uncharacterized protein OS=Trypanosoma cruzi Dm28c GN=TCDM_05547 PE=4 SV=1	0.984328	17.9802	0.000632901	107.11	86.045	89.26	0.862581	7.97755	0.00438099	87.863	0.925981	10.9726	0.00113647	96.135	0.923109	10.7938	0.000632901	107.11	0.935171	11.5912	0.00335972	82.925	0.748431	4.73494	0.00282404	85.287	0.923109	10.7938	0.00282404	85.287	0.984328	17.9802	0.00192309	89.26	0.915041	10.3223	0.00241671	87.083	0	0	0	0	0	0	0	0	0
V5AYJ7	543	>tr|V5AYJ7|V5AYJ7_TRYCR Uncharacterized protein OS=Trypanosoma cruzi Dm28c GN=TCDM_05547 PE=4 SV=1	1	130.946	1.35449e-24	212.32	186.34	130.95	1	185.326	2.89321e-12	185.33	1	116.133	5.37358e-07	161.99	1	165.155	2.05382e-08	167.35	1	208.586	1.86429e-24	208.59	1	168.417	1.3869e-09	178	1	59.2522	1.9215e-08	168.08	1	185.276	2.9116e-12	185.28	1	42.4255	1.35449e-24	212.32	0	0	0	0	0	0	0	0	1
V5AYJ7	475	>tr|V5AYJ7|V5AYJ7_TRYCR Uncharacterized protein OS=Trypanosoma cruzi Dm28c GN=TCDM_05547 PE=4 SV=1	1	66.7074	0.00595713	83.792	58.768	83.792	0	0	0	0	1	66.7074	0.00595713	83.792	0	0	0	0	0	0	0	0	0	0	0	0	0	0	0	0	0	0	0	0	0.999988	49.0669	0.0279486	66.152	0	0	0	0	0	0	0	0	0
V5AYJ7	484	>tr|V5AYJ7|V5AYJ7_TRYCR Uncharacterized protein OS=Trypanosoma cruzi Dm28c GN=TCDM_05547 PE=4 SV=1	1	113.454	2.46944e-25	222.11	167.01	119.48	1	173.732	3.89376e-12	192.22	1	109.599	1.1315e-07	171.52	1	75.791	1.62898e-16	199.09	1	124.422	1.85453e-11	188.34	1	121.059	5.58744e-17	204.78	1	101.485	1.97124e-16	197.28	1	127.626	2.98698e-08	176.85	1	79.0685	2.05714e-23	211.67	1	83.6221	0.00263542	94.45	1	72.2221	0.0129631	74.744	1
V5AYJ7	395	>tr|V5AYJ7|V5AYJ7_TRYCR Uncharacterized protein OS=Trypanosoma cruzi Dm28c GN=TCDM_05547 PE=4 SV=1	1	94.1655	4.8756e-22	184.93	157.26	98.112	0	0	0	0	0	0	0	0	0	0	0	0	0	0	0	0	1	101.939	2.16164e-05	126.04	1	168.215	4.8756e-22	184.93	1	140.024	9.35895e-11	158.47	1	94.1655	1.13394e-05	130.53	0	0	0	0	0	0	0	0	0
V5AYJ7	583	>tr|V5AYJ7|V5AYJ7_TRYCR Uncharacterized protein OS=Trypanosoma cruzi Dm28c GN=TCDM_05547 PE=4 SV=1	0.999052	30.2273	0.000655734	138.04	70.742	109.37	0.855631	7.70662	0.000655734	110.38	0	0	0	0	0.974811	15.8649	0.0147652	105.68	0	0	0	0	0.998183	27.4384	0.0206155	98.76	0.978128	16.5012	0.00108468	138.04	0.993378	21.9202	0.00702754	117.6	0.999052	30.2273	0.0119864	109.83	0	0	0	0	0	0	0	0	0
V5AYJ7	585	>tr|V5AYJ7|V5AYJ7_TRYCR Uncharacterized protein OS=Trypanosoma cruzi Dm28c GN=TCDM_05547 PE=4 SV=1	0.993934	21.9945	0.0108729	111.57	71.818	110.98	0	0	0	0	0.993934	21.9945	0.0112521	110.98	0	0	0	0	0.93725	11.6898	0.0108729	111.57	0.676442	2.78787	0.0256485	92.805	0.980962	16.8094	0.023488	95.361	0.793821	5.64317	0.0223427	75.611	0.873106	7.30487	0.0173591	102.61	0	0	0	0	0	0	0	0	0
V5AYN5	41	>tr|V5AYN5|V5AYN5_TRYCR Uncharacterized protein OS=Trypanosoma cruzi Dm28c GN=TCDM_05449 PE=4 SV=1	0.999598	33.9602	3.17796e-09	177	118.44	177	0.97619	16.2046	0.00107453	104.68	0.985791	18.413	2.4167e-05	144.5	0	0	0	0	0	0	0	0	0	0	0	0	0	0	0	0	0	0	0	0	0	0	0	0	0	0	0	0	0	0	0	0	0.634196
V5AYP7	612	>tr|V5AYP7|V5AYP7_TRYCR Trypanothione synthetase OS=Trypanosoma cruzi Dm28c GN=TCDM_05464 PE=4 SV=1	0.999999	59.4669	2.00506e-16	197.1	145.34	148.97	0.999995	53.4389	1.51533e-07	169.06	0.999996	54.3865	6.89817e-08	174.35	0.999991	50.5633	2.00506e-16	197.1	0.999999	59.4669	1.87151e-07	166.77	0.999995	54.2856	2.74135e-11	185.99	0.999997	55.3893	4.70517e-11	180.78	0.999997	55.1083	1.26348e-06	163.56	0.999999	58.2156	2.08397e-06	163	0.999996	54.4571	1.15982e-11	190.18	0.999998	57.8052	1.07651e-07	171.87	0.999999
V5AYR4	253	>tr|V5AYR4|V5AYR4_TRYCR Uncharacterized protein OS=Trypanosoma cruzi Dm28c GN=TCDM_05502 PE=4 SV=1	0.999996	55.4089	6.53463e-27	208.64	103.12	149.12	0.999974	47.0886	7.69722e-27	208.64	0.999967	47.3119	1.09348e-07	162.44	0.999888	40.4224	6.74032e-05	139.12	0.999988	50.9124	3.49121e-05	144.33	0.999951	45.1151	1.79404e-10	172.3	0.999996	55.4089	5.02165e-06	149.12	0.999909	41.6505	6.53463e-27	193.51	0.99995	45.126	3.24658e-07	158.8	0.999889	40.0594	4.80718e-05	142.22	0	0	0	0	0.999966
V5AYR4	255	>tr|V5AYR4|V5AYR4_TRYCR Uncharacterized protein OS=Trypanosoma cruzi Dm28c GN=TCDM_05502 PE=4 SV=1	0.837412	8.45712	0.00140221	115.2	67.66	115.2	0	0	0	0	0	0	0	0	0	0	0	0	0	0	0	0	0	0	0	0	0	0	0	0	0.837412	8.45712	0.00140221	115.2	0	0	0	0	0	0	0	0	0	0	0	0	0
V5AYR4	264	>tr|V5AYR4|V5AYR4_TRYCR Uncharacterized protein OS=Trypanosoma cruzi Dm28c GN=TCDM_05502 PE=4 SV=1	1	81.106	3.50154e-06	147.64	96.728	139.74	1	63.9633	0.000465108	123.54	0	0	0	0	0	0	0	0	0.999999	62.2895	0.000591401	120.08	0.999998	57.0662	0.0014855	107.18	0.999998	57.3046	0.000167097	134.33	1	74.1471	0.000123611	129.89	1	81.106	3.50154e-06	147.64	0	0	0	0	0	0	0	0	0.999884
V5AYR4	232	>tr|V5AYR4|V5AYR4_TRYCR Uncharacterized protein OS=Trypanosoma cruzi Dm28c GN=TCDM_05502 PE=4 SV=1	1	96.665	0.00114522	122.96	94.539	96.665	1	86.8816	0.0034555	106.2	1	88.4955	0.00182639	117.01	1	106.178	0.00214893	114.86	1	92.2389	0.00671822	92.538	1	67.3338	0.00247023	112.71	1	69.2755	0.0046535	107.97	1	77.5333	0.00444368	102.06	1	79.4891	0.00798741	97.452	1	77.5333	0.00363997	112.84	1	88.4955	0.00798741	93.623	1
V5AYR4	245	>tr|V5AYR4|V5AYR4_TRYCR Uncharacterized protein OS=Trypanosoma cruzi Dm28c GN=TCDM_05502 PE=4 SV=1	1	66.1994	0.00758641	90.05	28.271	72.2	0.999907	40.339	0.0410689	63.944	0	0	0	0	1	66.7421	0.0186003	76.064	1	66.1994	0.0184799	72.2	0.999994	52.2859	0.0119104	79.036	0.999999	60.6325	0.0169883	73.499	1	63.0844	0.0100158	83.862	0.999999	60.419	0.00758641	90.05	0	0	0	0	0	0	0	0	0.999959
V5AYV3	33	>tr|V5AYV3|V5AYV3_TRYCR Retrotransposon hot spot (RHS) protein OS=Trypanosoma cruzi Dm28c GN=TCDM_12050 PE=4 SV=1	0.999998	57.033	6.48539e-19	185.16	144.52	167.36	0.999944	42.5175	3.09231e-14	175.93	0.999793	36.838	5.77672e-14	175.02	0.99964	34.4394	5.28982e-10	157.53	0.999716	35.4587	9.57417e-08	144.43	0.999198	30.9551	1.01688e-09	151.3	0.999998	57.033	1.75982e-13	167.36	0.999946	42.6886	8.60415e-14	173.19	0.999996	53.8598	6.48539e-19	185.16	0.999996	53.7914	9.14702e-19	181.83	0.999934	41.8022	2.06021e-13	165.41	0.999807
V5AYY2	479	>tr|V5AYY2|V5AYY2_TRYCR Uncharacterized protein OS=Trypanosoma cruzi Dm28c GN=TCDM_05407 PE=3 SV=1	0.983881	15.8173	1.228e-06	135.19	74.082	87.868	0.983881	15.8173	0.0145201	87.868	0.831725	10.0193	0.0377937	51.232	0.981672	15.1088	0.0235488	69.528	0.807883	9.24888	0.028305	61.903	0.976938	15.7345	1.228e-06	135.19	0.816527	9.57467	0.053016	42.716	0.942137	10.8312	0.00117462	106.72	0.795938	3.23349	0.0494448	45.912	0.63861	5.48302	0.03148	58.332	0.768976	8.23643	0.0459229	45.878	0
V5AYY2	482	>tr|V5AYY2|V5AYY2_TRYCR Uncharacterized protein OS=Trypanosoma cruzi Dm28c GN=TCDM_05407 PE=3 SV=1	0.845769	6.51783	5.6876e-05	122.65	75.101	91.809	0.590643	1.59936	0.0126464	87.868	0.499842	0	0.0133173	79.935	0.60774	1.76963	0.0116461	82.177	0.498848	0	0.031728	58.054	0.799336	5.99722	5.6876e-05	122.65	0.579878	1.42089	0.0250806	65.677	0.845769	6.51783	0.00395285	93.712	0.627547	0.584069	0.0205347	68.916	0.499985	0	0.0143772	78.513	0.576684	1.73966	0.0122783	81.329	0.499861
V5AYY2	483	>tr|V5AYY2|V5AYY2_TRYCR Uncharacterized protein OS=Trypanosoma cruzi Dm28c GN=TCDM_05407 PE=3 SV=1	0.994694	21.7896	1.228e-06	135.19	74.082	122.65	0.506337	0	0.0145201	87.868	0.732645	4.38631	0.00314153	96.777	0.720127	4.1057	0.0173305	74.873	0.959204	13.869	0.0269471	63.462	0.994694	21.7896	1.228e-06	135.19	0.590706	2.35895	0.0222211	69.07	0.845769	6.51783	0.00117462	106.72	0.865145	5.39367	0.0205347	68.916	0.645795	2.65243	0.0143772	78.513	0.945676	12.4106	0.00574164	90.1	0.867791
V5AYY7	161	>tr|V5AYY7|V5AYY7_TRYCR Uncharacterized protein OS=Trypanosoma cruzi Dm28c GN=TCDM_05413 PE=4 SV=1	0.390904	0	0.00630014	60.325	43.606	47.822	0	0	0	0	0	0	0	0	0	0	0	0	0	0	0	0	0	0	0	0	0	0	0	0	0	0	0	0	0	0	0	0	0.321155	0	0.00630014	60.325	0.390904	0	0.0155998	47.822	0
V5AYY7	165	>tr|V5AYY7|V5AYY7_TRYCR Uncharacterized protein OS=Trypanosoma cruzi Dm28c GN=TCDM_05413 PE=4 SV=1	0.321155	0	0.00630014	60.325	43.606	60.325	0	0	0	0	0	0	0	0	0	0	0	0	0	0	0	0	0	0	0	0	0	0	0	0	0	0	0	0	0	0	0	0	0.321155	0	0.00630014	60.325	0	0	0	0	0
V5AYY7	176	>tr|V5AYY7|V5AYY7_TRYCR Uncharacterized protein OS=Trypanosoma cruzi Dm28c GN=TCDM_05413 PE=4 SV=1	0.333302	0	0.00919976	64.5	31.417	64.5	0	0	0	0	0	0	0	0	0	0	0	0	0	0	0	0	0	0	0	0	0	0	0	0	0	0	0	0	0	0	0	0	0	0	0	0	0	0	0	0	0.333302
V5AYY7	178	>tr|V5AYY7|V5AYY7_TRYCR Uncharacterized protein OS=Trypanosoma cruzi Dm28c GN=TCDM_05413 PE=4 SV=1	0.333302	0	0.00919976	64.5	31.417	64.5	0	0	0	0	0	0	0	0	0	0	0	0	0	0	0	0	0	0	0	0	0	0	0	0	0	0	0	0	0	0	0	0	0	0	0	0	0	0	0	0	0.333302
V5AYY8	457	>tr|V5AYY8|V5AYY8_TRYCR Dispersed protein family protein 1 (DGF-1) OS=Trypanosoma cruzi Dm28c GN=TCDM_12006 PE=4 SV=1	1	46.1543	0.00242061	98.76	74.338	46.154	0	0	0	0	0	0	0	0	1	42.2894	0.0608745	43.604	1	46.8079	0.0527661	46.808	1	57.2484	0.0137721	78.057	1	69.5814	0.0213918	69.581	1	82.0335	0.00242061	98.76	1	58.7957	0.00408434	91.964	0	0	0	0	0	0	0	0	0
V5AYZ2	768	>tr|V5AYZ2|V5AYZ2_TRYCR Immunodominant antigen OS=Trypanosoma cruzi Dm28c GN=TCDM_05424 PE=4 SV=1	0.995561	24.3423	7.94221e-28	211.11	166.3	200.73	0.499558	0	2.55188e-06	146.68	0.957461	14.6304	2.33019e-12	178.1	0.952793	13.2046	8.69384e-08	152.64	0.884309	8.83695	3.12899e-16	192.22	0.915364	10.4138	4.90333e-11	164.74	0.939676	11.9748	1.93023e-15	186.89	0.995561	24.3423	7.34963e-21	200.73	0.640958	2.53243	7.37482e-05	123.43	0.983216	17.9853	7.94221e-28	211.11	0.875882	8.57871	2.5119e-15	184.97	0
V5AYZ2	769	>tr|V5AYZ2|V5AYZ2_TRYCR Immunodominant antigen OS=Trypanosoma cruzi Dm28c GN=TCDM_05424 PE=4 SV=1	0.994726	22.7802	1.91297e-21	205.92	138.82	106.89	0.987078	18.8364	4.08272e-15	179.78	0.991114	20.7247	2.01821e-15	186.6	0.994106	22.2797	7.99177e-08	153.58	0.994726	22.7802	4.08272e-15	179.78	0.986887	18.8584	1.30963e-20	195.25	0.987547	18.997	5.79662e-21	202.21	0.982625	17.5341	2.97206e-06	146.15	0.987505	19.1689	1.42208e-11	174.7	0.953582	14.399	8.73638e-06	138.82	0.979139	16.721	1.91297e-21	205.92	0
V5AYZ2	567	>tr|V5AYZ2|V5AYZ2_TRYCR Immunodominant antigen OS=Trypanosoma cruzi Dm28c GN=TCDM_05424 PE=4 SV=1	0.987893	19.3112	1.52651e-23	219.74	167.14	128.45	0.748565	5.76127	6.65868e-16	195.28	0.987893	19.3112	5.65009e-23	213	0	0	0	0	0.748522	5.1562	5.58934e-07	165.24	0	0	0	0	0	0	0	0	0.748127	5.25676	0.00310437	99.711	0.687383	3.72409	0.00395744	93.226	0	0	0	0	0	0	0	0	0.974101
V5AYZ2	775	>tr|V5AYZ2|V5AYZ2_TRYCR Immunodominant antigen OS=Trypanosoma cruzi Dm28c GN=TCDM_05424 PE=4 SV=1	0.999995	52.966	2.32992e-17	193.64	117.33	193.64	0	0	0	0	0	0	0	0	0	0	0	0	0	0	0	0	0	0	0	0	0	0	0	0	0	0	0	0	0	0	0	0	0.999894	39.7343	3.16005e-12	184.92	0.999995	52.966	2.32992e-17	193.64	0
V5AZ01	348	>tr|V5AZ01|V5AZ01_TRYCR Protein kinase OS=Trypanosoma cruzi Dm28c GN=TCDM_05440 PE=4 SV=1	0.999956	43.5612	0.00142017	104.94	86.548	88.768	0.999033	30.1416	0.00194325	101.42	0.999546	33.4255	0.00142017	104.94	0	0	0	0	0.977478	16.375	0.0101904	80.102	0	0	0	0	0	0	0	0	0	0	0	0	0.992619	21.2866	0.00930079	81.632	0	0	0	0	0.999956	43.5612	0.0023514	98.676	0.999936
V5AZ01	719	>tr|V5AZ01|V5AZ01_TRYCR Protein kinase OS=Trypanosoma cruzi Dm28c GN=TCDM_05440 PE=4 SV=1	1	130.317	9.60256e-12	161.31	138.25	148.52	1	102.448	3.28066e-06	128.45	1	89.4699	5.82225e-08	139.11	1	100.854	4.62776e-05	142.19	1	97.9753	4.99551e-08	140.63	1	79.8998	4.24809e-07	134.53	1	105.892	0.000232064	137.27	1	115.223	4.58046e-11	150.13	1	99.3131	4.90256e-08	157.74	0.931118	11.309	3.08525e-11	154.75	0.929516	11.2017	9.60256e-12	161.31	1
V5AZ01	82	>tr|V5AZ01|V5AZ01_TRYCR Protein kinase OS=Trypanosoma cruzi Dm28c GN=TCDM_05440 PE=4 SV=1	0.992646	21.3026	7.87162e-08	133.45	107.8	133.45	0.980718	17.0639	4.91262e-07	122.82	0.974816	15.8782	9.25566e-06	108.28	0.956202	13.3939	4.68338e-05	98.684	0.992646	21.3026	7.87162e-08	133.45	0.948206	12.6262	1.33097e-05	105.75	0.771804	5.29216	0.000779962	68.291	0.98027	16.9623	1.23948e-05	105.94	0.955547	13.3236	1.16183e-07	132.48	0.983163	19.184	8.73131e-05	91.337	0.981254	17.1889	3.2497e-06	116.94	0
V5AZ01	273	>tr|V5AZ01|V5AZ01_TRYCR Protein kinase OS=Trypanosoma cruzi Dm28c GN=TCDM_05440 PE=4 SV=1	0.998393	27.9336	0.00210095	108.97	59.973	60.364	0	0	0	0	0	0	0	0	0	0	0	0	0	0	0	0	0	0	0	0	0	0	0	0	0	0	0	0	0	0	0	0	0.998088	27.1777	0.00210095	108.97	0.998393	27.9336	0.0026098	103.97	0
V5AZ01	164	>tr|V5AZ01|V5AZ01_TRYCR Protein kinase OS=Trypanosoma cruzi Dm28c GN=TCDM_05440 PE=4 SV=1	1	83.5101	7.76343e-10	154.71	130.5	136.16	0.999999	58.5107	0.000177146	118.85	0.999978	46.4902	0.0124788	87.196	0.999999	61.3835	0.000845055	108.3	1	68.7717	0.00560864	95.209	1	87.5751	3.61271e-07	142.56	1	70.8826	9.94011e-10	152.03	1	77.5038	6.36179e-07	137.04	1	90.5242	7.76343e-10	154.71	1	83.5101	6.79927e-07	136.16	0.999733	35.7294	0.0317926	77.401	0.999999
V5AZ01	167	>tr|V5AZ01|V5AZ01_TRYCR Protein kinase OS=Trypanosoma cruzi Dm28c GN=TCDM_05440 PE=4 SV=1	1	79.703	1.10538e-78	269.53	247.16	136.16	1	63.2671	1.02275e-32	213.37	0.999994	52.2396	7.09764e-14	171.9	1	65.268	2.76754e-25	196.37	1	71.7178	5.69474e-14	173.25	1	75.9511	6.09177e-19	181.65	1	88.0473	3.7371e-33	218.99	1	82.588	1.10538e-78	269.53	1	92.6584	9.83693e-33	213.71	1	79.703	1.97473e-19	189.49	0.999831	37.7088	4.13902e-14	174.76	1
V5AZ01	41	>tr|V5AZ01|V5AZ01_TRYCR Protein kinase OS=Trypanosoma cruzi Dm28c GN=TCDM_05440 PE=4 SV=1	0.999968	46.9787	0.0105831	82.417	32.063	82.417	0	0	0	0	0	0	0	0	0	0	0	0	0	0	0	0	0	0	0	0	0	0	0	0	0.999968	46.9787	0.0105831	82.417	0	0	0	0	0	0	0	0	0	0	0	0	0
V5AZ01	578	>tr|V5AZ01|V5AZ01_TRYCR Protein kinase OS=Trypanosoma cruzi Dm28c GN=TCDM_05440 PE=4 SV=1	0.756396	10.5636	0.00416283	88.627	64.969	74	0.483426	4.39349	0.0168874	63.979	0	0	0	0	0.756396	10.5636	0.011222	74	0	0	0	0	0.280787	0	0.0386584	45.221	0	0	0	0	0.437973	3.54068	0.00742307	81.51	0.315564	1.21526	0.00416283	88.627	0	0	0	0	0.376158	1.31115	0.0247359	54.764	0
V5AZ01	582	>tr|V5AZ01|V5AZ01_TRYCR Protein kinase OS=Trypanosoma cruzi Dm28c GN=TCDM_05440 PE=4 SV=1	0.73336	5.32794	0.00169279	98.077	80.911	70.615	0.370389	0	0.00633241	83.891	0.411049	0	0.0103376	75.564	0.300594	0	0.0102363	75.743	0.350018	0	0.00483594	87.157	0.374189	0	0.0102363	75.743	0.354259	0	0.00585151	84.94	0.580303	4.44178	0.00169279	98.077	0.356482	0	0.00200296	96.143	0.673053	6.24067	0.00334048	90.422	0.434198	0	0.0101423	75.91	0.73336
V5AZ01	583	>tr|V5AZ01|V5AZ01_TRYCR Protein kinase OS=Trypanosoma cruzi Dm28c GN=TCDM_05440 PE=4 SV=1	0.783412	7.39516	0.000229203	112.16	87.88	112.16	0.370389	0	0.00633241	83.891	0.487349	2.70504	0.0103376	75.564	0.300594	0	0.0102363	75.743	0.783412	7.39516	0.000229203	112.16	0.716715	5.70733	0.0015284	102.98	0.77871	8.37531	0.00166869	98.227	0.76616	7.22917	0.00169279	101.42	0.41715	0.810893	0.00200296	96.143	0.355228	0	0.00334048	90.422	0.445298	0.935556	0.00526448	86.222	0.422225
V5AZ01	587	>tr|V5AZ01|V5AZ01_TRYCR Protein kinase OS=Trypanosoma cruzi Dm28c GN=TCDM_05440 PE=4 SV=1	0.840059	11.9328	0.0092573	77.506	65.7	58.427	0	0	0	0	0	0	0	0	0.313931	1.1281	0.0092573	77.506	0.313253	1.35167	0.0370933	45.82	0	0	0	0	0.419021	3.83245	0.0219084	57.936	0	0	0	0	0	0	0	0	0	0	0	0	0	0	0	0	0
V5AZ02	626	>tr|V5AZ02|V5AZ02_TRYCR Fatty acyl CoA synthetase OS=Trypanosoma cruzi Dm28c GN=TCDM_11993 PE=4 SV=1	1	130.468	2.34499e-05	148.85	113.36	130.47	0	0	0	0	0	0	0	0	0	0	0	0	0	0	0	0	0	0	0	0	0	0	0	0	0	0	0	0	1	118.523	2.34499e-05	148.85	1	110.216	2.65864e-05	148.18	1	130.468	6.83571e-05	139.21	0
V5AZ02	16	>tr|V5AZ02|V5AZ02_TRYCR Fatty acyl CoA synthetase OS=Trypanosoma cruzi Dm28c GN=TCDM_11993 PE=4 SV=1	0.999999	62.4931	0.000267515	135.08	118.08	135.08	0	0	0	0	0	0	0	0	0	0	0	0	0	0	0	0	0	0	0	0	0	0	0	0	0	0	0	0	0	0	0	0	0	0	0	0	0.999999	62.4931	0.000267515	135.08	0
V5AZ24	248	>tr|V5AZ24|V5AZ24_TRYCR Uncharacterized protein OS=Trypanosoma cruzi Dm28c GN=TCDM_05339 PE=4 SV=1	0.999996	55.1567	8.54357e-24	192.56	149.23	192.56	0	0	0	0	0	0	0	0	0	0	0	0	0	0	0	0	0	0	0	0	0.999094	32.9683	6.82955e-08	139.41	0.999996	55.1567	8.54357e-24	192.56	0.999952	43.2082	6.77755e-23	187.71	0	0	0	0	0	0	0	0	0
V5AZ24	91	>tr|V5AZ24|V5AZ24_TRYCR Uncharacterized protein OS=Trypanosoma cruzi Dm28c GN=TCDM_05339 PE=4 SV=1	1	159.179	5.8614e-34	234.12	132.58	159.18	1	177.122	1.27209e-24	212.92	1	206.799	1.50298e-18	206.8	1	199.093	1.8597e-24	208.62	1	185.591	2.79672e-12	185.59	1	180.032	2.64636e-33	224.99	1	200.897	7.85348e-18	202.81	1	216.162	7.78481e-25	216.53	1	175.802	1.53268e-33	229.93	1	212.41	5.8614e-34	234.12	1	169.495	1.66766e-08	169.49	0
V5AZ24	195	>tr|V5AZ24|V5AZ24_TRYCR Uncharacterized protein OS=Trypanosoma cruzi Dm28c GN=TCDM_05339 PE=4 SV=1	0.689027	4.59574	4.25844e-05	63.111	42.386	63.111	0	0	0	0	0	0	0	0	0	0	0	0	0	0	0	0	0	0	0	0	0	0	0	0	0	0	0	0	0	0	0	0	0	0	0	0	0.689027	4.59574	4.25844e-05	63.111	0
V5AZ24	201	>tr|V5AZ24|V5AZ24_TRYCR Uncharacterized protein OS=Trypanosoma cruzi Dm28c GN=TCDM_05339 PE=4 SV=1	0.735567	5.83076	5.27525e-05	86.076	63.089	86.076	0	0	0	0	0.735567	5.83076	5.27525e-05	86.076	0	0	0	0	0	0	0	0	0	0	0	0	0	0	0	0	0.442976	0.0962038	0.000711802	49.664	0	0	0	0	0	0	0	0	0	0	0	0	0
V5AZ24	19	>tr|V5AZ24|V5AZ24_TRYCR Uncharacterized protein OS=Trypanosoma cruzi Dm28c GN=TCDM_05339 PE=4 SV=1	0.999935	41.8542	1.19265e-28	209.25	123.73	198.37	0.99964	34.4395	3.44031e-19	209.25	0.943015	12.1876	0.00125652	118.73	0.999694	35.1353	1.06518e-06	177.36	0.999682	34.9776	7.08339e-14	205.87	0.999476	32.8009	5.0655e-06	171.99	0	0	0	0	0.961524	13.9777	0.000151834	152	0.999935	41.8542	3.54417e-13	198.37	0.509877	0.171602	0.00908522	78.985	0	0	0	0	0.99946
V5AZ34	177	>tr|V5AZ34|V5AZ34_TRYCR Uncharacterized protein OS=Trypanosoma cruzi Dm28c GN=TCDM_05361 PE=4 SV=1	0.982408	17.4712	0.00762948	82.705	61.135	82.705	0	0	0	0	0	0	0	0	0	0	0	0	0	0	0	0	0	0	0	0	0	0	0	0	0	0	0	0	0	0	0	0	0	0	0	0	0.982408	17.4712	0.00762948	82.705	0
V5AZ49	145	>tr|V5AZ49|V5AZ49_TRYCR Uncharacterized protein OS=Trypanosoma cruzi Dm28c GN=TCDM_05253 PE=4 SV=1	0.999997	55.1692	0.000657204	124.39	86.148	124.39	0	0	0	0	0.999997	55.1692	0.000657204	124.39	0	0	0	0	0.993112	21.5888	0.0513653	51.612	0	0	0	0	0.971772	15.3688	0.0694958	44.614	0	0	0	0	0	0	0	0	0	0	0	0	0	0	0	0	0.99939
V5AZ52	284	>tr|V5AZ52|V5AZ52_TRYCR Pyruvate dehydrogenase E1 component subunit alpha OS=Trypanosoma cruzi Dm28c GN=TCDM_05264 PE=4 SV=1	0.99989	39.6043	3.14461e-11	184.92	137.83	157.84	0.999681	34.9625	2.17209e-05	150.01	0.999243	31.2048	6.39229e-06	160.03	0.999455	32.6336	1.79697e-08	177.66	0.998821	29.2822	3.46342e-06	149.86	0.999793	36.8486	3.14461e-11	184.92	0.999428	32.4214	2.51379e-06	162.76	0.999886	39.4386	1.59391e-07	168.55	0.99989	39.6043	6.81642e-08	174.4	0.999666	34.7635	1.19903e-05	156.17	0.999203	30.9821	3.58276e-11	183.75	0.998702
V5AZ52	286	>tr|V5AZ52|V5AZ52_TRYCR Pyruvate dehydrogenase E1 component subunit alpha OS=Trypanosoma cruzi Dm28c GN=TCDM_05264 PE=4 SV=1	0.858305	7.9783	0.00115592	112.64	78.963	55.04	0.595715	1.72888	0.00115592	112.64	0.667464	3.12622	0.00193521	102.97	0.497929	0	0.0198691	71.268	0.664471	2.97764	0.00345775	90.697	0.498581	0	0.0427279	51.726	0.737182	4.48587	0.0195185	63.31	0.614313	2.02222	0.00454431	79.346	0.858305	7.9783	0.00149236	95.751	0.499124	0	0.00920267	77.124	0.496252	0	0.0124948	75.316	0.542244
V5AZ66	282	>tr|V5AZ66|V5AZ66_TRYCR Prolyl-tRNA synthetase OS=Trypanosoma cruzi Dm28c GN=TCDM_05295 PE=3 SV=1	0.992584	21.266	0.000469084	117.15	97.43	117.15	0	0	0	0	0	0	0	0	0	0	0	0	0	0	0	0	0	0	0	0	0	0	0	0	0	0	0	0	0	0	0	0	0	0	0	0	0.992584	21.266	0.000469084	117.15	0
V5AZ80	351	>tr|V5AZ80|V5AZ80_TRYCR Uncharacterized protein OS=Trypanosoma cruzi Dm28c GN=TCDM_05191 PE=4 SV=1	0.909866	10.0409	1.26137e-07	145.16	126.46	145.16	0	0	0	0	0	0	0	0	0	0	0	0	0	0	0	0	0	0	0	0	0	0	0	0	0	0	0	0	0	0	0	0	0	0	0	0	0	0	0	0	0
V5AZ92	212	>tr|V5AZ92|V5AZ92_TRYCR Uncharacterized protein OS=Trypanosoma cruzi Dm28c GN=TCDM_05211 PE=4 SV=1	1	75.5495	8.26399e-25	194.56	145	113.71	1	109.703	9.00101e-25	193.38	1	100.853	1.22798e-07	145.73	1	104.896	1.12653e-18	184.91	1	73.7896	1.45545e-05	122.87	1	76.9139	1.80113e-09	150.64	1	96.1488	7.36006e-06	129.2	1	89.4596	8.26399e-25	194.56	1	113.032	2.18429e-13	170.37	1	107.31	8.91786e-10	157.53	1	98.9471	4.80438e-11	163.92	1
V5AZ92	157	>tr|V5AZ92|V5AZ92_TRYCR Uncharacterized protein OS=Trypanosoma cruzi Dm28c GN=TCDM_05211 PE=4 SV=1	1	106.578	0.00433146	113.76	80.44	106.58	1	113.757	0.00433146	113.76	1	106.578	0.00592652	106.58	0	0	0	0	0	0	0	0	0	0	0	0	0	0	0	0	0	0	0	0	0	0	0	0	0	0	0	0	0	0	0	0	0
V5AZA1	361	>tr|V5AZA1|V5AZA1_TRYCR Uncharacterized protein OS=Trypanosoma cruzi Dm28c GN=TCDM_05238 PE=4 SV=1	0.995922	22.7302	0.0121046	106.19	52.271	93.181	0	0	0	0	0.993186	20.3901	0.0619081	86.777	0.995429	22.1674	0.0150739	104.16	0.714333	1.87928	0.0524927	88.427	0.992921	21.31	0.0232559	98.552	0.985816	17.2476	0.0302803	93.738	0.995922	22.7302	0.0121046	106.19	0	0	0	0	0	0	0	0	0	0	0	0	0
V5AZA1	364	>tr|V5AZA1|V5AZA1_TRYCR Uncharacterized protein OS=Trypanosoma cruzi Dm28c GN=TCDM_05238 PE=4 SV=1	0.964165	14.2664	0.0121046	106.19	52.271	93.738	0	0	0	0	0.752299	4.78511	0.0619081	86.777	0.757542	4.92142	0.0150739	104.16	0.726007	2.06048	0.0524927	88.427	0.964165	14.2664	0.0232559	98.552	0.939412	11.7358	0.0302803	93.738	0.774958	5.25348	0.0121046	106.19	0	0	0	0	0	0	0	0	0	0	0	0	0
V5AZA1	400	>tr|V5AZA1|V5AZA1_TRYCR Uncharacterized protein OS=Trypanosoma cruzi Dm28c GN=TCDM_05238 PE=4 SV=1	0.999748	35.9915	0.000622811	130.66	68.623	127.3	0	0	0	0	0.93908	11.8795	0.0058063	87.363	0	0	0	0	0.968225	14.839	0.00273751	102.9	0.957915	13.572	0.0017204	113.37	0.998741	28.9954	0.00170564	113.54	0.999748	35.9915	0.000777608	127.3	0	0	0	0	0.993918	22.1334	0.000622811	130.66	0.991642	20.7432	0.000777608	127.3	0
V5AZC6	316	>tr|V5AZC6|V5AZC6_TRYCR 5'-3' exonuclease XRNB OS=Trypanosoma cruzi Dm28c GN=TCDM_05133 PE=4 SV=1	0.999982	47.472	0.00276514	129.51	94.157	129.51	0.987788	19.0744	0.0646279	81.016	0.996701	24.8023	0.0166509	103.45	0	0	0	0	0.995888	23.8401	0.051548	53.947	0	0	0	0	0.986465	18.624	0.0220354	97.08	0.999982	47.472	0.00276514	129.51	0.999924	41.1983	0.0154783	104.84	0	0	0	0	0.998729	28.9527	0.0638872	81.226	0
V5AZG9	201	>tr|V5AZG9|V5AZG9_TRYCR Uncharacterized protein OS=Trypanosoma cruzi Dm28c GN=TCDM_05048 PE=4 SV=1	1	75.8187	0.00143392	138.89	55.813	138.89	0.999981	47.1047	0.00284497	123.67	0.999947	42.7539	0.012827	99.752	0.999997	54.6575	0.0074917	109.72	0.999994	52.5364	0.00243463	126.71	1	75.8187	0.00143392	138.89	0.999962	44.1516	0.0189127	90.614	1	67.4834	0.00299676	122.55	0.999975	46.0239	0.00251443	126.12	0.999997	55.3485	0.00883702	106.26	0.999999	60.8559	0.00299676	122.55	0.999948
V5AZI0	289	>tr|V5AZI0|V5AZI0_TRYCR Uncharacterized protein OS=Trypanosoma cruzi Dm28c GN=TCDM_05061 PE=4 SV=1	1	73.0612	8.02239e-20	191.73	157.54	191.73	0.999999	60.0858	4.29177e-05	121.65	0.999975	46.0202	3.85496e-05	123.06	0.999967	47.0938	0.000555695	111.44	0	0	0	0	0	0	0	0	0	0	0	0	0.999997	56.334	2.84628e-07	143.17	0	0	0	0	0.907397	11.9115	0.00105159	105.72	0	0	0	0	0.995977
V5AZK0	681	>tr|V5AZK0|V5AZK0_TRYCR Protein kinase OS=Trypanosoma cruzi Dm28c GN=TCDM_11759 PE=4 SV=1	0.932171	12.3886	0.00051714	73.383	55.663	65.833	0	0	0	0	0	0	0	0	0	0	0	0	0	0	0	0	0	0	0	0	0	0	0	0	0	0	0	0	0	0	0	0	0.932171	12.3886	0.00051714	73.383	0	0	0	0	0
V5AZL2	52	>tr|V5AZL2|V5AZL2_TRYCR Uncharacterized protein OS=Trypanosoma cruzi Dm28c GN=TCDM_11744 PE=4 SV=1	0.99981	37.2049	0.0113219	76.165	31.553	76.165	0.9981	27.2046	0.0272357	72.34	0.987409	18.9442	0.0560039	50.786	0.998652	28.6978	0.0217674	65.842	0.994017	22.2046	0.0113219	75.416	0.99981	37.2049	0.0224577	76.165	0.999687	35.05	0.022178	65.465	0.997812	26.5894	0.0159725	71.153	0	0	0	0	0.992116	20.9984	0.0510947	51.727	0.947912	12.6003	0.0147333	72.289	0
V5AZM2	124	>tr|V5AZM2|V5AZM2_TRYCR Uncharacterized protein OS=Trypanosoma cruzi Dm28c GN=TCDM_11735 PE=4 SV=1	1	89.3692	0.00371631	112.3	8.095	89.369	1	94.6624	0.00371631	112.3	1	105.195	0.00680732	105.2	1	80.9162	0.0264038	85.29	1	95.7746	0.0128249	99.688	1	75.509	0.0215406	91.658	1	97.0676	0.00892697	103.26	1	92.0512	0.0103267	101.97	1	85.8073	0.0228943	89.886	1	107.205	0.00410094	111.06	1	79.4891	0.0300909	80.462	1
V5AZQ0	522	>tr|V5AZQ0|V5AZQ0_TRYCR Uncharacterized protein OS=Trypanosoma cruzi Dm28c GN=TCDM_05004 PE=4 SV=1	0.990409	20.1395	7.81219e-11	179.55	160.45	179.55	0.981186	17.1728	1.77993e-09	178.67	0.97985	16.8688	2.03503e-07	166.79	0.958312	13.615	2.39074e-07	164.7	0.955969	13.3668	6.57405e-06	159.41	0.970461	15.1658	7.69805e-08	174.24	0.980332	16.9762	1.30181e-07	171.11	0.978914	16.6676	2.03503e-07	166.79	0.990409	20.1395	7.81219e-11	179.55	0.976039	16.0996	1.86578e-05	150.12	0.988127	19.2027	3.54629e-05	146.27	0.97584
V5AZQ0	331	>tr|V5AZQ0|V5AZQ0_TRYCR Uncharacterized protein OS=Trypanosoma cruzi Dm28c GN=TCDM_05004 PE=4 SV=1	0.92982	11.2218	0.00914777	95.981	67.078	95.981	0	0	0	0	0	0	0	0	0	0	0	0	0	0	0	0	0	0	0	0	0	0	0	0	0	0	0	0	0	0	0	0	0	0	0	0	0.92982	11.2218	0.00914777	95.981	0
V5AZQ0	430	>tr|V5AZQ0|V5AZQ0_TRYCR Uncharacterized protein OS=Trypanosoma cruzi Dm28c GN=TCDM_05004 PE=4 SV=1	0.998952	29.7913	9.75814e-06	157.7	119.01	157.7	0	0	0	0	0	0	0	0	0	0	0	0	0	0	0	0	0	0	0	0	0	0	0	0	0	0	0	0	0.702131	3.75759	0.000131126	136.43	0	0	0	0	0	0	0	0	0.998952
V5AZQ0	432	>tr|V5AZQ0|V5AZQ0_TRYCR Uncharacterized protein OS=Trypanosoma cruzi Dm28c GN=TCDM_05004 PE=4 SV=1	0.999999	60.9389	1.94541e-16	197.41	129.42	144.3	0.999964	44.4855	2.46142e-16	194.67	0.999814	37.7024	6.83309e-06	159.72	0.99987	38.8718	1.94541e-16	197.41	0.999999	60.9389	1.85911e-10	181.51	0.999784	37.0293	6.3245e-08	174.72	0.99993	42.7361	3.41056e-11	184.21	0.999972	45.4806	2.12669e-08	177.41	0.999985	48.3846	5.72813e-07	170.02	0.9963	25.2612	1.46751e-05	154.31	0	0	0	0	0.999938
V5AZQ0	225	>tr|V5AZQ0|V5AZQ0_TRYCR Uncharacterized protein OS=Trypanosoma cruzi Dm28c GN=TCDM_05004 PE=4 SV=1	1	108.883	3.57755e-14	201.76	155.48	188.63	1	78.7423	0.000234612	130.47	0	0	0	0	1	70.225	0.00297971	94.45	1	65.9788	0.0039385	90.853	0	0	0	0	1	76.0355	9.33487e-05	143.05	1	103.39	3.57755e-14	201.76	1	81.0349	7.1275e-05	146.84	1	92.5434	2.11284e-08	178.67	1	108.883	1.02208e-09	188.63	0
V5AZQ0	240	>tr|V5AZQ0|V5AZQ0_TRYCR Uncharacterized protein OS=Trypanosoma cruzi Dm28c GN=TCDM_05004 PE=4 SV=1	1	72.1075	0.000309235	141.54	95.534	136.33	0	0	0	0	0	0	0	0	0	0	0	0	0	0	0	0	0	0	0	0	0	0	0	0	0	0	0	0	0.999999	62.6847	0.000421589	135.02	1	72.1075	0.000392445	136.33	1	63.1939	0.000309235	141.54	0
V5AZQ0	318	>tr|V5AZQ0|V5AZQ0_TRYCR Uncharacterized protein OS=Trypanosoma cruzi Dm28c GN=TCDM_05004 PE=4 SV=1	1	63.7057	7.78767e-05	137.17	96.793	63.706	1	78.4184	0.000243857	123.4	1	67.6454	0.00198189	100.07	1	65.416	0.000614953	114.06	1	63.0443	0.000444134	119.51	1	90.7654	0.000711997	112.12	1	61.8704	0.000302711	120.32	1	62.7921	0.00039105	118.55	1	78.4006	0.000711997	112.12	1	62.6482	7.78767e-05	137.17	1	84.0304	8.53146e-05	135.57	1
V5AZQ0	323	>tr|V5AZQ0|V5AZQ0_TRYCR Uncharacterized protein OS=Trypanosoma cruzi Dm28c GN=TCDM_05004 PE=4 SV=1	1	63.7057	4.09863e-12	154.81	127.66	63.706	1	78.4184	0.00333217	109.12	1	67.6454	0.0068422	92.932	1	65.416	0.00614746	96.016	1	63.0443	0.0186804	77.469	1	90.7654	0.000931076	107.73	1	61.8704	4.09863e-12	154.81	1	62.7921	0.00268764	102.61	1	78.4006	0.00109436	105.63	1	62.6482	0.000528787	117.27	1	84.0304	0.000174965	130.47	1
V5AZQ0	801	>tr|V5AZQ0|V5AZQ0_TRYCR Uncharacterized protein OS=Trypanosoma cruzi Dm28c GN=TCDM_05004 PE=4 SV=1	0.99998	48.4187	7.32649e-07	175.27	131.48	133.28	0.999949	42.9845	1.37738e-06	171.11	0.999932	41.701	4.60208e-05	152.07	0.999931	41.6283	1.26747e-05	161.94	0.999973	45.7644	1.59279e-06	171.15	0.99996	44.0765	2.84084e-05	158.14	0.999894	40.0771	5.4924e-05	151.73	0.999956	43.5938	7.32649e-07	175.27	0.99998	48.4187	1.57893e-06	169.98	0.999775	37.2457	1.59279e-06	171.15	0.995448	23.4379	7.46003e-05	146.27	0.999917
V5AZQ0	803	>tr|V5AZQ0|V5AZQ0_TRYCR Uncharacterized protein OS=Trypanosoma cruzi Dm28c GN=TCDM_05004 PE=4 SV=1	0.999999	60.1577	8.60922e-14	175.27	131.48	175.27	0.999982	47.9792	1.26747e-05	161.94	0.999984	48.2066	1.87955e-06	144.15	0.999998	56.7537	1.26747e-05	161.94	0.999999	60.9356	1.59279e-06	171.15	0.999995	53.2701	2.84084e-05	158.14	0.99999	50.531	5.4924e-05	151.73	0.999999	60.1577	7.32649e-07	175.27	0.999985	48.8914	4.18821e-05	154.88	0.999998	57.7193	8.60922e-14	171.15	0.999532	33.8879	4.58786e-05	152.11	0.999993
V5AZQ0	770	>tr|V5AZQ0|V5AZQ0_TRYCR Uncharacterized protein OS=Trypanosoma cruzi Dm28c GN=TCDM_05004 PE=4 SV=1	1	104.258	3.30008e-12	184.21	152.32	169.06	0	0	0	0	0	0	0	0	0	0	0	0	0	0	0	0	1	75.9335	0.000306019	122.97	1	78.0012	0.000203818	128.1	0	0	0	0	0	0	0	0	1	98.1075	3.30008e-12	184.21	1	104.258	1.74646e-08	169.06	0
V5AZQ0	283	>tr|V5AZQ0|V5AZQ0_TRYCR Uncharacterized protein OS=Trypanosoma cruzi Dm28c GN=TCDM_05004 PE=4 SV=1	1	97.6207	0.00756229	110.37	84.781	97.621	0.991367	21.1206	0.0383299	60.08	0.99931	31.5994	0.00756229	94.973	0.999715	36.4711	0.026941	65.374	0	0	0	0	1	109.119	0.00817282	110.37	0.990855	21.3992	0.0675738	49.448	1	97.6207	0.0141916	97.621	0	0	0	0	0.983928	17.9339	0.0504869	55.66	0.984483	19.0241	0.0699946	48.568	0.999659
V5AZQ0	288	>tr|V5AZQ0|V5AZQ0_TRYCR Uncharacterized protein OS=Trypanosoma cruzi Dm28c GN=TCDM_05004 PE=4 SV=1	1	97.6207	0.00756229	109.12	58.626	97.621	0	0	0	0	0.56184	0.95346	0.00756229	93.851	0	0	0	0	0	0	0	0	1	109.119	0.00817282	109.12	0	0	0	0	1	97.6207	0.0141916	97.621	0	0	0	0	0	0	0	0	0	0	0	0	0
V5AZQ0	251	>tr|V5AZQ0|V5AZQ0_TRYCR Uncharacterized protein OS=Trypanosoma cruzi Dm28c GN=TCDM_05004 PE=4 SV=1	0.999293	33.5033	0.000124394	137.73	104.41	108.36	0.974749	16.9127	0.000737681	115.09	0.998706	28.9163	0.000984776	110.55	0.987142	20.0131	0.00213747	101.75	0.93913	11.8517	0.00142524	104.9	0.981703	17.542	0.000124394	137.73	0.995695	23.6373	0.00153255	105.63	0.998664	28.0458	0.00161082	103.66	0.990151	20.4195	0.00132455	105.58	0.997353	25.662	0.00036432	123.95	0.999293	33.5033	0.00110395	108.36	0.953631
V5AZQ0	254	>tr|V5AZQ0|V5AZQ0_TRYCR Uncharacterized protein OS=Trypanosoma cruzi Dm28c GN=TCDM_05004 PE=4 SV=1	0.999837	38.557	8.5211e-06	147.51	108.94	123.72	0.980048	19.6906	0.000453562	120.32	0.972944	16.0635	0.000268948	128.74	0.958988	14.1911	0.00672537	86.548	0.946213	13.6696	0.00033678	125.33	0.999837	38.557	6.74224e-05	147.51	0.917354	12.2765	0.00232006	101.08	0.998122	27.2555	0.000191277	132.65	0.99977	36.3786	0.00317957	93.106	0.976449	16.1735	0.00183427	102.15	0.98301	17.9668	8.5211e-06	132.23	0.856945
V5AZQ0	256	>tr|V5AZQ0|V5AZQ0_TRYCR Uncharacterized protein OS=Trypanosoma cruzi Dm28c GN=TCDM_05004 PE=4 SV=1	0.999995	53.2081	8.25408e-06	134.4	96.874	106.6	0.902089	9.6721	0.00567716	87.863	0.989562	19.0723	0.00213747	100.11	0.999949	41.7093	0.00430121	93.716	0.993209	21.3761	0.00514393	88.78	0.999958	41.2563	0.00082715	111.88	0.998917	29.6307	0.00153255	105.63	0.999995	53.2081	8.25408e-06	132.51	0.999993	51.6736	0.00304323	94.023	0.999357	31.8145	0.000156424	134.4	0.888631	10.1349	0.000831361	113.37	0.971206
V5AZQ0	888	>tr|V5AZQ0|V5AZQ0_TRYCR Uncharacterized protein OS=Trypanosoma cruzi Dm28c GN=TCDM_05004 PE=4 SV=1	1	90.4121	1.66389e-08	145.83	71.135	90.412	0	0	0	0	0	0	0	0	0	0	0	0	1	47.7121	0.060803	47.712	0	0	0	0	1	88.0923	0.00163556	110.15	1	145.833	1.66389e-08	145.83	1	68.5357	0.0320539	68.536	0	0	0	0	0	0	0	0	1
V5AZQ0	1203	>tr|V5AZQ0|V5AZQ0_TRYCR Uncharacterized protein OS=Trypanosoma cruzi Dm28c GN=TCDM_05004 PE=4 SV=1	1	88.9446	9.74676e-63	255.22	199.53	88.945	1	117.372	3.91528e-56	255.22	1	53.3774	9.74676e-63	231.38	1	98.5078	4.60051e-44	245.22	1	98.804	7.38698e-34	233.57	1	126.913	4.90466e-38	230.27	1	153.166	9.03925e-25	215.62	1	88.9513	1.61338e-49	246.1	1	61.1674	8.7558e-44	239.8	1	91.6203	1.93139e-24	208.62	1	85.2711	1.88908e-24	208.4	1
V5AZQ0	598	>tr|V5AZQ0|V5AZQ0_TRYCR Uncharacterized protein OS=Trypanosoma cruzi Dm28c GN=TCDM_05004 PE=4 SV=1	1	135.359	0.000506017	135.36	92.839	135.36	1	73.7348	0.00747865	94.176	0	0	0	0	1	65.3745	0.00408536	107.69	0	0	0	0	0	0	0	0	0	0	0	0	0	0	0	0	0	0	0	0	0	0	0	0	0	0	0	0	1
V5AZQ0	600	>tr|V5AZQ0|V5AZQ0_TRYCR Uncharacterized protein OS=Trypanosoma cruzi Dm28c GN=TCDM_05004 PE=4 SV=1	1	135.359	0.000147448	139.38	86.031	135.36	1	73.7348	0.000224131	133.99	0.999962	44.1878	0.00076098	125.57	1	65.3745	0.000928588	122.94	0.999978	46.5824	0.000330848	132.32	0.9985	28.232	0.00215395	117.31	0.999994	52.112	0.004536	109.66	0.999969	45.1256	0.000224131	133.99	0.999863	38.6351	0.000147448	139.38	0.999715	35.4528	0.00690991	105.1	0.999274	31.3874	0.0124651	100.02	1
V5AZQ0	616	>tr|V5AZQ0|V5AZQ0_TRYCR Uncharacterized protein OS=Trypanosoma cruzi Dm28c GN=TCDM_05004 PE=4 SV=1	0.999999	59.0563	8.66503e-69	274.16	221.99	232.01	0.999935	41.8579	2.59512e-32	230.27	0.999974	45.8947	8.66503e-69	274.16	0.999838	37.9048	1.94541e-16	197.41	0.99988	39.1972	1.51434e-23	214.46	0.999947	42.7721	1.26728e-32	233.57	0.999996	54.3133	3.01639e-32	229.22	0.99997	45.3035	2.29147e-23	210.47	0.999998	56.4167	1.69782e-42	239.8	0.999992	51.2307	1.94541e-16	197.41	0.999999	59.0563	1.89377e-32	232.01	0.999956
V5AZQ0	1016	>tr|V5AZQ0|V5AZQ0_TRYCR Uncharacterized protein OS=Trypanosoma cruzi Dm28c GN=TCDM_05004 PE=4 SV=1	1	177.359	1.04192e-08	184.11	133.82	177.36	0	0	0	0	0	0	0	0	0	0	0	0	0	0	0	0	0	0	0	0	0	0	0	0	0	0	0	0	0	0	0	0	1	131.352	0.00059081	131.35	1	177.359	1.04192e-08	184.11	0
V5AZQ0	500	>tr|V5AZQ0|V5AZQ0_TRYCR Uncharacterized protein OS=Trypanosoma cruzi Dm28c GN=TCDM_05004 PE=4 SV=1	0.966063	16.2049	5.69531e-12	179.84	147.87	48.711	0.939438	12.1572	3.98997e-05	141.93	0.943761	12.6517	6.08036e-05	137.39	0.931251	11.9215	2.93469e-08	164.74	0.966063	16.2049	5.69531e-12	179.84	0.911112	12.7688	8.02312e-07	161.31	0.928474	11.5632	3.71296e-06	150.13	0.831165	7.03692	2.69739e-05	144.75	0.728151	4.81098	1.08334e-05	152.86	0.812008	7.14865	2.49318e-05	145.19	0.814028	6.49193	0.00019884	129.75	0.803504
V5AZQ0	502	>tr|V5AZQ0|V5AZQ0_TRYCR Uncharacterized protein OS=Trypanosoma cruzi Dm28c GN=TCDM_05004 PE=4 SV=1	0.984486	18.1558	5.69531e-12	179.84	147.87	95.662	0.984486	18.1558	3.98997e-05	141.93	0.981882	20.0492	6.50395e-05	136.46	0.983152	18.6683	2.93469e-08	164.74	0.962198	14.2816	5.69531e-12	179.84	0.979294	18.5601	8.02312e-07	161.31	0.978117	16.0858	3.16845e-05	143.72	0.958555	15.2838	2.69739e-05	144.75	0.942436	13.478	1.08334e-05	152.86	0.954863	13.6311	2.49318e-05	145.19	0.950533	13.8216	0.00019884	129.75	0.945564
V5AZQ0	504	>tr|V5AZQ0|V5AZQ0_TRYCR Uncharacterized protein OS=Trypanosoma cruzi Dm28c GN=TCDM_05004 PE=4 SV=1	0.993238	22.8934	5.69531e-12	179.84	147.87	145.19	0.96134	15.0169	0.000566133	117.55	0.980888	19.4609	3.83453e-05	142.27	0.987289	19.1208	2.93469e-08	164.74	0.989259	20.5576	5.69531e-12	179.84	0.991657	24.1007	0.000102165	133.93	0.988454	20.1135	3.71296e-06	150.13	0.955691	16.7134	2.69739e-05	144.75	0.983701	19.1229	1.01553e-05	153.58	0.993238	22.8934	2.49318e-05	145.19	0.957747	14.0653	0.00019884	129.75	0.966287
V5AZQ0	506	>tr|V5AZQ0|V5AZQ0_TRYCR Uncharacterized protein OS=Trypanosoma cruzi Dm28c GN=TCDM_05004 PE=4 SV=1	0.970448	16.5169	4.75629e-05	143.72	95.166	135.36	0.348077	0	0.000566133	117.55	0.858094	11.521	6.08036e-05	143.72	0	0	0	0	0.500638	0	0.0338365	56.121	0	0	0	0	0	0	0	0	0.970448	16.5169	4.75629e-05	140.27	0	0	0	0	0	0	0	0	0	0	0	0	0.76386
V5AZQ0	510	>tr|V5AZQ0|V5AZQ0_TRYCR Uncharacterized protein OS=Trypanosoma cruzi Dm28c GN=TCDM_05004 PE=4 SV=1	0.963599	16.9907	8.02312e-07	161.31	111.32	141.93	0.963599	16.9907	3.98997e-05	141.93	0.766998	4.88634	3.83453e-05	142.27	0.331952	0.665123	8.69558e-05	134.58	0	0	0	0	0.926615	13.0948	8.02312e-07	161.31	0.596908	3.16468	0.000101852	133.94	0.768473	6.33268	0.000591832	117.03	0.687686	4.3678	5.88522e-05	140.4	0	0	0	0	0	0	0	0	0
V5AZQ0	512	>tr|V5AZQ0|V5AZQ0_TRYCR Uncharacterized protein OS=Trypanosoma cruzi Dm28c GN=TCDM_05004 PE=4 SV=1	0.845315	10.881	6.41033e-05	136.67	91.311	106.89	0.641053	5.20239	6.41033e-05	136.67	0	0	0	0	0	0	0	0	0	0	0	0	0.845315	10.881	0.00108932	106.89	0	0	0	0	0.830157	7.11	0.000213634	130.98	0.300574	0	0.000690416	115.02	0	0	0	0	0	0	0	0	0
V5AZQ0	107	>tr|V5AZQ0|V5AZQ0_TRYCR Uncharacterized protein OS=Trypanosoma cruzi Dm28c GN=TCDM_05004 PE=4 SV=1	0.999376	33.1881	2.99569e-11	188	143.17	188	0.987523	20.1428	1.96915e-07	167.18	0.985914	18.6887	6.93122e-05	139	0.994714	25.7564	5.97358e-05	141.06	0.976061	18.5281	4.57342e-08	176.08	0.995416	23.7779	3.70347e-05	145.94	0.989778	21.0207	5.77649e-06	160.03	0.990168	20.2405	5.35088e-05	142.4	0.921466	11.041	0.000905075	108.25	0.999376	33.1881	2.99569e-11	188	0.997574	28.3542	2.99569e-11	188	0.979676
V5AZQ0	115	>tr|V5AZQ0|V5AZQ0_TRYCR Uncharacterized protein OS=Trypanosoma cruzi Dm28c GN=TCDM_05004 PE=4 SV=1	0.971498	17.5342	0.0105489	78.287	40.732	64.534	0.684992	3.47369	0.0105489	78.287	0	0	0	0	0	0	0	0	0	0	0	0	0	0	0	0	0	0	0	0	0.816565	6.48918	0.0424263	60.901	0	0	0	0	0	0	0	0	0	0	0	0	0.971498
V5AZQ0	986	>tr|V5AZQ0|V5AZQ0_TRYCR Uncharacterized protein OS=Trypanosoma cruzi Dm28c GN=TCDM_05004 PE=4 SV=1	0.756967	4.96397	0.00030283	129.42	101.74	129.42	0	0	0	0	0	0	0	0	0	0	0	0	0	0	0	0	0	0	0	0	0	0	0	0	0	0	0	0	0	0	0	0	0	0	0	0	0.756967	4.96397	0.00030283	129.42	0
V5AZQ5	329	>tr|V5AZQ5|V5AZQ5_TRYCR Uncharacterized protein OS=Trypanosoma cruzi Dm28c GN=TCDM_05011 PE=4 SV=1	0.333326	0	0.00233385	78.554	68.348	78.554	0	0	0	0	0	0	0	0	0	0	0	0	0	0	0	0	0	0	0	0	0	0	0	0	0	0	0	0	0	0	0	0	0.333326	0	0.00233385	78.554	0	0	0	0	0
V5AZQ5	230	>tr|V5AZQ5|V5AZQ5_TRYCR Uncharacterized protein OS=Trypanosoma cruzi Dm28c GN=TCDM_05011 PE=4 SV=1	0.99401	22.1996	0.00174387	104.16	76.506	96.153	0	0	0	0	0.983202	17.6792	0.0545578	56.799	0.991681	20.7645	0.0326727	63.443	0.985186	18.2297	0.0144037	73.918	0	0	0	0	0.99401	22.1996	0.00247903	96.153	0.966537	14.6076	0.0260301	67.252	0.96626	14.5733	0.0065977	82.121	0	0	0	0	0	0	0	0	0.992782
V5AZQ5	237	>tr|V5AZQ5|V5AZQ5_TRYCR Uncharacterized protein OS=Trypanosoma cruzi Dm28c GN=TCDM_05011 PE=4 SV=1	0.976378	16.2003	0.00168156	104.84	71.749	104.84	0	0	0	0	0	0	0	0	0	0	0	0	0	0	0	0	0	0	0	0	0	0	0	0	0	0	0	0	0	0	0	0	0.976378	16.2003	0.00168156	104.84	0	0	0	0	0
V5AZQ5	212	>tr|V5AZQ5|V5AZQ5_TRYCR Uncharacterized protein OS=Trypanosoma cruzi Dm28c GN=TCDM_05011 PE=4 SV=1	1	83.623	6.0827e-17	204.51	165.74	151.28	1	84.4151	5.90462e-05	145.19	1	84.0369	1.18124e-05	156.29	1	105.331	1.94903e-11	188.09	1	76.1889	6.0827e-17	204.51	1	104.169	1.32075e-16	200.73	1	84.7997	6.35117e-08	174.7	1	106.838	5.1372e-12	191.89	1	103.924	9.03754e-17	202.94	1	97.2771	4.98655e-11	180.03	1	83.623	2.45608e-11	186.74	0.998611
V5AZQ5	217	>tr|V5AZQ5|V5AZQ5_TRYCR Uncharacterized protein OS=Trypanosoma cruzi Dm28c GN=TCDM_05011 PE=4 SV=1	0.999989	49.7044	0.00221659	99.011	68.187	99.011	0	0	0	0	0	0	0	0	0	0	0	0	0	0	0	0	0.999989	49.7044	0.00221659	99.011	0.862963	8.00176	0.0200894	76.678	0	0	0	0	0	0	0	0	0.979117	16.7509	0.00468282	93.851	0.685382	3.38153	0.00825179	88.071	0
V5AZQ5	200	>tr|V5AZQ5|V5AZQ5_TRYCR Uncharacterized protein OS=Trypanosoma cruzi Dm28c GN=TCDM_05011 PE=4 SV=1	0.998866	29.4547	0.00194178	101.43	64.477	101.43	0	0	0	0	0	0	0	0	0	0	0	0	0	0	0	0	0	0	0	0	0	0	0	0	0	0	0	0	0	0	0	0	0	0	0	0	0.998866	29.4547	0.00194178	101.43	0
V5AZQ5	203	>tr|V5AZQ5|V5AZQ5_TRYCR Uncharacterized protein OS=Trypanosoma cruzi Dm28c GN=TCDM_05011 PE=4 SV=1	0.989414	19.8115	0.000276645	128.35	78.872	106.55	0	0	0	0	0	0	0	0	0	0	0	0	0	0	0	0	0	0	0	0	0	0	0	0	0	0	0	0	0	0	0	0	0.967492	14.7719	0.000276645	128.35	0.989414	19.8115	0.000822747	113.53	0
V5AZS1	35	>tr|V5AZS1|V5AZS1_TRYCR Uncharacterized protein OS=Trypanosoma cruzi Dm28c GN=TCDM_05030 PE=4 SV=1	1	86.0891	1.80765e-40	229.89	193.75	183.71	1	89.9876	1.09238e-24	214.24	0.999923	41.131	1.78719e-31	214.65	1	72.2743	1.80765e-40	229.89	1	80.0265	3.20432e-31	208.64	1	76.1758	2.63899e-40	226.75	1	67.3125	4.57331e-24	198.54	1	73.2029	2.0648e-24	203.59	1	74.0523	5.26103e-13	180.76	0.99998	46.961	2.49697e-40	227.28	1	68.9311	1.35171e-24	212.34	1
V5AZS1	32	>tr|V5AZS1|V5AZS1_TRYCR Uncharacterized protein OS=Trypanosoma cruzi Dm28c GN=TCDM_05030 PE=4 SV=1	0.978907	16.6661	1.42507e-63	259.93	190.67	213.82	0	0	0	0	0.783507	5.586	1.43537e-17	179.85	0.978907	16.6661	1.49807e-31	215.88	0	0	0	0	0.810448	6.30996	3.18678e-31	208.72	0.783134	5.57644	3.4062e-24	200.89	0.668763	3.05132	2.12548e-12	168.46	0.671191	3.09905	1.80399e-06	142.22	0.943374	12.2166	3.75117e-40	222.54	0.845651	7.38688	1.42507e-63	259.93	0.507805
V5AZS8	641	>tr|V5AZS8|V5AZS8_TRYCR Uncharacterized protein OS=Trypanosoma cruzi Dm28c GN=TCDM_11674 PE=4 SV=1	1	126.074	2.27183e-10	152.16	129.24	142.2	0	0	0	0	1	78.867	0.0076295	89.221	0	0	0	0	0	0	0	0	0	0	0	0	0	0	0	0	0	0	0	0	0.69957	3.67117	0.0188014	74.123	1	112.418	6.81678e-08	147.64	1	126.074	2.27183e-10	152.16	0
V5AZS8	648	>tr|V5AZS8|V5AZS8_TRYCR Uncharacterized protein OS=Trypanosoma cruzi Dm28c GN=TCDM_11674 PE=4 SV=1	1	69.4865	2.27183e-10	152.16	129.24	148.72	0	0	0	0	0.999821	38.8075	0.0076295	89.221	0	0	0	0	0.877916	10.6602	0.0540303	47.75	0.988778	21.7164	0.0345271	59.537	0	0	0	0	0.999759	37.4939	0.00166977	102.46	0.999988	50.2322	0.000167361	117.53	0.999978	47.3882	6.81678e-08	147.64	1	69.4865	2.27183e-10	152.16	0
V5AZS8	303	>tr|V5AZS8|V5AZS8_TRYCR Uncharacterized protein OS=Trypanosoma cruzi Dm28c GN=TCDM_11674 PE=4 SV=1	0.997901	26.7713	0.000603237	131.08	44.201	113.53	0	0	0	0	0	0	0	0	0	0	0	0	0	0	0	0	0	0	0	0	0	0	0	0	0	0	0	0	0	0	0	0	0	0	0	0	0.997901	26.7713	0.000603237	131.08	0
V5AZS8	692	>tr|V5AZS8|V5AZS8_TRYCR Uncharacterized protein OS=Trypanosoma cruzi Dm28c GN=TCDM_11674 PE=4 SV=1	1	72.3647	1.17634e-06	159.14	111.5	159.14	0	0	0	0	0.741901	4.66764	0.00417563	85.176	0	0	0	0	0.995711	24.4285	0.0124437	73.735	0	0	0	0	0.995157	23.0982	0.00213452	91.317	0.991996	20.9476	0.00278566	89.358	0.999776	36.6177	0.000246468	125.96	1	66.4993	2.21081e-06	154.51	1	72.3647	1.17634e-06	159.14	0
V5AZS8	696	>tr|V5AZS8|V5AZS8_TRYCR Uncharacterized protein OS=Trypanosoma cruzi Dm28c GN=TCDM_11674 PE=4 SV=1	0.990453	20.2196	0.000975041	109.22	66.516	84.113	0	0	0	0	0	0	0	0	0	0	0	0	0	0	0	0	0	0	0	0	0.990453	20.2196	0.00526791	84.113	0	0	0	0	0.960503	16.4024	0.00497384	82.774	0	0	0	0	0	0	0	0	0
V5AZV3	52	>tr|V5AZV3|V5AZV3_TRYCR Uncharacterized protein OS=Trypanosoma cruzi Dm28c GN=TCDM_04915 PE=4 SV=1	0.955463	13.996	3.84659e-05	161.87	78.223	108.45	0.808686	7.62182	9.05763e-05	157.33	0	0	0	0	0.485753	0	0.000644565	130.19	0.375891	0	0.0328844	61.03	0.782064	5.74786	0.000368857	137.81	0.48769	0	0.00107265	120.9	0.764977	5.34302	3.84659e-05	161.87	0.798452	6.86275	0.000337872	139.74	0	0	0	0	0	0	0	0	0.955463
V5AZV3	53	>tr|V5AZV3|V5AZV3_TRYCR Uncharacterized protein OS=Trypanosoma cruzi Dm28c GN=TCDM_04915 PE=4 SV=1	0.87974	10.644	6.48221e-05	159.58	85.411	120.9	0.695906	4.04905	0.00018079	149.57	0.87974	10.644	0.00107265	120.9	0.559883	3.21859	0.000644565	130.19	0.375891	0	0.0328844	61.03	0.483786	0	0.00332193	98	0.570768	3.48485	0.00107265	120.9	0.497609	0	0.000227101	146.67	0.744351	5.34302	6.48221e-05	159.58	0	0	0	0	0	0	0	0	0.696674
V5AZV3	54	>tr|V5AZV3|V5AZV3_TRYCR Uncharacterized protein OS=Trypanosoma cruzi Dm28c GN=TCDM_04915 PE=4 SV=1	0.542877	3.75699	0.000735442	128.21	64.787	92.039	0	0	0	0	0	0	0	0	0	0	0	0	0	0	0	0	0	0	0	0	0	0	0	0	0.542877	3.75699	0.00403233	92.039	0	0	0	0	0	0	0	0	0	0	0	0	0
V5AZV3	121	>tr|V5AZV3|V5AZV3_TRYCR Uncharacterized protein OS=Trypanosoma cruzi Dm28c GN=TCDM_04915 PE=4 SV=1	0.999312	31.7656	0.000230302	137.39	98.734	137.39	0.996215	24.2532	0.000683552	122.5	0	0	0	0	0.956822	14.6098	0.00270886	102.72	0.996189	24.5704	0.00335274	97.823	0.841337	7.29359	0.00232585	105.63	0.998926	32.1102	0.00215156	107.13	0.955799	13.8702	0.00293366	101.01	0.999312	31.7656	0.000230302	137.39	0	0	0	0	0	0	0	0	0.970123
V5AZV3	123	>tr|V5AZV3|V5AZV3_TRYCR Uncharacterized protein OS=Trypanosoma cruzi Dm28c GN=TCDM_04915 PE=4 SV=1	0.97072	15.2079	0.0017961	110.57	78.898	104.16	0	0	0	0	0	0	0	0	0.640311	2.50794	0.00476968	90.498	0	0	0	0	0	0	0	0	0	0	0	0	0.97072	15.2079	0.00251921	104.16	0.583817	1.47048	0.0017961	110.57	0	0	0	0	0	0	0	0	0
V5B011	341	>tr|V5B011|V5B011_TRYCR Uncharacterized protein OS=Trypanosoma cruzi Dm28c GN=TCDM_04837 PE=4 SV=1	0.747368	5.79124	0.0161437	66.777	31.934	51.942	0	0	0	0	0	0	0	0	0	0	0	0	0	0	0	0	0	0	0	0	0	0	0	0	0	0	0	0	0	0	0	0	0	0	0	0	0	0	0	0	0.684966
V5B011	342	>tr|V5B011|V5B011_TRYCR Uncharacterized protein OS=Trypanosoma cruzi Dm28c GN=TCDM_04837 PE=4 SV=1	0.803757	6.64288	0.0161437	66.777	31.934	66.777	0	0	0	0	0	0	0	0	0	0	0	0	0	0	0	0	0	0	0	0	0	0	0	0	0	0	0	0	0	0	0	0	0	0	0	0	0	0	0	0	0.803757
V5B021	445	>tr|V5B021|V5B021_TRYCR Uncharacterized protein OS=Trypanosoma cruzi Dm28c GN=TCDM_04854 PE=4 SV=1	0.999945	42.5718	0.0117339	72.209	39.795	72.209	0.999318	31.6593	0.0362784	52.5	0.995396	23.3488	0.0434389	47.774	0	0	0	0	0.999439	32.5072	0.0432751	47.894	0	0	0	0	0	0	0	0	0	0	0	0	0	0	0	0	0	0	0	0	0	0	0	0	0.999945
V5B033	57	>tr|V5B033|V5B033_TRYCR Uncharacterized protein OS=Trypanosoma cruzi Dm28c GN=TCDM_04870 PE=4 SV=1	0.803493	8.42438	0.00901424	75.017	54.166	71.872	0.55325	2.0489	0.00901424	75.017	0	0	0	0	0	0	0	0	0	0	0	0	0	0	0	0	0	0	0	0	0	0	0	0	0	0	0	0	0	0	0	0	0	0	0	0	0.803493
V5B033	60	>tr|V5B033|V5B033_TRYCR Uncharacterized protein OS=Trypanosoma cruzi Dm28c GN=TCDM_04870 PE=4 SV=1	0.941073	12.5795	0.00122896	95.554	72.218	75.319	0.941073	12.5795	0.00861924	75.319	0.86172	8.67886	0.00138068	93.115	0	0	0	0	0.686514	5.71067	0.0197906	66.777	0	0	0	0	0	0	0	0	0	0	0	0	0	0	0	0	0	0	0	0	0.600706	2.44588	0.0375921	59.154	0.717959
V5B033	735	>tr|V5B033|V5B033_TRYCR Uncharacterized protein OS=Trypanosoma cruzi Dm28c GN=TCDM_04870 PE=4 SV=1	0.822962	8.50289	0.00195524	136.26	99.483	118.55	0.822962	8.50289	0.007719	118.55	0.679468	7.74686	0.0240857	100.23	0.637282	4.98634	0.00604938	120.59	0.584501	4.81512	0.0337432	91.592	0.813197	7.52027	0.00195524	136.26	0.780601	6.35266	0.0198813	104.26	0.779102	7.06492	0.0170669	107.13	0.718611	7.93274	0.0261172	98.281	0.822926	7.55129	0.0245873	99.747	0.664248	6.00172	0.02769	96.773	0.46419
V5B033	737	>tr|V5B033|V5B033_TRYCR Uncharacterized protein OS=Trypanosoma cruzi Dm28c GN=TCDM_04870 PE=4 SV=1	0.926055	13.6172	0.00164491	139	90.613	139	0.916615	13.3889	0.0154197	109.14	0.608535	4.78511	0.0517437	86.777	0.855488	8.15521	0.0073494	119	0.786974	6.663	0.00376404	128.82	0.627754	5.10332	0.00512746	123.63	0.875252	11.1938	0.0327414	91.932	0.915928	13.411	0.00203316	135.57	0.619628	5.16053	0.0327414	91.932	0.579432	2.58211	0.0144568	110.32	0.608744	4.78577	0.0387275	90.259	0.926055
V5B033	174	>tr|V5B033|V5B033_TRYCR Uncharacterized protein OS=Trypanosoma cruzi Dm28c GN=TCDM_04870 PE=4 SV=1	1	72.7866	8.1544e-07	174.24	125.96	163.64	1	65.6548	2.33231e-06	165.78	1	63.1125	2.38278e-05	158.31	1	69.0481	8.1544e-07	174.24	0.999999	63.0122	0.000174658	133.48	0.999999	59.8317	1.61616e-05	160.46	0.999997	56.9362	5.95729e-05	148.85	1	72.7866	4.86882e-06	163.64	0.999998	56.3952	0.000302188	127.07	0.999999	62.4809	3.13321e-05	156.2	0.999991	50.6771	0.00113287	107.82	0.999999
V5B038	259	>tr|V5B038|V5B038_TRYCR Uncharacterized protein OS=Trypanosoma cruzi Dm28c GN=TCDM_04878 PE=4 SV=1	1	87.0881	0.000181512	122.19	88.398	122.19	1	72.2317	0.00336788	78.287	1	87.0881	0.000181512	122.19	0.999998	56.9985	0.0117139	66.809	0.999989	49.7359	0.0220145	59.294	1	72.1669	0.000927937	100.39	0.999995	52.808	0.0117336	66.784	0.999976	46.1774	0.0281168	56.29	1	63.0385	0.00288443	80.905	0.999983	47.821	0.0117139	66.809	0.999993	51.6468	0.0201816	60.196	0
V5B038	431	>tr|V5B038|V5B038_TRYCR Uncharacterized protein OS=Trypanosoma cruzi Dm28c GN=TCDM_04878 PE=4 SV=1	1	75.4698	4.11965e-11	166.98	129.55	108.47	0.999949	45.444	5.04334e-08	157.53	0.999994	52.1122	4.11965e-11	166.98	0.999999	61.9585	7.55976e-06	140.31	0.999989	51.1531	0.0025036	80.733	0.992769	23.1245	0.00304273	85.11	0	0	0	0	0.999968	46.3562	0.00238955	81.448	0	0	0	0	1	75.4698	3.11999e-05	128.8	1	69.182	6.5631e-06	135.86	0
V5B038	806	>tr|V5B038|V5B038_TRYCR Uncharacterized protein OS=Trypanosoma cruzi Dm28c GN=TCDM_04878 PE=4 SV=1	0.999994	52.1094	1.07203e-13	181.86	161.29	128.44	0.99999	50.4855	1.07203e-13	181.86	0.999899	40.6151	7.23091e-05	131.48	0.999994	52.1094	1.21688e-13	180.32	0.999927	41.3786	1.09852e-07	159.4	0.999941	42.8312	1.47297e-07	157.73	0.99998	47.1083	1.62465e-05	141.3	0.999975	46.0525	4.60802e-10	169.72	0.999956	43.9773	2.72371e-05	135.43	0.999972	45.7649	6.39549e-10	166.21	0.999988	49.4276	9.45202e-08	160.09	0.999971
V5B038	438	>tr|V5B038|V5B038_TRYCR Uncharacterized protein OS=Trypanosoma cruzi Dm28c GN=TCDM_04878 PE=4 SV=1	0.311195	0	0.00249417	99.407	77.355	99.407	0	0	0	0	0	0	0	0	0	0	0	0	0	0	0	0	0	0	0	0	0	0	0	0	0	0	0	0	0	0	0	0	0	0	0	0	0.185296	0	0.0388096	56.688	0
V5B038	441	>tr|V5B038|V5B038_TRYCR Uncharacterized protein OS=Trypanosoma cruzi Dm28c GN=TCDM_04878 PE=4 SV=1	0.311195	0	0.00249417	99.407	77.355	99.407	0	0	0	0	0	0	0	0	0	0	0	0	0	0	0	0	0	0	0	0	0	0	0	0	0	0	0	0	0	0	0	0	0	0	0	0	0	0	0	0	0
V5B059	767	>tr|V5B059|V5B059_TRYCR Uncharacterized protein OS=Trypanosoma cruzi Dm28c GN=TCDM_11532 PE=4 SV=1	1	89.604	0.000272631	148.19	111.15	89.604	0	0	0	0	0	0	0	0	0	0	0	0	0	0	0	0	0	0	0	0	0	0	0	0	0	0	0	0	0	0	0	0	0	0	0	0	0	0	0	0	1
V5B059	791	>tr|V5B059|V5B059_TRYCR Uncharacterized protein OS=Trypanosoma cruzi Dm28c GN=TCDM_11532 PE=4 SV=1	0.999812	40.1805	0.000257106	69.913	49.971	51.827	0.999812	40.1805	0.00195084	52.666	0.9993	33.098	0.000257106	69.913	0.984253	22.7304	0.0103273	44.304	0	0	0	0	0.998087	30.102	0.00212607	51.475	0	0	0	0	0	0	0	0	0	0	0	0	0	0	0	0	0	0	0	0	0
V5B059	547	>tr|V5B059|V5B059_TRYCR Uncharacterized protein OS=Trypanosoma cruzi Dm28c GN=TCDM_11532 PE=4 SV=1	0.999989	49.9606	0.000280701	116.9	90.149	96.371	0.99993	41.9412	0.00151989	94.673	0.99995	43.3872	0.00151131	94.781	0.999642	34.8925	0.00159592	93.716	0.999903	40.1987	0.00123538	98.253	0.999989	49.9606	0.000280701	116.9	0.999586	34.345	0.00427168	89.466	0.999969	45.1436	0.0016807	92.65	0.999838	38.4659	0.00108741	100.11	0.999928	42.6132	0.0121613	71.976	0.99409	22.7518	0.0461198	59.68	0.999901
V5B065	149	>tr|V5B065|V5B065_TRYCR Uncharacterized protein OS=Trypanosoma cruzi Dm28c GN=TCDM_12274 PE=4 SV=1	0.594005	1.65269	3.53031e-05	124.1	109.53	77.894	0	0	0	0	0	0	0	0	0	0	0	0	0	0	0	0	0	0	0	0	0	0	0	0	0	0	0	0	0	0	0	0	0.586474	1.51747	3.53031e-05	124.1	0.594005	1.65269	0.0203518	77.894	0
V5B065	152	>tr|V5B065|V5B065_TRYCR Uncharacterized protein OS=Trypanosoma cruzi Dm28c GN=TCDM_12274 PE=4 SV=1	0.965408	14.4573	7.27677e-06	133.15	113.66	115.38	0	0	0	0	0	0	0	0	0	0	0	0	0	0	0	0	0	0	0	0	0	0	0	0	0	0	0	0	0	0	0	0	0.965408	14.4573	7.27677e-06	133.15	0.909464	10.0196	8.32455e-06	132.81	0
V5B0F3	303	>tr|V5B0F3|V5B0F3_TRYCR Uncharacterized protein OS=Trypanosoma cruzi Dm28c GN=TCDM_04704 PE=4 SV=1	1	76.8307	1.38323e-24	200.57	164.5	200.57	0.980711	20.0727	0.00360408	113.3	0.999998	58.7499	1.44714e-05	134.91	0.999999	59.638	3.35844e-10	163.67	0.999632	35.6534	0.00118565	118.9	0.999988	50.7464	2.94117e-06	141.15	0.986467	20.552	0.00454237	99.423	0.999163	32.086	0.00440981	109.28	0.999995	56.3845	0.00147037	118.24	1	63.3881	3.99745e-18	183.65	1	82.2575	3.11691e-19	192.51	1
V5B0F3	307	>tr|V5B0F3|V5B0F3_TRYCR Uncharacterized protein OS=Trypanosoma cruzi Dm28c GN=TCDM_04704 PE=4 SV=1	0.558321	1.87369	0.00228391	100.97	55.528	100.97	0.558321	1.87369	0.00228391	100.97	0	0	0	0	0.364067	0	0.0148038	80.316	0.410686	0	0.00399692	95.205	0.369682	0	0.0272854	68.41	0.523737	1.79252	0.00454237	93.371	0.461619	0	0.039038	59.733	0.373233	0	0.0328264	63.436	0.464314	0	0.00450535	93.495	0.48983	0	0.0118446	83.792	0.510619
V5B0F3	308	>tr|V5B0F3|V5B0F3_TRYCR Uncharacterized protein OS=Trypanosoma cruzi Dm28c GN=TCDM_04704 PE=4 SV=1	0.814096	7.77854	0.000288092	115.26	81.901	93.583	0.454311	0	0.0103822	85.51	0.773229	5.71715	0.000288092	115.26	0.477066	0.360825	0.0148038	80.316	0.620643	5.13184	0.00399692	95.205	0.570189	4.23772	0.0151413	79.92	0.493113	2.89066	0.00454237	93.371	0.461619	0	0.039038	59.733	0.814096	7.77854	0.00447916	93.583	0.407715	0	0.0191853	75.682	0.48983	0	0.0117577	83.894	0.444929
V5B0F3	450	>tr|V5B0F3|V5B0F3_TRYCR Uncharacterized protein OS=Trypanosoma cruzi Dm28c GN=TCDM_04704 PE=4 SV=1	1	74.7647	2.37874e-13	192.6	142.89	192.6	0.999995	52.8264	4.82502e-12	180.03	0.999999	59.5579	1.20185e-09	178.1	0	0	0	0	0	0	0	0	0	0	0	0	0	0	0	0	0	0	0	0	0	0	0	0	0	0	0	0	0	0	0	0	1
V5B0F3	149	>tr|V5B0F3|V5B0F3_TRYCR Uncharacterized protein OS=Trypanosoma cruzi Dm28c GN=TCDM_04704 PE=4 SV=1	0.990363	20.377	0.00126832	94.922	69.191	75.998	0	0	0	0	0	0	0	0	0	0	0	0	0	0	0	0	0	0	0	0	0	0	0	0	0	0	0	0	0	0	0	0	0.990363	20.377	0.00126832	94.922	0	0	0	0	0
V5B0F8	333	>tr|V5B0F8|V5B0F8_TRYCR Uncharacterized protein OS=Trypanosoma cruzi Dm28c GN=TCDM_04711 PE=4 SV=1	1	72.222	8.12285e-10	152.63	136.62	152.63	0	0	0	0	0	0	0	0	0	0	0	0	0	0	0	0	0	0	0	0	0	0	0	0	0	0	0	0	0	0	0	0	0.999999	60.9241	2.91614e-07	143	1	72.222	8.12285e-10	152.63	0
V5B0F8	460	>tr|V5B0F8|V5B0F8_TRYCR Uncharacterized protein OS=Trypanosoma cruzi Dm28c GN=TCDM_04711 PE=4 SV=1	0.730627	4.60958	1.80257e-05	140.35	96.101	95.365	0	0	0	0	0	0	0	0	0	0	0	0	0	0	0	0	0	0	0	0	0	0	0	0	0	0	0	0	0	0	0	0	0.730627	4.60958	0.00124073	95.365	0.499873	0	1.80257e-05	140.35	0
V5B0G4	367	>tr|V5B0G4|V5B0G4_TRYCR Uncharacterized protein OS=Trypanosoma cruzi Dm28c GN=TCDM_04723 PE=4 SV=1	0.99915	30.7105	0.000318523	108.47	82.479	98.188	0.99915	30.7105	0.000318523	108.47	0.910863	10.094	0.00244224	93.404	0	0	0	0	0	0	0	0	0	0	0	0	0	0	0	0	0	0	0	0	0	0	0	0	0	0	0	0	0	0	0	0	0
V5B0G8	792	>tr|V5B0G8|V5B0G8_TRYCR Dual specificity protein phosphatase OS=Trypanosoma cruzi Dm28c GN=TCDM_04729 PE=4 SV=1	1	66.9202	7.18378e-14	195.72	161.85	66.92	1	54.0901	3.01953e-05	156.52	1	70.2724	1.33482e-05	161.25	0.996658	24.7449	8.48868e-05	144.51	0.991398	20.6164	3.24469e-05	155.88	1	64.3744	7.18378e-14	195.72	0.991357	20.5957	0.000134811	135.94	1	108.661	0.000353608	124.48	1	66.9202	0.00100016	112.85	0	0	0	0	0	0	0	0	0.985501
V5B0G8	793	>tr|V5B0G8|V5B0G8_TRYCR Dual specificity protein phosphatase OS=Trypanosoma cruzi Dm28c GN=TCDM_04729 PE=4 SV=1	1	66.9202	0.00100016	112.85	84.462	66.92	1	54.0901	0.0508086	59.248	1	70.2724	0.0040341	90.689	0	0	0	0	0	0	0	0	1	64.3744	0.0371887	64.374	0.5	0	0.0120108	77.204	1	108.661	0.00126485	108.66	1	66.9202	0.00100016	112.85	0	0	0	0	0	0	0	0	0
V5B0G8	769	>tr|V5B0G8|V5B0G8_TRYCR Dual specificity protein phosphatase OS=Trypanosoma cruzi Dm28c GN=TCDM_04729 PE=4 SV=1	0.772506	5.45207	0.000268848	65.125	50.113	65.125	0	0	0	0	0.772506	5.45207	0.000268848	65.125	0	0	0	0	0	0	0	0	0	0	0	0	0	0	0	0	0	0	0	0	0	0	0	0	0	0	0	0	0	0	0	0	0
V5B0G8	774	>tr|V5B0G8|V5B0G8_TRYCR Dual specificity protein phosphatase OS=Trypanosoma cruzi Dm28c GN=TCDM_04729 PE=4 SV=1	0.727505	5.91877	2.69173e-05	91.767	81.501	91.767	0.627595	2.48462	0.00153767	57.902	0.727505	5.91877	2.69173e-05	91.767	0	0	0	0	0	0	0	0	0	0	0	0	0	0	0	0	0	0	0	0	0	0	0	0	0	0	0	0	0	0	0	0	0
V5B0G8	429	>tr|V5B0G8|V5B0G8_TRYCR Dual specificity protein phosphatase OS=Trypanosoma cruzi Dm28c GN=TCDM_04729 PE=4 SV=1	0.999999	61.2249	0.000803251	122.29	81.815	104.21	0.999814	37.2261	0.0231933	72.359	0.998816	28.95	0.000803251	122.29	0	0	0	0	0	0	0	0	0	0	0	0	0.999816	37.5985	0.0132069	77.13	0	0	0	0	0.999995	53.0846	0.0039671	97.384	0	0	0	0	0	0	0	0	0.999999
V5B0G8	432	>tr|V5B0G8|V5B0G8_TRYCR Dual specificity protein phosphatase OS=Trypanosoma cruzi Dm28c GN=TCDM_04729 PE=4 SV=1	0.986649	18.983	0.000803251	122.29	81.815	97.384	0	0	0	0	0.92926	11.1974	0.000803251	122.29	0	0	0	0	0	0	0	0	0	0	0	0	0.734422	5.44439	0.0132069	77.13	0	0	0	0	0.986649	18.983	0.0039671	97.384	0	0	0	0	0	0	0	0	0.967151
V5B0G8	434	>tr|V5B0G8|V5B0G8_TRYCR Dual specificity protein phosphatase OS=Trypanosoma cruzi Dm28c GN=TCDM_04729 PE=4 SV=1	0.759435	6.93643	0.00472551	92.427	38.025	72.359	0.759435	6.93643	0.0231933	72.359	0	0	0	0	0	0	0	0	0	0	0	0	0	0	0	0	0	0	0	0	0	0	0	0	0.515684	0.330716	0.00472551	92.427	0	0	0	0	0	0	0	0	0
V5B0J3	176	>tr|V5B0J3|V5B0J3_TRYCR Uncharacterized protein OS=Trypanosoma cruzi Dm28c GN=TCDM_04622 PE=4 SV=1	0.998515	28.8619	0.000126809	132.25	79.863	111.7	0.998515	28.8619	0.000126809	132.25	0	0	0	0	0	0	0	0	0	0	0	0	0	0	0	0	0	0	0	0	0	0	0	0	0	0	0	0	0	0	0	0	0	0	0	0	0
V5B0J4	1080	>tr|V5B0J4|V5B0J4_TRYCR Protein kinase OS=Trypanosoma cruzi Dm28c GN=TCDM_04627 PE=4 SV=1	1	84.6275	0.000106205	157.54	83.946	136.43	0	0	0	0	0	0	0	0	0	0	0	0	0	0	0	0	0	0	0	0	0	0	0	0	0	0	0	0	1	84.6275	0.000106205	157.54	0	0	0	0	0	0	0	0	0
V5B0J4	1085	>tr|V5B0J4|V5B0J4_TRYCR Protein kinase OS=Trypanosoma cruzi Dm28c GN=TCDM_04627 PE=4 SV=1	0.844407	7.34561	0.00346156	100.69	49.561	100.69	0	0	0	0	0	0	0	0	0	0	0	0	0	0	0	0	0	0	0	0	0	0	0	0	0	0	0	0	0	0	0	0	0	0	0	0	0	0	0	0	0
V5B0K2	837	>tr|V5B0K2|V5B0K2_TRYCR Major vault protein OS=Trypanosoma cruzi Dm28c GN=TCDM_04639 PE=4 SV=1	0.999391	32.1562	2.98695e-19	187.56	144.02	185.99	0.79024	5.76528	0.000455754	113.28	0.857601	7.80266	6.84173e-10	154.47	0.941074	12.3984	1.7361e-13	171.59	0.497563	0	9.16606e-07	140.68	0.989085	19.5921	6.87722e-10	154.42	0.996166	24.1882	1.7361e-13	171.59	0.999391	32.1562	3.81485e-19	185.99	0.993774	22.031	2.98695e-19	187.56	0.975244	16.0086	3.56148e-07	141.5	0.878139	8.68314	0.000108112	119.66	0.804979
V5B0L2	66	>tr|V5B0L2|V5B0L2_TRYCR Uncharacterized protein OS=Trypanosoma cruzi Dm28c GN=TCDM_04653 PE=4 SV=1	1	130.214	2.62114e-18	160.12	144.16	130.21	1	65.3868	1.42605e-07	105.32	1	107.75	3.59883e-08	107.75	0	0	0	0	0	0	0	0	1	107.75	3.59883e-08	107.75	1	57.1445	0.00163131	57.145	1	68.0736	2.62114e-18	160.12	1	130.214	1.78552e-11	130.21	0	0	0	0	0	0	0	0	0
V5B0M4	225	>tr|V5B0M4|V5B0M4_TRYCR Uncharacterized protein OS=Trypanosoma cruzi Dm28c GN=TCDM_04676 PE=4 SV=1	1	125.033	1.25334e-08	182.25	135.26	125.03	1	120.603	8.1658e-05	158.11	1	139.191	0.000312323	141.34	1	168.822	1.28386e-08	181.98	1	124.119	0.000312323	141.34	1	177.815	1.25334e-08	182.25	1	156.517	9.99725e-05	156.52	1	98.3372	9.99725e-05	156.52	1	129.368	0.000311876	141.37	0	0	0	0	1	125.033	0.000882018	125.03	0
V5B0T6	333	>tr|V5B0T6|V5B0T6_TRYCR Uncharacterized protein OS=Trypanosoma cruzi Dm28c GN=TCDM_04590 PE=4 SV=1	0.998629	28.625	3.60816e-51	257.37	138.64	184	0.965924	14.5251	1.42174e-21	210.02	0.997099	25.3615	6.11924e-31	236.03	0.99669	24.7874	6.40886e-40	246.66	0.989185	19.6125	6.40886e-40	246.66	0.99666	24.7484	2.31314e-22	220.25	0.973808	15.7031	5.92973e-51	252.01	0.993342	21.7381	3.79361e-10	184.87	0.986446	18.6203	1.25053e-21	211.49	0.998629	28.625	7.9908e-22	215.37	0.992228	21.0608	3.60816e-51	257.37	0.966154
V5B0T6	334	>tr|V5B0T6|V5B0T6_TRYCR Uncharacterized protein OS=Trypanosoma cruzi Dm28c GN=TCDM_04590 PE=4 SV=1	0.993164	21.6229	9.85255e-30	225.6	145.72	199.84	0.799424	6.13294	7.25326e-22	216	0.9175	10.4634	1.00019e-15	205.33	0.929795	11.2221	2.63285e-15	201.4	0.920413	10.6314	5.08542e-15	195.5	0.993164	21.6229	3.28267e-15	199.84	0.914249	10.2829	8.56088e-07	172.42	0	0	0	0	0.946976	12.543	1.37679e-06	168.55	0.919756	10.5926	4.6895e-15	196.45	0.97358	15.6873	9.85255e-30	225.6	0.969009
V5B127	14	>tr|V5B127|V5B127_TRYCR Glycerol uptake protein OS=Trypanosoma cruzi Dm28c GN=TCDM_11154 PE=4 SV=1	1	95.241	1.46709e-10	158.75	142.04	110.13	1	77.128	0.000890131	108.49	1	80.5323	0.00452397	91.733	0.999999	62.6104	0.00172849	104.77	1	85.3516	0.00136001	103.51	1	86.0583	1.46709e-10	158.75	1	66.5525	0.00538249	90.581	0.999999	62.1694	0.0189641	72.935	1	106.195	2.19284e-05	125.78	1	89.5849	5.76974e-07	136.96	1	95.241	3.95065e-07	141	1
V5B129	33	>tr|V5B129|V5B129_TRYCR Uncharacterized protein OS=Trypanosoma cruzi Dm28c GN=TCDM_04403 PE=4 SV=1	0.999998	56.4622	9.73712e-10	192.4	119.13	192.4	0	0	0	0	0	0	0	0	0.991651	20.7471	0.00262659	103.83	0	0	0	0	0	0	0	0	0.999617	34.1696	0.000701477	128.95	0.999917	40.8226	0.000171811	150.26	0.999588	33.8489	0.000199381	148.41	0	0	0	0	0.999998	56.4622	9.73712e-10	192.4	0
V5B134	421	>tr|V5B134|V5B134_TRYCR Uncharacterized protein OS=Trypanosoma cruzi Dm28c GN=TCDM_04408 PE=4 SV=1	0.885959	8.90353	0.000489351	123.76	72.146	105.66	0	0	0	0	0	0	0	0	0	0	0	0	0	0	0	0	0	0	0	0	0	0	0	0	0	0	0	0	0.674827	3.17078	0.000489351	123.76	0.885959	8.90353	0.00138914	118.71	0	0	0	0	0
V5B134	422	>tr|V5B134|V5B134_TRYCR Uncharacterized protein OS=Trypanosoma cruzi Dm28c GN=TCDM_04408 PE=4 SV=1	0.999772	36.4237	1.09281e-13	174.4	135.95	165.24	0.999071	30.3143	7.96214e-05	156.29	0.99837	27.8712	4.5502e-05	160.03	0.999385	32.1107	0.000168289	147.83	0.998408	27.9733	1.09281e-13	165.24	0.998163	27.3508	0.000126922	151.11	0.997854	26.674	1.08398e-05	147.53	0.999755	36.1017	0.000126922	151.11	0.998549	28.3766	1.09281e-13	174.4	0.999772	36.4237	6.23797e-06	165.24	0.996777	24.9034	3.22577e-05	161.48	0.997794
V5B139	114	>tr|V5B139|V5B139_TRYCR Uncharacterized protein OS=Trypanosoma cruzi Dm28c GN=TCDM_04419 PE=4 SV=1	0.999867	38.7794	9.51534e-09	149.04	117.92	124.86	0.999843	38.5162	9.51534e-09	149.04	0	0	0	0	0	0	0	0	0	0	0	0	0.999867	38.7794	1.10649e-05	124.86	0	0	0	0	0.999672	35.8579	7.08243e-08	144.18	0.999816	37.5919	0.000115091	115.45	0	0	0	0	0	0	0	0	0
V5B139	482	>tr|V5B139|V5B139_TRYCR Uncharacterized protein OS=Trypanosoma cruzi Dm28c GN=TCDM_04419 PE=4 SV=1	1	83.3744	2.00972e-25	222.13	181.15	105.94	0.999996	53.5141	4.77321e-06	161.14	0.999967	44.7875	6.3245e-08	174.72	0.999087	30.3913	0.00254692	95.414	0.999994	52.0569	2.22671e-07	164.5	0	0	0	0	0.996336	24.3629	0.0323314	63.639	0.999982	47.5438	0.000369447	127.01	0.997554	26.1721	0.00245713	96.391	1	79.1785	6.95065e-17	204.05	1	83.3744	2.00972e-25	222.13	0.999998
V5B139	484	>tr|V5B139|V5B139_TRYCR Uncharacterized protein OS=Trypanosoma cruzi Dm28c GN=TCDM_04419 PE=4 SV=1	0.999968	44.9362	0.000207636	133.92	107.09	133.92	0	0	0	0	0	0	0	0	0	0	0	0	0	0	0	0	0	0	0	0	0	0	0	0	0	0	0	0	0	0	0	0	0.999968	44.9362	0.000207636	133.92	0.99996	43.9861	0.00183766	105.94	0
V5B1C3	696	>tr|V5B1C3|V5B1C3_TRYCR Flagellum transition zone component OS=Trypanosoma cruzi Dm28c GN=TCDM_11059 PE=4 SV=1	1	68.7046	0.00995242	90.308	50.43	68.705	0	0	0	0	0	0	0	0	0	0	0	0	0	0	0	0	1	90.3085	0.00995242	90.308	0	0	0	0	1	68.7046	0.0675887	68.705	0	0	0	0	0	0	0	0	0	0	0	0	0
V5B1C3	699	>tr|V5B1C3|V5B1C3_TRYCR Flagellum transition zone component OS=Trypanosoma cruzi Dm28c GN=TCDM_11059 PE=4 SV=1	1	68.7046	0.000551077	118.52	68.589	68.705	0	0	0	0	0	0	0	0	0	0	0	0	0	0	0	0	1	90.3085	0.00995242	90.308	0	0	0	0	1	68.7046	0.0675887	68.705	0	0	0	0	0	0	0	0	0.999141	30.6599	0.000551077	118.52	0
V5B1C3	703	>tr|V5B1C3|V5B1C3_TRYCR Flagellum transition zone component OS=Trypanosoma cruzi Dm28c GN=TCDM_11059 PE=4 SV=1	1	68.7046	0.00995242	90.308	50.43	68.705	0	0	0	0	0	0	0	0	0	0	0	0	0	0	0	0	1	90.3085	0.00995242	90.308	0	0	0	0	1	68.7046	0.0675887	68.705	0	0	0	0	0	0	0	0	0	0	0	0	0
V5B1C3	679	>tr|V5B1C3|V5B1C3_TRYCR Flagellum transition zone component OS=Trypanosoma cruzi Dm28c GN=TCDM_11059 PE=4 SV=1	1	94.3373	1.0033e-08	173.19	139.88	122.3	1	98.8896	7.71223e-07	160.95	0	0	0	0	0	0	0	0	0	0	0	0	0.999986	48.7124	0.0103572	75.064	0	0	0	0	0	0	0	0	0	0	0	0	1	104.729	0.000129045	131.86	0	0	0	0	1
V5B1C3	534	>tr|V5B1C3|V5B1C3_TRYCR Flagellum transition zone component OS=Trypanosoma cruzi Dm28c GN=TCDM_11059 PE=4 SV=1	0.832533	6.95981	0.000722469	128.82	79.598	87.419	0.471533	0	0.0040888	106.87	0	0	0	0	0.361919	0	0.0336911	82.774	0	0	0	0	0.484634	0	0.0612938	68.751	0	0	0	0	0.832533	6.95981	0.00630612	87.419	0.491789	0	0.000722469	128.82	0	0	0	0	0.337065	0	0.0206264	88.319	0
V5B1C3	536	>tr|V5B1C3|V5B1C3_TRYCR Flagellum transition zone component OS=Trypanosoma cruzi Dm28c GN=TCDM_11059 PE=4 SV=1	0.999922	43.1142	6.23048e-16	197.51	162.48	166.79	0.999222	32.3593	1.81189e-07	168.1	0.999729	37.4124	1.75236e-07	168.45	0.996506	27.5634	0.000135347	131.61	0.998275	29.6688	4.61747e-05	143.97	0.999828	41.5588	2.39777e-07	164.66	0.999888	41.6061	1.43769e-05	153.41	0.999309	34.6115	6.23048e-16	197.51	0.999818	40.4107	3.28019e-06	161.94	0.999033	33.6035	5.95505e-05	141.1	0.999922	43.1142	1.84372e-07	167.92	0.976002
V5B1C3	538	>tr|V5B1C3|V5B1C3_TRYCR Flagellum transition zone component OS=Trypanosoma cruzi Dm28c GN=TCDM_11059 PE=4 SV=1	1	80.6377	6.23048e-16	197.51	162.48	197.51	0.999999	62.009	0.000214223	127.91	0.999996	57.2303	0.000191102	129.42	0.999983	50.7586	0.000931786	110.34	0.999711	38.3653	0.000365992	120.08	1	68.3359	1.00298e-05	157.84	0.999984	49.9234	0.000303116	122.13	1	80.6377	6.23048e-16	197.51	0.999998	57.3215	2.19573e-05	149.95	0	0	0	0	0.997997	25.8502	0.015308	88.319	0
V5B1C8	926	>tr|V5B1C8|V5B1C8_TRYCR Receptor-type adenylate cyclase OS=Trypanosoma cruzi Dm28c GN=TCDM_11064 PE=4 SV=1	0.999656	34.6313	9.25145e-06	162.41	103.18	158.31	0	0	0	0	0	0	0	0	0	0	0	0	0	0	0	0	0	0	0	0	0	0	0	0	0	0	0	0	0	0	0	0	0.999656	34.6313	1.61616e-05	160.46	0.996206	24.1927	9.25145e-06	162.41	0
V5B1C8	930	>tr|V5B1C8|V5B1C8_TRYCR Receptor-type adenylate cyclase OS=Trypanosoma cruzi Dm28c GN=TCDM_11064 PE=4 SV=1	0.999986	48.7376	2.49401e-06	164.88	65.982	123.76	0	0	0	0	0	0	0	0	0	0	0	0	0	0	0	0	0	0	0	0	0	0	0	0	0	0	0	0	0	0	0	0	0.999986	48.7376	2.49401e-06	164.88	0.999974	46.2041	0.000222389	131.08	0
V5B1C8	836	>tr|V5B1C8|V5B1C8_TRYCR Receptor-type adenylate cyclase OS=Trypanosoma cruzi Dm28c GN=TCDM_11064 PE=4 SV=1	1	139.935	1.84978e-23	220.97	178.44	170.79	0	0	0	0	0	0	0	0	0	0	0	0	0	0	0	0	0	0	0	0	0	0	0	0	0	0	0	0	0	0	0	0	1	179.71	9.13074e-23	216.01	1	139.935	1.84978e-23	220.97	0
V5B1C8	802	>tr|V5B1C8|V5B1C8_TRYCR Receptor-type adenylate cyclase OS=Trypanosoma cruzi Dm28c GN=TCDM_11064 PE=4 SV=1	0.9539	17.596	2.64483e-06	134.32	73.863	134.32	0	0	0	0	0	0	0	0	0	0	0	0	0	0	0	0	0	0	0	0	0	0	0	0	0	0	0	0	0	0	0	0	0.9539	17.596	2.64483e-06	134.32	0	0	0	0	0
V5B1M3	332	>tr|V5B1M3|V5B1M3_TRYCR Uncharacterized protein OS=Trypanosoma cruzi Dm28c GN=TCDM_04254 PE=4 SV=1	1	89.8103	1.90981e-05	168.85	130.13	168.85	0	0	0	0	0	0	0	0	0	0	0	0	0	0	0	0	0	0	0	0	0	0	0	0	0	0	0	0	0	0	0	0	1	89.8103	1.90981e-05	168.85	0	0	0	0	0
V5B1P3	195	>tr|V5B1P3|V5B1P3_TRYCR Oxidoreductase OS=Trypanosoma cruzi Dm28c GN=TCDM_04274 PE=4 SV=1	1	70.9688	2.18296e-21	190.18	128.66	171.15	0.999993	51.489	1.56199e-06	167.18	0.999997	55.9866	6.52705e-05	158.14	0.999999	59.8262	1.38986e-10	190.18	1	70.9688	1.02658e-06	171.15	0.999922	41.0629	3.39886e-10	185.74	0.999997	55.2535	0.000139756	150.92	0.999998	57.1586	2.18296e-21	172.42	0.999998	57.0294	0.000311402	145.46	0.999999	60.5757	5.23099e-10	181.69	0.999955	43.4215	6.85338e-06	161.94	0.999999
V5B1P3	199	>tr|V5B1P3|V5B1P3_TRYCR Oxidoreductase OS=Trypanosoma cruzi Dm28c GN=TCDM_04274 PE=4 SV=1	0.997821	26.6084	6.19686e-10	179.55	140.48	179.55	0	0	0	0	0	0	0	0	0	0	0	0	0	0	0	0	0	0	0	0	0	0	0	0	0	0	0	0	0	0	0	0	0	0	0	0	0	0	0	0	0
V5B1P9	228	>tr|V5B1P9|V5B1P9_TRYCR Uncharacterized protein OS=Trypanosoma cruzi Dm28c GN=TCDM_04281 PE=4 SV=1	1	98.513	0.000236448	145.81	80.006	120.59	0.999993	51.2637	0.00139944	113.07	1	71.3666	0.00125385	114.87	0.999999	59.8022	0.00325751	96.756	1	71.378	0.000760192	121.21	0.999999	62.5777	0.00129196	101.38	1	76.382	0.00238241	103.14	1	76.1455	0.00262319	101.38	0.999999	61.4096	0.00280948	100.02	1	66.8089	0.000693821	123.26	1	81.2623	0.000236448	145.81	1
V5B1P9	233	>tr|V5B1P9|V5B1P9_TRYCR Uncharacterized protein OS=Trypanosoma cruzi Dm28c GN=TCDM_04281 PE=4 SV=1	0.999998	58.1186	0.00047022	130.15	64.897	85.672	0	0	0	0	0.98786	19.1049	0.0431817	55.105	0.988932	19.5112	0.00666203	84.352	0	0	0	0	0.999831	37.7264	0.0135651	73.36	0.999883	39.2998	0.00856044	79.148	0.999998	58.1186	0.00618024	85.672	0	0	0	0	0.999998	58.0019	0.00047022	130.15	0.999314	31.6318	0.00706643	83.243	0
V5B1Q7	247	>tr|V5B1Q7|V5B1Q7_TRYCR Uncharacterized protein OS=Trypanosoma cruzi Dm28c GN=TCDM_04297 PE=4 SV=1	0.999972	45.4841	2.79222e-09	180.61	143.93	153.81	0.999899	39.943	5.20835e-07	175.88	0.999884	39.3503	1.11599e-05	161.87	0.998781	29.1348	3.01953e-05	156.52	0.999972	45.4841	4.1364e-05	153.81	0.998875	29.4833	2.79222e-09	180.61	0.999683	34.9905	2.55784e-06	164.53	0.998755	29.0414	2.45272e-05	158.11	0.999826	37.5875	1.65138e-06	169.58	0.999244	31.2131	5.45399e-07	175.74	0.99987	38.8609	2.44894e-07	177.42	0.999812
V5B1Q7	434	>tr|V5B1Q7|V5B1Q7_TRYCR Uncharacterized protein OS=Trypanosoma cruzi Dm28c GN=TCDM_04297 PE=4 SV=1	0.847757	7.45945	0.00647669	69.197	47.296	69.197	0	0	0	0	0	0	0	0	0	0	0	0	0	0	0	0	0	0	0	0	0	0	0	0	0	0	0	0	0	0	0	0	0	0	0	0	0	0	0	0	0.847757
V5B1Q7	1373	>tr|V5B1Q7|V5B1Q7_TRYCR Uncharacterized protein OS=Trypanosoma cruzi Dm28c GN=TCDM_04297 PE=4 SV=1	0.431611	0	0.000700676	121.99	85.693	121.99	0	0	0	0	0	0	0	0	0	0	0	0	0	0	0	0	0	0	0	0	0	0	0	0	0.387038	0	0.00356	96.247	0	0	0	0	0.431611	0	0.000700676	121.99	0	0	0	0	0
V5B1Q7	1374	>tr|V5B1Q7|V5B1Q7_TRYCR Uncharacterized protein OS=Trypanosoma cruzi Dm28c GN=TCDM_04297 PE=4 SV=1	0.931287	11.2814	3.08755e-23	217.19	178.53	80.362	0.65341	3.89432	9.5706e-05	146.84	0.709216	5.78563	5.36597e-07	165.78	0.575947	2.26354	0.00070277	121.92	0.842941	10.1072	3.08755e-23	217.19	0.668639	4.17695	2.25037e-05	158.31	0.723872	6.13069	0.00101279	118.16	0.733206	6.56976	0.000413728	130.66	0.931287	11.2814	0.0157976	80.362	0.809964	7.61174	5.71861e-07	164.93	0	0	0	0	0.71935
V5B1Q7	1375	>tr|V5B1Q7|V5B1Q7_TRYCR Uncharacterized protein OS=Trypanosoma cruzi Dm28c GN=TCDM_04297 PE=4 SV=1	0.99151	20.379	7.35312e-16	193.98	135.66	80.362	0.930126	11.6584	8.99716e-11	184.51	0.904888	10.347	0.000302359	134.02	0.909613	10.5295	9.66721e-08	176.43	0.913844	10.6845	1.66979e-11	191.63	0.484844	0.28036	0.00218985	106.76	0.576489	1.77747	5.83279e-07	164.66	0.914296	10.6999	7.35312e-16	193.98	0.99151	20.379	0.0157976	80.362	0.737379	5.09024	4.95031e-07	166.79	0	0	0	0	0.750361
V5B1Q7	180	>tr|V5B1Q7|V5B1Q7_TRYCR Uncharacterized protein OS=Trypanosoma cruzi Dm28c GN=TCDM_04297 PE=4 SV=1	1	71.4279	0.000827567	129	76.511	113.67	0.999805	37.0921	0.000827567	129	0.999984	47.8647	0.00181485	117.09	0.99999	49.7892	0.00598266	95.618	1	71.4279	0.00232665	113.67	0.999771	36.4056	0.00152505	119.03	0.99996	43.976	0.00650245	93.442	0.999988	49.3275	0.00232665	113.67	0.999947	42.7878	0.00423034	102.95	0.97423	15.7755	0.00491554	100.09	0.999891	39.6321	0.000950796	126.66	0.999989
V5B1S3	3	>tr|V5B1S3|V5B1S3_TRYCR Uncharacterized protein OS=Trypanosoma cruzi Dm28c GN=TCDM_14387 PE=4 SV=1	1	76.4886	0.000746644	111.34	91.108	97.073	1	69.1619	0.00152003	102.39	1	77.1052	0.000956057	107.13	1	77.1963	0.00187214	99.747	0.999997	55.1376	0.00302478	91.657	1	67.6483	0.00263696	94.007	1	80.1294	0.000746644	111.34	1	75.3058	0.000993357	106.38	0.999711	35.4092	0.0352548	63.462	0	0	0	0	0.999939	42.5591	0.0381744	62.237	1
V5B1T5	403	>tr|V5B1T5|V5B1T5_TRYCR Uncharacterized protein OS=Trypanosoma cruzi Dm28c GN=TCDM_04159 PE=4 SV=1	0.496438	0	1.53766e-09	152.64	115	139.43	0	0	0	0	0.420161	0	0.0421668	56.48	0	0	0	0	0	0	0	0	0	0	0	0	0	0	0	0	0	0	0	0	0	0	0	0	0.496438	0	3.10452e-07	139.43	0.495388	0	1.53766e-09	152.64	0
V5B1T5	405	>tr|V5B1T5|V5B1T5_TRYCR Uncharacterized protein OS=Trypanosoma cruzi Dm28c GN=TCDM_04159 PE=4 SV=1	0.865937	8.28293	1.53766e-09	152.64	115	139.02	0	0	0	0	0.420161	0	0.0421668	56.48	0	0	0	0	0	0	0	0	0	0	0	0	0	0	0	0	0.865937	8.28293	3.22874e-07	139.02	0	0	0	0	0.695758	4.8318	3.10452e-07	139.43	0.536356	1.30126	1.53766e-09	152.64	0
V5B1T5	413	>tr|V5B1T5|V5B1T5_TRYCR Uncharacterized protein OS=Trypanosoma cruzi Dm28c GN=TCDM_04159 PE=4 SV=1	0.481605	0	0.000230262	109.44	53.427	72.916	0	0	0	0	0	0	0	0	0	0	0	0	0.481605	0	0.000230262	109.44	0	0	0	0	0	0	0	0	0	0	0	0	0	0	0	0	0.364325	0	0.0339081	65.855	0	0	0	0	0
V5B1T5	414	>tr|V5B1T5|V5B1T5_TRYCR Uncharacterized protein OS=Trypanosoma cruzi Dm28c GN=TCDM_04159 PE=4 SV=1	0.483135	2.3591	0.0121681	72.916	33.529	54.047	0	0	0	0	0	0	0	0	0.483135	2.3591	0.0499048	54.047	0.481605	0	0.0121681	72.916	0	0	0	0	0	0	0	0	0	0	0	0	0	0	0	0	0	0	0	0	0	0	0	0	0
V5B1V9	243	>tr|V5B1V9|V5B1V9_TRYCR Uncharacterized protein OS=Trypanosoma cruzi Dm28c GN=TCDM_04215 PE=4 SV=1	0.999999	61.0521	3.75894e-10	171.39	117.34	171.39	0.999949	43.3687	5.40888e-06	147.08	0.999999	61.0521	3.75894e-10	171.39	0.856785	7.99958	0.00133781	93.804	0.999977	46.8073	0.000133652	126.26	0.998657	29.0577	0.000230978	119.48	0	0	0	0	0.61493	2.17841	0.00285428	87.356	0	0	0	0	0.987766	20.0857	0.0638205	51.495	0.977014	16.5508	0.0238067	63.706	0
V5B1V9	249	>tr|V5B1V9|V5B1V9_TRYCR Uncharacterized protein OS=Trypanosoma cruzi Dm28c GN=TCDM_04215 PE=4 SV=1	0.999996	55.9394	9.39541e-14	183.27	126.23	141.79	0.999878	41.6594	1.47888e-07	157.7	0.99938	33.278	2.01812e-05	139.2	0.999485	35.9377	7.14139e-05	131.56	0.997679	26.3568	2.09897e-05	138.77	0.998768	31.723	7.10743e-06	146.17	0.997147	26.0397	2.93276e-07	151.2	0.989473	21.5352	0.00124204	95.344	0.999873	41.0923	1.06183e-05	144.3	0.999996	55.9394	8.47741e-08	160.52	0.999864	39.9812	2.00518e-08	163.41	0.999749
V5B1V9	254	>tr|V5B1V9|V5B1V9_TRYCR Uncharacterized protein OS=Trypanosoma cruzi Dm28c GN=TCDM_04215 PE=4 SV=1	0.999973	48.6245	0.0154023	75.483	58.277	75.483	0	0	0	0	0	0	0	0	0	0	0	0	0	0	0	0	0	0	0	0	0.633715	5.33491	0.0354071	59.792	0	0	0	0	0	0	0	0	0.999973	48.6245	0.0154023	75.483	0	0	0	0	0
V5B1W9	109	>tr|V5B1W9|V5B1W9_TRYCR Pumilio/PUF RNA binding protein 3 OS=Trypanosoma cruzi Dm28c GN=TCDM_04242 PE=4 SV=1	1	166.624	2.18168e-06	166.62	121.27	166.62	0	0	0	0	0	0	0	0	0	0	0	0	0	0	0	0	0	0	0	0	0	0	0	0	0	0	0	0	0	0	0	0	0	0	0	0	0	0	0	0	1
V5B213	125	>tr|V5B213|V5B213_TRYCR Uncharacterized protein OS=Trypanosoma cruzi Dm28c GN=TCDM_04110 PE=4 SV=1	1	189.039	1.89927e-40	240.5	152.41	189.04	1	220.635	1.89927e-40	240.5	1	124.041	1.25386e-22	213.69	1	221.777	6.68058e-24	221.78	1	185.143	3.31915e-16	201.4	1	161.077	1.19778e-11	191.15	1	187.753	1.45678e-30	223.68	1	180.565	7.20726e-23	217.32	1	115.867	4.77962e-16	198.61	1	142.57	4.77962e-16	198.61	1	181.506	6.6983e-11	181.51	1
V5B213	424	>tr|V5B213|V5B213_TRYCR Uncharacterized protein OS=Trypanosoma cruzi Dm28c GN=TCDM_04110 PE=4 SV=1	0.962034	14.038	1.45979e-06	163.34	108.02	163.34	0	0	0	0	0	0	0	0	0	0	0	0	0.598232	1.72894	0.00143206	103.11	0	0	0	0	0	0	0	0	0	0	0	0	0.962034	14.038	1.45979e-06	163.34	0	0	0	0	0.961803	14.0105	1.90458e-05	149.82	0
V5B213	425	>tr|V5B213|V5B213_TRYCR Uncharacterized protein OS=Trypanosoma cruzi Dm28c GN=TCDM_04110 PE=4 SV=1	0.669411	3.06405	0.000882032	108.72	74.615	108.72	0	0	0	0	0	0	0	0	0	0	0	0	0	0	0	0	0	0	0	0	0	0	0	0	0	0	0	0	0.669411	3.06405	0.000882032	108.72	0	0	0	0	0	0	0	0	0
V5B213	132	>tr|V5B213|V5B213_TRYCR Uncharacterized protein OS=Trypanosoma cruzi Dm28c GN=TCDM_04110 PE=4 SV=1	1	91.8447	0.000276645	128.35	97.46	91.845	1	69.8783	0.00028782	127.79	1	90.2292	0.00177984	102.52	1	93.7165	0.00241431	98.253	1	73.4149	0.00194178	101.43	1	97.6896	0.000276645	128.35	1	84.2973	0.00138264	105.19	1	70.2596	0.000990758	110.44	1	98.6535	0.000990758	110.44	0	0	0	0	0	0	0	0	1
V5B213	604	>tr|V5B213|V5B213_TRYCR Uncharacterized protein OS=Trypanosoma cruzi Dm28c GN=TCDM_04110 PE=4 SV=1	0.83569	7.10687	0.00154131	109.5	67.876	109.5	0	0	0	0	0	0	0	0	0	0	0	0	0	0	0	0	0	0	0	0	0	0	0	0	0	0	0	0	0.83569	7.10687	0.00154131	109.5	0	0	0	0	0	0	0	0	0
V5B213	605	>tr|V5B213|V5B213_TRYCR Uncharacterized protein OS=Trypanosoma cruzi Dm28c GN=TCDM_04110 PE=4 SV=1	0.956065	12.5872	4.18712e-08	176.46	143.42	147.1	0.901337	9.73035	1.91858e-05	153.06	0.956065	12.5872	5.03916e-05	147.1	0	0	0	0	0	0	0	0	0	0	0	0	0.844588	6.09576	2.41328e-05	150.13	0.901567	9.26047	3.68492e-05	148.52	0.930051	9.90109	4.18712e-08	176.46	0	0	0	0	0	0	0	0	0
V5B213	607	>tr|V5B213|V5B213_TRYCR Uncharacterized protein OS=Trypanosoma cruzi Dm28c GN=TCDM_04110 PE=4 SV=1	0.751121	5.31878	3.68492e-05	148.52	94.116	120.71	0	0	0	0	0	0	0	0	0	0	0	0	0	0	0	0	0	0	0	0	0	0	0	0	0.63762	3.77419	3.68492e-05	148.52	0.751121	5.31878	0.000636811	120.71	0	0	0	0	0	0	0	0	0
V5B213	608	>tr|V5B213|V5B213_TRYCR Uncharacterized protein OS=Trypanosoma cruzi Dm28c GN=TCDM_04110 PE=4 SV=1	0.97163	14.6863	4.18712e-08	176.46	143.42	158.02	0.966878	14.7768	1.91858e-05	153.06	0.785833	5.46601	5.03916e-05	147.1	0	0	0	0	0	0	0	0	0	0	0	0	0.918853	9.33015	2.41328e-05	150.13	0.743464	4.48058	0.000310009	130.73	0.97163	14.6863	4.18712e-08	176.46	0	0	0	0	0	0	0	0	0
V5B213	611	>tr|V5B213|V5B213_TRYCR Uncharacterized protein OS=Trypanosoma cruzi Dm28c GN=TCDM_04110 PE=4 SV=1	0.984997	20.5683	5.75165e-06	160.47	76.834	127.32	0.982194	17.8128	5.75165e-06	160.47	0.984997	20.5683	0.000360871	127.32	0	0	0	0	0	0	0	0	0.642733	3.98282	0.00705925	86.748	0.740251	4.62917	0.00275797	93.115	0.955893	16.5761	0.000446842	124.2	0	0	0	0	0	0	0	0	0	0	0	0	0
V5B213	52	>tr|V5B213|V5B213_TRYCR Uncharacterized protein OS=Trypanosoma cruzi Dm28c GN=TCDM_04110 PE=4 SV=1	0.999739	37.8546	0.000404151	98.175	81.308	91.622	0.989457	19.9926	0.00171767	82.609	0.808762	6.41128	0.0262273	44.788	0	0	0	0	0.910642	12.0356	0.0314333	43.115	0.999739	37.8546	0.000404151	98.175	0	0	0	0	0.998275	28.8478	0.0011683	87.356	0	0	0	0	0.985025	18.2398	0.00060888	92.897	0.911846	10.566	0.00334994	71.842	0
V5B213	454	>tr|V5B213|V5B213_TRYCR Uncharacterized protein OS=Trypanosoma cruzi Dm28c GN=TCDM_04110 PE=4 SV=1	1	186.051	5.13317e-31	232.13	203.89	186.05	1	157.349	2.05986e-07	166.64	1	106.603	8.82515e-06	157.68	1	139.582	9.76396e-06	156.96	1	176.43	6.65367e-11	181.58	1	187.164	7.20699e-16	193.98	1	176.43	9.83706e-31	227.91	1	184.017	5.26623e-11	184.02	1	135.466	5.13317e-31	232.13	1	127.57	2.41554e-05	148.7	1	176.556	3.76126e-08	176.56	1
V5B216	452	>tr|V5B216|V5B216_TRYCR Uncharacterized protein OS=Trypanosoma cruzi Dm28c GN=TCDM_04123 PE=4 SV=1	1	99.273	1.70096e-12	178.73	129.08	178.73	0	0	0	0	0	0	0	0	0	0	0	0	0	0	0	0	0	0	0	0	0	0	0	0	0	0	0	0	0	0	0	0	0	0	0	0	1	99.273	1.70096e-12	178.73	0
V5B216	679	>tr|V5B216|V5B216_TRYCR Uncharacterized protein OS=Trypanosoma cruzi Dm28c GN=TCDM_04123 PE=4 SV=1	0.893565	8.9224	8.19802e-05	142.4	112.38	87.323	0.496997	0	0.0245099	68.123	0.496137	0	0.0432127	60.093	0	0	0	0	0	0	0	0	0.5381	0	0.00238935	98.188	0	0	0	0	0.893565	8.9224	0.00535534	100.41	0.760725	3.781	0.00267967	98.062	0.499999	0	8.19802e-05	142.4	0.499997	0	0.000177295	133.96	0.459267
V5B216	680	>tr|V5B216|V5B216_TRYCR Uncharacterized protein OS=Trypanosoma cruzi Dm28c GN=TCDM_04123 PE=4 SV=1	0.893565	8.9224	8.19802e-05	142.4	112.38	87.323	0.496997	0	0.0245099	68.123	0.751714	4.81316	0.00162064	105.5	0	0	0	0	0	0	0	0	0.5381	0	0.00238935	98.188	0.564566	0.951473	0.0242312	79.393	0.893565	8.9224	0.00535534	100.41	0.805921	4.69137	0.00267967	98.062	0.542413	0.791031	8.19802e-05	142.4	0.759519	4.99458	0.000106729	139.39	0.459267
V5B221	14	>tr|V5B221|V5B221_TRYCR Uncharacterized protein OS=Trypanosoma cruzi Dm28c GN=TCDM_04128 PE=4 SV=1	0.873991	8.43522	0.00925205	85.807	56.001	54.343	0	0	0	0	0.713677	4.03336	0.0361101	59.84	0.780726	5.72328	0.0504631	53.567	0.766814	5.29361	0.0575921	50.452	0	0	0	0	0.791219	5.82177	0.00925205	85.807	0.680872	3.32629	0.0111721	80.916	0.873991	8.43522	0.0286765	63.32	0	0	0	0	0	0	0	0	0
V5B221	46	>tr|V5B221|V5B221_TRYCR Uncharacterized protein OS=Trypanosoma cruzi Dm28c GN=TCDM_04128 PE=4 SV=1	1	77.4043	1.42882e-05	171.36	98.084	115.37	1	102.375	0.000222722	147.96	1	91.9178	0.000236409	145.81	1	94.4919	2.54928e-05	165.51	1	95.8629	0.00026299	141.65	1	102.777	0.000252388	143.31	1	76.0505	1.42882e-05	171.36	1	95.3429	1.86317e-05	169.09	1	84.4646	0.000299555	135.91	0	0	0	0	0	0	0	0	1
V5B221	55	>tr|V5B221|V5B221_TRYCR Uncharacterized protein OS=Trypanosoma cruzi Dm28c GN=TCDM_04128 PE=4 SV=1	1	94.0317	9.66989e-17	202.61	166.27	124.69	1	78.3602	1.95878e-07	166.21	1	72.6211	0.000505063	122.1	1	94.1612	2.91623e-06	162.42	0	0	0	0	1	87.8561	1.94376e-11	188.1	1	78.5882	0.00197747	101.61	1	92.8809	9.66989e-17	202.61	1	94.0317	0.000141559	135.26	0	0	0	0	0	0	0	0	0
V5B221	277	>tr|V5B221|V5B221_TRYCR Uncharacterized protein OS=Trypanosoma cruzi Dm28c GN=TCDM_04128 PE=4 SV=1	1	93.8392	0.000771614	120.86	91.552	93.839	0	0	0	0	1	90.6136	0.00288109	99.5	0	0	0	0	1	89.3005	0.00288109	99.5	0	0	0	0	1	120.855	0.000771614	120.86	1	106.667	0.00191733	106.67	1	93.8392	0.00176391	108.56	0	0	0	0	0	0	0	0	0
V5B253	146	>tr|V5B253|V5B253_TRYCR Uncharacterized protein OS=Trypanosoma cruzi Dm28c GN=TCDM_04020 PE=4 SV=1	0.998837	30.8191	2.27423e-07	142.22	91.303	124.21	0.998616	30.1035	1.1731e-05	125.35	0.979662	16.8483	2.27423e-07	142.22	0.994311	23.366	0.00177679	94.359	0.992356	22.7566	4.33192e-07	135.31	0.998837	30.8191	1.30319e-05	124.21	0.98829	21.5695	0.0010847	99.923	0.959949	15.1048	0.00118336	99.13	0.992547	23.8748	0.000265395	107.57	0.819456	7.38654	0.00669966	80.314	0	0	0	0	0.989379
V5B253	149	>tr|V5B253|V5B253_TRYCR Uncharacterized protein OS=Trypanosoma cruzi Dm28c GN=TCDM_04020 PE=4 SV=1	0.906244	10.435	0.00192152	93.196	78.3	93.196	0	0	0	0	0	0	0	0	0	0	0	0	0	0	0	0	0	0	0	0	0	0	0	0	0	0	0	0	0.906244	10.435	0.00192152	93.196	0	0	0	0	0	0	0	0	0
V5B258	252	>tr|V5B258|V5B258_TRYCR Alpha-mannosidase OS=Trypanosoma cruzi Dm28c GN=TCDM_04028 PE=3 SV=1	0.486633	0	0.00650547	78.166	12.21	78.166	0	0	0	0	0	0	0	0	0	0	0	0	0	0	0	0	0	0	0	0	0	0	0	0	0	0	0	0	0	0	0	0	0	0	0	0	0.486633	0	0.00650547	78.166	0
V5B258	253	>tr|V5B258|V5B258_TRYCR Alpha-mannosidase OS=Trypanosoma cruzi Dm28c GN=TCDM_04028 PE=3 SV=1	0.486633	0	0.00650547	78.166	12.21	78.166	0	0	0	0	0	0	0	0	0	0	0	0	0	0	0	0	0	0	0	0	0	0	0	0	0	0	0	0	0	0	0	0	0	0	0	0	0.486633	0	0.00650547	78.166	0
V5B266	156	>tr|V5B266|V5B266_TRYCR Uncharacterized protein OS=Trypanosoma cruzi Dm28c GN=TCDM_04041 PE=4 SV=1	0.999711	35.3828	0.000263694	129.01	65.544	129.01	0.5	0	0.0101508	80.17	0	0	0	0	0	0	0	0	0.997564	26.1218	0.000925205	111.64	0.912814	10.1993	0.0022289	99.5	0.999711	35.3828	0.000263694	129.01	0.999424	32.3902	0.000780198	114.31	0	0	0	0	0	0	0	0	0	0	0	0	0
V5B266	121	>tr|V5B266|V5B266_TRYCR Uncharacterized protein OS=Trypanosoma cruzi Dm28c GN=TCDM_04041 PE=4 SV=1	0.999148	30.827	1.34095e-06	144.18	83.24	135.31	0.997654	26.3762	5.78434e-05	129.26	0.997653	26.4888	0.000544439	118.05	0.99625	25.3033	0.00195933	108.55	0.99415	24.1286	0.000952977	115.31	0.99863	32.3058	1.34095e-06	144.18	0.992768	23.1576	0.00306194	103.35	0.992888	22.2022	3.43621e-06	135.31	0.825574	7.29988	0.0060203	78.902	0.993435	22.3539	6.88087e-05	128.04	0.390306	0	0.00321491	87.363	0.999148
V5B266	186	>tr|V5B266|V5B266_TRYCR Uncharacterized protein OS=Trypanosoma cruzi Dm28c GN=TCDM_04041 PE=4 SV=1	1	70.5544	0.00214362	114.89	60.354	96.113	0.999999	60.6149	0.00910222	86.189	0.996647	24.7315	0.0205339	70.412	0.999999	62.2693	0.0033818	106.62	0.999996	54.2857	0.00670089	92.611	0.999993	51.7947	0.00969182	84.687	0.999998	57.1828	0.00904121	86.344	1	68.2534	0.00214362	114.89	0.999999	61.8608	0.00433156	102.53	1	64.5684	0.00279495	110.54	0.999999	61.2304	0.0060149	95.483	0.999998
V5B266	40	>tr|V5B266|V5B266_TRYCR Uncharacterized protein OS=Trypanosoma cruzi Dm28c GN=TCDM_04041 PE=4 SV=1	1	68.3051	9.57277e-06	137.39	98.39	137.39	0.998861	29.437	0.00293294	85.518	0	0	0	0	0.998728	28.9494	0.000144415	117.23	0	0	0	0	0.999987	48.8984	0.000179622	115.02	0.999996	53.694	0.000138624	117.6	0.999991	50.3818	0.000233052	111.66	1	68.3051	9.57277e-06	137.39	0	0	0	0	0	0	0	0	0
V5B283	1518	>tr|V5B283|V5B283_TRYCR Putative calcium channel protein OS=Trypanosoma cruzi Dm28c GN=TCDM_04064 PE=4 SV=1	0.952761	15.3979	0.000100379	70.407	54.164	46.983	0	0	0	0	0	0	0	0	0	0	0	0	0	0	0	0	0	0	0	0	0	0	0	0	0	0	0	0	0	0	0	0	0.926527	11.6532	0.000100379	70.407	0.952761	15.3979	0.0010108	51.583	0
V5B283	1526	>tr|V5B283|V5B283_TRYCR Putative calcium channel protein OS=Trypanosoma cruzi Dm28c GN=TCDM_04064 PE=4 SV=1	0.567664	4.94801	0.000350107	60.641	44.335	45.748	0	0	0	0	0	0	0	0	0	0	0	0	0	0	0	0	0.528185	4.72979	0.00111372	49.623	0	0	0	0	0.567664	4.94801	0.000350107	60.641	0	0	0	0	0	0	0	0	0	0	0	0	0
V5B283	1527	>tr|V5B283|V5B283_TRYCR Putative calcium channel protein OS=Trypanosoma cruzi Dm28c GN=TCDM_04064 PE=4 SV=1	0.496953	0	0.000350107	60.641	44.335	60.641	0	0	0	0	0	0	0	0	0	0	0	0	0	0	0	0	0	0	0	0	0	0	0	0	0.496953	0	0.000350107	60.641	0	0	0	0	0	0	0	0	0	0	0	0	0
V5B283	1535	>tr|V5B283|V5B283_TRYCR Putative calcium channel protein OS=Trypanosoma cruzi Dm28c GN=TCDM_04064 PE=4 SV=1	0.417398	0	0.000100379	70.407	54.164	70.407	0	0	0	0	0	0	0	0	0	0	0	0	0	0	0	0	0	0	0	0	0	0	0	0	0.384976	0	0.000350107	60.641	0	0	0	0	0.417398	0	0.000100379	70.407	0	0	0	0	0
V5B283	1536	>tr|V5B283|V5B283_TRYCR Putative calcium channel protein OS=Trypanosoma cruzi Dm28c GN=TCDM_04064 PE=4 SV=1	0.506092	2.92029	0.000100379	70.407	54.164	51.583	0	0	0	0	0	0	0	0	0	0	0	0	0	0	0	0	0	0	0	0	0	0	0	0	0.384872	0	0.000350107	60.641	0	0	0	0	0.476387	4.4548	0.000100379	70.407	0.506092	2.92029	0.00108829	51.583	0
V5B283	75	>tr|V5B283|V5B283_TRYCR Putative calcium channel protein OS=Trypanosoma cruzi Dm28c GN=TCDM_04064 PE=4 SV=1	0.528314	2.23107	8.54083e-05	97.877	79.56	97.877	0	0	0	0	0	0	0	0	0	0	0	0	0	0	0	0	0	0	0	0	0	0	0	0	0	0	0	0	0	0	0	0	0.528314	2.23107	8.54083e-05	97.877	0	0	0	0	0
V5B283	858	>tr|V5B283|V5B283_TRYCR Putative calcium channel protein OS=Trypanosoma cruzi Dm28c GN=TCDM_04064 PE=4 SV=1	0.815506	6.50048	0.0146678	56.424	39.5	56.424	0	0	0	0	0	0	0	0	0	0	0	0	0	0	0	0	0	0	0	0	0	0	0	0	0.815506	6.50048	0.0146678	56.424	0	0	0	0	0	0	0	0	0	0	0	0	0
V5B283	886	>tr|V5B283|V5B283_TRYCR Putative calcium channel protein OS=Trypanosoma cruzi Dm28c GN=TCDM_04064 PE=4 SV=1	1	160.049	1.83767e-45	241.13	205.09	160.05	1	179.189	3.40717e-19	199.31	1	133.212	2.71388e-14	190.37	1	167.354	6.19084e-35	225.69	1	85.2636	4.73815e-19	196.01	1	170.368	4.73815e-19	196.01	1	141.827	2.73812e-26	214.24	1	135.332	5.66765e-19	193.71	1	190.572	5.66765e-19	193.71	1	77.9319	1.93782e-19	202.94	1	100.588	1.0148e-13	182.47	1
V5B283	107	>tr|V5B283|V5B283_TRYCR Putative calcium channel protein OS=Trypanosoma cruzi Dm28c GN=TCDM_04064 PE=4 SV=1	1	58.1638	6.16834e-05	119.77	97.235	58.164	1	65.6519	0.00108161	95.9	1	65.9045	0.00533815	77.505	1	72.7971	0.00100751	96.773	1	45.0826	0.00616425	76.158	1	97.2139	0.00110184	97.214	1	46.701	0.014483	63.546	1	45.0826	0.00588167	76.586	1	52.1723	0.0097092	70.784	1	47.9041	6.16834e-05	119.77	1	47.2173	0.000948167	90.476	1
V5B283	680	>tr|V5B283|V5B283_TRYCR Putative calcium channel protein OS=Trypanosoma cruzi Dm28c GN=TCDM_04064 PE=4 SV=1	0.9696	15.0369	4.92187e-41	227.66	196.53	187.69	0.940314	11.9672	6.18362e-19	190.45	0.940475	11.9945	5.51556e-10	154.71	0.923097	10.793	4.33317e-13	168.77	0.9696	15.0369	6.49384e-32	208.82	0.913568	10.4183	1.36433e-17	180.21	0.949328	12.6879	9.91579e-25	198.03	0.962298	13.0539	3.04454e-18	179.43	0.907727	11.807	4.92187e-41	227.66	0.953109	13.0175	1.39297e-07	144.33	0.902104	9.79546	1.88259e-07	142.4	0.904487
V5B283	711	>tr|V5B283|V5B283_TRYCR Putative calcium channel protein OS=Trypanosoma cruzi Dm28c GN=TCDM_04064 PE=4 SV=1	0.999938	42.3504	0.000110655	145.79	145.79	108.25	0.998632	28.6545	0.00198247	108.77	0.998119	27.2602	0.00314628	99.392	0.999938	42.3504	0.00203527	108.25	0.997905	26.7829	0.0105422	78.249	0.998917	29.6506	0.00303135	100.27	0.987964	19.5017	0.0131024	76.158	0.995456	23.4529	0.0403102	61.87	0.95965	13.8423	0.0508721	58.688	0.999773	36.4332	0.000110655	145.79	0.997579	26.1825	0.00073356	120.99	0.983539
V5B283	1461	>tr|V5B283|V5B283_TRYCR Putative calcium channel protein OS=Trypanosoma cruzi Dm28c GN=TCDM_04064 PE=4 SV=1	1	76.1687	2.73193e-06	172.85	148.15	128.59	1	70.6019	0.000133974	152.59	1	72.3362	6.50939e-06	164.66	1	75.4077	2.73193e-06	172.85	1	76.9974	0.000141721	149.6	1	72.6369	9.0804e-05	155.06	1	69.4765	9.0804e-05	155.06	1	76.8887	3.85207e-05	160.79	1	73.8655	0.000130072	150.76	1	76.3283	0.000124454	151.38	1	78.8273	5.44999e-06	170.79	1
V5B283	2	>tr|V5B283|V5B283_TRYCR Putative calcium channel protein OS=Trypanosoma cruzi Dm28c GN=TCDM_04064 PE=4 SV=1	1	71.3182	7.06807e-08	138.99	112.21	138.99	0	0	0	0	0	0	0	0	0	0	0	0	0	0	0	0	0	0	0	0	0	0	0	0	0	0	0	0	0	0	0	0	1	71.3182	7.06807e-08	138.99	0.999999	64.0149	0.000108065	110.44	0
V5B288	295	>tr|V5B288|V5B288_TRYCR Splicing factor ptsr1 interacting protein OS=Trypanosoma cruzi Dm28c GN=TCDM_04069 PE=4 SV=1	0.727757	4.28078	5.79591e-05	135.95	93.265	135.95	0	0	0	0	0	0	0	0	0	0	0	0	0	0	0	0	0	0	0	0	0	0	0	0	0	0	0	0	0	0	0	0	0.727757	4.28078	5.79591e-05	135.95	0	0	0	0	0
V5B288	296	>tr|V5B288|V5B288_TRYCR Splicing factor ptsr1 interacting protein OS=Trypanosoma cruzi Dm28c GN=TCDM_04069 PE=4 SV=1	0.997003	25.3914	8.08006e-25	216.32	143.66	179.07	0	0	0	0	0.956866	14.6883	3.31167e-05	142.23	0.903199	10.0186	2.58185e-06	152.86	0	0	0	0	0.970322	17.016	1.3393e-08	170.38	0.965225	15.0661	3.14936e-09	177.02	0.995553	24.6508	7.27182e-18	203.17	0.997003	25.3914	8.08006e-25	216.32	0.950449	14.5243	1.95049e-17	195.48	0.902772	11.5225	5.97574e-05	135.49	0.996579
V5B288	298	>tr|V5B288|V5B288_TRYCR Splicing factor ptsr1 interacting protein OS=Trypanosoma cruzi Dm28c GN=TCDM_04069 PE=4 SV=1	0.508778	0.537482	0.000826586	109.5	72.315	81.854	0	0	0	0	0	0	0	0	0.500514	0.127099	0.000826586	109.5	0	0	0	0	0	0	0	0	0	0	0	0	0	0	0	0	0	0	0	0	0	0	0	0	0	0	0	0	0
V5B292	563	>tr|V5B292|V5B292_TRYCR Uncharacterized protein OS=Trypanosoma cruzi Dm28c GN=TCDM_04076 PE=4 SV=1	0.993343	21.8209	2.76387e-12	157.17	119.29	135.12	0.933557	12.1409	8.66563e-09	136.59	0.993013	22.0442	2.76387e-12	157.17	0.888859	11.3068	1.20093e-05	109.23	0.905621	11.8274	2.10726e-05	105.38	0.977506	16.4877	6.86343e-07	122.82	0.92884	11.7292	8.98235e-06	112.35	0.99076	21.2696	5.61614e-07	125.12	0.993343	21.8209	3.67265e-07	135.12	0.933528	12.6282	4.99489e-07	126.26	0.942876	12.2876	4.35827e-05	101.98	0.844129
V5B292	511	>tr|V5B292|V5B292_TRYCR Uncharacterized protein OS=Trypanosoma cruzi Dm28c GN=TCDM_04076 PE=4 SV=1	0.999986	48.536	7.37969e-06	123.54	93.968	102.16	0	0	0	0	0	0	0	0	0	0	0	0	0	0	0	0	0	0	0	0	0	0	0	0	0	0	0	0	0	0	0	0	0.999986	48.536	7.37969e-06	123.54	0	0	0	0	0
V5B292	473	>tr|V5B292|V5B292_TRYCR Uncharacterized protein OS=Trypanosoma cruzi Dm28c GN=TCDM_04076 PE=4 SV=1	1	128.251	1.46088e-30	193.98	165.61	128.25	0	0	0	0	0	0	0	0	0	0	0	0	0	0	0	0	0	0	0	0	0	0	0	0	0	0	0	0	0	0	0	0	1	152.922	1.54358e-20	158.88	1	128.251	1.46088e-30	193.98	0
V5B292;V5BHR8	163;1115	>tr|V5B292|V5B292_TRYCR Uncharacterized protein OS=Trypanosoma cruzi Dm28c GN=TCDM_04076 PE=4 SV=1;>tr|V5BHR8|V5BHR8_TRYCR Uncharacterized protein OS=Trypanosoma cruzi Dm28c GN=TCDM_04075 PE=4 SV=1	1	88.2148	0.00095577	106.44	77.797	106.44	0.999977	49.3626	0.06988	51.225	0	0	0	0	0.99992	41.6797	0.0700874	51.166	0	0	0	0	0	0	0	0	0	0	0	0	0	0	0	0	0	0	0	0	0	0	0	0	0	0	0	0	1
V5B292;V5BHR8	170;1122	>tr|V5B292|V5B292_TRYCR Uncharacterized protein OS=Trypanosoma cruzi Dm28c GN=TCDM_04076 PE=4 SV=1;>tr|V5BHR8|V5BHR8_TRYCR Uncharacterized protein OS=Trypanosoma cruzi Dm28c GN=TCDM_04075 PE=4 SV=1	1	97.99	1.36564e-11	184.34	131.17	142.43	0	0	0	0	0.999998	57.1995	0.0169154	85.61	1	96.4204	0.00069249	130.05	0	0	0	0	1	99.0324	1.35807e-05	149.93	1	91.1419	6.68106e-06	157.28	1	116.013	1.79889e-11	181.51	1	106.861	1.36564e-11	184.34	1	81.0818	0.000219337	137.39	1	97.99	0.000135692	142.43	0
V5B292	776	>tr|V5B292|V5B292_TRYCR Uncharacterized protein OS=Trypanosoma cruzi Dm28c GN=TCDM_04076 PE=4 SV=1	0.991412	18.1756	0.00339443	97.839	79.938	97.839	0	0	0	0	0	0	0	0	0	0	0	0	0	0	0	0	0	0	0	0	0	0	0	0	0	0	0	0	0	0	0	0	0	0	0	0	0.991412	18.1756	0.00339443	97.839	0
V5B292	777	>tr|V5B292|V5B292_TRYCR Uncharacterized protein OS=Trypanosoma cruzi Dm28c GN=TCDM_04076 PE=4 SV=1	0.547808	0.779774	0.000236403	115.84	88.311	97.839	0	0	0	0	0	0	0	0	0	0	0	0	0	0	0	0	0	0	0	0	0	0	0	0	0	0	0	0	0	0	0	0	0.505532	1.08797	0.000236403	115.84	0.547808	0.779774	0.00339443	97.839	0
V5B292	778	>tr|V5B292|V5B292_TRYCR Uncharacterized protein OS=Trypanosoma cruzi Dm28c GN=TCDM_04076 PE=4 SV=1	0.857998	8.25406	2.28576e-15	167.72	145.84	167.72	0	0	0	0	0	0	0	0	0	0	0	0	0	0	0	0	0	0	0	0	0	0	0	0	0	0	0	0	0	0	0	0	0.857998	8.25406	2.28576e-15	167.72	0	0	0	0	0
V5B292	783	>tr|V5B292|V5B292_TRYCR Uncharacterized protein OS=Trypanosoma cruzi Dm28c GN=TCDM_04076 PE=4 SV=1	0.965794	15.2532	0.0026049	92.39	61.252	92.39	0	0	0	0	0	0	0	0	0	0	0	0	0	0	0	0	0	0	0	0	0	0	0	0	0	0	0	0	0	0	0	0	0.965794	15.2532	0.0026049	92.39	0	0	0	0	0
V5B292	787	>tr|V5B292|V5B292_TRYCR Uncharacterized protein OS=Trypanosoma cruzi Dm28c GN=TCDM_04076 PE=4 SV=1	0.676806	5.82718	3.32643e-07	137.58	109.18	137.58	0	0	0	0	0	0	0	0	0	0	0	0	0	0	0	0	0	0	0	0	0	0	0	0	0	0	0	0	0	0	0	0	0.676806	5.82718	3.32643e-07	137.58	0	0	0	0	0
V5B292;V5BHR8	48;1000	>tr|V5B292|V5B292_TRYCR Uncharacterized protein OS=Trypanosoma cruzi Dm28c GN=TCDM_04076 PE=4 SV=1;>tr|V5BHR8|V5BHR8_TRYCR Uncharacterized protein OS=Trypanosoma cruzi Dm28c GN=TCDM_04075 PE=4 SV=1	0.98862	19.3887	6.03757e-08	156.2	131.29	101.2	0	0	0	0	0	0	0	0	0	0	0	0	0	0	0	0	0	0	0	0	0	0	0	0	0.764395	5.14539	0.0377366	57.802	0	0	0	0	0.957872	13.5674	0.000843594	98.002	0.98862	19.3887	6.03757e-08	156.2	0
V5B292;V5BHR8	51;1003	>tr|V5B292|V5B292_TRYCR Uncharacterized protein OS=Trypanosoma cruzi Dm28c GN=TCDM_04076 PE=4 SV=1;>tr|V5BHR8|V5BHR8_TRYCR Uncharacterized protein OS=Trypanosoma cruzi Dm28c GN=TCDM_04075 PE=4 SV=1	0.988694	19.4245	6.03757e-08	156.2	131.29	71.946	0	0	0	0	0	0	0	0	0	0	0	0	0	0	0	0	0.875189	8.45928	0.0196739	63.522	0.739377	4.52854	0.00683001	75.73	0	0	0	0	0.988694	19.4245	0.0030743	84.993	0.892954	9.21257	0.00156733	90.592	0.779264	5.47813	6.03757e-08	156.2	0.586
V5B292	753	>tr|V5B292|V5B292_TRYCR Uncharacterized protein OS=Trypanosoma cruzi Dm28c GN=TCDM_04076 PE=4 SV=1	1	121.068	1.50401e-09	191.63	139.69	142.95	0.824377	6.71544	2.72873e-05	157.33	0.991654	20.7487	0.000297651	127.3	0.825296	6.74308	0.000785734	114.21	0.941909	12.099	0.000334057	125.47	1	96.1306	0.000736392	115.12	1	97.5616	0.000297651	127.3	1	124.002	0.000312265	139.64	1	89.525	0.000276645	128.35	1	113.79	1.50401e-09	191.63	1	121.068	0.000303087	142.95	0.944906
V5B292	233	>tr|V5B292|V5B292_TRYCR Uncharacterized protein OS=Trypanosoma cruzi Dm28c GN=TCDM_04076 PE=4 SV=1	0.994764	22.7872	8.17458e-25	217.09	175.13	180.31	0	0	0	0	0	0	0	0	0	0	0	0	0	0	0	0	0	0	0	0	0	0	0	0	0	0	0	0	0.55112	0.763544	0.0413801	61.111	0.938367	11.8256	8.17458e-25	217.09	0.994764	22.7872	5.49263e-12	180.31	0
V5B292	239	>tr|V5B292|V5B292_TRYCR Uncharacterized protein OS=Trypanosoma cruzi Dm28c GN=TCDM_04076 PE=4 SV=1	1	87.1185	8.17458e-25	217.09	175.13	180.31	0	0	0	0	0	0	0	0	0	0	0	0	0	0	0	0	0	0	0	0	0	0	0	0	0	0	0	0	0.979055	14.3032	0.0413801	61.111	1	98.6249	8.17458e-25	217.09	1	87.1185	5.49263e-12	180.31	0
V5B297	928	>tr|V5B297|V5B297_TRYCR Uncharacterized protein OS=Trypanosoma cruzi Dm28c GN=TCDM_04083 PE=4 SV=1	0.999357	32.7813	2.742e-05	120.25	77.616	120.25	0.997505	28.649	0.000714441	102.9	0.997978	31.146	0.00303642	89.47	0.999357	32.7813	2.742e-05	120.25	0.998514	30.5527	0.000944152	101.05	0.99798	27.3122	0.000613971	103.71	0.995039	24.0478	0.00157324	95.996	0.994403	24.1579	0.00206609	92.034	0.999002	31.6169	0.00207473	91.964	0.996979	25.2102	8.42846e-05	117.22	0.990388	21.8043	0.00289782	89.816	0.985443
V5B297	933	>tr|V5B297|V5B297_TRYCR Uncharacterized protein OS=Trypanosoma cruzi Dm28c GN=TCDM_04083 PE=4 SV=1	0.794625	6.0326	0.0134873	62.707	34.567	56.906	0	0	0	0	0	0	0	0	0	0	0	0	0.746309	5.35142	0.0134873	62.707	0	0	0	0	0	0	0	0	0	0	0	0	0	0	0	0	0.794625	6.0326	0.0242091	56.906	0	0	0	0	0
V5B297	939	>tr|V5B297|V5B297_TRYCR Uncharacterized protein OS=Trypanosoma cruzi Dm28c GN=TCDM_04083 PE=4 SV=1	0.983817	21.1054	0.000281123	106.73	70.047	70.501	0.698942	4.15801	0.00669966	80.314	0	0	0	0	0.629384	2.43202	0.000281123	106.73	0	0	0	0	0.962636	15.4143	0.00596651	82.146	0	0	0	0	0.983817	21.1054	0.0145029	70.501	0.292243	1.38379	0.0424096	56.404	0	0	0	0	0.360419	1.60634	0.0492168	54.263	0
V5B297	1280	>tr|V5B297|V5B297_TRYCR Uncharacterized protein OS=Trypanosoma cruzi Dm28c GN=TCDM_04083 PE=4 SV=1	0.999999	58.7367	0.000110158	137.81	96.727	137.81	0.99975	36.0612	0.0107449	66.267	0.996407	24.4881	0.0250128	62.799	0.999499	33.0965	0.0291464	61.48	0.999811	37.539	0.0468075	60.937	0	0	0	0	0.999847	38.2051	0.0093628	72.681	0.999949	43.0057	0.0166274	75.483	0.999403	32.2468	0.00744642	78.529	0.999997	55.0952	0.00837378	85.271	0.999999	58.7367	0.000110158	137.81	0.999956
V5B297	889	>tr|V5B297|V5B297_TRYCR Uncharacterized protein OS=Trypanosoma cruzi Dm28c GN=TCDM_04083 PE=4 SV=1	0.997065	25.375	4.58729e-05	128.75	110.48	75.611	0.994781	22.8016	4.58729e-05	128.75	0.993433	21.8017	0.00115572	93.062	0	0	0	0	0	0	0	0	0.830975	6.9251	0.0172194	65.855	0	0	0	0	0.990534	20.5121	0.00351394	83.359	0.898978	9.49862	0.00991222	72.801	0.985201	18.3301	0.00380799	82.267	0.997065	25.375	0.000930105	96.633	0.995652
V5B297	246	>tr|V5B297|V5B297_TRYCR Uncharacterized protein OS=Trypanosoma cruzi Dm28c GN=TCDM_04083 PE=4 SV=1	0.999625	34.9653	0.000994304	98.98	65.273	92.613	0.984104	19.5362	0.0375217	49.835	0.927875	13.6583	0.0179585	60.388	0	0	0	0	0	0	0	0	0	0	0	0	0	0	0	0	0	0	0	0	0	0	0	0	0.999625	34.9653	0.00165273	92.613	0.999044	32.2896	0.000994304	98.98	0
V5B2B3	226	>tr|V5B2B3|V5B2B3_TRYCR Uncharacterized protein OS=Trypanosoma cruzi Dm28c GN=TCDM_10686 PE=4 SV=1	0.999999	62.338	4.43016e-05	133.87	101.57	130.47	0	0	0	0	0	0	0	0	0	0	0	0	0	0	0	0	0	0	0	0	0	0	0	0	0.998437	28.0529	0.0631612	51.688	0.971414	15.3124	0.0293496	61.561	0.999995	53.1348	4.43016e-05	133.87	0.999999	62.338	8.41953e-05	130.47	0
V5B2C1	112	>tr|V5B2C1|V5B2C1_TRYCR Protein kinase OS=Trypanosoma cruzi Dm28c GN=TCDM_03927 PE=3 SV=1	0.999883	40.8316	0.00271828	100.69	73.934	99.343	0.994552	25.0897	0.00660524	84.507	0.999883	40.8316	0.00290261	99.343	0	0	0	0	0	0	0	0	0	0	0	0	0	0	0	0	0	0	0	0	0	0	0	0	0	0	0	0	0.998865	32.4555	0.00271828	100.69	0
V5B2C1	103	>tr|V5B2C1|V5B2C1_TRYCR Protein kinase OS=Trypanosoma cruzi Dm28c GN=TCDM_03927 PE=3 SV=1	0.894332	9.27555	7.71613e-05	145.83	106.3	120.59	0	0	0	0	0	0	0	0	0	0	0	0	0	0	0	0	0	0	0	0	0	0	0	0	0	0	0	0	0	0	0	0	0.780292	5.5041	0.000222389	131.08	0.894332	9.27555	7.71613e-05	145.83	0
V5B2C6	147	>tr|V5B2C6|V5B2C6_TRYCR Uncharacterized protein OS=Trypanosoma cruzi Dm28c GN=TCDM_03937 PE=4 SV=1	1	98.8012	5.25308e-33	220.46	155.84	154.67	0.978453	19.582	0.0152291	76.301	0	0	0	0	0	0	0	0	0	0	0	0	0	0	0	0	0	0	0	0	0	0	0	0	0	0	0	0	1	99.3808	6.473e-25	197.38	1	98.8012	5.25308e-33	220.46	0
V5B2D0	292	>tr|V5B2D0|V5B2D0_TRYCR Uncharacterized protein OS=Trypanosoma cruzi Dm28c GN=TCDM_03947 PE=4 SV=1	0.770902	5.26977	5.21996e-05	119.48	87.286	119.48	0	0	0	0	0	0	0	0	0	0	0	0	0	0	0	0	0	0	0	0	0	0	0	0	0	0	0	0	0	0	0	0	0.770902	5.26977	5.21996e-05	119.48	0.499998	0	0.01949	58.427	0
V5B2D0	560	>tr|V5B2D0|V5B2D0_TRYCR Uncharacterized protein OS=Trypanosoma cruzi Dm28c GN=TCDM_03947 PE=4 SV=1	1	146.102	3.62612e-05	146.1	99.981	146.1	0	0	0	0	0	0	0	0	0	0	0	0	0	0	0	0	0	0	0	0	0	0	0	0	0	0	0	0	0	0	0	0	0	0	0	0	1	146.102	3.62612e-05	146.1	0
V5B2D0	505	>tr|V5B2D0|V5B2D0_TRYCR Uncharacterized protein OS=Trypanosoma cruzi Dm28c GN=TCDM_03947 PE=4 SV=1	0.965894	14.521	2.0108e-32	215.45	162.79	152.96	0.95694	13.5468	1.19929e-13	174.25	0.95283	13.0537	5.23792e-25	199.36	0.953109	13.0805	3.49162e-25	202.15	0.965894	14.521	8.56071e-25	194.04	0.953109	13.0805	3.49162e-25	202.15	0.886091	8.90919	3.80568e-13	164.42	0.94814	12.6204	3.05078e-19	190.99	0.948249	12.6301	8.51738e-25	195.31	0.954815	13.2492	2.0108e-32	215.45	0.842262	7.27518	3.05078e-19	190.99	0.858449
V5B2D0	524	>tr|V5B2D0|V5B2D0_TRYCR Uncharacterized protein OS=Trypanosoma cruzi Dm28c GN=TCDM_03947 PE=4 SV=1	0.999994	52.1322	0.000718066	126.24	69.809	94.85	0.999986	48.5242	0.00514969	107.69	0.999938	42.0723	0.000802218	124.92	0.999993	51.4603	0.000718066	126.24	0.99998	46.9949	0.00199834	117.81	0.999992	50.8491	0.00199834	117.81	0.99998	46.9949	0.00199834	117.81	0.999989	49.7373	0.00199834	117.81	0.999985	48.1637	0.00549047	106.6	0.999478	32.825	0.0017853	118.5	0.999949	42.9446	0.0168174	96.034	0.999994
V5B2D0	388	>tr|V5B2D0|V5B2D0_TRYCR Uncharacterized protein OS=Trypanosoma cruzi Dm28c GN=TCDM_03947 PE=4 SV=1	1	77.8267	0.000914732	107.41	88.829	107.41	0	0	0	0	1	77.8267	0.000914732	107.41	0	0	0	0	0	0	0	0	0	0	0	0	0	0	0	0	0	0	0	0	0	0	0	0	0	0	0	0	0	0	0	0	0
V5B2E3	48	>tr|V5B2E3|V5B2E3_TRYCR Uncharacterized protein OS=Trypanosoma cruzi Dm28c GN=TCDM_03967 PE=4 SV=1	0.632516	7.41951	0.000418163	100.97	71.363	69.361	0	0	0	0	0.601636	3.23635	0.00220245	80.316	0	0	0	0	0.622253	1.53597	0.00220245	80.316	0	0	0	0	0.632516	7.41951	0.00438421	69.361	0.456766	2.7907	0.000418163	100.97	0.277456	0	0.013872	52.731	0.436815	3.95588	0.00306091	75.548	0	0	0	0	0.294018
V5B2E3	52	>tr|V5B2E3|V5B2E3_TRYCR Uncharacterized protein OS=Trypanosoma cruzi Dm28c GN=TCDM_03967 PE=4 SV=1	0.993467	21.9531	5.02608e-06	131.65	102.05	118.52	0.885215	7.08275	0.000412866	99.011	0.901846	11.7991	0.00104075	89.353	0.846355	6.85633	3.87734e-05	115.57	0.616077	1.24736	0.000520872	99.092	0.636301	1.92879	8.02699e-05	111.77	0.662596	0	3.51669e-05	116.13	0.993467	21.9531	2.83931e-05	118.52	0.985737	19.0417	0.00044643	100.45	0.970719	17.1237	5.02608e-06	127.65	0.987673	19.1031	5.33166e-06	131.65	0.52716
V5B2E3	53	>tr|V5B2E3|V5B2E3_TRYCR Uncharacterized protein OS=Trypanosoma cruzi Dm28c GN=TCDM_03967 PE=4 SV=1	0.997415	25.9947	5.0013e-11	157.61	127.47	81.297	0.78967	5.77773	0.000117833	108.99	0.992864	22.1965	3.39824e-07	136.2	0.851821	6.85633	3.87734e-05	115.57	0.988585	21.0395	8.14745e-05	111.62	0.876929	6.30618	4.81359e-06	124.91	0.91945	10.5104	2.92875e-05	121.3	0.993467	21.9531	2.83931e-05	118.52	0.997415	25.9947	1.09009e-07	141.15	0.968402	15.1235	5.0013e-11	157.61	0.984164	19.1232	3.44447e-06	127.91	0.791858
V5B2E3	137	>tr|V5B2E3|V5B2E3_TRYCR Uncharacterized protein OS=Trypanosoma cruzi Dm28c GN=TCDM_03967 PE=4 SV=1	1	124.703	2.31098e-35	232.6	197.85	124.7	1	77.2085	2.31402e-14	190.79	1	90.8981	4.74182e-26	210.33	1	81.8343	4.93922e-26	207.81	0.999999	58.654	2.49635e-26	214.94	1	84.9258	2.31098e-35	232.6	1	84.2962	1.26986e-13	181.65	1	124.703	6.68725e-19	193.51	1	76.495	7.08622e-27	220.16	0.999997	55.4557	1.30425e-19	204.51	0.999999	57.9449	5.45636e-14	188.27	1
V5B2E3	140	>tr|V5B2E3|V5B2E3_TRYCR Uncharacterized protein OS=Trypanosoma cruzi Dm28c GN=TCDM_03967 PE=4 SV=1	1	124.703	5.24019e-35	228.69	180.84	124.7	0.987468	18.9652	1.02537e-08	163.92	0.997948	26.87	4.74182e-26	210.33	0.997838	26.6426	7.17771e-14	186.69	0	0	0	0	0.99913	30.6014	5.42456e-26	208.61	0.998071	27.1377	1.26986e-13	181.65	1	124.703	6.68725e-19	193.51	0.996846	24.997	2.76935e-19	201.85	0.736272	4.45585	2.40196e-07	155.08	0	0	0	0	0.997686
V5B2E3	141	>tr|V5B2E3|V5B2E3_TRYCR Uncharacterized protein OS=Trypanosoma cruzi Dm28c GN=TCDM_03967 PE=4 SV=1	1	124.703	5.12403e-19	196.83	165.96	124.7	0	0	0	0	0.986448	18.6045	0.000103697	130.05	0	0	0	0	0.978983	16.6745	0.00169472	91.889	0.956353	12.3278	2.50943e-05	138.46	0.785314	5.60496	0.000628662	107.07	1	124.703	2.76713e-06	148.69	0.621462	2.14788	0.000287095	118.84	0.950508	12.8342	5.12403e-19	196.83	0.932225	11.3844	5.45636e-14	188.27	0
V5B2E8	56	>tr|V5B2E8|V5B2E8_TRYCR Intraflagellar transport protein IFT88 OS=Trypanosoma cruzi Dm28c GN=TCDM_03982 PE=4 SV=1	0.999999	59.7009	8.29345e-23	172.85	119.55	112.12	0.983347	17.7124	2.25872e-07	139.64	0.998167	27.3612	8.29345e-23	172.85	0.985072	18.1947	6.75485e-11	148.85	0.994504	22.577	5.66564e-08	147.39	0.987732	19.0894	2.29099e-16	162.67	0.999654	34.5961	2.63166e-07	136.33	0.994383	22.4082	2.96509e-16	160.46	0.999999	59.7009	4.82233e-11	145.61	0.996201	24.2986	2.34499e-05	148.85	0.996682	24.7768	1.71257e-05	151.3	0.993994
V5B2E8	57	>tr|V5B2E8|V5B2E8_TRYCR Intraflagellar transport protein IFT88 OS=Trypanosoma cruzi Dm28c GN=TCDM_03982 PE=4 SV=1	0.999948	42.8308	1.60776e-05	152.11	110.02	115.26	0.668494	3.05762	0.00208267	98.253	0	0	0	0	0.602273	2.00496	0.00269048	93.716	0.9517	12.9662	0.00208267	98.253	0.92879	11.2196	0.000247821	123.1	0.997	25.214	0.0134206	76.01	0.983552	17.7418	0.0151582	75.02	0.999948	42.8308	0.000564985	115.26	0.947614	12.5742	1.60776e-05	152.11	0.963743	14.6287	0.00275387	93.243	0
V5B2E8	59	>tr|V5B2E8|V5B2E8_TRYCR Intraflagellar transport protein IFT88 OS=Trypanosoma cruzi Dm28c GN=TCDM_03982 PE=4 SV=1	0.999865	38.6837	0.00106393	108.06	83.638	108.06	0	0	0	0	0	0	0	0	0	0	0	0	0	0	0	0	0	0	0	0	0	0	0	0	0	0	0	0	0.999865	38.6837	0.00106393	108.06	0	0	0	0	0	0	0	0	0
V5B2F4	40	>tr|V5B2F4|V5B2F4_TRYCR Kinesin-like protein OS=Trypanosoma cruzi Dm28c GN=TCDM_03989 PE=3 SV=1	0.839638	7.18994	0.0113598	80.438	7.1899	80.438	0	0	0	0	0	0	0	0	0	0	0	0	0	0	0	0	0	0	0	0	0.809058	6.27321	0.0463379	55.37	0	0	0	0	0	0	0	0	0	0	0	0	0.839638	7.18994	0.0113598	80.438	0
V5B2J6	984	>tr|V5B2J6|V5B2J6_TRYCR Uncharacterized protein OS=Trypanosoma cruzi Dm28c GN=TCDM_03842 PE=4 SV=1	0.980276	16.9661	3.82634e-07	96.708	80.121	90.836	0.825303	6.78083	1.69474e-05	86.18	0.802278	6.08321	5.11299e-07	92.552	0.81759	6.51494	5.15839e-07	92.428	0.826747	6.78693	4.79971e-07	93.404	0.980276	16.9661	3.82634e-07	96.708	0.811363	6.3817	3.47997e-05	80.031	0.811258	6.34688	0.000296386	69.913	0.499806	0	0.00284617	55.051	0.830544	6.91286	8.29929e-05	76.161	0.813593	6.41043	3.64588e-06	90.762	0
V5B2J6	75	>tr|V5B2J6|V5B2J6_TRYCR Uncharacterized protein OS=Trypanosoma cruzi Dm28c GN=TCDM_03842 PE=4 SV=1	0.465085	1.41492	0.000263809	93.191	82.434	93.191	0	0	0	0	0	0	0	0	0	0	0	0	0	0	0	0	0	0	0	0	0	0	0	0	0	0	0	0	0	0	0	0	0.465085	1.41492	0.000263809	93.191	0	0	0	0	0
V5B2J6	76	>tr|V5B2J6|V5B2J6_TRYCR Uncharacterized protein OS=Trypanosoma cruzi Dm28c GN=TCDM_03842 PE=4 SV=1	0.259745	1.4202	0.000154214	75.388	61.943	75.388	0	0	0	0	0	0	0	0	0	0	0	0	0	0	0	0	0	0	0	0	0	0	0	0	0	0	0	0	0	0	0	0	0.259745	1.4202	0.000154214	75.388	0	0	0	0	0
V5B2K8	182	>tr|V5B2K8|V5B2K8_TRYCR Uncharacterized protein OS=Trypanosoma cruzi Dm28c GN=TCDM_03865 PE=4 SV=1	0.999898	39.9055	0.000281843	143.25	117.27	117.03	0	0	0	0	0.998853	29.3994	0.000281843	143.25	0	0	0	0	0.998964	29.8427	0.0017464	113.07	0	0	0	0	0	0	0	0	0	0	0	0	0.999898	39.9055	0.00125418	118.76	0	0	0	0	0	0	0	0	0.999808
V5B2M9	42	>tr|V5B2M9|V5B2M9_TRYCR DNA polymerase OS=Trypanosoma cruzi Dm28c GN=TCDM_03897 PE=3 SV=1	0.999999	59.1198	0.000241239	127.49	108.33	124.96	0	0	0	0	0	0	0	0	0	0	0	0	0	0	0	0	0	0	0	0	0	0	0	0	0	0	0	0	0	0	0	0	0	0	0	0	0	0	0	0	0
V5B2N5	251	>tr|V5B2N5|V5B2N5_TRYCR U1 small nuclear ribonucleoprotein OS=Trypanosoma cruzi Dm28c GN=TCDM_03902 PE=4 SV=1	0.815158	6.44603	0.00291812	101.39	68.115	51.726	0.815158	6.44603	0.00566673	87.719	0.5	0	0.00499317	89.44	0.5	0	0.00291812	101.39	0.746508	4.69082	0.0359068	59.796	0.726378	4.24012	0.00364684	95.273	0.499997	0	0.0287137	62.732	0.5	0	0.00364684	95.273	0.5	0	0.00562323	87.831	0.499993	0	0.0424935	57.106	0.5	0	0.00353288	96.23	0
V5B2N5	252	>tr|V5B2N5|V5B2N5_TRYCR U1 small nuclear ribonucleoprotein OS=Trypanosoma cruzi Dm28c GN=TCDM_03902 PE=4 SV=1	0.800947	6.04635	0.00291812	101.39	68.115	93.766	0.5	0	0.00566673	87.719	0.5	0	0.00499317	89.44	0.5	0	0.00291812	101.39	0	0	0	0	0.5	0	0.00364684	95.273	0.499997	0	0.0287137	62.732	0.664825	2.97438	0.00364684	95.273	0.5	0	0.00562323	87.831	0.499993	0	0.0424935	57.106	0.5	0	0.00353288	96.23	0.800947
V5B2P0	1405	>tr|V5B2P0|V5B2P0_TRYCR Uncharacterized protein OS=Trypanosoma cruzi Dm28c GN=TCDM_03911 PE=4 SV=1	1	86.2563	1.84348e-52	226.11	195.08	173.49	0	0	0	0	0	0	0	0	0	0	0	0	0	0	0	0	0	0	0	0	0.998936	30.4405	4.10201e-05	119.43	0.997803	27.4006	9.0057e-11	152.26	1	78.46	8.20201e-23	189.75	1	84.1125	1.84348e-52	226.11	1	86.2563	1.81273e-31	206.04	0.999996
V5B2P0	1627	>tr|V5B2P0|V5B2P0_TRYCR Uncharacterized protein OS=Trypanosoma cruzi Dm28c GN=TCDM_03911 PE=4 SV=1	0.999502	33.3243	3.07354e-23	216	127.4	191.63	0.99922	31.9421	9.14763e-23	216	0.996888	25.2451	7.78229e-12	191.89	0.98793	20.4451	6.55686e-11	181.75	0.996321	25.4537	4.09003e-11	186.08	0.990875	21.3811	1.8004e-17	207.4	0.997939	27.0473	3.07354e-23	205.02	0.998036	27.0837	1.43856e-22	212.43	0.996292	25.421	3.52134e-11	187.08	0.999002	31.1149	4.98414e-11	184.51	0.999502	33.3243	1.79234e-22	210.02	0.9932
V5B2Y1	135	>tr|V5B2Y1|V5B2Y1_TRYCR Uncharacterized protein OS=Trypanosoma cruzi Dm28c GN=TCDM_10420 PE=4 SV=1	1	84.7594	0.00249306	104.95	73.291	84.759	1	78.1909	0.00939621	78.191	0	0	0	0	0	0	0	0	0	0	0	0	1	97.4499	0.00338745	97.45	0	0	0	0	0	0	0	0	1	78.6898	0.00249306	104.95	0	0	0	0	1	84.7594	0.00287457	101.75	0
V5B305	817	>tr|V5B305|V5B305_TRYCR Uncharacterized protein OS=Trypanosoma cruzi Dm28c GN=TCDM_03805 PE=4 SV=1	1	82.483	0.00132642	107.69	81.57	82.483	0	0	0	0	0	0	0	0	0	0	0	0	0	0	0	0	1	57.7875	0.0242369	71.531	1	80.1018	0.0102428	82.483	0	0	0	0	1	82.483	0.00132642	107.69	0	0	0	0	0	0	0	0	0
V5B305	818	>tr|V5B305|V5B305_TRYCR Uncharacterized protein OS=Trypanosoma cruzi Dm28c GN=TCDM_03805 PE=4 SV=1	1	82.483	0.00132642	107.69	81.57	82.483	0	0	0	0	0	0	0	0	0	0	0	0	0	0	0	0	1	57.7875	0.0242369	71.531	1	80.1018	0.0102428	82.483	0	0	0	0	1	82.483	0.00132642	107.69	0	0	0	0	0	0	0	0	0
V5B305	964	>tr|V5B305|V5B305_TRYCR Uncharacterized protein OS=Trypanosoma cruzi Dm28c GN=TCDM_03805 PE=4 SV=1	1	72.4215	2.35796e-06	162.81	139.69	162.81	0	0	0	0	0	0	0	0	0	0	0	0	0	0	0	0	0	0	0	0	0	0	0	0	0	0	0	0	0	0	0	0	1	72.4215	2.35796e-06	162.81	1	65.2265	4.83398e-06	161.1	0
V5B310	211	>tr|V5B310|V5B310_TRYCR Uncharacterized protein OS=Trypanosoma cruzi Dm28c GN=TCDM_03814 PE=4 SV=1	0.864386	8.55832	0.00669265	90.978	51.182	86.987	0	0	0	0	0	0	0	0	0	0	0	0	0	0	0	0	0	0	0	0	0	0	0	0	0.473884	0	0.0371523	65.265	0	0	0	0	0	0	0	0	0.648098	3.50981	0.00669265	90.978	0
V5B310	213	>tr|V5B310|V5B310_TRYCR Uncharacterized protein OS=Trypanosoma cruzi Dm28c GN=TCDM_03814 PE=4 SV=1	0.934222	11.8104	5.55259e-10	156.32	118.06	147.1	0	0	0	0	0	0	0	0	0	0	0	0	0.699652	3.94841	0.0407108	62.707	0	0	0	0	0	0	0	0	0.628634	2.73251	0.0371523	65.265	0	0	0	0	0.934222	11.8104	5.55259e-10	156.32	0.702992	3.81041	0.00143153	104.66	0
V5B310	222	>tr|V5B310|V5B310_TRYCR Uncharacterized protein OS=Trypanosoma cruzi Dm28c GN=TCDM_03814 PE=4 SV=1	0.959155	13.5968	0.000210186	129.4	85.457	129.4	0	0	0	0	0	0	0	0	0	0	0	0	0	0	0	0	0.959155	13.5968	0.000210186	129.4	0	0	0	0	0.79355	4.53267	0.000326494	124.85	0	0	0	0	0	0	0	0	0	0	0	0	0
V5B310	223	>tr|V5B310|V5B310_TRYCR Uncharacterized protein OS=Trypanosoma cruzi Dm28c GN=TCDM_03814 PE=4 SV=1	0.909675	10.1602	7.8175e-19	200.2	145.25	131.3	0	0	0	0	0.741682	5.76727	4.87245e-05	138.28	0	0	0	0	0.909675	10.1602	0.000140195	131.3	0	0	0	0	0.526457	1.61641	3.66365e-12	183.21	0.553201	1.75346	7.8175e-19	200.2	0.826388	6.77217	3.31167e-05	142.23	0.818504	6.41573	0.0025542	96.41	0	0	0	0	0
V5B310	225	>tr|V5B310|V5B310_TRYCR Uncharacterized protein OS=Trypanosoma cruzi Dm28c GN=TCDM_03814 PE=4 SV=1	0.999992	51.18	2.07692e-34	222.3	185.55	175.02	0.998975	31.102	7.6392e-14	190.09	0.999598	34.6977	1.04173e-09	170.8	0.999992	51.18	2.07692e-34	222.3	0.957468	14.2431	0.000224447	127.07	0.999713	36.0912	7.6392e-14	190.09	0.983613	18.6002	1.6489e-06	157.02	0.994403	23.6994	6.34245e-14	190.63	0.999375	32.0486	1.79445e-12	188.34	0.999613	34.8579	3.19292e-13	180.03	0.99931	33.6071	3.49828e-13	178.77	0
V5B320	181	>tr|V5B320|V5B320_TRYCR Uncharacterized protein OS=Trypanosoma cruzi Dm28c GN=TCDM_10376 PE=4 SV=1	0.999973	45.67	0.0133895	75.998	46.753	75.998	0	0	0	0	0	0	0	0	0	0	0	0	0	0	0	0	0	0	0	0	0	0	0	0	0	0	0	0	0	0	0	0	0	0	0	0	0.999973	45.67	0.0133895	75.998	0
V5B325	588	>tr|V5B325|V5B325_TRYCR Kinesin-like protein OS=Trypanosoma cruzi Dm28c GN=TCDM_10381 PE=3 SV=1	0.999969	45.0913	1.69652e-05	166.86	137.91	121.45	0.999956	43.6025	0.000270086	155.43	0.999904	40.1628	0.000367107	151.99	0.998541	28.3521	0.000959895	138.31	0.999969	45.0913	0.000867408	140.31	0.806526	6.19997	0.0201761	69.275	0.5	0	0.0280296	63.184	0	0	0	0	0	0	0	0	0	0	0	0	0	0	0	0	0.99996
V5B350	204	>tr|V5B350|V5B350_TRYCR Uncharacterized protein OS=Trypanosoma cruzi Dm28c GN=TCDM_03637 PE=4 SV=1	0.990408	20.1391	1.52894e-06	170.26	136.16	170.26	0.952367	13.0092	0.00011327	139.64	0.791197	5.78589	0.000276645	128.35	0.939869	11.9397	8.32688e-06	162.67	0.914425	10.288	0.000156424	134.4	0.597824	1.72159	0.000369686	123.68	0.990408	20.1391	1.52894e-06	170.26	0.968371	14.8596	2.72873e-05	157.33	0.850833	7.56173	0.00010191	141.59	0	0	0	0	0.572847	1.27467	0.00315918	93.243	0
V5B350	206	>tr|V5B350|V5B350_TRYCR Uncharacterized protein OS=Trypanosoma cruzi Dm28c GN=TCDM_03637 PE=4 SV=1	0.996454	24.4874	1.93495e-06	168	122.11	144.1	0.928692	11.1555	0.000368828	123.72	0.852317	7.61649	0.00322919	92.773	0.983677	17.8005	1.93495e-06	168	0.894208	9.26985	0.000119148	138.63	0.984523	18.0355	5.95729e-05	148.85	0.920935	10.6625	0.000328904	125.73	0.993393	21.7718	4.12296e-05	153.41	0.859262	7.85713	0.000100568	141.82	0.877022	8.53184	0.000551077	118.52	0.990314	20.0964	0.000390511	122.63	0.996454
V5B358	63	>tr|V5B358|V5B358_TRYCR Uncharacterized protein OS=Trypanosoma cruzi Dm28c GN=TCDM_03649 PE=4 SV=1	0.995351	24.4267	0.00464305	89.886	53.491	71.614	0.958305	13.8141	0.00769331	81.525	0.974003	16.7839	0.0396033	56.632	0	0	0	0	0.974314	16.5998	0.0049372	89.08	0.993472	22.8174	0.00464305	89.886	0.965492	14.6289	0.00728471	82.645	0.764994	5.3028	0.0163401	70.816	0.995351	24.4267	0.0126782	74.173	0	0	0	0	0	0	0	0	0.943787
V5B358	151	>tr|V5B358|V5B358_TRYCR Uncharacterized protein OS=Trypanosoma cruzi Dm28c GN=TCDM_03649 PE=4 SV=1	0.50101	3.02785	0.0115259	75.229	34.149	72.289	0.50101	3.02785	0.0147333	72.289	0.453317	1.56279	0.0115259	75.229	0	0	0	0	0	0	0	0	0	0	0	0	0	0	0	0	0	0	0	0	0	0	0	0	0	0	0	0	0	0	0	0	0
V5B358	153	>tr|V5B358|V5B358_TRYCR Uncharacterized protein OS=Trypanosoma cruzi Dm28c GN=TCDM_03649 PE=4 SV=1	0.850913	7.89107	0.00352312	94.82	43.543	72.531	0.800351	6.24877	0.00612903	85.813	0.49851	0	0.00352312	94.82	0.531685	0.802682	0.00490376	89.171	0.496227	0	0.0129751	73.9	0.498374	0	0.00854102	79.201	0.850913	7.89107	0.0144691	72.531	0	0	0	0	0.571298	1.3355	0.0239255	63.864	0	0	0	0	0	0	0	0	0.493345
V5B358	154	>tr|V5B358|V5B358_TRYCR Uncharacterized protein OS=Trypanosoma cruzi Dm28c GN=TCDM_03649 PE=4 SV=1	0.902139	9.8059	0.00352312	94.82	43.543	78.342	0.498494	0	0.00612903	85.813	0.579592	1.42286	0.00352312	94.82	0.519051	0.466686	0.00490376	89.171	0.828793	6.91094	0.0129751	73.9	0.882667	8.82368	0.00476162	89.561	0.479336	0	0.0334363	59.265	0	0	0	0	0.902139	9.8059	0.00885471	78.342	0	0	0	0	0	0	0	0	0.493345
V5B358	236	>tr|V5B358|V5B358_TRYCR Uncharacterized protein OS=Trypanosoma cruzi Dm28c GN=TCDM_03649 PE=4 SV=1	0.999428	32.4236	4.11227e-15	179.69	141.39	136.63	0.998454	28.1012	4.11227e-15	179.69	0	0	0	0	0.999428	32.4236	1.04556e-05	136.63	0	0	0	0	0	0	0	0	0	0	0	0	0	0	0	0	0	0	0	0	0	0	0	0	0	0	0	0	0
V5B358	141	>tr|V5B358|V5B358_TRYCR Uncharacterized protein OS=Trypanosoma cruzi Dm28c GN=TCDM_03649 PE=4 SV=1	1	80.5779	8.60922e-14	168.67	132.76	152.11	1	82.1821	2.17447e-05	158.89	1	71.1867	6.74224e-05	147.51	1	73.8675	0.000396553	122.33	1	68.1692	0.000203584	132.03	0	0	0	0	1	79.4135	1.8141e-06	168.67	0.999942	42.3457	0.00837378	83.226	0.999948	42.8545	0.00159082	103.79	0	0	0	0	0	0	0	0	1
V5B361	155	>tr|V5B361|V5B361_TRYCR Uncharacterized protein OS=Trypanosoma cruzi Dm28c GN=TCDM_03654 PE=4 SV=1	0.999302	31.5558	0.0124429	110.98	65.069	107.34	0	0	0	0	0	0	0	0	0	0	0	0	0	0	0	0	0	0	0	0	0	0	0	0	0	0	0	0	0	0	0	0	0	0	0	0	0	0	0	0	0.999302
V5B361	501	>tr|V5B361|V5B361_TRYCR Uncharacterized protein OS=Trypanosoma cruzi Dm28c GN=TCDM_03654 PE=4 SV=1	0.388425	0	0.00472244	54.56	24.37	54.56	0	0	0	0	0	0	0	0	0	0	0	0	0	0	0	0	0	0	0	0	0	0	0	0	0	0	0	0	0	0	0	0	0.388425	0	0.00472244	54.56	0	0	0	0	0
V5B361	502	>tr|V5B361|V5B361_TRYCR Uncharacterized protein OS=Trypanosoma cruzi Dm28c GN=TCDM_03654 PE=4 SV=1	0.388425	0	0.00472244	54.56	24.37	54.56	0	0	0	0	0	0	0	0	0	0	0	0	0	0	0	0	0	0	0	0	0	0	0	0	0	0	0	0	0	0	0	0	0.388425	0	0.00472244	54.56	0	0	0	0	0
V5B361	530	>tr|V5B361|V5B361_TRYCR Uncharacterized protein OS=Trypanosoma cruzi Dm28c GN=TCDM_03654 PE=4 SV=1	1	103.546	0.00860881	103.55	62.098	103.55	0	0	0	0	0	0	0	0	0	0	0	0	0	0	0	0	0	0	0	0	0	0	0	0	0	0	0	0	0	0	0	0	1	71.4507	0.0336555	74.376	1	103.546	0.00860881	103.55	0
V5B362;V5BBB7	30;30	>tr|V5B362|V5B362_TRYCR Retrotransposon hot spot (RHS) protein OS=Trypanosoma cruzi Dm28c GN=TCDM_12365 PE=4 SV=1;>tr|V5BBB7|V5BBB7_TRYCR Retrotransposon hot spot (RHS) protein OS=Trypanosoma cruzi Dm28c GN=TCDM_06700 PE=4 SV=1	0.958823	13.7605	0.00469543	78.326	53.901	78.326	0	0	0	0	0	0	0	0	0	0	0	0	0	0	0	0	0	0	0	0	0	0	0	0	0	0	0	0	0	0	0	0	0.925677	11.5806	0.0271949	60.549	0.958823	13.7605	0.00469543	78.326	0.77665
V5B380	101	>tr|V5B380|V5B380_TRYCR GTP-ase activating protein OS=Trypanosoma cruzi Dm28c GN=TCDM_03702 PE=4 SV=1	0.581524	1.42896	0.00978607	90.689	65.361	90.689	0	0	0	0	0	0	0	0	0	0	0	0	0.555118	0.961409	0.0529044	66.004	0	0	0	0	0	0	0	0	0.581524	1.42896	0.00978607	90.689	0	0	0	0	0.564097	1.11963	0.037345	71.558	0.564342	1.12396	0.0500605	67.019	0
V5B380	105	>tr|V5B380|V5B380_TRYCR GTP-ase activating protein OS=Trypanosoma cruzi Dm28c GN=TCDM_03702 PE=4 SV=1	1	75.2553	0.00978607	90.689	65.361	90.689	0.999996	56.3471	0.0356119	74.133	1	69.4978	0.0155765	86.699	0	0	0	0	1	60.631	0.0529044	66.004	0.999997	59.0233	0.0200964	82.202	0	0	0	0	1	75.2553	0.00978607	90.689	0	0	0	0	1	64.9414	0.037345	71.558	1	60.641	0.0500605	67.019	0.999996
V5B392	297	>tr|V5B392|V5B392_TRYCR Trk system potassium uptake protein OS=Trypanosoma cruzi Dm28c GN=TCDM_03717 PE=4 SV=1	0.619837	4.71584	0.000463453	63.042	52.455	53.563	0.465433	0.677734	0.000463453	63.042	0	0	0	0	0	0	0	0	0	0	0	0	0	0	0	0	0	0	0	0	0	0	0	0	0	0	0	0	0	0	0	0	0	0	0	0	0.619837
V5B392	304	>tr|V5B392|V5B392_TRYCR Trk system potassium uptake protein OS=Trypanosoma cruzi Dm28c GN=TCDM_03717 PE=4 SV=1	0.586375	4.52599	0.000360844	66.633	59.397	66.633	0.580269	4.41815	0.00656987	46.404	0	0	0	0	0	0	0	0	0	0	0	0	0	0	0	0	0	0	0	0	0	0	0	0	0	0	0	0	0	0	0	0	0	0	0	0	0.586375
V5B397	320	>tr|V5B397|V5B397_TRYCR Uncharacterized protein OS=Trypanosoma cruzi Dm28c GN=TCDM_10340 PE=4 SV=1	1	116.61	5.59393e-06	145.43	106.42	116.61	1	121.986	0.000128633	121.99	1	133.47	3.33651e-05	133.47	1	99.927	3.32598e-05	133.48	1	145.428	5.59393e-06	145.43	1	144.803	6.3711e-06	144.8	1	115.092	0.000282217	115.09	1	106.757	7.82251e-06	143.64	1	107.105	0.000237376	116.87	1	107.735	8.67593e-06	142.95	1	127.07	8.64545e-05	127.07	1
V5B3B9	390	>tr|V5B3B9|V5B3B9_TRYCR Uncharacterized protein OS=Trypanosoma cruzi Dm28c GN=TCDM_03555 PE=4 SV=1	1	72.6829	0.000302581	129.43	102.84	124.45	0	0	0	0	0	0	0	0	0	0	0	0	0	0	0	0	0	0	0	0	1	72.6829	0.000439937	124.45	0	0	0	0	0	0	0	0	0.99998	48.3141	0.000766351	108.97	1	67.7694	0.000302581	129.43	0
V5B3B9	483	>tr|V5B3B9|V5B3B9_TRYCR Uncharacterized protein OS=Trypanosoma cruzi Dm28c GN=TCDM_03555 PE=4 SV=1	1	79.0246	1.63732e-08	162.09	126.73	162.09	0	0	0	0	0	0	0	0	0	0	0	0	0	0	0	0	0	0	0	0	0	0	0	0	0	0	0	0	0	0	0	0	1	79.0246	1.63732e-08	162.09	0.999999	61.5709	7.37482e-05	123.43	0
V5B3B9	447	>tr|V5B3B9|V5B3B9_TRYCR Uncharacterized protein OS=Trypanosoma cruzi Dm28c GN=TCDM_03555 PE=4 SV=1	0.999998	57.8632	3.07428e-38	248.19	148.1	187.62	0.997414	25.8633	0.00013437	136.01	0.999945	42.5704	0.000166806	133.88	0.995863	23.8147	2.18756e-05	158.86	0.999443	32.5392	1.70575e-07	177.83	0.999897	39.8502	4.92332e-05	151.16	0.999998	57.8632	1.24359e-09	187.62	0.999994	52.4257	2.31476e-11	193.15	0.999995	53.3165	2.18168e-06	166.62	0.999994	52.4659	3.07428e-38	248.19	0.999919	40.9097	1.92876e-20	216.83	0
V5B3B9	358	>tr|V5B3B9|V5B3B9_TRYCR Uncharacterized protein OS=Trypanosoma cruzi Dm28c GN=TCDM_03555 PE=4 SV=1	0.99998	46.9378	0.00215762	84.107	63.64	84.107	0	0	0	0	0	0	0	0	0	0	0	0	0	0	0	0	0	0	0	0	0	0	0	0	0.99984	37.9567	0.00388469	74.905	0	0	0	0	0	0	0	0	0.99998	46.9378	0.00215762	84.107	0
V5B3G2	473	>tr|V5B3G2|V5B3G2_TRYCR Uncharacterized protein OS=Trypanosoma cruzi Dm28c GN=TCDM_03621 PE=4 SV=1	1	101.713	4.01154e-05	147.49	121.13	129.43	0	0	0	0	0	0	0	0	0	0	0	0	0	0	0	0	1	86.9839	0.000398297	125.96	1	79.4321	0.00214288	99.813	1	100.645	5.4081e-05	145.79	1	99.2111	0.000534509	121.03	1	101.734	7.02488e-05	143.83	1	101.713	4.01154e-05	147.49	0
V5B3G2	519	>tr|V5B3G2|V5B3G2_TRYCR Uncharacterized protein OS=Trypanosoma cruzi Dm28c GN=TCDM_03621 PE=4 SV=1	0.999571	35.2768	9.69581e-10	150.92	117.13	149.07	0	0	0	0	0	0	0	0	0	0	0	0	0	0	0	0	0.999571	35.2768	3.29238e-08	149.07	0	0	0	0	0.998049	22.7859	9.69581e-10	150.92	0	0	0	0	0.999536	35.4735	0.0653402	71.905	0	0	0	0	0
V5B3G2	523	>tr|V5B3G2|V5B3G2_TRYCR Uncharacterized protein OS=Trypanosoma cruzi Dm28c GN=TCDM_03621 PE=4 SV=1	0.997515	25.8548	9.69581e-10	150.92	117.13	149.07	0	0	0	0	0	0	0	0	0	0	0	0	0	0	0	0	0.997515	25.8548	3.29238e-08	149.07	0	0	0	0	0.997224	25.583	9.69581e-10	150.92	0	0	0	0	0.93834	14.5147	0.0653402	71.905	0	0	0	0	0
V5B3G2	524	>tr|V5B3G2|V5B3G2_TRYCR Uncharacterized protein OS=Trypanosoma cruzi Dm28c GN=TCDM_03621 PE=4 SV=1	0.987735	19.0886	9.69581e-10	150.92	117.13	150.92	0	0	0	0	0	0	0	0	0	0	0	0	0	0	0	0	0.956002	16.5624	3.29238e-08	149.07	0	0	0	0	0.987735	19.0886	9.69581e-10	150.92	0	0	0	0	0	0	0	0	0	0	0	0	0
V5B3G2	393	>tr|V5B3G2|V5B3G2_TRYCR Uncharacterized protein OS=Trypanosoma cruzi Dm28c GN=TCDM_03621 PE=4 SV=1	0.961484	13.9823	0.000323131	104.82	63.73	80.36	0	0	0	0	0	0	0	0	0	0	0	0	0	0	0	0	0	0	0	0	0	0	0	0	0.497593	0	0.00464265	80.362	0	0	0	0	0.961484	13.9823	0.00206389	102.75	0.62415	2.20641	0.000323131	104.82	0
V5B3G2	942	>tr|V5B3G2|V5B3G2_TRYCR Uncharacterized protein OS=Trypanosoma cruzi Dm28c GN=TCDM_03621 PE=4 SV=1	0.726905	4.25163	0.000892595	127.76	24.219	127.76	0	0	0	0	0	0	0	0	0	0	0	0	0.726905	4.25163	0.000892595	127.76	0	0	0	0	0	0	0	0	0	0	0	0	0	0	0	0	0	0	0	0	0	0	0	0	0
V5B3G2	943	>tr|V5B3G2|V5B3G2_TRYCR Uncharacterized protein OS=Trypanosoma cruzi Dm28c GN=TCDM_03621 PE=4 SV=1	0.99763	26.2417	3.22929e-05	176.6	67.16	102.52	0.997279	25.641	0.000508813	147.3	0.993189	21.6383	0.000516863	141.91	0.995129	23.1028	0.00059098	144.55	0.99306	21.556	0.000562888	152.54	0.98971	19.8307	0.00113735	123.11	0.993189	21.6383	0.000562888	147.3	0.993138	21.6056	0.00043176	152.69	0.993865	22.0951	0.00016959	166.86	0.994714	22.7459	0.000562888	141.91	0.994519	22.5872	3.22929e-05	176.6	0.99628
V5B3I4	100	>tr|V5B3I4|V5B3I4_TRYCR Uncharacterized protein OS=Trypanosoma cruzi Dm28c GN=TCDM_03442 PE=4 SV=1	0.922996	10.9336	0.00228955	77.668	62.227	49.655	0	0	0	0	0	0	0	0	0	0	0	0	0	0	0	0	0	0	0	0	0	0	0	0	0	0	0	0	0	0	0	0	0	0	0	0	0	0	0	0	0.922996
V5B3J6	750	>tr|V5B3J6|V5B3J6_TRYCR Uncharacterized protein OS=Trypanosoma cruzi Dm28c GN=TCDM_03461 PE=4 SV=1	0.999997	55.8325	0.000638008	143.5	84.897	104.43	0.999927	41.3925	0.0031283	108.31	0.999976	46.1231	0.000774716	130.01	0.999991	50.5267	0.000656705	132.25	0.999987	48.9437	0.00279495	110.54	0.999996	53.6753	0.000638008	143.5	0.999729	35.6641	0.00545832	97.813	0.999992	51.1691	0.00105546	124.67	0.999997	55.8325	0.00387702	104.43	0.999978	46.587	0.00341454	106.4	0.999944	42.5121	0.00547734	97.734	0.997127
V5B3J6	634	>tr|V5B3J6|V5B3J6_TRYCR Uncharacterized protein OS=Trypanosoma cruzi Dm28c GN=TCDM_03461 PE=4 SV=1	0.999844	38.0822	1.02028e-07	178.95	99.48	174.57	0.999221	31.0805	1.61148e-05	170.4	0.999536	33.3369	8.42265e-06	174.42	0.99962	34.2047	8.79702e-06	174.23	0.99865	28.6897	2.43422e-05	166.11	0.998562	28.426	0.000243528	144.7	0.999844	38.0822	8.13581e-06	174.57	0.999832	37.7537	1.3699e-05	171.67	0.999609	34.0796	5.75294e-05	161.93	0.999767	36.3189	0.00029258	137.01	0.998362	27.8493	0.00029258	137.01	0.999061
V5B3J6	644	>tr|V5B3J6|V5B3J6_TRYCR Uncharacterized protein OS=Trypanosoma cruzi Dm28c GN=TCDM_03461 PE=4 SV=1	0.999998	60.314	0.00251921	104.16	69.122	101.04	0	0	0	0	0	0	0	0	0	0	0	0	0	0	0	0	0	0	0	0	0	0	0	0	0	0	0	0	0	0	0	0	0.999998	60.314	0.00251921	104.16	0	0	0	0	0
V5B3J6	233	>tr|V5B3J6|V5B3J6_TRYCR Uncharacterized protein OS=Trypanosoma cruzi Dm28c GN=TCDM_03461 PE=4 SV=1	0.97103	15.2529	0.00423383	86.344	49.898	74.962	0.878009	8.57171	0.00700396	76.927	0.97103	15.2529	0.00873371	74.962	0.876625	8.51586	0.0137535	69.258	0.694332	3.56317	0.0244269	59.84	0.867335	8.1543	0.016889	65.695	0.897375	9.41719	0.00423383	86.344	0.868695	8.20585	0.00966755	73.9	0.5	0	0.0358359	53.013	0.934739	11.5604	0.0379118	51.771	0.881409	8.71127	0.00707776	76.843	0.859709
V5B3J6	234	>tr|V5B3J6|V5B3J6_TRYCR Uncharacterized protein OS=Trypanosoma cruzi Dm28c GN=TCDM_03461 PE=4 SV=1	0.798679	5.98483	0.00280321	91.701	61.896	45.614	0.566052	1.15418	0.0218037	61.409	0.611349	1.96729	0.0272137	58.172	0.5	0	0.0246456	59.709	0.745333	4.66379	0.0170035	65.565	0.780609	5.51216	0.00280321	91.701	0.798679	5.98483	0.0353558	53.3	0.5	0	0.0465214	46.73	0.5	0	0.0358359	53.013	0.607279	1.89304	0.0359148	52.966	0.5	0	0.0197589	62.633	0.768028
V5B3J6	310	>tr|V5B3J6|V5B3J6_TRYCR Uncharacterized protein OS=Trypanosoma cruzi Dm28c GN=TCDM_03461 PE=4 SV=1	0.942578	12.3414	2.34309e-08	143.23	96.353	118.02	0	0	0	0	0	0	0	0	0	0	0	0	0.942578	12.3414	0.000131838	118.02	0	0	0	0	0.73318	4.41411	2.34309e-08	143.23	0	0	0	0	0.704385	3.78557	0.00252306	103.2	0	0	0	0	0	0	0	0	0
V5B3J6	315	>tr|V5B3J6|V5B3J6_TRYCR Uncharacterized protein OS=Trypanosoma cruzi Dm28c GN=TCDM_03461 PE=4 SV=1	0.999891	40.6927	1.88972e-11	173.36	120.64	173.36	0	0	0	0	0.990095	22.2797	0.0130916	69.779	0.889235	9.06404	3.8954e-05	130.07	0.986242	18.5647	0.000192803	114.19	0.941241	12.0494	5.46827e-05	127.07	0.995295	23.3244	0.000288942	108.14	0.998714	28.9031	1.52525e-05	134.58	0.999891	40.6927	1.88972e-11	173.36	0	0	0	0	0	0	0	0	0
V5B3K4	31	>tr|V5B3K4|V5B3K4_TRYCR Choline/ethanolamine phosphotransferase (CEPT) OS=Trypanosoma cruzi Dm28c GN=TCDM_03477 PE=3 SV=1	1	78.6815	6.67501e-05	118.66	93.309	118.66	0.999999	62.1274	0.00393464	88.471	0.999999	59.7982	0.00181471	96.455	1	66.1495	0.00137392	99.413	0.999999	60.9431	0.00213395	94.313	0.999878	39.3949	0.0207937	57.41	0.999792	37.9487	0.0298324	47.729	0.999998	58.3003	0.00653301	82.367	0	0	0	0	1	91.6013	0.000346345	109.19	1	78.6815	6.67501e-05	118.66	0
V5B3K7	230	>tr|V5B3K7|V5B3K7_TRYCR Uncharacterized protein OS=Trypanosoma cruzi Dm28c GN=TCDM_03483 PE=4 SV=1	1	243.585	7.16425e-86	284.41	218.21	269.39	1	166.669	1.43883e-44	249.26	1	193.573	2.25768e-33	226.72	1	228.955	7.70111e-86	283.64	1	173.314	3.3522e-44	246.67	1	202.75	4.33669e-70	269.39	1	189.864	2.25768e-33	226.72	1	149.124	7.16425e-86	284.41	1	201.904	8.09276e-25	216.31	1	176.718	4.50105e-44	245.12	1	168.791	5.33435e-44	243.99	1
V5B3K7	171	>tr|V5B3K7|V5B3K7_TRYCR Uncharacterized protein OS=Trypanosoma cruzi Dm28c GN=TCDM_03483 PE=4 SV=1	0.99114	23.2754	7.20919e-06	94.929	80.149	86.933	0.887706	11.6184	7.20919e-06	94.929	0.780963	7.6477	7.9302e-06	93.712	0.620094	3.89277	0.00032755	67.799	0.99114	23.2754	2.45319e-05	86.933	0	0	0	0	0	0	0	0	0	0	0	0	0	0	0	0	0.490207	2.08111	0.000703007	61.612	0.813988	10.674	1.91567e-05	88.633	0.452388
V5B3K7	359	>tr|V5B3K7|V5B3K7_TRYCR Uncharacterized protein OS=Trypanosoma cruzi Dm28c GN=TCDM_03483 PE=4 SV=1	1	160.326	7.78861e-25	195.31	130.98	160.33	1	115.336	8.14477e-06	128.51	1	89.8819	7.49419e-06	129.08	1	143.212	1.1998e-07	145.83	0.999928	41.454	2.46429e-06	133.51	1	151.05	2.05105e-10	162.73	1	115.92	1.89963e-09	149.9	1	52.8494	7.78861e-25	195.31	1	160.326	6.07417e-10	160.33	1	75.8286	1.74732e-18	180.31	0.999998	56.8599	2.22351e-07	137.27	0.999987
V5B3K7	365	>tr|V5B3K7|V5B3K7_TRYCR Uncharacterized protein OS=Trypanosoma cruzi Dm28c GN=TCDM_03483 PE=4 SV=1	1	160.326	6.07417e-10	160.33	132.4	160.33	1	115.336	0.000139178	115.34	1	89.8819	1.56284e-05	121.92	1	143.212	2.30131e-07	143.21	0.99957	33.6654	0.00723198	87.388	1	151.05	2.03242e-09	151.05	1	115.92	0.000126436	115.92	1	52.8494	3.57382e-07	137.86	1	160.326	6.07417e-10	160.33	0.999999	58.3397	4.56278e-05	119.28	1	63.3455	6.56058e-05	118.21	0.99997
V5B3K7	144	>tr|V5B3K7|V5B3K7_TRYCR Uncharacterized protein OS=Trypanosoma cruzi Dm28c GN=TCDM_03483 PE=4 SV=1	1	74.4284	3.29197e-28	228.83	202.47	74.428	1	85.5763	2.52724e-14	203.51	1	77.0514	5.16605e-28	224.34	1	90.8824	4.2069e-20	210.44	1	62.3248	3.29197e-28	228.83	1	82.8308	1.89811e-20	216.91	1	106.194	2.76841e-14	203.11	1	74.3083	1.28898e-20	218.62	1	79.2374	5.24263e-14	198.97	1	83.1147	1.78691e-20	217.22	1	97.6899	5.11497e-14	199.19	1
V5B3K7	196	>tr|V5B3K7|V5B3K7_TRYCR Uncharacterized protein OS=Trypanosoma cruzi Dm28c GN=TCDM_03483 PE=4 SV=1	0.996959	25.1567	5.9134e-23	218.2	148.86	207.85	0.934297	11.529	1.41807e-07	172.09	0.960673	13.8789	5.9134e-23	218.2	0.970699	15.2021	9.25037e-12	191.63	0.967579	14.7486	1.04953e-22	181.75	0.996959	25.1567	1.52927e-22	217.79	0.86798	8.17869	5.41617e-11	183.75	0.978248	16.5295	8.14714e-17	207.08	0.773813	5.34169	2.84153e-16	202.32	0.5	0	1.22823e-15	197.73	0	0	0	0	0
V5B3K7	77	>tr|V5B3K7|V5B3K7_TRYCR Uncharacterized protein OS=Trypanosoma cruzi Dm28c GN=TCDM_03483 PE=4 SV=1	1	99.8814	9.12619e-06	158.14	138.94	99.881	1	112.581	9.61678e-05	140.68	1	101.622	1.06046e-05	152.11	1	118.541	0.000123753	137.32	1	92.5631	0.00010417	134.02	1	122.643	9.61678e-05	140.68	1	102.065	3.97683e-05	147.53	1	113.515	0.000109914	139	1	117.838	0.000451331	124.04	1	106.386	0.000439937	124.45	1	81.7875	0.00017912	133.9	1
V5B3K7	79	>tr|V5B3K7|V5B3K7_TRYCR Uncharacterized protein OS=Trypanosoma cruzi Dm28c GN=TCDM_03483 PE=4 SV=1	1	99.8814	7.3516e-05	143.43	121.88	99.881	1	112.581	0.00129258	112.58	1	101.622	0.000190707	128.74	1	118.541	0.000218444	127.05	1	92.5631	0.000678063	112.12	1	122.643	0.000569918	122.64	1	102.065	0.000725107	110.98	1	113.515	0.000162001	135.43	1	117.838	7.3516e-05	143.43	1	106.386	0.000118927	137.91	1	81.7875	0.000398297	125.96	1
V5B3K7	381	>tr|V5B3K7|V5B3K7_TRYCR Uncharacterized protein OS=Trypanosoma cruzi Dm28c GN=TCDM_03483 PE=4 SV=1	0.999982	47.3931	4.28999e-07	140.75	113.72	137.81	0.999711	35.3867	2.30511e-06	134.4	0.999967	44.7789	2.36693e-05	122.5	0	0	0	0	0	0	0	0	0.992004	20.9365	0.0338326	63.374	0	0	0	0	0	0	0	0	0	0	0	0	0	0	0	0	0	0	0	0	0.999692
V5B3K7	276	>tr|V5B3K7|V5B3K7_TRYCR Uncharacterized protein OS=Trypanosoma cruzi Dm28c GN=TCDM_03483 PE=4 SV=1	0.99994	42.4959	0.00909681	72.615	54.6	57.703	0.99994	42.4959	0.0165124	65.038	0.999796	37.902	0.0316362	57.788	0.998728	29.0126	0.00909681	72.615	0.998682	28.8073	0.0308902	58.079	0.999725	35.6509	0.0234852	60.968	0.999772	36.4325	0.0182997	63.212	0.998516	28.3095	0.045393	52.42	0.998797	29.315	0.0515346	50.024	0.998028	27.0547	0.0316208	57.794	0.999921	41.3453	0.0385366	56.553	0.998471
V5B3K7	310	>tr|V5B3K7|V5B3K7_TRYCR Uncharacterized protein OS=Trypanosoma cruzi Dm28c GN=TCDM_03483 PE=4 SV=1	0.887012	9.63326	0.00433395	41.388	33.175	41.388	0	0	0	0	0	0	0	0	0	0	0	0	0	0	0	0	0	0	0	0	0	0	0	0	0	0	0	0	0	0	0	0	0.887012	9.63326	0.00433395	41.388	0	0	0	0	0
V5B3K7	332	>tr|V5B3K7|V5B3K7_TRYCR Uncharacterized protein OS=Trypanosoma cruzi Dm28c GN=TCDM_03483 PE=4 SV=1	0.970565	18.5424	6.27881e-06	64.765	57.3	41.859	0	0	0	0	0	0	0	0	0.970565	18.5424	0.00372755	41.859	0	0	0	0	0	0	0	0	0.519674	3.13759	0.00164666	45.536	0	0	0	0	0	0	0	0	0.734831	4.97686	6.27881e-06	64.765	0.789137	8.64955	0.00161804	45.703	0
V5B3K7	344	>tr|V5B3K7|V5B3K7_TRYCR Uncharacterized protein OS=Trypanosoma cruzi Dm28c GN=TCDM_03483 PE=4 SV=1	0.998851	30.0508	6.27881e-06	64.765	57.3	64.765	0	0	0	0	0	0	0	0	0	0	0	0	0	0	0	0	0	0	0	0	0	0	0	0	0	0	0	0	0	0	0	0	0.998851	30.0508	6.27881e-06	64.765	0.982426	16.7109	0.00219181	44.959	0
V5B3K7	63	>tr|V5B3K7|V5B3K7_TRYCR Uncharacterized protein OS=Trypanosoma cruzi Dm28c GN=TCDM_03483 PE=4 SV=1	1	81.7563	2.05746e-52	225.32	208.6	147.64	1	76.1636	5.6429e-16	173.09	1	75.4653	1.37042e-15	164.99	1	79.5185	7.43209e-16	171.29	1	72.4006	4.08442e-06	131.7	1	72.2067	1.14835e-30	197.32	1	69.0743	6.1502e-08	145.1	1	69.7018	7.80583e-11	154.25	1	81.7563	2.61733e-22	182.5	0.999999	62.2955	1.0978e-05	125.34	0.999999	62.1505	6.18936e-06	129.54	1
V5B3K7	70	>tr|V5B3K7|V5B3K7_TRYCR Uncharacterized protein OS=Trypanosoma cruzi Dm28c GN=TCDM_03483 PE=4 SV=1	0.732425	4.37319	0.00347214	88.481	70.1	88.481	0	0	0	0	0	0	0	0	0	0	0	0	0	0	0	0	0	0	0	0	0	0	0	0	0	0	0	0	0	0	0	0	0	0	0	0	0.732425	4.37319	0.00347214	88.481	0
V5B3M4	49	>tr|V5B3M4|V5B3M4_TRYCR Retrotransposon hot spot (RHS) protein OS=Trypanosoma cruzi Dm28c GN=TCDM_12338 PE=4 SV=1	0.999047	30.2067	3.79823e-38	213.64	186.08	119.18	0.99503	23.0144	3.79823e-38	213.64	0.996296	24.2966	4.03575e-22	189.45	0.995633	23.579	1.86024e-15	173.32	0.999008	30.0305	3.86606e-15	167.87	0.99895	29.7831	2.55148e-07	144.33	0.988075	19.1833	2.95481e-10	153.57	0.999047	30.2067	2.82521e-15	170.8	0.991592	20.7163	1.87224e-10	157.49	0.996401	24.422	1.13947e-10	160.15	0.993266	21.6879	3.03736e-08	149.12	0.998704
V5B3P6	246	>tr|V5B3P6|V5B3P6_TRYCR Dispersed protein family protein 1 (DGF-1) OS=Trypanosoma cruzi Dm28c GN=TCDM_12313 PE=4 SV=1	1	49.5946	1.13834e-64	262.05	233.98	49.595	1	151.855	2.60193e-32	213.48	1	153.247	1.19022e-25	205.84	1	46.0991	1.74091e-41	231.5	1	118.079	4.20893e-41	224.1	1	181.64	5.20057e-33	220.48	1	154.656	1.13834e-64	262.05	1	205.327	3.55045e-41	226.08	1	154.656	3.53891e-41	226.11	1	104.416	6.30588e-06	132.52	1	105.378	2.33522e-05	124.45	1
V5B3P6	285	>tr|V5B3P6|V5B3P6_TRYCR Dispersed protein family protein 1 (DGF-1) OS=Trypanosoma cruzi Dm28c GN=TCDM_12313 PE=4 SV=1	1	95.0069	2.13723e-23	211.26	182.04	206.63	1	71.6446	1.4116e-07	169.72	1	78.5217	1.21204e-05	156.08	1	76.8608	2.13723e-23	211.26	1	70.6928	1.09975e-16	201.9	1	66.2444	4.13699e-11	182.28	1	79.5128	3.59962e-11	183.71	1	73.0573	2.35352e-16	195.25	1	80.2019	8.60724e-17	203.17	0	0	0	0	0	0	0	0	1
V5B3P6	289	>tr|V5B3P6|V5B3P6_TRYCR Dispersed protein family protein 1 (DGF-1) OS=Trypanosoma cruzi Dm28c GN=TCDM_12313 PE=4 SV=1	0.999952	43.1986	6.85228e-33	235.02	185.88	194.1	0	0	0	0	0	0	0	0	0.999777	36.524	1.67328e-23	213.64	0.961314	13.9646	0.00221659	99.011	0.999885	39.3891	4.27844e-32	226.08	0.999176	30.8392	4.98655e-11	180.03	0.999952	43.1986	1.10784e-17	207.16	0.999923	41.1181	6.85228e-33	235.02	0	0	0	0	0	0	0	0	0
V5B3P6	258	>tr|V5B3P6|V5B3P6_TRYCR Dispersed protein family protein 1 (DGF-1) OS=Trypanosoma cruzi Dm28c GN=TCDM_12313 PE=4 SV=1	0.45909	0	2.72077e-06	101.17	87.014	101.17	0	0	0	0	0	0	0	0	0.45909	0	2.72077e-06	101.17	0.306075	0	2.38068e-05	87.098	0	0	0	0	0.309739	0	5.02317e-06	95.227	0.437597	0	6.08031e-06	92.499	0.451818	0	3.7771e-06	98.443	0	0	0	0	0	0	0	0	0
V5B3P6	259	>tr|V5B3P6|V5B3P6_TRYCR Dispersed protein family protein 1 (DGF-1) OS=Trypanosoma cruzi Dm28c GN=TCDM_12313 PE=4 SV=1	0.719644	6.17846	5.43408e-07	109.37	86.385	69.47	0	0	0	0	0	0	0	0	0.306317	0	0.000327944	70.121	0.306075	0	2.38068e-05	87.098	0	0	0	0	0.645699	7.45573	5.43408e-07	109.37	0.312469	0	6.08031e-06	92.499	0.719644	6.17846	4.3952e-06	96.848	0	0	0	0	0	0	0	0	0
V5B3P6	260	>tr|V5B3P6|V5B3P6_TRYCR Dispersed protein family protein 1 (DGF-1) OS=Trypanosoma cruzi Dm28c GN=TCDM_12313 PE=4 SV=1	0.257371	0.543797	0.000921198	62.032	41.968	62.032	0	0	0	0	0	0	0	0	0	0	0	0	0.257371	0.543797	0.000921198	62.032	0	0	0	0	0	0	0	0	0	0	0	0	0	0	0	0	0	0	0	0	0	0	0	0	0
V5B3Q5	14	>tr|V5B3Q5|V5B3Q5_TRYCR Uncharacterized protein OS=Trypanosoma cruzi Dm28c GN=TCDM_10128 PE=4 SV=1	0.826938	9.33578	2.42531e-05	89.366	66.303	89.366	0	0	0	0	0	0	0	0	0	0	0	0	0	0	0	0	0	0	0	0	0	0	0	0	0	0	0	0	0	0	0	0	0	0	0	0	0.826938	9.33578	2.42531e-05	89.366	0
V5B3S2	218	>tr|V5B3S2|V5B3S2_TRYCR Uncharacterized protein OS=Trypanosoma cruzi Dm28c GN=TCDM_03338 PE=4 SV=1	1	88.2912	0.000629514	117.08	71.723	117.08	0	0	0	0	0	0	0	0	0	0	0	0	0	0	0	0	0	0	0	0	0	0	0	0	0	0	0	0	0	0	0	0	1	88.2912	0.000629514	117.08	0.999963	44.4564	0.0260697	68.168	0
V5B3U4	1594	>tr|V5B3U4|V5B3U4_TRYCR Uncharacterized protein OS=Trypanosoma cruzi Dm28c GN=TCDM_03371 PE=4 SV=1	1	93.4285	0.00122201	121.5	65.489	93.429	1	83.8618	0.00349297	106.04	1	86.8816	0.00214893	114.86	0	0	0	0	1	92.2389	0.00444368	102.06	0	0	0	0	1	92.2389	0.00678976	92.239	0	0	0	0	1	68.6258	0.0225845	68.626	1	98.5231	0.0052888	98.523	0	0	0	0	1
V5B3U8	19	>tr|V5B3U8|V5B3U8_TRYCR Kinetoplastid membrane protein KMP-11 OS=Trypanosoma cruzi Dm28c GN=TCDM_03377 PE=4 SV=1	0.999999	63.425	7.53522e-105	297.3	213.41	297.3	0.997739	27.1699	9.61155e-20	205.36	0.999998	60.0662	8.74267e-58	256.19	0.998754	30.2778	6.18552e-14	186.68	0.999996	56.2328	4.04186e-27	221.05	0.99974	36.2503	5.88648e-35	226.23	0.999998	56.2511	1.52997e-87	285.76	0.999999	63.425	7.53522e-105	297.3	0.999946	42.7808	1.1136e-57	253.58	0.999933	42.9547	6.57689e-72	273.52	0.999977	46.7221	3.01527e-46	249.56	0
V5B3W9	272	>tr|V5B3W9|V5B3W9_TRYCR Uncharacterized protein OS=Trypanosoma cruzi Dm28c GN=TCDM_03413 PE=4 SV=1	1	205.918	3.62106e-35	230.27	190.29	205.92	1	198.877	2.96694e-19	200.4	1	133.927	2.58569e-08	163.15	1	81.0034	0.00483212	81.003	0	0	0	0	0	0	0	0	0	0	0	0	0	0	0	0	0	0	0	0	0	0	0	0	0	0	0	0	1
V5B3X7	244	>tr|V5B3X7|V5B3X7_TRYCR Uncharacterized protein OS=Trypanosoma cruzi Dm28c GN=TCDM_03423 PE=4 SV=1	0.987973	19.1471	8.85126e-20	205.55	159.34	157	0	0	0	0	0	0	0	0	0.970586	15.7107	8.85126e-20	205.55	0	0	0	0	0.939154	11.8851	2.23354e-19	202.21	0.625314	2.31678	0.000413947	112.14	0.987973	19.1471	1.63486e-07	157	0.879746	10.6507	0.0001481	125.03	0	0	0	0	0	0	0	0	0
V5B3X7	245	>tr|V5B3X7|V5B3X7_TRYCR Uncharacterized protein OS=Trypanosoma cruzi Dm28c GN=TCDM_03423 PE=4 SV=1	0.920854	10.6627	6.26378e-14	186.6	147.85	143.33	0	0	0	0	0	0	0	0	0	0	0	0	0	0	0	0	0.906311	9.85622	2.40177e-07	153.58	0.890329	9.10047	0.000606116	105.57	0.920854	10.6627	6.26378e-14	186.6	0.714336	3.98098	2.71303e-05	135.49	0	0	0	0	0	0	0	0	0
V5B3X7	218	>tr|V5B3X7|V5B3X7_TRYCR Uncharacterized protein OS=Trypanosoma cruzi Dm28c GN=TCDM_03423 PE=4 SV=1	0.998609	28.5678	0.000744604	99.569	70.094	99.569	0	0	0	0	0	0	0	0	0	0	0	0	0.692039	3.29818	0.0608376	68.458	0	0	0	0	0	0	0	0	0	0	0	0	0.987797	19.088	0.00122987	91.889	0	0	0	0	0	0	0	0	0
V5B436	581	>tr|V5B436|V5B436_TRYCR Retrotransposon hot spot (RHS) protein OS=Trypanosoma cruzi Dm28c GN=TCDM_11729 PE=4 SV=1	0.759716	5.00629	0.000309268	106.87	76.087	56.882	0.624829	2.21546	0.000309268	106.87	0.562385	1.08952	0.00128529	91.64	0	0	0	0	0	0	0	0	0	0	0	0	0.499723	0	0.0268345	61.265	0.554323	0.949226	0.0040881	81.226	0.759716	5.00629	0.0424729	56.882	0	0	0	0	0	0	0	0	0.543856
V5B436	582	>tr|V5B436|V5B436_TRYCR Retrotransposon hot spot (RHS) protein OS=Trypanosoma cruzi Dm28c GN=TCDM_11729 PE=4 SV=1	0.99801	27.0017	2.95278e-11	170.32	139.9	113.36	0.990323	20.1003	2.24509e-05	133.21	0.994483	22.6627	5.56333e-06	142.85	0.996244	24.2376	1.86259e-05	133.94	0.995164	23.1347	4.79486e-06	143.83	0.996691	24.788	2.52121e-06	146.72	0.991163	20.4985	2.95278e-11	170.32	0.996896	25.0677	7.1797e-06	140.8	0.995978	23.9383	1.00928e-06	148.64	0.991468	20.6524	0.000139685	117.53	0.99801	27.0017	3.11177e-05	131.56	0.978751
V5B453	803	>tr|V5B453|V5B453_TRYCR Uncharacterized protein OS=Trypanosoma cruzi Dm28c GN=TCDM_03301 PE=4 SV=1	0.99859	28.5022	3.09853e-05	156	113.31	156	0	0	0	0	0	0	0	0	0	0	0	0	0.944012	12.7185	0.0589641	56.25	0.689628	3.46924	0.0037754	94.61	0.997284	25.6518	0.00240874	105	0.99859	28.5022	3.09853e-05	156	0.942204	12.128	0.00117306	116.61	0.997654	26.3111	0.0225855	70.889	0.989684	19.8196	0.000289986	134.4	0.952113
V5B453	148	>tr|V5B453|V5B453_TRYCR Uncharacterized protein OS=Trypanosoma cruzi Dm28c GN=TCDM_03301 PE=4 SV=1	1	78.9277	8.39006e-34	235.74	187.89	132.88	1	76.8602	9.82314e-12	182.77	1	79.6099	3.79659e-17	198.45	1	90.5688	1.61867e-12	186.58	1	92.835	1.21142e-12	187.56	1	107.289	8.47573e-17	193.73	1	94.4079	9.87174e-18	205.33	1	76.3737	1.75751e-24	218.85	1	104.132	3.07517e-12	178.79	1	100.449	8.39006e-34	235.74	1	106.455	7.25937e-25	220.16	1
V5B453	155	>tr|V5B453|V5B453_TRYCR Uncharacterized protein OS=Trypanosoma cruzi Dm28c GN=TCDM_03301 PE=4 SV=1	0.89309	9.23084	0.00445978	104.55	72.245	75.064	0.89309	9.23084	0.0576822	75.064	0	0	0	0	0	0	0	0	0	0	0	0	0.691933	2.78788	0.00445978	104.55	0	0	0	0	0	0	0	0	0	0	0	0	0	0	0	0	0	0	0	0	0
V5B453	129	>tr|V5B453|V5B453_TRYCR Uncharacterized protein OS=Trypanosoma cruzi Dm28c GN=TCDM_03301 PE=4 SV=1	1	76.6943	8.62951e-22	206.92	206.92	168.83	1	72.98	3.8856e-21	204.17	1	65.7925	4.16086e-15	180.03	1	72.98	8.62951e-22	206.92	1	74.8392	9.73854e-21	198.45	1	69.3562	8.27691e-21	200.14	1	66.0012	1.56318e-20	193.38	1	70.7695	4.47241e-20	188.32	1	77.4331	4.6328e-16	191.73	0.999999	62.9365	1.05542e-07	150.14	0.999993	51.8372	6.62859e-06	141.5	1
V5B453	171	>tr|V5B453|V5B453_TRYCR Uncharacterized protein OS=Trypanosoma cruzi Dm28c GN=TCDM_03301 PE=4 SV=1	0.78268	5.56485	3.9838e-05	163.45	120.03	92.781	0.5	0	0.000140933	155.33	0.5	0	0.000581884	126.71	0.743582	4.6238	0.000194143	151.13	0.733009	4.38613	0.000232021	146.5	0.5	0	0.00234196	103.43	0.5	0	0.00169716	109.39	0.5	0	0.000139178	155.47	0.78268	5.56485	0.000544328	127.87	0.739635	4.53435	3.9838e-05	163.45	0.5	0	0.000255867	142.76	0.5
V5B453	172	>tr|V5B453|V5B453_TRYCR Uncharacterized protein OS=Trypanosoma cruzi Dm28c GN=TCDM_03301 PE=4 SV=1	0.81176	6.34715	3.9838e-05	163.45	120.03	124.21	0.81176	6.34715	0.000140933	155.33	0.5	0	0.000581884	126.71	0.5	0	0.000795871	120.53	0.676234	3.19866	0.000657204	124.39	0.795559	5.90105	0.000194143	151.13	0.583558	1.4653	0.00163556	110.15	0.592521	1.62599	0.000139178	155.47	0.5	0	0.000716782	122.55	0.802355	6.0848	3.9838e-05	163.45	0.791681	5.79822	0.000255867	142.76	0.787227
V5B453	144	>tr|V5B453|V5B453_TRYCR Uncharacterized protein OS=Trypanosoma cruzi Dm28c GN=TCDM_03301 PE=4 SV=1	1	98.3733	6.45937e-11	186.98	153.98	154.49	1	75.4964	2.42296e-05	157.84	1	89.6322	3.09169e-07	171.29	1	98.6695	9.29479e-11	184.22	1	75.7824	0.000154425	142.72	1	82.3666	6.45937e-11	186.98	1	80.6484	0.000180451	140.89	1	76.9623	4.23793e-05	152.89	1	87.5327	4.4162e-07	168.08	1	77.8243	4.01393e-07	169.06	1	75.7284	1.72671e-07	174.59	1
V5B455	683	>tr|V5B455|V5B455_TRYCR Glycerol-3-phosphate acyltransferase OS=Trypanosoma cruzi Dm28c GN=TCDM_09951 PE=4 SV=1	0.999998	56.445	1.06665e-11	201.09	127.46	169.09	0.999996	53.5175	1.06665e-11	201.09	0.999998	56.445	1.92813e-11	195.72	0.999951	43.065	8.97671e-05	163.71	0.999838	37.9132	7.33845e-05	164.22	0.999919	40.9083	0.000247508	158.86	0.999919	40.9203	8.97671e-05	163.71	0.999976	46.139	2.50377e-07	179.59	0.999858	38.4723	0.000556697	148.89	0	0	0	0	0	0	0	0	0.999835
V5B455	686	>tr|V5B455|V5B455_TRYCR Glycerol-3-phosphate acyltransferase OS=Trypanosoma cruzi Dm28c GN=TCDM_09951 PE=4 SV=1	0.694759	3.57192	0.000657018	142.76	72.352	142.76	0	0	0	0	0	0	0	0	0	0	0	0	0	0	0	0	0	0	0	0	0	0	0	0	0	0	0	0	0.694759	3.57192	0.000657018	142.76	0	0	0	0	0	0	0	0	0
V5B481	1275	>tr|V5B481|V5B481_TRYCR Uncharacterized protein OS=Trypanosoma cruzi Dm28c GN=TCDM_03161 PE=4 SV=1	1	94.4871	9.78056e-07	173.33	143.19	94.487	1	173.332	9.78056e-07	173.33	1	132.228	2.33231e-06	165.78	1	96.6729	0.00115882	107.35	0	0	0	0	0	0	0	0	0	0	0	0	0	0	0	0	0	0	0	0	0	0	0	0	0	0	0	0	1
V5B484	95	>tr|V5B484|V5B484_TRYCR Uncharacterized protein OS=Trypanosoma cruzi Dm28c GN=TCDM_11671 PE=4 SV=1	0.94443	12.3033	4.27809e-07	168.42	119.15	168.42	0.508294	0.144097	0.00407983	92.295	0.863587	8.0145	0.000762626	120.59	0	0	0	0	0	0	0	0	0	0	0	0	0	0	0	0	0.791934	5.80489	0.000683552	122.5	0.833139	6.98364	0.00589605	88.108	0.94443	12.3033	4.27809e-07	168.42	0.93109	11.3071	9.55152e-05	146.86	0.896347
V5B484	55	>tr|V5B484|V5B484_TRYCR Uncharacterized protein OS=Trypanosoma cruzi Dm28c GN=TCDM_11671 PE=4 SV=1	1	117.346	1.344e-15	197.94	165.03	117.35	1	97.06	7.73863e-05	137.27	0	0	0	0	1	65.9528	0.0021025	98.105	0	0	0	0	0	0	0	0	0	0	0	0	0	0	0	0	0	0	0	0	1	100.112	1.344e-15	197.94	1	117.346	2.2977e-07	165.24	0
V5B4D5	23	>tr|V5B4D5|V5B4D5_TRYCR Putative calpain cysteine peptidase OS=Trypanosoma cruzi Dm28c GN=TCDM_11610 PE=4 SV=1	1	92.1739	2.37077e-06	162.64	123.87	154.13	1	74.7594	0.000302711	120.32	0.999999	59.3213	0.00206009	99.964	0.999986	48.534	0.000302711	120.32	0.499999	0	0.00622468	85.988	0.999998	55.25	2.37077e-06	162.64	0.997455	26.4243	0.000885008	108.66	0.999999	59.7291	0.000208579	126.07	0.999998	57.4541	0.000302711	120.32	1	74.8483	0.000135347	131.61	1	92.1739	9.6271e-05	154.13	0.5
V5B4D5	24	>tr|V5B4D5|V5B4D5_TRYCR Putative calpain cysteine peptidase OS=Trypanosoma cruzi Dm28c GN=TCDM_11610 PE=4 SV=1	1	81.3157	2.37077e-06	162.64	123.87	154.13	0.999999	61.3327	0.000302711	123.54	0.999891	39.6161	0.00206009	104.16	0.998001	27.4326	0.000302711	120.32	0.993591	22.2077	0.00622468	89.604	0.999842	37.8601	2.37077e-06	162.64	0.993117	21.8033	0.000885008	108.66	0.999997	55.1773	0.000208579	126.07	0.999344	31.8227	0.000302711	143.23	1	73.5455	0.000135347	131.61	1	81.3157	9.6271e-05	154.13	0.996152
V5B4D5	27	>tr|V5B4D5|V5B4D5_TRYCR Putative calpain cysteine peptidase OS=Trypanosoma cruzi Dm28c GN=TCDM_11610 PE=4 SV=1	0.99999	49.8597	0.0105634	116.35	80.181	103.24	0.999976	46.1352	0.0168667	109.03	0.997288	25.6552	0.0264583	99.964	0.607881	1.83605	0.0418664	90.545	0	0	0	0	0.988661	19.3977	0.0157512	110.33	0.577677	2.18572	0.0322704	90.755	0.833194	6.95698	0.0105634	116.35	0.998805	29.2184	0.0242543	101.89	0.99751	26.0272	0.0129407	113.59	0.968487	14.8739	0.031276	95.742	0
V5B4D5	33	>tr|V5B4D5|V5B4D5_TRYCR Putative calpain cysteine peptidase OS=Trypanosoma cruzi Dm28c GN=TCDM_11610 PE=4 SV=1	0.995358	23.2287	0.00428312	127.9	94.986	95.742	0.975963	16.0325	0.0701741	84.602	0	0	0	0	0.984086	17.8976	0.0169049	108.99	0	0	0	0	0.968309	14.8501	0.0212005	104.57	0	0	0	0	0.990776	20.1722	0.0129407	113.59	0.974915	15.8345	0.022718	103.24	0.950874	12.999	0.00428312	127.9	0.995358	23.2287	0.031276	95.742	0
V5B4J3	466	>tr|V5B4J3|V5B4J3_TRYCR Uncharacterized protein OS=Trypanosoma cruzi Dm28c GN=TCDM_03058 PE=4 SV=1	0.784848	8.79274	4.44172e-05	129.02	82.145	129.02	0	0	0	0	0	0	0	0	0	0	0	0	0	0	0	0	0	0	0	0	0	0	0	0	0	0	0	0	0	0	0	0	0	0	0	0	0	0	0	0	0.296949
V5B4J3	467	>tr|V5B4J3|V5B4J3_TRYCR Uncharacterized protein OS=Trypanosoma cruzi Dm28c GN=TCDM_03058 PE=4 SV=1	0.54253	4.50296	0.00372892	82.56	56.013	82.56	0	0	0	0	0	0	0	0	0	0	0	0	0	0	0	0	0	0	0	0	0	0	0	0	0	0	0	0	0	0	0	0	0	0	0	0	0	0	0	0	0.54253
V5B4J3	468	>tr|V5B4J3|V5B4J3_TRYCR Uncharacterized protein OS=Trypanosoma cruzi Dm28c GN=TCDM_03058 PE=4 SV=1	0.792621	6.29566	3.30179e-06	145.73	90.716	71.894	0	0	0	0	0	0	0	0	0	0	0	0	0	0	0	0	0	0	0	0	0	0	0	0	0	0	0	0	0	0	0	0	0	0	0	0	0	0	0	0	0.792621
V5B4J7	984	>tr|V5B4J7|V5B4J7_TRYCR ABC transporter OS=Trypanosoma cruzi Dm28c GN=TCDM_03067 PE=4 SV=1	1	44.9254	0.00271364	84.249	58.261	44.925	1	44.6909	0.0147858	63.443	1	44.9254	0.0357687	54.875	0.995695	23.6413	0.018072	61.757	0.950591	12.8418	0.0458431	50.957	0.978639	16.61	0.0182605	61.684	0	0	0	0	0.964933	14.396	0.0606149	45.436	0	0	0	0	0	0	0	0	0	0	0	0	0
V5B4K2	718	>tr|V5B4K2|V5B4K2_TRYCR Uncharacterized protein OS=Trypanosoma cruzi Dm28c GN=TCDM_03072 PE=4 SV=1	1	91.0762	1.75236e-07	168.45	111.99	91.076	1	105.171	5.09409e-05	142.95	1	127.025	9.22658e-06	157.37	1	121.125	2.29167e-06	162.7	1	130.268	4.9904e-06	160.63	1	164.697	2.39074e-07	164.7	1	95.5698	5.09409e-05	142.95	1	65.5275	0.000173224	128.74	1	106.3	1.86578e-05	150.12	1	115.259	1.75236e-07	168.45	1	132.647	6.57405e-06	159.41	1
V5B4K2	510	>tr|V5B4K2|V5B4K2_TRYCR Uncharacterized protein OS=Trypanosoma cruzi Dm28c GN=TCDM_03072 PE=4 SV=1	0.622674	6.62419	6.47251e-08	148.36	99.679	110.13	0	0	0	0	0	0	0	0	0.422262	0	0.00491946	97.621	0	0	0	0	0.511322	2.53068	6.47251e-08	148.36	0.622674	6.62419	0.000778897	110.13	0	0	0	0	0.524599	2.34879	0.00439138	98.804	0	0	0	0	0	0	0	0	0
V5B4K2	511	>tr|V5B4K2|V5B4K2_TRYCR Uncharacterized protein OS=Trypanosoma cruzi Dm28c GN=TCDM_03072 PE=4 SV=1	0.797022	6.32995	5.09377e-07	138.46	79.212	117.22	0	0	0	0	0	0	0	0	0.422262	0	0.00491946	97.621	0	0	0	0	0.779411	5.71626	0.000931496	107.88	0	0	0	0	0.797022	6.32995	5.09377e-07	138.46	0.729859	5.15213	0.000315458	116.98	0	0	0	0	0	0	0	0	0
V5B4K2	464	>tr|V5B4K2|V5B4K2_TRYCR Uncharacterized protein OS=Trypanosoma cruzi Dm28c GN=TCDM_03072 PE=4 SV=1	0.996992	25.2041	1.99599e-15	148.27	126.63	148.27	0.989309	19.6632	9.60869e-07	97.352	0.993335	21.7332	1.42142e-14	138.96	0.969367	15.0029	2.53069e-11	128.09	0.996992	25.2041	1.99599e-15	148.27	0	0	0	0	0.879018	8.61275	3.49091e-11	125.35	0.830611	6.90812	6.57802e-06	90.475	0.971833	15.4407	1.9079e-08	113.89	0.990811	20.3275	1.85677e-14	135.64	0.89898	9.49348	8.15738e-07	98.766	0
V5B4K2	466	>tr|V5B4K2|V5B4K2_TRYCR Uncharacterized protein OS=Trypanosoma cruzi Dm28c GN=TCDM_03072 PE=4 SV=1	0.921223	10.831	6.8638e-15	144.56	129.83	59.789	0.88594	8.9027	6.8638e-15	144.56	0.82083	6.60989	1.8963e-11	129.9	0	0	0	0	0.737019	4.47556	2.01425e-08	113.51	0	0	0	0	0	0	0	0	0	0	0	0	0.774955	5.37019	3.41738e-05	83.059	0.816628	6.48711	1.85677e-14	135.64	0.921223	10.831	2.65427e-05	85.11	0
V5B4K2	571	>tr|V5B4K2|V5B4K2_TRYCR Uncharacterized protein OS=Trypanosoma cruzi Dm28c GN=TCDM_03072 PE=4 SV=1	0.999343	31.8191	0.00257272	103.75	73.189	103.75	0	0	0	0	0	0	0	0	0	0	0	0	0	0	0	0	0	0	0	0	0	0	0	0	0	0	0	0	0	0	0	0	0	0	0	0	0	0	0	0	0
V5B4K2	490	>tr|V5B4K2|V5B4K2_TRYCR Uncharacterized protein OS=Trypanosoma cruzi Dm28c GN=TCDM_03072 PE=4 SV=1	1	80.0014	2.71511e-05	157.37	105.43	157.37	0	0	0	0	0	0	0	0	0	0	0	0	0	0	0	0	1	64.2728	0.000871877	112.62	0	0	0	0	0	0	0	0	0.999996	53.6555	0.000823155	113.52	1	80.0014	2.71511e-05	157.37	1	65.9874	0.000106655	140.77	0
V5B4K7	49	>tr|V5B4K7|V5B4K7_TRYCR Myo-inositol-1(Or 4)-monophosphatase 1 OS=Trypanosoma cruzi Dm28c GN=TCDM_03084 PE=4 SV=1	0.784678	6.62857	4.29896e-06	96.351	44.41	96.351	0.784678	6.62857	4.29896e-06	96.351	0	0	0	0	0	0	0	0	0	0	0	0	0	0	0	0	0	0	0	0	0	0	0	0	0	0	0	0	0	0	0	0	0	0	0	0	0
V5B4K7	58	>tr|V5B4K7|V5B4K7_TRYCR Myo-inositol-1(Or 4)-monophosphatase 1 OS=Trypanosoma cruzi Dm28c GN=TCDM_03084 PE=4 SV=1	0.995303	26.4994	1.6741e-05	88.708	70.722	64.422	0.920818	12.4495	0.000116292	75.611	0.960739	18.6667	0.00269762	57.986	0.969325	17.8212	0.000326283	69.576	0.701557	5.97585	0.0225348	43.349	0.97719	19.5301	0.000319694	69.765	0.975081	18.3613	0.000453637	65.915	0.995303	26.4994	0.000336172	69.292	0.910916	11.5805	0.000119738	75.512	0.933355	13.8523	0.000326092	69.581	0.957615	14.951	4.90184e-05	79.373	0.972227
V5B4M2	275	>tr|V5B4M2|V5B4M2_TRYCR Uncharacterized protein OS=Trypanosoma cruzi Dm28c GN=TCDM_11517 PE=4 SV=1	1	124.831	2.38228e-06	165.51	145.3	165.51	0	0	0	0	0	0	0	0	0	0	0	0	0	0	0	0	0	0	0	0	0	0	0	0	0	0	0	0	0	0	0	0	1	124.831	2.38228e-06	165.51	1	67.0974	0.00632088	86.756	0
V5B4N5	26	>tr|V5B4N5|V5B4N5_TRYCR Cation transporter OS=Trypanosoma cruzi Dm28c GN=TCDM_03131 PE=4 SV=1	0.98111	18.425	4.4117e-11	126.3	114.3	126.3	0	0	0	0	0	0	0	0	0	0	0	0	0	0	0	0	0	0	0	0	0	0	0	0	0	0	0	0	0	0	0	0	0.98111	18.425	4.4117e-11	126.3	0.815295	9.83332	1.52237e-07	105.65	0
V5B4N5	32	>tr|V5B4N5|V5B4N5_TRYCR Cation transporter OS=Trypanosoma cruzi Dm28c GN=TCDM_03131 PE=4 SV=1	0.333223	0	1.65788e-06	95.153	85.33	95.153	0	0	0	0	0	0	0	0	0	0	0	0	0	0	0	0	0	0	0	0	0	0	0	0	0	0	0	0	0	0	0	0	0	0	0	0	0.333223	0	1.65788e-06	95.153	0
V5B4N5	231	>tr|V5B4N5|V5B4N5_TRYCR Cation transporter OS=Trypanosoma cruzi Dm28c GN=TCDM_03131 PE=4 SV=1	1	87.7194	0.000625654	125.36	95.615	87.719	1	111.63	0.00151583	111.63	1	90.697	0.000625654	125.36	1	122.178	0.000728745	122.18	1	99.7318	0.00280948	100.02	1	93.3452	0.00175412	108.68	1	84.1691	0.00110265	116.74	1	85.9731	0.00126227	114.76	1	78.9027	0.00234196	103.43	1	83.1372	0.00233762	103.46	1	81.6763	0.00233762	103.46	1
V5B4P0	101	>tr|V5B4P0|V5B4P0_TRYCR Uncharacterized protein OS=Trypanosoma cruzi Dm28c GN=TCDM_03137 PE=4 SV=1	1	75.2737	0.000449194	118.44	85.29	118.44	0	0	0	0	0	0	0	0	0	0	0	0	0	0	0	0	0	0	0	0	0	0	0	0	0	0	0	0	0	0	0	0	0	0	0	0	0	0	0	0	1
V5B4P1	304	>tr|V5B4P1|V5B4P1_TRYCR Uncharacterized protein OS=Trypanosoma cruzi Dm28c GN=TCDM_09784 PE=4 SV=1	0.99912	31.1519	2.58997e-38	248.67	172.93	205.87	0.995071	23.8313	3.13643e-11	193.11	0.997689	26.9865	4.59043e-28	225.72	0.99872	28.971	5.71442e-28	223.03	0.998098	27.2034	4.59043e-28	225.72	0.99912	31.1519	2.58997e-38	248.67	0.996676	26.8505	2.71955e-20	214.61	0.999069	31.0944	3.74604e-14	201.48	0.998783	29.8381	2.71955e-20	214.61	0	0	0	0	0	0	0	0	0.994589
V5B4P4	259	>tr|V5B4P4|V5B4P4_TRYCR Uncharacterized protein OS=Trypanosoma cruzi Dm28c GN=TCDM_03143 PE=4 SV=1	1	119.335	0.000131314	169.58	66.956	119.34	1	133.893	0.000131314	169.58	1	120.77	0.00054675	141.1	1	96.7555	0.00259824	111.86	1	108.903	0.00059098	141.1	1	96.1713	0.000975233	126.19	1	132.319	0.000516863	138.25	1	113.687	0.000905777	127.51	1	129.877	0.000774716	130.01	1	108.47	0.000661504	152.07	1	119.335	0.000569276	143.24	1
V5B4S0	214	>tr|V5B4S0|V5B4S0_TRYCR Putative aminopeptidase, putative,metallo-peptidase, Clan MG, Family M24 OS=Trypanosoma cruzi Dm28c GN=TCDM_02948 PE=4 SV=1	0.982247	17.7705	0.0157137	68.972	55.459	46.985	0.833725	7.01189	0.0327041	58.723	0.982247	17.7705	0.0157137	68.972	0	0	0	0	0.783079	5.59227	0.0670284	42.52	0.977099	16.6656	0.0574769	48.115	0	0	0	0	0.790292	5.89711	0.0675035	42.242	0	0	0	0	0	0	0	0	0	0	0	0	0
V5B4S9	1045	>tr|V5B4S9|V5B4S9_TRYCR Membrane associated protein OS=Trypanosoma cruzi Dm28c GN=TCDM_02958 PE=4 SV=1	0.911076	11.4101	1.07851e-05	127.54	97.246	90.872	0.658039	5.06522	0.00561793	86.222	0.603076	2.46243	1.07851e-05	127.54	0.674008	3.89078	0.00636216	83.826	0.502891	2.04748	0.00152917	99.097	0.662373	5.8237	0.0290517	49.924	0	0	0	0	0.809914	8.39818	0.0264283	52.866	0.776262	7.6729	0.00533249	86.073	0	0	0	0	0.498014	0	0.00708093	83.229	0.283796
V5B4S9	1049	>tr|V5B4S9|V5B4S9_TRYCR Membrane associated protein OS=Trypanosoma cruzi Dm28c GN=TCDM_02958 PE=4 SV=1	0.926736	13.4777	0.000670742	104.45	74.259	73.649	0.657069	4.95958	0.00460194	87.668	0.75877	5.37746	0.00102074	102.27	0.766478	5.92949	0.017735	62.617	0.811101	8.98354	0.00966123	76.761	0.926736	13.4777	0.00573143	85.203	0.614479	6.32884	0.0453422	42.663	0.742266	7.24815	0.0259688	53.381	0.776557	5.53058	0.00949062	77.062	0.870767	9.77956	0.0125245	71.696	0.91261	13.4314	0.0129497	70.944	0.836665
V5B4S9	1563	>tr|V5B4S9|V5B4S9_TRYCR Membrane associated protein OS=Trypanosoma cruzi Dm28c GN=TCDM_02958 PE=4 SV=1	1	105.17	1.86094e-13	193.41	163.61	145.79	1	96.8967	2.22438e-09	189.33	1	100.855	1.61736e-06	175.27	1	85.629	0.00019156	146.27	0.999983	47.7953	1.61736e-06	175.27	0.999951	43.1345	0.000123427	151.49	1	94.8308	3.98788e-06	168.55	1	85.2013	4.75886e-06	168.45	1	86.1216	4.22731e-05	159.54	1	99.6828	1.74324e-09	190.18	1	78.0235	4.75791e-09	184.87	1
V5B4S9	1565	>tr|V5B4S9|V5B4S9_TRYCR Membrane associated protein OS=Trypanosoma cruzi Dm28c GN=TCDM_02958 PE=4 SV=1	1	92.7299	1.86094e-13	193.41	163.61	193.41	1	79.1866	2.93938e-05	161.2	1	73.4127	0.00021172	142.35	1	68.7622	0.000868753	122.16	0.997954	26.884	0.0018697	111.64	0	0	0	0	1	82.0138	3.98788e-06	168.55	1	75.1647	0.000489011	130.95	1	65.0861	4.22731e-05	159.54	1	88.1073	4.84404e-06	166.36	1	71.3728	8.26108e-05	154.31	1
V5B4S9	82	>tr|V5B4S9|V5B4S9_TRYCR Membrane associated protein OS=Trypanosoma cruzi Dm28c GN=TCDM_02958 PE=4 SV=1	0.390137	0	2.55002e-05	84.947	58.708	81.974	0.194163	0	2.55002e-05	84.947	0.205177	0	0.000139832	74.905	0.20629	0	0.000121941	75.404	0.390137	0	3.37668e-05	81.974	0.237231	0	0.00196809	57.21	0.205637	0	5.2076e-05	77.445	0.380044	0	0.00028069	70.449	0.328511	0	4.76064e-05	78.707	0	0	0	0	0	0	0	0	0.237784
V5B4S9	83	>tr|V5B4S9|V5B4S9_TRYCR Membrane associated protein OS=Trypanosoma cruzi Dm28c GN=TCDM_02958 PE=4 SV=1	0.623514	4.62885	2.55002e-05	84.947	58.708	70.704	0.194163	0	2.55002e-05	84.947	0.205177	0	0.000139832	74.905	0.20629	0	0.000121941	75.404	0.390137	0	3.37668e-05	81.974	0.623514	4.62885	0.000272127	70.704	0.205637	0	5.2076e-05	77.445	0.477096	5.53481	0.00028069	70.449	0.258246	0	0.000299535	70.449	0	0	0	0	0	0	0	0	0.18637
V5B4U9	444	>tr|V5B4U9|V5B4U9_TRYCR Uncharacterized protein OS=Trypanosoma cruzi Dm28c GN=TCDM_02993 PE=4 SV=1	1	80.5836	2.82538e-38	215.6	154.93	200.9	0.999968	44.9123	2.34012e-10	155.47	0.999987	48.9801	3.13907e-15	169.58	0.999998	57.7193	1.667e-29	199.01	0.999999	62.0967	2.61689e-29	194.04	0.999989	49.6307	1.16834e-13	164.27	1	63.1945	4.48108e-15	165.65	0.999998	56.3991	6.86195e-22	186.54	0.999825	37.574	1.89629e-07	145.58	0	0	0	0	0	0	0	0	1
V5B4U9	459	>tr|V5B4U9|V5B4U9_TRYCR Uncharacterized protein OS=Trypanosoma cruzi Dm28c GN=TCDM_02993 PE=4 SV=1	0.999998	57.4883	0.00127897	115.58	94.875	102.03	0.999998	57.4883	0.00279963	102.03	0.999998	57.4543	0.00138454	114.56	0.999985	49.8276	0.00267052	103.01	0.999994	52.8886	0.00179357	110.6	0.710998	5.98823	0.00356	96.247	0.999906	41.9868	0.00127897	115.58	0	0	0	0	0.999239	32.9129	0.0339236	64.588	0	0	0	0	0	0	0	0	0.999937
V5B4U9	461	>tr|V5B4U9|V5B4U9_TRYCR Uncharacterized protein OS=Trypanosoma cruzi Dm28c GN=TCDM_02993 PE=4 SV=1	0.864559	8.05706	9.77705e-11	183.75	156.75	183.75	0	0	0	0	0.596133	1.71792	0.00025566	135.61	0.585766	2.31047	0.00727774	85.176	0.864559	8.05706	9.77705e-11	183.75	0.385633	0.20157	0.0296932	66.939	0.681783	5.19232	0.0206282	71.976	0.690311	3.76843	5.58934e-07	165.24	0	0	0	0	0	0	0	0	0	0	0	0	0
V5B4U9	462	>tr|V5B4U9|V5B4U9_TRYCR Uncharacterized protein OS=Trypanosoma cruzi Dm28c GN=TCDM_02993 PE=4 SV=1	0.996316	25.7074	4.70517e-23	214.54	190.31	213.71	0.985675	19.1348	9.77705e-11	183.75	0.89587	9.99706	4.3426e-16	199.61	0.995602	25.0587	1.22541e-08	178.47	0.908883	10.0532	0.000414321	130.64	0.952889	13.4436	0.000135023	144.08	0.989228	20.1128	7.71141e-16	193.31	0.957283	15.2269	7.0041e-08	177.07	0.996316	25.7074	5.21615e-23	213.71	0	0	0	0	0	0	0	0	0.986467
V5B4U9	471	>tr|V5B4U9|V5B4U9_TRYCR Uncharacterized protein OS=Trypanosoma cruzi Dm28c GN=TCDM_02993 PE=4 SV=1	0.821226	6.62162	3.93357e-22	186.54	149.21	78.378	0.5	0	2.04331e-10	151.6	0.5	0	6.09519e-06	132.81	0.5	0	5.75176e-16	175.99	0.5	0	2.31211e-10	149.93	0.5	0	0.000370483	112.55	0.821226	6.62162	2.89578e-05	122.84	0.619317	2.1135	2.63166e-07	140.13	0.5	0	3.93357e-22	186.54	0	0	0	0	0	0	0	0	0.499982
V5B4U9	472	>tr|V5B4U9|V5B4U9_TRYCR Uncharacterized protein OS=Trypanosoma cruzi Dm28c GN=TCDM_02993 PE=4 SV=1	0.740392	4.55143	3.93357e-22	186.54	149.21	135.06	0.5	0	2.04331e-10	151.6	0.738245	4.50306	6.09519e-06	132.81	0.716977	4.03685	5.75176e-16	175.99	0.5	0	2.31211e-10	149.93	0.5	0	0.000370483	112.55	0.5	0	2.89578e-05	122.84	0.5	0	2.63166e-07	140.13	0.740392	4.55143	3.93357e-22	186.54	0	0	0	0	0	0	0	0	0.734474
V5B4U9	32	>tr|V5B4U9|V5B4U9_TRYCR Uncharacterized protein OS=Trypanosoma cruzi Dm28c GN=TCDM_02993 PE=4 SV=1	0.371046	2.20955	0.00177801	49.94	32.078	49.94	0	0	0	0	0.371046	2.20955	0.00177801	49.94	0	0	0	0	0	0	0	0	0	0	0	0	0	0	0	0	0	0	0	0	0	0	0	0	0	0	0	0	0	0	0	0	0
V5B4V3	413	>tr|V5B4V3|V5B4V3_TRYCR Uncharacterized protein OS=Trypanosoma cruzi Dm28c GN=TCDM_11424 PE=4 SV=1	1	212.242	1.2485e-53	258.13	207.6	212.24	1	196.834	1.36196e-22	215.11	1	165.028	4.20078e-42	248.33	1	163.678	4.70183e-31	224.8	1	153.649	2.71951e-31	228.65	1	171.594	4.29589e-31	225.83	1	172.81	1.1233e-31	233.87	1	153.762	1.96241e-52	258.13	1	235.207	5.97613e-32	235.21	1	252.443	1.2485e-53	252.44	1	227.887	3.48556e-31	227.89	1
V5B4V3	417	>tr|V5B4V3|V5B4V3_TRYCR Uncharacterized protein OS=Trypanosoma cruzi Dm28c GN=TCDM_11424 PE=4 SV=1	1	212.242	1.2485e-53	252.44	197.25	212.24	1	196.834	9.4049e-41	242.67	1	165.028	4.20078e-42	248.33	1	163.678	4.70183e-31	227.41	1	153.649	2.71951e-31	228.65	1	171.594	4.29589e-31	225.83	1	172.81	1.1233e-31	233.87	1	153.762	1.00381e-40	242.1	1	235.207	5.97613e-32	235.21	1	252.443	1.2485e-53	252.44	1	227.887	3.52832e-41	248.01	1
V5B4V3	424	>tr|V5B4V3|V5B4V3_TRYCR Uncharacterized protein OS=Trypanosoma cruzi Dm28c GN=TCDM_11424 PE=4 SV=1	1	118.666	0.00151109	118.67	94.869	118.67	0	0	0	0	0	0	0	0	0	0	0	0	0	0	0	0	0	0	0	0	0	0	0	0	0	0	0	0	1	118.666	0.00151109	118.67	0	0	0	0	0	0	0	0	0
V5B4V3	64	>tr|V5B4V3|V5B4V3_TRYCR Uncharacterized protein OS=Trypanosoma cruzi Dm28c GN=TCDM_11424 PE=4 SV=1	1	101.457	1.18599e-54	253.34	208.51	237.81	0	0	0	0	0	0	0	0	0	0	0	0	0	0	0	0	0	0	0	0	0	0	0	0	0	0	0	0	0	0	0	0	1	91.1046	3.1132e-44	251	1	101.457	1.18599e-54	253.34	0
V5B4V3	735	>tr|V5B4V3|V5B4V3_TRYCR Uncharacterized protein OS=Trypanosoma cruzi Dm28c GN=TCDM_11424 PE=4 SV=1	1	75.294	2.33202e-10	151.41	122.79	151.41	0.99999	50.2944	3.25208e-05	122.97	0.999983	47.8664	4.12177e-07	136.35	0.999997	55.9079	2.59024e-05	125.51	0.999986	48.443	3.25208e-05	122.97	1	75.294	2.33202e-10	151.41	0.999935	45.1461	3.69607e-05	121.26	0.999992	52.0085	2.73024e-05	124.98	0.999998	56.6245	2.06548e-05	127.53	0.999936	44.1117	2.13378e-07	142.84	0.999887	41.2512	1.72371e-07	144.17	0.999978
V5B4V3	740	>tr|V5B4V3|V5B4V3_TRYCR Uncharacterized protein OS=Trypanosoma cruzi Dm28c GN=TCDM_11424 PE=4 SV=1	0.705982	4.13498	0.00466708	91.065	75.669	70.907	0.294648	0	0.0278233	60.062	0.28934	0	0.0262579	61.957	0.415078	0.81915	0.0325393	54.355	0.431014	1.52545	0.0163041	74.618	0.37438	1.15124	0.00466708	91.065	0.341092	0	0.0196579	70.335	0.283006	0	0.0232035	65.808	0.410648	1.14727	0.0112177	81.606	0.705982	4.13498	0.0217645	70.907	0.570745	3.75419	0.0148096	76.526	0.333904
V5B4V3	742	>tr|V5B4V3|V5B4V3_TRYCR Uncharacterized protein OS=Trypanosoma cruzi Dm28c GN=TCDM_11424 PE=4 SV=1	0.505439	4.18953	0.00972728	83.758	60.064	50.323	0.294648	0	0.0278233	60.062	0.28934	0	0.0262579	61.957	0.285972	0	0.0332298	53.519	0.309994	0	0.0298448	57.616	0.374417	1.74801	0.00972728	83.758	0.341092	0	0.0196579	70.335	0.283006	0	0.0232035	65.808	0.3276	0	0.0258604	62.438	0.505439	4.18953	0.0217645	67.645	0.468794	3.84781	0.0276502	60.272	0.333904
V5B4V3	749	>tr|V5B4V3|V5B4V3_TRYCR Uncharacterized protein OS=Trypanosoma cruzi Dm28c GN=TCDM_11424 PE=4 SV=1	0.794373	6.34972	0.00607916	87.729	64.293	87.729	0.413462	0	0.00801012	85.387	0	0	0	0	0	0	0	0	0	0	0	0	0.678217	5.92048	0.019759	68.123	0	0	0	0	0.794373	6.34972	0.00607916	87.729	0	0	0	0	0	0	0	0	0	0	0	0	0
V5B4V3	368	>tr|V5B4V3|V5B4V3_TRYCR Uncharacterized protein OS=Trypanosoma cruzi Dm28c GN=TCDM_11424 PE=4 SV=1	1	111.107	4.21354e-06	142.4	104.97	111.11	1	133.278	4.21354e-06	133.28	1	137.521	0.000193125	137.52	1	99.8135	0.0015715	114.28	1	127.88	0.000195716	137.32	1	98.5518	0.000782703	122.46	1	81.8538	0.000846967	120.99	1	130.869	0.000415509	130.87	1	119.62	0.000129652	142.4	1	62.709	0.00751077	86.944	1	84.4031	0.0021547	108.96	1
V5B4V3	398	>tr|V5B4V3|V5B4V3_TRYCR Uncharacterized protein OS=Trypanosoma cruzi Dm28c GN=TCDM_11424 PE=4 SV=1	1	80.3149	0.000109662	128.67	105.23	128.67	0	0	0	0	0	0	0	0	0	0	0	0	0	0	0	0	0	0	0	0	0	0	0	0	1	80.3149	0.000109662	128.67	0.999999	59.4439	0.00347297	85.805	0	0	0	0	0	0	0	0	0
V5B4V3	401	>tr|V5B4V3|V5B4V3_TRYCR Uncharacterized protein OS=Trypanosoma cruzi Dm28c GN=TCDM_11424 PE=4 SV=1	1	76.9675	1.25844e-33	231.93	199.23	198.45	0.999999	65.0602	1.03705e-17	201.22	0.999997	54.8878	2.03454e-17	196.75	0.999957	43.8157	8.82758e-09	174.55	0.999955	43.4967	2.47645e-08	166.93	1	71.5115	2.11951e-24	208.89	0.999999	61.2513	2.6581e-17	193.38	1	79.8349	1.25844e-33	231.93	1	76.9675	1.35477e-24	213.71	0	0	0	0	0.871588	8.31706	4.28714e-12	181.51	0.875668
V5B4V3	402	>tr|V5B4V3|V5B4V3_TRYCR Uncharacterized protein OS=Trypanosoma cruzi Dm28c GN=TCDM_11424 PE=4 SV=1	1	78.2187	8.02951e-44	240.34	186.97	198.45	1	64.7352	1.918e-06	157.02	0.999999	59.5257	2.03454e-17	196.75	0.999979	46.8741	8.82758e-09	174.55	0.999986	48.4916	2.47645e-08	166.93	1	72.8852	2.11951e-24	208.89	1	63.342	2.6581e-17	193.38	1	86.0002	1.25844e-33	231.93	1	78.2187	1.35477e-24	213.71	0	0	0	0	0	0	0	0	0.970543
V5B4V3	478	>tr|V5B4V3|V5B4V3_TRYCR Uncharacterized protein OS=Trypanosoma cruzi Dm28c GN=TCDM_11424 PE=4 SV=1	0.99999	50.2415	0.000696569	109.99	71.209	109.99	0.995671	23.6176	0.0285878	66.448	0.995473	23.4211	0.0385619	62.167	0.998443	28.0704	0.0244688	68.676	0.999007	30.0252	0.022046	69.986	0.998575	28.4565	0.000696569	108.99	0.999627	34.2869	0.00494924	85.28	0.9986	28.5331	0.00156734	97.49	0.999688	35.0566	0.000890079	105.19	0.99939	32.1656	0.00898295	77.051	0.998351	28.1631	0.030309	62.081	0.999845
V5B4V3	482	>tr|V5B4V3|V5B4V3_TRYCR Uncharacterized protein OS=Trypanosoma cruzi Dm28c GN=TCDM_11424 PE=4 SV=1	1	65.8276	0.000696569	108.99	84.14	108.36	0.999993	51.359	0.0285878	66.448	0.99973	35.6647	0.0385619	62.167	0.999991	50.3047	0.0244688	68.676	0.999931	41.5986	0.022046	69.986	1	65.7728	0.000696569	108.99	0.999999	60.9229	0.00494924	85.28	0.999998	57.4979	0.00156734	97.49	1	64.8754	0.000890079	105.19	0.999995	52.9368	0.00898295	77.051	0	0	0	0	0.999993
V5B4V9	176	>tr|V5B4V9|V5B4V9_TRYCR Uncharacterized protein OS=Trypanosoma cruzi Dm28c GN=TCDM_03006 PE=4 SV=1	0.73862	6.79939	0.000707261	96.143	67.792	96.143	0.73862	6.79939	0.000707261	96.143	0.666874	3.90752	0.0485624	46.133	0.458036	0.237405	0.0336533	53.565	0	0	0	0	0	0	0	0	0	0	0	0	0	0	0	0	0	0	0	0	0	0	0	0	0	0	0	0	0
V5B4V9	281	>tr|V5B4V9|V5B4V9_TRYCR Uncharacterized protein OS=Trypanosoma cruzi Dm28c GN=TCDM_03006 PE=4 SV=1	0.846306	7.40888	0.000454634	123.92	91.67	123.92	0	0	0	0	0	0	0	0	0	0	0	0	0	0	0	0	0	0	0	0	0	0	0	0	0	0	0	0	0	0	0	0	0.846306	7.40888	0.000454634	123.92	0	0	0	0	0
V5B4V9	283	>tr|V5B4V9|V5B4V9_TRYCR Uncharacterized protein OS=Trypanosoma cruzi Dm28c GN=TCDM_03006 PE=4 SV=1	0.91817	10.5002	0.00118089	111.58	62.278	111.58	0	0	0	0	0	0	0	0	0	0	0	0	0	0	0	0	0	0	0	0	0	0	0	0	0	0	0	0	0	0	0	0	0.91817	10.5002	0.00118089	111.58	0	0	0	0	0.705715
V5B4V9	65	>tr|V5B4V9|V5B4V9_TRYCR Uncharacterized protein OS=Trypanosoma cruzi Dm28c GN=TCDM_03006 PE=4 SV=1	0.985701	18.3845	0.00240798	99.055	41.083	88.19	0	0	0	0	0	0	0	0	0	0	0	0	0	0	0	0	0	0	0	0	0.741507	4.57672	0.0632684	54.953	0.835051	7.04364	0.00996619	79.471	0	0	0	0	0.950959	12.8761	0.00240798	99.055	0.985701	18.3845	0.00585738	88.19	0
V5B4W9	276	>tr|V5B4W9|V5B4W9_TRYCR Flagellar radial spoke protein OS=Trypanosoma cruzi Dm28c GN=TCDM_03024 PE=4 SV=1	0.846607	7.4331	2.18199e-05	123.63	97.136	88.561	0	0	0	0	0	0	0	0	0	0	0	0	0	0	0	0	0	0	0	0	0	0	0	0	0	0	0	0	0	0	0	0	0.846607	7.4331	2.18199e-05	123.63	0.722414	5.30026	0.0161404	72.662	0
V5B4W9	277	>tr|V5B4W9|V5B4W9_TRYCR Flagellar radial spoke protein OS=Trypanosoma cruzi Dm28c GN=TCDM_03024 PE=4 SV=1	0.679197	4.86618	2.18199e-05	123.63	97.136	48.423	0	0	0	0	0	0	0	0	0	0	0	0	0	0	0	0	0	0	0	0	0	0	0	0	0	0	0	0	0	0	0	0	0.499969	0	2.18199e-05	123.63	0.679197	4.86618	0.0161404	72.662	0
V5B4Z1	134	>tr|V5B4Z1|V5B4Z1_TRYCR Uncharacterized protein OS=Trypanosoma cruzi Dm28c GN=TCDM_09662 PE=4 SV=1	0.999998	57.958	7.03892e-05	160.91	160.91	160.91	0.999792	36.8185	0.000701862	123.01	0.999998	57.958	7.03892e-05	160.91	0.999973	45.7197	0.000701862	123.01	0.999902	40.095	0.000682058	123.62	0.999985	48.1329	0.000206472	150.15	0.999996	54.5029	0.000277801	139.32	0.999072	30.3187	0.00119674	115.57	0.999994	52.0791	0.000400056	132.32	0	0	0	0	0	0	0	0	0.999956
V5B4Z1	32	>tr|V5B4Z1|V5B4Z1_TRYCR Uncharacterized protein OS=Trypanosoma cruzi Dm28c GN=TCDM_09662 PE=4 SV=1	1	91.202	0.000610767	125.82	91.431	91.202	1	87.8305	0.00203711	105.65	1	94.6877	0.00354122	94.688	1	88.1627	0.00138559	113.24	1	125.818	0.000610767	125.82	0	0	0	0	1	92.7811	0.000665842	124.12	0	0	0	0	1	69.3521	0.00862763	78.964	0	0	0	0	0	0	0	0	1
V5B506	34	>tr|V5B506|V5B506_TRYCR Uncharacterized protein OS=Trypanosoma cruzi Dm28c GN=TCDM_02868 PE=4 SV=1	0.999767	38.4192	1.03609e-20	197.86	159.56	180.64	0.990832	20.4218	4.26656e-15	179.18	0.999767	38.4192	3.82353e-15	180.64	0.967134	16.0234	3.98704e-11	167.36	0.997193	26.4282	2.49062e-06	146.76	0.987962	22.9877	5.32009e-12	177.24	0.939884	12.3	9.27758e-08	151.85	0.996861	27.6578	4.13762e-11	166.93	0.99875	32.7335	1.84444e-05	133.98	0.999483	34.7834	2.50713e-11	171.59	0.991794	22.1015	9.27758e-08	151.85	0.993132
V5B525	200	>tr|V5B525|V5B525_TRYCR Uncharacterized protein OS=Trypanosoma cruzi Dm28c GN=TCDM_09598 PE=4 SV=1	1	73.296	0.00161365	102.63	73.385	73.296	1	70.4703	0.00504316	82.578	1	98.6535	0.00192392	98.654	1	65.467	0.0048436	83.292	1	79.3371	0.00161365	102.63	1	45.8906	0.00214239	95.854	1	68.751	0.00432068	85.163	1	82.5294	0.00505677	82.529	1	70.1341	0.00225188	94.45	1	78.3256	0.00573543	80.102	1	61.649	0.00362796	87.641	1
V5B525	722	>tr|V5B525|V5B525_TRYCR Uncharacterized protein OS=Trypanosoma cruzi Dm28c GN=TCDM_09598 PE=4 SV=1	0.999999	61.8432	1.01481e-13	136.61	115.16	109.05	0.999999	61.8432	9.4014e-07	109.05	0.996202	24.1878	1.01481e-13	136.61	0	0	0	0	0	0	0	0	0.997689	26.3514	1.31782e-11	124.91	0	0	0	0	0.999892	39.6519	1.08765e-13	135.66	0.975925	16.0786	6.00318e-09	109.18	0.999024	30.101	3.69092e-09	113.67	0.990738	20.2923	1.41421e-05	88.531	0
V5B525	2475	>tr|V5B525|V5B525_TRYCR Uncharacterized protein OS=Trypanosoma cruzi Dm28c GN=TCDM_09598 PE=4 SV=1	1	82.6624	5.19603e-16	177.24	132.11	165.88	1	68.7958	2.74904e-10	153.93	1	89.2198	1.83282e-10	157.38	1	106.407	5.19603e-16	177.24	1	67.8909	1.04915e-05	130.83	1	85.6811	1.81028e-11	163.6	0.999996	53.6756	3.12662e-05	121.65	1	82.6624	4.40147e-15	165.88	1	68.8219	2.55178e-06	134.34	0.999999	64.5358	9.3135e-06	131.35	0.999955	43.8192	9.52724e-06	131.26	1
V5B525	1098	>tr|V5B525|V5B525_TRYCR Uncharacterized protein OS=Trypanosoma cruzi Dm28c GN=TCDM_09598 PE=4 SV=1	1	143.69	1.24642e-17	199.91	167.19	143.69	1	131.372	4.23868e-12	181.64	1	148.063	1.95049e-17	195.48	1	130.467	1.10378e-12	190.23	1	138.46	1.24642e-17	199.91	1	126.265	4.14792e-09	176.46	1	120.74	1.9215e-08	168.08	1	160.016	4.14792e-09	176.46	1	152.134	1.71935e-12	188.54	1	158.922	1.22434e-06	158.92	1	147.84	1.39016e-08	171.04	1
V5B525	1475	>tr|V5B525|V5B525_TRYCR Uncharacterized protein OS=Trypanosoma cruzi Dm28c GN=TCDM_09598 PE=4 SV=1	1	148.277	8.74833e-23	216.27	186.97	185.27	1	156.358	9.25037e-12	191.63	1	146.256	3.97583e-08	176.43	1	127.75	2.23579e-11	189.33	1	137.651	8.74833e-23	216.27	1	111.59	1.5e-07	169.94	1	132.086	6.20373e-11	182.37	1	105.277	4.37518e-08	176.19	1	147.64	5.61241e-11	183.41	1	124.574	3.86739e-06	161.49	1	94.7622	8.067e-05	136.57	1
V5B525	1003	>tr|V5B525|V5B525_TRYCR Uncharacterized protein OS=Trypanosoma cruzi Dm28c GN=TCDM_09598 PE=4 SV=1	1	76.3258	0.000340442	160.67	56.241	76.326	0	0	0	0	0	0	0	0	0	0	0	0	1	122.691	0.00115949	122.69	1	121.287	0.00123331	121.29	1	136.807	0.000340442	160.67	1	134.754	0.000524982	149.49	1	76.3258	0.000522357	147.28	0	0	0	0	0	0	0	0	0
V5B525	671	>tr|V5B525|V5B525_TRYCR Uncharacterized protein OS=Trypanosoma cruzi Dm28c GN=TCDM_09598 PE=4 SV=1	1	92.4442	3.05611e-09	158.75	134.24	158.75	1	64.3428	0.0287857	98.533	0.99992	40.9917	0.0275332	98.973	0.999995	52.7717	5.36469e-05	133.32	0	0	0	0	0.999999	58.4305	0.0414827	94.072	0	0	0	0	1	70.9046	0.000964648	119.41	0.989728	19.8386	0.0409954	58.635	1	92.4442	3.05611e-09	158.75	1	67.2094	0.000340436	121.65	0
V5B525	898	>tr|V5B525|V5B525_TRYCR Uncharacterized protein OS=Trypanosoma cruzi Dm28c GN=TCDM_09598 PE=4 SV=1	1	64.3628	1.32223e-24	212.55	160.13	212.55	0.999431	32.4466	1.24772e-08	171.83	0	0	0	0	0	0	0	0	0	0	0	0	0.998717	28.9129	0.000151454	130.73	0	0	0	0	1	64.3628	1.32223e-24	212.55	0.999999	61.6778	8.80056e-18	202.21	0	0	0	0	0	0	0	0	0.99999
V5B525	527	>tr|V5B525|V5B525_TRYCR Uncharacterized protein OS=Trypanosoma cruzi Dm28c GN=TCDM_09598 PE=4 SV=1	0.999999	61.2155	3.56638e-08	120.63	93.81	110.36	0.938072	11.8036	2.05131e-05	95.445	0.939987	11.9488	5.61993e-08	120.27	0.933306	11.4608	1.00377e-05	101.43	0.792731	5.83538	4.62838e-05	92.147	0.944811	12.3391	2.20246e-06	108.49	0.934063	11.5136	3.56638e-08	120.63	0.999999	61.2155	1.1453e-06	110.36	0.566745	1.20206	0.000101796	76.606	0.785251	6.5504	0.000302397	70.407	0.995748	23.6971	3.48344e-05	85.185	0.817731
V5B525	530	>tr|V5B525|V5B525_TRYCR Uncharacterized protein OS=Trypanosoma cruzi Dm28c GN=TCDM_09598 PE=4 SV=1	0.99999	50.1492	1.01912e-06	110.78	86.888	110.36	0.897752	9.48072	1.92255e-05	96.181	0.951573	12.9336	1.08575e-06	110.12	0.956122	13.4078	2.70984e-05	96.181	0.954029	13.1711	7.04336e-06	103.14	0.973042	15.5819	2.70984e-05	95.052	0.992707	21.3447	1.01912e-06	110.78	0.99999	50.1492	1.01912e-06	110.78	0.982957	17.6135	2.68599e-06	105.63	0.952122	13.0757	0.000339917	69.248	0.923266	11.272	0.000873355	57.902	0.552425
V5B525	1337	>tr|V5B525|V5B525_TRYCR Uncharacterized protein OS=Trypanosoma cruzi Dm28c GN=TCDM_09598 PE=4 SV=1	0.999995	52.8768	3.55046e-10	161.59	120.64	121.14	0	0	0	0	0	0	0	0	0.964566	14.8188	0.0286359	60.735	0	0	0	0	0.999995	52.8768	3.55046e-10	161.59	0.997595	29.1122	0.00137745	97.57	0.999993	53.039	2.61453e-05	120.32	0	0	0	0	0	0	0	0	0	0	0	0	0
V5B525	1342	>tr|V5B525|V5B525_TRYCR Uncharacterized protein OS=Trypanosoma cruzi Dm28c GN=TCDM_09598 PE=4 SV=1	0.825464	6.77753	3.18578e-07	139.16	97.417	127.01	0	0	0	0	0	0	0	0	0	0	0	0	0	0	0	0	0.518381	0.4666	9.10348e-06	127.67	0.799706	8.63554	0.00157428	95.988	0.704079	3.93052	3.18578e-07	139.16	0.793289	6.01982	4.37542e-05	119.38	0.7816	5.89667	0.0152138	69.765	0.825464	6.77753	9.84922e-06	127.01	0
V5B529	626	>tr|V5B529|V5B529_TRYCR Uncharacterized protein OS=Trypanosoma cruzi Dm28c GN=TCDM_09605 PE=4 SV=1	0.999991	51.7854	0.000262909	121.95	96.613	118.52	0	0	0	0	0.999864	39.1643	0.00214032	97.823	0.999227	32.5973	0.00224071	97.073	0.999922	41.4252	0.000555292	115.26	0	0	0	0	0.999539	34.9794	0.00279291	92.952	0.99996	45.3807	0.000262909	121.95	0.999991	51.7854	0.000392263	118.52	0	0	0	0	0	0	0	0	0.870044
V5B540	1426	>tr|V5B540|V5B540_TRYCR Uncharacterized protein OS=Trypanosoma cruzi Dm28c GN=TCDM_02911 PE=4 SV=1	0.999871	39.0095	0.00105826	121.21	91.658	108.32	0	0	0	0	0	0	0	0	0	0	0	0	0.999129	30.6988	0.00159071	114.87	0	0	0	0	0.999871	39.0095	0.0019989	110.15	0	0	0	0	0.999354	32.0048	0.00109575	120.59	0.89659	9.42273	0.00105826	121.21	0.903392	9.81282	0.00121477	119.21	0
V5B540	1428	>tr|V5B540|V5B540_TRYCR Uncharacterized protein OS=Trypanosoma cruzi Dm28c GN=TCDM_02911 PE=4 SV=1	0.976775	16.6915	0.00143104	116.71	87.41	116.71	0	0	0	0	0	0	0	0	0	0	0	0	0	0	0	0	0	0	0	0	0	0	0	0	0	0	0	0	0.499328	0	0.002238	107.39	0.976775	16.6915	0.00143104	116.71	0.726728	6.97912	0.00204653	109.6	0
V5B550	592	>tr|V5B550|V5B550_TRYCR Uncharacterized protein OS=Trypanosoma cruzi Dm28c GN=TCDM_02926 PE=4 SV=1	0.8188	7.78708	0.00497053	86.367	54.453	76.759	0	0	0	0	0	0	0	0	0	0	0	0	0	0	0	0	0	0	0	0	0.661166	5.98692	0.00880166	77.13	0	0	0	0	0.8188	7.78708	0.00944736	76.759	0	0	0	0	0	0	0	0	0.769048
V5B559	11	>tr|V5B559|V5B559_TRYCR Uncharacterized protein OS=Trypanosoma cruzi Dm28c GN=TCDM_09583 PE=4 SV=1	0.926701	11.2707	3.75644e-06	116.92	87.893	116.92	0	0	0	0	0	0	0	0	0	0	0	0	0	0	0	0	0	0	0	0	0	0	0	0	0	0	0	0	0	0	0	0	0.404221	2.19381	0.00358678	59.048	0.926701	11.2707	3.75644e-06	116.92	0
V5B585	220	>tr|V5B585|V5B585_TRYCR Dynein heavy chain OS=Trypanosoma cruzi Dm28c GN=TCDM_02755 PE=4 SV=1	0.995079	24.8222	0.0132991	69.581	43.033	69.581	0	0	0	0	0	0	0	0	0	0	0	0	0	0	0	0	0	0	0	0	0	0	0	0	0	0	0	0	0	0	0	0	0	0	0	0	0	0	0	0	0.995079
V5B589	377	>tr|V5B589|V5B589_TRYCR Uncharacterized protein OS=Trypanosoma cruzi Dm28c GN=TCDM_02760 PE=4 SV=1	0.999899	42.1124	0.00692631	94.339	51.81	94.339	0	0	0	0	0	0	0	0	0	0	0	0	0	0	0	0	0	0	0	0	0	0	0	0	0.999526	35.7992	0.0278036	80.382	0.999899	42.1124	0.00692631	94.339	0	0	0	0	0	0	0	0	0
V5B589	378	>tr|V5B589|V5B589_TRYCR Uncharacterized protein OS=Trypanosoma cruzi Dm28c GN=TCDM_02760 PE=4 SV=1	0.999992	51.8997	0.00128006	94.339	51.81	94.339	0	0	0	0	0.933768	12.0913	0.00128006	90.498	0	0	0	0	0.826662	6.78519	0.0137184	66.536	0.790693	5.77341	0.0621492	53.453	0	0	0	0	0.999465	36.4681	0.0278036	80.382	0.999992	51.8997	0.00692631	94.339	0	0	0	0	0	0	0	0	0.872752
V5B589	129	>tr|V5B589|V5B589_TRYCR Uncharacterized protein OS=Trypanosoma cruzi Dm28c GN=TCDM_02760 PE=4 SV=1	1	79.9692	0.000108118	144.4	91.009	116	1	85.2895	0.000149152	140.93	1	91.8862	0.000108118	144.4	1	75.2633	0.000835275	118.21	1	71.1864	0.000301831	132.15	1	78.9579	0.00148847	110.57	1	77.0422	0.000229077	134.81	1	75.6008	0.000396352	128.71	1	76.6239	0.00182842	106.6	0	0	0	0	0	0	0	0	1
V5B589	360	>tr|V5B589|V5B589_TRYCR Uncharacterized protein OS=Trypanosoma cruzi Dm28c GN=TCDM_02760 PE=4 SV=1	0.534393	1.78832	0.00936908	80.738	24.224	80.738	0	0	0	0	0	0	0	0	0.534393	1.78832	0.00936908	80.738	0	0	0	0	0	0	0	0	0	0	0	0	0	0	0	0	0	0	0	0	0	0	0	0	0	0	0	0	0
V5B589	363	>tr|V5B589|V5B589_TRYCR Uncharacterized protein OS=Trypanosoma cruzi Dm28c GN=TCDM_02760 PE=4 SV=1	0.951583	13.0913	0.000601721	124.98	75.355	108.96	0	0	0	0	0	0	0	0	0.699558	3.81958	0.00188438	109.72	0.517899	0.430437	0.00923827	81.016	0	0	0	0	0.517069	0.522777	0.000601721	124.98	0	0	0	0	0	0	0	0	0	0	0	0	0	0	0	0	0.715446
V5B589	532	>tr|V5B589|V5B589_TRYCR Uncharacterized protein OS=Trypanosoma cruzi Dm28c GN=TCDM_02760 PE=4 SV=1	0.999988	49.5943	0.000799795	129.06	99.246	129.06	0	0	0	0	0	0	0	0	0	0	0	0	0	0	0	0	0	0	0	0	0	0	0	0	0.999988	49.5943	0.000799795	129.06	0.99991	40.8149	0.00432265	106.89	0	0	0	0	0	0	0	0	0
V5B596	358	>tr|V5B596|V5B596_TRYCR Zinc carboxypeptidase OS=Trypanosoma cruzi Dm28c GN=TCDM_02776 PE=4 SV=1	0.798618	5.98319	2.89371e-11	163.19	140.56	163.19	0.5	0	2.95858e-07	143.21	0	0	0	0	0	0	0	0	0	0	0	0	0	0	0	0	0	0	0	0	0	0	0	0	0	0	0	0	0	0	0	0	0	0	0	0	0.798618
V5B596	360	>tr|V5B596|V5B596_TRYCR Zinc carboxypeptidase OS=Trypanosoma cruzi Dm28c GN=TCDM_02776 PE=4 SV=1	0.769926	5.24581	7.0948e-22	186.31	155	182.35	0.5	0	2.95858e-07	143.21	0	0	0	0	0	0	0	0	0	0	0	0	0	0	0	0	0	0	0	0	0	0	0	0	0	0	0	0	0	0	0	0	0	0	0	0	0.769926
V5B599	332	>tr|V5B599|V5B599_TRYCR Ribosomal protein L13 OS=Trypanosoma cruzi Dm28c GN=TCDM_02783 PE=3 SV=1	1	83.0613	1.45165e-13	173.18	145.22	150.48	1	81.2621	2.86261e-10	162.11	1	69.116	3.84251e-07	136.96	0	0	0	0	1	73.7307	1.45165e-13	173.18	0.999998	60.1092	0.00445935	85.913	1	75.1757	4.44376e-05	119.34	0.999847	40.7285	0.0207206	64.069	1	75.3458	8.15262e-10	158.11	0	0	0	0	0	0	0	0	1
V5B5B3	135	>tr|V5B5B3|V5B5B3_TRYCR Retrotransposon hot spot (RHS) protein OS=Trypanosoma cruzi Dm28c GN=TCDM_02805 PE=4 SV=1	0.884259	8.83093	2.3565e-08	165.66	126.93	165.66	0.884259	8.83093	2.3565e-08	165.66	0	0	0	0	0	0	0	0	0	0	0	0	0	0	0	0	0	0	0	0	0	0	0	0	0	0	0	0	0.5	0	0.0059358	79.88	0	0	0	0	0
V5B5B3	136	>tr|V5B5B3|V5B5B3_TRYCR Retrotransposon hot spot (RHS) protein OS=Trypanosoma cruzi Dm28c GN=TCDM_02805 PE=4 SV=1	0.5	0	0.0059358	79.88	46.038	79.88	0	0	0	0	0	0	0	0	0	0	0	0	0	0	0	0	0	0	0	0	0	0	0	0	0	0	0	0	0	0	0	0	0.5	0	0.0059358	79.88	0	0	0	0	0
V5B5B6	270	>tr|V5B5B6|V5B5B6_TRYCR Uncharacterized protein OS=Trypanosoma cruzi Dm28c GN=TCDM_09511 PE=4 SV=1	1	102.154	8.51008e-05	135.61	104.47	102.15	1	109.075	0.000864137	109.07	1	90.5608	0.00030824	120.21	1	108.657	0.000885008	108.66	1	127.175	0.000193922	127.18	1	121.125	0.000273873	121.13	1	118.523	0.000207329	126.16	1	98.4215	0.000150414	130.47	1	108.137	0.000187459	127.66	0	0	0	0	0	0	0	0	1
V5B5B6	285	>tr|V5B5B6|V5B5B6_TRYCR Uncharacterized protein OS=Trypanosoma cruzi Dm28c GN=TCDM_09511 PE=4 SV=1	0.998632	28.9868	0.00176184	98.929	36.943	85.76	0	0	0	0	0	0	0	0	0	0	0	0	0	0	0	0	0	0	0	0	0	0	0	0	0	0	0	0	0.998632	28.9868	0.00176184	98.929	0	0	0	0	0	0	0	0	0
V5B5B6	288	>tr|V5B5B6|V5B5B6_TRYCR Uncharacterized protein OS=Trypanosoma cruzi Dm28c GN=TCDM_09511 PE=4 SV=1	0.999853	38.8027	0.00176184	98.929	36.943	85.76	0	0	0	0	0	0	0	0	0	0	0	0	0	0	0	0	0	0	0	0	0	0	0	0	0	0	0	0	0.999853	38.8027	0.00176184	98.929	0	0	0	0	0	0	0	0	0
V5B5B6	291	>tr|V5B5B6|V5B5B6_TRYCR Uncharacterized protein OS=Trypanosoma cruzi Dm28c GN=TCDM_09511 PE=4 SV=1	0.999999	64.2439	0.00176184	98.929	36.943	98.929	0	0	0	0	0	0	0	0	0	0	0	0	0	0	0	0	0	0	0	0	0	0	0	0	0	0	0	0	0.999999	64.2439	0.00176184	98.929	0	0	0	0	0	0	0	0	0
V5B5E2	188	>tr|V5B5E2|V5B5E2_TRYCR Uncharacterized protein OS=Trypanosoma cruzi Dm28c GN=TCDM_02841 PE=4 SV=1	1	115.261	4.19559e-09	176.44	141.34	115.26	1	111.927	0.000724033	111.93	1	128.439	9.48871e-09	173.49	0	0	0	0	0	0	0	0	0	0	0	0	0	0	0	0	1	136.136	5.72104e-05	136.14	1	133.47	2.29643e-06	154.13	1	114.029	1.30406e-08	171.52	1	120.077	4.19559e-09	176.44	1
V5B5E9;V5AN91;V5B9A5;V5B5X0	462;293;375;297	>tr|V5B5E9|V5B5E9_TRYCR Retrotransposon hot spot (RHS) protein OS=Trypanosoma cruzi Dm28c GN=TCDM_11220 PE=4 SV=1;>tr|V5AN91|V5AN91_TRYCR Retrotransposon hot spot (RHS) protein OS=Trypanosoma cruzi Dm28c GN=TCDM_10178 PE=4 SV=1;>tr|V5B9A5|V5B9A5_TRYCR Retr	0.999675	34.9023	5.9019e-05	132.62	105.58	132.62	0	0	0	0	0	0	0	0	0	0	0	0	0	0	0	0	0	0	0	0	0	0	0	0	0	0	0	0	0	0	0	0	0	0	0	0	0	0	0	0	0
V5B5H8	596	>tr|V5B5H8|V5B5H8_TRYCR Uncharacterized protein OS=Trypanosoma cruzi Dm28c GN=TCDM_09415 PE=4 SV=1	0.999999	60.6772	2.38278e-05	158.31	67.001	158.31	0	0	0	0	0	0	0	0	0	0	0	0	0	0	0	0	0	0	0	0	0	0	0	0	0	0	0	0	0	0	0	0	0.999961	44.094	9.03029e-05	143.58	0.999999	60.6772	2.38278e-05	158.31	0
V5B5I4	21	>tr|V5B5I4|V5B5I4_TRYCR Calpain-like cysteine peptidase OS=Trypanosoma cruzi Dm28c GN=TCDM_09424 PE=4 SV=1	1	82.4506	0.00045377	110.34	91.227	91.067	1	82.7125	0.00527266	90.729	1	68.7617	0.013257	80.016	0.999974	46.9303	0.0258625	64.749	0.999999	61.6557	0.0213764	70.072	1	82.7626	0.00045377	110.34	0.999997	56.2923	0.0167083	75.611	1	73.6227	0.00353045	95.307	1	66.3385	0.00899278	85.737	0.999985	49.2599	0.0261377	64.422	0.978514	17.1436	0.0559192	41.422	0.999999
V5B5I4	32	>tr|V5B5I4|V5B5I4_TRYCR Calpain-like cysteine peptidase OS=Trypanosoma cruzi Dm28c GN=TCDM_09424 PE=4 SV=1	0.98634	18.5864	1.36878e-29	200.57	137.27	101.42	0.725541	4.22312	0.0312112	58.635	0.777034	5.42202	0.0114433	82.449	0.749567	4.76118	0.00245481	99.371	0.499992	0	0.0193399	72.489	0.804671	6.14852	1.36878e-29	200.57	0.912031	10.1568	0.0141919	86.508	0.71732	4.05293	0.0394268	49.395	0.771732	5.29563	0.0338314	55.688	0.98634	18.5864	2.54311e-10	154.7	0.982598	17.521	0.00181783	104.57	0.75701
V5B5I4	34	>tr|V5B5I4|V5B5I4_TRYCR Calpain-like cysteine peptidase OS=Trypanosoma cruzi Dm28c GN=TCDM_09424 PE=4 SV=1	0.999993	51.6263	3.52405e-15	168.45	134.7	144.73	0.999914	40.6625	3.52405e-15	168.45	0.999893	39.7103	1.50353e-07	146.45	0.999958	43.7276	3.44231e-11	162.98	0.999636	34.3872	9.16834e-11	160.83	0.999993	51.6263	3.52405e-15	168.45	0.999743	35.9083	3.46746e-10	151.23	0.999733	35.7301	3.0977e-10	152.62	0.999714	35.4382	4.22244e-07	140.4	0.970795	15.2168	3.0524e-07	143	0.997662	26.5607	0.000468999	114.71	0.999992
V5B5I4	159	>tr|V5B5I4|V5B5I4_TRYCR Calpain-like cysteine peptidase OS=Trypanosoma cruzi Dm28c GN=TCDM_09424 PE=4 SV=1	0.999995	53.4089	2.96203e-11	126.86	113.09	88.986	0.999983	47.5819	5.06872e-10	120.64	0.999995	52.9309	1.03164e-06	101	0.999993	51.7968	4.06238e-11	123.72	0.99999	50.1738	3.86463e-08	112.85	0.999985	48.1025	2.96203e-11	126.86	0.999995	53.4089	1.25448e-07	106.02	0.999986	48.5789	3.24076e-08	109.05	0.999797	36.9314	1.92987e-05	89.297	0.999877	39.1109	2.58195e-06	92.428	0.999263	31.3209	2.65746e-06	92.01	0.999495
V5B5I4	822	>tr|V5B5I4|V5B5I4_TRYCR Calpain-like cysteine peptidase OS=Trypanosoma cruzi Dm28c GN=TCDM_09424 PE=4 SV=1	0.999996	53.6973	0.000171781	128.51	107.34	128.51	0.999996	53.6973	0.000171781	128.51	0.999857	38.4528	0.0248087	99.93	0.982122	17.4295	0.0315689	64.565	0.913909	11.0683	0.0175039	77.191	0.898708	10.4215	0.0638873	46.873	0.975894	16.5884	0.0165676	78.244	0.427843	0.912371	0.0554341	50.534	0.810524	6.5213	0.0597571	48.216	0.9834	18.1794	0.0156295	79.346	0.819451	6.79425	0.0474548	55.011	0.957296
V5B5I4	2	>tr|V5B5I4|V5B5I4_TRYCR Calpain-like cysteine peptidase OS=Trypanosoma cruzi Dm28c GN=TCDM_09424 PE=4 SV=1	1	145.727	1.74494e-29	221.99	190.22	145.73	1	163.956	6.08191e-12	177.02	1	123.172	3.03632e-15	183.18	1	157.004	3.77969e-11	167.89	1	133.98	1.64457e-11	174.04	1	147.175	8.27077e-12	176.39	1	173.36	4.87781e-21	203.06	1	158.5	7.35057e-13	178.56	0	0	0	0	1	87.8016	7.25811e-05	123.58	1	189.978	3.595e-28	189.98	1
V5B5K8	621	>tr|V5B5K8|V5B5K8_TRYCR Recombination initiation protein NBS1 OS=Trypanosoma cruzi Dm28c GN=TCDM_11142 PE=4 SV=1	1	67.5658	0.000364213	132.15	90.577	132.15	1	67.5658	0.000364213	132.15	0.999562	34.5808	0.0689041	53.255	0	0	0	0	0	0	0	0	0	0	0	0	0	0	0	0	0	0	0	0	0	0	0	0	0	0	0	0	0	0	0	0	1
V5B5K8	634	>tr|V5B5K8|V5B5K8_TRYCR Recombination initiation protein NBS1 OS=Trypanosoma cruzi Dm28c GN=TCDM_11142 PE=4 SV=1	0.999952	43.813	0.00218269	125.73	72.17	102.63	0.998532	28.9272	0.0157374	86.539	0.997946	29.324	0.00832309	98.676	0.997505	26.2832	0.0172777	85.006	0.999952	43.813	0.00218269	125.73	0	0	0	0	0	0	0	0	0	0	0	0	0	0	0	0	0	0	0	0	0	0	0	0	0.943973
V5B5L8	182	>tr|V5B5L8|V5B5L8_TRYCR Pyrroline-5-carboxylate synthetase-like protein OS=Trypanosoma cruzi Dm28c GN=TCDM_02659 PE=3 SV=1	0.923477	10.8164	1.13741e-29	201.79	165.15	201.79	0	0	0	0	0	0	0	0	0	0	0	0	0	0	0	0	0	0	0	0	0	0	0	0	0	0	0	0	0	0	0	0	0.886583	8.93041	1.43899e-21	179.18	0.923477	10.8164	1.13741e-29	201.79	0
V5B5P0	851	>tr|V5B5P0|V5B5P0_TRYCR Uncharacterized protein OS=Trypanosoma cruzi Dm28c GN=TCDM_09321 PE=4 SV=1	1	86.7338	5.63845e-16	198.67	160.27	161.75	0	0	0	0	0	0	0	0	0	0	0	0	0	0	0	0	0	0	0	0	0	0	0	0	1	93.277	6.82243e-07	164.58	1	86.7338	5.63845e-16	198.67	0	0	0	0	0	0	0	0	0
V5B5P0	852	>tr|V5B5P0|V5B5P0_TRYCR Uncharacterized protein OS=Trypanosoma cruzi Dm28c GN=TCDM_09321 PE=4 SV=1	1	75.9869	5.63845e-16	198.67	160.27	187.56	0	0	0	0	0	0	0	0	0	0	0	0	0	0	0	0	0	0	0	0	0	0	0	0	1	89.5385	6.82243e-07	164.58	1	75.9869	5.63845e-16	198.67	0	0	0	0	0	0	0	0	0
V5B5P0	810	>tr|V5B5P0|V5B5P0_TRYCR Uncharacterized protein OS=Trypanosoma cruzi Dm28c GN=TCDM_09321 PE=4 SV=1	0.999953	43.2555	1.32354e-15	167.98	141.99	167.98	0.991302	20.5679	1.84131e-11	162.35	0.958602	13.6466	2.02812e-06	133.98	0.965621	14.4851	8.55465e-08	144.5	0.976192	16.1282	1.11495e-10	152.62	0.999953	43.2555	1.32354e-15	167.98	0.994197	22.3384	3.49873e-07	135.21	0.9991	30.4551	1.50878e-15	166.47	0.99675	24.8674	1.04561e-07	143.32	0.98832	19.2747	5.67752e-08	146.28	0	0	0	0	0.932401
V5B5R1	461	>tr|V5B5R1|V5B5R1_TRYCR Uncharacterized protein OS=Trypanosoma cruzi Dm28c GN=TCDM_02706 PE=4 SV=1	0.998208	27.4583	1.34739e-09	154.08	123.43	154.08	0.945369	12.3823	0.00559222	83.082	0	0	0	0	0	0	0	0	0	0	0	0	0.868923	8.22752	0.037537	57.936	0	0	0	0	0	0	0	0	0.96317	14.225	0.0599978	50.873	0.998208	27.4583	1.34739e-09	154.08	0.961541	14.0707	1.24561e-06	134.58	0
V5B5R1	464	>tr|V5B5R1|V5B5R1_TRYCR Uncharacterized protein OS=Trypanosoma cruzi Dm28c GN=TCDM_02706 PE=4 SV=1	0.749173	4.75234	0.00165433	95.344	67.178	95.344	0	0	0	0	0	0	0	0	0	0	0	0	0	0	0	0	0	0	0	0	0	0	0	0	0	0	0	0	0	0	0	0	0.749173	4.75234	0.00165433	95.344	0	0	0	0	0
V5B5S8	115	>tr|V5B5S8|V5B5S8_TRYCR Chaperone DNAJ protein OS=Trypanosoma cruzi Dm28c GN=TCDM_11062 PE=4 SV=1	1	74.8413	5.18993e-42	208.99	191.55	194.04	1	67.1194	7.97072e-13	161.41	1	74.8413	5.45751e-32	194.04	0.999999	62.0849	5.18993e-42	208.99	0.999997	56.046	3.17429e-12	152.88	0.999999	62.525	2.67445e-12	154.67	0.999999	60.3668	1.88941e-12	157.49	0.999995	53.3538	6.39995e-09	141.71	1	66.0875	7.80171e-13	161.48	0.999997	56.0437	2.81543e-12	154.17	1	66.8807	5.45751e-32	194.04	0.999996
V5B5S8	119	>tr|V5B5S8|V5B5S8_TRYCR Chaperone DNAJ protein OS=Trypanosoma cruzi Dm28c GN=TCDM_11062 PE=4 SV=1	0.561975	1.08232	1.21501e-05	106	86.126	101.49	0	0	0	0	0	0	0	0	0	0	0	0	0	0	0	0	0	0	0	0	0	0	0	0	0	0	0	0	0	0	0	0	0.499971	0	1.21501e-05	106	0.561975	1.08232	3.35163e-05	101.49	0
V5B5S8	120	>tr|V5B5S8|V5B5S8_TRYCR Chaperone DNAJ protein OS=Trypanosoma cruzi Dm28c GN=TCDM_11062 PE=4 SV=1	0.969144	14.9706	1.01375e-09	147.64	124.14	147.64	0	0	0	0	0	0	0	0	0	0	0	0	0	0	0	0	0	0	0	0	0	0	0	0	0	0	0	0	0	0	0	0	0.937366	11.7628	1.47809e-06	119.5	0.969144	14.9706	1.01375e-09	147.64	0
V5B5S8	105	>tr|V5B5S8|V5B5S8_TRYCR Chaperone DNAJ protein OS=Trypanosoma cruzi Dm28c GN=TCDM_11062 PE=4 SV=1	0.999994	52.2449	1.04962e-11	192.23	133.42	189.52	0	0	0	0	0	0	0	0	0.956498	13.4221	0.00394216	93.342	0	0	0	0	0	0	0	0	0.993655	21.9481	0.00073356	120.99	0.999399	32.2093	1.04962e-11	192.23	0.999994	52.2449	3.84768e-11	189.52	0.99924	31.1896	4.02256e-06	163.34	0.999979	46.7269	9.7719e-11	183.76	0.99989
V5B5T0	141	>tr|V5B5T0|V5B5T0_TRYCR Uncharacterized protein OS=Trypanosoma cruzi Dm28c GN=TCDM_02745 PE=4 SV=1	0.997782	26.5476	0.000984502	60.51	42.403	60.51	0	0	0	0	0	0	0	0	0	0	0	0	0	0	0	0	0	0	0	0	0	0	0	0	0.997782	26.5476	0.000984502	60.51	0.985747	18.4938	0.0074487	46.504	0	0	0	0	0	0	0	0	0
V5B5T8	190	>tr|V5B5T8|V5B5T8_TRYCR Uncharacterized protein OS=Trypanosoma cruzi Dm28c GN=TCDM_14193 PE=4 SV=1	0.942698	12.9166	0.000355952	127.49	108.39	127.49	0.52122	5.14542	0.00206262	100.69	0.549154	2.11355	0.00102096	113.88	0.451946	0	0.00825545	77.795	0.315158	0	0.0157642	73.138	0.73068	6.57903	0.000998478	114.21	0.661763	7.77613	0.0113263	75.682	0.942698	12.9166	0.000355952	127.49	0	0	0	0	0.448113	2.39803	0.000499647	122.29	0.723576	7.77889	0.00198504	101.53	0.67813
V5B5T8	191	>tr|V5B5T8|V5B5T8_TRYCR Uncharacterized protein OS=Trypanosoma cruzi Dm28c GN=TCDM_14193 PE=4 SV=1	0.675028	4.5491	9.9259e-05	140.3	121.98	80.459	0.632628	4.47698	0.00206262	100.69	0.429005	0	0.00683184	81.51	0.500633	2.35977	0.00275797	93.115	0.420018	0	0.0125287	74.993	0.6676	4.76807	0.00107243	113.14	0.565073	4.46042	0.00878881	77.137	0.360636	0	0.0564489	56.25	0.301814	0.999471	0.0658555	53.519	0.591265	4.38505	0.00145034	107.69	0.597851	5.12492	9.9259e-05	140.3	0.596462
V5B5T8	193	>tr|V5B5T8|V5B5T8_TRYCR Uncharacterized protein OS=Trypanosoma cruzi Dm28c GN=TCDM_14193 PE=4 SV=1	0.784987	8.6733	9.9259e-05	140.3	121.98	71.263	0.388737	0	0.017036	80.361	0.784987	8.6733	0.00285154	92.096	0.383858	1.87262	0.0173871	72.207	0.467061	4.54363	0.0444519	59.733	0.242504	0	0.0210733	70.094	0.390934	1.67439	0.0283016	65.949	0.443206	2.56294	0.000660843	119.08	0.465054	3.85094	0.0277093	66.289	0.436612	2.56919	0.00127218	110.26	0.545143	4.84269	9.9259e-05	140.3	0.367114
V5B5T8	204	>tr|V5B5T8|V5B5T8_TRYCR Uncharacterized protein OS=Trypanosoma cruzi Dm28c GN=TCDM_14193 PE=4 SV=1	0.999008	30.1168	0.000794075	120.55	82.951	120.55	0	0	0	0	0.961563	13.9859	0.00426827	90.913	0.997404	26.3995	0.0195442	67.879	0.971922	15.4125	0.00306181	98.182	0.946624	14.2307	0.0224309	65.234	0.910148	10.6666	0.00907407	77.74	0.940466	12.4789	0.00813349	80.318	0.998439	28.2874	0.00813349	80.318	0.998629	28.7635	0.00233762	103.46	0.999008	30.1168	0.000794075	120.55	0.987171
V5B5W2	231	>tr|V5B5W2|V5B5W2_TRYCR Uncharacterized protein OS=Trypanosoma cruzi Dm28c GN=TCDM_02520 PE=4 SV=1	0.706173	4.11047	0.000249929	110.6	80.607	67.785	0	0	0	0	0	0	0	0	0	0	0	0	0	0	0	0	0	0	0	0	0	0	0	0	0	0	0	0	0	0	0	0	0.479806	0	0.000249929	110.6	0.605953	2.52906	0.00121662	95.591	0.509316
V5B5X2	33	>tr|V5B5X2|V5B5X2_TRYCR Retrotransposon hot spot (RHS) protein OS=Trypanosoma cruzi Dm28c GN=TCDM_09246 PE=4 SV=1	0.999998	57.1951	1.07013e-13	171.83	147.73	170.02	0.999935	41.893	5.28982e-10	157.53	0.999974	45.8428	1.10654e-13	171.59	0.999995	52.6863	3.31429e-10	160.05	0.999948	42.8201	7.99235e-10	154.08	0.999974	45.8693	1.95918e-07	138.77	0.999568	33.6412	1.02429e-09	151.2	0.999818	37.4079	8.23991e-10	153.76	0.999652	34.5851	9.76168e-08	144.33	0.999988	49.3222	1.15302e-13	171.29	0.999633	34.3522	1.06958e-09	150.63	0.999929
V5B5X9	15	>tr|V5B5X9|V5B5X9_TRYCR Uncharacterized protein OS=Trypanosoma cruzi Dm28c GN=TCDM_02551 PE=4 SV=1	0.999997	57.4571	0.00379634	94.45	50.537	94.45	0	0	0	0	0	0	0	0	0	0	0	0	0	0	0	0	0.999996	57.4419	0.00467101	90.707	0	0	0	0	0	0	0	0	0.999997	57.4571	0.00379634	94.45	0	0	0	0	0	0	0	0	0
V5B5Z0	87	>tr|V5B5Z0|V5B5Z0_TRYCR Uncharacterized protein OS=Trypanosoma cruzi Dm28c GN=TCDM_02576 PE=4 SV=1	0.972966	15.5619	4.02427e-06	131.62	95.939	131.62	0	0	0	0	0	0	0	0	0	0	0	0	0	0	0	0	0	0	0	0	0	0	0	0	0	0	0	0	0	0	0	0	0.972966	15.5619	4.02427e-06	131.62	0	0	0	0	0
V5B601	40	>tr|V5B601|V5B601_TRYCR Uncharacterized protein OS=Trypanosoma cruzi Dm28c GN=TCDM_02599 PE=4 SV=1	0.999992	52.2506	2.8256e-11	135.06	111.17	135.06	0.999075	32.4828	3.20123e-05	87.532	0.999959	45.8231	1.68916e-09	120.93	0.999644	35.4508	9.62729e-06	101.66	0	0	0	0	0.99936	34.3831	3.32202e-05	86.527	0	0	0	0	0.999992	52.2506	2.8256e-11	135.06	0.997536	27.1932	0.000268375	65.151	0	0	0	0	0.996501	26.3683	0.00019226	69.292	0
V5B601	509	>tr|V5B601|V5B601_TRYCR Uncharacterized protein OS=Trypanosoma cruzi Dm28c GN=TCDM_02599 PE=4 SV=1	1	95.2734	0.00760881	98.902	74.437	95.273	0	0	0	0	0	0	0	0	1	72.7309	0.0280295	75.788	1	98.9017	0.00760881	98.902	1	78.7046	0.0144234	87.216	1	95.2734	0.00888688	95.273	0	0	0	0	0	0	0	0	0	0	0	0	0	0	0	0	0
V5B601	727	>tr|V5B601|V5B601_TRYCR Uncharacterized protein OS=Trypanosoma cruzi Dm28c GN=TCDM_02599 PE=4 SV=1	0.783028	5.57465	0.000409102	66.613	53.247	66.613	0	0	0	0	0	0	0	0	0	0	0	0	0	0	0	0	0	0	0	0	0	0	0	0	0.783028	5.57465	0.000409102	66.613	0	0	0	0	0	0	0	0	0	0	0	0	0
V5B626	29	>tr|V5B626|V5B626_TRYCR Uncharacterized protein OS=Trypanosoma cruzi Dm28c GN=TCDM_09240 PE=4 SV=1	1	82.2479	9.16327e-37	227.36	197.43	218.22	1	65.7727	9.16327e-37	227.36	0.999999	60.0645	2.08203e-11	172.81	1	64.4306	7.94221e-28	211.11	1	64.003	3.05315e-15	183.18	0.999998	56.607	3.41188e-15	182	1	70.5544	7.94221e-28	211.11	0.999999	60.0037	7.69995e-21	200.4	1	67.0798	1.14324e-20	196.83	1	82.2479	2.86314e-28	218.22	1	69.6953	5.79662e-21	202.21	0.999996
V5B626	32	>tr|V5B626|V5B626_TRYCR Uncharacterized protein OS=Trypanosoma cruzi Dm28c GN=TCDM_09240 PE=4 SV=1	0.998767	29.0861	0.00146594	91.733	59.379	91.733	0	0	0	0	0	0	0	0	0	0	0	0	0	0	0	0	0.814201	6.77274	0.015776	67.227	0	0	0	0	0.998767	29.0861	0.00146594	91.733	0	0	0	0	0	0	0	0	0	0	0	0	0
V5B626	35	>tr|V5B626|V5B626_TRYCR Uncharacterized protein OS=Trypanosoma cruzi Dm28c GN=TCDM_09240 PE=4 SV=1	0.999871	38.8832	2.84624e-08	160.47	97.285	91.733	0	0	0	0	0.996616	25.7263	5.41867e-08	157.02	0.988526	19.3997	0.000372229	105.46	0	0	0	0	0.993473	21.8524	2.84624e-08	160.47	0.999349	31.9913	7.70878e-06	140.12	0.999871	38.8832	3.9517e-08	158.99	0.998116	27.3147	5.02975e-05	127.9	0.919987	8.79465	0.0116012	110.55	0	0	0	0	0.992453
V5B639	392	>tr|V5B639|V5B639_TRYCR Protein kinase OS=Trypanosoma cruzi Dm28c GN=TCDM_09216 PE=4 SV=1	0.999629	34.3055	0.00125385	114.87	92.547	109.72	0	0	0	0	0	0	0	0	0	0	0	0	0	0	0	0	0	0	0	0	0	0	0	0	0	0	0	0	0	0	0	0	0	0	0	0	0	0	0	0	0.999629
V5B659	2326	>tr|V5B659|V5B659_TRYCR Phosphatidylinositol 3-kinase (Tor2) OS=Trypanosoma cruzi Dm28c GN=TCDM_02432 PE=4 SV=1	1	48.7065	4.7996e-06	114.71	86.953	48.706	1	48.7065	0.000253802	81.001	1	46.5581	0.000225457	82.761	1	52.4023	3.99163e-05	100.14	1	59.5359	0.00285432	59.536	1	68.9612	4.7996e-06	114.71	1	73.1659	0.000105451	90.211	1	43.3486	0.000447448	74.733	1	67.6414	6.2193e-05	95.445	0	0	0	0	0	0	0	0	0
V5B659	1352	>tr|V5B659|V5B659_TRYCR Phosphatidylinositol 3-kinase (Tor2) OS=Trypanosoma cruzi Dm28c GN=TCDM_02432 PE=4 SV=1	1	121.502	5.12919e-05	160.75	121.13	121.5	0	0	0	0	0	0	0	0	0	0	0	0	0	0	0	0	0	0	0	0	0	0	0	0	0	0	0	0	0	0	0	0	0	0	0	0	0	0	0	0	1
V5B659	1140	>tr|V5B659|V5B659_TRYCR Phosphatidylinositol 3-kinase (Tor2) OS=Trypanosoma cruzi Dm28c GN=TCDM_02432 PE=4 SV=1	0.807058	6.52087	0.0035352	79.332	54.501	77.939	0	0	0	0	0	0	0	0	0	0	0	0	0	0	0	0	0.807058	6.52087	0.0035352	79.332	0	0	0	0	0.751098	5.54895	0.0247991	48.919	0	0	0	0	0	0	0	0	0	0	0	0	0
V5B659	2367	>tr|V5B659|V5B659_TRYCR Phosphatidylinositol 3-kinase (Tor2) OS=Trypanosoma cruzi Dm28c GN=TCDM_02432 PE=4 SV=1	1	89.2667	3.19484e-10	172.5	140.9	172.5	1	67.9091	7.01715e-10	164.99	0.999997	55.4033	2.70497e-06	148.52	0	0	0	0	0	0	0	0	0.999999	58.4338	2.10208e-05	138.75	0	0	0	0	0.999999	62.7825	0.000285445	117.29	0	0	0	0	1	89.2667	3.19484e-10	172.5	0	0	0	0	0
V5B677	162	>tr|V5B677|V5B677_TRYCR Uncharacterized protein OS=Trypanosoma cruzi Dm28c GN=TCDM_02454 PE=4 SV=1	1	73.8019	0.0146405	81.448	6.5942	73.802	1	70.4105	0.0182563	81.448	0	0	0	0	0	0	0	0	0	0	0	0	0	0	0	0	0	0	0	0	0	0	0	0	0	0	0	0	0	0	0	0	1	73.8019	0.0146405	73.802	0
V5B6A2	149	>tr|V5B6A2|V5B6A2_TRYCR Phosphomannomutase-like protein OS=Trypanosoma cruzi Dm28c GN=TCDM_02490 PE=3 SV=1	0.999637	34.404	3.56051e-15	181.51	131.88	155.54	0.998911	29.6231	4.34385e-06	144.4	0.998793	29.1766	3.05757e-11	170.02	0.999633	34.3538	5.00004e-11	164.46	0.999637	34.404	6.52562e-08	155.54	0.993235	21.6681	6.86832e-08	155.08	0.998181	27.3945	3.60102e-11	168.46	0.99907	30.3133	2.93555e-11	170.37	0.998957	29.8112	1.30982e-09	164.01	0.998867	29.4528	6.06025e-06	142.22	0.991816	20.8365	1.37852e-08	162.44	0.998424
V5B6B3	32	>tr|V5B6B3|V5B6B3_TRYCR Structural maintenance of chromosome protein 4 OS=Trypanosoma cruzi Dm28c GN=TCDM_10885 PE=4 SV=1	0.909447	10.022	0.000804767	126.71	126.71	119.74	0.837029	7.13789	0.00267362	103.44	0.656298	2.81611	0.00103652	121.68	0.864169	8.15447	0.00360575	95.618	0.707273	3.84007	0.00193125	110.93	0.498153	0	0.0381802	48.188	0.62292	2.20119	0.00542473	88.338	0.693608	3.58681	0.0026744	103.43	0.661121	2.90403	0.00366823	95.094	0	0	0	0	0	0	0	0	0.859745
V5B6C0	360	>tr|V5B6C0|V5B6C0_TRYCR Ankyrin OS=Trypanosoma cruzi Dm28c GN=TCDM_02513 PE=4 SV=1	0.999805	37.1083	0.000160253	125.59	92.543	125.59	0	0	0	0	0	0	0	0	0	0	0	0	0	0	0	0	0	0	0	0	0	0	0	0	0	0	0	0	0	0	0	0	0.999805	37.1083	0.000160253	125.59	0.999776	36.4882	0.00106116	104.81	0
V5B6C0	239	>tr|V5B6C0|V5B6C0_TRYCR Ankyrin OS=Trypanosoma cruzi Dm28c GN=TCDM_02513 PE=4 SV=1	0.963578	13.423	0.00627067	55.302	45.225	55.02	0	0	0	0	0	0	0	0	0	0	0	0	0	0	0	0	0	0	0	0	0	0	0	0	0	0	0	0	0	0	0	0	0	0	0	0	0	0	0	0	0
V5B6C0	242	>tr|V5B6C0|V5B6C0_TRYCR Ankyrin OS=Trypanosoma cruzi Dm28c GN=TCDM_02513 PE=4 SV=1	0.546057	0	0.00627067	55.302	45.225	55.302	0	0	0	0	0	0	0	0	0	0	0	0	0	0	0	0	0	0	0	0	0	0	0	0	0	0	0	0	0	0	0	0	0	0	0	0	0	0	0	0	0
V5B6C0	301	>tr|V5B6C0|V5B6C0_TRYCR Ankyrin OS=Trypanosoma cruzi Dm28c GN=TCDM_02513 PE=4 SV=1	1	100.36	1.06773e-51	237.14	188.92	142.27	1	99.6124	3.17442e-07	139.2	0.999999	61.9917	0.00206609	92.034	1	80.4151	1.66722e-05	121	0	0	0	0	1	76.4887	1.20808e-05	125.04	0.999931	41.6414	0.00206609	92.034	0	0	0	0	1	89.3851	1.49873e-07	144.82	1	109.267	1.06773e-51	237.14	1	100.36	2.19127e-32	214.86	0
V5B6C9	283	>tr|V5B6C9|V5B6C9_TRYCR Uncharacterized protein OS=Trypanosoma cruzi Dm28c GN=TCDM_09071 PE=4 SV=1	1	64.41	0.000686871	112.62	78.537	112.62	0	0	0	0	0	0	0	0	0	0	0	0	0	0	0	0	0	0	0	0	0	0	0	0	0	0	0	0	1	64.41	0.000686871	112.62	0	0	0	0	0	0	0	0	0
V5B6D8	389	>tr|V5B6D8|V5B6D8_TRYCR Regulator of nonsense transcripts 1 OS=Trypanosoma cruzi Dm28c GN=TCDM_09086 PE=4 SV=1	1	88.427	0.0123455	89.358	49.612	88.427	1	89.358	0.0123455	89.358	1	88.427	0.0137358	88.427	0	0	0	0	0	0	0	0	0	0	0	0	0	0	0	0	0	0	0	0	0	0	0	0	0	0	0	0	0	0	0	0	0
V5B6E9	190	>tr|V5B6E9|V5B6E9_TRYCR Glycogen synthase kinase-3 alpha OS=Trypanosoma cruzi Dm28c GN=TCDM_02318 PE=4 SV=1	0.700545	3.69128	0.0145263	80.719	55.484	80.719	0.700545	3.69128	0.0145263	80.719	0	0	0	0	0	0	0	0	0	0	0	0	0	0	0	0	0	0	0	0	0	0	0	0	0	0	0	0	0	0	0	0	0	0	0	0	0
V5B6H6	71	>tr|V5B6H6|V5B6H6_TRYCR Uncharacterized protein OS=Trypanosoma cruzi Dm28c GN=TCDM_10844 PE=4 SV=1	1	86.4533	8.48462e-21	199.65	173.36	103.85	0.999963	44.3409	4.01294e-11	167.29	0.999931	41.6283	9.7222e-21	198.47	0.999999	59.6072	9.56806e-21	198.61	0.999872	38.916	3.00706e-06	146.1	0.999995	53.11	8.48462e-21	199.65	0.999429	32.4327	9.10603e-21	199.05	1	86.4533	5.92782e-09	163.49	1	77.927	3.55857e-15	181.51	0.998764	29.0734	3.84587e-15	180.56	0.999993	51.2648	1.48333e-20	193.59	0.997504
V5B6H6	74	>tr|V5B6H6|V5B6H6_TRYCR Uncharacterized protein OS=Trypanosoma cruzi Dm28c GN=TCDM_10844 PE=4 SV=1	1	92.0923	8.92399e-05	122.87	97.458	103.85	0.999919	40.9192	0.00582962	67.418	0.999834	37.7906	0.00136185	91.355	0.999999	60.3321	0.0117299	63.392	0	0	0	0	0.999999	58.7552	0.00454603	72.359	0.5	0	0.00056637	102.39	1	92.0923	8.92399e-05	122.87	1	79.8181	0.000365563	105.57	0	0	0	0	0.764215	5.10699	0.00110137	94.569	0.5
V5B6H7	2	>tr|V5B6H7|V5B6H7_TRYCR Uncharacterized protein OS=Trypanosoma cruzi Dm28c GN=TCDM_02356 PE=4 SV=1	1	107.531	0.000228229	137.45	104.75	132.87	0.999995	53.814	0.0374878	62.658	1	79.7302	0.0014542	113.81	1	84.6362	0.000869273	119.51	1	106.962	0.000228229	137.45	1	81.0991	0.0023459	105.38	1	82.6375	0.00115446	116.73	1	81.8718	0.000420655	130.38	1	82.0833	0.000501756	127.91	1	107.531	0.000338562	132.87	1	75.1409	0.008394	82.709	0
V5B6I8	412	>tr|V5B6I8|V5B6I8_TRYCR Uncharacterized protein OS=Trypanosoma cruzi Dm28c GN=TCDM_10822 PE=4 SV=1	0.680239	3.39142	3.32316e-05	59.219	38.992	43.312	0	0	0	0	0	0	0	0	0	0	0	0	0	0	0	0	0	0	0	0	0	0	0	0	0	0	0	0	0	0	0	0	0.553342	1.85026	3.32316e-05	59.219	0.680239	3.39142	0.00273954	43.312	0
V5B6J4	224	>tr|V5B6J4|V5B6J4_TRYCR DNA-directed RNA polymerase II OS=Trypanosoma cruzi Dm28c GN=TCDM_02378 PE=4 SV=1	0.999998	57.4666	5.99026e-06	125.79	97.378	84.208	0.999964	44.4609	5.99026e-06	125.79	0	0	0	0	0	0	0	0	0	0	0	0	0	0	0	0	0	0	0	0	0	0	0	0	0	0	0	0	0	0	0	0	0	0	0	0	0
V5B6M2	835	>tr|V5B6M2|V5B6M2_TRYCR Uncharacterized protein OS=Trypanosoma cruzi Dm28c GN=TCDM_08957 PE=4 SV=1	0.999998	56.2185	0.00137407	128.74	90.081	128.74	0	0	0	0	0.999985	48.3327	0.00231162	120.54	0	0	0	0	0.999998	56.2185	0.00137407	128.74	0	0	0	0	0.999901	40.0384	0.0235369	91.789	0	0	0	0	0.999994	51.8976	0.00796799	106.3	0	0	0	0	0	0	0	0	0
V5B6M2	1179	>tr|V5B6M2|V5B6M2_TRYCR Uncharacterized protein OS=Trypanosoma cruzi Dm28c GN=TCDM_08957 PE=4 SV=1	0.478949	0	2.62422e-15	184.6	147.66	184.6	0	0	0	0	0	0	0	0	0	0	0	0	0	0	0	0	0	0	0	0	0	0	0	0	0	0	0	0	0	0	0	0	0	0	0	0	0.478949	0	2.62422e-15	184.6	0
V5B6M2	1181	>tr|V5B6M2|V5B6M2_TRYCR Uncharacterized protein OS=Trypanosoma cruzi Dm28c GN=TCDM_08957 PE=4 SV=1	0.478949	0	2.62422e-15	184.6	147.66	184.6	0	0	0	0	0	0	0	0	0	0	0	0	0	0	0	0	0	0	0	0	0	0	0	0	0	0	0	0	0	0	0	0	0	0	0	0	0.478949	0	2.62422e-15	184.6	0
V5B6M7	375	>tr|V5B6M7|V5B6M7_TRYCR Uncharacterized protein OS=Trypanosoma cruzi Dm28c GN=TCDM_08964 PE=4 SV=1	1	87.3741	2.78227e-10	158.91	129.57	135.17	1	100.448	2.78227e-10	158.91	1	68.0154	0.0026923	105.55	1	88.594	1.13212e-06	131.5	0	0	0	0	1	75.7009	3.70048e-07	145.58	0	0	0	0	1	87.8767	0.00014788	120.52	1	76.6205	6.63242e-07	142.23	1	73.7712	0.00022555	128.01	1	75.6202	0.000896262	114.85	0.49993
V5B6M7	376	>tr|V5B6M7|V5B6M7_TRYCR Uncharacterized protein OS=Trypanosoma cruzi Dm28c GN=TCDM_08964 PE=4 SV=1	1	78.5952	2.78227e-10	158.91	129.57	135.17	1	91.8356	2.78227e-10	158.91	1	66.0774	0.0026923	105.55	1	81.2692	1.13212e-06	131.5	0	0	0	0	1	86.4824	3.70048e-07	145.58	0	0	0	0	1	91.6447	0.00014788	120.52	1	80.8193	6.63242e-07	142.23	1	75.2244	2.88809e-06	141.69	1	76.0697	0.000422659	121.5	0.49993
V5B6M7	385	>tr|V5B6M7|V5B6M7_TRYCR Uncharacterized protein OS=Trypanosoma cruzi Dm28c GN=TCDM_08964 PE=4 SV=1	1	82.7632	3.82824e-07	148.72	121.6	136.26	1	82.7632	3.9186e-06	138.8	1	71.2713	3.82824e-07	148.72	0.999984	51.0056	0.022992	75.91	0	0	0	0	0.999806	39.5337	0.0327223	67.645	0.999927	44.3612	0.0437529	58.516	0	0	0	0	0.999813	40.2928	0.0516176	52.185	1	67.5057	0.00192989	118.04	0.999997	58.6535	0.000111501	131.78	0.999874
V5B6M7	165	>tr|V5B6M7|V5B6M7_TRYCR Uncharacterized protein OS=Trypanosoma cruzi Dm28c GN=TCDM_08964 PE=4 SV=1	0.999828	40.6463	6.25442e-25	217.65	161.75	176.44	0.956377	14.5293	0.00105172	105.01	0.889137	11.5304	0.00179086	94.325	0.998463	28.2773	3.07345e-05	142.84	0.997656	29.3014	0.000396734	119.68	0.982111	17.9636	0.00027649	124.45	0.996912	25.245	0.000108835	132.87	0.996035	25.9521	1.93922e-05	145.71	0.966039	17.5521	2.26741e-05	144.88	0.998803	29.4969	6.25442e-25	217.65	0.999189	31.4944	5.20647e-12	178.99	0.999828
V5B6M7	168	>tr|V5B6M7|V5B6M7_TRYCR Uncharacterized protein OS=Trypanosoma cruzi Dm28c GN=TCDM_08964 PE=4 SV=1	0.948342	15.6498	1.21267e-11	179.07	144.15	74.338	0	0	0	0	0	0	0	0	0.751542	7.81732	0.00242281	85.45	0.469379	0	1.21267e-11	179.07	0.813906	8.17277	0.031034	58.29	0.858512	10.3255	1.04542e-08	172.96	0.89921	12.5084	0.00527977	81.854	0.796871	7.93296	0.00806125	76.526	0.54768	2.07079	0.0236679	59.864	0.948342	15.6498	0.00681965	74.338	0
V5B6M7	227	>tr|V5B6M7|V5B6M7_TRYCR Uncharacterized protein OS=Trypanosoma cruzi Dm28c GN=TCDM_08964 PE=4 SV=1	1	135.313	4.0718e-06	156.02	131	135.31	1	100.847	0.00103036	115.83	1	79.935	0.000150509	136.64	1	119.379	0.000744227	119.38	1	133.976	0.000205818	133.98	1	94.2594	0.000115833	123.12	1	123.609	0.000538886	123.61	1	85.0616	0.00101732	115.99	1	76.0486	0.00209015	103.58	1	108.495	0.000224407	133.15	1	98.9565	4.0718e-06	156.02	1
V5B6M7	238	>tr|V5B6M7|V5B6M7_TRYCR Uncharacterized protein OS=Trypanosoma cruzi Dm28c GN=TCDM_08964 PE=4 SV=1	1	135.313	2.332e-06	162.82	127.1	135.31	1	100.847	2.332e-06	162.82	1	79.935	0.000150509	136.64	1	119.379	0.000127644	136.85	1	133.976	5.00828e-05	146.28	1	94.2594	7.51664e-05	143.23	1	123.609	1.88846e-05	151.41	1	85.0616	3.72619e-05	147.84	1	76.0486	0.000153381	134.83	1	108.495	9.10694e-05	141.3	1	98.9565	4.0718e-06	156.02	1
V5B6M7	19	>tr|V5B6M7|V5B6M7_TRYCR Uncharacterized protein OS=Trypanosoma cruzi Dm28c GN=TCDM_08964 PE=4 SV=1	0.999441	32.5419	9.61394e-38	241.76	184.73	195.87	0.999218	31.0635	2.11284e-08	178.67	0.999334	31.7613	2.56571e-28	230.57	0.995736	23.6834	8.51993e-21	219.84	0.999309	31.6018	2.32661e-14	203.85	0.999258	31.2909	4.64428e-20	209.22	0.996804	24.9404	8.15703e-21	219.95	0.999262	31.3189	8.15703e-21	219.95	0.99926	31.3053	9.61394e-38	241.76	0.99932	31.6725	2.72976e-20	214.58	0.999441	32.5419	2.13474e-14	204.17	0.998956
V5B6M7	12	>tr|V5B6M7|V5B6M7_TRYCR Uncharacterized protein OS=Trypanosoma cruzi Dm28c GN=TCDM_08964 PE=4 SV=1	1	81.3398	5.65589e-16	197.1	178.39	183.73	0	0	0	0	0	0	0	0	0	0	0	0	0	0	0	0	0	0	0	0	0	0	0	0	0	0	0	0	0	0	0	0	1	82.0589	5.65589e-16	197.1	1	81.3398	6.55203e-11	183.73	0
V5B6N5	570	>tr|V5B6N5|V5B6N5_TRYCR Uncharacterized protein OS=Trypanosoma cruzi Dm28c GN=TCDM_10764 PE=4 SV=1	0.311785	0	1.0951e-08	124.82	102.23	124.82	0.311785	0	1.0951e-08	124.82	0.288273	0	0.00237205	68.326	0.299958	0	3.43872e-05	81.48	0	0	0	0	0.230187	0	0.0155364	44.933	0	0	0	0	0.156436	0	0.000572741	62.781	0.30551	0	0.0039558	53.064	0	0	0	0	0	0	0	0	0
V5B6N5	571	>tr|V5B6N5|V5B6N5_TRYCR Uncharacterized protein OS=Trypanosoma cruzi Dm28c GN=TCDM_10764 PE=4 SV=1	0.311785	0	1.0951e-08	124.82	102.23	124.82	0.311785	0	1.0951e-08	124.82	0.288273	0	0.00237205	68.326	0.299958	0	3.43872e-05	81.48	0	0	0	0	0.230187	0	0.0155364	44.933	0	0	0	0	0.156436	0	0.000572741	62.781	0.30551	0	0.0039558	53.064	0	0	0	0	0	0	0	0	0
V5B6N5	572	>tr|V5B6N5|V5B6N5_TRYCR Uncharacterized protein OS=Trypanosoma cruzi Dm28c GN=TCDM_10764 PE=4 SV=1	0.353251	0	1.0951e-08	124.82	102.23	77.584	0.311785	0	1.0951e-08	124.82	0.288273	0	0.00237205	68.326	0.299958	0	3.43872e-05	81.48	0	0	0	0	0.230187	0	0.0155364	44.933	0	0	0	0	0.156436	0	0.000572741	62.781	0.353251	0	4.63181e-05	77.584	0	0	0	0	0	0	0	0	0
V5B6Q5	518	>tr|V5B6Q5|V5B6Q5_TRYCR Kinesin-like protein OS=Trypanosoma cruzi Dm28c GN=TCDM_02185 PE=3 SV=1	1	116.78	0.000329685	143.97	99.43	116.78	1	84.0463	0.000555604	127.52	1	105.171	0.00066568	124.12	1	116.78	0.000728745	133.48	1	108.137	0.000889549	139.21	1	99.7468	0.000409478	140.03	1	105.527	0.000998099	136.57	1	105.629	0.00069399	143.97	1	113.52	0.000859392	119.74	1	115.998	0.000329685	134.49	1	115.557	0.000512589	128.85	1
V5B6Q5	57	>tr|V5B6Q5|V5B6Q5_TRYCR Kinesin-like protein OS=Trypanosoma cruzi Dm28c GN=TCDM_02185 PE=3 SV=1	1	109.092	5.14301e-32	223.93	164.3	152.86	0	0	0	0	1	79.9937	8.79805e-07	156.08	0	0	0	0	0	0	0	0	1	92.0106	0.000153381	134.83	0	0	0	0	1	124.986	9.34736e-21	196.01	1	104.425	5.32059e-06	160.76	1	145.475	5.14301e-32	223.93	1	110.448	2.3449e-11	187.04	1
V5B6S0	415	>tr|V5B6S0|V5B6S0_TRYCR Uncharacterized protein OS=Trypanosoma cruzi Dm28c GN=TCDM_10700 PE=4 SV=1	0.999994	52.3017	0.000244084	147.28	105.66	129.17	0.999968	45.0072	0.000244084	147.28	0.999994	52.3017	0.00132922	129.17	0.999924	41.1975	0.0057444	111.88	0	0	0	0	0	0	0	0	0	0	0	0	0	0	0	0	0	0	0	0	0	0	0	0	0	0	0	0	0.999702
V5B6S0	158	>tr|V5B6S0|V5B6S0_TRYCR Uncharacterized protein OS=Trypanosoma cruzi Dm28c GN=TCDM_10700 PE=4 SV=1	0.99311	22.751	5.61652e-09	163.53	136.27	86.357	0.704266	3.8534	0.0451979	55.631	0	0	0	0	0.936478	11.6902	2.46069e-05	131.41	0	0	0	0	0	0	0	0	0	0	0	0	0.99311	22.751	0.00270695	86.357	0	0	0	0	0.992221	21.0703	5.61652e-09	163.53	0	0	0	0	0
V5B6S0	161	>tr|V5B6S0|V5B6S0_TRYCR Uncharacterized protein OS=Trypanosoma cruzi Dm28c GN=TCDM_10700 PE=4 SV=1	0.549406	0.979222	0.00108165	94.234	68.977	94.234	0	0	0	0	0	0	0	0	0.549406	0.979222	0.00108165	94.234	0	0	0	0	0	0	0	0	0	0	0	0	0	0	0	0	0	0	0	0	0	0	0	0	0	0	0	0	0
V5B6W3	177	>tr|V5B6W3|V5B6W3_TRYCR Uncharacterized protein OS=Trypanosoma cruzi Dm28c GN=TCDM_02257 PE=4 SV=1	0.996667	24.7574	0.000250867	143.55	109.8	133.32	0	0	0	0	0	0	0	0	0	0	0	0	0	0	0	0	0	0	0	0	0	0	0	0	0	0	0	0	0	0	0	0	0.996667	24.7574	0.000250867	143.55	0.994064	22.239	0.000349541	133.88	0
V5B6X3	216	>tr|V5B6X3|V5B6X3_TRYCR Uncharacterized protein OS=Trypanosoma cruzi Dm28c GN=TCDM_02271 PE=4 SV=1	0.5	0	4.14182e-05	119.92	103.91	119.92	0	0	0	0	0	0	0	0	0	0	0	0	0	0	0	0	0	0	0	0	0	0	0	0	0	0	0	0	0	0	0	0	0.5	0	0.000205473	113.14	0.5	0	4.14182e-05	119.92	0
V5B6X3	49	>tr|V5B6X3|V5B6X3_TRYCR Uncharacterized protein OS=Trypanosoma cruzi Dm28c GN=TCDM_02271 PE=4 SV=1	0.506811	2.89203	9.5396e-18	176.85	153.56	147.64	0	0	0	0	0.449666	2.08691	5.56896e-06	115.88	0.431247	0	3.29505e-06	118.23	0	0	0	0	0.478109	0	9.5396e-18	176.85	0	0	0	0	0.318399	0	6.01691e-09	140.63	0.506811	2.89203	1.41631e-09	147.64	0.296818	1.33143	4.39445e-07	127.37	0.489438	0	2.77359e-07	130.36	0.419855
V5B6X3	50	>tr|V5B6X3|V5B6X3_TRYCR Uncharacterized protein OS=Trypanosoma cruzi Dm28c GN=TCDM_02271 PE=4 SV=1	0.843836	10.296	9.5396e-18	176.85	153.56	126.04	0.472664	0	5.28515e-12	150.69	0.48838	0	1.21307e-07	133.24	0.486081	0	7.8472e-07	121	0.843836	10.296	5.11634e-07	126.04	0.516184	2.88108	9.5396e-18	176.85	0.668429	3.09677	4.52695e-13	163.11	0.811017	7.92465	6.21934e-10	148.85	0.734324	6.02646	5.90496e-09	140.8	0	0	0	0	0.796599	7.88134	2.25589e-07	131.31	0.765635
V5B6X3	331	>tr|V5B6X3|V5B6X3_TRYCR Uncharacterized protein OS=Trypanosoma cruzi Dm28c GN=TCDM_02271 PE=4 SV=1	0.999553	34.6467	0.000774716	130.01	108.24	117.14	0.966939	14.6666	0.00275047	110.84	0.98066	17.1475	0.00204187	115.57	0.997155	25.473	0.00111622	123.51	0.99299	21.7492	0.00275047	110.84	0.999553	34.6467	0.00180818	117.14	0.994612	22.6966	0.00164397	118.23	0	0	0	0	0.964238	14.3423	0.00245187	112.83	0.979728	17.0988	0.00245187	112.83	0.988028	19.1681	0.000774716	130.01	0.982499
V5B6X3	2	>tr|V5B6X3|V5B6X3_TRYCR Uncharacterized protein OS=Trypanosoma cruzi Dm28c GN=TCDM_02271 PE=4 SV=1	0.5	0	1.07703e-09	156.08	101.22	135.36	0	0	0	0	0	0	0	0	0	0	0	0	0	0	0	0	0	0	0	0	0	0	0	0	0	0	0	0	0.499676	0	0.0523441	53.188	0.5	0	1.07703e-09	156.08	0.499996	0	1.98998e-06	133.92	0
V5B6X3	245	>tr|V5B6X3|V5B6X3_TRYCR Uncharacterized protein OS=Trypanosoma cruzi Dm28c GN=TCDM_02271 PE=4 SV=1	1	71.1588	6.93122e-05	139	98.632	139	0	0	0	0	0	0	0	0	0	0	0	0	0	0	0	0	0	0	0	0	0	0	0	0	0	0	0	0	0	0	0	0	0	0	0	0	1	71.1588	6.93122e-05	139	0
V5B6Z3	417	>tr|V5B6Z3|V5B6Z3_TRYCR Uncharacterized protein OS=Trypanosoma cruzi Dm28c GN=TCDM_08779 PE=4 SV=1	1	80.4881	0.00153609	104.16	80.278	80.488	0	0	0	0	0	0	0	0	0	0	0	0	0	0	0	0	0	0	0	0	1	86.4106	0.00652174	86.411	1	104.159	0.00153609	104.16	1	80.4881	0.00268465	96.435	0	0	0	0	0	0	0	0	0
V5B747	312	>tr|V5B747|V5B747_TRYCR Uncharacterized protein OS=Trypanosoma cruzi Dm28c GN=TCDM_02058 PE=4 SV=1	0.999271	31.3714	0.00251979	86.039	72.909	86.039	0	0	0	0	0	0	0	0	0	0	0	0	0	0	0	0	0	0	0	0	0	0	0	0	0	0	0	0	0	0	0	0	0.999271	31.3714	0.00251979	86.039	0	0	0	0	0
V5B747	331	>tr|V5B747|V5B747_TRYCR Uncharacterized protein OS=Trypanosoma cruzi Dm28c GN=TCDM_02058 PE=4 SV=1	0.779598	5.49183	0.000412703	78.419	59.164	78.419	0	0	0	0	0	0	0	0	0	0	0	0	0	0	0	0	0	0	0	0	0	0	0	0	0	0	0	0	0.779598	5.49183	0.000412703	78.419	0	0	0	0	0	0	0	0	0
V5B747	436	>tr|V5B747|V5B747_TRYCR Uncharacterized protein OS=Trypanosoma cruzi Dm28c GN=TCDM_02058 PE=4 SV=1	1	65.562	0.0057404	130.64	82.525	115.87	0	0	0	0	0	0	0	0	0	0	0	0	0	0	0	0	0	0	0	0	0	0	0	0	0	0	0	0	0	0	0	0	0.999997	55.6703	0.00691112	127.88	1	65.562	0.0057404	130.64	0
V5B747	261	>tr|V5B747|V5B747_TRYCR Uncharacterized protein OS=Trypanosoma cruzi Dm28c GN=TCDM_02058 PE=4 SV=1	0.912599	10.9717	0.000534625	103.45	86.41	44.341	0.761279	5.53431	0.0245519	53.033	0.912599	10.9717	0.012301	63.937	0	0	0	0	0.774866	5.74101	0.000534625	103.45	0	0	0	0	0	0	0	0	0	0	0	0	0	0	0	0	0	0	0	0	0	0	0	0	0
V5B752	496	>tr|V5B752|V5B752_TRYCR Protein kinase OS=Trypanosoma cruzi Dm28c GN=TCDM_02063 PE=4 SV=1	0.922584	10.7617	4.14886e-26	210.12	193.19	210.12	0.592825	1.63145	2.74845e-19	200.94	0.836258	7.08181	1.93782e-19	202.94	0	0	0	0	0.806561	6.20094	1.282e-20	207.43	0.762249	5.05973	4.29706e-19	197.1	0.711015	3.91004	2.71792e-05	135.47	0.50688	0.119527	4.60802e-10	169.72	0.922584	10.7617	4.14886e-26	210.12	0	0	0	0	0.681457	3.3027	1.33431e-13	179.07	0.819654
V5B752	497	>tr|V5B752|V5B752_TRYCR Protein kinase OS=Trypanosoma cruzi Dm28c GN=TCDM_02063 PE=4 SV=1	0.981772	17.3128	4.43522e-72	275.69	246.09	195.55	0.951645	12.9404	1.87286e-35	233.38	0.944915	12.3436	5.24149e-20	206.45	0.963277	14.1882	2.63199e-19	201.22	0.981772	17.3128	4.79731e-19	195.86	0.940492	11.9878	1.4679e-45	243.16	0.928875	11.1594	3.40717e-19	199.31	0.96948	15.0195	4.43522e-72	275.69	0.87589	8.48641	3.62106e-35	230.27	0.958851	13.6739	1.28388e-14	191.89	0.848966	7.49814	2.24914e-45	238.88	0.782922
V5B752	567	>tr|V5B752|V5B752_TRYCR Protein kinase OS=Trypanosoma cruzi Dm28c GN=TCDM_02063 PE=4 SV=1	1	70.3345	4.15402e-09	148.33	102.5	70.334	0	0	0	0	0	0	0	0	0	0	0	0	0	0	0	0	0	0	0	0	0	0	0	0	0	0	0	0	0	0	0	0	1	114.963	0.000946006	114.96	1	89.5016	0.00049491	122.46	1
V5B759	324	>tr|V5B759|V5B759_TRYCR Uncharacterized protein OS=Trypanosoma cruzi Dm28c GN=TCDM_08714 PE=4 SV=1	0.957156	13.491	0.000110653	133.48	81.714	98.654	0	0	0	0	0	0	0	0	0	0	0	0	0	0	0	0	0	0	0	0	0	0	0	0	0	0	0	0	0	0	0	0	0.957156	13.491	0.0013005	104.09	0.80574	6.17811	0.000110653	133.48	0
V5B765	200	>tr|V5B765|V5B765_TRYCR Uncharacterized protein OS=Trypanosoma cruzi Dm28c GN=TCDM_02079 PE=4 SV=1	0.999954	43.3846	1.0016e-43	237.66	174.04	128.44	0.999614	34.1285	1.71935e-12	188.54	0.993085	21.5721	1.44308e-24	211.67	0.999937	42.0045	2.10996e-24	215.64	0.998961	29.8309	1.0016e-43	237.66	0.999311	31.6176	1.60746e-24	210.47	0.99409	22.2582	9.96611e-18	201.48	0.999091	30.4119	5.71641e-25	218.05	0.930768	11.2854	4.36162e-18	205	0.999954	43.3846	9.00687e-25	215.64	0.999798	36.9498	2.92667e-12	185.23	0
V5B765	75	>tr|V5B765|V5B765_TRYCR Uncharacterized protein OS=Trypanosoma cruzi Dm28c GN=TCDM_02079 PE=4 SV=1	0.85187	7.59731	0.00865441	70.41	55.441	70.41	0	0	0	0	0	0	0	0	0	0	0	0	0	0	0	0	0	0	0	0	0	0	0	0	0	0	0	0	0	0	0	0	0.85187	7.59731	0.00865441	70.41	0.599606	1.75393	0.0252776	56.339	0
V5B773	209	>tr|V5B773|V5B773_TRYCR UV excision repair RAD23-like protein OS=Trypanosoma cruzi Dm28c GN=TCDM_02094 PE=4 SV=1	0.880936	8.69588	2.0153e-12	192.72	134.26	162.37	0.461854	0	0.0189542	71.309	0.880936	8.69588	2.98685e-06	162.37	0	0	0	0	0	0	0	0	0.759322	6.60351	0.0400353	61.015	0	0	0	0	0.497822	0	0.00372976	89.604	0	0	0	0	0.780988	5.66841	2.0153e-12	192.72	0	0	0	0	0
V5B773	210	>tr|V5B773|V5B773_TRYCR UV excision repair RAD23-like protein OS=Trypanosoma cruzi Dm28c GN=TCDM_02094 PE=4 SV=1	0.997528	26.1274	1.83704e-34	236.68	181.26	146.28	0.461854	0	0.0189542	71.309	0.716513	4.05531	0.000864281	116.6	0	0	0	0	0.897292	9.44575	0.00046431	124.2	0.657956	2.89092	0.00038526	126.43	0.782427	5.62094	8.65737e-05	142.23	0.942435	12.1424	1.6672e-07	168.08	0	0	0	0	0.814951	6.52941	0.00631485	82.859	0	0	0	0	0.88648
V5B773	94	>tr|V5B773|V5B773_TRYCR UV excision repair RAD23-like protein OS=Trypanosoma cruzi Dm28c GN=TCDM_02094 PE=4 SV=1	0.369261	0	1.62919e-05	81.569	72.452	51.152	0.32385	0	9.39935e-05	50.493	0.318282	0	1.62919e-05	81.569	0.369261	0	2.7344e-05	59.386	0	0	0	0	0	0	0	0	0	0	0	0	0	0	0	0	0	0	0	0	0	0	0	0	0	0	0	0	0
V5B773	95	>tr|V5B773|V5B773_TRYCR UV excision repair RAD23-like protein OS=Trypanosoma cruzi Dm28c GN=TCDM_02094 PE=4 SV=1	0.419459	1.61466	1.61768e-05	97.734	81.746	97.734	0.342385	1.07031	5.11555e-05	55.751	0.419459	1.61466	1.62919e-05	97.734	0.330771	0	2.7344e-05	59.386	0.392685	1.1666	1.61768e-05	73.009	0	0	0	0	0	0	0	0	0	0	0	0	0.325381	1.09569	6.26437e-05	54.115	0	0	0	0	0	0	0	0	0
V5B779	144	>tr|V5B779|V5B779_TRYCR Uncharacterized protein OS=Trypanosoma cruzi Dm28c GN=TCDM_08683 PE=4 SV=1	0.999996	54.8282	1.06698e-64	256.88	218.46	185.64	0.999818	37.5684	1.65815e-41	223.91	0.999974	46.5943	2.49168e-19	188.51	0.999994	52.0483	1.99957e-33	220.5	0.999392	32.1956	1.37362e-32	210.33	0.999949	42.9255	1.06698e-64	256.88	0.999985	48.3488	1.54822e-19	190.3	0.999894	39.7984	3.40916e-25	193.73	0.999991	50.4077	9.71526e-26	203.75	0.999996	54.8282	1.33789e-32	210.64	0.999895	39.9522	2.19469e-19	189.07	0.99937
V5B779	74	>tr|V5B779|V5B779_TRYCR Uncharacterized protein OS=Trypanosoma cruzi Dm28c GN=TCDM_08683 PE=4 SV=1	1	64.2183	1.11397e-06	172.58	146.53	172.58	0.999979	46.755	8.32688e-06	162.67	0.999983	48.102	5.39924e-05	149.82	0.999911	42.1299	0.000156424	134.4	0.999954	43.4823	3.50793e-05	155.14	0.999617	34.5542	0.000143642	135.04	0.999941	42.6745	1.93167e-05	159.58	0.999977	46.8876	5.39924e-05	149.82	0.999958	43.891	7.84406e-05	145.61	0.999198	31.3667	0.00168844	103.13	0.999627	34.3355	0.000347114	124.81	1
V5B779	106	>tr|V5B779|V5B779_TRYCR Uncharacterized protein OS=Trypanosoma cruzi Dm28c GN=TCDM_08683 PE=4 SV=1	1	76.7273	1.98691e-06	163.9	140.81	119.04	1	72.0454	0.000414321	130.64	1	92.0924	1.98691e-06	163.9	0.999999	65.4075	0.00124971	115.87	1	80.9758	0.000232064	137.27	1	64.6873	0.00063267	124.04	1	74.6109	0.0010084	118.21	1	80.559	2.21508e-05	125.39	1	89.688	0.000106278	146.1	1	66.5257	0.000466808	129.05	0.999998	57.3149	0.00217644	102.03	1
V5B788	20	>tr|V5B788|V5B788_TRYCR Uncharacterized protein OS=Trypanosoma cruzi Dm28c GN=TCDM_02120 PE=4 SV=1	1	77.2043	0.00108289	116.98	56.383	77.204	0	0	0	0	0	0	0	0	1	89.0795	0.0049372	89.08	1	116.981	0.00108289	116.98	1	99.6687	0.00285793	99.669	1	85.6723	0.00618024	85.672	1	91.3069	0.00283387	99.844	1	77.2043	0.00215332	104.81	0	0	0	0	0	0	0	0	0
V5B788	9	>tr|V5B788|V5B788_TRYCR Uncharacterized protein OS=Trypanosoma cruzi Dm28c GN=TCDM_02120 PE=4 SV=1	1	107.688	1.49187e-05	160.79	102.2	107.69	1	96.4892	0.000345893	124.78	1	102.294	0.000233325	130.47	1	113.52	0.000147493	134.81	1	118.21	0.000394339	122.33	1	113.433	1.49187e-05	160.79	1	136.395	0.000131419	136.39	1	109.075	0.000104385	141.06	1	94.0069	0.000487109	119.65	0	0	0	0	0	0	0	0	1
V5B788	428	>tr|V5B788|V5B788_TRYCR Uncharacterized protein OS=Trypanosoma cruzi Dm28c GN=TCDM_02120 PE=4 SV=1	0.990463	20.1969	7.53025e-06	141.69	106.47	141.69	0	0	0	0	0	0	0	0	0	0	0	0	0	0	0	0	0	0	0	0	0	0	0	0	0.990463	20.1969	7.53025e-06	141.69	0	0	0	0	0	0	0	0	0	0	0	0	0
V5B788	432	>tr|V5B788|V5B788_TRYCR Uncharacterized protein OS=Trypanosoma cruzi Dm28c GN=TCDM_02120 PE=4 SV=1	0.998477	28.1851	7.53025e-06	141.69	106.47	141.69	0	0	0	0	0	0	0	0	0	0	0	0	0	0	0	0	0	0	0	0	0	0	0	0	0.998477	28.1851	7.53025e-06	141.69	0	0	0	0	0	0	0	0	0	0	0	0	0
V5B791	44	>tr|V5B791|V5B791_TRYCR Uncharacterized protein OS=Trypanosoma cruzi Dm28c GN=TCDM_10494 PE=4 SV=1	1	81.0127	6.11135e-31	196.7	167.16	196.7	0	0	0	0	0	0	0	0	0	0	0	0	0	0	0	0	0	0	0	0	0	0	0	0	0	0	0	0	0	0	0	0	1	85.9738	1.86754e-23	191.73	1	81.0127	6.11135e-31	196.7	0
V5B791	115	>tr|V5B791|V5B791_TRYCR Uncharacterized protein OS=Trypanosoma cruzi Dm28c GN=TCDM_10494 PE=4 SV=1	0.999972	45.533	0.000116021	114.01	96.385	114.01	0	0	0	0	0.999822	37.4904	0.00215095	82.942	0.999972	45.533	0.000116021	114.01	0.999891	39.6359	0.00270671	79.461	0	0	0	0	0	0	0	0	0	0	0	0	0	0	0	0	0	0	0	0	0	0	0	0	0
V5B797	227	>tr|V5B797|V5B797_TRYCR Glyceraldehyde-3-phosphate dehydrogenase OS=Trypanosoma cruzi Dm28c GN=TCDM_02134 PE=3 SV=1	0.487753	0	0.00501075	82.663	69.498	60.631	0.487753	0	0.0211834	68.168	0	0	0	0	0	0	0	0	0	0	0	0	0	0	0	0	0	0	0	0	0	0	0	0	0	0	0	0	0	0	0	0	0	0	0	0	0
V5B7B2	182	>tr|V5B7B2|V5B7B2_TRYCR Uncharacterized protein OS=Trypanosoma cruzi Dm28c GN=TCDM_02160 PE=4 SV=1	0.852097	7.66679	0.00042859	104.49	80.53	72.932	0.79017	5.75925	0.00042859	104.49	0.847781	8.25556	0.00495297	82.121	0.55603	1.00127	0.00251634	89.47	0.552468	0.917068	0.00823378	75.225	0.852097	7.66679	0.00565092	80.016	0.535152	0.692714	0.00556445	80.277	0.837445	7.33063	0.00343226	89.816	0.801968	6.27485	0.00531893	81.017	0	0	0	0	0	0	0	0	0
V5B7B2	183	>tr|V5B7B2|V5B7B2_TRYCR Uncharacterized protein OS=Trypanosoma cruzi Dm28c GN=TCDM_02160 PE=4 SV=1	0.789406	5.75736	0.00155583	93.551	68.365	93.551	0.545069	0.87733	0.00907115	69.979	0.49967	0	0.00495297	82.121	0.789406	5.75736	0.00155583	93.551	0.499529	0	0.013017	69.255	0.494744	0	0.0144888	67.418	0.765725	5.53243	0.00556445	80.277	0.499951	0	0.00343226	89.816	0.497636	0	0.040275	54.457	0	0	0	0	0	0	0	0	0
V5B7C1	116	>tr|V5B7C1|V5B7C1_TRYCR Uncharacterized protein OS=Trypanosoma cruzi Dm28c GN=TCDM_02180 PE=4 SV=1	1	72.5387	1.98981e-07	141.79	110.38	141.79	0	0	0	0	0.999903	40.1366	0.0191713	73.138	0.99982	37.4555	0.00541061	88.627	0.999774	36.4662	0.00376624	85.7	0.999998	56.2296	0.000105217	118.21	0.999913	40.5819	0.00100991	103.58	0.999959	43.8486	0.000113927	114.39	0.999834	37.7899	0.00253153	95.954	1	72.5387	1.98981e-07	141.79	0.999998	56.7555	7.32059e-06	127.9	0
V5B7C1	122	>tr|V5B7C1|V5B7C1_TRYCR Uncharacterized protein OS=Trypanosoma cruzi Dm28c GN=TCDM_02180 PE=4 SV=1	1	77.4587	2.23354e-19	202.21	157.62	136.61	1	103.272	2.23354e-19	202.21	1	91.3961	4.95026e-19	195.48	0	0	0	0	1	90.696	1.20479e-14	191.97	0	0	0	0	0	0	0	0	0	0	0	0	1	77.4587	2.50278e-05	136.61	0	0	0	0	1	66.707	3.05589e-07	150.65	0
V5B7C1	180	>tr|V5B7C1|V5B7C1_TRYCR Uncharacterized protein OS=Trypanosoma cruzi Dm28c GN=TCDM_02180 PE=4 SV=1	1	79.3243	1.62383e-06	155.16	123.95	95.854	0	0	0	0	0	0	0	0	0	0	0	0	0	0	0	0	0	0	0	0	0	0	0	0	0	0	0	0	0	0	0	0	1	79.5276	1.62383e-06	155.16	1	79.3243	2.07298e-06	152.63	0
V5B7C1	56	>tr|V5B7C1|V5B7C1_TRYCR Uncharacterized protein OS=Trypanosoma cruzi Dm28c GN=TCDM_02180 PE=4 SV=1	0.999867	38.773	5.94745e-06	113.05	102.05	113.05	0	0	0	0	0	0	0	0	0	0	0	0	0	0	0	0	0	0	0	0	0	0	0	0	0	0	0	0	0	0	0	0	0.999867	38.773	5.94745e-06	113.05	0.999597	33.9617	0.000199084	84.398	0
V5B7C1	131	>tr|V5B7C1|V5B7C1_TRYCR Uncharacterized protein OS=Trypanosoma cruzi Dm28c GN=TCDM_02180 PE=4 SV=1	1	77.886	8.81683e-29	212.1	169.07	151.3	1	96.9205	8.81683e-29	190.57	1	99.4683	2.39157e-14	203.74	1	95.3	2.02097e-09	184.11	1	104.395	5.60153e-14	198.37	1	80.9725	2.25094e-09	183.06	1	79.5924	1.11397e-06	172.58	1	122.488	2.9643e-09	179.83	1	82.3951	2.02097e-09	184.11	1	102.362	2.43104e-09	182.25	1	86.8952	2.9643e-09	179.83	1
V5B7C1	175	>tr|V5B7C1|V5B7C1_TRYCR Uncharacterized protein OS=Trypanosoma cruzi Dm28c GN=TCDM_02180 PE=4 SV=1	0.446566	0	2.08141e-05	136.57	98.45	136.57	0	0	0	0	0	0	0	0	0	0	0	0	0	0	0	0	0	0	0	0	0	0	0	0	0	0	0	0	0	0	0	0	0	0	0	0	0.446566	0	2.08141e-05	136.57	0
V5B7C1	177	>tr|V5B7C1|V5B7C1_TRYCR Uncharacterized protein OS=Trypanosoma cruzi Dm28c GN=TCDM_02180 PE=4 SV=1	0.740448	5.42561	0.000263343	116	93.758	116	0	0	0	0	0	0	0	0	0	0	0	0	0	0	0	0	0	0	0	0	0	0	0	0	0	0	0	0	0	0	0	0	0.740448	5.42561	0.000263343	116	0.593288	5.17322	0.000333977	112.58	0
V5B7E7	6	>tr|V5B7E7|V5B7E7_TRYCR Putative retrotransposon hot spot (RHS) protein OS=Trypanosoma cruzi Dm28c GN=TCDM_10450 PE=4 SV=1	0.99739	25.8223	0.00414505	103.31	67.956	91.069	0.990415	20.1425	0.0047404	100.82	0.996347	24.3577	0.00414505	103.31	0.974191	15.7687	0.00702946	91.469	0.968789	14.9192	0.00657377	93.143	0.99739	25.8223	0.00718669	91.069	0.974802	15.8754	0.0121828	88.177	0.984602	18.058	0.00708875	91.318	0.97533	15.9699	0.0121143	78.516	0.954911	13.2589	0.0360493	68.371	0.847466	7.44757	0.0317699	78.264	0.981702
V5B7G1	325	>tr|V5B7G1|V5B7G1_TRYCR CCR4 associated factor OS=Trypanosoma cruzi Dm28c GN=TCDM_08618 PE=4 SV=1	0.691799	3.51152	2.52049e-05	149.31	126.81	149.31	0	0	0	0	0	0	0	0	0	0	0	0	0.576515	1.34256	0.000275803	130.4	0.499968	0	5.4081e-05	145.79	0.691799	3.51152	2.52049e-05	149.31	0.491715	0	0.00136244	108.96	0.499997	0	0.000180065	133.86	0.499078	0	0.0157124	66.989	0.590472	1.917	0.0355044	55.261	0.496993
V5B7G2	1479	>tr|V5B7G2|V5B7G2_TRYCR DNA-directed RNA polymerase OS=Trypanosoma cruzi Dm28c GN=TCDM_10424 PE=3 SV=1	1	134.418	2.82565e-46	250.84	216.74	134.42	1	217.543	2.82565e-46	250.84	1	117.479	1.21067e-25	213.81	1	181.809	7.37058e-26	217.1	1	210.328	1.71052e-25	210.33	1	156.698	1.76458e-34	229.23	1	141.293	4.19898e-13	182.62	1	185.639	1.39522e-19	206.92	1	134.418	1.52646e-18	198.73	1	158.054	1.67429e-25	210.58	1	175.342	1.9568e-25	208.61	1
V5B7G2	1454	>tr|V5B7G2|V5B7G2_TRYCR DNA-directed RNA polymerase OS=Trypanosoma cruzi Dm28c GN=TCDM_10424 PE=3 SV=1	0.952254	12.9982	0.00404755	98.364	76.425	98.364	0	0	0	0	0.952254	12.9982	0.00404755	98.364	0	0	0	0	0	0	0	0	0	0	0	0	0	0	0	0	0.822092	6.65065	0.00594395	93.553	0	0	0	0	0	0	0	0	0	0	0	0	0
V5B7G2	1460	>tr|V5B7G2|V5B7G2_TRYCR DNA-directed RNA polymerase OS=Trypanosoma cruzi Dm28c GN=TCDM_10424 PE=3 SV=1	0.999474	35.2359	0.00404755	98.364	76.425	98.364	0	0	0	0	0.999474	35.2359	0.00404755	98.364	0	0	0	0	0	0	0	0	0	0	0	0	0	0	0	0	0.998116	27.6007	0.00594395	93.553	0	0	0	0	0	0	0	0	0	0	0	0	0
V5B7G2	1461	>tr|V5B7G2|V5B7G2_TRYCR DNA-directed RNA polymerase OS=Trypanosoma cruzi Dm28c GN=TCDM_10424 PE=3 SV=1	0.999141	31.7306	0.00404755	98.364	76.425	98.364	0	0	0	0	0.999141	31.7306	0.00404755	98.364	0	0	0	0	0	0	0	0	0	0	0	0	0	0	0	0	0.99576	23.8028	0.00594395	93.553	0	0	0	0	0	0	0	0	0	0	0	0	0
V5B7G6	638	>tr|V5B7G6|V5B7G6_TRYCR Uncharacterized protein OS=Trypanosoma cruzi Dm28c GN=TCDM_08623 PE=4 SV=1	1	99.0441	0.00127823	104.26	72.535	99.044	0	0	0	0	0	0	0	0	0	0	0	0	0	0	0	0	0	0	0	0	0	0	0	0	0	0	0	0	0	0	0	0	1	78.95	0.00127823	104.26	1	99.0441	0.00197666	99.044	0
V5B7I1	108	>tr|V5B7I1|V5B7I1_TRYCR Uncharacterized protein OS=Trypanosoma cruzi Dm28c GN=TCDM_08585 PE=4 SV=1	1	71.4342	1.48129e-45	243.09	217.17	71.434	1	174.149	3.34397e-26	212.47	1	212.738	1.84724e-45	241.08	1	84.9926	1.46653e-20	207.38	1	164.738	3.94479e-26	210.71	1	159.265	1.48129e-45	243.09	1	72.0903	2.02851e-26	216.31	1	111.571	3.31425e-26	212.55	1	71.4342	2.67555e-26	214.42	0	0	0	0	0	0	0	0	1
V5B7I1	68	>tr|V5B7I1|V5B7I1_TRYCR Uncharacterized protein OS=Trypanosoma cruzi Dm28c GN=TCDM_08585 PE=4 SV=1	0.999998	57.6136	0.0018833	105.52	71.042	105.52	0	0	0	0	0	0	0	0	0	0	0	0	0	0	0	0	0	0	0	0	0	0	0	0	0.999998	57.6136	0.0018833	105.52	0.999482	32.8543	0.00921108	78.674	0	0	0	0	0	0	0	0	0
V5B7I1	71	>tr|V5B7I1|V5B7I1_TRYCR Uncharacterized protein OS=Trypanosoma cruzi Dm28c GN=TCDM_08585 PE=4 SV=1	0.999949	42.9619	0.0018833	105.52	71.042	105.52	0	0	0	0	0	0	0	0	0	0	0	0	0	0	0	0	0	0	0	0	0	0	0	0	0.999949	42.9619	0.0018833	105.52	0.999719	35.51	0.00921108	78.674	0	0	0	0	0	0	0	0	0
V5B7I6	265	>tr|V5B7I6|V5B7I6_TRYCR Uncharacterized protein OS=Trypanosoma cruzi Dm28c GN=TCDM_01961 PE=4 SV=1	0.70509	4.75849	3.09967e-05	67.911	57.234	51.66	0	0	0	0	0	0	0	0	0	0	0	0	0	0	0	0	0.70509	4.75849	0.000393532	51.66	0	0	0	0	0.654932	5.34041	3.09967e-05	67.911	0.411208	0	0.00852126	41.551	0	0	0	0	0	0	0	0	0
V5B7L0	47	>tr|V5B7L0|V5B7L0_TRYCR Uncharacterized protein OS=Trypanosoma cruzi Dm28c GN=TCDM_01990 PE=4 SV=1	1	128.878	9.06699e-49	236.19	215.79	152.28	1	117.819	9.06699e-49	236.19	1	124.463	4.76984e-30	205.25	1	79.913	3.62986e-38	213.71	1	105.874	2.91403e-38	215.39	1	109.509	6.29525e-30	202.18	1	148.351	2.4842e-47	222.3	1	98.2667	1.78843e-38	215.15	1	149.664	2.70607e-22	190.61	1	76.9149	3.62986e-38	213.71	1	157.874	3.60133e-40	222.09	1
V5B7L0	21	>tr|V5B7L0|V5B7L0_TRYCR Uncharacterized protein OS=Trypanosoma cruzi Dm28c GN=TCDM_01990 PE=4 SV=1	1	86.0175	4.64428e-20	209.22	182.19	135.47	0	0	0	0	1	73.5032	0.000302188	127.07	0.999999	59.2494	0.00281326	95.57	1	128.536	9.25145e-06	162.41	0	0	0	0	1	84.9244	2.90403e-09	180.11	1	128.517	1.14133e-09	188.09	1	108.349	4.56153e-10	191.19	1	87.1599	4.64428e-20	209.22	1	86.0175	7.09407e-14	195.87	1
V5B7L0	67	>tr|V5B7L0|V5B7L0_TRYCR Uncharacterized protein OS=Trypanosoma cruzi Dm28c GN=TCDM_01990 PE=4 SV=1	0.821842	6.64077	1.57783e-08	110.85	96.661	101.14	0.821842	6.64077	3.87454e-07	101.14	0.806201	6.24854	2.00846e-05	86.095	0.789349	5.74403	3.09835e-06	91.213	0.796169	5.91766	6.37918e-08	105.74	0.733875	4.51194	4.59058e-05	78.317	0.814424	6.42458	1.57783e-08	110.85	0.799033	6.01672	1.0685e-05	88.927	0.780638	5.51771	1.7462e-05	86.886	0.795813	5.9167	1.7768e-05	86.793	0.785687	5.65013	2.63063e-05	84.221	0.779348
V5B7L0	84	>tr|V5B7L0|V5B7L0_TRYCR Uncharacterized protein OS=Trypanosoma cruzi Dm28c GN=TCDM_01990 PE=4 SV=1	0.885972	12.6093	0.000153984	74.222	59.263	74.222	0	0	0	0	0	0	0	0	0	0	0	0	0	0	0	0	0.404237	1.34651	0.000285149	70.316	0	0	0	0	0	0	0	0	0	0	0	0	0.885972	12.6093	0.000153984	74.222	0.644997	5.62027	0.00032347	69.876	0
V5B7L0	86	>tr|V5B7L0|V5B7L0_TRYCR Uncharacterized protein OS=Trypanosoma cruzi Dm28c GN=TCDM_01990 PE=4 SV=1	0.567186	2.77371	6.74763e-07	97.049	79.209	97.049	0	0	0	0	0.442319	0	0.000233389	71.857	0	0	0	0	0.395451	0	8.63007e-05	76.237	0.567186	2.77371	6.74763e-07	97.049	0	0	0	0	0	0	0	0	0	0	0	0	0	0	0	0	0	0	0	0	0
V5B7L0	87	>tr|V5B7L0|V5B7L0_TRYCR Uncharacterized protein OS=Trypanosoma cruzi Dm28c GN=TCDM_01990 PE=4 SV=1	0.677329	6.23072	1.37246e-06	91.733	71.255	84.125	0	0	0	0	0.442319	0	0.000233389	71.857	0	0	0	0	0.395451	0	8.63007e-05	76.237	0.677329	6.23072	1.37246e-06	91.733	0	0	0	0	0	0	0	0	0	0	0	0	0	0	0	0	0	0	0	0	0
V5B7M8	666	>tr|V5B7M8|V5B7M8_TRYCR Uncharacterized protein OS=Trypanosoma cruzi Dm28c GN=TCDM_08579 PE=4 SV=1	0.784395	5.73477	0.00400854	81.703	64.037	81.703	0	0	0	0	0.784395	5.73477	0.00400854	81.703	0	0	0	0	0	0	0	0	0	0	0	0	0	0	0	0	0	0	0	0	0	0	0	0	0	0	0	0	0	0	0	0	0
V5B7M8	667	>tr|V5B7M8|V5B7M8_TRYCR Uncharacterized protein OS=Trypanosoma cruzi Dm28c GN=TCDM_08579 PE=4 SV=1	0.939599	12.9577	0.000991914	104.94	81.263	59.116	0.749686	4.96839	0.0153639	67.326	0.939599	12.9577	0.0276275	59.116	0.819448	6.7036	0.0172241	65.528	0.480431	0.852912	0.0427249	51.727	0	0	0	0	0	0	0	0	0	0	0	0	0	0	0	0	0	0	0	0	0	0	0	0	0.729112
V5B7N1	95	>tr|V5B7N1|V5B7N1_TRYCR Uncharacterized protein OS=Trypanosoma cruzi Dm28c GN=TCDM_08527 PE=4 SV=1	0.770157	5.52103	0.0133273	62.034	41.477	46.971	0	0	0	0	0	0	0	0	0	0	0	0	0.770157	5.52103	0.0271503	46.971	0.755905	5.05945	0.0362524	44.878	0	0	0	0	0.494383	0.530293	0.0133273	62.034	0	0	0	0	0	0	0	0	0	0	0	0	0
V5B7N1	99	>tr|V5B7N1|V5B7N1_TRYCR Uncharacterized protein OS=Trypanosoma cruzi Dm28c GN=TCDM_08527 PE=4 SV=1	0.7889	6.17101	0.0105092	80.459	59.676	63.906	0	0	0	0	0	0	0	0	0	0	0	0	0	0	0	0	0	0	0	0	0.411691	0	0.0263065	61.015	0.7889	6.17101	0.0105092	80.459	0	0	0	0	0	0	0	0	0	0	0	0	0
V5B7N1	103	>tr|V5B7N1|V5B7N1_TRYCR Uncharacterized protein OS=Trypanosoma cruzi Dm28c GN=TCDM_08527 PE=4 SV=1	0.996782	26.1329	0.00201823	103.02	80.196	103.02	0	0	0	0	0.899322	11.2186	0.0541426	56.461	0	0	0	0	0	0	0	0	0.947345	16.5044	0.00257207	96.562	0.411691	0	0.0263065	61.015	0.991203	22.5673	0.0133273	86.213	0.462489	4.55558	0.0276751	72.316	0	0	0	0	0	0	0	0	0
V5B7N1	105	>tr|V5B7N1|V5B7N1_TRYCR Uncharacterized protein OS=Trypanosoma cruzi Dm28c GN=TCDM_08527 PE=4 SV=1	0.555453	0	0.0137325	86.213	69.475	81.878	0	0	0	0	0	0	0	0	0.349242	1.10048	0.0562987	42.068	0	0	0	0	0.338917	0	0.0646464	51.577	0.398181	0	0.0262034	61.096	0.555453	0	0.0137325	86.213	0.384293	1.42116	0.042259	48.51	0	0	0	0	0	0	0	0	0
V5B7N1	165	>tr|V5B7N1|V5B7N1_TRYCR Uncharacterized protein OS=Trypanosoma cruzi Dm28c GN=TCDM_08527 PE=4 SV=1	0.907004	9.89145	4.97426e-06	172.11	117.86	172.11	0.799827	6.01591	0.000967905	123.95	0.631043	2.33084	0.000250232	145.23	0.712446	3.94032	0.000996543	122.55	0.907004	9.89145	4.97426e-06	172.11	0.880219	8.66202	0.000106044	155.99	0	0	0	0	0	0	0	0	0.722272	4.15082	0.000900416	125.36	0	0	0	0	0	0	0	0	0
V5B7N1	166	>tr|V5B7N1|V5B7N1_TRYCR Uncharacterized protein OS=Trypanosoma cruzi Dm28c GN=TCDM_08527 PE=4 SV=1	0.999448	32.5766	3.15459e-13	199.4	123.66	196.02	0.964391	14.327	9.84263e-06	165.58	0.98767	19.0366	3.31709e-13	198.97	0.995907	23.8616	3.41282e-06	174.21	0.989913	19.9182	5.39002e-13	193.49	0.995272	23.2325	4.33956e-13	196.27	0.998762	29.0685	1.54742e-08	179.67	0.996056	24.0238	4.38381e-13	196.15	0.994767	22.7899	9.42468e-09	184.98	0	0	0	0	0	0	0	0	0.99918
V5B7N1	587	>tr|V5B7N1|V5B7N1_TRYCR Uncharacterized protein OS=Trypanosoma cruzi Dm28c GN=TCDM_08527 PE=4 SV=1	0.996112	24.186	0.010505	76.165	49.016	76.165	0	0	0	0	0	0	0	0	0	0	0	0	0	0	0	0	0	0	0	0	0	0	0	0	0	0	0	0	0.996112	24.186	0.010505	76.165	0	0	0	0	0	0	0	0	0
V5B7N1	231	>tr|V5B7N1|V5B7N1_TRYCR Uncharacterized protein OS=Trypanosoma cruzi Dm28c GN=TCDM_08527 PE=4 SV=1	0.999052	30.2778	1.72528e-09	165.58	124.98	163.49	0.999052	30.2778	1.72528e-09	165.58	0	0	0	0	0	0	0	0	0	0	0	0	0	0	0	0	0	0	0	0	0	0	0	0	0	0	0	0	0	0	0	0	0	0	0	0	0
V5B7N1	26	>tr|V5B7N1|V5B7N1_TRYCR Uncharacterized protein OS=Trypanosoma cruzi Dm28c GN=TCDM_08527 PE=4 SV=1	0.999852	38.7045	0.000333689	140.01	89.523	124.38	0.999599	34.067	0.0009639	123.26	0.999744	38.0985	0.000333689	140.01	0.998902	31.5594	0.00105826	121.21	0.999674	37.0779	0.000912227	124.38	0.999475	35.0961	0.000845828	125.82	0.998556	28.7174	0.0009639	123.26	0.999852	38.7045	0.000912227	124.38	0.999831	38.29	0.000719231	128.57	0	0	0	0	0	0	0	0	0.996481
V5B7N8	187	>tr|V5B7N8|V5B7N8_TRYCR Uncharacterized protein OS=Trypanosoma cruzi Dm28c GN=TCDM_02031 PE=4 SV=1	0.66877	5.21035	5.07291e-05	78.645	60.29	78.645	0	0	0	0	0.66877	5.21035	5.07291e-05	78.645	0	0	0	0	0	0	0	0	0	0	0	0	0	0	0	0	0	0	0	0	0	0	0	0	0	0	0	0	0	0	0	0	0
V5B7P2	401	>tr|V5B7P2|V5B7P2_TRYCR Uncharacterized protein OS=Trypanosoma cruzi Dm28c GN=TCDM_08494 PE=4 SV=1	0.999796	38.546	5.09305e-06	177.93	123.92	62.077	0.992906	21.5204	0.00167167	147.7	0.996067	26.0034	0.0018124	146.59	0.999577	33.7372	0.00152494	148.85	0.995421	23.7493	0.000555393	159.12	0.99955	34.3489	5.09305e-06	177.93	0.994135	22.4939	0.00120439	152	0.997927	26.9596	0.00260865	140.31	0.997325	26.3248	0.00599322	127.78	0.987887	19.1412	0.00739345	123.95	0.995163	23.1911	0.00286249	138.31	0.9973
V5B7P2	273	>tr|V5B7P2|V5B7P2_TRYCR Uncharacterized protein OS=Trypanosoma cruzi Dm28c GN=TCDM_08494 PE=4 SV=1	0.984668	18.7055	9.11148e-05	70.637	55.503	54.711	0	0	0	0	0	0	0	0	0	0	0	0	0	0	0	0	0	0	0	0	0	0	0	0	0	0	0	0	0	0	0	0	0	0	0	0	0.984668	18.7055	9.11148e-05	70.637	0
V5B7P2	390	>tr|V5B7P2|V5B7P2_TRYCR Uncharacterized protein OS=Trypanosoma cruzi Dm28c GN=TCDM_08494 PE=4 SV=1	0.993574	21.8929	3.68684e-05	154.39	107.15	154.39	0	0	0	0	0.993574	21.8929	3.68684e-05	154.39	0	0	0	0	0	0	0	0	0	0	0	0	0	0	0	0	0	0	0	0	0	0	0	0	0	0	0	0	0	0	0	0	0
V5B7P2	122	>tr|V5B7P2|V5B7P2_TRYCR Uncharacterized protein OS=Trypanosoma cruzi Dm28c GN=TCDM_08494 PE=4 SV=1	1	65.6135	1.98691e-06	163.9	148.27	154.66	0	0	0	0	0.99074	21.6277	0.0271924	68.329	0.999817	36.5978	1.78227e-05	133.53	0.999989	50.6527	3.53326e-05	154.81	1	65.6135	2.1381e-05	154.66	0.999958	44.5352	0.00289496	108.14	0.999892	41.6924	0.00822269	118.08	0.999987	46.0448	1.98691e-06	163.9	0	0	0	0	0	0	0	0	0.996817
V5B7P2	125	>tr|V5B7P2|V5B7P2_TRYCR Uncharacterized protein OS=Trypanosoma cruzi Dm28c GN=TCDM_08494 PE=4 SV=1	0.798865	5.98726	2.1381e-05	154.66	120.27	109.23	0	0	0	0	0	0	0	0	0.793626	5.84916	0.00358648	120.42	0.742391	4.62366	0.00738682	111.25	0.67296	3.87782	2.1381e-05	154.66	0.755853	4.90274	0.00867196	108.14	0.798865	5.98726	0.00822269	109.23	0.499995	0	0.00875315	107.95	0	0	0	0	0	0	0	0	0
V5B7P2	243	>tr|V5B7P2|V5B7P2_TRYCR Uncharacterized protein OS=Trypanosoma cruzi Dm28c GN=TCDM_08494 PE=4 SV=1	0.990668	20.5927	0.000957765	93.062	74.591	70.121	0.971803	15.3753	0.0486844	51.688	0	0	0	0	0.955968	13.3668	0.000957765	93.062	0	0	0	0	0.990668	20.5927	0.00678153	74.444	0	0	0	0	0	0	0	0	0	0	0	0	0	0	0	0	0	0	0	0	0
V5B7P3	64	>tr|V5B7P3|V5B7P3_TRYCR Uncharacterized protein OS=Trypanosoma cruzi Dm28c GN=TCDM_02038 PE=4 SV=1	1	117.52	0.00449545	117.52	56.829	117.52	0	0	0	0	0	0	0	0	0	0	0	0	0	0	0	0	0	0	0	0	0	0	0	0	0	0	0	0	0	0	0	0	1	87.7889	0.0217601	87.789	1	117.52	0.00449545	117.52	0
V5B7R0	232	>tr|V5B7R0|V5B7R0_TRYCR Uncharacterized protein OS=Trypanosoma cruzi Dm28c GN=TCDM_08461 PE=4 SV=1	1	80.4135	2.3725e-06	175.6	150.64	141.65	0.999999	59.612	0.000603237	131.08	1	71.3769	0.000244029	145.61	0.999996	54.2822	0.000850017	125.73	0.999996	53.8354	0.000971222	123.1	1	63.4147	0.000777608	127.3	0.999999	62.48	0.000176865	149.82	1	67.1154	0.000392445	136.33	0.999981	47.2423	0.00212772	108.66	1	83.4932	2.3725e-06	175.6	1	80.4135	0.000307467	141.65	1
V5B7R0	77	>tr|V5B7R0|V5B7R0_TRYCR Uncharacterized protein OS=Trypanosoma cruzi Dm28c GN=TCDM_08461 PE=4 SV=1	0.872789	8.36384	7.46523e-16	193.77	80.803	112.03	0	0	0	0	0	0	0	0	0	0	0	0	0	0	0	0	0	0	0	0	0.872789	8.36384	0.00164547	112.03	0	0	0	0	0.716308	4.02263	6.06363e-05	149.31	0.799502	6.00738	7.34107e-05	148.41	0	0	0	0	0.507183
V5B7R0	78	>tr|V5B7R0|V5B7R0_TRYCR Uncharacterized protein OS=Trypanosoma cruzi Dm28c GN=TCDM_08461 PE=4 SV=1	0.998408	27.9731	1.56668e-16	204.81	75.517	173.77	0.909271	10.0095	0.000158982	142.4	0.971673	15.3534	4.92014e-07	166.86	0.998408	27.9731	2.06708e-07	173.77	0.996155	24.1412	4.16994e-07	168.68	0.944287	12.2917	2.41439e-07	172.93	0.996591	24.6641	4.68109e-11	188.71	0.990814	20.3285	3.701e-16	200.81	0.964414	14.798	3.8588e-05	153.92	0.991789	20.8209	6.71674e-16	195.17	0.981534	17.2552	1.56668e-16	204.81	0.996331
V5B7R1	219	>tr|V5B7R1|V5B7R1_TRYCR Uncharacterized protein OS=Trypanosoma cruzi Dm28c GN=TCDM_14161 PE=4 SV=1	0.999985	48.1342	1.08845e-05	130.72	107.89	114.21	0.999834	37.7998	0.000100097	119.18	0.9999	40.025	0.00266754	98.766	0.999985	48.1342	0.000246827	115.58	0.847242	7.44146	0.0128618	81.06	0	0	0	0	0.998204	27.6183	0.027474	65.023	0.999479	32.8548	0.0117366	82.517	0.992476	21.2033	0.0103499	84.312	0.998998	29.9933	0.00060185	106.88	0.999066	30.2951	3.2314e-05	121.38	0.999877
V5B7R2	409	>tr|V5B7R2|V5B7R2_TRYCR Nitrate reductase OS=Trypanosoma cruzi Dm28c GN=TCDM_08466 PE=3 SV=1	1	83.6916	2.16213e-11	191.15	156.28	117.13	0	0	0	0	0	0	0	0	0	0	0	0	0	0	0	0	0	0	0	0	0	0	0	0	0	0	0	0	0	0	0	0	1	123.141	2.16213e-11	191.15	1	83.6916	5.86565e-11	187.56	0
V5B7R2	81	>tr|V5B7R2|V5B7R2_TRYCR Nitrate reductase OS=Trypanosoma cruzi Dm28c GN=TCDM_08466 PE=3 SV=1	0.998743	29.4685	4.14982e-07	140.12	104.69	121.97	0	0	0	0	0	0	0	0	0	0	0	0	0.773045	5.95792	0.026938	72.864	0	0	0	0	0	0	0	0	0.838006	10.0504	0.0336381	67.88	0	0	0	0	0.93061	12.1409	6.21e-07	135.31	0.998743	29.4685	4.14982e-07	140.12	0
V5B7R2	85	>tr|V5B7R2|V5B7R2_TRYCR Nitrate reductase OS=Trypanosoma cruzi Dm28c GN=TCDM_08466 PE=3 SV=1	0.975906	16.1046	0.000430304	114.85	93.752	114.85	0	0	0	0	0	0	0	0	0	0	0	0	0	0	0	0	0	0	0	0	0	0	0	0	0	0	0	0	0	0	0	0	0.975906	16.1046	0.000430304	114.85	0.850837	7.73012	0.00246893	102.73	0
V5B7R9	430	>tr|V5B7R9|V5B7R9_TRYCR Uncharacterized protein OS=Trypanosoma cruzi Dm28c GN=TCDM_08482 PE=4 SV=1	0.999718	35.4956	0.000140375	153	108.39	116.04	0	0	0	0	0	0	0	0	0	0	0	0	0	0	0	0	0	0	0	0	0	0	0	0	0	0	0	0	0	0	0	0	0.999325	31.7019	0.000400713	135.81	0.999718	35.4956	0.000140375	153	0
V5B7S8	37	>tr|V5B7S8|V5B7S8_TRYCR Uncharacterized protein OS=Trypanosoma cruzi Dm28c GN=TCDM_10338 PE=4 SV=1	0.999995	53.3229	0.000711081	147.73	114.54	147.73	0	0	0	0	0	0	0	0	0	0	0	0	0	0	0	0	0	0	0	0	0	0	0	0	0	0	0	0	0	0	0	0	0.999995	53.3229	0.000711081	147.73	0.999933	41.7514	0.00113735	123.11	0
V5B7T1	309	>tr|V5B7T1|V5B7T1_TRYCR Peroxisome targeting signal 1 receptor OS=Trypanosoma cruzi Dm28c GN=TCDM_08436 PE=4 SV=1	1	126.625	1.49238e-18	169.63	147.09	126.62	1	101.053	2.07221e-10	139.97	1	144.36	1.14602e-10	144.36	1	79.27	1.4666e-06	102.76	0	0	0	0	1	81.1127	2.04518e-06	100.69	1	73.2688	0.000316402	73.269	1	136.883	1.49238e-18	169.63	1	124.482	1.35104e-08	127.68	0	0	0	0	0	0	0	0	1
[truncated: 6,275 more rows]
[truncated: 69 more columns]

## Sheet: DES St&hM
NZ_St2hR1	NZ_St2hR2	NZ_Ad12hR1	NZ_Ad12hR2	NZ_Ad24hR1	NZ_Ad24hR2	NZ_Ad48hR1	NZ_Ad48hR2	NZ_Ad72hR1	NZ_Ad72hR2	NZ_Mt72hR1	NZ_Mt72hR2	Amino acid	Charge	Prosite name	SMART name	Interpro name	GOBP name	GOMF name	GOCC name	KEGG name	Pfam	Student's T-test Significant NZ_St_NZ_AdhM	Student's T-test significant	Localization prob	PEP	Score	Delta score	Score for localization	Mass error [ppm]	Intensity	Position	-Log Student's T-test p-value NZ_St_NZ_AdhM	Student's T-test q-value NZ_St_NZ_AdhM	Student's T-test Difference NZ_St_NZ_AdhM	Student's T-test Test statistic NZ_St_NZ_AdhM	Positions within proteins	Leading proteins	Sequence window	Protein	Proteins sty_1	Proteins prot	Fasta headers
[truncated: 41 more rows]

[truncated: 3 more sheets: DES hM&lM, DES hM&Mt, DES lM&Mt]
