# Supplementary material for: Quantitative proteome and phosphoproteome analyses highlight the adherent population during Trypanosoma cruzi metacyclogenesis
Source: Sci Rep. 2017 Aug 29;7:9899. doi: 10.1038/s41598-017-10292-3 (PMC5574995; doi:10.1038/s41598-017-10292-3)
Supplement: Supplementary file 12 — Table S11. [file 41598_2017_10292_MOESM12_ESM.xls]

## Sheet: ProteinsGroups_DESs
Table S11. Description of each DES during T. cruzi metacyclogenesis phosphoproteome dataset acquisition after applying a multiple-sample test (one-way ANOVA and Benjamini-Hochberg for controlling the FDR) with p < 0.01 and q < 0.025.
Proteins Uniprot Id	Cluster	NZ_StR1	NZ_StR2	NZ_AdhMR1	NZ_AdhMR2	NZ_AdlMR1	NZ_AdlMR2	NZ_MtR1	NZ_MtR2	Amino acid	Charge	Prosite name	SMART name	Interpro name	GOBP name	GOMF name	GOCC name	KEGG name	Pfam	ANOVA Significant	Localization prob	PEP	Score	Delta score	Score for localization	Mass error [ppm]	Intensity	Position	ANOVA p value	ANOVA q-value	Positions within proteins	Leading proteins	Sequence window	Protein	Proteins prot	Fasta headers
V5A515	Cluster 1	10.7753	10.812	10.359	10.5972	9.71616	9.74514	10.1346	10.0591	S	2			DH_sc/Rdtase_SDR;Glc/ribitol_DH;NAD(P)-bd_dom		catalytic activity;oxidoreductase activity			adh_short	+	1	0.000315755	141.13	100.65	141.13	0.56208	173260000	226	0.000407985	0.00474636	226	V5A515	LGTHETVEHPHNRYGSPLFTSYKCTKAALNM	V5A515	V5A515	>tr|V5A515|V5A515_TRYCR Short chain dehydrogenase OS=Trypanosoma cruzi Dm28c GN=TCDM_12658 PE=4 SV=1
V5AND5	Cluster 2	8.63715	9.03648	8.64367	8.62711	8.50963	8.48443	9.85042	9.70143	S	2		ELFV_dehydrog	Glu/Leu/Phe/Val_DH;Glu/Leu/Phe/Val_DH_C;NAD(P)-bd_dom	amine metabolic process;carboxylic acid metabolic process;cellular amine metabolic process;cellular amino acid metabolic process;cellular ketone metabolic process;cellular metabolic process;cellular nitrogen compound metabolic process;cellular process;metabolic process;nitrogen compound metabolic process;organic acid metabolic process;oxoacid metabolic process;primary metabolic process;small mole…	catalytic activity;oxidoreductase activity			ELFV_dehydrog	+	0.996143	0.000882813	112.42	97.523	101.75	0.59142	180530000	224	4.12294e-05	0.00121111	224	V5AND5	VAISGLEMSQNAARLSWTAEEVEQKLREIMN	V5AND5	V5AND5	>tr|V5AND5|V5AND5_TRYCR Glutamate dehydrogenase OS=Trypanosoma cruzi Dm28c GN=TCDM_10134 PE=3 SV=1
V5APD7	Cluster 1	10.8828	11.2886	10.7517	10.601	10.6282	10.5852	9.46375	9.88731	S	2		WD40	WD40/YVTN_repeat-like_dom;WD40_repeat;WD40_repeat_dom						+	0.928822	1.093e-15	173.55	134.61	81.346	-0.51794	399480000	653	0.00106235	0.00815854	653	V5APD7	KLLGVSDAMQTPMEGSSTLGEFTRSSVLSDL	V5APD7	V5APD7	>tr|V5APD7|V5APD7_TRYCR Uncharacterized protein OS=Trypanosoma cruzi Dm28c GN=TCDM_09738 PE=4 SV=1
V5APL8	Cluster 2	10.4551	10.4036	10.2318	10.2581	10.1701	10.1153	10.9018	10.9713	S	2	CALPAIN_CAT	CysPc	Peptidase_C2_calpain_cat		calcium-dependent cysteine-type endopeptidase activity;catalytic activity;cysteine-type endopeptidase activity;cysteine-type peptidase activity;endopeptidase activity;hydrolase activity;peptidase activity;peptidase activity, acting on L-amino acid peptides	cell part;intracellular		Peptidase_C2	+	0.999839	0.000444296	134.06	96.533	134.06	0.53552	1429900000	1688	4.00263e-06	0.000391925	1688	V5APL8	LASDREYLQPNPLKVSLTQLPLDRDDVFHSL	V5APL8	V5APL8	>tr|V5APL8|V5APL8_TRYCR Uncharacterized protein OS=Trypanosoma cruzi Dm28c GN=TCDM_09599 PE=4 SV=1
V5APL8	Cluster 3	9.20682	9.58994	10.2344	10.2398	10.1486	10.2183	9.38938	9.08168	S	2	CALPAIN_CAT	CysPc	Peptidase_C2_calpain_cat		calcium-dependent cysteine-type endopeptidase activity;catalytic activity;cysteine-type endopeptidase activity;cysteine-type peptidase activity;endopeptidase activity;hydrolase activity;peptidase activity;peptidase activity, acting on L-amino acid peptides	cell part;intracellular		Peptidase_C2	+	0.999971	1.08748e-21	182.62	160.79	139.12	0.18532	266430000	420	7.53849e-05	0.00177154	420	V5APL8	GLPLEKLPLDEDETFSQIELEMAGLKLADPA	V5APL8	V5APL8	>tr|V5APL8|V5APL8_TRYCR Uncharacterized protein OS=Trypanosoma cruzi Dm28c GN=TCDM_09599 PE=4 SV=1
V5AR37	Cluster 5	11.2671	11.5667	11.5072	11.4226	11.6101	11.5024	10.4038	10.8616	S	2	WD_REPEATS_2;WD_REPEATS_REGION	WD40	WD40/YVTN_repeat-like_dom;WD40_repeat;WD40_repeat_dom					WD40	+	1	5.58668e-33	217.39	159.31	154.08	-0.46063	382400000	107	0.00142723	0.00986467	107	V5AR37	PIHTVSSPSVTSARVSPVACSEVPVVAFDSS	V5AR37	V5AR37	>tr|V5AR37|V5AR37_TRYCR Uncharacterized protein OS=Trypanosoma cruzi Dm28c GN=TCDM_08984 PE=4 SV=1
V5AR59	Cluster 5	12.1238	12.2352	12.517	12.5318	11.9933	11.8444	11.4674	11.4268	S	2									+	0.999878	0.000420792	135.04	93.962	135.04	0.60511	214020000	281	0.000106921	0.00216608	281	V5AR59	GKSQGKATNKGKRSASIESNIGRFGSTEKSP	V5AR59	V5AR59	>tr|V5AR59|V5AR59_TRYCR Uncharacterized protein OS=Trypanosoma cruzi Dm28c GN=TCDM_08965 PE=4 SV=1
V5ARJ7	Cluster 5	13.7902	13.1952	12.5034	12.4825	12.4183	12.2575	12.7469	12.958	T	2			ZC2HC1						+	0.999949	1.01644e-10	189.04	108.12	156.11	-1.8347	1286400000	371	0.00331869	0.0179699	371	V5ARJ7	SSRQQRGTVGGISLGTPSRVNPPMQFDDMPV	V5ARJ7	V5ARJ7	>tr|V5ARJ7|V5ARJ7_TRYCR Uncharacterized protein OS=Trypanosoma cruzi Dm28c GN=TCDM_08801 PE=4 SV=1
V5ARY9	Cluster 5	12.3151	12.4697	12.0063	11.918	12.0584	11.8393	11.7754	11.7551	S	3			Calcineurin-like_PHP_apaH;Metallo-depent_PP-like		catalytic activity;hydrolase activity			Metallophos	+	0.999969	2.52264e-15	166.57	134.66	118.24	0.51181	1653700000	31	0.00387106	0.0196905	31	V5ARY9	LSNGARVVDSVQRPESAPTTSVAAALKDVMG	V5ARY9	V5ARY9	>tr|V5ARY9|V5ARY9_TRYCR Serine/threonine protein phosphatase OS=Trypanosoma cruzi Dm28c GN=TCDM_08628 PE=4 SV=1
V5AS97	Cluster 5	11.8084	11.8377	11.4203	11.4497	11.6162	11.4036	10.9853	11.1065	S	2									+	0.999999	2.53101e-19	212.68	176.05	164.48	0.44992	778320000	492	0.00264001	0.0152808	492	V5AS97	ANHHGSGDRRNNRSLSFYSYGNRSARLLAIE	V5AS97	V5AS97	>tr|V5AS97|V5AS97_TRYCR Uncharacterized protein OS=Trypanosoma cruzi Dm28c GN=TCDM_08432 PE=4 SV=1
V5AS97	Cluster 5	11.5825	11.7154	11.4759	11.4598	11.6415	11.5903	10.8085	11.1677	S	2									+	0.999997	8.29245e-37	244.73	199.45	204.32	0.68082	277510000	490	0.000296664	0.00383055	490	V5AS97	DSANHHGSGDRRNNRSLSFYSYGNRSARLLA	V5AS97	V5AS97	>tr|V5AS97|V5AS97_TRYCR Uncharacterized protein OS=Trypanosoma cruzi Dm28c GN=TCDM_08432 PE=4 SV=1
V5AS97	Cluster 5	11.1108	11.2916	11.1057	10.9209	11.2089	11.1163	10.0795	10.4663	S	2									+	0.992615	0.00030902	151.59	83.128	120.45	-0.13102	750380000	232	0.00465367	0.0224101	232	V5AS97	SALVDARRDRNFGTTSPVRDADARVRQVLNE	V5AS97	V5AS97	>tr|V5AS97|V5AS97_TRYCR Uncharacterized protein OS=Trypanosoma cruzi Dm28c GN=TCDM_08432 PE=4 SV=1
V5AT23	Cluster 5	11.1313	11.4858	11.4914	11.5198	11.6608	11.4294	12.0334	12.0001	T	2			VPS13;VPSAP_dom					DUF1162	+	1	5.58077e-06	165.51	132.51	135.81	0.066401	523560000	1548	0.00450849	0.0220728	1548	V5AT23	GNSRTRVSFARDFAATCFVGHKSILAAVNSP	V5AT23	V5AT23	>tr|V5AT23|V5AT23_TRYCR Uncharacterized protein OS=Trypanosoma cruzi Dm28c GN=TCDM_08061 PE=4 SV=1
V5AT23	Cluster 5	12.1075	12.3076	11.6307	11.5422	11.6355	11.4517	11.838	12.0465	S	2			VPS13;VPSAP_dom					DUF1162	+	1	1.06531e-71	269.39	210.63	252.41	-0.049269	810540000	1562	0.000449178	0.00512412	1562	V5AT23	ATCFVGHKSILAAVNSPVATAEAKTTMEIDK	V5AT23	V5AT23	>tr|V5AT23|V5AT23_TRYCR Uncharacterized protein OS=Trypanosoma cruzi Dm28c GN=TCDM_08061 PE=4 SV=1
V5ATM3	Cluster 5	11.7607	11.8046	11.655	11.6143	11.559	11.5622	10.9847	11.0983	S	2			ATPase_dyneun-rel_AAA;DHC_fam;Dynein_heavy_dom-2;P-loop_NTPase	cellular component movement;cellular process;microtubule-based movement;microtubule-based process	adenyl nucleotide binding;adenyl ribonucleotide binding;ATP binding;ATPase activity;binding;catalytic activity;hydrolase activity;hydrolase activity, acting on acid anhydrides;hydrolase activity, acting on acid anhydrides, in phosphorus-containing anhydrides;microtubule motor activity;motor activity;nucleoside-triphosphatase activity;nucleotide binding;purine nucleotide binding;purine ribonucleos…			AAA_5;DHC_N2	+	0.999995	1.11649e-19	218.02	156.25	198.52	0.12425	1553900000	137	1.3301e-06	0.000260477	137	V5ATM3	QPKYREEELKRILTISFAENKAATLSFKRAP	V5ATM3	V5ATM3	>tr|V5ATM3|V5ATM3_TRYCR Dynein heavy chain OS=Trypanosoma cruzi Dm28c GN=TCDM_07854 PE=4 SV=1
V5AUL7	Cluster 5	12.5907	12.7892	12.5285	12.3837	12.1874	12.3002	12.2413	12.2822	S	2	PROTEIN_KINASE_DOM;PROTEIN_KINASE_TYR		Kinase-like_dom;Prot_kinase_dom;Tyr_kinase_AS		adenyl nucleotide binding;adenyl ribonucleotide binding;ATP binding;binding;catalytic activity;kinase activity;nucleotide binding;phosphotransferase activity, alcohol group as acceptor;protein kinase activity;purine nucleotide binding;purine ribonucleoside triphosphate binding;purine ribonucleotide binding;ribonucleotide binding;transferase activity;transferase activity, transferring phosphorus-c…			Pkinase	+	1	7.78481e-25	216.53	179.96	102.15	0.087352	2436600000	797	0.00452043	0.0220395	797	V5AUL7	NYEAAAEAAGLPRLPSETGIYDVGTLLRVGA	V5AUL7	V5AUL7	>tr|V5AUL7|V5AUL7_TRYCR Uncharacterized protein OS=Trypanosoma cruzi Dm28c GN=TCDM_07411 PE=4 SV=1
V5AUU0	Cluster 1	10.8888	10.9604	10.7906	10.8579	10.5855	10.5884	9.20191	9.42884	S	2	WD_REPEATS_2;WD_REPEATS_REGION	WD40	Coatomer_WD-assoc_reg;COPB2;G-protein_beta_WD-40_rep;WD40/YVTN_repeat-like_dom;WD40_repeat;WD40_repeat_dom	cellular process;establishment of localization;establishment of localization in cell;establishment of protein localization;intracellular protein transport;intracellular transport;protein transport;transport;vesicle-mediated transport	structural molecule activity	cell part;cytoplasmic part;intracellular part;macromolecular complex;membrane coat;membrane part;protein complex		Coatomer_WDAD;WD40	+	0.999997	1.51938e-24	211.11	166.67	211.11	0.10209	641430000	810	2.29785e-07	0.000269998	810	V5AUU0	AYPNLFPNMRTVLSVSPPLSQVVERTPQRSA	V5AUU0	V5AUU0	>tr|V5AUU0|V5AUU0_TRYCR Beta prime cop protein OS=Trypanosoma cruzi Dm28c GN=TCDM_07381 PE=4 SV=1
V5AUX6	Cluster 2	10.0693	10.2782	9.84805	9.90766	9.50694	9.6346	10.092	10.314	S	2	MVP		MVP_shoulder;Vault_N					MVP_shoulder;Vault	+	0.986438	4.47738e-31	194.1	170.89	121.35	0.71844	148860000	833	0.00102767	0.00810414	833	V5AUX6	VNLFNTAQGLIDAGSSAHEHP__________	V5AUX6	V5AUX6	>tr|V5AUX6|V5AUX6_TRYCR Major vault protein OS=Trypanosoma cruzi Dm28c GN=TCDM_07264 PE=4 SV=1
V5AVH4	Cluster 5	11.2546	11.918	11.1524	11.3841	10.6598	10.7193	11.9682	12.0062	T	3			C2_dom						+	1	3.88736e-11	161.91	123.92	118.23	1.4401	1720500000	171	0.00190525	0.0118448	171	V5AVH4	AEEVRDVHSDVELPATPVLTGATSIVPKGSR	V5AVH4	V5AVH4	>tr|V5AVH4|V5AVH4_TRYCR Uncharacterized protein OS=Trypanosoma cruzi Dm28c GN=TCDM_07018 PE=4 SV=1
V5AVL7	Cluster 5	11.975	12.2925	11.7044	11.5487	11.1699	10.995	11.1632	11.1178	S	2	PH_DOMAIN	PH	PH_domain;PH_like_dom					PH	+	0.996732	4.585e-10	169.77	147.44	116.98	-0.75909	709380000	48	0.00141144	0.00981329	48	V5AVL7	VKGPPPVKPAGPALTSPKNKPVALNKNGVSS	V5AVL7	V5AVL7	>tr|V5AVL7|V5AVL7_TRYCR Uncharacterized protein OS=Trypanosoma cruzi Dm28c GN=TCDM_14292 PE=4 SV=1
V5AXX8	Cluster 5	11.4903	11.4395	11.1563	11.0801	11.1042	11.0886	11.1999	11.3699	S	2									+	1	3.84842e-14	201.3	135.61	163.62	0.11056	378240000	890	0.00140689	0.00983988	890	V5AXX8	SSWRHDKSPLDAFGGSVRRGVTAMKFTPTPV	V5AXX8	V5AXX8	>tr|V5AXX8|V5AXX8_TRYCR Uncharacterized protein OS=Trypanosoma cruzi Dm28c GN=TCDM_05787 PE=4 SV=1
V5AYP7	Cluster 5	10.7251	11.0353	11.0718	11.0157	10.7816	10.7464	10.6998	10.7014	S	2	CHAP		CHAP_dom;GSPS_pre-ATP-grasp-like_dom;PreATP-grasp_dom					CHAP;GSP_synth	+	0.999999	2.00506e-16	197.1	145.34	148.97	0.25531	1531500000	612	0.0044258	0.0218501	612	V5AYP7	GTGVREDTTIITGLESPFRALRVYQGAQRRP	V5AYP7	V5AYP7	>tr|V5AYP7|V5AYP7_TRYCR Trypanothione synthetase OS=Trypanosoma cruzi Dm28c GN=TCDM_05464 PE=4 SV=1
V5AZQ0	Cluster 1	9.91009	10.1013	9.98519	9.79192	9.91155	9.76309	9.10404	8.77081	S	2									+	0.990409	7.81219e-11	179.55	160.45	179.55	0.24299	857220000	522	1.49099e-05	0.000700767	522	V5AZQ0	RPTSVSPRSSRRAALSTIAEESSRLREIEAR	V5AZQ0	V5AZQ0	>tr|V5AZQ0|V5AZQ0_TRYCR Uncharacterized protein OS=Trypanosoma cruzi Dm28c GN=TCDM_05004 PE=4 SV=1
V5AZQ0	Cluster 4	10.7826	11.0092	10.6786	10.7012	10.603	10.6336	9.66482	9.54892	T	2									+	1	2.523e-11	191.66	147.71	166.38	0.25303	267750000	435	2.57122e-06	0.000302118	435	V5AZQ0	DDPVGKFPYQSPSDLTVTQRSSRARTEHQRF	V5AZQ0	V5AZQ0	>tr|V5AZQ0|V5AZQ0_TRYCR Uncharacterized protein OS=Trypanosoma cruzi Dm28c GN=TCDM_05004 PE=4 SV=1
V5AZQ0	Cluster 4	9.99575	10.2449	10.0267	10.0844	10.2202	10.3843	8.60983	8.46687	S	2									+	0.999999	1.94541e-16	197.41	129.42	144.3	-0.12547	905290000	432	2.57122e-06	0.000335687	432	V5AZQ0	GQNDDPVGKFPYQSPSDLTVTQRSSRARTEH	V5AZQ0	V5AZQ0	>tr|V5AZQ0|V5AZQ0_TRYCR Uncharacterized protein OS=Trypanosoma cruzi Dm28c GN=TCDM_05004 PE=4 SV=1
V5AZQ0	Cluster 4	9.99575	10.2449	10.0267	10.0844	10.2202	10.3843	8.60983	8.46687	S	2									+	1	0.000147448	139.38	86.031	135.36	0.093528	156850000	600	0.000225319	0.00318976	600	V5AZQ0	NMMEPQKNDIPVRSQSPILRSGQQHPLQKND	V5AZQ0	V5AZQ0	>tr|V5AZQ0|V5AZQ0_TRYCR Uncharacterized protein OS=Trypanosoma cruzi Dm28c GN=TCDM_05004 PE=4 SV=1
V5AZQ0	Cluster 5	11.6919	11.8943	11.493	11.471	11.4333	11.422	11.1156	11.0479	S	2									+	0.999999	8.66503e-69	274.16	221.99	232.01	0.27787	6282300000	616	0.000182461	0.00285855	616	V5AZQ0	PILRSGQQHPLQKNDSTDVLHAPYLEKHRGS	V5AZQ0	V5AZQ0	>tr|V5AZQ0|V5AZQ0_TRYCR Uncharacterized protein OS=Trypanosoma cruzi Dm28c GN=TCDM_05004 PE=4 SV=1
V5AZQ5	Cluster 2	10.4813	10.2892	9.73354	10.0117	9.92396	9.35954	10.7678	10.9148	S	2									+	0.989414	0.000276645	128.35	78.872	106.55	-0.25381	47537000	203	0.00174547	0.0113311	203	V5AZQ5	GAVEFNVAPPPRSAGSSIFPTARRSQQGQSP	V5AZQ5	V5AZQ5	>tr|V5AZQ5|V5AZQ5_TRYCR Uncharacterized protein OS=Trypanosoma cruzi Dm28c GN=TCDM_05011 PE=4 SV=1
V5B059	Cluster 1	11.2869	11.5436	11.1968	10.9839	11.2973	11.0399	9.79391	9.35636	S	3	ZF_C3H1	ZnF_C3H1	Znf_CCCH		binding;cation binding;ion binding;metal ion binding				+	0.999989	0.000280701	116.9	90.149	96.371	0.33045	1098400000	547	2.66405e-05	0.000948564	547	V5B059	HHHDIPPPQLMMPRVSPPSQSVHAVKQEPVS	V5B059	V5B059	>tr|V5B059|V5B059_TRYCR Uncharacterized protein OS=Trypanosoma cruzi Dm28c GN=TCDM_11532 PE=4 SV=1
V5B283	Cluster 1	10.2465	10.6529	11.0533	10.5399	10.9818	10.9295	9.25779	9.57381	T	2			Channel_four-helix_dom;Ion_trans_dom		channel activity;gated channel activity;ion channel activity;ion transmembrane transporter activity;passive transmembrane transporter activity;substrate-specific channel activity;substrate-specific transmembrane transporter activity;substrate-specific transporter activity;transmembrane transporter activity;transporter activity;voltage-gated channel activity;voltage-gated ion channel activity	cell part;integral to membrane;intrinsic to membrane;membrane part		Ion_trans	+	1	1.57189e-18	198.47	154.91	160.05	0.55626	170750000	890	0.000546854	0.00558742	890	V5B283	RRGVGHGDEMGSDIITIRESAGVIPNRRSAT	V5B283	V5B283	>tr|V5B283|V5B283_TRYCR Putative calcium channel protein OS=Trypanosoma cruzi Dm28c GN=TCDM_04064 PE=4 SV=1
V5B283	Cluster 1	10.3692	10.7387	11.1104	10.8704	11.1913	10.9637	9.42557	9.60081	S	2			Channel_four-helix_dom;Ion_trans_dom		channel activity;gated channel activity;ion channel activity;ion transmembrane transporter activity;passive transmembrane transporter activity;substrate-specific channel activity;substrate-specific transmembrane transporter activity;substrate-specific transporter activity;transmembrane transporter activity;transporter activity;voltage-gated channel activity;voltage-gated ion channel activity	cell part;integral to membrane;intrinsic to membrane;membrane part		Ion_trans	+	0.9696	4.92187e-41	227.66	196.53	187.69	0.35591	3139500000	680	0.000127913	0.00227724	680	V5B283	GRLQGHLAEAAPEDTSHPTLRVNSASSNGKF	V5B283	V5B283	>tr|V5B283|V5B283_TRYCR Putative calcium channel protein OS=Trypanosoma cruzi Dm28c GN=TCDM_04064 PE=4 SV=1
V5B283	Cluster 1	11.414	11.5943	11.5517	11.396	11.3157	11.346	10.7309	10.8546	S	2			Channel_four-helix_dom;Ion_trans_dom		channel activity;gated channel activity;ion channel activity;ion transmembrane transporter activity;passive transmembrane transporter activity;substrate-specific channel activity;substrate-specific transmembrane transporter activity;substrate-specific transporter activity;transmembrane transporter activity;transporter activity;voltage-gated channel activity;voltage-gated ion channel activity	cell part;integral to membrane;intrinsic to membrane;membrane part		Ion_trans	+	1	1.83767e-45	241.13	205.09	160.05	0.55626	4259300000	886	0.000546854	0.00563643	886	V5B283	SHPMRRGVGHGDEMGSDIITIRESAGVIPNR	V5B283	V5B283	>tr|V5B283|V5B283_TRYCR Putative calcium channel protein OS=Trypanosoma cruzi Dm28c GN=TCDM_04064 PE=4 SV=1
V5B283	Cluster 5	10.2465	10.6529	11.0533	10.5399	10.9818	10.9295	9.25779	9.57381	S	2			Channel_four-helix_dom;Ion_trans_dom		channel activity;gated channel activity;ion channel activity;ion transmembrane transporter activity;passive transmembrane transporter activity;substrate-specific channel activity;substrate-specific transmembrane transporter activity;substrate-specific transporter activity;transmembrane transporter activity;transporter activity;voltage-gated channel activity;voltage-gated ion channel activity	cell part;integral to membrane;intrinsic to membrane;membrane part		Ion_trans	+	1	1.83767e-45	241.13	205.09	160.05	0.55626	4259300000	886	0.0017614	0.0113717	886	V5B283	SHPMRRGVGHGDEMGSDIITIRESAGVIPNR	V5B283	V5B283	>tr|V5B283|V5B283_TRYCR Putative calcium channel protein OS=Trypanosoma cruzi Dm28c GN=TCDM_04064 PE=4 SV=1
V5B2E8	Cluster 5	11.167	11.4299	11.1343	11.2495	10.7205	10.4643	10.7378	10.9099	S	2			TPR_repeat;TPR-like_helical_dom			cell part;cell projection;cilium;motile cilium		TPR_7	+	0.999999	8.29345e-23	172.85	119.55	112.12	0.064454	194760000	56	0.00298482	0.0167807	56	V5B2E8	RQFFIPPMKPPGRAGSSFSHGGLPRTRESLI	V5B2E8	V5B2E8	>tr|V5B2E8|V5B2E8_TRYCR Intraflagellar transport protein IFT88 OS=Trypanosoma cruzi Dm28c GN=TCDM_03982 PE=4 SV=1
V5B3J6	Cluster 5	11.5929	11.7649	11.4995	11.2239	11.115	11.2893	10.4636	10.3623	S	2			Spore_V_M					SpoV	+	0.999844	1.02028e-07	178.95	99.48	174.57	-1.1292	349560000	634	0.00125766	0.00923594	634	V5B3J6	ERDATPLRNRFFYTASPNRKEERLLSACGTS	V5B3J6	V5B3J6	>tr|V5B3J6|V5B3J6_TRYCR Uncharacterized protein OS=Trypanosoma cruzi Dm28c GN=TCDM_03461 PE=4 SV=1
V5B3K7	Cluster 1	10.8834	10.9292	10.759	10.6948	10.3117	10.2213	9.62884	9.86991	S	2									+	1	9.12619e-06	158.14	138.94	99.881	-0.054991	6644400000	77	2.63425e-05	0.000967262	77	V5B3K7	DSPPPAAASKKIVHASPSDFLAGPKEPGHVK	V5B3K7	V5B3K7	>tr|V5B3K7|V5B3K7_TRYCR Uncharacterized protein OS=Trypanosoma cruzi Dm28c GN=TCDM_03483 PE=4 SV=1
V5B3K7	Cluster 2	10.9866	11.1773	10.8824	10.8634	10.6946	10.8202	10.5686	10.6116	S	2									+	1	7.16425e-86	284.41	218.21	269.39	0.78772	1511300000	230	0.000327636	0.00409545	230	V5B3K7	KAERLLHSRRNKANESLDVLNLGQYTREDLN	V5B3K7	V5B3K7	>tr|V5B3K7|V5B3K7_TRYCR Uncharacterized protein OS=Trypanosoma cruzi Dm28c GN=TCDM_03483 PE=4 SV=1
V5B3K7	Cluster 4	9.86201	10.1769	9.95689	9.95012	9.80943	9.8649	8.59638	8.84797	S	2									+	1	2.05746e-52	225.32	208.6	147.64	-0.08717	1130000000	63	5.21502e-06	0.00040851	63	V5B3K7	ARSLMNGPVAADIPDSPPPAAASKKIVHASP	V5B3K7	V5B3K7	>tr|V5B3K7|V5B3K7_TRYCR Uncharacterized protein OS=Trypanosoma cruzi Dm28c GN=TCDM_03483 PE=4 SV=1
V5B3K7	Cluster 5	10.083	10.4128	9.97294	9.90847	9.60919	9.68544	10.2205	10.2001	S	2									+	1	7.78861e-25	195.31	130.98	160.33	-0.85033	19570000000	359	0.00149164	0.0102496	359	V5B3K7	SKKRKDLVEAPARPASANAAASRSGKKLEAG	V5B3K7	V5B3K7	>tr|V5B3K7|V5B3K7_TRYCR Uncharacterized protein OS=Trypanosoma cruzi Dm28c GN=TCDM_03483 PE=4 SV=1
V5B3P6	Cluster 5	12.7456	12.7561	11.9944	11.6931	11.6325	11.6495	10.3071	10.468	S	2			Dispersed_gene_fam_prot1_C;Dispersed_gene_fam_prot1_dom5					DGF-1_5;DGF-1_C	+	1	2.13723e-23	211.26	182.04	206.63	-0.59072	663000000	285	0.000104092	0.00214576	285	V5B3P6	SYRPPAPPQWERIIGSNEGSPDTIDRQPQPL	V5B3P6	V5B3P6	>tr|V5B3P6|V5B3P6_TRYCR Dispersed protein family protein 1 (DGF-1) OS=Trypanosoma cruzi Dm28c GN=TCDM_12313 PE=4 SV=1
V5B3P6	Cluster 5	13.0107	12.9386	12.6144	12.3861	12.2675	12.1182	11.31	11.2121	S	4			Dispersed_gene_fam_prot1_C;Dispersed_gene_fam_prot1_dom5					DGF-1_5;DGF-1_C	+	1	1.13834e-64	262.05	233.98	49.595	0.42399	16496000000	246	0.000222661	0.00319057	246	V5B3P6	PQRGGLDALLHDDEESDEELRKHHDRTSSSY	V5B3P6	V5B3P6	>tr|V5B3P6|V5B3P6_TRYCR Dispersed protein family protein 1 (DGF-1) OS=Trypanosoma cruzi Dm28c GN=TCDM_12313 PE=4 SV=1
V5B3U8	Cluster 3	8.96372	9.0371	9.66524	9.70265	10.2316	10.167	10.1998	10.0687	S	2			KMP11	biological regulation;defense response;positive regulation of biological process;positive regulation of cell proliferation;positive regulation of cellular process;regulation of biological process;regulation of cell proliferation;regulation of cellular process;response to stimulus;response to stress				KMP11	+	0.999999	7.5352e-105	297.3	213.41	297.3	0.0068452	778050000	19	0.00192214	0.0118869	19	V5B3U8	QNKKFFADKPDESTLSPEMKEHYEKFEKMIQ	V5B3U8	V5B3U8	>tr|V5B3U8|V5B3U8_TRYCR Kinetoplastid membrane protein KMP-11 OS=Trypanosoma cruzi Dm28c GN=TCDM_03377 PE=4 SV=1
V5B453	Cluster 5	12.7557	13.0072	12.7226	12.6587	12.5602	12.5737	11.6633	11.1549	S	2			DUF1042					DUF1042	+	1	8.62951e-22	206.92	206.92	168.83	0.77325	1620000000	129	0.000422467	0.00486665	129	V5B453	GRMIVEAAPLTAAEVSQPRTFLPQSVPPAPS	V5B453	V5B453	>tr|V5B453|V5B453_TRYCR Uncharacterized protein OS=Trypanosoma cruzi Dm28c GN=TCDM_03301 PE=4 SV=1
V5B455	Cluster 5	11.4214	11.4118	12.1379	12.0453	11.9251	11.61	10.5289	10.5899	S	2		PlsC	Plipid/glycerol_acylTrfase		catalytic activity;transferase activity;transferase activity, transferring acyl groups			Acyltransferase	+	0.999998	1.06665e-11	201.09	127.46	169.09	-0.68323	602430000	683	0.00071959	0.00665762	683	V5B455	TYVRESKDDMKRREPSLFSLRHSGLRRLADR	V5B455	V5B455	>tr|V5B455|V5B455_TRYCR Glycerol-3-phosphate acyltransferase OS=Trypanosoma cruzi Dm28c GN=TCDM_09951 PE=4 SV=1
V5B484	Cluster 5	10.7734	10.7245	10.6232	10.5411	10.5549	10.6147	11.1447	10.9784	T	2									+	0.998951	1.32638e-10	187.75	143.89	130.47	-0.92834	108750000	96	0.000197296	0.00301069	96	V5B484	RRGLGKALMFGEGNSTIFKSEPTSTTYGETQ	V5B484	V5B484	>tr|V5B484|V5B484_TRYCR Uncharacterized protein OS=Trypanosoma cruzi Dm28c GN=TCDM_11671 PE=4 SV=1
V5B4S9	Cluster 5	10.8939	11.186	10.7654	10.8299	10.4302	10.543	11.3973	11.3391	S	2	DHR_1		DHR-1_domain					DOCK-C2	+	1	1.86094e-13	193.41	163.61	145.79	-0.55283	672170000	1563	0.00128698	0.00933459	1563	V5B4S9	RYDVDPLFLSVQRRLSVSQYLLEREKKEQGK	V5B4S9	V5B4S9	>tr|V5B4S9|V5B4S9_TRYCR Membrane associated protein OS=Trypanosoma cruzi Dm28c GN=TCDM_02958 PE=4 SV=1
V5B4V3	Cluster 5	10.9762	11.2061	11.0786	10.9886	11.3214	11.1323	10.6326	10.5556	S	2		C2	C2_dom					C2	+	1	1.2485e-53	252.44	197.25	212.24	0.43842	4204000000	417	0.00504538	0.0230674	417	V5B4V3	SIENETKRDKFSDVESENILRESERLRASLP	V5B4V3	V5B4V3	>tr|V5B4V3|V5B4V3_TRYCR Uncharacterized protein OS=Trypanosoma cruzi Dm28c GN=TCDM_11424 PE=4 SV=1
V5B4V3	Cluster 5	10.9762	11.2061	11.0786	10.9886	11.3214	11.1323	10.6326	10.5556	S	2		C2	C2_dom					C2	+	1	1.2485e-53	258.13	207.6	212.24	0.43842	4609100000	413	0.00504538	0.0231575	413	V5B4V3	SGVSSIENETKRDKFSDVESENILRESERLR	V5B4V3	V5B4V3	>tr|V5B4V3|V5B4V3_TRYCR Uncharacterized protein OS=Trypanosoma cruzi Dm28c GN=TCDM_11424 PE=4 SV=1
V5B6X3	Cluster 5	11.1085	11.0987	10.9441	11.024	10.2974	10.3807	10.6694	10.5772	S	2									+	0.999553	0.000774716	130.01	108.24	117.14	-0.26757	158970000	331	0.0047035	0.0225576	331	V5B6X3	DGIDGGSSRFRSRFTSTFGSKRADGPVALTE	V5B6X3	V5B6X3	>tr|V5B6X3|V5B6X3_TRYCR Uncharacterized protein OS=Trypanosoma cruzi Dm28c GN=TCDM_02271 PE=4 SV=1
V5B7R1	Cluster 5	10.4693	10.5495	10.9281	11.0083	10.0069	10.2416	10.7812	10.8774	S	2			UPF0573/UPF0605					DUF2475	+	0.999985	1.08845e-05	130.72	107.89	114.21	0.86333	157610000	219	6.87645e-05	0.0016833	219	V5B7R1	LLKCLATVRLPPAPPSPPPSEMPFFFTGTRT	V5B7R1	V5B7R1	>tr|V5B7R1|V5B7R1_TRYCR Uncharacterized protein OS=Trypanosoma cruzi Dm28c GN=TCDM_14161 PE=4 SV=1
V5B8Z3	Cluster 2	10.2226	10.5177	9.84525	9.89204	9.64804	9.69289	10.5877	10.674	S	2									+	0.971202	5.63768e-10	156.2	113.38	141.19	-0.40907	608420000	61	0.00107969	0.00818476	61	V5B8Z3	QTREERRRNMLNSWKSQSMYNPDLTRPLPGG	V5B8Z3	V5B8Z3	>tr|V5B8Z3|V5B8Z3_TRYCR Uncharacterized protein OS=Trypanosoma cruzi Dm28c GN=TCDM_09813 PE=4 SV=1
V5B8Z3	Cluster 2	9.64038	9.67898	9.3882	9.49855	9.77773	10.0863	10.6242	10.6003	S	2									+	0.999999	0.0101133	118.52	64.512	106.14	-1.1184	497880000	28	0.000776316	0.00696314	28	V5B8Z3	MTRRNYLVERNRLRVSAYAPTRKELEEEDIR	V5B8Z3	V5B8Z3	>tr|V5B8Z3|V5B8Z3_TRYCR Uncharacterized protein OS=Trypanosoma cruzi Dm28c GN=TCDM_09813 PE=4 SV=1
V5B9G7	Cluster 1	11.2663	11.6542	11.2105	11.1533	11.454	11.1137	8.4084	8.6498	S	2									+	1	1.86083e-11	174.19	138.02	160.15	0.39198	150520000	199	5.9358e-06	0.000410268	199	V5B9G7	KKERGRSKTASCGRVSPEATPTIHSFSVSAR	V5B9G7	V5B9G7	>tr|V5B9G7|V5B9G7_TRYCR Uncharacterized protein OS=Trypanosoma cruzi Dm28c GN=TCDM_09656 PE=4 SV=1
V5B9G7	Cluster 1	11.2663	11.6542	11.2105	11.1533	11.454	11.1137	8.4084	8.6498	S	2									+	1	5.31508e-05	157.35	98.102	78.505	-0.028828	755490000	168	1.32996e-06	0.00031254	168	V5B9G7	KLLRDAARELAMRSPSGVRSADGGSPTSSAR	V5B9G7	V5B9G7	>tr|V5B9G7|V5B9G7_TRYCR Uncharacterized protein OS=Trypanosoma cruzi Dm28c GN=TCDM_09656 PE=4 SV=1
V5B9G7	Cluster 1	9.96819	10.219	10.6303	10.4195	10.4276	10.4614	9.24459	9.26649	S	2									+	1	5.31508e-05	157.35	98.102	78.505	-0.028828	755490000	166	1.32996e-06	0.000390675	166	V5B9G7	YGKLLRDAARELAMRSPSGVRSADGGSPTSS	V5B9G7	V5B9G7	>tr|V5B9G7|V5B9G7_TRYCR Uncharacterized protein OS=Trypanosoma cruzi Dm28c GN=TCDM_09656 PE=4 SV=1
V5B9G7	Cluster 5	11.8553	12.1297	11.9063	11.8545	12.0541	11.8656	11.2824	11.2462	S	2									+	0.999999	2.11167e-33	227.36	164.07	204.05	-0.37134	3850900000	244	0.00053375	0.00555005	244	V5B9G7	TKDSLGDIGEAVATASRNGGRQSSSSVSALR	V5B9G7	V5B9G7	>tr|V5B9G7|V5B9G7_TRYCR Uncharacterized protein OS=Trypanosoma cruzi Dm28c GN=TCDM_09656 PE=4 SV=1
V5B9U3	Cluster 1	9.89674	9.67263	10.5027	10.3826	10.7295	10.6177	10.1073	9.84214	T	2	DM10	DM10	DUF1126;Uncharacterised_DM10					DUF1126	+	0.999269	4.25641e-11	163.96	100.91	113.51	0.93757	1088100000	5	0.00138867	0.0097706	5	V5B9U3	___________MTSPTPGALGHDVPTEYIRT	V5B9U3	V5B9U3	>tr|V5B9U3|V5B9U3_TRYCR Uncharacterized protein OS=Trypanosoma cruzi Dm28c GN=TCDM_07493 PE=4 SV=1
V5B9U3	Cluster 1	9.89674	9.67263	10.5027	10.3826	10.7295	10.6177	10.1073	9.84214	S	2	DM10	DM10	DUF1126;Uncharacterised_DM10					DUF1126	+	0.902685	3.55367e-13	165.03	120.29	159.47	-0.42334	2938400000	3	0.00138867	0.00982946	3	V5B9U3	_____________MTSPTPGALGHDVPTEYI	V5B9U3	V5B9U3	>tr|V5B9U3|V5B9U3_TRYCR Uncharacterized protein OS=Trypanosoma cruzi Dm28c GN=TCDM_07493 PE=4 SV=1
V5BAC7	Cluster 5	10.0227	10.4052	11.0311	11.0189	10.8265	10.7497	11.2337	11.0378	S	2	SER_THR_PHOSPHATASE	PP2Ac	Calcineurin-like_PHP_apaH;Metallo-depent_PP-like;Ser/Thr-sp_prot-phosphatase		catalytic activity;hydrolase activity;hydrolase activity, acting on ester bonds;phosphatase activity;phosphoprotein phosphatase activity;phosphoric ester hydrolase activity			Metallophos	+	0.988448	4.69818e-33	218.16	169.96	149.64	0.13491	1222500000	256	0.0049835	0.0232365	256	V5BAC7	SGTKPRAFDEAVASHSTMLQLQDMRNYMNSP	V5BAC7	V5BAC7	>tr|V5BAC7|V5BAC7_TRYCR Serine/threonine-protein phosphatase OS=Trypanosoma cruzi Dm28c GN=TCDM_07271 PE=3 SV=1
V5BBC6	Cluster 5	11.5414	11.6502	11.1257	11.1806	11.0373	10.8341	9.97844	10.402	S	2	WD_REPEATS_2;WD_REPEATS_REGION	WD40	WD40/YVTN_repeat-like_dom;WD40_repeat;WD40_repeat_dom					WD40	+	0.98448	2.72143e-11	178.23	158.54	128.66	0.0039714	276940000	404	0.000127741	0.00230916	404	V5BBC6	LWRVPFIPPNVILGSSPGRMKEPAQAALRFN	V5BBC6	V5BBC6	>tr|V5BBC6|V5BBC6_TRYCR Uncharacterized protein OS=Trypanosoma cruzi Dm28c GN=TCDM_06711 PE=4 SV=1
V5BBE3	Cluster 2	10.6641	10.8161	9.55606	9.33549	9.90441	9.85234	10.0363	10.0168	S	2	WD_REPEATS_1;WD_REPEATS_2;WD_REPEATS_REGION	WD40	ACE1_Sec16_Sec31;WD40/YVTN_repeat-like_dom;WD40_repeat;WD40_repeat_CS;WD40_repeat_dom					Sec16_C;WD40	+	0.997473	7.68781e-52	241.08	191.31	154.08	0.11496	169070000	396	0.00516947	0.0235431	396	V5BBE3	TKKVGLTCVLGKSAMSPATSQDLAFCDTLRK	V5BBE3	V5BBE3	>tr|V5BBE3|V5BBE3_TRYCR Unspecified product OS=Trypanosoma cruzi Dm28c GN=TCDM_00709 PE=4 SV=1
V5BBE5	Cluster 2	11.0097	11.112	10.8926	10.8525	10.9215	10.9335	10.5646	10.6406	S	2									+	1	0.000139178	155.47	106.87	155.47	-0.63728	429510000	415	0.000291687	0.00380813	415	V5BBE5	DVHDTKPAFEAPRSLSIMDGMKGLKERMDAL	V5BBE5	V5BBE5	>tr|V5BBE5|V5BBE5_TRYCR Uncharacterized protein OS=Trypanosoma cruzi Dm28c GN=TCDM_06747 PE=4 SV=1
V5BBE5	Cluster 4	10.7378	10.8909	10.5735	10.6829	10.7563	10.7365	10.0394	10.1998	S	2									+	0.999918	2.72667e-42	234.62	213.87	153.58	-1.2481	151050000	813	0.000306603	0.00391586	813	V5BBE5	IQQGPSAASDGMHTVSDGG____________	V5BBE5	V5BBE5	>tr|V5BBE5|V5BBE5_TRYCR Uncharacterized protein OS=Trypanosoma cruzi Dm28c GN=TCDM_06747 PE=4 SV=1
V5BBE5	Cluster 5	10.7378	10.8909	10.5735	10.6829	10.7563	10.7365	10.0394	10.1998	S	2									+	1	0.000358778	141.59	109.11	112.62	0.31555	4617700000	286	3.84577e-05	0.00115866	286	V5BBE5	FRKGSPFPAERSGLLSPGALKGVSPTSSSLA	V5BBE5	V5BBE5	>tr|V5BBE5|V5BBE5_TRYCR Uncharacterized protein OS=Trypanosoma cruzi Dm28c GN=TCDM_06747 PE=4 SV=1
V5BBE5	Cluster 5	9.93328	10.0557	10.251	10.1974	10.1535	10.261	10.531	10.5661	S	2									+	1	0.000337622	141.59	109.11	112.62	0.31555	1842100000	282	3.84577e-05	0.00118915	282	V5BBE5	QSIPFRKGSPFPAERSGLLSPGALKGVSPTS	V5BBE5	V5BBE5	>tr|V5BBE5|V5BBE5_TRYCR Uncharacterized protein OS=Trypanosoma cruzi Dm28c GN=TCDM_06747 PE=4 SV=1
V5BBE5	Cluster 5	10.7793	11.1214	11.0206	10.9496	10.6982	10.9168	10.1677	10.2229	S	2									+	1	0.000337622	141.59	109.11	112.62	0.31555	1842100000	282	2.49583e-05	0.00101124	282	V5BBE5	QSIPFRKGSPFPAERSGLLSPGALKGVSPTS	V5BBE5	V5BBE5	>tr|V5BBE5|V5BBE5_TRYCR Uncharacterized protein OS=Trypanosoma cruzi Dm28c GN=TCDM_06747 PE=4 SV=1
V5BBE5	Cluster 5	9.77705	10.3782	10.0812	9.88605	10.1972	10.0746	8.24158	8.60909	S	2									+	1	1.07365e-41	221.21	193.58	184.57	-0.35532	1098600000	259	0.00420723	0.0210362	259	V5BBE5	DSSKEKRLGGDLEAPSFLGDGEDQSIPFRKG	V5BBE5	V5BBE5	>tr|V5BBE5|V5BBE5_TRYCR Uncharacterized protein OS=Trypanosoma cruzi Dm28c GN=TCDM_06747 PE=4 SV=1
V5BBN7	Cluster 1	11.2237	11.4529	11.2822	11.2387	11.1924	10.9505	9.31996	9.70602	S	2	WD_REPEATS_2;WD_REPEATS_REGION	WD40	WD40/YVTN_repeat-like_dom;WD40_repeat;WD40_repeat_dom					WD40	+	1	0.00352426	110.54	60.346	45.972	-0.061509	667800000	4	1.03112e-05	0.000550712	4	V5BBN7	____________MLRSPQPRFPQHVPGAYPP	V5BBN7	V5BBN7	>tr|V5BBN7|V5BBN7_TRYCR Protein transport protein Sec13 OS=Trypanosoma cruzi Dm28c GN=TCDM_00420 PE=4 SV=1
V5BBR4	Cluster 5	11.2687	11.7286	11.5804	11.3892	11.5948	11.5039	10.2323	10.4976	S	2		WD40	WD40/YVTN_repeat-like_dom;WD40_repeat;WD40_repeat_dom					WD40	+	1	1.69929e-41	224.08	190.02	140.4	0.22308	1383300000	757	0.000247755	0.00342486	757	V5BBR4	SVIATSRAAEVLGMESMPDLENFAEKKQRAE	V5BBR4	V5BBR4	>tr|V5BBR4|V5BBR4_TRYCR Uncharacterized protein OS=Trypanosoma cruzi Dm28c GN=TCDM_00461 PE=4 SV=1
V5BBR9	Cluster 2	10.6903	10.921	10.7481	10.7071	11.061	11.1024	10.4824	10.4443	S	2									+	0.998567	1.441e-17	208.33	123.51	184.44	-0.39072	427610000	38	0.000624833	0.00601786	38	V5BBR9	CDSRRKVGAKKFALSSAIAKQKAQQNQHNCC	V5BBR9	V5BBR9	>tr|V5BBR9|V5BBR9_TRYCR Uncharacterized protein OS=Trypanosoma cruzi Dm28c GN=TCDM_00468 PE=4 SV=1
V5BBR9	Cluster 5	10.6903	10.921	10.7481	10.7071	11.061	11.1024	10.4824	10.4443	T	2									+	1	3.77651e-06	173.77	139.44	119.62	0.30633	1360300000	380	0.00074967	0.00677587	380	V5BBR9	ENDHQARDAVGSPIPTVRNADDTPI______	V5BBR9	V5BBR9	>tr|V5BBR9|V5BBR9_TRYCR Uncharacterized protein OS=Trypanosoma cruzi Dm28c GN=TCDM_00468 PE=4 SV=1
V5BBR9	Cluster 5	10.2413	10.2121	10.1021	9.91351	10.1272	10.0119	10.5232	10.591	S	2									+	1	9.78056e-07	173.77	139.44	119.62	0.30633	17735000000	376	0.00074967	0.00682839	376	V5BBR9	QKQQENDHQARDAVGSPIPTVRNADDTPI__	V5BBR9	V5BBR9	>tr|V5BBR9|V5BBR9_TRYCR Uncharacterized protein OS=Trypanosoma cruzi Dm28c GN=TCDM_00468 PE=4 SV=1
V5BBT3	Cluster 5	10.726	10.5188	11.4974	11.3622	11.198	10.9447	9.64452	10.117	S	2									+	0.999103	2.00047e-16	189.33	115.2	97.45	-0.12543	1495300000	81	0.00060837	0.00590772	81	V5BBT3	QVATTTSWVKGGSSLSFADVVRRKTENVVMN	V5BBT3	V5BBT3	>tr|V5BBT3|V5BBT3_TRYCR Uncharacterized protein OS=Trypanosoma cruzi Dm28c GN=TCDM_00495 PE=4 SV=1
V5BC20	Cluster 5	11.3016	11.5467	11.1453	10.9962	10.762	10.8336	11.6447	11.44	S	2									+	0.993578	9.12619e-06	158.14	116.76	97.273	-0.21369	163430000	257	0.00216386	0.0131059	257	V5BC20	VYLPGSEQAERALASSDVQGYNALK______	V5BC20	V5BC20	>tr|V5BC20|V5BC20_TRYCR Uncharacterized protein OS=Trypanosoma cruzi Dm28c GN=TCDM_08564 PE=4 SV=1
V5BC23	Cluster 3	10.8699	11.0897	10.5506	10.4823	10.3896	10.3519	10.6552	10.6677	S	2									+	0.962516	4.14116e-18	167.95	150.45	113.66	0.14969	157680000	521	0.000910376	0.00742842	521	V5BC23	PKIRPDDFNRNPTQGSEEVVYQEPGAQYICP	V5BC23	V5BC23	>tr|V5BC23|V5BC23_TRYCR Uncharacterized protein OS=Trypanosoma cruzi Dm28c GN=TCDM_10416 PE=4 SV=1
V5BC23	Cluster 5	9.94801	9.62047	9.76805	10.1228	10.515	10.2704	8.79701	9.00721	S	2									+	1	3.23938e-25	194.43	156.08	136.61	0.098323	2050500000	564	0.00288302	0.0164444	564	V5BC23	KKFGLESKVDELVNASFAAMGISKPSS____	V5BC23	V5BC23	>tr|V5BC23|V5BC23_TRYCR Uncharacterized protein OS=Trypanosoma cruzi Dm28c GN=TCDM_10416 PE=4 SV=1
V5BC23	Cluster 5	9.89967	10.4734	11.4482	11.3099	11.2355	10.8463	11.0628	10.8888	S	3									+	0.999904	6.52512e-11	160.23	122.05	145.81	0.022432	595960000	42	0.000801119	0.00702474	42	V5BC23	RRHMYYTEREKCVNRSPNSATETHWPTGSPT	V5BC23	V5BC23	>tr|V5BC23|V5BC23_TRYCR Uncharacterized protein OS=Trypanosoma cruzi Dm28c GN=TCDM_10416 PE=4 SV=1
V5BC30	Cluster 5	11.6681	11.9061	11.7125	11.5942	11.583	11.5057	10.911	11.1692	S	2	LRR		Leu-rich_rpt						+	1	1.37891e-21	210.39	166.26	108.13	0.33864	3800000000	588	0.00518626	0.0235284	588	V5BC30	AASVGVSHRKESIERSKSAEAISFELRQNGI	V5BC30	V5BC30	>tr|V5BC30|V5BC30_TRYCR Uncharacterized protein OS=Trypanosoma cruzi Dm28c GN=TCDM_06378 PE=4 SV=1
V5BC30	Cluster 5	10.8017	10.9723	10.7537	10.7137	10.4852	10.5671	10.178	10.0545	S	2	LRR		Leu-rich_rpt						+	1	4.12388e-49	225.17	181.62	176.99	-0.56629	1463800000	590	1.16655e-05	0.000571123	590	V5BC30	SVGVSHRKESIERSKSAEAISFELRQNGIAA	V5BC30	V5BC30	>tr|V5BC30|V5BC30_TRYCR Uncharacterized protein OS=Trypanosoma cruzi Dm28c GN=TCDM_06378 PE=4 SV=1
V5BC36	Cluster 5	11.228	11.5092	11.0953	11.1638	11.3	11.2407	10.4419	10.5482	S	2			P-loop_NTPase						+	1	1.42434e-22	187.18	165.67	123.85	-0.44936	844170000	54	0.00113565	0.00844547	54	V5BC36	GKEEMSGMPGKGGMGSMYGIGGFWAPPEDYQ	V5BC36	V5BC36	>tr|V5BC36|V5BC36_TRYCR Uncharacterized protein OS=Trypanosoma cruzi Dm28c GN=TCDM_08533 PE=4 SV=1
V5BC45	Cluster 5	11.3916	11.7773	11.631	11.4786	11.6902	11.587	10.5787	10.7742	S	2			P-loop_NTPase						+	1	3.6715e-28	227.92	182.01	225.21	1.1027	4314400000	204	0.000187002	0.00289114	204	V5BC45	VVGTMKDTMADTLPLSREHSVQRLSTRAAGQ	V5BC45	V5BC45	>tr|V5BC45|V5BC45_TRYCR Uncharacterized protein OS=Trypanosoma cruzi Dm28c GN=TCDM_08547 PE=4 SV=1
V5BCG5	Cluster 5	10.6929	11.3531	11.1154	11.3432	11.349	11.3959	9.75937	9.60741	S	2			EF-hand-dom_pair						+	1	1.56114e-47	227.66	181.82	227.66	0.4823	1402800000	327	5.66995e-05	0.0014483	327	V5BCG5	LPEVAGGSMAQDTAASVKRKALRHHSTLPAL	V5BCG5	V5BCG5	>tr|V5BCG5|V5BCG5_TRYCR Uncharacterized protein OS=Trypanosoma cruzi Dm28c GN=TCDM_06221 PE=4 SV=1
V5BCN5	Cluster 5	11.698	11.953	11.7938	11.6693	11.5193	11.4381	10.5222	10.0454	T	2									+	1	1.60696e-64	260.03	201.65	215.89	0.20911	2029600000	74	5.04867e-05	0.00141243	74	V5BCN5	EIIINEREGVLLMEGTPAQQPLELPRAHSPS	V5BCN5	V5BCN5	>tr|V5BCN5|V5BCN5_TRYCR Uncharacterized protein OS=Trypanosoma cruzi Dm28c GN=TCDM_08209 PE=4 SV=1
V5BCV7	Cluster 2	10.828	11.0875	10.5765	10.4411	9.98224	10.0333	10.7353	10.7074	S	2	CS	SEL1	CS_dom;HSP20-like_chaperone;Sel1-like;TPR-like_helical_dom						+	1	3.69643e-14	205.33	172.3	205.33	-0.20427	4142700000	502	0.00172332	0.0113759	502	V5BCV7	LRQEEEGGSEKKVVASPLTLAKAKEKSVYSE	V5BCV7	V5BCV7	>tr|V5BCV7|V5BCV7_TRYCR Uncharacterized protein OS=Trypanosoma cruzi Dm28c GN=TCDM_10116 PE=4 SV=1
V5BDF9	Cluster 2	10.4041	10.6636	10.4658	10.4756	9.46155	9.67768	10.3899	10.2065	T	3			Flagellar_rod			cell part;cell projection;cilium;motile cilium		Flagellar_rod	+	0.963889	1.22434e-06	158.92	120.86	72.428	0.96228	1161400000	523	0.00104621	0.00808749	523	V5BDF9	QSVEKGVLAKYERSGTPFVHPLQEYGIKSVE	V5BDF9	V5BDF9	>tr|V5BDF9|V5BDF9_TRYCR Paraflagellar rod component OS=Trypanosoma cruzi Dm28c GN=TCDM_05730 PE=4 SV=1
V5BDI9	Cluster 5	11.6457	11.8798	10.7337	10.9444	10.7723	10.573	11.7061	11.551	S	2	ARFGAP	ArfGap	ArfGAP		binding;cation binding;ion binding;metal ion binding;transition metal ion binding;zinc ion binding			ArfGap	+	1	1.60746e-24	210.47	170.45	172.6	0.38702	1086400000	231	0.000169176	0.00268624	231	V5BDI9	DEDDAERKTFVPDAFSPVNPADRFRGVGNPA	V5BDI9	V5BDI9	>tr|V5BDI9|V5BDI9_TRYCR Uncharacterized protein OS=Trypanosoma cruzi Dm28c GN=TCDM_14108 PE=4 SV=1
V5BDJ7	Cluster 5	10.4582	10.5181	10.7327	10.9949	10.2292	10.2495	11.1186	11.1184	S	3	FN3	FN3	FN3_dom;Ig-like_fold					fn3	+	0.99999	1.78436e-07	145.83	114.74	92.264	0.11454	450580000	4330	0.000354688	0.00434123	4330	V5BDJ7	ESISSLRRTLLPEIPSARPTLVPQPPSRSKR	V5BDJ7	V5BDJ7	>tr|V5BDJ7|V5BDJ7_TRYCR Uncharacterized protein OS=Trypanosoma cruzi Dm28c GN=TCDM_07917 PE=4 SV=1
V5BDN6	Cluster 1	10.1291	10.4177	9.90119	9.73081	9.37613	9.51813	10.4714	10.3465	T	2	NAC_AB		EGD2/NACA;Nas_poly-pep-assoc_cplx_dom					NAC	+	1	6.1079e-52	242.36	216.82	192.57	0.40283	566700000	121	2.35398e-05	0.000987829	121	V5BDN6	PETESRVEEVPTTAETPETPVPAEKTDDADA	V5BDN6	V5BDN6	>tr|V5BDN6|V5BDN6_TRYCR Nascent polypeptide associated complex subunit OS=Trypanosoma cruzi Dm28c GN=TCDM_05688 PE=4 SV=1
V5BDN6	Cluster 2	10.6593	10.727	10.9735	10.7908	10.8464	10.9064	10.4612	10.0444	S	3	NAC_AB		EGD2/NACA;Nas_poly-pep-assoc_cplx_dom					NAC	+	1	1.6654e-17	197.28	163.66	88.78	0.79262	703450000	61	0.00373581	0.0195092	61	V5BDN6	EPNVVKVHIRKHGSLSFLVNQPELYRFPGTN	V5BDN6	V5BDN6	>tr|V5BDN6|V5BDN6_TRYCR Nascent polypeptide associated complex subunit OS=Trypanosoma cruzi Dm28c GN=TCDM_05688 PE=4 SV=1
V5BDN6	Cluster 5	10.5198	10.7382	10.3041	10.4134	10.4044	10.4668	9.20561	9.00916	T	2	NAC_AB		EGD2/NACA;Nas_poly-pep-assoc_cplx_dom					NAC	+	1	2.06958e-26	207.38	175.89	192.57	0.40283	1350200000	124	0.00272771	0.0157111	124	V5BDN6	ESRVEEVPTTAETPETPVPAEKTDDADAEDA	V5BDN6	V5BDN6	>tr|V5BDN6|V5BDN6_TRYCR Nascent polypeptide associated complex subunit OS=Trypanosoma cruzi Dm28c GN=TCDM_05688 PE=4 SV=1
V5BDN6	Cluster 5	10.8389	11.1661	10.4057	10.4079	10.4788	10.4743	11.0889	11.083	S	3	NAC_AB		EGD2/NACA;Nas_poly-pep-assoc_cplx_dom					NAC	+	1	2.37539e-56	259.34	223.99	88.78	0.79262	1527800000	59	0.00299495	0.0167575	59	V5BDN6	KPEPNVVKVHIRKHGSLSFLVNQPELYRFPG	V5BDN6	V5BDN6	>tr|V5BDN6|V5BDN6_TRYCR Nascent polypeptide associated complex subunit OS=Trypanosoma cruzi Dm28c GN=TCDM_05688 PE=4 SV=1
V5BDW8	Cluster 1	10.5362	10.712	9.84605	9.83043	9.97607	9.74117	9.35983	9.28566	T	2			Flagellar_rod			cell part;cell projection;cilium;motile cilium		Flagellar_rod	+	1	8.15653e-06	156.72	111.73	137.17	0.47856	708020000	583	3.74609e-05	0.00118964	583	V5BDW8	TGGGGSGEQPRIGNNTAPARLE_________	V5BDW8	V5BDW8	>tr|V5BDW8|V5BDW8_TRYCR Paraflagellar rod protein 3 OS=Trypanosoma cruzi Dm28c GN=TCDM_07792 PE=4 SV=1
V5BE13	Cluster 1	11.0636	11.2049	10.9958	11.0896	10.2877	10.7684	9.516	9.39977	S	2									+	1	0.000621544	130.69	94.911	107.17	0.97977	799790000	683	0.000473133	0.00524463	683	V5BE13	SRVENNDGEEHEREMSFTPTFLRNTEGAELA	V5BE13	V5BE13	>tr|V5BE13|V5BE13_TRYCR NUP-1 protein OS=Trypanosoma cruzi Dm28c GN=TCDM_05455 PE=4 SV=1
V5BEJ0	Cluster 1	11.7614	12.0427	11.6182	11.4243	11.5419	11.1769	10.8346	10.9871	S	2									+	0.998059	1.86453e-22	209.53	168.91	174.62	0.2894	387550000	77	0.00073681	0.00676368	77	V5BEJ0	DYCVHAELVLPRLDGSTLLLDAVKAQYSIVQ	V5BEJ0	V5BEJ0	>tr|V5BEJ0|V5BEJ0_TRYCR Uncharacterized protein OS=Trypanosoma cruzi Dm28c GN=TCDM_07450 PE=4 SV=1
V5BEJ0	Cluster 5	11.2233	11.7916	11.7465	11.7919	11.8462	11.7165	10.3446	10.8518	S	2									+	1	0.000457537	149.82	111.07	98.924	-0.64457	4427100000	215	0.000998127	0.00797822	215	V5BEJ0	DPTPAQALRAFSELPSKRATPSLARVPLHAY	V5BEJ0	V5BEJ0	>tr|V5BEJ0|V5BEJ0_TRYCR Uncharacterized protein OS=Trypanosoma cruzi Dm28c GN=TCDM_07450 PE=4 SV=1
V5BEJ0	Cluster 5	11.2233	11.7916	11.7465	11.7919	11.8462	11.7165	10.3446	10.8518	S	2									+	1	0.000457537	149.82	111.07	98.924	-0.64457	4759400000	211	0.000998127	0.00803287	211	V5BEJ0	PRIRDPTPAQALRAFSELPSKRATPSLARVP	V5BEJ0	V5BEJ0	>tr|V5BEJ0|V5BEJ0_TRYCR Uncharacterized protein OS=Trypanosoma cruzi Dm28c GN=TCDM_07450 PE=4 SV=1
V5BEJ0	Cluster 5	11.7107	11.7436	11.4664	11.5608	11.2988	11.2369	10.7839	11.1402	S	2									+	1	1.77437e-29	198.45	173.94	195.59	-0.11656	7634000000	237	0.000145755	0.00241215	237	V5BEJ0	LARVPLHAYETAEPNSPFSLPQRNISLTAHP	V5BEJ0	V5BEJ0	>tr|V5BEJ0|V5BEJ0_TRYCR Uncharacterized protein OS=Trypanosoma cruzi Dm28c GN=TCDM_07450 PE=4 SV=1
V5BEJ0	Cluster 5	12.2372	12.7518	11.7914	12.0007	11.6846	11.5902	11.0948	10.9002	S	2									+	1	1.01439e-16	195.46	170.74	143.72	0.29036	3455600000	124	0.000504393	0.00538784	124	V5BEJ0	LREELASCASHVQRLSPYSTEGAIALAARAD	V5BEJ0	V5BEJ0	>tr|V5BEJ0|V5BEJ0_TRYCR Uncharacterized protein OS=Trypanosoma cruzi Dm28c GN=TCDM_07450 PE=4 SV=1
V5BEJ0	Cluster 5	11.067	11.1146	10.5916	10.8603	10.7506	10.7425	9.28973	9.944	S	2									+	0.99931	6.06363e-05	149.31	92.272	114.54	0.29188	1975300000	479	0.00354462	0.0188458	479	V5BEJ0	DNQEKSPNRGSAQPTSPHLPSRKEGPTFVVP	V5BEJ0	V5BEJ0	>tr|V5BEJ0|V5BEJ0_TRYCR Uncharacterized protein OS=Trypanosoma cruzi Dm28c GN=TCDM_07450 PE=4 SV=1
V5BF17	Cluster 5	11.2514	11.7933	11.4006	11.238	11.2902	10.9941	9.95574	10.1784	T	2									+	1	1.29322e-13	189.98	147.99	124.76	-0.48369	1152000000	409	0.0024055	0.014275	409	V5BF17	ILEQRETSPRSGGMLTPPIPADLLAR_____	V5BF17	V5BF17	>tr|V5BF17|V5BF17_TRYCR Uncharacterized protein OS=Trypanosoma cruzi Dm28c GN=TCDM_07220 PE=4 SV=1
V5BF17	Cluster 5	11.2305	11.6442	10.8956	10.9327	11.0492	10.9573	10.1936	9.87849	S	2									+	1	1.29322e-13	189.98	147.99	124.76	-0.48369	1313000000	404	5.42722e-05	0.00148302	404	V5BF17	LSLGIILEQRETSPRSGGMLTPPIPADLLAR	V5BF17	V5BF17	>tr|V5BF17|V5BF17_TRYCR Uncharacterized protein OS=Trypanosoma cruzi Dm28c GN=TCDM_07220 PE=4 SV=1
V5BF17	Cluster 5	10.8646	11.0457	10.7476	10.7382	10.5368	10.1719	10.096	10.1919	S	2									+	0.999986	0.000203813	148.13	115.13	140.01	0.40262	343020000	347	0.000552764	0.00559912	347	V5BF17	RFQDSHQNVDCLRSFSDVATPHRNEGISLSK	V5BF17	V5BF17	>tr|V5BF17|V5BF17_TRYCR Uncharacterized protein OS=Trypanosoma cruzi Dm28c GN=TCDM_07220 PE=4 SV=1
V5BF29	Cluster 2	10.7596	10.9586	10.6257	10.2598	9.81522	10.0606	10.5899	10.4229	S	2									+	1	5.3209e-56	251.38	219.7	195.59	-0.19795	939390000	6	0.00250969	0.0145984	6	V5BF29	__________MTQLHSIASLDYGDGRTCVCR	V5BF29	V5BF29	>tr|V5BF29|V5BF29_TRYCR Uncharacterized protein OS=Trypanosoma cruzi Dm28c GN=TCDM_07246 PE=4 SV=1
V5BFK5	Cluster 3	9.20886	9.93849	10.2172	10.1087	9.97019	9.92585	9.10521	9.18519	S	2	DNAJ_1;DNAJ_2;ZF_CR	DnaJ	DnaJ;DnaJ_C;DnaJ_domain;DnaJ_domain_CS;HSP_DnaJ_Cys-rich_dom;HSP40/DnaJ_pept-bd	cellular macromolecule metabolic process;cellular metabolic process;cellular process;cellular protein metabolic process;macromolecule metabolic process;metabolic process;primary metabolic process;protein folding;protein metabolic process;response to abiotic stimulus;response to heat;response to stimulus;response to stress;response to temperature stimulus	adenyl nucleotide binding;adenyl ribonucleotide binding;ATP binding;binding;cation binding;ion binding;metal ion binding;nucleotide binding;purine nucleotide binding;purine ribonucleoside triphosphate binding;purine ribonucleotide binding;ribonucleotide binding			CTDII;DnaJ;DnaJ_CXXCXGXG	+	0.999958	3.69776e-16	171.36	148.6	157.64	0.10861	289670000	89	0.002915	0.0165465	89	V5BFK5	VEMESGGIDPTDIFASFFGGSRARGEPKPKD	V5BFK5	V5BFK5	>tr|V5BFK5|V5BFK5_TRYCR Heat shock protein DNAJ OS=Trypanosoma cruzi Dm28c GN=TCDM_08977 PE=3 SV=1
V5BFM2	Cluster 5	11.4202	11.6248	11.2871	11.3258	10.8379	10.6051	9.60534	9.97972	S	2									+	1	1.67291e-53	260.58	220.81	211.26	-0.30296	331700000	269	0.00456268	0.0220623	269	V5BFM2	IPDHSLFPSSPGRPRSQNSGTISVDLARSLH	V5BFM2	V5BFM2	>tr|V5BFM2|V5BFM2_TRYCR Uncharacterized protein OS=Trypanosoma cruzi Dm28c GN=TCDM_06888 PE=4 SV=1
V5BFM2	Cluster 5	11.2408	11.7635	11.2839	11.2734	10.7906	10.9031	11.0578	10.9223	S	3									+	0.972416	0.000425653	108.47	88.297	88.768	0.29468	245310000	263	0.000361003	0.00437298	263	V5BFM2	TKEGYSIPDHSLFPSSPGRPRSQNSGTISVD	V5BFM2	V5BFM2	>tr|V5BFM2|V5BFM2_TRYCR Uncharacterized protein OS=Trypanosoma cruzi Dm28c GN=TCDM_06888 PE=4 SV=1
V5BFT5	Cluster 5	11.3427	11.7046	11.4118	11.2508	11.3042	11.3002	10.6563	10.6246	S	2									+	1	1.75829e-32	216.32	178.68	157.01	-0.016038	438940000	12	0.000834926	0.00710897	12	V5BFT5	____MPHVSYQHNTRSIAEDPLYVVAESAPY	V5BFT5	V5BFT5	>tr|V5BFT5|V5BFT5_TRYCR Uncharacterized protein OS=Trypanosoma cruzi Dm28c GN=TCDM_04821 PE=4 SV=1
V5BG00	Cluster 3	11.2214	11.3183	11.2424	11.1875	10.9928	11.0365	10.512	10.5908	S	3		C2	C2_dom						+	1	7.80304e-32	213.71	167.97	70.837	-0.48119	1149500000	745	0.00342516	0.0182935	745	V5BG00	AGAGDNIPGDVVARESGKREPVQNERSREED	V5BG00	V5BG00	>tr|V5BG00|V5BG00_TRYCR Uncharacterized protein OS=Trypanosoma cruzi Dm28c GN=TCDM_06709 PE=4 SV=1
V5BG00	Cluster 4	9.75116	10.2286	10.1594	9.93502	9.86728	9.57363	9.12377	9.09358	S	2		C2	C2_dom						+	1	2.69107e-31	224.99	177.35	160.45	0.31936	2014000000	619	0.000281255	0.0037132	619	V5BG00	KERSERSPGSRSHQYSNDDIYERDNENEDNI	V5BG00	V5BG00	>tr|V5BG00|V5BG00_TRYCR Uncharacterized protein OS=Trypanosoma cruzi Dm28c GN=TCDM_06709 PE=4 SV=1
V5BG00	Cluster 4	9.01772	9.86924	9.72894	9.63084	9.97733	9.72722	7.50828	8.04166	S	2		C2	C2_dom						+	1	2.69107e-31	224.99	177.35	135.43	0.63652	1713300000	615	0.000281255	0.0037554	615	V5BG00	RISTKERSERSPGSRSHQYSNDDIYERDNEN	V5BG00	V5BG00	>tr|V5BG00|V5BG00_TRYCR Uncharacterized protein OS=Trypanosoma cruzi Dm28c GN=TCDM_06709 PE=4 SV=1
V5BG00	Cluster 5	9.01772	9.86924	9.72894	9.63084	9.97733	9.72722	7.50828	8.04166	S	2		C2	C2_dom						+	1	3.06155e-25	195.09	161.29	121.25	-0.95448	8332000000	2	6.07778e-07	0.00035707	2	V5BG00	______________MSIFGEPLPHEDDTATS	V5BG00	V5BG00	>tr|V5BG00|V5BG00_TRYCR Uncharacterized protein OS=Trypanosoma cruzi Dm28c GN=TCDM_06709 PE=4 SV=1
V5BG02	Cluster 5	10.8881	11.243	11.4332	11.3194	11.5635	11.4487	11.7481	11.708	S	2									+	1	5.12823e-69	276.62	240.58	189.44	-0.64434	6121400000	349	0.00501329	0.0231914	349	V5BG02	EEFTRLAEEHTVLAASPEKNAEALAAKEQCL	V5BG02	V5BG02	>tr|V5BG02|V5BG02_TRYCR Uncharacterized protein OS=Trypanosoma cruzi Dm28c GN=TCDM_08842 PE=4 SV=1
V5BH01	Cluster 5	11.5278	11.7018	11.22	11.4172	11.2142	11.2313	11.6459	11.7443	S	2									+	1	4.23868e-12	181.64	139.21	106.6	0.88137	1177000000	630	0.00476676	0.0226759	630	V5BH01	IPQRSGEGDLPALAASPLKSQPQQTASEPYS	V5BH01	V5BH01	>tr|V5BH01|V5BH01_TRYCR Uncharacterized protein OS=Trypanosoma cruzi Dm28c GN=TCDM_08356 PE=4 SV=1
V5BHR1	Cluster 1	11.2744	10.6317	10.1372	9.57479	10.38	9.79322	9.15613	8.96878	S	2			ENTH_VHS						+	0.999471	2.07981e-12	187.56	155.36	134.4	0.26849	71976000	657	0.0050043	0.0232413	657	V5BHR1	DFLMEDRPRDAAHSTSPPIQQQQREPSFPFL	V5BHR1	V5BHR1	>tr|V5BHR1|V5BHR1_TRYCR Uncharacterized protein OS=Trypanosoma cruzi Dm28c GN=TCDM_04063 PE=4 SV=1
V5BI34	Cluster 1	10.6248	11.0067	10.937	10.8438	10.5776	10.2515	9.31648	9.08145	T	2	TRBD		NA-bd_OB-fold;tRNA-bd_dom		aminoacyl-tRNA ligase activity;binding;catalytic activity;ligase activity;ligase activity, forming aminoacyl-tRNA and related compounds;ligase activity, forming carbon-oxygen bonds;nucleic acid binding;RNA binding;tRNA binding			tRNA_bind	+	1	2.7141e-13	176.85	122.51	99.371	-0.13599	865590000	41	0.000128418	0.00225211	41	V5BI34	VAAREASLGGTKKNATPEEAPQAVGVKGKKK	V5BI34	V5BI34	>tr|V5BI34|V5BI34_TRYCR Tyrosyl or methionyl-tRNA synthetase OS=Trypanosoma cruzi Dm28c GN=TCDM_03834 PE=4 SV=1
V5BIA3	Cluster 5	10.404	11.3108	10.9771	10.5639	10.7687	10.6413	12.4086	12.345	S	2									+	0.999631	0.000241546	138.98	108.13	136.36	-0.03718	292020000	596	0.00228352	0.01362	596	V5BIA3	IASAPPVESLDKLESSVSVPHIVGRDQTSVA	V5BIA3	V5BIA3	>tr|V5BIA3|V5BIA3_TRYCR Uncharacterized protein OS=Trypanosoma cruzi Dm28c GN=TCDM_05686 PE=4 SV=1
V5BIB8	Cluster 5	12.002	12.1185	12.2169	12.3256	12.4421	12.4848	11.1913	10.6493	S	2			MFS_dom						+	1	1.90468e-25	200.2	165.75	95.052	0.070729	1067300000	223	0.000350874	0.00433975	223	V5BIB8	PGSLQGGKDMIGMGSSEPIAEEDHLQS____	V5BIB8	V5BIB8	>tr|V5BIB8|V5BIB8_TRYCR Uncharacterized protein OS=Trypanosoma cruzi Dm28c GN=TCDM_07728 PE=4 SV=1
V5BJ09	Cluster 2	10.7057	10.7921	9.9482	10.1105	9.93055	10.3755	11.4151	11.3301	S	2			Adenylat/UMP-CMP_kin;P-loop_NTPase;YHS_dom	cellular metabolic process;cellular nitrogen compound metabolic process;cellular process;metabolic process;nitrogen compound metabolic process;nucleobase-containing compound metabolic process;primary metabolic process	adenyl nucleotide binding;adenyl ribonucleotide binding;ATP binding;binding;catalytic activity;kinase activity;nucleobase-containing compound kinase activity;nucleotide binding;purine nucleotide binding;purine ribonucleoside triphosphate binding;purine ribonucleotide binding;ribonucleotide binding;transferase activity;transferase activity, transferring phosphorus-containing groups			YHS	+	1	6.45554e-06	160.46	115.95	97.073	-0.38766	592750000	1419	0.000803736	0.00699548	1419	V5BJ09	SEELFFAYKKEARLASIAVSEEPRVVASSQM	V5BJ09	V5BJ09	>tr|V5BJ09|V5BJ09_TRYCR Uncharacterized protein OS=Trypanosoma cruzi Dm28c GN=TCDM_03454 PE=4 SV=1
V5BJ41	Cluster 5	12.1088	12.1555	11.3216	11.505	11.6339	11.5671	11.9471	11.8684	S	2									+	0.999999	2.32661e-14	203.85	159.02	203.85	-0.13725	772250000	159	0.00302593	0.0168506	159	V5BJ41	KPRKCTSRWSSSFTGSFARQRRPQPSVSCYG	V5BJ41	V5BJ41	>tr|V5BJ41|V5BJ41_TRYCR Uncharacterized protein OS=Trypanosoma cruzi Dm28c GN=TCDM_07422 PE=4 SV=1
V5BJ41	Cluster 5	10.755	11.1095	10.9753	11.107	10.9983	10.9615	10.3977	10.2636	S	2									+	0.99966	1.90038e-09	185.86	137.39	156.29	-0.73253	1746500000	155	2.59859e-05	0.00101778	155	V5BJ41	PRVKKPRKCTSRWSSSFTGSFARQRRPQPSV	V5BJ41	V5BJ41	>tr|V5BJ41|V5BJ41_TRYCR Uncharacterized protein OS=Trypanosoma cruzi Dm28c GN=TCDM_07422 PE=4 SV=1
V5BJ58	Cluster 5	12.6835	12.8549	12.4661	12.5343	12.3616	12.3396	12.1643	11.9877	T	2									+	1	1.08136e-55	253.34	222.61	178.52	0.41546	542420000	106	0.00118323	0.00874402	106	V5BJ58	STATGQALELTILPKTPEDTDLSAALVGTRD	V5BJ58	V5BJ58	>tr|V5BJ58|V5BJ58_TRYCR Uncharacterized protein OS=Trypanosoma cruzi Dm28c GN=TCDM_05268 PE=4 SV=1
V5BJP1	Cluster 5	10.3199	10.4569	11.5594	11.7664	11.4808	11.6001	10.3262	10.3321	T	2									+	0.999958	3.01243e-30	225.21	187.03	188.63	1.8906	469830000	126	1.28464e-06	0.000503149	126	V5BJP1	GFIAGLVRDVKVILFTPTMQPSRGDAAAPPP	V5BJP1	V5BJP1	>tr|V5BJP1|V5BJP1_TRYCR Uncharacterized protein OS=Trypanosoma cruzi Dm28c GN=TCDM_07128 PE=4 SV=1
V5BK48	Cluster 5	11.4435	11.4993	11.1501	11.0765	10.7478	10.7443	11.233	11.2438	S	2									+	1	0.000642578	113.86	93.123	65.175	-0.38989	119300000	127	0.00020883	0.00314583	127	V5BK48	EQPWSPSLRRLVPIMSGDVPLLPQRRAIGVY	V5BK48	V5BK48	>tr|V5BK48|V5BK48_TRYCR Uncharacterized protein OS=Trypanosoma cruzi Dm28c GN=TCDM_06890 PE=4 SV=1
V5BKC9	Cluster 5	11.4181	11.755	11.5907	11.4385	11.3622	11.278	10.8572	10.2483	T	2									+	0.999573	7.23951e-16	192.54	153.79	158.65	-0.18046	270270000	352	0.00392632	0.0198855	352	V5BKC9	IDFGDVRLGEDGVVTTPTKKPYSVAEDRSGA	V5BKC9	V5BKC9	>tr|V5BKC9|V5BKC9_TRYCR Uncharacterized protein OS=Trypanosoma cruzi Dm28c GN=TCDM_04803 PE=4 SV=1
V5BL42	Cluster 5	12.2244	12.1947	12.0121	12.0102	11.9218	11.6968	11.659	11.5908	T	2									+	1	0.000310052	156.01	66.127	124.39	0.40558	498920000	1002	0.00133686	0.00963688	1002	V5BL42	IIDPNNSSGVETLSRTLHFLSIDKNYDNSRE	V5BL42	V5BL42	>tr|V5BL42|V5BL42_TRYCR Uncharacterized protein OS=Trypanosoma cruzi Dm28c GN=TCDM_06466 PE=4 SV=1
V5BLF2	Cluster 5	10.5784	10.9172	10.3131	10.6023	10.3773	10.5006	11.2761	11.135	S	2			Yip1			cell part;integral to membrane;intrinsic to membrane;membrane part		Yip1	+	0.999997	3.33326e-22	189.99	156.31	155.11	0.87606	151570000	65	0.00503044	0.0231795	65	V5BLF2	NQMFNLQQPFYESPKSPGLSGPLPPQPPLSI	V5BLF2	V5BLF2	>tr|V5BLF2|V5BLF2_TRYCR Protein YIPF OS=Trypanosoma cruzi Dm28c GN=TCDM_06268 PE=3 SV=1
V5BLG2	Cluster 5	12.7021	12.3579	12.3426	12.2542	11.6899	11.7959	11.8184	11.6822	S	2									+	1	0.000132466	156	81.306	91.307	0.87527	1376500000	363	0.000125206	0.00229871	363	V5BLG2	DSHVREAKRLGLQPLSEKSSPNGQGKSFSRR	V5BLG2	V5BLG2	>tr|V5BLG2|V5BLG2_TRYCR Uncharacterized protein OS=Trypanosoma cruzi Dm28c GN=TCDM_06281 PE=4 SV=1
V5BLR6	Cluster 1	11.424	12.0308	11.5873	11.6769	10.634	10.6505	9.64709	9.19039	S	3	HELICASE_ATP_BIND_1;HELICASE_CTER	DEXDc;HELICc	Helicase_ATP-bd;Helicase_C;Homeodomain-like;ISWI;ISWI_HAND-dom;P-loop_NTPase;SLIDE;SNF2_N	ATP-dependent chromatin remodeling;cellular component organization;cellular component organization at cellular level;cellular component organization or biogenesis;cellular component organization or biogenesis at cellular level;cellular process;chromatin modification;chromatin organization;chromatin remodeling;chromosome organization;organelle organization	adenyl nucleotide binding;adenyl ribonucleotide binding;ATP binding;ATPase activity;binding;catalytic activity;DNA binding;hydrolase activity;hydrolase activity, acting on acid anhydrides;hydrolase activity, acting on acid anhydrides, in phosphorus-containing anhydrides;nucleic acid binding;nucleoside-triphosphatase activity;nucleotide binding;purine nucleotide binding;purine ribonucleoside triph…	cell part;chromatin remodeling complex;intracellular organelle part;intracellular part;ISWI complex;macromolecular complex;nuclear part;NURF complex;organelle part;protein complex		Helicase_C;SLIDE;SNF2_N	+	0.999992	1.58684e-11	160.21	142.01	136.66	-0.361	193130000	149	4.21828e-06	0.000381267	149	V5BLR6	KSRLRRHHRDTTDAESLGFDVLHLTETPSYI	V5BLR6	V5BLR6	>tr|V5BLR6|V5BLR6_TRYCR Transcription activator OS=Trypanosoma cruzi Dm28c GN=TCDM_06062 PE=4 SV=1
V5BM16	Cluster 5	10.9402	11.2269	10.6183	10.6272	10.9036	11.0039	10.2284	10.0704	T	2	RRM	RRM	Nucleotide-bd_a/b_plait;RRM_dom		binding;nucleic acid binding;nucleotide binding			RRM_1	+	0.999995	3.3001e-07	146.91	114.49	136.16	-0.021483	399620000	291	0.000117643	0.00226607	291	V5BM16	QQQQQQRGGFSSPVVTPPSVYNQAPSTRQPT	V5BM16	V5BM16	>tr|V5BM16|V5BM16_TRYCR RNA-binding protein OS=Trypanosoma cruzi Dm28c GN=TCDM_02352 PE=4 SV=1
V5BM16	Cluster 5	11.3926	11.5422	11.2144	11.134	11.2998	11.3122	10.8162	10.7661	S	2	RRM	RRM	Nucleotide-bd_a/b_plait;RRM_dom		binding;nucleic acid binding;nucleotide binding			RRM_1	+	0.959067	1.09845e-11	163.6	118.73	163.6	0.24646	1439900000	287	8.9687e-05	0.00198834	287	V5BM16	PQLYQQQQQQRGGFSSPVVTPPSVYNQAPST	V5BM16	V5BM16	>tr|V5BM16|V5BM16_TRYCR RNA-binding protein OS=Trypanosoma cruzi Dm28c GN=TCDM_02352 PE=4 SV=1
V5BM16	Cluster 5	10.9402	11.2269	10.5918	10.5995	10.9036	10.9739	10.2284	10.0704	S	2	RRM	RRM	Nucleotide-bd_a/b_plait;RRM_dom		binding;nucleic acid binding;nucleotide binding			RRM_1	+	0.988439	1.54888e-32	217.02	180.43	135.31	0.28407	559780000	206	3.60007e-05	0.00117502	206	V5BM16	GGTQQSGMVMLRSGASPNVVPPISANVGGRY	V5BM16	V5BM16	>tr|V5BM16|V5BM16_TRYCR RNA-binding protein OS=Trypanosoma cruzi Dm28c GN=TCDM_02352 PE=4 SV=1
V5BM16	Cluster 5	11.3315	11.3846	10.9668	10.8964	10.9486	10.917	10.3598	10.2379	S	2	RRM	RRM	Nucleotide-bd_a/b_plait;RRM_dom		binding;nucleic acid binding;nucleotide binding			RRM_1	+	0.959067	1.09845e-11	163.6	118.73	163.6	0.24646	1439900000	287	0.00316831	0.0173961	287	V5BM16	PQLYQQQQQQRGGFSSPVVTPPSVYNQAPST	V5BM16	V5BM16	>tr|V5BM16|V5BM16_TRYCR RNA-binding protein OS=Trypanosoma cruzi Dm28c GN=TCDM_02352 PE=4 SV=1
V5BMS4	Cluster 5	12.2489	12.5122	12.1651	12.1004	12.2176	12.127	11.6113	11.6249	S	2									+	1	2.80118e-23	217.65	173.41	217.65	0.14563	483190000	843	0.00537658	0.024298	843	V5BMS4	PQTQDGKTVYEGTRNSPSLELTANTPKIDQQ	V5BMS4	V5BMS4	>tr|V5BMS4|V5BMS4_TRYCR Uncharacterized protein OS=Trypanosoma cruzi Dm28c GN=TCDM_02104 PE=4 SV=1
V5BMT1	Cluster 5	11.3	11.7264	11.235	11.3909	11.5659	11.0919	10.0004	9.85322	S	2									+	1	1.67449e-21	207.85	164.87	159.44	-0.29591	710350000	231	0.000371015	0.00444839	231	V5BMT1	AGRTTLRLFDGNSKESELRAASQTPRTGVRR	V5BMT1	V5BMT1	>tr|V5BMT1|V5BMT1_TRYCR Uncharacterized protein OS=Trypanosoma cruzi Dm28c GN=TCDM_05681 PE=4 SV=1
V5BN13	Cluster 5	11.2815	10.9947	11.257	11.2028	11.4124	11.4095	11.8902	11.7271	S	2			PDEase_catalytic_dom	biological regulation;cellular process;cellular response to stimulus;regulation of biological process;regulation of cellular process;response to stimulus;signal transduction	3',5'-cyclic-nucleotide phosphodiesterase activity;catalytic activity;cyclic-nucleotide phosphodiesterase activity;hydrolase activity;hydrolase activity, acting on ester bonds;phosphoric diester hydrolase activity;phosphoric ester hydrolase activity			PDEase_I	+	0.999993	3.28677e-16	196.97	135.56	161.49	-0.15399	274970000	75	0.000521568	0.0055211	75	V5BN13	TPHNLRGLSTEGTLMSPRGPPASAAGRFLVS	V5BN13	V5BN13	>tr|V5BN13|V5BN13_TRYCR Uncharacterized protein OS=Trypanosoma cruzi Dm28c GN=TCDM_05529 PE=4 SV=1
V5BN56	Cluster 1	10.2458	11.1934	10.996	11.0336	11.1565	11.0871	8.36902	9.02295	S	2									+	1	3.05799e-06	135.06	102.53	127.42	0.15318	1216800000	26	7.01876e-05	0.00168307	26	V5BN56	GLKIGTALRDSRLRRSPERQSVPVSQELSFI	V5BN56	V5BN56	>tr|V5BN56|V5BN56_TRYCR Mucin-associated surface protein (MASP) OS=Trypanosoma cruzi Dm28c GN=TCDM_01989 PE=4 SV=1
V5BN56	Cluster 2	9.72093	10.0466	10.3245	10.5746	10.5799	10.5912	10.9962	10.8855	S	2									+	1	1.10683e-13	181.49	129.48	154.07	0.24876	3337300000	31	0.000499827	0.00538804	31	V5BN56	TALRDSRLRRSPERQSVPVSQELSFIYDLKR	V5BN56	V5BN56	>tr|V5BN56|V5BN56_TRYCR Mucin-associated surface protein (MASP) OS=Trypanosoma cruzi Dm28c GN=TCDM_01989 PE=4 SV=1
V5BN56	Cluster 5	11.0258	11.2461	10.9609	11.0819	11.0364	10.987	10.1969	10.1357	S	2									+	1	1.3983e-103	303.76	249.81	197	-0.57476	1223800000	112	7.39628e-06	0.000434532	112	V5BN56	HYLQSEWKRMVSENESAINDVVTKLDTVGRL	V5BN56	V5BN56	>tr|V5BN56|V5BN56_TRYCR Mucin-associated surface protein (MASP) OS=Trypanosoma cruzi Dm28c GN=TCDM_01989 PE=4 SV=1
V5BN65	Cluster 3	8.57082	9.61163	10.8607	10.7425	10.3909	10.1648	9.27762	9.03343	S	2	DFDF;FFD;TFG		DFDF;FFD_box;LSM_dom;Lsm14_N;TFG_box					LSM14	+	0.976093	1.00352e-18	217.46	168.93	190.57	-0.12664	285730000	269	0.000263928	0.003606	269	V5BN65	AKEDAKVHSKAYDKSSFFDKISCDQQDRALR	V5BN65	V5BN65	>tr|V5BN65|V5BN65_TRYCR Kinesin OS=Trypanosoma cruzi Dm28c GN=TCDM_02002 PE=4 SV=1
V5BND7	Cluster 5	11.6517	12.0561	11.7032	11.4976	10.9467	10.7585	11.4738	11.1771	S	2									+	1	3.84333e-58	239.9	178.6	208.61	-0.3133	375040000	57	0.000830775	0.00712526	57	V5BND7	LDSAPSITPEATRAGSGHVPSNEGTVASPID	V5BND7	V5BND7	>tr|V5BND7|V5BND7_TRYCR Uncharacterized protein OS=Trypanosoma cruzi Dm28c GN=TCDM_05404 PE=4 SV=1
V5BNK6	Cluster 5	11.1162	11.6554	12.2936	12.3094	11.9727	11.9141	11.5933	11.5321	S	3	WD_REPEATS_1	WD40	WD40/YVTN_repeat-like_dom;WD40_repeat;WD40_repeat_CS;WD40_repeat_dom						+	1	6.31168e-24	186.05	167.55	155.06	-0.26653	306610000	141	0.00485898	0.0230214	141	V5BNK6	QEQQENSDNEDVIKKSFVHDDTVLDDELPTW	V5BNK6	V5BNK6	>tr|V5BNK6|V5BNK6_TRYCR Uncharacterized protein OS=Trypanosoma cruzi Dm28c GN=TCDM_05251 PE=4 SV=1
V5BNX4	Cluster 1	10.307	10.3737	10.4493	10.3254	10.0842	10.0648	9.66515	9.37006	S	2	MACRO	A1pp	Macro_dom					Macro	+	0.998289	1.73594e-31	226.67	157.63	206.13	-0.42128	171330000	125	2.6057e-05	0.000987646	125	V5BNX4	GRRSRFRASVLEATLSPLEKAIFDVPIEEWL	V5BNX4	V5BNX4	>tr|V5BNX4|V5BNX4_TRYCR Uncharacterized protein OS=Trypanosoma cruzi Dm28c GN=TCDM_05161 PE=4 SV=1
V5BPH4	Cluster 2	10.5908	10.7777	10.5125	10.3686	10.4547	10.2745	11.577	11.4784	S	2			P-loop_NTPase						+	0.999993	3.83042e-25	205.36	163.15	205.36	-0.62836	377490000	1518	0.00204595	0.0124559	1518	V5BPH4	MTLTEPKQKPGAKKESDTANPVNPPLVVASR	V5BPH4	V5BPH4	>tr|V5BPH4|V5BPH4_TRYCR Uncharacterized protein OS=Trypanosoma cruzi Dm28c GN=TCDM_01414 PE=4 SV=1
V5BPJ5	Cluster 5	11.4865	11.6936	11.2462	11.3118	11.285	11.2468	10.027	10.7842	S	2									+	1	2.94259e-20	193.85	149.27	157.02	-1.5226	1356400000	13	0.00180862	0.0114255	13	V5BPJ5	___MAAMAHNRLSLESEKVNAPLANRLPKSN	V5BPJ5	V5BPJ5	>tr|V5BPJ5|V5BPJ5_TRYCR Uncharacterized protein OS=Trypanosoma cruzi Dm28c GN=TCDM_03217 PE=4 SV=1
V5BPJ5	Cluster 5	11.4865	11.6936	11.2462	11.3118	11.285	11.2468	10.027	10.7842	S	2									+	1	4.31498e-17	193.85	149.27	157.02	-1.5226	938300000	10	0.00180862	0.0114872	10	V5BPJ5	______MAAMAHNRLSLESEKVNAPLANRLP	V5BPJ5	V5BPJ5	>tr|V5BPJ5|V5BPJ5_TRYCR Uncharacterized protein OS=Trypanosoma cruzi Dm28c GN=TCDM_03217 PE=4 SV=1
V5BPJ5	Cluster 5	11.2799	11.7258	11.2945	11.2415	11.2111	11.0084	10.4914	10.7081	S	2									+	0.999998	2.12404e-16	201.96	155.81	170.22	0.41653	3111500000	194	0.00436477	0.0216397	194	V5BPJ5	MRMRTNSVPISSFRDSPRGSVNFSSSHRHSF	V5BPJ5	V5BPJ5	>tr|V5BPJ5|V5BPJ5_TRYCR Uncharacterized protein OS=Trypanosoma cruzi Dm28c GN=TCDM_03217 PE=4 SV=1
V5BPJ7	Cluster 5	12.4031	12.7006	12.6653	12.7514	12.3061	12.3596	11.8549	11.734	S	2		HDc	HD/PDEase_dom;HD_domain					HD	+	1	4.43758e-20	206.64	146.3	97.825	0.45588	2138800000	161	0.000135714	0.00231107	161	V5BPJ7	PCYAEKSVRDIFHSASPPDALLDARAGKVSY	V5BPJ7	V5BPJ7	>tr|V5BPJ7|V5BPJ7_TRYCR Uncharacterized protein OS=Trypanosoma cruzi Dm28c GN=TCDM_01444 PE=4 SV=1
V5BPJ7	Cluster 5	12.703	12.7996	12.8589	13.0174	12.6939	12.6912	11.9401	11.9351	S	2		HDc	HD/PDEase_dom;HD_domain					HD	+	1	5.8899e-10	168.83	113.97	97.825	0.45588	1077400000	159	0.00496649	0.0232495	159	V5BPJ7	ASPCYAEKSVRDIFHSASPPDALLDARAGKV	V5BPJ7	V5BPJ7	>tr|V5BPJ7|V5BPJ7_TRYCR Uncharacterized protein OS=Trypanosoma cruzi Dm28c GN=TCDM_01444 PE=4 SV=1
V5BPQ0	Cluster 5	11.1394	11.342	11.1251	11.0211	11.1497	11.0028	10.1702	9.73034	T	2	ABC_TRANSPORTER_1;ABC_TRANSPORTER_2	AAA	AAA+_ATPase;ABC_2_trans;ABC_transporter_CS;ABC_transporter-like;P-loop_NTPase		adenyl nucleotide binding;adenyl ribonucleotide binding;ATP binding;ATPase activity;binding;catalytic activity;hydrolase activity;hydrolase activity, acting on acid anhydrides;hydrolase activity, acting on acid anhydrides, in phosphorus-containing anhydrides;nucleoside-triphosphatase activity;nucleotide binding;purine nucleotide binding;purine ribonucleoside triphosphate binding;purine ribonucleo…	cell part;membrane		ABC_tran;ABC2_membrane	+	1	1.01412e-09	190.57	165.73	172.58	-0.3564	3414600000	691	0.0004021	0.00472467	691	V5BPQ0	PGGGGARGMLTTPIVTPKADTRGQS______	V5BPQ0	V5BPQ0	>tr|V5BPQ0|V5BPQ0_TRYCR ABC transporter OS=Trypanosoma cruzi Dm28c GN=TCDM_03086 PE=3 SV=1
V5BPQ0	Cluster 5	11.1394	11.342	11.1251	11.0211	11.1497	11.0028	10.1702	9.73034	T	2	ABC_TRANSPORTER_1;ABC_TRANSPORTER_2	AAA	AAA+_ATPase;ABC_2_trans;ABC_transporter_CS;ABC_transporter-like;P-loop_NTPase		adenyl nucleotide binding;adenyl ribonucleotide binding;ATP binding;ATPase activity;binding;catalytic activity;hydrolase activity;hydrolase activity, acting on acid anhydrides;hydrolase activity, acting on acid anhydrides, in phosphorus-containing anhydrides;nucleoside-triphosphatase activity;nucleotide binding;purine nucleotide binding;purine ribonucleoside triphosphate binding;purine ribonucleo…	cell part;membrane		ABC_tran;ABC2_membrane	+	0.999945	1.67618e-14	190.57	165.73	169.17	0.24194	3617700000	687	0.0004021	0.00477239	687	V5BPQ0	DPPRPGGGGARGMLTTPIVTPKADTRGQS__	V5BPQ0	V5BPQ0	>tr|V5BPQ0|V5BPQ0_TRYCR ABC transporter OS=Trypanosoma cruzi Dm28c GN=TCDM_03086 PE=3 SV=1
V5BPT1	Cluster 1	10.9671	10.1671	10.3957	10.6265	10.8872	10.5794	9.21665	9.60283	S	2									+	0.97705	8.82268e-12	193.62	130.15	187.78	-0.1271	86253000	251	0.000102265	0.00214574	251	V5BPT1	WSRAARHAQKNTYSQSVPRSRRPLQRAKIPE	V5BPT1	V5BPT1	>tr|V5BPT1|V5BPT1_TRYCR Uncharacterized protein OS=Trypanosoma cruzi Dm28c GN=TCDM_01254 PE=4 SV=1
V5BPT1	Cluster 1	10.8192	10.9143	10.6421	10.5486	10.6172	10.5563	9.4265	9.81413	S	2									+	0.998945	1.40351e-05	171.49	125.1	136.53	-0.19444	88673000	249	0.00337434	0.0181044	249	V5BPT1	DFWSRAARHAQKNTYSQSVPRSRRPLQRAKI	V5BPT1	V5BPT1	>tr|V5BPT1|V5BPT1_TRYCR Uncharacterized protein OS=Trypanosoma cruzi Dm28c GN=TCDM_01254 PE=4 SV=1
V5BPU0	Cluster 5	12.0203	12.4068	11.9954	12.0506	11.7894	11.8004	11.6126	11.2809	T	2	TROVE;WD_REPEATS_2;WD_REPEATS_REGION	WD40	TROVE;WD40/YVTN_repeat-like_dom;WD40_repeat;WD40_repeat_dom		binding;nucleic acid binding;RNA binding			TROVE;WD40	+	1	6.59238e-32	216.53	135.3	110.62	0.60987	1059500000	773	0.0017283	0.011345	773	V5BPU0	RKTPDALPLTPAGPVTPIRFLAPEKGFLSTY	V5BPU0	V5BPU0	>tr|V5BPU0|V5BPU0_TRYCR Uncharacterized protein OS=Trypanosoma cruzi Dm28c GN=TCDM_01265 PE=4 SV=1
V5BPU0	Cluster 5	12.0203	12.4068	11.9954	11.991	11.6571	11.6163	11.5613	11.2809	T	2	TROVE;WD_REPEATS_2;WD_REPEATS_REGION	WD40	TROVE;WD40/YVTN_repeat-like_dom;WD40_repeat;WD40_repeat_dom		binding;nucleic acid binding;RNA binding			TROVE;WD40	+	1	6.59238e-32	216.53	135.3	110.62	0.60987	1392800000	760	0.00456125	0.0221465	760	V5BPU0	PMLPPLPTLQSTTRKTPDALPLTPAGPVTPI	V5BPU0	V5BPU0	>tr|V5BPU0|V5BPU0_TRYCR Uncharacterized protein OS=Trypanosoma cruzi Dm28c GN=TCDM_01265 PE=4 SV=1
V5BQC0	Cluster 5	11.6128	12.1032	10.7482	10.9857	10.2589	10.4154	11.2673	10.8412	S	2									+	0.99994	6.09177e-19	181.65	162.35	161.48	0.71582	4891600000	336	0.000524788	0.00550559	336	V5BQC0	YHTLSPAHEQSVLSLSQRHMMRHSGNWATEY	V5BQC0	V5BQC0	>tr|V5BQC0|V5BQC0_TRYCR Uncharacterized protein OS=Trypanosoma cruzi Dm28c GN=TCDM_04566 PE=4 SV=1
V5BQG3	Cluster 5	9.94172	10.0126	11.2868	10.7856	10.7645	10.58	11.1369	10.9406	S	2	ZF_C3H1	ZnF_C3H1	Znf_CCCH		binding;cation binding;ion binding;metal ion binding				+	0.999995	2.54892e-07	172.93	137.16	140.49	0.10487	301160000	40	0.00472263	0.0225573	40	V5BQG3	HQNYHQYQHIPGRRNSNLSPVSGGRGGNMGA	V5BQG3	V5BQG3	>tr|V5BQG3|V5BQG3_TRYCR Uncharacterized protein OS=Trypanosoma cruzi Dm28c GN=TCDM_01172 PE=4 SV=1
V5BR88	Cluster 5	11.9637	11.8319	11.7719	11.6734	11.5223	11.6569	12.1467	12.075	T	2									+	1	2.84551e-31	229.69	187.45	151.64	0.35546	1593900000	263	0.0030368	0.0167523	263	V5BR88	EDAIVLRSPQLEGFGTPLVKREMLGAETPSQ	V5BR88	V5BR88	>tr|V5BR88|V5BR88_TRYCR Uncharacterized protein OS=Trypanosoma cruzi Dm28c GN=TCDM_04272 PE=4 SV=1
V5BR88	Cluster 5	11.7962	11.8941	11.2774	10.8759	10.8895	11.1133	10.2401	10.6349	S	2									+	1	1.26547e-41	242.1	187.29	151.64	0.35546	1003500000	255	0.0030368	0.0168313	255	V5BR88	IRIVEPMREDAIVLRSPQLEGFGTPLVKREM	V5BR88	V5BR88	>tr|V5BR88|V5BR88_TRYCR Uncharacterized protein OS=Trypanosoma cruzi Dm28c GN=TCDM_04272 PE=4 SV=1
V5BR88	Cluster 5	11.3051	11.213	11.3807	11.0033	10.9933	11.1044	9.91278	10.1566	T	2									+	1	2.84551e-31	229.69	187.45	151.64	0.35546	1593900000	263	0.00151855	0.0103738	263	V5BR88	EDAIVLRSPQLEGFGTPLVKREMLGAETPSQ	V5BR88	V5BR88	>tr|V5BR88|V5BR88_TRYCR Uncharacterized protein OS=Trypanosoma cruzi Dm28c GN=TCDM_04272 PE=4 SV=1
V5BR88	Cluster 5	11.7962	11.8941	11.2774	10.8759	10.8895	11.1133	10.2401	10.6349	S	2									+	1	1.26547e-41	242.1	187.29	151.64	0.35546	1003500000	255	0.000466276	0.00521785	255	V5BR88	IRIVEPMREDAIVLRSPQLEGFGTPLVKREM	V5BR88	V5BR88	>tr|V5BR88|V5BR88_TRYCR Uncharacterized protein OS=Trypanosoma cruzi Dm28c GN=TCDM_04272 PE=4 SV=1
V5BRI7	Cluster 5	11.0559	11.0655	11.3402	11.4403	11.4151	11.4245	10.5606	9.59671	S	2									+	1	3.62745e-16	200.81	161.23	142.4	0.62359	1452000000	481	0.00220787	0.0133038	481	V5BRI7	SASVKLFSEEWAPAISRVVTQANSVAMEVQE	V5BRI7	V5BRI7	>tr|V5BRI7|V5BRI7_TRYCR Uncharacterized protein OS=Trypanosoma cruzi Dm28c GN=TCDM_02504 PE=4 SV=1
V5BS76	Cluster 2	9.16562	9.13556	8.48054	8.43196	8.80757	9.01926	9.55262	9.37934	S	2									+	0.997263	0.000174921	134.77	90.013	122.28	0.57772	47740000	368	0.00087042	0.00715206	368	V5BS76	DAERKKSLKEKPSYKSSAAFWRTTNQDRAAQ	V5BS76	V5BS76	>tr|V5BS76|V5BS76_TRYCR Uncharacterized protein OS=Trypanosoma cruzi Dm28c GN=TCDM_00466 PE=4 SV=1
V5BS76	Cluster 4	9.39044	9.04706	8.62956	8.67869	8.4965	8.62696	9.4581	9.41589	T	2									+	1	0.00536078	113.93	68.558	92.538	0.3609	22998000	84	0.000801087	0.00707727	84	V5BS76	EILQSTRGDMARAALTVPVRRRDRLQELLIL	V5BS76	V5BS76	>tr|V5BS76|V5BS76_TRYCR Uncharacterized protein OS=Trypanosoma cruzi Dm28c GN=TCDM_00466 PE=4 SV=1
V5BS76	Cluster 4	9.40269	9.10406	8.8135	8.72407	9.25195	9.14256	9.66163	9.81499	S	2									+	1	0.00232423	113.69	67.28	111.86	0.056461	25648000	404	0.000776817	0.00691485	404	V5BS76	EFKKLQADAARVYAESAVRRPADVGTADAVA	V5BS76	V5BS76	>tr|V5BS76|V5BS76_TRYCR Uncharacterized protein OS=Trypanosoma cruzi Dm28c GN=TCDM_00466 PE=4 SV=1
V5BS80	Cluster 2	10.3203	10.1706	9.96858	9.86787	9.36038	9.60232	10.2211	10.1077	S	2	DEAD_ATP_HELICASE;HELICASE_ATP_BIND_1;HELICASE_CTER;Q_MOTIF	DEXDc;HELICc	DEAD/DEAH_box_helicase_dom;Helicase_ATP-bd;Helicase_C;P-loop_NTPase;RNA_helicase_DEAD_Q_motif;RNA-helicase_DEAD-box_CS		adenyl nucleotide binding;adenyl ribonucleotide binding;ATP binding;binding;catalytic activity;helicase activity;hydrolase activity;hydrolase activity, acting on acid anhydrides;hydrolase activity, acting on acid anhydrides, in phosphorus-containing anhydrides;nucleic acid binding;nucleoside-triphosphatase activity;nucleotide binding;purine nucleotide binding;purine ribonucleoside triphosphate bi…			DEAD;Helicase_C	+	0.702557	0.000623644	130.56	95.488	130.56	0.43555	190800000	6	0.00134045	0.00960382	6	V5BS80	__________MHFNTSYGQKDVPPPFTPQFQ	V5BS80	V5BS80	>tr|V5BS80|V5BS80_TRYCR ATP-dependent RNA helicase OS=Trypanosoma cruzi Dm28c GN=TCDM_00483 PE=3 SV=1
V5BSB1	Cluster 5	11.07	11.1902	10.9877	10.993	11.219	11.0387	9.63014	10.1187	S	2	ZF_C3H1		Znf_CCCH;Znf_RING/FYVE/PHD		binding;cation binding;ion binding;metal ion binding				+	0.996994	3.23447e-16	192.19	146.47	192.19	0.020802	1195700000	462	0.000130796	0.00226008	462	V5BSB1	EEQQEAKPTPTMTPKSETDARPAEAPVLVEE	V5BSB1	V5BSB1	>tr|V5BSB1|V5BSB1_TRYCR RNA-binding protein OS=Trypanosoma cruzi Dm28c GN=TCDM_00524 PE=4 SV=1
V5BSM8	Cluster 2	10.3652	10.5051	10.0151	10.0484	10.0015	9.9686	10.4471	10.2825	S	2									+	0.994233	0.00213534	104.94	26.388	71.268	0.17986	169390000	639	0.0032332	0.0176698	639	V5BSM8	EQRESMSARSGTLLSSARGTRSLGQTPRDSA	V5BSM8	V5BSM8	>tr|V5BSM8|V5BSM8_TRYCR Uncharacterized protein OS=Trypanosoma cruzi Dm28c GN=TCDM_03809 PE=4 SV=1
V5BSS7	Cluster 5	10.9364	11.2307	10.6042	10.6105	10.7188	10.7371	10.4397	10.4084	S	2	PP2C	PP2C_SIG;PP2Cc	PP2C_Mn2_Asp60_BS;PP2C-like_dom;Protein_Pase_2C	cellular macromolecule metabolic process;cellular metabolic process;cellular process;cellular protein metabolic process;dephosphorylation;macromolecule metabolic process;macromolecule modification;metabolic process;phosphate-containing compound metabolic process;phosphorus metabolic process;primary metabolic process;protein dephosphorylation;protein metabolic process;protein modification process	binding;catalytic activity;cation binding;hydrolase activity;hydrolase activity, acting on ester bonds;ion binding;metal ion binding;phosphatase activity;phosphoprotein phosphatase activity;phosphoric ester hydrolase activity;protein serine/threonine phosphatase activity			PP2C	+	0.999912	3.5853e-30	205.87	176.14	181.49	-0.071936	1626600000	371	0.000810205	0.00699993	371	V5BSS7	RTQWFADLLEQHAAESPSDSRSEQLERIQLL	V5BSS7	V5BSS7	>tr|V5BSS7|V5BSS7_TRYCR Phosphatase 2C OS=Trypanosoma cruzi Dm28c GN=TCDM_01987 PE=3 SV=1
V5BT07	Cluster 5	11.4598	11.9014	11.5945	11.3283	11.3273	11.0715	10.4271	10.2558	S	3			TPR-like_helical_dom						+	0.999646	7.86982e-06	173.25	134.85	49.3	0.23618	223590000	437	0.00378518	0.0194218	437	V5BT07	VGMTSNSRAPAPWKDSPSKQRKKDTTARSAL	V5BT07	V5BT07	>tr|V5BT07|V5BT07_TRYCR Uncharacterized protein OS=Trypanosoma cruzi Dm28c GN=TCDM_01818 PE=4 SV=1
V5BTT3	Cluster 5	11.9814	12.2542	11.7967	12.0046	11.7527	12.1205	10.9142	10.7495	S	2									+	1	1.06601e-17	201.04	138.35	164.2	0.27479	1117400000	310	0.000632405	0.00604127	310	V5BTT3	FEMNQRSTVEIESRGSGDVECVLPSLVGKKL	V5BTT3	V5BTT3	>tr|V5BTT3|V5BTT3_TRYCR Uncharacterized protein OS=Trypanosoma cruzi Dm28c GN=TCDM_01579 PE=4 SV=1
V5BU51	Cluster 5	11.9354	11.6526	11.9621	11.9444	11.9832	12.0426	10.6549	10.9258	T	2									+	0.991187	1.25704e-06	165.78	136.57	108.36	0.059596	1581700000	435	0.0016724	0.0111021	435	V5BU51	QMDEHSMELRGPLIPTSPYAVARRSLRATTP	V5BU51	V5BU51	>tr|V5BU51|V5BU51_TRYCR Uncharacterized protein OS=Trypanosoma cruzi Dm28c GN=TCDM_03219 PE=4 SV=1
V5BU51	Cluster 5	12.799	12.802	12.704	12.4958	12.7459	12.6342	11.2474	11.1204	T	2									+	1	0.000507506	147.33	104.24	125.84	0.11818	913300000	407	0.000219675	0.00322648	407	V5BU51	PPENEELMRFLGAYGTPPRRSTGVFPPQQMD	V5BU51	V5BU51	>tr|V5BU51|V5BU51_TRYCR Uncharacterized protein OS=Trypanosoma cruzi Dm28c GN=TCDM_03219 PE=4 SV=1
V5BU51	Cluster 5	12.891	12.8409	12.5129	12.458	12.2386	12.3388	11.7348	11.8363	S	3									+	1	1.49889e-05	152.94	119.94	116.74	-0.43924	2280200000	298	1.49959e-05	0.0006777	298	V5BU51	VSASGNKDNERPFSVSPARGKPYSWTRPREN	V5BU51	V5BU51	>tr|V5BU51|V5BU51_TRYCR Uncharacterized protein OS=Trypanosoma cruzi Dm28c GN=TCDM_03219 PE=4 SV=1
V5BU51	Cluster 5	12.0041	12.0837	12.0781	11.9653	12.0664	11.8861	11.1623	10.7368	S	2									+	1	1.28346e-09	193.11	132.21	193.11	0.44369	506970000	382	0.000847476	0.0070623	382	V5BU51	GTPYAAPRSNATRARSQPISISRSRPPENEE	V5BU51	V5BU51	>tr|V5BU51|V5BU51_TRYCR Uncharacterized protein OS=Trypanosoma cruzi Dm28c GN=TCDM_03219 PE=4 SV=1
V5BVD3	Cluster 5	13.2117	12.9799	12.5261	12.5723	12.5157	12.2375	12.514	12.225	S	2									+	1	3.64504e-12	183.27	130.45	72.271	-0.61755	374250000	105	5.43089e-05	0.0014503	105	V5BVD3	TSERNVSGHLEGLDASPERIYMEKDRVIRQM	V5BVD3	V5BVD3	>tr|V5BVD3|V5BVD3_TRYCR Uncharacterized protein OS=Trypanosoma cruzi Dm28c GN=TCDM_00928 PE=4 SV=1
V5BVD3	Cluster 5	12.3569	12.2631	11.7942	11.8075	11.8558	11.6453	10.2457	9.72396	S	2									+	1	0.00306063	127.87	70.69	103.44	-0.705	2286100000	273	0.00361867	0.0191529	273	V5BVD3	STEQLPDKPERIVKLSPIRQRPQAEVTRTRP	V5BVD3	V5BVD3	>tr|V5BVD3|V5BVD3_TRYCR Uncharacterized protein OS=Trypanosoma cruzi Dm28c GN=TCDM_00928 PE=4 SV=1
V5BVX5	Cluster 2	10.609	10.5253	9.89483	10.2267	10.0816	10.2877	10.8142	11.0108	S	2		MORN	MORN					MORN	+	1	2.40451e-09	182.37	154.02	106.32	0.52828	75327000	143	0.00166124	0.0110906	143	V5BVX5	PISSNTNRGKGSVRGSLAEEWLYCREGDRRL	V5BVX5	V5BVX5	>tr|V5BVX5|V5BVX5_TRYCR Uncharacterized protein OS=Trypanosoma cruzi Dm28c GN=TCDM_02632 PE=4 SV=1
V5BX23	Cluster 1	10.5691	10.9655	11.0914	10.8384	10.3479	10.5096	10.0224	9.81388	S	2			NAP_family	cellular component assembly;cellular component assembly at cellular level;cellular component organization;cellular component organization at cellular level;cellular component organization or biogenesis;cellular component organization or biogenesis at cellular level;cellular macromolecular complex assembly;cellular macromolecular complex subunit organization;cellular process;chromatin organization…		cell part;intracellular membrane-bounded organelle;intracellular organelle;intracellular part;membrane-bounded organelle;nucleus;organelle		NAP	+	1	1.11616e-09	152.68	95.255	139.08	0.21968	290980000	105	0.000683938	0.00637799	105	V5BX23	GSREPTDEEVTKGFPSEHEGQVEIKVTEAEA	V5BX23	V5BX23	>tr|V5BX23|V5BX23_TRYCR Nucleosome assembly protein OS=Trypanosoma cruzi Dm28c GN=TCDM_14158 PE=3 SV=1
V5BXV4	Cluster 5	11.7592	11.7805	10.9142	10.8965	10.8205	10.8478	10.8128	10.6006	S	2									+	1	5.26743e-31	232.01	182.52	176.44	0.045744	514500000	727	0.00016637	0.00267787	727	V5BXV4	SYRLPVRSSTLARGISNLEATVESRELEEDN	V5BXV4	V5BXV4	>tr|V5BXV4|V5BXV4_TRYCR Uncharacterized protein OS=Trypanosoma cruzi Dm28c GN=TCDM_00046 PE=4 SV=1
V5BXZ9	Cluster 2	9.94444	10.0127	9.83599	9.57754	9.7603	9.78322	10.5978	10.7247	S	2									+	0.996297	3.55997e-16	188.09	125.56	111.66	-0.49326	364230000	315	6.31093e-05	0.00157773	315	V5BXZ9	SALVPSASREEPEDVSSILPKEETIPIHTYR	V5BXZ9	V5BXZ9	>tr|V5BXZ9|V5BXZ9_TRYCR Uncharacterized protein OS=Trypanosoma cruzi Dm28c GN=TCDM_00116 PE=4 SV=1
V5BZ77	Cluster 5	11.0299	11.2944	11.0548	11.0858	10.9862	11.0451	10.668	10.5951	S	2			DHC_fam;DNAH6;Dynein_HC_stalk;Dynein_heavy_chain_D4_dom;Dynein_heavy_dom;Dynein_heavy_dom-2;P-loop_NTPase	cell motility;cellular component movement;cellular process;ciliary or flagellar motility;locomotion;microtubule-based movement;microtubule-based process	ATPase activity;catalytic activity;hydrolase activity;hydrolase activity, acting on acid anhydrides;hydrolase activity, acting on acid anhydrides, in phosphorus-containing anhydrides;microtubule motor activity;motor activity;nucleoside-triphosphatase activity;pyrophosphatase activity	axonemal dynein complex;axoneme part;cell part;cell projection part;cytoskeletal part;dynein complex;intracellular organelle part;intracellular part;macromolecular complex;microtubule associated complex;organelle part;protein complex		AAA_8;DHC_N2;Dynein_heavy;MT	+	1	4.57079e-07	178.84	108.59	148.56	-0.1053	562590000	39	0.0011134	0.00838619	39	V5BZ77	HKPKSHLDAKIELELSRTASPTRLYSFQKPE	V5BZ77	V5BZ77	>tr|V5BZ77|V5BZ77_TRYCR Dynein heavy chain OS=Trypanosoma cruzi Dm28c GN=TCDM_01279 PE=4 SV=1
V5BZY4	Cluster 5	11.754	11.8566	10.5914	10.8285	10.5449	10.4667	11.1232	10.3509	S	2	DNAJ_1;DNAJ_2;TPR;TPR_REGION	DnaJ;TPR	DnaJ_domain;DnaJ_domain_CS;TPR_1;TPR_repeat;TPR-contain_dom;TPR-like_helical_dom					DnaJ;TPR_1	+	0.999999	0.000134713	153.49	95.608	153.49	0.41664	89147000	27	0.00384526	0.0196442	27	V5BZY4	WTELREEGNKAFKAGSFDTAVLRYTQAIEVN	V5BZY4	V5BZY4	>tr|V5BZY4|V5BZY4_TRYCR TPR-repeat-containing chaperone protein DNAJ OS=Trypanosoma cruzi Dm28c GN=TCDM_01195 PE=4 SV=1
V5C1F1	Cluster 5	11.1167	11.2394	11.2082	11.1267	10.5778	10.6759	10.7378	10.7317	S	2	RAS	RAS	P-loop_NTPase;Small_GTPase;Small_GTPase_Ras;Small_GTP-bd_dom	biological regulation;cellular process;cellular response to stimulus;intracellular signal transduction;regulation of biological process;regulation of cellular process;response to stimulus;signal transduction;small GTPase mediated signal transduction	binding;GTP binding;guanyl nucleotide binding;guanyl ribonucleotide binding;nucleotide binding;purine nucleotide binding;purine ribonucleoside triphosphate binding;purine ribonucleotide binding;ribonucleotide binding	cell part;membrane		Ras	+	0.999998	5.38705e-10	160.2	138.93	154.66	0.097411	239960000	212	0.00202745	0.0124725	212	V5C1F1	NMKAAPQVVDPPALPSPAYPKRKKRRCVLL_	V5C1F1	V5C1F1	>tr|V5C1F1|V5C1F1_TRYCR Small GTP-binding protein RAB6 OS=Trypanosoma cruzi Dm28c GN=TCDM_14273 PE=4 SV=1
V5C1Q5	Cluster 1	10.8236	11.592	11.1913	10.9589	11.3675	10.7456	9.53436	9.78021	S	3		JAB_MPN	JAMM/MPN+_dom;Rpn11/EIF3F_C			cell part;intracellular part;macromolecular complex;proteasome complex;protein complex		JAB;MitMem_reg	+	0.999998	0.00205631	99.454	74.269	87.468	0.49622	431750000	12	0.00370107	0.0194141	12	V5C1Q5	____MPKDKPQQNPASVDDNRIDDSIAKGDG	V5C1Q5	V5C1Q5	>tr|V5C1Q5|V5C1Q5_TRYCR Proteasome regulatory non-ATPase subunit 8 OS=Trypanosoma cruzi Dm28c GN=TCDM_00473 PE=4 SV=1
V5C216	Cluster 1	10.5822	10.9598	10.7287	10.6244	10.6737	10.4064	8.26131	8.36281	S	2									+	1	9.55443e-05	130.47	97.379	120.99	0.61564	1993700000	837	0.000123688	0.00230687	837	V5C216	EPSREGKSLMQSPPISPRRPTRPIQLSPRLL	V5C216	V5C216	>tr|V5C216|V5C216_TRYCR Uncharacterized protein OS=Trypanosoma cruzi Dm28c GN=TCDM_00274 PE=4 SV=1
V5C216	Cluster 1	10.5822	10.9598	10.7287	10.6244	10.6737	10.4064	8.26131	8.36281	S	2									+	1	4.12296e-05	153.41	118.15	118.05	0.21038	2484500000	833	0.000123688	0.00234408	833	V5C216	KADVEPSREGKSLMQSPPISPRRPTRPIQLS	V5C216	V5C216	>tr|V5C216|V5C216_TRYCR Uncharacterized protein OS=Trypanosoma cruzi Dm28c GN=TCDM_00274 PE=4 SV=1
V5C216	Cluster 1	10.8201	11.0296	10.4908	10.3562	10.431	10.4004	10.8233	10.805	S	2									+	1	0.000970558	126.07	92.279	93.106	-0.40922	187060000	760	1.6264e-06	0.000238878	760	V5C216	RPKIPYHERLYSPRPSPARAGPGGALNGTSP	V5C216	V5C216	>tr|V5C216|V5C216_TRYCR Uncharacterized protein OS=Trypanosoma cruzi Dm28c GN=TCDM_00274 PE=4 SV=1
V5C216	Cluster 1	10.9209	10.8001	10.5403	10.7189	10.8437	10.761	9.70379	9.20005	S	2									+	0.999995	0.000970558	126.07	92.279	104.16	-0.27584	198270000	756	1.6264e-06	0.000273003	756	V5C216	RETQRPKIPYHERLYSPRPSPARAGPGGALN	V5C216	V5C216	>tr|V5C216|V5C216_TRYCR Uncharacterized protein OS=Trypanosoma cruzi Dm28c GN=TCDM_00274 PE=4 SV=1
V5C216	Cluster 1	10.4113	10.7041	11.1815	11.1	11.2626	11.0262	9.92953	10.2995	S	2									+	1	7.10276e-49	216.19	173.79	158.91	-0.66146	163640000	988	0.00180768	0.0115436	988	V5C216	RQEKKFEDFLASFQPSIAERSNGTNADSRVM	V5C216	V5C216	>tr|V5C216|V5C216_TRYCR Uncharacterized protein OS=Trypanosoma cruzi Dm28c GN=TCDM_00274 PE=4 SV=1
V5C216	Cluster 5	10.9209	10.8001	10.5403	10.7189	10.8437	10.761	9.70379	9.20005	S	2									+	1	6.66704e-16	172.78	142.75	125.79	0.67046	3280600000	165	0.000679494	0.00638724	165	V5C216	DASSAVPSGLRPLSVSERFEEGTHAGEKQVT	V5C216	V5C216	>tr|V5C216|V5C216_TRYCR Uncharacterized protein OS=Trypanosoma cruzi Dm28c GN=TCDM_00274 PE=4 SV=1
V5C216	Cluster 5	11.1865	11.5432	11.1902	11.1786	11.3645	11.2948	9.70774	9.70053	S	2									+	1	6.66704e-16	172.78	142.75	128.62	-1.0281	5186000000	163	0.000679494	0.00643875	163	V5C216	LPDASSAVPSGLRPLSVSERFEEGTHAGEKQ	V5C216	V5C216	>tr|V5C216|V5C216_TRYCR Uncharacterized protein OS=Trypanosoma cruzi Dm28c GN=TCDM_00274 PE=4 SV=1
V5C216	Cluster 5	11.7814	12.0809	11.6041	11.5813	11.8814	11.7489	10.9616	11.1023	S	2									+	0.993505	8.9021e-11	158.75	120.49	117.15	-0.11836	1098400000	84	3.54644e-06	0.000378824	84	V5C216	KDIASLAAPAGEPGGSSSHTPKANFLNEPPS	V5C216	V5C216	>tr|V5C216|V5C216_TRYCR Uncharacterized protein OS=Trypanosoma cruzi Dm28c GN=TCDM_00274 PE=4 SV=1
V5C216	Cluster 5	11.7814	12.0809	11.6041	11.5813	11.8814	11.7489	10.9616	11.1023	S	2									+	1	9.55443e-05	130.47	97.379	120.99	0.61564	1993700000	837	0.00408507	0.0205126	837	V5C216	EPSREGKSLMQSPPISPRRPTRPIQLSPRLL	V5C216	V5C216	>tr|V5C216|V5C216_TRYCR Uncharacterized protein OS=Trypanosoma cruzi Dm28c GN=TCDM_00274 PE=4 SV=1
V5C216	Cluster 5	9.94431	10.5137	10.1653	10.1533	10.5558	10.5439	9.67712	9.0939	S	2									+	1	0.000227063	147.28	121.81	119.03	0.53065	532280000	585	0.000453133	0.00511953	585	V5C216	NSELTVESLRKFNARSFEGTHWERYKEGEEY	V5C216	V5C216	>tr|V5C216|V5C216_TRYCR Uncharacterized protein OS=Trypanosoma cruzi Dm28c GN=TCDM_00274 PE=4 SV=1
V5C216	Cluster 5	11.4052	11.653	11.2595	11.25	11.533	11.4716	10.8162	10.8183	S	2									+	1	1.99591e-31	225.17	188.54	100.97	0.27465	1483100000	640	0.00059856	0.00591015	640	V5C216	GLPRRFAGYNDCGGASLRRQELAIPPFHRRL	V5C216	V5C216	>tr|V5C216|V5C216_TRYCR Uncharacterized protein OS=Trypanosoma cruzi Dm28c GN=TCDM_00274 PE=4 SV=1
V5C216	Cluster 5	11.0022	11.177	10.9356	10.906	11.096	11.0117	10.2153	10.298	S	2									+	1	3.871e-57	264.66	225.97	100.59	0.042887	1833900000	539	8.7172e-05	0.00196975	539	V5C216	LAKEELLMNDGINVDSLREKHEVQSANESAV	V5C216	V5C216	>tr|V5C216|V5C216_TRYCR Uncharacterized protein OS=Trypanosoma cruzi Dm28c GN=TCDM_00274 PE=4 SV=1
V5C2Q3	Cluster 1	10.1841	10.4622	10.3481	10.0639	11.1385	10.7625	9.56285	9.4075	S	2									+	0.99999	0.000238227	115.08	93.601	114.13	-0.41913	36531000	346	0.00164179	0.0110234	346	V5C2Q3	APYIETPAGGKSEVCSPVRLVYDAVDDVSLG	V5C2Q3	V5C2Q3	>tr|V5C2Q3|V5C2Q3_TRYCR Uncharacterized protein OS=Trypanosoma cruzi Dm28c GN=TCDM_00071 PE=4 SV=1
V5C2Q3	Cluster 1	10.1841	10.4622	10.3481	10.0639	11.1385	10.7625	9.56285	9.4075	S	2									+	0.998558	0.000238227	115.08	93.601	57.095	0.093779	36531000	342	0.00164179	0.0110868	342	V5C2Q3	RTETAPYIETPAGGKSEVCSPVRLVYDAVDD	V5C2Q3	V5C2Q3	>tr|V5C2Q3|V5C2Q3_TRYCR Uncharacterized protein OS=Trypanosoma cruzi Dm28c GN=TCDM_00071 PE=4 SV=1
V5C2Q3	Cluster 5	12.2965	12.3026	12.7004	12.5737	12.7408	12.5677	10.949	11.2359	S	2									+	0.999992	2.01898e-26	216.34	170.99	85.518	-0.23908	944210000	309	0.00100519	0.00798043	309	V5C2Q3	PLHQGLPGVRQPPRRSLSGVISPSSVSPCLK	V5C2Q3	V5C2Q3	>tr|V5C2Q3|V5C2Q3_TRYCR Uncharacterized protein OS=Trypanosoma cruzi Dm28c GN=TCDM_00071 PE=4 SV=1
V5C2Q3	Cluster 5	11.863	11.7047	12.135	12.0498	12.0289	11.9836	11.4587	11.6632	S	2									+	1	2.84153e-16	202.32	139.16	167.29	0.36909	2660900000	61	2.96297e-05	0.00102397	61	V5C2Q3	SSATEVRSATSDVIGSVGRKRAGLSSLDSTR	V5C2Q3	V5C2Q3	>tr|V5C2Q3|V5C2Q3_TRYCR Uncharacterized protein OS=Trypanosoma cruzi Dm28c GN=TCDM_00071 PE=4 SV=1
V5C2R1	Cluster 5	11.3066	11.5254	11.3961	11.568	11.313	11.3918	10.4389	10.7781	S	2		RAB	P-loop_NTPase;Small_GTPase;Small_GTPase_Rab_type;Small_GTP-bd_dom	biological regulation;cellular process;cellular response to stimulus;establishment of localization;establishment of protein localization;intracellular signal transduction;protein transport;regulation of biological process;regulation of cellular process;response to stimulus;signal transduction;small GTPase mediated signal transduction;transport	binding;GTP binding;guanyl nucleotide binding;guanyl ribonucleotide binding;nucleotide binding;purine nucleotide binding;purine ribonucleoside triphosphate binding;purine ribonucleotide binding;ribonucleotide binding			Ras	+	1	0.000103646	156.2	123.72	153	0.25649	4000600000	216	0.0004991	0.00543002	216	V5C2R1	VTLQIWDTAGQERFQSLGSAFYRGADACILV	V5C2R1	V5C2R1	>tr|V5C2R1|V5C2R1_TRYCR Rab7 GTP binding protein OS=Trypanosoma cruzi Dm28c GN=TCDM_00086 PE=3 SV=1
V5D2K6	Cluster 2	9.43745	9.72658	9.81552	9.79884	10.0517	9.99019	10.1631	10.0546	S	2	EF_HAND_1;EF_HAND_2	EFh	EF_Hand_1_Ca_BS;EF_hand_dom;EF-hand-dom_pair		binding;calcium ion binding;cation binding;ion binding;metal ion binding			EF-hand_7	+	1	3.95865e-33	234.51	171.77	195.25	0.12675	763390000	4	0.00333741	0.0179884	4	V5D2K6	____________MQDSDSEEEIKEAFRVFDK	V5D2K6	V5D2K6	>tr|V5D2K6|V5D2K6_TRYCR Uncharacterized protein OS=Trypanosoma cruzi Dm28c GN=TCDM_10682 PE=4 SV=1
V5D3X6	Cluster 5	11.1707	11.2881	11.5149	11.3144	10.7261	10.6858	11.2307	11.4175	S	2			Clusterin-associated_protein-1					Cluap1	+	0.999999	4.03167e-17	204.13	170.26	156.32	0.052982	1523900000	159	0.00111834	0.00836973	159	V5D3X6	GDPPRPQAALGRTRPSPLASAELAMRRNGGG	V5D3X6	V5D3X6	>tr|V5D3X6|V5D3X6_TRYCR Uncharacterized protein OS=Trypanosoma cruzi Dm28c GN=TCDM_10210 PE=4 SV=1
V5D5G2	Cluster 5	11.61	11.7022	11.7227	11.7087	11.51	11.4712	11.6105	11.5181	T	2			Radial_spoke_3					Radial_spoke_3	+	1	0.000106675	161.25	116.64	75.998	0.0084437	3524300000	107	0.00244222	0.0144202	107	V5D5G2	IKRRKEMDLAQRRLATPPPVDGRQHIEVQTE	V5D5G2	V5D5G2	>tr|V5D5G2|V5D5G2_TRYCR Radial spoke protein 3 OS=Trypanosoma cruzi Dm28c GN=TCDM_09601 PE=4 SV=1
V5D6I4	Cluster 1	10.6521	11.1031	10.4395	10.7626	10.3393	10.2568	9.87024	9.47351	S	2	FHA_DOMAIN		FHA_dom;SMAD_FHA_domain						+	0.99999	4.14267e-07	136.46	94.341	133.98	-1.3103	3879200000	105	0.000273902	0.00369924	105	V5D6I4	GSFLNDTREETSDVVSLGHPEMDGLRDGRGE	V5D6I4	V5D6I4	>tr|V5D6I4|V5D6I4_TRYCR Uncharacterized protein OS=Trypanosoma cruzi Dm28c GN=TCDM_09201 PE=4 SV=1
V5D6I4	Cluster 1	10.3039	10.7641	10.6999	10.5663	10.8582	10.6591	9.3698	9.74914	S	2	FHA_DOMAIN		FHA_dom;SMAD_FHA_domain						+	0.999697	2.82743e-13	167.9	138.58	124.66	0.14164	2936700000	101	0.00325796	0.0177227	101	V5D6I4	GEVAGSFLNDTREETSDVVSLGHPEMDGLRD	V5D6I4	V5D6I4	>tr|V5D6I4|V5D6I4_TRYCR Uncharacterized protein OS=Trypanosoma cruzi Dm28c GN=TCDM_09201 PE=4 SV=1
V5D6I4	Cluster 1	10.4324	10.5136	9.97135	9.91823	10.0065	9.9407	9.97806	10.1513	S	2	FHA_DOMAIN		FHA_dom;SMAD_FHA_domain						+	0.99999	4.14267e-07	136.46	94.341	133.98	-1.3103	3879200000	105	0.00283133	0.0162284	105	V5D6I4	GSFLNDTREETSDVVSLGHPEMDGLRDGRGE	V5D6I4	V5D6I4	>tr|V5D6I4|V5D6I4_TRYCR Uncharacterized protein OS=Trypanosoma cruzi Dm28c GN=TCDM_09201 PE=4 SV=1
V5D6I4	Cluster 2	10.2015	10.8425	10.5365	10.3927	10.8617	10.6705	9.78681	9.74914	S	2	FHA_DOMAIN		FHA_dom;SMAD_FHA_domain						+	1	1.73761e-05	151.11	116.73	151.11	0.90718	200080000	922	0.000159389	0.00260114	922	V5D6I4	VQMPPSARVPLSQEYSLPVRRGSHGSSPFLW	V5D6I4	V5D6I4	>tr|V5D6I4|V5D6I4_TRYCR Uncharacterized protein OS=Trypanosoma cruzi Dm28c GN=TCDM_09201 PE=4 SV=1
V5D7F9	Cluster 2	9.95513	9.8186	10.254	10.4306	9.91534	9.82881	10.1199	10.0893	S	2			Nucleoside_phosphorylase_d;PNP/MTAP	cellular metabolic process;cellular nitrogen compound metabolic process;cellular process;metabolic process;nitrogen compound metabolic process;nucleobase-containing compound metabolic process;nucleobase-containing small molecule metabolic process;nucleoside metabolic process;primary metabolic process;small molecule metabolic process	catalytic activity				+	0.987698	5.63055e-11	172.43	139.57	134.88	0.16805	262000000	68	0.00442987	0.0217786	68	V5D7F9	FTDPAHSLLKHAITTSPSAISKEVRERLAVL	V5D7F9	V5D7F9	>tr|V5D7F9|V5D7F9_TRYCR Methylthioadenosine phosphorylase OS=Trypanosoma cruzi Dm28c GN=TCDM_08804 PE=4 SV=1
V5D7N3	Cluster 1	9.33663	10.1346	10.2128	10.3806	10.1034	10.2284	9.08627	9.23608	S	2			Quinonprotein_ADH-like_fam;Quinonprotein_ADH-like_supfam						+	0.999989	0.000346717	139.19	97.762	108.32	0.7174	356990000	2887	0.00203698	0.0124659	2887	V5D7N3	DLPMQIMNNESHKLMSGEGSLAKMDAVSSRV	V5D7N3	V5D7N3	>tr|V5D7N3|V5D7N3_TRYCR Uncharacterized protein OS=Trypanosoma cruzi Dm28c GN=TCDM_08678 PE=4 SV=1
V5D7N3	Cluster 3	10.4312	10.63	10.0959	10.0586	9.91405	9.85134	9.531	8.86512	S	3			Quinonprotein_ADH-like_fam;Quinonprotein_ADH-like_supfam						+	1	8.74662e-09	117.65	90.481	106.06	-1.1164	1141400000	2864	0.0029315	0.0165601	2864	V5D7N3	KRVRDSRFFDDDVNASLLGSEGQDLPMQIMN	V5D7N3	V5D7N3	>tr|V5D7N3|V5D7N3_TRYCR Uncharacterized protein OS=Trypanosoma cruzi Dm28c GN=TCDM_08678 PE=4 SV=1
V5D8H0	Cluster 5	10.5913	10.7948	10.5931	10.5453	10.4163	10.3632	10.4102	10.3606	S	2									+	0.999996	3.79705e-66	279.19	234.94	276.75	-0.1269	445750000	46	0.00177394	0.01139	46	V5D8H0	VAEREKLDLECLNVSSAKLRFLYQNSMESYG	V5D8H0	V5D8H0	>tr|V5D8H0|V5D8H0_TRYCR Uncharacterized protein OS=Trypanosoma cruzi Dm28c GN=TCDM_14224 PE=4 SV=1
V5D8T8	Cluster 1	9.9174	10.1324	10.1598	10.0877	9.88167	10.0196	9.43567	9.15049	S	2	ABC_TRANSPORTER_2	AAA	AAA+_ATPase;ABC_2_trans;ABC_transporter-like;P-loop_NTPase		adenyl nucleotide binding;adenyl ribonucleotide binding;ATP binding;ATPase activity;binding;catalytic activity;hydrolase activity;hydrolase activity, acting on acid anhydrides;hydrolase activity, acting on acid anhydrides, in phosphorus-containing anhydrides;nucleoside-triphosphatase activity;nucleotide binding;purine nucleotide binding;purine ribonucleoside triphosphate binding;purine ribonucleo…	cell part;membrane		ABC_tran;ABC2_membrane	+	1	9.66989e-17	202.61	152.14	152	0.013627	159840000	160	0.00103321	0.0080399	160	V5D8T8	HYRRMVGFVAQDDILSPRATPEDSLRFSLRV	V5D8T8	V5D8T8	>tr|V5D8T8|V5D8T8_TRYCR ABC transporter OS=Trypanosoma cruzi Dm28c GN=TCDM_08166 PE=4 SV=1
V5D9H7	Cluster 5	11.7115	11.8997	11.363	11.4495	10.3038	10.4174	11.9233	11.8933	S	2									+	1	0.000716782	122.55	88.046	97.779	0.29372	268460000	130	0.00161911	0.0109968	130	V5D9H7	PVIRAFRRNEVKRVLSLKPIEKKQIVPSFGY	V5D9H7	V5D9H7	>tr|V5D9H7|V5D9H7_TRYCR Uncharacterized protein OS=Trypanosoma cruzi Dm28c GN=TCDM_14072 PE=4 SV=1
V5DA42	Cluster 1	9.96688	10.1793	9.78485	9.72407	9.60079	9.55016	9.62506	9.58038	S	2	DM10;EF_HAND_2	DM10;EFh	DUF1126;EF_hand_dom;EF-hand-dom_pair;Uncharacterised_DM10		binding;calcium ion binding;cation binding;ion binding;metal ion binding			DUF1126	+	1	3.6153e-41	225.88	200.06	60.95	0.31841	838890000	235	5.57935e-05	0.00145683	235	V5DA42	RPIAKAHDVRSIAADSPLNIALLPEQVRAAQ	V5DA42	V5DA42	>tr|V5DA42|V5DA42_TRYCR Uncharacterized protein OS=Trypanosoma cruzi Dm28c GN=TCDM_07645 PE=4 SV=1
V5DA42	Cluster 2	10.8101	11.1214	10.4782	10.3852	10.0712	10.07	9.75622	9.59931	S	2	DM10;EF_HAND_2	DM10;EFh	DUF1126;EF_hand_dom;EF-hand-dom_pair;Uncharacterised_DM10		binding;calcium ion binding;cation binding;ion binding;metal ion binding			DUF1126	+	0.999615	5.35633e-16	197.51	152.82	197.51	0.050109	188070000	330	0.00180948	0.0113697	330	V5DA42	AKPKGDGKFDPQTLGSLTFKEDANTVYYTDD	V5DA42	V5DA42	>tr|V5DA42|V5DA42_TRYCR Uncharacterized protein OS=Trypanosoma cruzi Dm28c GN=TCDM_07645 PE=4 SV=1
V5DBY4	Cluster 4	9.40745	9.47773	9.30272	9.42884	9.20222	9.12881	7.91314	8.62271	S	2	GST_CTER;GST_NTER		Glutathione_S-Trfase_N;Glutathione-S-Trfase_C-like;Thioredoxin-like_fold					GST_N_3	+	0.872234	2.06496e-07	155.08	104.99	85.563	-0.10146	312280000	78	0.000849104	0.00702604	78	V5DBY4	CMIESDLISRYIDRISSPANALIGSSPYQRH	V5DBY4	V5DBY4	>tr|V5DBY4|V5DBY4_TRYCR Thiol-dependent reductase 1 OS=Trypanosoma cruzi Dm28c GN=TCDM_06784 PE=4 SV=1
V5DCF9	Cluster 1	9.72742	9.85896	9.72749	9.5026	9.47544	9.26388	8.88294	8.83747	S	2									+	0.99953	1.82019e-94	290.39	228.39	246.98	0.0865	394070000	230	7.17071e-06	0.000443452	230	V5DCF9	YAFEGMKQLLEMRSFSENCQPTNPNVTLQGK	V5DCF9	V5DCF9	>tr|V5DCF9|V5DCF9_TRYCR Uncharacterized protein OS=Trypanosoma cruzi Dm28c GN=TCDM_06643 PE=4 SV=1
V5DCF9	Cluster 1	11.1359	11.0946	10.8602	10.7261	9.96914	9.99589	10.6857	10.7237	S	2									+	0.999861	0.000273385	158.06	42.361	128.35	0.10614	636920000	326	1.11351e-05	0.00056886	326	V5DCF9	RGKVHRDEARTKKMPSPTSVKKGLKKQKVAQ	V5DCF9	V5DCF9	>tr|V5DCF9|V5DCF9_TRYCR Uncharacterized protein OS=Trypanosoma cruzi Dm28c GN=TCDM_06643 PE=4 SV=1
V5DCF9	Cluster 1	10.7562	10.929	10.9867	10.8137	10.7948	10.4147	8.94981	9.04841	S	2									+	0.999501	0.000101555	141.65	101.15	123.68	-0.52699	548620000	419	7.40934e-06	0.00041457	419	V5DCF9	GKGFLPFSSKFITTLSPHAARLQYSPRPVGR	V5DCF9	V5DCF9	>tr|V5DCF9|V5DCF9_TRYCR Uncharacterized protein OS=Trypanosoma cruzi Dm28c GN=TCDM_06643 PE=4 SV=1
V5DCF9	Cluster 4	10.9109	11.0341	10.8435	10.5727	10.5614	10.4062	9.33016	9.08349	T	3									+	1	0.00180294	101.97	64.418	89.43	-1.1512	31207000	28	0.00222653	0.0133478	28	V5DCF9	HNAPNGPIEESNSKHTPELHDLSKEGSDVPL	V5DCF9	V5DCF9	>tr|V5DCF9|V5DCF9_TRYCR Uncharacterized protein OS=Trypanosoma cruzi Dm28c GN=TCDM_06643 PE=4 SV=1
V5DCF9	Cluster 5	10.7813	10.8345	10.8455	10.5165	10.7933	10.4894	8.688	8.86284	T	2									+	0.999996	0.00106276	134.4	119.97	121.42	-0.19049	747600000	518	0.00060101	0.00588489	518	V5DCF9	PPQRVIRVGLPTFPRTPRVSAVAVSFLPEAQ	V5DCF9	V5DCF9	>tr|V5DCF9|V5DCF9_TRYCR Uncharacterized protein OS=Trypanosoma cruzi Dm28c GN=TCDM_06643 PE=4 SV=1
V5DCS2	Cluster 5	12.1835	12.4484	11.7841	11.7814	11.5213	11.7158	10.9015	11.206	S	2									+	1	0.000800619	135.04	89.762	135.04	0.11996	838880000	440	0.000845515	0.00709629	440	V5DCS2	LSRELEVAKATVRRLSLQDVVKVEEGEEERG	V5DCS2	V5DCS2	>tr|V5DCS2|V5DCS2_TRYCR Uncharacterized protein OS=Trypanosoma cruzi Dm28c GN=TCDM_06476 PE=4 SV=1
V5DD63	Cluster 5	10.1314	10.6465	11.0632	11.0514	10.8846	10.8282	10.1895	10.248	S	2			P-loop_NTPase						+	0.999596	3.12692e-07	163	121.44	160.76	0.6348	271320000	1043	0.00137522	0.00979325	1043	V5DD63	TNETSAMRSLAPPLPSPGSTPSKSPTLHSAS	V5DD63	V5DD63	>tr|V5DD63|V5DD63_TRYCR Uncharacterized protein OS=Trypanosoma cruzi Dm28c GN=TCDM_06198 PE=4 SV=1
V5DDI3	Cluster 5	11.984	12.1801	10.7745	10.8104	11.1958	11.3981	10.8444	10.5391	S	2		TPR	TPR_repeat;TPR-like_helical_dom						+	0.989064	4.8639e-05	136.67	99.315	117.35	0.58179	57743000	251	0.000587751	0.0058526	251	V5DDI3	SPGKAPSIPHGVSSRSPTIDGRESPTILALK	V5DDI3	V5DDI3	>tr|V5DDI3|V5DDI3_TRYCR Uncharacterized protein OS=Trypanosoma cruzi Dm28c GN=TCDM_06086 PE=4 SV=1
V5DDI3	Cluster 5	11.984	12.1801	10.7745	10.8104	11.1958	11.3981	10.8444	10.5391	S	2		TPR	TPR_repeat;TPR-like_helical_dom						+	0.999995	4.36199e-09	167.97	108.47	100.82	0.24045	553410000	259	0.000587751	0.00590262	259	V5DDI3	PHGVSSRSPTIDGRESPTILALKQAAPSKRA	V5DDI3	V5DDI3	>tr|V5DDI3|V5DDI3_TRYCR Uncharacterized protein OS=Trypanosoma cruzi Dm28c GN=TCDM_06086 PE=4 SV=1
V5DES7	Cluster 3	8.8144	9.10501	9.60548	9.61588	9.76247	9.43663	9.05605	9.14513	S	3	CALPAIN_CAT	CysPc	Calpain_cysteine_protease;DUF1935;Glyco_hydro_13_b;Peptidase_C2_calpain_cat		calcium-dependent cysteine-type endopeptidase activity;catalytic activity;cysteine-type endopeptidase activity;cysteine-type peptidase activity;endopeptidase activity;hydrolase activity;peptidase activity;peptidase activity, acting on L-amino acid peptides	cell part;intracellular		DUF1935;Peptidase_C2	+	0.928974	5.15036e-08	163.41	122.72	53.21	0.23086	403710000	28	0.00368698	0.0194269	28	V5DES7	PEPTAKPAAANKGDTSKAPAQAPTEDVVKVE	V5DES7	V5DES7	>tr|V5DES7|V5DES7_TRYCR Cytoskeleton-associated protein CAP5.5 OS=Trypanosoma cruzi Dm28c GN=TCDM_05540 PE=4 SV=1
V5DES7	Cluster 3	8.8144	8.97609	9.51978	9.53894	9.72219	9.39065	9.20665	8.98207	S	2	CALPAIN_CAT	CysPc	Calpain_cysteine_protease;DUF1935;Glyco_hydro_13_b;Peptidase_C2_calpain_cat		calcium-dependent cysteine-type endopeptidase activity;catalytic activity;cysteine-type endopeptidase activity;cysteine-type peptidase activity;endopeptidase activity;hydrolase activity;peptidase activity;peptidase activity, acting on L-amino acid peptides	cell part;intracellular		DUF1935;Peptidase_C2	+	1	4.19559e-09	176.44	140.33	171.33	0.51071	429940000	120	0.00173792	0.0113447	120	V5DES7	HNDTMNYEMHVNCKFSPDSSVIPLGSSIKKD	V5DES7	V5DES7	>tr|V5DES7|V5DES7_TRYCR Cytoskeleton-associated protein CAP5.5 OS=Trypanosoma cruzi Dm28c GN=TCDM_05540 PE=4 SV=1
V5DES7	Cluster 4	9.60112	9.73155	9.67197	9.65786	9.33941	9.44669	9.41169	9.40558	T	2	CALPAIN_CAT	CysPc	Calpain_cysteine_protease;DUF1935;Glyco_hydro_13_b;Peptidase_C2_calpain_cat		calcium-dependent cysteine-type endopeptidase activity;catalytic activity;cysteine-type endopeptidase activity;cysteine-type peptidase activity;endopeptidase activity;hydrolase activity;peptidase activity;peptidase activity, acting on L-amino acid peptides	cell part;intracellular		DUF1935;Peptidase_C2	+	0.625891	1.07725e-07	163.41	121.22	119.18	-0.058193	346410000	27	0.00433959	0.021606	27	V5DES7	RPEPTAKPAAANKGDTSKAPAQAPTEDVVKV	V5DES7	V5DES7	>tr|V5DES7|V5DES7_TRYCR Cytoskeleton-associated protein CAP5.5 OS=Trypanosoma cruzi Dm28c GN=TCDM_05540 PE=4 SV=1
V5DFB4	Cluster 1	10.8866	11.092	10.0516	10.0633	10.7557	10.8363	9.71727	9.6942	S	2									+	0.992949	4.29678e-05	139.74	95.05	139.74	-0.29168	33399000	488	0.000141572	0.00237639	488	V5DFB4	TSFITTVPTLRTATASPSSVTSASVRGALSS	V5DFB4	V5DFB4	>tr|V5DFB4|V5DFB4_TRYCR Uncharacterized protein OS=Trypanosoma cruzi Dm28c GN=TCDM_05340 PE=4 SV=1
V5DFB4	Cluster 5	12.274	12.3803	12.4459	12.5198	12.0017	12.1629	11.623	11.6427	S	2									+	1	3.0154e-16	202.79	155.15	124.99	0.99205	456670000	1688	5.38026e-06	0.000395113	1688	V5DFB4	RPSRRMMGRISPFEASIELAKGFDDFAHRDP	V5DFB4	V5DFB4	>tr|V5DFB4|V5DFB4_TRYCR Uncharacterized protein OS=Trypanosoma cruzi Dm28c GN=TCDM_05340 PE=4 SV=1
V5DFB4	Cluster 5	11.0684	11.4717	10.8944	10.9261	10.0664	10.2449	11.5256	11.5223	S	2									+	1	3.0154e-16	202.79	155.15	124.99	0.99205	1866800000	1683	0.000959493	0.0077752	1683	V5DFB4	PAKTRRPSRRMMGRISPFEASIELAKGFDDF	V5DFB4	V5DFB4	>tr|V5DFB4|V5DFB4_TRYCR Uncharacterized protein OS=Trypanosoma cruzi Dm28c GN=TCDM_05340 PE=4 SV=1
V5DGE3	Cluster 5	12.0525	12.4637	11.7322	11.7489	11.6484	11.6713	11.0581	10.065	S	2			DHC_fam	cellular component movement;cellular process;microtubule-based movement;microtubule-based process	catalytic activity;hydrolase activity;hydrolase activity, acting on acid anhydrides;hydrolase activity, acting on acid anhydrides, in phosphorus-containing anhydrides;microtubule motor activity;motor activity;nucleoside-triphosphatase activity;pyrophosphatase activity				+	1	0.000192245	148.85	112.32	130.66	0.21679	494670000	761	0.00250429	0.0146395	761	V5DGE3	EYRWESEAKAPRGRRSLQLYEILGRLRDEAG	V5DGE3	V5DGE3	>tr|V5DGE3|V5DGE3_TRYCR Uncharacterized protein OS=Trypanosoma cruzi Dm28c GN=TCDM_04855 PE=4 SV=1
V5DGP4	Cluster 2	9.72603	10.3753	9.10015	9.09989	9.90433	9.51208	10.867	10.6946	T	2									+	0.999809	1.64802e-09	134.86	121.42	106.18	-0.46422	610290000	56	0.00374962	0.0194088	56	V5DGP4	RIYSNAGGLTDQRPSTGEDGLDPSSRGMRRS	V5DGP4	V5DGP4	>tr|V5DGP4|V5DGP4_TRYCR Uncharacterized protein OS=Trypanosoma cruzi Dm28c GN=TCDM_04810 PE=4 SV=1
V5DGP4	Cluster 2	9.72603	10.3753	9.10015	9.09989	9.90433	9.51208	10.867	10.6946	S	2									+	0.999515	1.04841e-07	120.18	73.618	106.18	-0.46422	817790000	55	0.00374962	0.0194947	55	V5DGP4	DRIYSNAGGLTDQRPSTGEDGLDPSSRGMRR	V5DGP4	V5DGP4	>tr|V5DGP4|V5DGP4_TRYCR Uncharacterized protein OS=Trypanosoma cruzi Dm28c GN=TCDM_04810 PE=4 SV=1
V5DGZ5	Cluster 4	9.39022	9.76941	9.35102	9.29137	8.78447	8.3651	8.45371	7.86015	T	3	EFACTOR_GTP;ZF_MATRIN		EF_GTP-bd_dom;P-loop_NTPase;Transl_B-barrel;Transl_elong_EF1A/Init_IF2_C;Transl_elong_EF1A_euk/arc;Transl_elong_EFTu/EF1A_2;Transl_elong_EFTu/EF1A_C;Znf_C2H2_matrin;Znf_U1-C		binding;catalytic activity;cation binding;GTP binding;GTPase activity;guanyl nucleotide binding;guanyl ribonucleotide binding;hydrolase activity;hydrolase activity, acting on acid anhydrides;hydrolase activity, acting on acid anhydrides, in phosphorus-containing anhydrides;ion binding;metal ion binding;nucleic acid binding;nucleoside-triphosphatase activity;nucleotide binding;purine nucleotide bi…	cell part;cytoplasm;intracellular membrane-bounded organelle;intracellular organelle;intracellular part;membrane-bounded organelle;nucleus;organelle		GTP_EFTU;GTP_EFTU_D2;GTP_EFTU_D3;zf-U1	+	1	1.89642e-11	156.61	121.36	137.12	0.037617	788090000	291	0.00249799	0.0146757	291	V5DGZ5	EVKSIEMHHEQLAEATPGDNVGFNVKNVSVK	V5DGZ5	V5DGZ5	>tr|V5DGZ5|V5DGZ5_TRYCR Elongation factor 1-alpha OS=Trypanosoma cruzi Dm28c GN=TCDM_04654 PE=3 SV=1
V5DIQ2	Cluster 5	12.177	12.575	12.4468	12.5718	12.0168	12.0468	10.9971	10.5166	S	2									+	0.999991	1.25141e-22	213.71	172.83	161.48	-0.5511	668740000	278	1.96752e-05	0.000856237	278	V5DIQ2	LQKQEEQKQGMLRTLSPNVVSLEERERERRK	V5DIQ2	V5DIQ2	>tr|V5DIQ2|V5DIQ2_TRYCR Uncharacterized protein OS=Trypanosoma cruzi Dm28c GN=TCDM_04084 PE=4 SV=1
V5DJX0	Cluster 1	11.1292	11.3458	11.0545	10.8633	10.9241	10.5158	9.16469	9.54378	T	2									+	1	0.000409037	152.67	98.897	117.95	-0.28887	680470000	650	0.000215724	0.00320856	650	V5DJX0	RQPPLQQYAATVRHLTPADNLRFEDLGVLRG	V5DJX0	V5DJX0	>tr|V5DJX0|V5DJX0_TRYCR Uncharacterized protein OS=Trypanosoma cruzi Dm28c GN=TCDM_03603 PE=4 SV=1
V5DKQ2	Cluster 5	12.0963	12.1556	11.912	11.8104	11.7091	11.7036	11.5286	11.3811	S	2			LsmAD_domain;SM_dom_ATX					LsmAD;SM-ATX	+	1	7.69555e-28	221.9	174.67	184.6	-0.72888	3698200000	290	0.000845033	0.00714327	290	V5DKQ2	MEEEKIPMPHDNHPRSPGFNPAAVPYTPMKT	V5DKQ2	V5DKQ2	>tr|V5DKQ2|V5DKQ2_TRYCR Uncharacterized protein OS=Trypanosoma cruzi Dm28c GN=TCDM_03319 PE=4 SV=1
V5DLD7	Cluster 1	11.4225	11.0719	10.807	10.8047	10.353	10.2011	8.93391	8.74242	S	2									+	0.999709	0.000156424	134.4	88.271	122.1	0.81548	395440000	77	4.36851e-06	0.000366643	77	V5DLD7	MTPKTRAKLLRSVGASPTAPPRSKKVSAAAV	V5DLD7	V5DLD7	>tr|V5DLD7|V5DLD7_TRYCR Uncharacterized protein OS=Trypanosoma cruzi Dm28c GN=TCDM_02978 PE=4 SV=1
V5DLV2	Cluster 1	10.3423	10.4539	10.3214	10.1621	10.15	10.2381	9.52872	9.53072	S	2	CNMP_BINDING_3	cNMP	cNMP-bd_dom;cNMP-bd-like;RmlC-like_jellyroll		catalytic activity;kinase activity;transferase activity;transferase activity, transferring phosphorus-containing groups			cNMP_binding	+	0.999532	1.25262e-73	271.42	234.39	212.06	-1.2269	8157100000	252	0.00377714	0.0194655	252	V5DLV2	RLGISARSIGAEEMMSTEFPTAAKSSEAASF	V5DLV2	V5DLV2	>tr|V5DLV2|V5DLV2_TRYCR Regulatory subunit of protein kinase a-like protein OS=Trypanosoma cruzi Dm28c GN=TCDM_02777 PE=4 SV=1
V5DLV2	Cluster 1	9.76685	10.2918	9.69276	9.67427	8.98004	9.00435	8.75254	8.90067	S	2	CNMP_BINDING_3	cNMP	cNMP-bd_dom;cNMP-bd-like;RmlC-like_jellyroll		catalytic activity;kinase activity;transferase activity;transferase activity, transferring phosphorus-containing groups			cNMP_binding	+	1	1.25262e-73	271.42	234.39	186.88	-0.79954	9744000000	244	0.00103304	0.00809217	244	V5DLV2	RITMQGHSRLGISARSIGAEEMMSTEFPTAA	V5DLV2	V5DLV2	>tr|V5DLV2|V5DLV2_TRYCR Regulatory subunit of protein kinase a-like protein OS=Trypanosoma cruzi Dm28c GN=TCDM_02777 PE=4 SV=1
V5DLV2	Cluster 1	10.5631	10.8316	10.3976	10.3242	10.2707	10.4876	9.71523	9.13413	S	2	CNMP_BINDING_3	cNMP	cNMP-bd_dom;cNMP-bd-like;RmlC-like_jellyroll		catalytic activity;kinase activity;transferase activity;transferase activity, transferring phosphorus-containing groups			cNMP_binding	+	1	1.25262e-73	271.42	234.39	186.88	-0.79954	9744000000	244	0.000221035	0.00320637	244	V5DLV2	RITMQGHSRLGISARSIGAEEMMSTEFPTAA	V5DLV2	V5DLV2	>tr|V5DLV2|V5DLV2_TRYCR Regulatory subunit of protein kinase a-like protein OS=Trypanosoma cruzi Dm28c GN=TCDM_02777 PE=4 SV=1
V5DLV2	Cluster 4	10.4829	10.8316	10.2923	10.2692	10.1234	10.4358	9.71523	9.13413	S	2	CNMP_BINDING_3	cNMP	cNMP-bd_dom;cNMP-bd-like;RmlC-like_jellyroll		catalytic activity;kinase activity;transferase activity;transferase activity, transferring phosphorus-containing groups			cNMP_binding	+	0.999532	1.25262e-73	271.42	234.39	212.06	-1.2269	8157100000	252	0.00106778	0.00814699	252	V5DLV2	RLGISARSIGAEEMMSTEFPTAAKSSEAASF	V5DLV2	V5DLV2	>tr|V5DLV2|V5DLV2_TRYCR Regulatory subunit of protein kinase a-like protein OS=Trypanosoma cruzi Dm28c GN=TCDM_02777 PE=4 SV=1
V5DM01	Cluster 1	11.9501	11.2048	10.3537	11.0104	10.1453	10.3885	9.09898	9.55943	S	2		Beta-Casp;CPSF73-100_C;Lactamase_B	Beta_Casp;Beta-lactamas-like;CPSF73-100_C;RMMBL					Beta-Casp;CPSF73-100_C;Lactamase_B;RMMBL	+	1	6.884e-09	174.47	119.18	92.269	0.48365	275760000	497	0.00187263	0.0117039	497	V5DM01	FSVQRTAKVMGALANSPARNGEFVSGALLVS	V5DM01	V5DM01	>tr|V5DM01|V5DM01_TRYCR Cleavage and polyadenylation specificity factor OS=Trypanosoma cruzi Dm28c GN=TCDM_02835 PE=4 SV=1
V5DM89	Cluster 5	10.9039	10.3664	11.7777	11.7189	11.7484	11.4689	11.4886	11.4166	S	2	IQ	IQ	IQ_motif_EF-hand-BS;TPR-like_helical_dom					IQ	+	1	7.5876e-16	193.54	157.25	172.42	0.473	1298400000	75	4.68454e-05	0.00134252	75	V5DM89	FFFLPMSVTTVRRGFSFDPAAGLTGKETYQD	V5DM89	V5DM89	>tr|V5DM89|V5DM89_TRYCR Uncharacterized protein OS=Trypanosoma cruzi Dm28c GN=TCDM_02660 PE=4 SV=1
V5DM89	Cluster 5	11.3766	11.4637	11.5822	11.6464	11.4731	11.4726	12.0746	11.9446	S	2	IQ	IQ	IQ_motif_EF-hand-BS;TPR-like_helical_dom					IQ	+	1	2.62451e-09	188.63	90.445	140.75	-0.3835	782380000	632	0.000493908	0.00542376	632	V5DM89	GFSSSKISPKYSKKDSIITSPVDRAKPLASN	V5DM89	V5DM89	>tr|V5DM89|V5DM89_TRYCR Uncharacterized protein OS=Trypanosoma cruzi Dm28c GN=TCDM_02660 PE=4 SV=1
V5DQD1	Cluster 5	11.7464	11.9742	11.73	11.7037	11.7051	11.7155	10.6424	10.885	T	2	WD_REPEATS_2;WD_REPEATS_REGION	WD40	WD40/YVTN_repeat-like_dom;WD40_repeat;WD40_repeat_dom						+	0.999342	2.59193e-40	211.67	193.11	164.56	-0.22154	1151300000	131	6.54263e-06	0.000427088	131	V5DQD1	NKIADEDLSLPVSQQTPVQSSLSKLSSQTAF	V5DQD1	V5DQD1	>tr|V5DQD1|V5DQD1_TRYCR Uncharacterized protein OS=Trypanosoma cruzi Dm28c GN=TCDM_01605 PE=4 SV=1
V5DQE3	Cluster 1	11.3256	11.5807	11.1812	11.0179	10.8029	10.6705	9.7505	9.25116	S	2			Pribosyltran_N;PRTase-like;Rib-P_diPkinase	biosynthetic process;cellular biosynthetic process;cellular metabolic process;cellular nitrogen compound biosynthetic process;cellular nitrogen compound metabolic process;cellular process;metabolic process;nitrogen compound metabolic process;nucleobase-containing compound biosynthetic process;nucleobase-containing compound metabolic process;nucleobase-containing small molecule metabolic process;n…	binding;catalytic activity;cation binding;diphosphotransferase activity;ion binding;magnesium ion binding;metal ion binding;ribose phosphate diphosphokinase activity;transferase activity;transferase activity, transferring phosphorus-containing groups			Pribosyl_synth;Pribosyltran_N	+	1	0.00126721	118.71	73.902	98.552	0.79121	751130000	4	8.41721e-05	0.00193926	4	V5DQE3	____________MKLSPGNCAVPRGQRVEAG	V5DQE3	V5DQE3	>tr|V5DQE3|V5DQE3_TRYCR Phosphoribosylpyrophosphate synthetase OS=Trypanosoma cruzi Dm28c GN=TCDM_01624 PE=4 SV=1
V5DRQ0	Cluster 5	11.8203	12.5152	11.7867	11.8614	11.8121	11.8158	10.5343	10.6609	S	2									+	1	1.37482e-72	278.79	240.69	220.88	-0.055547	1613600000	248	9.57458e-05	0.00204548	248	V5DRQ0	SLREQVQTLQALLQGSPQR____________	V5DRQ0	V5DRQ0	>tr|V5DRQ0|V5DRQ0_TRYCR Uncharacterized protein OS=Trypanosoma cruzi Dm28c GN=TCDM_01188 PE=4 SV=1
V5DRS6	Cluster 4	9.3808	9.41328	9.14085	9.2169	8.78124	8.91088	7.99726	8.23201	S	2		EFG_IV	EF_GTP-bd_dom;EFG_III-V;P-loop_NTPase;Ribosomal_S5_D2-typ_fold;Ribosomal_S5_D2-typ_fold_subgr;Small_GTP-bd_dom;Transl_B-barrel;Transl_elong_EFG/EF2_IV;Transl_elong_EFTu/EF1A_2		binding;catalytic activity;GTP binding;GTPase activity;guanyl nucleotide binding;guanyl ribonucleotide binding;hydrolase activity;hydrolase activity, acting on acid anhydrides;hydrolase activity, acting on acid anhydrides, in phosphorus-containing anhydrides;nucleic acid binding;nucleoside-triphosphatase activity;nucleotide binding;purine nucleotide binding;purine ribonucleoside triphosphate bind…			EFG_II;EFG_IV;GTP_EFTU;GTP_EFTU_D2	+	1	0.00085322	128.51	99.352	114.89	-0.15025	309690000	488	0.000325057	0.0041069	488	V5DRS6	DGESPHPLRDMKYSVSPVVRVAVEAKNPSDL	V5DRS6	V5DRS6	>tr|V5DRS6|V5DRS6_TRYCR Elongation factor 2 OS=Trypanosoma cruzi Dm28c GN=TCDM_01229 PE=4 SV=1
V5DS07	Cluster 5	11.5655	11.6521	11.5216	11.4239	11.6087	11.5205	10.6291	10.678	S	2									+	1	8.91582e-24	217.65	184.65	200.9	-1.2257	999580000	154	3.39037e-05	0.00113819	154	V5DS07	ADGEQEEAILHSARASLDDTTTAVENTKQDG	V5DS07	V5DS07	>tr|V5DS07|V5DS07_TRYCR Uncharacterized protein OS=Trypanosoma cruzi Dm28c GN=TCDM_00984 PE=4 SV=1
V5DS69	Cluster 5	11.2933	11.4434	11.649	11.3588	11.8501	11.769	11.1847	11.2264	S	3	ENKURIN		Enkur;Enkurin_dom					Enkurin	+	0.999992	2.35352e-13	150.86	118.89	150.86	1.1681	1933900000	211	0.00397324	0.0200367	211	V5DS69	KDFAAHGANIDQSLHSANAGGYLGGKDLVDG	V5DS69	V5DS69	>tr|V5DS69|V5DS69_TRYCR Uncharacterized protein OS=Trypanosoma cruzi Dm28c GN=TCDM_01047 PE=4 SV=1
V5DS69	Cluster 5	11.2499	11.4434	11.6206	11.3588	11.8501	11.769	11.1847	11.2264	S	3	ENKURIN		Enkur;Enkurin_dom					Enkurin	+	0.999999	5.37858e-06	94.456	46.756	85.7	-0.2627	1104200000	208	0.0048683	0.0229729	208	V5DS69	NEEKDFAAHGANIDQSLHSANAGGYLGGKDL	V5DS69	V5DS69	>tr|V5DS69|V5DS69_TRYCR Uncharacterized protein OS=Trypanosoma cruzi Dm28c GN=TCDM_01047 PE=4 SV=1
V5DSQ8	Cluster 5	10.6225	11.1889	11.2139	11.2188	11.3231	11.1056	9.89224	9.83734	S	2	ENTH		ANTH_dom;Clathrin_AP_2;ENTH;ENTH_VHS	cellular component assembly;cellular component assembly at cellular level;cellular component organization;cellular component organization at cellular level;cellular component organization or biogenesis;cellular component organization or biogenesis at cellular level;cellular macromolecular complex assembly;cellular macromolecular complex subunit organization;cellular process;cellular protein compl…	1-phosphatidylinositol binding;binding;lipid binding;phosphatidylinositol binding;phospholipid binding	cell part;clathrin-coated vesicle;coated vesicle;cytoplasmic membrane-bounded vesicle;cytoplasmic part;cytoplasmic vesicle;intracellular membrane-bounded organelle;intracellular organelle;intracellular part;membrane-bounded organelle;membrane-bounded vesicle;organelle;vesicle		ANTH	+	0.999993	3.63334e-24	218.88	162.11	205	0.23274	2008900000	355	0.000112895	0.00221087	355	V5DSQ8	PLSPSVNAQQRSGKESPSIPPVATEKKEAAF	V5DSQ8	V5DSQ8	>tr|V5DSQ8|V5DSQ8_TRYCR Clathrin coat assembly protein OS=Trypanosoma cruzi Dm28c GN=TCDM_00902 PE=4 SV=1
V5DSQ8	Cluster 5	10.6225	11.1889	11.2139	11.2188	11.3231	11.1056	9.89224	9.83734	S	2	ENTH		ANTH_dom;Clathrin_AP_2;ENTH;ENTH_VHS	cellular component assembly;cellular component assembly at cellular level;cellular component organization;cellular component organization at cellular level;cellular component organization or biogenesis;cellular component organization or biogenesis at cellular level;cellular macromolecular complex assembly;cellular macromolecular complex subunit organization;cellular process;cellular protein compl…	1-phosphatidylinositol binding;binding;lipid binding;phosphatidylinositol binding;phospholipid binding	cell part;clathrin-coated vesicle;coated vesicle;cytoplasmic membrane-bounded vesicle;cytoplasmic part;cytoplasmic vesicle;intracellular membrane-bounded organelle;intracellular organelle;intracellular part;membrane-bounded organelle;membrane-bounded vesicle;organelle;vesicle		ANTH	+	1	2.46013e-18	206.95	179.93	160.05	0.23228	421870000	351	0.000112895	0.00224834	351	V5DSQ8	KTSPPLSPSVNAQQRSGKESPSIPPVATEKK	V5DSQ8	V5DSQ8	>tr|V5DSQ8|V5DSQ8_TRYCR Clathrin coat assembly protein OS=Trypanosoma cruzi Dm28c GN=TCDM_00902 PE=4 SV=1
V5DT25	Cluster 5	9.90674	10.625	11.746	11.6156	11.7157	11.7181	12.1787	11.9416	S	2			MFS;MFS_dom	cellular process;establishment of localization;transmembrane transport;transport		cell part;integral to membrane;intrinsic to membrane;membrane part		MFS_1	+	1	1.48039e-58	264.09	228.35	196.78	0.22927	11225000000	7	9.51761e-05	0.00207096	7	V5DT25	_________MPTTANSEDIVQGYVEKLVSVE	V5DT25	V5DT25	>tr|V5DT25|V5DT25_TRYCR Uncharacterized protein OS=Trypanosoma cruzi Dm28c GN=TCDM_00657 PE=4 SV=1
V5DT33	Cluster 2	9.78296	9.9403	10.3248	10.2271	10.2235	10.127	10.6944	10.8084	S	2	EF_HAND_2		EF_hand_dom;EF-hand-dom_pair		binding;calcium ion binding;cation binding;ion binding;metal ion binding				+	0.999991	7.28834e-25	216.9	179.1	216.9	-0.0081333	408700000	710	0.000239181	0.00334569	710	V5DT33	EMELGIREKKTGVSNSVMNDTMMLRTNTASV	V5DT33	V5DT33	>tr|V5DT33|V5DT33_TRYCR Uncharacterized protein OS=Trypanosoma cruzi Dm28c GN=TCDM_00671 PE=4 SV=1
V5DU12	Cluster 2	9.79954	10.1754	10.0978	10.1129	10.0261	10.0305	10.6213	10.5621	S	2	HELICASE_ATP_BIND_1;HELICASE_CTER	DEXDc;HELICc	DEAD/DEAH_box_helicase_dom;Helicase_ATP-bd;Helicase_C;P-loop_NTPase		adenyl nucleotide binding;adenyl ribonucleotide binding;ATP binding;binding;catalytic activity;helicase activity;hydrolase activity;hydrolase activity, acting on acid anhydrides;hydrolase activity, acting on acid anhydrides, in phosphorus-containing anhydrides;nucleic acid binding;nucleoside-triphosphatase activity;nucleotide binding;purine nucleotide binding;purine ribonucleoside triphosphate bi…			DEAD;Helicase_C	+	0.997011	3.97583e-08	176.43	100.95	141.82	0.46812	172770000	1977	0.00127434	0.00930029	1977	V5DU12	CMKSTNKKCRIFGGGSTEFLLKQKLQESSVP	V5DU12	V5DU12	>tr|V5DU12|V5DU12_TRYCR Uncharacterized protein OS=Trypanosoma cruzi Dm28c GN=TCDM_00363 PE=4 SV=1
V5DUQ9	Cluster 5	11.6543	11.957	11.3488	11.4652	10.8854	11.1386	11.6941	11.6672	S	2									+	0.999914	3.06709e-65	272.09	234.18	214.89	0.9602	872400000	199	0.00489245	0.0229945	199	V5DUQ9	NGPYILSFVFTKYLTSPLMAENEKDTVEKLN	V5DUQ9	V5DUQ9	>tr|V5DUQ9|V5DUQ9_TRYCR Uncharacterized protein OS=Trypanosoma cruzi Dm28c GN=TCDM_00183 PE=4 SV=1
