# Supplementary material for: Quantitative proteome and phosphoproteome analyses highlight the adherent population during Trypanosoma cruzi metacyclogenesis
Source: Sci Rep. 2017 Aug 29;7:9899. doi: 10.1038/s41598-017-10292-3 (PMC5574995; doi:10.1038/s41598-017-10292-3)
Supplement: Supplementary file 13 — Table S12. [file 41598_2017_10292_MOESM13_ESM.xls]

## Sheet: putative phosphosites
Table S12. Putative DESs during T. cruzi metacyclogenesis categorized as a biological process and molecular function.
Uniprot ID	Position on protein	Amino acid	Category based on function or process	Sequence window
			Suface proteins
V5B3P6	285	S	Dispersed protein family protein 1 (DGF-1)	SYRPPAPPQWERIIGSpNEGSPDTIDRQPQPL
V5B3P6	246	S	Dispersed protein family protein 1 (DGF-1)	PQRGGLDALLHDDEESpDEELRKHHDRTSSSY
V5BN56	26	S	Mucin-associated surface protein (MASP)	GLKIGTALRDSRLRRSpPERQSVPVSQELSFI
V5BN56	31	S	Mucin-associated surface protein (MASP)	TALRDSRLRRSPERQSpVPVSQELSFIYDLKR
V5BN56	112	S	Mucin-associated surface protein (MASP)	HYLQSEWKRMVSENESpAINDVVTKLDTVGRL
			Gene expression
V5BI34	41	T	Tyryl or methionyl-tRNA synthetase	VAAREASLGGTKKNATpPEEAPQAVGVKGKKK
V5BLR6	149	S	Transcription activator	KSRLRRHHRDTTDAESpLGFDVLHLTETPSYI
V5DGZ5	291	T	Elongation factor 1-alpha	EVKSIEMHHEQLAEATpPGDNVGFNVKNVSVK
V5DM01	497	S	Cleavage and polyadenylation specificity factor	FSVQRTAKVMGALANSpPARNGEFVSGALLVS
V5DRS6	488	S	Elongation factor 2	DGESPHPLRDMKYSVSpPVVRVAVEAKNPSDL
V5BX23	105	S	Nucleosome assembly protein	GSREPTDEEVTKGFPSpEHEGQVEIKVTEAEA
V5BE13	683	S	NUP-1 protein	SRVENNDGEEHEREMSpFTPTFLRNTEGAELA
			RNA metabolism
V5BSB1	462	S	RNA-binding protein	EEQQEAKPTPTMTPKSpETDARPAEAPVLVEE
V5BM16	291	T	RNA-binding protein	QQQQQQRGGFSSPVVTpPPSVYNQAPSTRQPT
V5BM16	287	S	RNA-binding protein	PQLYQQQQQQRGGFSSpPVVTPPSVYNQAPST
V5BM16	206	S	RNA-binding protein	GGTQQSGMVMLRSGASpPNVVPPISANVGGRY
V5BM16	287	S	RNA-binding protein	PQLYQQQQQQRGGFSSpPVVTPPSVYNQAPST
V5BS80	6	S	ATP-dependent RNA helicase	XXXXXXxxXXMHFNTSpYGQKDVPPPFTPQFQ
			Cytosolic and Metabolic proteins
V5DQE3	4	S	Phosphoribosylpyrophosphate synthetase	XXXXXXXXXXXXMKLSpPGNCAVPRGQRVEAG
V5D7F9	68	S	Methylthioadenine phosphorylase	FTDPAHSLLKHAITTSpPSAISKEVRERLAVL
V5A515	226	S	Short chain dehydrogenase	LGTHETVEHPHNRYGSpPLFTSYKCTKAALNM
V5AND5	224	S	Glutamate dehydrogenase	VAISGLEMSQNAARLSpWTAEEVEQKLREIMN
V5B455	683	S	Glycerol-3-phosphate acyltransferase	TYVRESKDDMKRREPSpLFSLRHSGLRRLADR
V5DBY4	78	S	Thiol-dependent reductase 1	CMIESDLISRYIDRISpSPANALIGSSPYQRH
V5AYP7	612	S	Trypanothione synthetase	GTGVREDTTIITGLESpPFRALRVYQGAQRRP
			Protein folding
V5BDN6	121	T	Nascent polypeptide associated complex subunit	PETESRVEEVPTTAETpPETPVPAEKTDDADA
V5BDN6	61	S	Nascent polypeptide associated complex subunit	EPNVVKVHIRKHGSLSpFLVNQPELYRFPGTN
V5BDN6	124	T	Nascent polypeptide associated complex subunit	ESRVEEVPTTAETPETpPVPAEKTDDADAEDA
V5BDN6	59	S	Nascent polypeptide associated complex subunit	KPEPNVVKVHIRKHGSpLSFLVNQPELYRFPG
V5BFK5	89	S	Heat shock protein DNAJ	VEMESGGIDPTDIFASpFFGGSRARGEPKPKD
V5BZY4	27	S	TPR-repeat-containing chaperone protein DNAJ	WTELREEGNKAFKAGSpFDTAVLRYTQAIEVN
			Endocitic and secretory pathway
V5AUU0	810	S	Beta prime cop protein	AYPNLFPNMRTVLSVSpPPLSQVVERTPQRSA
V5C1F1	212	S	Small GTP-binding protein RAB6	NMKAAPQVVDPPALPSpPAYPKRKKRRCVLL
V5C2R1	216	S	Rab7 GTP binding protein	VTLQIWDTAGQERFQSpLGSAFYRGADACILV
V5DSQ8	355	S	Clathrin coat assembly protein	PLSPSVNAQQRSGKESpPSIPPVATEKKEAAF
V5DSQ8	351	S	Clathrin coat assembly protein	KTSPPLSPSVNAQQRSpGKESPSIPPVATEKK
V5BBN7	4	S	Protein transport protein Sec13	XXXXXXXXXXXXMLRSpPQPRFPQHVPGAYPP
			Pump and transporters
V5AUX6	833	S	Major vault protein	VNLFNTAQGLIDAGSSpAHEHPXXXXXXXXXX
V5B283	890	T	Putative calcium channel protein	RRGVGHGDEMGSDIITpIRESAGVIPNRRSAT
V5B283	680	S	Putative calcium channel protein	GRLQGHLAEAAPEDTSpHPTLRVNSASSNGKF
V5B283	886	S	Putative calcium channel protein	SHPMRRGVGHGDEMGSpDIITIRESAGVIPNR
V5B283	886	S	Putative calcium channel protein	SHPMRRGVGHGDEMGSpDIITIRESAGVIPNR
V5BPQ0	691	T	ABC transporter	PGGGGARGMLTTPIVTpPKADTRGQSXXXXXX
V5BPQ0	687	T	ABC transporter	DPPRPGGGGARGMLTTpPIVTPKADTRGQSXX
V5D8T8	160	S	ABC transporter	HYRRMVGFVAQDDILSpPRATPEDSLRFSLRV
			Cytoskeleton
V5ATM3	137	S	Dynein heavy chain	QPKYREEELKRILTISpFAENKAATLSFKRAP
V5B2E8	56	S	Intraflagellar transport protein IFT88	RQFFIPPMKPPGRAGSpSFSHGGLPRTRESLI
V5BDF9	523	T	Paraflagellar rod component	QSVEKGVLAKYERSGTpPFVHPLQEYGIKSVE
V5BDW8	583	T	Paraflagellar rod protein 3	TGGGGSGEQPRIGNNTpAPARLEXXXXXXXXX
V5BN65	269	S	Kinesin	AKEDAKVHSKAYDKSSpFFDKISCDQQDRALR
V5BZ77	39	S	Dynein heavy chain	HKPKSHLDAKIELELSpRTASPTRLYSFQKPE
V5D5G2	107	T	Radial spoke protein 3	IKRRKEMDLAQRRLATpPPPVDGRQHIEVQTE
V5DES7	28	S	Cytkeleton-associated protein CAP5.5	PEPTAKPAAANKGDTSpKAPAQAPTEDVVKVE
V5DES7	120	S	Cytkeleton-associated protein CAP5.5	HNDTMNYEMHVNCKFSpPDSSVIPLGSSIKKD
			Transduction pathway
V5ARY9	31	S	Serine/threonine protein phosphatase	LSNGARVVDSVQRPESpAPTTSVAAALKDVMG
V5BAC7	256	S	Serine/threonine-protein phosphatase	SGTKPRAFDEAVASHSpTMLQLQDMRNYMNSP
V5DLV2	252	S	Regulatory subunit of protein kinase a-like protein	RLGISARSIGAEEMMSpTEFPTAAKSSEAASF
V5DLV2	244	S	Regulatory subunit of protein kinase a-like protein	RITMQGHSRLGISARSpIGAEEMMSTEFPTAA
V5DLV2	244	S	Regulatory subunit of protein kinase a-like protein	RITMQGHSRLGISARSpIGAEEMMSTEFPTAA
V5DLV2	252	S	Regulatory subunit of protein kinase a-like protein	RLGISARSIGAEEMMSpTEFPTAAKSSEAASF
V5BSS7	371	S	Phosphatase 2C	RTQWFADLLEQHAAESpPSDSRSEQLERIQLL
			Others
V5BLF2	65	S	Protein YIPF	NQMFNLQQPFYESPKSpPGLSGPLPPQPPLSI
V5B4S9	1563	S	Membrane associated protein	RYDVDPLFLSVQRRLSpVSQYLLEREKKEQGK
V5B3U8	19	S	Kinetoplastid membrane protein KMP-11	QNKKFFADKPDESTLSpPEMKEHYEKFEKMIQ
