# Supplementary material for: Quantitative proteome and phosphoproteome analyses highlight the adherent population during Trypanosoma cruzi metacyclogenesis
Source: Sci Rep. 2017 Aug 29;7:9899. doi: 10.1038/s41598-017-10292-3 (PMC5574995; doi:10.1038/s41598-017-10292-3)
Supplement: Supplementary file 14 — Table S13. [file 41598_2017_10292_MOESM14_ESM.xls]

## Sheet: pS_13_pT13 motifs
Table S13. Phosphorylation motifs obtained with a window size of 13 amino acids using Sp or Tp as the central character and p < 106 as the significance cutoff.
pS13_30 motifs	pT13_15 motifs
.....SSP....V	....P.TP.....
GGKVTSSPAIAPV	SIEVPTTPEKLKV
DMSRRSSPTVAVV	VHSFPTTPVLPKV
GMIVVSSPKATNV	SIEVPTTPEKLKR
HYTDTSSPYVTPV	VHSFPTTPVLPKA
ENKPNSSPPGAVV	SVSFPTTPHHEKV
AKKTESSPASPLV	TAANPTTPQFNRV
VNIAPSSPLSTPV	APEEPSTPVKLLE
PKQVTSSPTATGV	TAANPTTPQFNRH
PFAFTSSPTAVMV	SVSFPTTPHHEKD
ALSRFSSPLSASV	PAAVPYTPMKTGA
GEEGISSPLVNVV	GVSFPVTPVKTPL
LMPSSSSPLSTPV	DVELPATPVLTGA
RHTLPSSPHVTSV	LPHDPTTPLPSSV
NTEGTSSPTSASV	TTLLPQTPLRTKG
GMIVVSSPKVSNV	ANKTPTTPAKHIV
ATQGISSPLRRLV	PLEEPVTPVRSAR
YIDRISSPANALV	LPTFPRTPRVSAV
DLQLPSSPLADEV	TAETPETPVPAEK
ERKFLSSPERGHV	TPAGPVTPIRFLA
KNKIKSSPNSSPV	PHFHPSTPLPSRT
LMNIPSSPRISSV	PTVFPATPSRNAH
SQKVPSSPPSGAV	TTNGPFTPRGAAK
DAKRLSSPSSPSV	LTLRPPTPEQRQH
TPIRSSSPLVDFV	DENKPSTPTKALP
QRGGFSSPVVTPV	IVEMPNTPRSNFP
GTATPSSPVSGSV	EIFQPHTPNKTSS
GMLLPSSPSSGEV	LTHCPLTPKLYLV
LRLAISSPIKSHV	PRFHPSTPLPSRT
LMPLRSSPSDAEV	TALSPPTPLVMQV
ASSFTSSPKRGKV	NTTFPSTPLNHSA
GFPLVSSPLEGDV	PAARPPTPFENMK
GMIVLSSPNEDNV	NPMHPITPRPEYD
LNTKESSPLSAFV	ANKTPTTPAKHII
RLSLISSPTKVSV	LPHDPTTPLPSSS
FFHPPSSPLGSPV	PKQRPPTPLPPAP
FRPRESSPPVVPV	GDEAPLTPRPRDV
TFLLNSSPATRVV	HSDVPYTPDFSLR
TAAPSSSPTAASV	LTILPKTPEDTDL
MPACNSSPKKSKV	ANAVPRTPLGITV
LADVISSPKTAQV	TSSGPQTPTQTSN
HEHNPSSPPPTLV	RLERPPTPAREFL
LLFTVSSPVARQV	LAQRPPTPLSPQR
HPGLTSSPPENEV	STLQPITPVRVNQ
HGNIGSSPASPVV	PPFQPRTPTALSA
AATRVSSPLQEGV	TRNSPRTPVTFEL
EGINFSSPIERAV	DTATPLTPPLTMN
SSPFLSSPNHHSV	IPIQPETPVTDGS
VLKGVSSPQLRDV	PEPKPPTPPTNRK
SSTLLSSPLVPLV	AIFAPNTPKTTGD
PTLTSSSPSRTVV	YSAVPATPYRGVA
HSLFPSSPGRPRV	GDATPPTPIRPAM
LSIVPSSPAEENV	APAAPHTPDASTL
PLHLCSSPGKAVV	YSQSPRTPTVGGA
AERFESSPIHNLV	NRDTPETPEQSPD
VHAGSSSPNIAPV	RLQRPDTPELELE
TEETQSSPVQHHV	ANACPFTPTTMVT
TKSPFSSPLLPAV	IPPPPDTPDVSGV
SLSLRSSPLGESV	PSPRPVTPFGFRE
KILVHSSPIEKSV	PPLLPSTPSLQNE
SSNRISSPISEFV	KSPLPGTPVGSSH
ELESFSSPLSATV	VAEGPHTPPAVAP
PEATLSSPLRLIV	ETGEPLTPNVPEK
IVGPTSSPFVHLV	RTSLPPTPPHRTL
LPGRSSSPPAQLV	PDALPLTPAGPVT
WRRDISSPFVFPV	GHRGPSTPTPAPP
QKILSSSPSSIKV	QEPRPHTPEEEYP
APVATSSPVQPAV	ERSLPATPLQTPS
FAARSSSPPLSKV	YERRPPTPPDAAF
RHFPNSSPRVYDV	EGGLPMTPHFPRG
FVEDVSSPPFTAV	DDGAPPTPTGRPE
TLEATSSPSSSAV	PSTVPLTPRSGPP
AYNVRSSPHQPFV	ESRAPETPSSILL
APSLHSSPRHSRV	SVNSPKTPSYLVR
AENVKSSPLPSAV	SRLPPITPKPEQQ
EDVAPSSPDNTRV	MSDSPATPPVSFS
RLMENSSPINSIV	QKLPPGTPIPPDF
SSATVSSPTAEIV	CYVPPKTPRADDF
NVILGSSPGRMKV	......TP...P.
PLTPASSPSASPV	ARGMLTTPIVTPV
LPGSPSSPRTSKV	ARGMLTTPIVTPK
ERFGHSSPFTSAV	RPAALTTPAAAPV
PSETSSSPNEKPV	IHHRNTTPVRDPV
QTTHYSSPQNISV	DLGNVTTPYTSPV
VTDVYSSPLSLFV	PVLLQTTPQVTPV
RNPSISSPSFAEV	DLGNVTTPYTSPK
LVAEGSSPPPGEV	EAEGATTPVRRPV
KQSAPSSPSATGV	GIIPETTPRDVPV
SIDSSSSPLSKSV	PVLLQTTPQVTPR
NALIGSSPYQRHV	RPAALTTPAAAPD
KSSPNSSPANHIV	EAEGATTPVRRPK
THYKFSSPSNIVV	IHHRNTTPVRDPP
SDAAESSPARSAV	ADGVGGTPPPKPR
DYATPSSPSYLGV	QPLRRGTPSLLPV
SSVEVSSPTTTTV	EDGVVTTPTKKPY
TTSSSSSPAAAVV	VLLMEGTPAQQPL
GVSTSSSPSKDPV	LSRDLGTPNLKPI
RDGFPSSPPEYTV	GIIPETTPRDVPG
VTDAISSPSEDDV	RDNLLKTPRVDPI
RILASSSPDRLEV	QPEPEVTPDQEPK
CRLPLSSPPPPAV	ELALQGTPVHLPG
PRRNISSPSMATV	QERDCGTPSPSPH
SFVSNSSPTGGVV	PCGTESTPRPVPV
AATSSSSPKATTV	TPLPGGTPASPPR
PPSRSSSPSLFPV	IEQPCNTPQRRPV
LSPLLSSPSSRFV	WRSSIGTPYAAPR
ILVDQSSPHADGV	TNFGEATPAQRPK
ERMMKSSPGSVYV	AFAGEETPIEAPK
VAAGRSSPIPVSV	ANDPLRTPSPLPS
DPVASSSPESSLV	CSLSLPTPLEAPR
TVSPASSPVDSPV	PSVHLHTPPSLPR
TQTVSSSPRKEDV	DLFCGGTPRHEPS
RDVKSSSPHPTFV	ESWRVFTPPQTPR
RLSSPSSPSEPLV	PAINAKTPSPMPV
NGRMASSPMQLVV	KYERSGTPFVHPL
HGGGSSSPSRFGV	PKLFLDTPTKDPA
RGSHGSSPFLWQV	WDLVSGTPKKSPS
ANQQSSSPRPGTV	IPSGRRTPNPAPE
RHVSPSSPSLPVV	LSHSAGTPIGSPE
SLCRASSPSPLLV	VNDRVGTPTVFPA
...R..SP.....	QQEAKPTPTMTPK
DPLRTPSPLPSSS	IGEVKRTPPITPV
SPKRSTSPPPSSP	AQSNYVTPVERPL
SPPRPPSPTAFDA	DEYISATPVPIPR
TRTREPSPVITEA	QAYVQLTPSAEPL
KLKRELSPQNEPI	VKVILFTPTMQPS
GPYRSLSPQSLPA	FNPMRRTPPPPPH
TPFRAYSPSFSDI	QSTTRKTPDALPL
AKKRAASPLSSQE	LPSPGSTPSKSPT
SRNRAVSPLPTKS	AFRLTSTPASVPL
PPSRSSSPSLFPA	PKKEEPTPPPPPP
PHNRYGSPLFTSY	KEKETVTPAQSPN
KESRVLSPLSSPH	LSNATITPPRNPP
TETRVPSPLSQES	SDAASITPPTVPE
TGQRSLSPSVSSA	GTKKNATPEEAPQ
GGYRAPSPMILSL	LTEDTATPLTPPL
SGGRSISPQPSPE	......TP.....
TPTRTRSPSPQSI	RRKDLRTPTPTYP
AKKRSLSPVLPNH	RPKSFGTPTQQTM
EYQRTPSPVQTPR	KSLALTTPRTGGP
TRTRSPSPQSIGQ	TPLRLKTPLSLLM
TEPRLISPHNTSN	EPYRLLTPTMLFR
GTLRHPSPNSASH	RSVGVGTPPVLSV
HTKRVISPPPSPK	PPPSLLTPRTITR
YHERLYSPRPSPA	SFTRLGTPTSLRA
PFNRTLSPLQTSG	RSPSRGTPNPAIP
TPQRDTSPVHTSG	RSVPLPTPFLRDP
LLDRAPSPVHLAV	GGEEQTTPRQIDP
TKPRANSPYPYAT	DRMRLNTPRVSAD
GSPRPPSPSPGRR	CPPSITTPLQMYV
PPPRRASPAHENA	GGEEQTTPRQIDV
IPSRPPSPWRPST	QRVHLETPPSHST
SGLRTPSPGNVTS	IIPALTTPRDELV
DAKRLSSPSSPSE	RRDSLHTPVLEGG
SPTRHPSPYDATH	SRKSLQTPPNIFL
RRKRARSPDNEEP	QDKSRQTPTLDDR
HDERPKSPDNTVS	LPPRLQTPFAVSL
GNKRVLSPVIDAA	AQRRLATPPPVDG
FVLRTPSPSREVR	VDDLITTPRSRRP
PVSRPVSPYTSPQ	RETGRTTPLWLRE
VRKRDNSPPPPPP	ARSELQTPLERAP
EDLRQPSPVQSEE	IIPALTTPRDELE
SLCRASSPSPLLA	CPPSITTPLQMYQ
EGCRAPSPPKIDA	IYGDDTTPRSTTV
EAERVPSPVFYGR	CSDVIGTPRYGSP
GTERPPSPRSYLH	APKMLETPTPAVN
HHPRAVSPEDVGA	RSGGMLTPPIPAD
LCDRIESPKNEDI	LYTSLSTPREVLT
SLHRAASPAPPGE	RAEETGTPLPLAV
ALCRSVSPLNSTG	TFEELATPLLERF
AFGRAPSPSHLGV	GGNFLFTPTAARV
GSTRHVSPLHPQS	HGSSVGTPRKQTG
ICSRVLSPSSGSS	SPSFLHTPPDVSL
EWNRSVSPVPGLS	VQVDLKTPVKFYP
SPLRRLSPISPIS	RVTMLSTPPNERM
FWERVSSPLHPVF	ARLELNTPPGRLL
PPRRALSPPAERV	PDTHETTPRERKV
ELPRAHSPSGTVS	RAGGVRTPFASTP
AELRPPSPTGSRY	RAVSVATPLPDLL
FRPRESSPPVVPM	GSQHVSTPTPAST
ETGRGLSPTPMSP	AYQGLNTPRNGGI
VRDRITSPVQGDV	KDLRTPTPTYPVP
DRKRTTSPLYHPL	SRRELGTPSELRT
FPRRLVSPGSYQR	GPGERDTPTNDTG
KWRRLSSPSFSVG	TPSELRTPQGSRI
AVIRNPSPLPIAM	GSKLLATPFSTLT
KRRRRTSPMTEDA	IYGDDTTPRSTTG
SSNRISSPISEFQ	AAAGNTTPPQTHV
VKPRALSPPRPSF	GSLGAMTPRSRGF
TEPREPSPLLRGG	ECNVRTTPTLHEV
KDMRTNSPFITAA	LPVSQQTPVQSSL
GAQRRGSPTLESA	CDRARTTPVPPSV
PLGRSFSPSLQAQ	VSKQRRTPSLSRP
LHLRTLSPSLSRR	RVSPSTTPPLSLV
DEMRSESPWNYLH	ERKEILTPRPDWK
SIKRVNSPDLEAI	TYPSRQTPPRPSL
GRERSRSPRPHPS	NSDQLQTPIGKRA
FTPRRASPVAPNY	DDDHSKTPRKKKH
PSLRAASPPTTLE	ELSGLRTPSPGNV
RCVRLPSPLEEGS	RHPRVGTPEPGIM
VKLRHVSPSSPSL	EPHGTTTPFVVLV
LLHRSTSPKPMAA	RWGELPTPQKVKR
FARRSPSPVEFTR	DAGCESTPTKSQP
GHSRHCSPGNLNN	KWKSGKTPTSDGV
GDHRIRSPGGMSP	RLKELSTPVVHGG
TFWRPKSPLDPPF	LNASLSTPRLPTG
QPRRPLSPVGYGG	KGQREKTPLQQSL
ARYRLQSPTLSNR	RAKVVSTPPPVGT
ELPRLPSPTVRKS	DWNSLVTPTEEVE
ALVRTPSPGLFLR	CDRARTTPVPPST
KRPRIISPELRQE	ECNVRTTPTLHEL
AATRVSSPLQEGM	FRKGGQTPPLTDI
SRRRIRSPDSGVC	RRWALETPPMFAK
LPGRSSSPPAQLN	LPSKRATPSLARV
HHGRTFSPSGVAA	IRTELLTPELLAA
PAPRPCSPTRSFS	EAHARKTPLGADL
GMLRTLSPNVVSL	PDTHETTPRERKG
FAARSSSPPLSKP	PLDRTATPPNFAP
LVARLESPHVSSH	RLKSEATPPLIFL
GSCRLVSPHSFPK	GCSRQATPTSAFL
ATERPASPRHTES	MAEELGTPVDLSR
IPVRSQSPILRSG	LQPLRVTPRQAKI
RVRRLPSPSTGND	ARGSVHTPLQYET
SVSRRSSPKPSGP	EAPQIQTPVQPVA
SNGRDASPLASFN	PPQKNRTPPLCSP
PTSRDLSPVSVVT	RRTNLFTPVGRTS
SKLRLNSPTALVN	RVSPSTTPPLSLR
SLVRYGSPVALQR	RSTDVNTPTPCVH
REKRHFSPDPFLE	IDDFFYTPRSARK
ALSRFSSPLSASE	GARHVQTPPDNVT
SRKRERSPATTQG	AEAPLGTPRHWHL
RGERGVSPSFSIQ	HSGGSLTPRPKSS
LELRGASPLESLS	SRFSMHTPRRSAP
SLTRNASPIADVA	SPQVNLTPRSADE
KGGRGGSPEKGDT	PLPGVLTPRTIQR
PLERIASPDEKQD	QQGAVATPPLFHT
YDGRELSPMAERP	CAHRSATPTGTDE
GTRRIGSPGPAFL	EGCSLPTPMFNRN
LPSRPVSPTTGRV	SGSTLSTPTPLSG
PSARVTSPVDLFA	KLLGVSTPEKGRP
KGRRVHSPMQNAA	LKEFSTTPTVSYV
GQGRASSPFGPML	AAAGNTTPPQTHF
RRIRNESPVGVSD	VSSQGKTPPQYST
QDRRRASPESEDV	QAQRERTPTLIEV
VEIREKSPLESIA	VGLQVPTPPGSDA
SSKRIASPQVNLT	PSLHAATPLPALL
KRDRGMSPPKPTA	NSVTRSTPVQSFT
SVERKFSPSQPGY	DSGLLRTPSNEYL
RHARNLSPPFQES	DALNIPTPRGKGQ
TNGRFVSPMTGKK	QLEGFGTPLVKRE
PRARMGSPLQATS	TPPARLTPNNTIL
NVIRSYSPPVVAK	DQDDRGTPEHTLA
LVPRLVSPTIAKE	TVRREPTPTLSNL
SLSRGYSPQCGHP	VPVTNNTPKHQRP
IPFRKGSPFPAER	TSGHTPTPPVATN
YIDRISSPANALI	KEEADKTPPLEAV
TGRRAVSPNALLV	LPGRSLTPQQQQL
EVKRHSSPTRHEE	SQTAKTTPFLSLP
AASRGASPAFSES	GGISLGTPSRVNP
VTVRSFSPETLVR	ATVTTTTPTTTRV
DTTRYLSPTVRFR	DQRESETPISALP
NQHRGTSPDCIST	EPHGTTTPFVVLD
LSLRSISPITQQT	ASSGRRTPQLIHP
RGGRSTSPPIIIL	GFPAATTPLTPAV
PQQRRTSPLSLIF	LKEFSTTPTVSYM
AAHREGSPSALVQ	PPTGRETPVRPIL
LRLRTESPEAVHL	ILSSRMTPLSLRK
FSSRRASPEIVNR	RNRFVSTPHLPTT
MAQRSTSPHCGSL	KSEDDGTPLATKI
LLVRPTSPFDRDC	DAFGVVTPVNSSL
DMSRRSSPTVAVD	LLPEKMTPTEAKP
NKGRQESPILDAD	NSREGPTPLGPQP
..R..SS.....V	NPERQQTPEPLEE
FSRRESSVFSTLV	LRNQLETPLIKNN
TLRRASSVPVNRV	GVSSVKTPLLSTQ
NRRRESSEQGSLV	LDGGRATPLESQS
SSRPNSSVTVFLV	DAGIVLTPRSLES
NCRRRSSMIEQPV	QPPQHSTPPHEYG
KPRRTSSVPGSLV	EREMSFTPTFLRN
APRRASSGPVLMV	TQINVDTPPQQKK
LKRRPSSCETQLV	ESVRRRTPIHLNF
HQRIGSSIANTVV	DHGSSATPRRRRQ
GTRRNSSVLLHDV	EAEEASTPHIQAN
TSRRSSSMSSSLV	THVQDTTPLTADT
RKRRASSRDEILV	RTPFASTPTMGHS
FCRTFSSETLNAV	DSGRAVTPVFSQE
RLRSASSVNVPLV	SQTAKTTPFLSLV
LERPRSSSTTTQV	SPRSNLTPLATGR
VPRRPSSLPACLV	HSDRAQTPESFLL
SPRDLSSEAVMLV	YQSSLNTPIKRKY
NNRRGSSTATQTV	FSSPVVTPPSVYN
LRRAESSEDVVLV	GIVQNVTPRGTGG
LSRVASSVAPVPV	PHDPRATPPPGIL
FYRLSSSSQLLRV	EFYTTKTPPLSHA
ELRAASSVHVEEV	IISLVGTPNSRRS
CARRVSSVGVGMV	VLTDMFTPRGRAT
PERRASSLEGVAV	RTGHFWTPTLRHR
YQRSISSGSLVAV	GQTSGHTPTPPVA
STRRRSSTVESAV	APTRDITPPLFLY
ITRHNSSSSLMVV	PTGGRLTPKASLN
GRRPQSSELHQAV	ECSRTLTPVPATH
TERRPSSAAEATV	ILCSLDTPFTALR
SLRRLSSSESPEV	FELTKGTPTIAGV
FRRAHSSGALKPV	SLPPIKTPVGSRT
LLRRRSSLLSDAV	YSSGRVTPDLIKF
RSRLGSSVLSSVV	PAPLMGTPHGMKV
FVRRISSCYDPAV	THSGASTPTKSMY
HERVASSLLQRVV	PRIRDPTPAQALR
LTRRSSSTHAISV	PVTPVKTPLHPRS
PSRPLSSNTREQV	ESNSKHTPELHDL
WQRLFSSISNLQV	DDVDISTPFHKYF
YIRRPSSLFSRCV	STNEEKTPTGSTR
SSRKVSSVHLVEV	VDEGKGTPISFLH
TLRPASSGDIRAV	DKEAFSTPLKQST
TTRVLSSGPSIRV	IDDDVVTPLEKLL
QERQRSSSANGPV	PLLDAKTPPGKTF
NKRVDSSHFLPMV	TPAAATTPEWPKV
LERPASSKRRQSV	TIVCISTPTERRM
KGRRRSSLPHPGV	RGYPVVTPTRSTA
RQRSASSFSHEEV	TLRRGSTPQQTTV
HQRGSSSGSTLPV	AAEPALTPLGAET
ASRNKSSESSTCV	HRMPMETPLSGDV
RGRTHSSAAVNLV	ARSGEYTPISLRT
TQRLFSSSTPCHV	TQVPSSTPRDGQE
FYRNISSNVMHPV	TPEKISTPSGHKD
VNRRDSSTVYIEV	PSRRNSTPSAAQL
NRRNESSASFAEV	KPVGTETPINLDG
KQRHVSSLKEQDV	GFPAATTPLTPAS
TGRPNSSTLALTV	APREDPTPSFDAP
FNRSPSSNFAFRV	TSSPYVTPTPTLG
RLRTGSSAVLFAV	TANANKTPTTPAK
IGRPSSSFDFLSV	TLPFAFTPREVGE
DRRLPSSSEPTIV	VYANAKTPRQAGD
LRRLSSSESPESV	REILYGTPRAGES
HDRTSSSYASGSV	RGTKVITPLSASG
QKRERSSEDTDDV	MPSCDQTPPTSAS
GRRSPSSLTLITV	HLLPGATPPSSAV
LERVPSSFRRNTV	ESEATLTPSITAN
KGRILSSATVSRV	DPGVMSTPVYFDY
GKRLKSSTGGFPV	SRLETPTPPSEVA
PVRSPSSLLLPIV	NEHRSSTPTLEAA
QLRSASSTSAGIV	RGPSTPTPAPPFQ
AVRIASSANLGGV	YKEQRATPIDTAT
TSRWSSSFTGSFV	YALERVTPAPSLT
ARRHVSSAPGWRV	KPTPTMTPKSETD
SGRLCSSSGSPIV	VTETATTPLEGAT
RTRFESSDDVGVV	VAPSAPTPKKQQQ
AARPNSSTATRTV	LWDSLPTPGSVVK
RDRKQSSTPVAGV	DTTYSDTPLSQRA
PGRAGSSFSHGGV	RAYDIGTPYALFT
......SP.R...	LSFRGTTPLFVRA
PLPTPPSPLRGTR	SLSRDLTPFSSEL
PLQGTVSPRRGKD	GRDGFDTPIGQLI
DVSGTDSPFRETS	DAARSPTPLVSDA
ALFGNDSPPRKTP	TPVPSMTPDIAEL
TLSQSFSPFRSNA	ISPAYGTPLRNVR
VVSQPLSPKRSTS	VLTGDATPPTPIR
PPAPSTSPLRKPA	TPAAATTPEWPKR
ERPFSVSPARGKP	QTTPQVTPRINKA
RQALPFSPNRGNS	ARELRKTPSNEEL
SPATSQSPIRSQS	RVSPEATPTIHSF
PQFGEHSPRRARK	EMLGAETPSQGMV
SRLTAVSPMRENR	ALEWILTPLLKRK
PNNDVTSPIRSIK	RGLVVDTPLWKAS
VISPPPSPKRGSC	SELPLFTPLNKFS
AASVWRSPSRGTP	QEVNALTPRTAKC
ASSFTSSPKRGKN	HLSRELTPNNPNT
PFSTQRSPSRDHA	LRKSAMTPLTLAI
NLSSITSPRRGDA	EDYLRGTPDAMKA
PRPPSPSPGRRGM	EEICRSTPVKEDE
PGGTPASPPRVSG	RSSVTSTPGAAGP
EAAGVGSPIRIVE	DRKQSSTPVAGQS
PLENHVSPFRREA	IASTAPTPNAAAL
PLNPLASPIRAPL	RLQDGGTPNDNEG
RSPGGMSPPRHQN	LQTVCGTPNYVAP
CEETGPSPVRGRY	QDGPQKTPKTQHE
SLPHSPSPTRSRW	STTQKDTPRLVAH
VISGGGSPKRVGF	AFLRTYTPPVVGE
ARGGQRSPIRSPI	EQVQAGTPAYLVQ
KLWEPKSPNRAIA	GKSEMPTPDVSVP
CGSEIKSPPRETV	EKGKTSTPPVAEG
AAAGYGSPLRSEC	THTFCGTPEYMAP
PAVTAVSPPRSYN	VPTTAETPETPVP
RLLIAPSPYRIPP	SLFVLRTPSPSRE
MQSPPISPRRPTR	ISVDFVTPSADTP
PTLTSSSPSRTVA	FIRRVLTPSGGFD
HGGGSSSPSRFGG	GHRDQPTPVATSV
RVPDALSPLRAAA	EKVAAMTPNSVGF
SGNGVDSPRRALS	KGIYDHTPPKGLG
GRAFAKSPVRVCP	STLSTPTPLSGQM
PEATLSSPLRLIG	FLGAYGTPPRRST
SMLQLVSPRRGTV	NAILLATPGELTV
ESSANRSPFRVPR	DGEQFSTPGYQSS
SHPFSDSPMRESM	GGSSSHTPKANFL
IAAQVISPRRVPR	RKERERTPSMVEM
ILECGWSPLRRPL	AGGGTPTPALPVR
SCTHSFSPFRKNP	VSEVTGTPVGDVI
NVILGSSPGRMKE	GYQLRTTPVFPNK
RPPTPLSPQRLRN	PRELSHTPAIAGL
RRLNSISPQREGR	EVVREFTPNEMAE
PVGEPYSPRRLVP	TESEKNTPDLARE
RNFGTTSPVRDAD	TSRTFTTPMDGAG
LAAAGGSPARGER	PPKAAVTPSTYGL
LLCAGSSPLRQGE	RNTTTLTPLIYTK
SPISPISPVRRTS	VSDAMQTPMEGSS
RFFYTASPNRKEE	YRRVNLTPSIGKE
IITGLESPFRALR	LFGLSGTPKVSSR
GLCLGESPTRRTQ	VESDRETPLRRRS
HALDAESPLRNSR	PGNAAGTPAASRG
GTPGFCSPPRKSS	SSLTLITPLERES
NKELNPSPLREDI	WGKDVSTPFALAS
TTFASASPERHEA	ATSRRRTPSPIIN
QRINVESPMRFQR	ENVHHQTPSPRGE
HSLFPSSPGRPRS	EAMDAVTPNRNFQ
MGALANSPARNGE	IAPKVLTPGSAMS
LVLANASPARGKK	QRRLSGTPGLLQQ
DSPPLFSPSRADS	TRLSVETPATEQR
ERIVKLSPIRQRP	TDVNTPTPCVHLP
TRLSGVSPPRVQV	NTRFVQTPEGELS
IDTATFSPTRSPP	SILSNVTPNHQGQ
QRLTSTSPLRDET	DTKKGGTPAAATT
EPVEEKSPKRKGR	DSAGAATPATLST
SRLLLHSPLRCAA	PGQLVNTPAQSSQ
TYSATKSPVRLPE	RAAYNRTPQQTDG
ITENEESPMRADV	KEVYRRTPSTTLT
LGSVSMSPTRSNS	GNTYAATPISTHA
LRSFMLSPSRFAR	YDKPSATPSLGVK
KESIERSPIRQSS	LPRATLTPSEHVE
HPAVTLSPFRTPM	LGASKETPRMPSA
ITQHSVSPRRPED	NTLTVATPFKTEA
AMADLESPQRRRR	FAHLVTTPSKKSC
THAESPSPQRLAA	LRETAYTPLHLCS
SFGVVRSPKRRES	NDDESMTPLCLVD
ATQGISSPLRRLD	SRALEGTPLREEP
LYSPRPSPARAGP	AELRCPTPNENVS
TTECLSSPSRNEH	SLTNSGTPAGALE
CSPTATSPTRPEV	AQLTSATPKEACV
VTFADASPLRVRG	AKDHEATPFVNDA
TVTLPNSPPRALQ	FPIVIPTPEKVLS
SDAAESSPARSAG	VTPSADTPKRTAS
FGDSNASPSRSPG	EANIQLTPSLFSE
MECVDRSPSREYG	EDKKERTPSEGEA
VVDIVSSPSRDRA	LRRLTFTPNSREK
IKITATSPPRFFQ	RVVVDGTPHVVTN
LPALVPSPTRRSK	LTTPIVTPKADTR
TGSMALSPTRMRL	LEGRSDTPDTVTN
RVLVEHSPRRLPL	LAICGDTPLAALL
RIFLMQSPQRSAT	PVPKSRTPIQDAA
RETLWGSPCRPKS	KLQFDETPVPWSS
AGTPIGSPERHQI	VKMLSGTPASSDA
TSSSRPSPQRMGA	GNQTTGTPQSYGH
DLDATLSPSRIVI	KVAFSLTPTDSSS
ERKFLSSPERGHT	EQLAEATPGDNVG
HALEAVSPARTVA	ATVRHLTPADNLR
GLFFVDSPRRTLV	SFMDGATPKVPSA
GKSEVCSPVRLVY	DVRTGFTPPCRAD
SKTSLNSPLRRSP	FTFGGATPIEQER
LEGLDASPERIYM	QEMLSSTPLRVRS
APTSVASPSRRHV	GIRTHQTPEHPSI
GSVVFTSPLRSAS	SFPIGETPTDDAD
DSRLRRSPERQSV	AARLNATPGAFRI
....RSS.....V	VDFLQETPKGEKS
RPPSRSSSPSLFV	EFEKIDTPARTED
VLPGRSSSPPAQV	FVLSQVTPSPRVV
IEPVRSSLTEKQV	ALTGGRTPQELED
TTPIRSSSPLVDV	KMLKTPTPHIDFW
KPPKRSSSLEAIV	AEATGGTPSGDNT
TTPSRSSVLSHVV	VNNMEETPNELGA
GNGKRSSLPSSLV	......TSP....
IIPHRSSVEGVEV	NPSARVTSPVDLF
PLPHRSSVAPVIV	AMAQRSTSPHCGS
FRPSRSSLTISSV	NLSQQNTSPVVGL
ITETRSSVFSLPV	EVKHSRTSPVFTS
LPLKRSSVPPLFV	PDRKRTTSPLYHP
ATEQRSSVTSTPV	YTPQRDTSPVHTS
RNEHRSSTPTLEV	PLLHRSTSPKPMA
TNQKRSSLLFDLV	DVSGIETSPVVTY
DQQRRSSVFTSLV	PPPAPSTSPLRKP
MSPWRSSIGTPYV	ESSAASTSPLIRI
ATGQRSSLFQSQV	PTGKMETSPLKGS
GEFTRSSVLSDLV	WGMIVVTSPNEGN
SLTRRSSSTHAIV	DRNFGTTSPVRDA
PNASRSSSAGAAV	RFAKSVTSPLHEE
SIAVRSSLGTTLV	PDRKRTTSPLYHV
GFAARSSSPPLSV	KEGLAATSPHETP
ENHQRSSTSPPFV	DRNFGTTSPVRDV
DGWDRSSSLVTQV	GNTIPFTSPVVRT
VRELRSSNLMVLV	APVAPATSPTIKR
ITTGRSSGHTSCV	RGSAQPTSPHLPS
SGKKRSSFATVPV	NVRLQFTSPRKTP
TECERSSEFSPAV	GLLAVKTSPVVAT
SRFSRSSEPVFEV	VVSTLATSPHPGR
IVAARSSLPDLPV	KSLAAATSPILGS
KSLSRSSAPHSFV	GGAHGATSPVSAW
AGTQRSSTFHSLV	ASTAAETSPVHRR
SAVLRSSSDTHIV	SVAPGTTSPDPES
PTSRRSSSMSSSV	WGMIVVTSPNEDN
GEEGRSSLVLVTV	PWRLSPTSPKIEC
QRSIRSSVSNFIV	GRGGRSTSPPIII
VPQLRSSAADGAV	REIASQTSPIDLD
TESVRSSEQLHGV	PLSPPATSPSERL
TGIARSSGPIASV	DGHVVVTSPVNLR
DSNTRSSTGSSFV	PLLVRPTSPFDRD
SASQRSSLVASLV	NHQRSSTSPPFGT
FRTPRSSHSTEHV	LSPKRSTSPPPSS
RRLRRSSADLILV	NVTTPYTSPKCTL
PATRRSSGTNIAV	WGMIVVTSPNKNE
LDSFRSSGGGSFV	HPSDGCTSPRLDD
GTATRSSESAASV	EEATMKTSPSGGD
GADGRSSASIVVV	RDAAHSTSPPIQQ
MADGRSSASVVAV	VKRRRRTSPMTED
AAFGRSSQIGGAV	GRGFGRTSPTGMM
EFNGRSSVNAESV	SVAPGTTSPDPEV
.....SS.....V	LKHAITTSPSAIS
ETERPSSATLGRV	MVKEGSTSPASMS
LRKPTSSVEYPQV	EEVHSGTSPNAIT
SGSRASSVPLPPV	SCSPTATSPTRPE
RIGRPSSSFDFLV	VVSQLSTSPGGSQ
HTKRASSGNGGMV	PAGPALTSPKNKP
AGKRVSSTPSDTV	AIKITATSPPRFF
CSDHGSSATPRRV	MNSTAATSPSSEA
LIDAGSSAHEHPV	KKDSIITSPVDRA
LYGRPSSLTVSPV	LHSPLSTSPTTVI
HHDRTSSSYASGV	EDIPSATSPRQLF
GGKRTSSSTEVNV	SPSENQTSPHTVP
QKHLTSSTCDDPV	KQQQQFTSPLLRL
ERPRSSSTTTQEV	SNLSSITSPRRGD
IPNPASSTTLERV	DIEEVVTSPTKSK
AIPVVSSVTGLPV	RETVEKTSPPLSP
SHLSTSSSRPSPV	DPVTSTTSPSASQ
ASMRKSSVVGIDV	CKVLSLTSPEFTN
YASRKSSVTRPLV	KLGGTVTSPSVAS
SCLRASSFTESSV	RGPLIPTSPYAVA
APVRPSSGPPSAV	TAVASVTSPLLSS
SLHATSSFQGRRV	VFTKYLTSPLMAE
TRARLSSDDETDV	MEERDSTSPQYVG
LLHPPSSTRKDEV	FTDQEGTSPTKRL
DIHRASSFGGSPV	AAAAAPTSPFSFP
AVLRSSSDTHIHV	FLVTDGTSPINLL
PPFRPSSNILCNV	....SPT......
AHDDHSSLYAPPV	QVLGSPTKRRKYD
PRHLDSSQVGFFV	YETASPTIQRRQR
EPEDVSSILPKEV	QRRGSPTLESAKP
EELRESSNLRFFV	DVTASPTKTRRRR
AMMRDSSIVQGAV	GDVASPTKATAPP
PKELDSSVLLHFV	YSFFSPTKAPQAI
SCKATSSSTLEFV	SVGASPTAPPRSK
RIDFGSSSDFRDV	FATESPTEHSVSF
KILDASSSFAIRV	VGFPSPTMSPKVW
SLDLNSSRSPFLV	HPEKSPTKAAAGS
LPINKSSLTTDLV	KDKFSPTHFSKDI
AAAPPSSHSENPV	CHGNSPTFEYRAP
LPDRLSSEDVLEV	DGRESPTILALKQ
QGGATSSLTAERV	LRPPSPTGSRYDK
THLAVSSIPDLPV	APSSSPTAASASH
PRSAGSSIFPTAV	ALVPSPTRRSKHE
PPTLTSSSPSRTV	LKGVSPTSSSLAH
EPLAASSSLPMGV	QEGTSPTKRLAEV
ARVLASSLSEEMV	KKMPSPTSVKKGL
FGGATSSLYKGRV	PRLVSPTIAKEQN
YPGKTSSQENSPV	RSLDSPTTVELRK
PPKRSSSLEAITV	PRPPSPTAFDAPF
STHAISSFCEDPV	VVSGSPTHSSTHQ
EAKFKSSLTIEQV	LLCASPTSLRLSK
ERSRTSSGSVLFV	IILISPTEVPAKA
HGDPNSSLSSRMV	AGVISPTTREKIA
AIKVNSSFYIRRV	GSSDSPTLRWRGV
RTALGSSFDPHTV	EGTSSPTSASHRG
NHFTGSSLLEDEV	VAPASPTAVGREE
KLNITSSELPLFV	VSSRSPTIDGRES
ANTADSSVIKRPV	NSRVSPTAHGVPQ
AISFPSSFTLELV	AFIISPTDEAALK
NTQLTSSFRNGEV	EFTASPTLLPVTP
LIESDSSTLRGRV	ATVSSPTAEISRK
QPSETSSSPNEKV	TSVTSPTASIIAT
FDPHTSSETGRRV	TATFSPTRSPPVV
EAALTSSARNALV	TTTNSPTGGNEAD
AVYEDSSTTENDV	SSRKSPTEVSTLT
TGDLESSVDTHPV	SVSMSPTRSNSGR
RRDVKSSSPHPTV	SHVLSPTVGYNAS
ARDLLSSTQPAEV	SRRSSPTVAVDAS
TPMEGSSTLGEFV	TAHLSPTTVKHVS
KFNTTSSFTGGTV	RAPLSPTSHASRS
ELAGVSSADLPLV	FCLRSPTLQLGSP
RVHAGSSSPNIAV	GEEESPTQIHEDA
AVTHTSSSTAARV	..R..ST......
RRLPSSSEPTIAV	MSRRGSTMYGDAD
ELLMPSSSSPLSV	RHRRRSTFVQMLL
TPLPSSSLLKSPV	MDRRSSTQQLPFH
LLTYGSSDSPTLV	TSRRGSTFEFSSR
HYLDNSSMTSLKV	WRRRGSTSFVDNE
ANEHHSSVTGYFV	TERRDSTAAAAAA
GKQKKSSVVEDAV	DSRRESTLSPENL
MTAATSSSSPKAV	TRRRSSTVESAFS
NADPGSSFQQQQV	GDRRPSTVAPKSE
SHLTSSSFDMRPV	AIRRISTAEVAAS
ERALASSDVQGYV	LSRRVSTDAMAEL
CGTMDSSQPFSPV	GSRGGSTVMTDAV
EPGGSSSHTPKAV	KERRDSTVVHILP
ETPTGSSFLGRLV	MERRSSTQLSLHG
ERLMCSSVELPKV	QGRRGSTDGLLLT
TRILASSSPDRLV	EQRIASTAPTPNA
YGMKSSSFTMGLV	ASRGYSTAVLAAA
PRHEPSSDYSYRV	RVRRFSTMIGRST
ALLNSSSGTTLQV	GDRKNSTFGIHAA
RLPFGSSFSEADV	RSRFTSTFGSKRA
LRASASSLMEELV	VQRSGSTLSTPTP
SLKKSSSVHDTQV	RHRSASTAPQLEV
GQLSNSSLQHDFV	TRRSRSTGFTDPI
AALENSSKINSPV	GERTASTDFVSPI
AEAKNSSGLLNLV	RSRAESTIVNEIA
KHCGNSSFFSIQV	ENRPISTVFPKLV
AAANVSSVSNDAV	PMRKLSTIPLPGI
VIGENSSVMLRMV	ASRGKSTLADATS
EGSLPSSARGTRV	PRRIASTVQSRLE
RKQENSSANASPV	EVRQRSTSHVPQL
RNLIPSSVSLEDV	SKRLFSTFSALSL
QHQRGSSSGSTLV	RPRSSSTTTQEPL
QFERPSSADSAHV	TRRSSSTHAISSF
IQKNTSSQFSIFV	ALRHHSTLPALHV
SRLGASSSSSGYV	YRRTPSTTLTFAP
IEEELSSLLNGLV	SARTASTNLFPGS
FRTLTSSYYRGAV	VKRLLSTECAPCS
LPHDESSFASRRV	NLRLGSTVTEVFL
KKFALSSAIAKQV	......TS.....
ALTADSSLQFDTV	RRPRSVTSVPTSG
KPFSASSRSFNRV	RKHHDRTSSSYAS
GWDRSSSLVTQDV	RRHYTDTSSPYVT
LAAMQSSTDLREV	QEEKGKTSTPPVA
KRKSASSLPTFSV	DPQASRTSLPPTP
AKMIDSSEMETLV	RIRDPNTSLEGNS
AVVKVSSLTTMPV	MAGPRRTSVPTAL
CTSRWSSSFTGSV	RRSDSLTSLDDAE
PALDLSSDDEEHV	FGDGPSTSLPQVD
PLAASSSLPMGSV	WSRRYRTSLPLVE
HSGEPSSRSGNLV	SPEKGDTSLAHVV
RPLLPSSLASVQV	KREQANTSSATVS
PLHGGSSKENGAV	ARNPLRTSLNALQ
AGGVPSSATRRGV	QKRPSTTSSGTVS
PSYPTSSVKGGSV	QKRPSTTSSGTVV
INNNASSARGNRV	RTSPKKTSLVQLA
EINTISSSFAGLV	LASEHRTSELPAD
QRLFSSSTPCHFV	IVRVQRTSVSDVV
AWGKKSSIADSPV	HPNNSQTSAGLPD
TQNLPSSMPYRAV	RASIPFTSFSFKN
ALFSHSSARARRV	SRHEKSTSRPYGG
RSHRQSSVVLVAV	PGSNRKTSVVLVE
GTPVGSSHTKKKV	RTSCKATSSSTLE
GDAEKSSESEHRV	EGNKPETSLGSQS
LPPVASSFQGPAV	EEEVGNTSGVAHR
RGGAVSSVHVFRV	IREFPDTSNLLSA
SILSGSSAFFSTV	EVGEKKTSASLPL
VAHGKSSNSPLPV	VEEQRRTSHVAST
DLKRNSSDNVAAV	IPHPGLTSSPPEN
AAAQISSFSGGLV	RKNDAATSLNMSP
VPVAGSSVSGREV	LDIRPATSKNGSP
RNILTSSEILQKV	DHRQPRTSLTAPL
WEAADSSDYEDVV	EGGKTETSLLAGL
DLARLSSGVLGVV	NTSTGATSSGTKD
VREGKSSEVAEQV	SRRIWATSFPSSE
LLMPSSSSPLSTV	KTINCATSIPAFE
HTSPASSTNPPKV	RRDVRKTSEDGGA
LPLSPSSISTPSV	AADKLDTSLVADS
QKVPASSFSDDLV	NAREGATSFGDQV
QREALSSIEQTLV	GEIQKNTSSQFSI
SSLKKSSSVHDTV	EGWNKSTSVGGVL
GEPGGSSSHTPKV	NSGIGRTSSQDVE
EEDNGSSLVFHGV	LFQEGETSLLFVD
HTQVPSSTPRDGV	RGSDGQTSGHTPT
SQTAKSSLVENFV	SRTAANTSLLPPC
CKATSSSTLEFLV	SLERSRTSSGSVL
AEEIVSSFLQRIV	FQSELETSQSHEG
SLGDNSSDNEKTV	PESAPTTSVAAAL
PAAQASSVVSKRV	EEKELTTSGPNPV
LEELESSTLYKIV	GSIMRRTSVSISV
GANLSSSDLPTLV	VGEGSNTSAPEWQ
GRLCSSSGSPIGV	PESAPTTSVAAAV
TSLLGSSSSDDVV	AGVASKTSLSISN
SRLSSSSLQGGAV	GPAVKPTSEGASD
PELAVSSNVFAEV	SPPFAFTSSPTAV
HDARVSSKSLTSV	KRSNNNTSAVVEK
GYGMKSSSFTMGV	RRFHEQTSVNLFG
ASKTASSVACGMV	KVPRRRTSYTEED
RRVDASSEAAGEV	GQAFENTSIPKNS
DEDLASSLAGSRV	REKKMKTSILTIF
MIGMGSSEPIAEV	AVSQKTTSTVKED
EELQHSSSPVIDV	PPIAANTSHDAAA
NNKRMSSIDLVEV	ARIVFTTSSSSSV
ASGKTSSNLNSNV	GAGRSQTSILAAL
RLSDESSSDACQV	HANSPATSQSPIR
EESAVSSAVPEKV	QYICPDTSLKVSN
PFDCTSSALRETV	TANRNNTSNDPFT
SMMRGSSWKPSSV	SYGGSNTSERNVS
TTPLPSSSLLKSV	RPGSGPTSGTVSL
LTASESSIEGEPV	ARIVFTTSSSSSP
TVPLASSRSRSPV	RFPGSNTSFALRR
RLANASSDWRLQV	FEAYKRTSGGACQ
MHPCESSANRSPV	EKRASVTSADWIS
LGGGPSSFGGGHV	ALPLPFTSFSLVD
IHHLGSSLLIASV	YRTSLNTSFSGET
LIPLVSSILSNVV	RRASLHTSTSGAL
PSDPPSSEASREV	HPKDEFTSLDHLL
STGRLSSHSSMAV	HSISRPTSVSPRS
KAYDKSSFFDKIV	GEKRQRTSNTNFS
NGGRQSSSSVSAV	HGFGGATSSLYKG
LAAETSSREYNNV	TVSRGDTSALFAE
KPSYKSSAAFWRV	HVHKLSTSLVVTS
LPGVGSSYALRYV	AANKGDTSKAPAQ
LSDHLSSYIQSRV	EQRSSVTSTPGAA
ECLNVSSAKLRFV	GMEPKATSFFQAL
KLDFPSSMGSRPV	EQTGRKTSNPVSF
TRTGDSSTVDGIV	APSVPITSGSLSK
GRQSSSSVSALRV	RYHVDYTSVAKQS
QLDAESSTSHTGV	AVSQKTTSTVKEV
ETAGPSSGRSFRV	RRTMVGTSAPRED
RGANLSSSDLPTV	HKKFNTTSSFTGV
FVELDSSEDEPSV	QPIAFFTSVDGVK
QYGFASSRDNMDV	KQQQKKTSATEEL
YGVHGSSNLANEV	HKKFNTTSSFTGG
KKTRDSSKDTSVV	KSNATRTSGEAGD
PIAELSSLESIHV	ASKDNNTSDLLGG
RIATVSSLRNLTV	SVGERETSVVEDE
RLGCVSSECFHGV	GSAASRTSVAAGG
HLSTSSSRPSPQV	KMRREQTSLTHVC
WVKGGSSLSFADV	ELRDSNTSNMGQP
LPPHPSSAGRHNV	LQQHSRTSAIDDG
TPLRASSIQTVCV	TRLADTTSILNSV
DSAAVSSTFEETV	RRLGHTTSESPFI
KPVLDSSQNILRV	AQSTTRTSATGFT
QAKTNSSFEPTSV	LAQAANTSTGATS
EAFFNSSEDDFTV	ATSHLSTSSSRPS
IDFGSSSDFRDQV	PVSLGKTSLGMCL
YNNKPSSMFSTKV	QMDSRPTSIVRSS
ALNVESSLAPLFV	VTAFRLTSTPASV
CRESISSLEGTLV	YTPRRMTSAVYGL
PEAVESSALLTSV	EAAPEDTSHPTLR
GILESSSLMDQKV	EGQVSATSDDETP
GAALESSIPRVRV	ESVITNTSQVLKL
EEKAFSSQLLRHV	SPHTVPTSRDLSP
SSWKPSSDKEIQV	KSGKTPTSDGVVV
RGYGGSSAGGGAV	SSASGKTSSNLNS
MHPLSSSSSLSSV	LESLLTTSFSRGN
THDTESSSFSLLV	RDIEASTSFKEER
AASLLSSVPNSTV	RAGALQTSGLHTI
TVAHISSWRHDKV	PVLTGATSIVPKG
TGVSTSSSPSKDV	AVFVGFTSKLTDR
LSIDSSSSPLSKV	EGINESTSRFSVL
SDPDKSSTAANQV	RSLEISTSLSRNN
VGGLVSSMLADDV	KAKGIYTSAVDVA
QRFVHSSGSFALV	FVPRHITSNNAIG
LSTHGSSVGTPRV	YPMESSTSTVQAL
KIGSLSSILQRGV	GHSSPFTSALLQQ
ILSIDSSSSPLSV	DVPPVDTSQLWEE
RSFFGSSDPFAGV	QTLRKPTSSVEYP
IVFTTSSSSSPAV	TEVRSATSDVIGS
RLGASSSSSGYAV	RITMHATSLDRKA
TTAAPSSSPTAAV	LEEALATSKGEKA
NVGTASSLAEDDV	SAMSPATSQDLAF
LLTNLSSTLCGDV	VIPERRTSEGVDA
GGAGESSMRLFNV	LRSLSVTSSGGLA
ADVLASSRISRQV	LKISSVTSAESSS
ENASGSSLADAPV	FIAPVATSSPVQP
GVEGGSSRMKEEV	LDELMNTSRSKFS
HSKVLSSVHSSLV	LDVEPPTSVELNP
RPSTTSSGTVSIV	DGCFLATSCGTPN
EAETNSSVDAWGV	IFDATDTSVPDEA
REKILSSHCLEGV	ESSALLTSRSATD
SPLGTSSAGTLSV	STKEVDTSNLSDV
LGMDCSSALLLSV	SGQKHLTSSTCDD
REHRFSSGVVFIV	HVFSPSTSTHDLD
PEFSHSSGPDVPV	SQRNTVTSDLYDQ
DLTPFSSELLSQV	QQLSQRTSNEALE
SRLQASSVSSAVV	EEDLNATSLNDMG
DFLSISSALRFQV	EEGEISTSKSQPA
LFPLESSEEKEEV	VAYPGKTSSQENS
ILDASSSFAIRHV	AEAMLQTSTRVVG
QAVAPSSATVEEV	NDTREETSDVVSL
GVSPTSSSLAHSV	LRGTLGTSLNVPD
QLIHESSVENALV	TMVTGRTSCNSAP
PQWTMSSTVEDIV	IGGAGATSICRLE
DLSLNSSRRHPAV	LDNSSMTSLKGFL
AAIDDSSWEEGVV	RSKLNITSSELPL
FVEDKSSENYNIV	PVMTANTSAQQPG
LDKLESSVSVPHV	SRSLRPTSGFSLR
GELPISSHNVRDV	TKLRTYTSEDPLN
EVLPASSLCSPVV	ASPVDETSAGSGV
GVVSASSMHEKRV	GKRSKPTSDETTL
RRASLSSGIIPLV	NPAVLPTSALSRG
IQDYESSRVVPRV	CKVQGSTSLAALR
LANQQSSSPRPGV	PGHLPETSARQRR
PSEYQSSLNTPIV	DAAVTHTSSSTAA
VSLTASSSHVGMV	TLDGANTSFLTDG
YALDLSSARAANV	STIAVETSMRREQ
VDPVCSSAFPGMV	TERKEFTSAMNLR
SKSGVSSGFGDSV	DAADDTTSVTRST
PTLFASSEEASGV	IPTGVSTSSSPSK
SSSINSSTSNLFV	TSKRRCTSNEPAA
VHPPLSSRRKQFV	PQLQKITSTLSLL
SGTPASSDAEDVV	STSLVVTSLFDRE
NRVINSSDIADVV	PPLAPATSWRHRI
SASRPSSAVSAVV	LDAESSTSHTGRL
LNASISSHPIGDV	TTTIRPTSQHSQV
DDELISSFRPYRV	FNPNLSTSLEKST
NSVPISSFRDSPV	MQEALGTSKVFST
AQPLSSSRAQSAV	VAAIPATSEADEY
ILSGVSSIENETV	NVNTQLTSSFRNG
AGGPLSSLGAQRV	ASLHTSTSGALVP
CVEAPSSAAIRAV	KAVTDITSELRKS
KVEKLSSRDDIAV	CGQTGHTSRACPV
PDGINSSGILKTV	VFAKTYTSGLLTN
SLEPASSRGRGTV	VDEGVSTSILKNQ
VGVGGSSEYATFV	DALSAITSTSLGS
PIKSLSSNDGVSV	ELEASVTSEENLN
GVVGDSSVVEFVV	LDGVQLTSCKAES
HDTESSSFSLLHV	FTPPDGTSTTVSR
GAGTLSSANHTGV	VYEKAVTSMGGDM
YDALHSSVKPSSV	LALAAETSSREYN
HKVSLSSDLPRGV	GKVYDVTSFTASH
VTHTSSSTAARPV	SMTLRSTSRDSLP
LYVGPSSGRKENV	VELSALTSVCPID
YQVSVSSRDFKGV	ADTPTVTSQRMKA
QEASLSSLFSKSV	NLPFDCTSSALRE
ISPAVSSDVGQSV	RVLLTGTSRRGST
SGNAVSSNHSSNV	VSSKSLTSDQIHR
RSVVPSSTVVPMV	DNVAVETSRVERS
NKSSESSTCGGSV	ALHTIDTSTHETR
QRLSSSSLSKVTV	LLRPCLTSMRHWT
LLGSSSSDDVVPV	......T.SP...
AVGAPSSLGRNTV	IPLPSTTGSPLAV
LSELLSSRRNCVV	IPLPSTTGSPLAG
TAATSSSSPKATV	DLEPTTTGSPVTV
VTPVNSSLVQKNV	DLEPTTTGSPVTQ
SLEPSSSLALVHV	RPSVDTTVSPRSV
LGSGKSSGMVNEV	SPQPEPTLSPDSA
DVLSSSSTSLSGV	AVAATTTNSPTGV
IAQPLSSSRAQSV	AVAATTTNSPTGG
VQNKNSSYFIEWV	RPSVDTTVSPRSN
INPSASSERMSSV	ALLQDPTASPKGG
KSLQDSSGAFEVV	SPLNAGTASPAHL
GVAALSSRSMSSV	VHPLQGTVSPRRG
VSLEPSSSLALVV	SVVSTFTNSPFVK
LSDESSSDACQLV	SVQDDVTASPTKT
VEELVSSKIDMNV	SNHPAVTLSPFRT
SFQGGSSQTKVGV	PMGNRGTNSPDGM
LNNFESSLGYQLV	IPSNFATESPTEH
TSNYYSSGRVTPV	SSKFITTLSPHAA
SLSVTSSGGLAEV	SLLRLRTESPEAV
NASRSSSAGAANV	LHAPGPTDSPGPG
TKPTSSSHSTPSV	RNRFFYTASPNRK
ATNIHSSGGLAEV	RDRNFGTTSPVRD
VQTAFSSSPLLAV	SLGLGKTCSPDVL
STFEFSSRCQSEV	SPDRKRTTSPLYH
SLLGSSSSDDVVV	DKPDESTLSPEMK
PFCFVSSDADREV	ASVLEATLSPLEK
VTKAESSLAHLIV	PTLRTATASPSSV
VFSHASSNEPITV	PDAKECTFSPVVS
VPPSASSNALQSV	LRGKEFTASPTLL
NEFLASSCGSPNV	NNTPTRTRSPSPQ
GDDLASSCSIASV	LVPLPSTGSPIQY
VVPFFSSLDRFFV	TSVAPGTTSPDPE
INTISSSFAGLSV	GTSSAGTLSPRSL
VSSNHSSNNLTAV	TLLAEETHSPPLT
LGASSSSSGYAAV	HAVGDNTFSPLPA
FTTSSSSSPAAAV	GRPSSLTVSPKKS
VFTTSSSSSPAAV	....S.T......
QASSVSSAVSISV	PAIGSTTNVGDAV
GYTGASSGGSNYV	PRSSSTTTQEPLV
KNIVLSSDGDDDV	PAIGSTTNVGDAG
AASPLSSQEVQAV	PPRPSFTEGGSDV
PSVFFSSLQSKGV	ATDKSTTALEFYV
LSVIASSIGSLTV	PRSSSTTTQEPLH
GASSSSSGYAAIV	RRTPSTTLTFAPV
FAPSSSSAGGAAV	ASPGSTTANLLDV
......SPR....	TTPRSTTGGMESV
ILPQPLSPRNEES	PPPKSVTGLHSPP
FAPQQLSPRQFVV	ARRFSATEPGRTV
PQQQILSPRDANY	PNPASSTTLERAS
RIPELVSPRWSVN	PRANSFTGNASPH
PIPTLFSPRSLTN	PRLPSETGIYDVG
RIVPPLSPRSVQS	FSPRSLTNEEFLS
RSIQPLSPRGRTV	YEDSSTTENDTGV
SFHPQISPRAMSM	ASPGSTTANLLDA
ANQQSSSPRPGTN	NRIPSGTASEAES
SAMQCVSPRMISP	PMEGSSTLGEFTR
VHHQTPSPRGEMA	TTPRSTTGGMESM
IMQPLASPRLHDS	SNYNSTTNFGRRV
AQDDILSPRATPE	DSNTSTTAPAASV
MNNILVSPRGRSN	NPASSTTLERASV
AAPLTTSPRNTEV	ATDKSTTALEFYT
FLSPVNSPRKGLM	NIIPSTTGAAKAV
GADGIASPRAVTA	EQPVSTTELATIV
RFVCLESPRITLM	RRKDSFTGVMDVK
LPNVALSPRAMPW	RRRTSYTEEDLAK
ILAVSPSPRQISM	AAPYSETELPPRP
LNQEVESPRILLF	PLSASTTAGTTAV
SVDTTVSPRSNSC	APRESFTTTERRC
LGDALHSPRGNNN	ARPNSSTATRTAL
VEVEIVSPRAERQ	FPDVSSTLSDFAR
AISGIESPRAPSF	RWSSSFTGSFARQ
FMFPLISPRGDDK	PLGESFTNTGHYD
SGGVVASPRAKNN	KRSESGTAISFPS
PGVPSGSPRSTVV	PHTSSETGRRKVG
VAAPHGSPRSSVR	PQRGSVTEIPTLR
PETIPISPRYRNS	RRQNSMTLSRRDS
LMNIPSSPRISSA	TSPASSTNPPKSP
SFHPEISPRAKAM	LPDASITEGEKLV
IWPSLPSPRAASE	PDNLSFTFLVKLD
CTLPSISPRTSPW	FCSDSTTMTNIIV
RALLSLSPRILSE	TRVVSFTQMIDNA
VRLQFTSPRKTPM	KELGSTTQTAVFV
GVPGCFSPRPTHT	VAPGSGTKPRAFD
SRPTSVSPRSSRR	SNTRSSTGSSFLV
LHPVFPSPRSKGD	DSNTSTTAPAASS
IIDEYGSPRNGSR	TRRSSGTNIASTL
TACSAVSPRKGEM	SFPSSFTLELRTA
TEGTLMSPRGPPA	NIIYSFTGDIRYK
SSAGTLSPRSLLF	ARFFSQTINFRED
GSTVGLSPRGVVS	PLSASTTAGTTAS
AAAWAFSPRVKNA	QTTISGTGDRFNY
QLPELTSPRSSGI	KATSSSTLEFLHS
HLGEPLSPRGDRV	PMQGSYTVAARHQ
TQQLVASPRGALT	VAPSSATVEEKGK
LPPDIQSPRSRLL	RPLASITQIGDVS
GTSPHLSPRMAEL	SRKSSVTRPLLDC
LSQVTPSPRVVEF	QTLGSLTFKEDAN
PSVQCQSPREIKY	RPNSSVTVFLPEE
PSDGCTSPRLDDV	PPDVSLTCYSPGR
ISSFRDSPRGSVN	EQPVSTTELATIE
RVTQPFSPRLRFT	MTPKSETDARPAE
MGGPLGSPRIEQL	AHSPSGTVSAPPD
VPSLSLSPRSGGG	LDPLSSTFHREFQ
TQTVSSSPRKEDG	FQGGSITLPGINS
YAADSESPRVIPP	TRSRSNTNDKEFI
VYTAPPSPRVSTA	KSSESSTCGGSQV
GEEVNVSPRKNFE	LRRYSHTDAIDED
EAETRLSPRSKRR	FCSDSTTMTNIIP
AAAPFWSPRLHNL	QCPPSITTPLQMY
DIPSATSPRQLFA	DGTRSETLNLALL
LFGDSVSPRDLSS	PLSGSVTFTKKSK
VVAAAASPRHSPA	GGGRSTTLNSLPL
RESLVPSPRSCHS	EEISSRTVSELNS
TEVALGSPRPPSP	KHLTSSTCDDPVS
TRPIQLSPRLLER	GATSSLTAERSPC
GFFFVNSPRKTLV	AMKPSFTMAESKI
QTLLTESPRHGIS	RPSNSLTASIPNT
SNNLQNSPRAPRR	SANESLTLQEKEA
KVLVNASPRTEQS	STTSSGTVSILNA
TPSSLCSPRQSRC	VEDKSFTFRFSRK
PLPSIDSPRDVAQ	NLNRSATNFVFVP
EKDVSPSPRPVTP	LPTGSDTAPFGES
VVKSPHSPRDATV	QGHRSITQMLDLY
QNMTPESPREQKV	KFGRSHTATEALH
DNVLVKSPREFDA	NCEVSQTEEGITG
VGEVVASPRQAIF	DPDKSSTAANQED
APSLHSSPRHSRQ	RDLLSSTQPAESG
FDRYPESPRHPLP	MGHRSLTAPVFLR
ETLGVRSPRFKDS	PLKVSLTQLPLDR
DAANGFSPRKNGQ	RDEISGTVTESRQ
DRLLEISPREGTI	QKKTSATEELRDD
EQITAASPRTEMP	GKRESVTRPLEEP
RHFPNSSPRVYDG	EERLSQTLKESIE
LPGSPSSPRTSKG	RTGDSSTVDGILN
SLSSSASPRTRRL	SKMYSATVSGDVG
LTRTRNSPRTPVT	NEDNSVTRSTPVQ
MDEYRRSPRPTLP	LTNLSSTLCGDGR
......SP.....	EGRLSYTCQPDSP
RENGRRSPLVATP	AKKESDTANPVNP
EKFLLHSPVSLRR	KALLSLTNSGTPA
VNIAPSSPLSTPT	SRTVSRTTHASPI
QRGGFSSPVVTPP	TFQRSRTTACSAV
GTATPSSPVSGSR	SGPTSGTVSLAKL
RKRARGSPLNTLE	TAGASVTEHIEEF
NKNGVSSPLMGSP	DDVDSETESWEEE
RAAGISSPTLSPR	ASATSETLPDSAL
NSAERHSPIETQR	TADESLTTVTRAP
RRNSNLSPVSGGR	YDVTSFTASHPGG
SHQGLKSPLATPS	RDIASDTWDDTAG
HLQGFLSPVNSPR	RPLSSNTREQFER
QKDARPSPVSLKP	AHLESGTAPVVEE
APVSLHSPLSTSP	KAGLSETGFLAEL
IGSSPASPVKAPF	LIMLSQTQNILRS
LPALAASPLKSQP	GTQRSSTFHSLVF
LMPSSSSPLSTPR	VETLSRTLHFLSI
NKGAVSSPLSGGQ	QWTMSSTVEDILL
GTRAGDSPLVGPR	GMTLSGTLLRAGQ
LRGAVFSPLNSPA	KLRVSATQMENVR
DGFGSKSPLEATP	GVPSSATRRGSAA
QDDVTASPTKTRR	VGVSSQTEVDERC
RGFSAISPLVLPR	AVYHSQTNDTDFL
IERMLESPISSPR	ANTSSATVSSPTA
NTKNRKSPLSHHA	DDTTSVTRSTEGG
SSKYLSSPVNISR	SEDKSQTLALVDE
RRRPPGSPLPQGA	PVGSSHTKKKRSF
NRRDLYSPLEQPQ	LSEISATASESQP
RLYNAASPVVSQR	GIFPSETEVVEMD
PPTARRSPVPIDA	GGAKSATEHDGSV
NSSQRLSPVPPAP	TGLASGTHIRRRP
EKKVVASPLTLAK	RFQMSKTLPPLTA
RTSAPVSPLKKEG	SPECSATVAKDEM
PGKVVISPLQTPQ	EHHSSVTGYFTTL
NASPVISPVKLSR	DPFFSSTDDAAMA
IRIAPPSPKPSRR	MSARSGTLLSSAR
AGEGVISPLKSTS	VYEDSSTTENDTG
VTRGLSSPLCTSR	EELGSLTLRSRPQ
QNAMRKSPVSLGL	SEGASDTENKSKG
EFVSPNSPKKSLL	GDNVSDTDVSYPV
EQRVVASPLPNLR	KLSGSGTTVVLSN
EKALTASPVDKQD	FTGFSCTADNHLN
EDIILISPTEVPA	IIDFSETKSIVNL
KPQPPFSPLSGSV	TAVPSVTTKFKFT
SRESNASPVVVLP	LVEESRTRFGGRM
GANGSDSPLPQER	.....ST......
RGETPASPQMSPR	PDEGGSTGESVEP
KIAGPGSPPQANR	DRARESTFSEPEP
GVDERISPLPART	KKGRRSTAAAAPP
KREASVSPLEAPT	KTPTGSTRHVSPL
RIFARFSPKLSKA	APYTMSTRSSSPR
VDIINSSPLKGIK	ERFIGSTVGLSPR
KTFQRGSPVEVLP	KGSRGSTHAVSYA
TESSPASPLETAG	IQKRPSTTSSGTV
SWRGADSPLLSSA	PLFRGSTEGAALP
SAAAVNSPPPTKP	YLPSPSTRFLDSN
EEQSRRSPALSFR	ASFSPSTVSDEEV
RNSKRQSPVSAGC	QPERVSTDEFKEN
NTEGTSSPTSASH	PDETRSTEGTLPN
AVTNSASPLSTAR	TPPRRSTGVFPPQ
RPRVPSSPSLSLR	QQLRASTHSVQSP
KRRSLASPLLVAV	PKGPASTAASPIP
TSGANKSPTSVPP	TPAPASTLRGQPP
TDTQRKSPPIAPP	TIPIPSTREAMES
ADGKRRSPEPKPP	TDQRPSTGEDGLD
SQRELKSPVVGGA	DMKSPSTESGGVV
SVHLVESPVVKEP	PPPIKSTESILEE
PGSGNRSPLLSEE	SAPAVSTRCLSAP
SLYGPLSPPATSP	KKGSFSTDILETR
EKSASRSPLEGNI	LREPGSTLEVVKS
ESPLLLSPLPKYP	ELQRPSTGSFPVS
PVQSLRSPVESRM	RLPSPSTGNDFGV
VREAPGSPVGNQT	RDLSPSTNLERVP
GFPLVSSPLEGDA	LGLSESTDDIGAR
QRSPIRSPISQSR	SPWRPSTAVALPA
KEDEVESPLNAGT	LPAAPSTMDASAV
EDVAPSSPDNTRQ	LHLPGSTVMVSKE
GTIERLSPVIREV	ARGRGSTGVIING
SKSGFISPLNRTA	LRGSMSTELSSDS
TDGLPQSPLNTVH	MESSTSTVQALAP
GKSLMQSPPISPR	DFGVVSTVSLPPL
QRYGAESPLQFPR	KGEMVSTGTAVAP
APDAPVSPVTATA	DNFPVSTVGSVPL
GGILPLSPPDLNK	GSSSGSTLPVAFP
LNGGTRSPLLERP	AALPGSTEDEVAF
ASAKVASPVPADG	AALSPSTKSLSVN
EEGKRNSPVGVAY	ASYAPSTRVRSPN
GDSAPFSPISATG	QFNRHSTNADNVR
VKHSRTSPVFTSS	KEEPYSTQNSPIV
PHTDLESPLAAPL	PRSSHSTEHIGGV
KAVLPHSPSLSDR	VKKSVSTQSALGN
LVGLPISPVEIAR	IEQPVSTTELATI
EVEFPVSPLSAGS	LIPLPSTTGSPLA
TGELAASPKPTPV	PRESASTGPFGSM
AVASVTSPLLSSA	PREEHSTDLTGAV
PKVFILSPLSSKE	FDAAPSTVPLTPR
PAALDKSPLPGTP	FPAIGSTTNVGDA
GAGDVASPTKATA	AVVHESTDEQSPA
AGPALTSPKNKPV	KRVSPSTTPPLSL
EDSSLTSPISSYA	DEPRFSTDDSIIT
ELESFSSPLSATG	HSPQLSTGEENAG
PTVKNHSPTSVPA	KYSVVSTFTNSPF
VHHPPPSPLKLQP	SGDVVSTLATSPH
ARDAVGSPIPTVR	SYSQPSTQLSEEK
QRVSLVSPLVSSL	EMNQRSTVEIESR
PNALLGSPTNKRK	HTPDASTLVIETE
RHTLPSSPHVTSN	NDASPSTADNLAA
RSIAADSPLNIAL	KVLNKSTNDVPQP
ELANIASPLVRSG	IASPGSTTANLLD
TGKMETSPLKGST	AKELGSTTQTAVF
SHRAPLSPLQRKS	LLDPLSTGNTETE
IPRGRRSPSSLTL	RRPTLSTLELLGE
GNIAVVSPKESDG	DEILQSTRGDMAR
RVPGVMSPNSKMP	RLSPYSTEGAIAL
GIFGDESPLLLSP	EKELMSTKEREKE
GAHGATSPVSAWV	LDSNTSTTAPAAS
GVKERFSPVSPRC	HTIDTSTHETRAA
GDAERHSPQLSTG	IFGGGSTEFLLKQ
STSSRKSPTEVST	VNIIPSTTGAAKA
RYPPLNSPTKSEN	AEEMMSTEFPTAA
TAEAAASPAKTTP	LYNVFSTRLALRP
ILQYPHSPVVEVP	RPLSASTTAGTTA
QRLNASSPVGRSR	GLGDVSTLADQTI
PAVAPASPTAVGR	EAIPLSTHGSSVG
GKEFTASPTLLPV	YKDYASTIAIDFR
EPFNPFSPVGDKQ	VLKSISTLSTIYG
SIVGEVSPNSTSR	ATKRRSTHLEFTH
VAAGRSSPIPVSD	AGATESTDMRPAE
ETAEPNSPFSLPQ	VLECGSTDFDDDS
NLIKKDSPVENDA	STTTQSTNEEKTP
TGDSLDSPNPSMP	ETLYQSTQSMSVA
PVFGAHSPLLQRD	FFCSDSTTMTNII
RLIDAESPTSIEK	FGEGNSTIFKSEP
SRANVLSPLPLLE	MKMEQSTVETLGK
KDSIITSPVDRAK	AAATGSTRDPARG
GHVVVTSPVNLRI	DTVFFSTLTVHPR
DLQHPRSPLLHST	QPFVASTVSEARR
RKFLAASPEERSR	KKSFLSTLVAGDT
KNKIKSSPNSSPA	SCKAESTGEPAQK
VDNETESPLLGGK	AVASHSTMLQLQD
EEGERESPAEEDP	DTTPRSTTGGMES
QEVDSLSPLLSSP	GDMEGSTFVAPRE
RDASHASPLSGLL	IFMANSTRLLMEA
VGDNTFSPLPAWP	PLKHTSTLTSIVD
SQKVPSSPPSGAD	QAANTSTGATSSG
SRTGNASPTGVAK	EADDESTEAQNYL
RGFGRTSPTGMMS	LTAAASTGREHAF
GMIVVSSPKVSNY	KNPFVSTVTLRDV
PAIAGLSPTVRTP	SQKTTSTVKEDEV
NSKARASPLMDAS	VQGLESTVAGLTA
NSPLRRSPSLLGP	TLINLSTRSSVQE
SLEARKSPQPEPT	TAGLASTLFGEEL
EGVLVKSPLARRS	RDDECSTVERHAS
PKQVTSSPTATGG	NNNDASTEFSFSA
RRLSPISPISPVR	YPPHLSTDKTTTK
GMLLPSSPSSGEK	QLGEVSTYDSALL
TIDGRESPTILAL	PATDKSTTALEFY
SSESAASPVGQPD	GSNYNSTTNFGRR
SANSRGSPASTAT	TMIGRSTLAPLNS
DLQLPSSPLADET	NELSKSTNCVIGT
ILAAVNSPVATAE	SLKEFSTTPTVSY
SPKLGTSPVLSRS	YHSLMSTMRKDDD
LPPKVESPPSLSP	PSVATSTGRVYPL
PSSLTVSPKKSDA	SSGLLSTRAPYLI
DNFNFESPVQSLR	ESSVFSTLSQHLT
GGGDEKSPLNAKE	TKTKASTQVMEDD
YPESLCSPVKNGA	GVLLFSTLVDIHR
ANMLRRSPLQVAD	RGSPASTATPAIM
GGKVTSSPAIAPK	LSSLDSTRMKNGS
SKTARASPALCSP	EGLADSTFLTELG
EGLAATSPHETPQ	SDLQTSTERHFSH
GEEGISSPLVNVQ	LSHDNSTCLQQKQ
AETVPLSPANADR	ERHGLSTAMQREG
RPLVLASPVLDRK	GQAGISTFQPKND
TVSPASSPVDSPL	SISTLSTIYGDDT
KGTETISPLLISR	......T.S....
PPRANLSPPLRTP	PMSFKRTKSGQEG
SQVALISPPESRR	PTFLRRTGSNAVG
AQPFVPSPLSTPQ	QGGRRRTRSEFEG
GMIVVSSPKATNY	PNRSHPTASQREP
GSAQPTSPHLPSR	LQHYRRTASGIND
DWRKRDSPTQLAQ	KYPSVDTGSAPHG
GRSDKLSPNSTVP	GEGERDTLSDGEG
NEYETASPTIQRR	RMQRRPTLSTLEL
ELQQLLSPLGASV	SNNYVRTASNVGG
VRSLPHSPSPTRS	REKEQFTASLEGK
GAVGRASPMDRTG	PLHSNPTNSRREL
GCRLPFSPGNSGR	NSERRNTLSVPLM
SIDSSSSPLSKSL	MMLRTNTASVCLG
VDYQVKSPHKGYP	KHGTRVTISDPLE
NTDFPQSPPNNDV	PLDEDETFSQIEL
VKAVSISPPPTSR	PSSFGRTGSILDH
FFHPPSSPLGSPE	KLHPATTGSMDHS
GGFSPGSPSESRG	KLHPATTGSMDHV
AKGSPSSPPPLGA	SSSETPTGSSFLG
AYQVLGSPTKRRK	RGKDAGTFSNTGG
LSIVPSSPAEENR	DLNLQTTISGTGD
PPKVPISPLVPVT	RREPTPTLSNLAG
ESNEPASPIPKLL	DLNLQTTISGTGV
GDAKNFSPLLQST	LSPLKRTASGSLS
SHVQRLSPYSTEG	GARRRLTNSAAAL
VGIEEGSPVPATG	ESMRMRTNSVPIS
AKREVRSPAVPEK	KLPLPHTGSFSFG
NNKLLNSPPLRAG	GCESTPTKSQPKS
LMPLRSSPSDAEK	VLGRLRTGSSAVL
GIENNDSPYNLQP	RQFHDRTISDPIY
NRILALSPSQSVP	RELDQGTFSLGEL
KVGLSASPTDDPR	NEEKTPTGSTRHV
LGEISASPVLLQK	QPPLTGTGSVPVP
EKCVNRSPNSATE	PGGVRYTFSQGDA
RLSLISSPTKVSE	ELSDQLTFSIQEK
RHMELASPAGAAR	RMMRIGTASLQAV
DSAGLNSPGIGAK	KGAFILTASHNPG
RPTGLHSPSENQT	GHEKAETISEPGR
TLEATSSPSSSAP	SIVSARTASTNLF
VTDAAGSPVNSIV	PPPQAKTNSSFEP
EAIGSLSPQPTST	PLLLNQTVSGEYS
KRQMAKSPSNNMQ	PRKPDETRSTEGT
RRPQLFSPKKEGG	DGIGERTASTDFV
MPDARHSPLMISV	LHLSAPTGSEDYL
SLSGVISPSSVSP	PRAVRRTVSGVIQ
PKMPIASPVDETS	NQGLRATASAISV
RKFLHTSPASSTN	PIPLPFTHSGAST
SLSLRSSPLGESF	PAVSQKTTSTVKE
VPVSVTSPKKNTV	GHGHHATGSVADL
SHHSVDSPMVGNR	KKSWTFTGSIGDP
VRDDPFSPLLLFD	GEEKELTTSGPNP
FAAKRVSPSTTPP	PKSPDNTVSIERD
PAKFPRSPAVSIG	VFNSRDTDSLELL
IEEVVTSPTKSKY	IGEAVATASRNGG
HASFLDSPVNLTL	RPESAPTTSVAAA
GEMTRHSPISIEG	HVSELRTASLDPE
LSAHLLSPLSQNF	KLRDGPTLSGLQM
LRSVGASPTAPPR	HEKEEDTLSEPLL
GLFLLVSPTNGKN	ELKRILTISFAEN
EHRSLDSPTTVEL	DGVKLNTASAEGE
GMIVVTSPNKNEY	TPEPTKTESLNAL
SRAEGDSPLSFLR	IPRVCRTFSDAFA
SFTYVLSPVTSTQ	GSVVVPTASKKAS
AENVKSSPLPSAA	KPVGGVTLSDDED
EGINFSSPIERAT	ADHMLRTLSLMEV
DRFLRRSPYLVAF	VASEEETESMKKD
MGSGGESPKAPPK	DARLGGTVSGTNE
AASPRHSPANTDL	RPLEAETNSSVDA
SGGGRDSPATQRA	KHKKFNTTSSFTG
ASPLVTSPTVQLR	RVLRGMTLSGTLL
IGDSLNSPKQPNK	STTRRFTVSDERE
AADIPDSPPPAAA	LQSTRTTDSVCVV
WRNTFKSPLQRLP	SGVVPETESRVEE
IKPLELSPVIRLP	EKLFHVTHSFCGK
PSFGSVSPLHGRG	TELPLATASMSLS
DQKSKASPVDNMA	TYRPQWTMSSTVE
GRKLSFSPSDSDP	GRNSQDTKSQARR
RSLFTSSPASTAP	SGNAKKTESSPAS
GKQNLESPVDCVF	EKEMNLTASLTDT
NLRPPLSPKNLFC	SIRRVATQSQLAM
GRLELDSPHNTML	VAGVVVTASHNPK
EPTTTGSPVTQPS	AATPCGTESTPRP
PPMPSASPPLLPP	FTKLFQTESFKLD
EEATKESPVLPQT	LQSTRTTDSVCVT
SVPSPQSPLHDTL	FSTNWATASLRSG
TPGSAMSPVSLQA	VTRLADTTSILNS
PQSSLFSPLLPPS	GAFGDPTWSAEQR
ERRWLGSPPDETT	RATDGETLSAEPT
PFAFTSSPTAVMP	QFKTHDTESSSFS
MLRSGASPNVVPP	YAHYTLTQSRQKR
GMIVLTSPNEGNF	NRDFETTHSVSYK
ATSTLNSPPKTAV	VSYNVGTASSLAE
QTAFSSSPLLAST	SGDELLTVSHVLH
SPVIPRSPQKLEL	FEPLPVTRSAVSV
EVALTRSPNNIDV	ANLLDATHSASRK
AEKKTTSPLAASL	DPIAPYTMSTRSS
ERSGLLSPGALKG	AAALLATRSLKDI
EVQKASSPAPPLR	LARIVFTTSSSSS
APYSFFSPTKAPQ	IEAAGATESTDMR
SAKASVSPLASQQ	.....TT.....V
NSSANASPVEEIV	KDLEPTTTGSPVV
GMIVVTSPNEGNF	RTVSRTTHASPIV
SSTLLSSPLVPLT	AAEEATTLRSSNV
KKTTELSPLVASS	FQRSRTTACSAVV
EFSKTKSPFSSPL	SLDSPTTVELRKV
DGAQNLSPVLLED	QNLDVTTAGLPSV
ASCGRVSPEATPT	AHLSPTTVKHVSV
GALNGTSPHLSPR	GDHDDTTVFEAVV
SLAAATSPILGSA	ITGNQTTGTPQSV
TSSLRFSPLQLST	ATGIKTTVASAAV
VHAGSSSPNIAPL	SLDDTTTAVENTV
SSVEVSSPTTTTD	FTRTHTTGVPQLV
PLVEPGSPADKAP	STPQQTTVAFVEV
NSNSAGSPIHLQR	PLPEKTTFGSDRV
RTRLVVSPSELLP	ADESLTTVTRAPV
SFIPARSPKETFF	KAVAATTTNSPTV
RDLASESPVLVSV	AVPSVTTKFKFTV
PLESVVSPTSLRD	LSGSGTTVVLSNV
TDQEGTSPTKRLA	ENLNATTGVLDQV
LLAVKTSPVVATG	DVSRPTTVMKGNV
LFPQGASPKSGLR	TIIDRTTHLFGTV
CTAGAFSPVKNRE	GPVPATTAGLASV
LGRTRPSPLASAE	PRESFTTTERRCV
RPQHRMSPSDTIL	TLRHRTTATQEIV
LRLAISSPIKSHT	EGGTNTTAASPSV
DEREVLSPGSTAF	LAPPHTTAAPYSV
SRTTHASPISIAR	VNNEQTTHYSSPV
GPRYSRSPTSVNS	PPLDATTIRAHTV
AKECTFSPVVSDY	QEPHGTTTPFVVV
EHEGSESPSLQQG	FARNTTTLTPLIV
RTKKMPSPTSVKK	TAPTLTTVEMDLV
LLFTVSSPVARQT	IPEDTTTGVGGLV
IIHPEKSPTKAAA	RSSSTTTQEPLHV
VRALMLSPISEEA	RESFTTTERRCVV
GLSDNDSPTLRLP	GVISPTTREKIAV
YVFARRSPSPVEF	NKRKNTTADSPLV
NQFDGVSPLATLG	STAFATTERQIGV
VRASAPSPVSQRS	ERSPATTQGWSFV
FYESPKSPGLSGP	RHHRDTTDAESLV
VVDYLASPKAKIR	KAAEGTTLNDASV
ETVEKTSPPLSPS	NLMETTTTQNRTV
SASDLHSPKSLLE	TTTTPTTTRRTKV
LPLVSESPLPQEP	SIPEDTTTGVGGV
VVHLVQSPPVGSK	PNLMETTTTQNRV
DPVASSSPESSLP	SHSLMTTNNLRAV
QPGARPSPPPRLP	RSSLGTTLLPQTV
RLMENSSPINSIE	SGRRVTTLIGAKV
NDAFIISPTDEAA	EEEIETTNPLELV
LRNVSTSPTPQRQ	TTTPTTTRRTKTV
RSRSLLSPAAADA	DRFNYTTTPGVRV
WDILPKSPTQHFS	......TTP....
PENAQNSPVGGHA	GTPAAATTPEWPK
LSQQNTSPVVGLH	LIHHRNTTPVRDP
LEPWRLSPTSPKI	AGIIPETTPRDVP
NGSFSRSPLLPSI	LIIPALTTPRDEL
LKLFVLSPSVSEP	EEAEGATTPVRRP
PASSLCSPVVLKL	GARGMLTTPIVTP
RMMGRISPFEASI	SVHSFPTTPVLPK
PRLLAQSPSSAPS	ASIEVPTTPEKLK
APVATSSPVQPAD	GRPAALTTPAAAP
DRAMGQSPVGVGL	LPDTHETTPRERK
QQQQFTSPLLRLK	MSVSFPTTPHHEK
NLAPKRSPVQETF	EPVLLQTTPQVTP
SFVSNSSPTGGVP	GLPHDPTTPLPSS
VLEATLSPLEKAI	GGGEEQTTPRQID
MRNYMNSPTQPPV	QEPHGTTTPFVVL
LNTKESSPLSAFQ	TIYGDDTTPRSTT
DRFIVGSPIGEGR	LDLGNVTTPYTSP
LSRLPGSPSSPRT	ACDRARTTPVPPS
HDNHPRSPGFNPA	AAAAGNTTPPQTH
VSRLLFSPVLENE	STAANPTTPQFNR
PDRGRNSPDDNVH	NANKTPTTPAKHI
PVATVASPPPAKN	TSQTAKTTPFLSL
REIIGKSPQESST	SGFPAATTPLTPA
GKKGVPSPALQEL	EECNVRTTPTLHE
PLPLPLSPSSIST	KATVTTTTPTTTR
GSSKLASPIHTFQ	......T..S...
LITDGKSPVNLFN	KDLEPTTTGSPVT
LMMPRVSPPSQSV	YTGLGKTYPSPSP
FARAPLSPTSHAS	GDSYERTAISPMT
YPDNRISPPPQVG	KSSYELTMHSPIL
VGKLPQSPAAGAI	AATLTRTRNSPRT
DIEVTQSPVSCAL	EGGTNTTAASPSG
QQQDLVSPKQGDS	TRPSVDTTVSPRS
DSASIESPVGRQC	GQCEVNTQPSPNA
MPACNSSPKKSKS	QAALGRTRPSPLA
TRIGILSPAQAML	VPIEEATKESPVL
LAEETHSPPLTTL	VPSNEGTVASPID
VLKGVSSPQLRDQ	RTVSRTTHASPIS
ELGLLASPGSRDV	LRELLATLPSPSF
HGKSSNSPLPEIV	KAVAATTTNSPTG
ASPKRSSPALASI	NKRKNTTADSPLQ
STSFPRSPCSATS	SRFCEETGPSPVR
RHVSPSSPSLPVA	LLVPGATHASPKV
PLQHLGSPPSMLR	FVSPIPTLFSPRS
PAIGMQSPQSSLF	ATGAHATLLSPEE
DKEKELSPILSLN	KYELGKTLGSGNF
NEDIKRSPLFATL	DFNRNPTQGSEEV
CRASSPSPLLAAP	VDGRGETDGSEVG
RDGFPSSPPEYTN	SGPQTPTQTSNEN
KQSAPSSPSATGS	TTGSPVTQPSVIS
VSGIETSPVVTYA	VSRTPRTQPSGAV
GANESASPPLPSP	PRPSQKTAGSFDS
SNFATESPTEHSV	QSDALATGASECV
GMIVLSSPNEDNF	ADVIVQTIHSESY
REDEARSPQPAAV	KRRVGETRLSVET
ERMMKSSPGSVYA	PLPEKTTFGSDRF
YGSEENSPPIATP	MTDLDTTKISIIT
LVKKAVSPLLVES	MSTKLRTYTSEDP
PSLGLDSPGSKRG	VIRADRTGISEDY
KRDAFASPSLVSA	KGDGENTRDSGDG
SLPSTRSPPLVPF	ASRSTKTKASTQV
QKILSSSPSSIKN	VYCGPKTAESVDY
VAIEHCSPKNVPV	SPEATPTIHSFSV
QQDMLVSPKNPVG	VLQSTRTTDSVCV
SFTGNASPHVGSN	PSDLTVTQRSSRA
VKEGSTSPASMSN	KKSFNATIGSSEK
SGSQCHSPAVSSR	SSSPHPTFNSGVE
LMELPTSPKMDIT	EEGVFPTVPSVVS
HYTDTSSPYVTPT	TASIIATAASVTS
NVPISSSPLTRDG	QSPLHDTLISFQR
IFPERLSPCSSEH	KDSVLGTALSRRS
STHPTVSPASSPV	ERVFAKTYTSGLL
VRGSLMSPMVSMA	YNLQPQTQDSELH
QILEGQSPVKDSV	VSPLLGTIKSDNL
KSDLSLSPHNPRK	GSGWGLTMRSSMS
DLSHIASPGSTTA	TKKVDPTYESDED
NSTAATSPSSEAA	RKLHPATTGSMDH
SGSVLFSPVSVVC	SEFEGDTDHSSTT
PPLLETSPSKTLK	RDLNLQTTISGTG
TVDVGLSPVVKAQ	DHAEILTGKSEMP
VQGARLSPAVGTS	QRFRGYTGASSGG
QRSGKESPSIPPV	GIREKKTGVSNSV
PAVIPLSPAPLMG	AKKSTDTVASHDA
LQDPTASPKGGTT	TERVLLTGTSRRG
SRFQASSPTFLLK	GADLAGTQTSAKN
PVAPATSPTIKRG	ELNRAATEGSGIF
SSPFLSSPNHHSR	GVSMPTTFASASP
EVNFSPSPSPAPP	LGGTIPTAHSAEP
NEGTVASPIDNRV	FLADTPTVTSQRM
SAGAVRSPAVVAG	NNEEVLTRRSKMV
GAPTPFSPSVVLR	TEEDTKTNLSFVL
PSETSSSPNEKPL	EPVRNATAISNLE
NRGSSLSPAVELR	PRIFDATDTSVPD
KTSPPLSPSVNAQ	IADLGDTRGSLLN
GMIVVTSPNEDNF	AQDGVDTVKSVVA
AREGLGSPIDFDA	RLESVITNTSQVL
VAAVLTSPMKRSH	QFQEAHTNLSVRE
PRRNISSPSMATS	ATGIKTTVASAAT
IERCRRSPAVTVA	DDALTVTLRSTRG
STAAETSPVHRRM	VNNEQTTHYSSPQ
NIVVSGSPTHSST	EGTGGQTILSGAD
EKPLSKSPHASLY	SLRKEETNFSLGS
QPNSRVSPTAHGV	......T....P.
KSVHGFSPTKEEK	LKGFLVTDGTSPI
LPSTTGSPLAGKG	LLPSPHTDLESPL
LRTATASPSSVTS	TKFNRVTDGYSPQ
GREEIRSPAARAV	PPPLVYTAPPSPR
DMKYSVSPVVRVA	RSVEVQTDRESPA
AHATLLSPEERSK	KEGGTNTTAASPS
VFRSRPSPWNSGK	RKDLEPTTTGSPV
ASANPRSPGDVGN	QDFLLQTVCGTPN
SISHGASPMPSAK	RAASEVTEDASPV
RDVKSSSPHPTFN	PLRGTRTREPSPV
SVDQCLSPVELGA	LVHEPPTGYESPP
DEIISQSPLAGRS	GLRLPETIPISPR
HKSPVRSPSSLLL	TLACAKTVCGTPY
PAPWKDSPSKQRK	VTERTFTLCGTPE
SAEPIKSPEPLLR	THESPPTGIGVPA
LADVISSPKTAQT	DNKRKNTTADSPL
LIGDAVSPLDERT	TVPTLRTATASPS
PMPVARSPAGVPT	PSPPAQTDENVPH
AATSSSSPKATTT	KGTMLQTVCGTPN
PGATHASPKVNED	LCCSVRTEEAKPR
RDALALSPALRLT	KEDEILTVDDSPK
SSAASTSPLIRID	RVYRGNTYAATPI
TSFNGASPKKGHS	EDVRTHTFCGTPE
CVINDVSPLPRNP	PLGGEMTEVEEPR
TVISGNSPVFAGG	NKSSLTTDLHVPG
SRENPVSPFHRQG	EFRRVLTGDATPP
YTCQPDSPMSANN	GKAVAATTTNSPT
VTSARVSPVACSE	PYELPDTHETTPR
TSSERLSPSEMIR	HPAGNETDGLCPG
VQTDRESPAKEIV	TVGEPPTQMTEPM
LLEARPSPEASNP	GQNLDVTTAGLPS
PGGGLGSPSPDDV	VSCSRNTAGELPS
MRREAGSPVPPFM	GPRRAETAPDQPF
GWISYRSPPLGIA	GESFTNTGHYDPL
GAVAVKSPGSLIE	RPSQLLTYEEAPN
MKVKTLSPEVLPE	INNSGTTDGVHPD
EQHAAESPSDSRS	VPGVQQTLPPMPS
MRSVSQSPTLEPI	SAGPLLTRGGDPA
KPEYVPSPPKGAS	NANSKKTADAAPD
EIASQTSPIDLDY	TPLGAETEKKEPE
VTLAVHSPNETLG	TQAVVGTELAPPM
SSGDPESPSDAFT	QYEGVATEQLKPH
PAVPRFSPIPPSS	IHQLEFTMHPLPD
LCLENRSPVLVSA	NRRNTATLADVPI
FTKYLTSPLMAEN	PSSPPPTLVQLPL
HGVSSRSPTIDGR	MTHYVVTRWYRPP
KHSLAASPPLLSL
PLTPASSPSASPT
EVTEDASPVVNVA
PYSTQNSPIVTTT
KFFPPPSPAVVPL
KSRGRFSPGQMEE
DEAGIRSPHASFL
RTSSLNSPLVFVT
TGVGVESPEIPPI
TKSPFSSPLLPAS
VSVGFPSPTMSPK
SSSLLKSPSALFP
HPGLTSSPPENEG
RLSASISPHISPH
LKDMVCSPGGTTI
PLYPIPSPKKAAG
RFGLLHSPFTRQP
EGQKPLSPDIMDD
GALKGVSPTSSSL
RIPHDGSPTHSWR
LHLAPVSPIAPPS
FAKSVTSPLHEEE
EPSHAISPKDGLS
SMRGGLSPGLARS
TVTPAQSPNNALK
MGGPRYSPPPPPY
QPMQWRSPLESVV
RIPDAVSPELRGR
GMIVVTSPNTKNY
PPTGYESPPEVKE
DNQQLHSPTFVSL
RPVSLGSPAHARE
PNVSGHSPNTAPI
WSNVVKSPHSPRD
KRDAFVSPSLLSA
CRLPLSSPPPPAP
SVTGLHSPPARVQ
GSGLHLSPIPSTE
QNAPAISPTATMS
RIRFTQSPSTAST
QFSSIESPTAQSE
ELRGSPSPPLSSN
EDDNLESPSQHVT
ALPKAESPLALNL
GFFFMESPQKTLV
DANMFNSPKDGWL
ASPPLPSPLNVTS
LVAEGSSPPPGEN
QLFNSKSPDIEPR
TAAPSSSPTAASA
QLSHVLSPTVGYN
ERFGHSSPFTSAL
IGQEFVSPNSPKK
RHCFPESPAALGQ
KIVTNSSPIFDTP
LRLKHVSPTPWTR
TYGSSDSPTLRWR
LPPAPPSPPPSEM
SIEIFGSPLEMMT
EDFQIFSPKKFSF
ARLLCASPTSLRL
RTVLSVSPPLSQV
EQQALQSPEPLWC
SLEDRHSPGTRAS
RASLERSPIAAES
EKLVVVSPMKFLR
VGKLKASPEHSDA
AEPEPDSPYNCDA
KVIPTLSPLFDRL
EIPVGLSPIQLAQ
KFALNESPSKPEM
RSLYEVSPLLGTI
PVTSTTSPSASQG
PQHEVLSPEEAQL
VRPEANSPAGREA
TDRPRQSPPFAFT
PSENQTSPHTVPT
SAGEIMSPENLPL
KHAITTSPSAISK
QGPMLRSPHFTYD
LGGTVTSPSVASH
AERFESSPIHNLP
VTDAISSPSEDDA
MVRMIVSPEIGKR
WRLSPTSPKIECP
AHVPPPSPKGKQQ
KIAAAESPEELKS
NDRVGISPHFNPT
NLHYGNSPGKGTM
RNRDMKSPSTESG
ENKPNSSPPGAVD
LLEDLRSPTGVGM
QPITNLSPEDGTE
TGILKRSPPLQWE
AKEIGASPPPAVD
DGPNDASPLPEVT
LAPPLPSPGSTPS
SLKGQASPLWRGN
NMDAYNSPFSRVK
RGKKSASPPYSLD
KFITTLSPHAARL
SIGETHSPSHVSA
KEEGSCSPPKPLL
LVTDGTSPINLLG
YIRDCRSPFSQPL
GGSGLHSPSHPVV
KGGFRDSPSEPVN
GIPMRYSPGVLIG
PTLQLGSPSVKNR
DRTVEPSPAPHPP
AATTTNSPTGGNE
SSATVSSPTAEIS
GFPVGNSPGATDA
FVPDAFSPVNPAD
VSTLATSPHPGRN
FVEDVSSPPFTAA
RNPSISSPSFAEA
KNTTADSPLQPHV
QTSSLPSPLQDKT
TCIGVGSPAEVKF
AKKTESSPASPLE
APAGDDSPPPVEI
GKFPYQSPSDLTV
YEGTRNSPSLELT
PSTNPPSPPPPLQ
LVHVGNSPKGLEA
AAAAPTSPFSFPI
CPFCLRSPTLQLG
KSLSVNSPKTPSY
QSLSSASPTLKTT
KSSLDKSPHESSL
SCVAPTSPNMQGV
KVLSLTSPEFTNK
WDHQGTSPTTKTA
RKKVQESPPVDVL
DTNHALSPEAASK
RAQEFQSPPIKSL
DAIVLRSPQLEGF
QQPQAQSPKAEST
PLPSTGSPIQYRP
HREKDVSPSPRPV
AQRGEFSPTDAGM
KRASLPSPAAPAA
HTVLAASPEKNAE
ARAAAASPDAADD
PASTAASPIPDQS
KILVHSSPIEKSA
QVVPMNSPIICSP
FENASRSPYVAPL
LPVTENSPSVLEK
ASQEKHSPPVGIF
ASAPSLSPNSRRH
VLDAKYSPKGSDQ
LKSHVFSPSTSTH
VTTPYTSPKCTLP
HGNIGSSPASPVK
LGKSAMSPATSQD
LNAGTASPAHLLE
TERAVMSPTGVYS
NVSGKVSPSVEDH
NSPIICSPHNKEV
EVLAAVSPPPREI
EPDIYLSPADSHV
REKDKFSPTHFSK
RGGVEGSPTTVEV
EATMKTSPSGGDH
VTTNLPSPAIQSR
DAAHSTSPPIQQQ
SVQMSASPQLRTV
DYATPSSPSYLGA
ANKDFNSPPQLTL
GSNASPSPNVAQG
PFGMKISPAVSSD
SSGFGDSPSETYA
SLMEELSPADTSL
GVTKIFSPSSVQS
APGPTDSPGPGAY
LRDTYDSPALHRA
DIFHSASPPDALL
RDCGTPSPSPHAG
LFAPQLSPVTEEL
AHQPLPSPAPVAA
KPRVFTSPEAGAT
PDPSIMSPGALAA
TAILAVSPSPRQI
YFAIDKSPEEKNR
AYRSYSSPYGGHR
ITDDGESPHPLRD
NGKWDVSPHGTLG
LDYLGASPCGVPL
HVQLNKSPDSKVA
LTVAPGSPDVMKA
VSQLSTSPGGSQH
LTPTTRSPSAPLP
SILSANSPQSVKS
AGLAPQSPGAPRV
TVLDLFSPPPRRA
PNTGSISPFLTRV
VAKSGCSPTEPIG
PDESTLSPEMKEH
VAMSSISPPPIGR
IHRNLLSPELVQW
ASTDFVSPIPTLF
SSTAHLSPTTVKH
ALYISESPILSKS
IGALSGSPSNPEF
GDVTHESPPTGIG
QPQLAPSPSKDKD
LLAETASPEILRG
VKVSSPSPYPSSG
MDGGLMSPGTLMF
VLNGDLSPNAVFR
AVHSEASPNDSIF
ARMFGISPEDLKK
PSGKGGSPQTTAG
IDLEIASPGGLRK
NVSLATSPPCREL
SDASVPSPQSPLH
GRANTMSPSVIVS
STNPPKSPDGINS
LSSTCDSPSKATS
SISPHISPHEVAA
YNELEGSPIDESI
AIVACGSPMEREA
EPKLEVSPEAVES
TVHSEASPNDSIF
MANEKKSPAPIDV
QPEPTLSPDSAGC
VFSAQRSPASVLE
RLSNMVSPSTVRA
PGPKSFSPSAPPY
HQRSSTSPPFGTL
VAPGTTSPDPESI
SVLLKKSPQVGAE
DFLGRVSPFSIIE
TEETQSSPVQHHY
LLDVVCSPENLNI
ESAFYYSPGDAMA
DPPALPSPAYPKR
SARIFSSPQLNLQ
LNEIQKSPALNTE
GNRGTNSPDGMAM
SIDYGISPESRVT
RTYHTLSPAHEQS
LYKTCLSPGTTEA
RELAMRSPSGVRS
APPFEPSPKNMAA
NAALIVSPEKFNI
LASSCGSPNYAAP
ALRNLGSPSVEVD
TSLVADSPGGLSP
SWLWKLSPTPVKE
KKIVHASPSDFLA
TGGEDGSPLASFI
NALIGSSPYQRHR
RSQQGQSPLGFGS
SDLMALSPETQRA
GDVNDPSPAETQL
MCEKELSPPPLEL
LEDVILSPELTHC
EERDSTSPQYVGG
YECHGNSPTFEYR
QTTHYSSPQNISL
ILTVDDSPKVEQQ
ATVAALSPSTKSL
VEASACSPDAVAP
LDSHLASPAGHFT
YPDARGSPFTPLL
HSPLSTSPTTVIS
TNTTAASPSGLAG
AKHPSLSPEPPHG
YERTAISPMTAES
LAQYFLSPATLEA
KTDSAFSPSHGFS
NCGEEESPTQIHE
SFSCQSSPPPQRS
FPSPTMSPKVWRV
HTAVSLSPEDNGA
TTSSSSSPAAAVA
AAPNAASPQMQRS
NVLTARSPGFLAG
DAYLAQSPQLYKQ
GLGKTCSPDVLQQ
RVGTCGSPFPDMP
KFVVDRSPDASGK
SLGVDLSPIKDYV
ENTMFPSPPAQTD
RGSHGSSPFLWQH
AALSGVSPAQRAK
SNFPAASPSIWVG
GNRPFISPHSFTL
RVTDGYSPQSLVL
VQEKNRSPCGVVE
THYKFSSPSNIVS
IGSNEGSPDTIDR
FPALTRSPETPES
AKRVESSPCFIED
YELTMHSPILYEA
FNSDAGSPPIRYA
TSLMSDSPATPPV
EVNTQPSPNAAHT
SLNDIPSPGDEDE
PLQPSASPSTNFF
LSQPKISPSGRAS
LLLSNKSPECSAT
AISVFVSPMQRQF
SSTTALSPGGKGS
RVLVQISPSHTLY
LLATLPSPSFKTA
FSTLLRSPGLYLL
CRRLLPSPHTDLE
FPVQNVSPPLKFL
LPEKEPSPEVDAV
GYCCDKSPSEVDL
ESTDEQSPAEICG
YDSLGVSPDASVD
AGEHSDSPDGVYD
VSTFTNSPFVKVV
ILVDQSSPHADGH
IVGPTSSPFVHLL
TTLNDASPSTADN
SSYYLPSPSTRFL
TELLAYSPAVDKV
LETNEPSPCDKRN
HVNCKFSPDSSVI
IFAQTPSPCAHKG
TRSWAYSPPTFDI
TNEEFLSPSGYHH
MQLPSISPEGSFL
...RR.S......
VPHRRMSGSQPQL
YLSRRLSNMVSPS
EPERRASSLEGVA
HRKRRPSMPPSDA
EQNRRPSLAQELL
EKPRRTSSVPGSL
RRPRRGSMMFSGS
AGPRRTSVPTALL
GNGRRISGPVPAT
TPSRRNSTPSAAQ
AMSRRGSTMYGDA
SLKRRPSSCETQL
PPGRRLSTTLMPA
YNNRRGSSTATQT
AVPRRPSSLPACL
SFSRRESSVFSTL
LPPRRRSISLNQL
EHKRRISLMQSNI
TVQRRLSGTPGLL
EQPRRDSLHTPVL
EKERRDSTVVHIL
PGGRRLSIPAPPP
PTSRRSSSMSSSL
ATLRRGSTPQQTT
STRRRSSTVESAF
VPQRRPSQNALLA
YWKRRPSGPHVSP
VPRRRTSYTEEDL
SSPRRASGAQTQD
GAYRRFSLAESNL
STERRDSTAAAAA
SRHRRYSFVGSPE
NMPRRISNYVEKA
GAIRRISTAEVAA
EEQRRTSHVASTA
WYSRRTSGWGVPT
AATRRASFVQEPD
NKPRRFSCSHEVA
EKRRRGSAPEAQQ
VSLRRLSSSESPE
GRHRRRSTFVQML
AEPRRGSLLEVRL
PHPRRISLNPIVH
KIGRRPSFLSGIA
QRARRASIPFTSF
VPARRRSNLGVIP
WTERRPSSAAEAT
GTSRRGSTFEFSS
SPKRRESFSEPVH
GYSRRISEPHQMD
TNARRASHNPNES
TFVRRISSCYDPA
AQGRRGSTDGLLL
LQARRFSLLTPQQ
SVQRRLSVSQYLL
RLPRRLSFVQDEE
ITLRRASLPPLSS
RLPRRPSFLQDEE
PNGRRRSQFEPLT
AMERRSSTQLSLH
AEARRESQQPVAF
AEARRISMEMNEL
WRQRRTSDVQQKP
EIQRRLSDFMGAF
IPLRRYSHTDAID
TAGRRPSLPSIRL
PTPRRFSIASGVS
AAPRRASSGPVLM
RRRRRQSVQISAL
EVKRRRSQSTSPP
EQTRRLSGQVSVV
NCRRRSSMIEQPC
PSSRRLSVMENSH
HRQRRRSCPFFAD
VKTRRFSNWLADA
NSVRRASETVTPM
GILRRASMLSQNA
VVNRRDSSTVYIE
LNCRRRSSMIEQP
KGDRRPSTVAPKS
IPGRRNSNLSPVS
TPLRRRSLLAVAV
TENRRLSIFLTQV
EISRRASFSGLNE
IPERRTSEGVDAA
NVARRLSVIGAAE
KEARRESNLIEEP
LRSRRLSGEEYEE
RSTRRRSSTVESA
SLTRRSSSTHAIS
LPVRRGSHGSSPF
GDNRRISTNSIKW
SRPRRMSANGAII
DQSRRESVLNVPW
STLRRASSVPVNR
EMGRRMSGAGAGT
LNRRRESSEQGSL
RRVRRFSTMIGRS
YWRRRGSTSFVDN
THYRRPSMEDDNT
TLSRRDSMLNGFY
KAARRQSAIQETL
EQQRRNSYHYALQ
ISVRRVSESHAAL
GEMRRQSLAELPE
TCARRVSSVGVGM
HIQRRLSTSMQCR
KGRRRSSLPHPGE
RFARRYSAVPATP
VAERRASLSSGII
NGARRFSATEPGR
TGGRRFSDSALSA
NLLRRRSSLLSDA
VSQRRESAAPLFA
ERERRSSECAAMH
PATRRSSGTNIAS
ATVRRLSLQDVVK
PRKRRASSRDEIL
SKGRRRSSLPHPG
NEIRRASGEYQFY
LDNRRSSDGSAPL
DQQRRSSVFTSLR
NYIRRPSSLFSRC
ATPRRASLITRKT
MKERRASIENTGA
ALSRRVSTDAMAE
STARRVSGASVSP
KHLRRKSGQDGCH
LFHRRVSISTISS
RAPRRLSNYSGCG
RMTRRESELLTTT
SIMRRTSVSISVV
LVERRLSISAQQR
GRQRRRSREDGEA
FSWRRDSASVLQS
REQRRSSLAAIER
QSFRRASLHTSTS
NLRRRPSAIELEK
EKARRRSHNLLFV
AGTRRNSSVLLHD
QSKRRVSYTTLLS
RSLRRVSLPGCHV
YLRRRVSEIVHQI
EPVRRISLQGRSS
DQRRRGSQAFAWR
RRLRRSSADLILA
GSARRHSIEHFSY
LLRRRSSLLSDAF
DADRRRSQVAVGI
DLSRRKSRPLNAE
VRRRRRSVGLSEN
FDLRRGSDAFESV
SPVRRGSADSCGN
KRWRRRSRGMSLG
RRRRRLSEITRGT
...R..S.D....
RRARPESEDVTDQ
TRARLSSDDETDQ
RRARSESEDVTDQ
RRARLESEDGTDQ
RRGRLESEDGTDQ
RRARLESEDVTNQ
VPKRHCSRDETHQ
SVVRFLSLDMLDS
NRMRAGSGDKDDS
QYARVHSVDLTLQ
YPKRDHSVDQEAI
VPARSKSQDFGGI
SPDRLASVDISLA
FTHRDVSLDETES
LPDRLSSEDVLEM
SPQRAPSTDVLRE
TNERGGSTDMAPH
STQRSPSRDHAVA
VRVRHLSLDDDPG
APSRKISVDFVTP
TNQRKPSADENGY
TGRRGPSVDSHLW
KRPRYDSDDDDDY
TVGRNVSVDVMRH
TVRRGFSFDPAAG
ATKRPHSGDMAIT
SYERIKSIDELSA
FRQRNKSKDIVSV
TAQRNQSIDYQPP
LTKRKNSADFLQS
EPFRFGSQDEEFL
WVVRPLSADESAD
EVTRGVSEDAGDT
MTLRSTSRDSLPP
RKRRASSRDEILP
PDERAESGDIDAE
RDVRKTSEDGGAM
GGGRVLSVDPAES
IGERTASTDFVSP
QTARHFSQDGSTV
QFERPSSADSAHF
MVSRAASVDADRA
NLRRLVSEDHIAG
EGPRILSIDSSSS
NNKRMSSIDLVER
YDLREDSDDEFEM
PAKRPFSGDSLKL
EVERSRSHDEIVG
NFSREMSLDSDEI
LRTRFESSDDVGV
ALPRILSTDPVAA
GVRRSLSCDVPTN
SELRTASLDPEVA
...R..S......
PPRRSLSGVISPS
PMSRNNSLSAPPP
PPRRPRSVTSVPT
TSRRSSSMSSSLP
SPQRAASAVIAPP
PLRRSPSLLGPAG
PRRRSISLNQLLY
AFRRSDSLTSLDD
NPRRLPSLTAPSV
KRRRSQSTSPPFK
PPRRSLSAPCATI
KPERLPSTPPQPH
GHRRPPSGSGPAE
KPRRTSSVPGSLT
TSSRNASVTAPQP
SPVRSPSSLLLPI
[truncated: 3,235 more rows]
